# Supplementary material for: Expanded catalog of microbial genes and metagenome-assembled genomes from the pig gut microbiome
Source: Nat Commun. 2021 Feb 17;12:1106. doi: 10.1038/s41467-021-21295-0 (PMC7889623; doi:10.1038/s41467-021-21295-0)
Supplement: Supplementary file 4 — Supplementary Data 1 [file 41467_2021_21295_MOESM4_ESM.xlsx]

## Sheet: Supplementary Data 1
Supplementary Data 1. Statistical summary of 6,339 metagenome assembled genomes.
MAGID	MAG name	Completeness	Contamination	Contigs number	tRNA number	Quality group	Genomic size (bp)	N50	Cluster ID in dRep	Quality score in dRep	Occurrence frequency	GTDB-tk
MAG_1	BL-unmapped_bin_1	53.77	1.89	448	18	Medium-quality	1891539	4244	1882_1	46.1339	500	d__Bacteria;p__Spirochaetota;c__Spirochaetia;o__Sphaerochaetales;f__Sphaerochaetaceae;g__UBA5920;s__
MAG_2	BL-unmapped_bin_10	52.77	2.42	159	17	Medium-quality	680122	4350	1501_1	43.2958	500	d__Archaea;p__Thermoplasmatota;c__Thermoplasmata;o__Methanomassiliicoccales;f__Methanomethylophilaceae;g__;s__
MAG_3	BL-unmapped_bin_101	72.41	0	160	6	Medium-quality	1185116	9816	696_0	74.406	500	d__Bacteria;p__Firmicutes_A;c__Clostridia;o__Oscillospirales;f__Acutalibacteraceae;g__UBA737;s__
MAG_4	BL-unmapped_bin_103	55.11	1.44	205	11	Medium-quality	1166878	6242	1071_0	50.5277	500	d__Bacteria;p__Firmicutes_A;c__Clostridia;o__Oscillospirales;f__CAG-272;g__;s__
MAG_5	BL-unmapped_bin_104	50.79	0	65	12	Medium-quality	951298	21613	771_0	52.9574	500	d__Bacteria;p__Firmicutes_A;c__Clostridia;o__Oscillospirales;f__Acutalibacteraceae;g__RUG612;s__
MAG_6	BL-unmapped_bin_106	91.72	0	161	30	High-quality	1638980	14145	684_1	93.7953	499	d__Bacteria;p__Firmicutes_A;c__Clostridia;o__Oscillospirales;f__CAG-272;g__;s__
MAG_7	BL-unmapped_bin_110	57.85	0.81	104	21	Medium-quality	596941	6755	1362_0	56.5248	498	d__Bacteria;p__Firmicutes_A;c__Clostridia;o__4C28d-15;f__UBA1242;g__UBA7868;s__
MAG_8	BL-unmapped_bin_111	89.26	1.51	218	19	Medium-quality	1802586	11966	912_0	83.749	497	d__Bacteria;p__Firmicutes_A;c__Clostridia;o__Oscillospirales;f__Ruminococcaceae;g__CAG-115;s__
MAG_9	BL-unmapped_bin_113	64.04	1.75	304	10	Medium-quality	1096638	3867	1022_0	58.8337	495	d__Bacteria;p__Firmicutes_A;c__Clostridia;o__Lachnospirales;f__Anaerotignaceae;g__;s__
MAG_10	BL-unmapped_bin_114	87.2	1.47	157	47	Medium-quality	2121300	25965	910_1	83.0372	500	d__Bacteria;p__Firmicutes_A;c__Clostridia;o__Oscillospirales;f__Acutalibacteraceae;g__RUG612;s__
MAG_11	BL-unmapped_bin_12	87.91	2.22	159	31	Medium-quality	1499494	13601	365_1	79.3208	500	d__Bacteria;p__Firmicutes_A;c__Clostridia;o__Oscillospirales;f__Ruminococcaceae;g__;s__
MAG_12	BL-unmapped_bin_129	68.74	0.67	282	24	Medium-quality	1270329	4982	1270_0	67.9087	500	d__Bacteria;p__Firmicutes_A;c__Clostridia;o__Monoglobales;f__UBA9506;g__;s__
MAG_13	BL-unmapped_bin_13	65.79	3.51	141	18	Medium-quality	1268338	12265	166_0	52.0393	500	d__Bacteria;p__Firmicutes_A;c__Clostridia;o__Lachnospirales;f__Lachnospiraceae;g__UBA1066_A;s__
MAG_14	BL-unmapped_bin_130	81.19	1.01	210	18	Medium-quality	1222777	7112	610_1	78.066	500	d__Bacteria;p__Firmicutes_A;c__Clostridia;o__Oscillospirales;f__Acutalibacteraceae;g__;s__
MAG_15	BL-unmapped_bin_135	87.13	3.23	169	43	Medium-quality	1682775	14931	1766_1	75.3742	500	d__Bacteria;p__Bacteroidota;c__Bacteroidia;o__Bacteroidales;f__Paludibacteraceae;g__;s__
MAG_16	BL-unmapped_bin_136	51.72	1.72	226	8	Medium-quality	1235208	6172	772_0	45.0152	500	d__Bacteria;p__Firmicutes_A;c__Clostridia;o__Oscillospirales;f__Oscillospiraceae;g__;s__
MAG_17	BL-unmapped_bin_141	72.46	3.36	260	16	Medium-quality	1256754	5548	971_0	58.2041	500	d__Bacteria;p__Firmicutes_A;c__Clostridia;o__Oscillospirales;f__CAG-272;g__;s__
MAG_18	BL-unmapped_bin_142	89.38	0	166	16	Medium-quality	1371293	12001	777_1	91.4196	500	d__Bacteria;p__Firmicutes_A;c__Clostridia;o__Oscillospirales;f__CAG-272;g__CAG-272;s__
MAG_19	BL-unmapped_bin_144	91.69	1.68	288	32	High-quality	2230565	10194	278_1	85.8541	500	d__Bacteria;p__Firmicutes_A;c__Clostridia;o__Oscillospirales;f__Butyricicoccaceae;g__Butyricicoccus_A;s__
MAG_20	BL-unmapped_bin_145	75	0	155	20	Medium-quality	1016578	7613	745_1	76.9408	500	d__Bacteria;p__Firmicutes_A;c__Clostridia;o__Oscillospirales;f__Acutalibacteraceae;g__;s__
MAG_21	BL-unmapped_bin_146	72.01	3.36	443	15	Medium-quality	1597658	4029	1309_1	57.5727	500	d__Bacteria;p__Firmicutes_A;c__Clostridia;o__4C28d-15;f__DTU072;g__CAG-1782;s__
MAG_22	BL-unmapped_bin_147	62.15	0	331	15	Medium-quality	2181675	8853	408_0	64.1235	500	d__Bacteria;p__Firmicutes_A;c__Clostridia;o__Christensenellales;f__CAG-74;g__RUG563;s__
MAG_23	BL-unmapped_bin_148	72.43	0	337	26	Medium-quality	2312826	8307	864_0	74.3897	500	d__Bacteria;p__Firmicutes_A;c__Clostridia;o__Oscillospirales;f__CAG-272;g__;s__
MAG_24	BL-unmapped_bin_15	59.94	2.25	72	25	Medium-quality	454676	6415	1490_1	50.5936	500	d__Bacteria;p__Patescibacteria;c__Saccharimonadia;o__Saccharimonadales;f__Saccharimonadaceae;g__UBA2866;s__
MAG_25	BL-unmapped_bin_150	74.17	0	349	20	Medium-quality	1522095	4831	1_1	76.012	500	d__Bacteria;p__Proteobacteria;c__Gammaproteobacteria;o__Burkholderiales;f__;g__;s__
MAG_26	BL-unmapped_bin_152	87.3	1.88	298	23	Medium-quality	1553903	6334	1837_0	81.0542	500	d__Bacteria;p__Firmicutes_A;c__Clostridia;o__4C28d-15;f__CAG-727;g__UBA10281;s__
MAG_27	BL-unmapped_bin_156	80.03	0.22	205	13	Medium-quality	1397464	8004	1001_1	80.8817	500	d__Bacteria;p__Firmicutes_A;c__Clostridia;o__Monoglobales;f__;g__;s__
MAG_28	BL-unmapped_bin_157	85.71	0.87	235	26	Medium-quality	1457891	8003	61_1	83.8917	500	d__Bacteria;p__Firmicutes_A;c__Clostridia;o__Christensenellales;f__Christensenellaceae;g__;s__
MAG_29	BL-unmapped_bin_158	80.77	1.01	323	12	Medium-quality	1442262	5146	739_0	77.5757	500	d__Bacteria;p__Firmicutes_A;c__Clostridia;o__Oscillospirales;f__Oscillospiraceae;g__;s__
MAG_30	BL-unmapped_bin_160	93.29	0.67	32	41	High-quality	1706279	97737	1898_0	92.77	500	d__Bacteria;p__Firmicutes_A;c__Clostridia;o__Oscillospirales;f__Ruminococcaceae;g__;s__
MAG_31	BL-unmapped_bin_161	80.39	0.67	271	16	Medium-quality	1700446	7343	229_0	78.9729	500	d__Bacteria;p__Firmicutes_A;c__Clostridia;o__Oscillospirales;f__Acutalibacteraceae;g__;s__
MAG_32	BL-unmapped_bin_164	60.57	1.09	75	31	Medium-quality	1259162	32303	826_1	57.3746	500	d__Bacteria;p__Firmicutes_B;c__Dehalobacteriia;o__UBA4068;f__UBA4068;g__;s__
MAG_33	BL-unmapped_bin_165	50.86	1.72	86	3	Medium-quality	457022	5988	1292_0	44.1486	500	d__Bacteria;p__Firmicutes_A;c__Clostridia;o__Peptostreptococcales;f__Anaerovoracaceae;g__Eubacterium_A;s__
MAG_34	BL-unmapped_bin_166	53.93	0.67	202	6	Medium-quality	845525	4498	882_1	53.0765	500	d__Bacteria;p__Firmicutes_A;c__Clostridia;o__Oscillospirales;f__Acutalibacteraceae;g__;s__
MAG_35	BL-unmapped_bin_17	63.79	0	120	14	Medium-quality	1234673	13620	601_0	65.8571	500	d__Bacteria;p__Firmicutes_A;c__Clostridia;o__Christensenellales;f__UBA941;g__;s__
MAG_36	BL-unmapped_bin_170	55.8	3.45	201	17	Medium-quality	1101849	5672	497_0	40.4269	500	d__Bacteria;p__Firmicutes_A;c__Clostridia;o__Oscillospirales;f__Ruminococcaceae;g__;s__
MAG_37	BL-unmapped_bin_171	58.04	1.75	216	15	Medium-quality	1671055	10364	1232_1	51.2978	500	d__Bacteria;p__Firmicutes_A;c__Clostridia;o__Lachnospirales;f__Lachnospiraceae;g__Blautia;s__
MAG_38	BL-unmapped_bin_172	87.77	0.88	125	30	Medium-quality	1466029	15915	1774_0	85.9109	500	d__Bacteria;p__Firmicutes_A;c__Clostridia;o__Christensenellales;f__Christensenellaceae;g__;s__
MAG_39	BL-unmapped_bin_175	73.58	0.7	326	20	Medium-quality	1356158	4894	954_1	72.2748	500	d__Bacteria;p__Firmicutes_A;c__Clostridia;o__Christensenellales;f__QALW01;g__;s__
MAG_40	BL-unmapped_bin_177	68.44	1.34	365	24	Medium-quality	1461031	4495	338_0	63.5664	500	d__Bacteria;p__Firmicutes_A;c__Clostridia;o__Oscillospirales;f__Ruminococcaceae;g__UBA1448;s__
MAG_41	BL-unmapped_bin_18	85.75	1.72	159	29	Medium-quality	1244953	14396	1782_1	79.2291	500	d__Bacteria;p__Campylobacterota;c__Campylobacteria;o__Campylobacterales;f__Helicobacteraceae;g__Helicobacter_F;s__Helicobacter_F sp003288805
MAG_42	BL-unmapped_bin_180	92.54	0	133	29	High-quality	1145295	10722	2369_0	94.5551	500	d__Bacteria;p__Firmicutes;c__Bacilli;o__Erysipelotrichales;f__Erysipelotrichaceae;g__;s__
MAG_43	BL-unmapped_bin_181	87.98	2.55	147	20	Medium-quality	1307444	12021	885_0	77.27	500	d__Bacteria;p__Firmicutes_A;c__Clostridia;o__Oscillospirales;f__Acutalibacteraceae;g__;s__
MAG_44	BL-unmapped_bin_182	71.95	0.84	177	9	Medium-quality	1235983	8403	944_1	70.1322	500	d__Bacteria;p__Firmicutes_A;c__Clostridia;o__Oscillospirales;f__Acutalibacteraceae;g__Eubacterium_R;s__
MAG_45	BL-unmapped_bin_183	70.58	1.68	256	12	Medium-quality	1451439	6433	774_0	64.6442	500	d__Bacteria;p__Firmicutes_A;c__Clostridia;o__Oscillospirales;f__Oscillospiraceae;g__;s__
MAG_46	BL-unmapped_bin_185	88.22	2.06	260	35	Medium-quality	2263122	13237	1163_1	80.3243	500	d__Bacteria;p__Firmicutes_A;c__Clostridia;o__Lachnospirales;f__Lachnospiraceae;g__Fusicatenibacter;s__Fusicatenibacter saccharivorans
MAG_47	BL-unmapped_bin_186	64.91	0	247	12	Medium-quality	957595	4284	1405_1	66.7259	500	d__Bacteria;p__Firmicutes_A;c__Clostridia;o__4C28d-15;f__CAG-917;g__CAG-475;s__
MAG_48	BL-unmapped_bin_187	89.04	0	81	28	Medium-quality	1346526	22396	612_1	91.2151	500	d__Bacteria;p__Firmicutes_A;c__Clostridia;o__Oscillospirales;f__UBA644;g__;s__
MAG_49	BL-unmapped_bin_188	84.95	1.68	310	23	Medium-quality	1562955	6435	591_1	79.0142	500	d__Bacteria;p__Firmicutes_A;c__Clostridia;o__Oscillospirales;f__Oscillospiraceae;g__;s__
MAG_50	BL-unmapped_bin_19	70.18	0	347	31	Medium-quality	2047791	7969	1272_0	72.1307	500	d__Bacteria;p__Firmicutes_A;c__Clostridia;o__Lachnospirales;f__Lachnospiraceae;g__KLE1615;s__KLE1615 sp900066985
MAG_51	BL-unmapped_bin_190	57.95	1.43	220	15	Medium-quality	1222699	5858	1551_0	53.0414	500	d__Bacteria;p__Bacteroidota;c__Bacteroidia;o__Bacteroidales;f__UBA932;g__RC9;s__
MAG_52	BL-unmapped_bin_191	82.18	1.81	241	15	Medium-quality	1766475	9084	333_0	76.0141	500	d__Bacteria;p__Firmicutes_A;c__Clostridia;o__Oscillospirales;f__CAG-382;g__;s__
MAG_53	BL-unmapped_bin_193	62.63	1.75	198	26	Medium-quality	1655620	12562	1059_0	57.6795	500	d__Bacteria;p__Firmicutes_C;c__Negativicutes;o__Acidaminococcales;f__Acidaminococcaceae;g__Phascolarctobacterium_A;s__
MAG_54	BL-unmapped_bin_194	53.88	1.07	388	8	Medium-quality	1664857	4396	666_0	51.0649	500	d__Bacteria;p__Firmicutes_A;c__Clostridia;o__Oscillospirales;f__CAG-272;g__;s__
MAG_55	BL-unmapped_bin_195	81.68	2.28	563	15	Medium-quality	2447092	5071	350_0	72.7025	500	d__Bacteria;p__Firmicutes_A;c__Clostridia;o__Christensenellales;f__CAG-74;g__;s__
MAG_56	BL-unmapped_bin_196	71.44	3.9	191	14	Medium-quality	954287	5246	202_0	54.0998	500	d__Bacteria;p__Actinobacteriota;c__Coriobacteriia;o__Coriobacteriales;f__Eggerthellaceae;g__;s__
MAG_57	BL-unmapped_bin_197	54.31	0	137	11	Medium-quality	809628	6597	1396_0	56.2197	499	d__Bacteria;p__Firmicutes_A;c__Clostridia;o__4C28d-15;f__CAG-727;g__UBA10281;s__
MAG_58	BL-unmapped_bin_20	51.72	0	166	9	Medium-quality	1069395	7604	1177_0	53.6605	499	d__Bacteria;p__Firmicutes_A;c__Clostridia;o__Oscillospirales;f__CAG-272;g__;s__
MAG_59	BL-unmapped_bin_201	67.11	1.01	79	15	Medium-quality	1049934	21912	613_1	64.2303	499	d__Bacteria;p__Firmicutes_A;c__Clostridia;o__Oscillospirales;f__Acutalibacteraceae;g__;s__
MAG_60	BL-unmapped_bin_204	57.76	1.72	222	11	Medium-quality	1033917	5065	896_0	51.0123	499	d__Bacteria;p__Firmicutes_A;c__Clostridia;o__Oscillospirales;f__Ruminococcaceae;g__;s__
MAG_61	BL-unmapped_bin_209	64.11	0.86	257	11	Medium-quality	1060925	4399	680_1	61.6317	499	d__Bacteria;p__Firmicutes_A;c__Clostridia;o__Oscillospirales;f__CAG-272;g__UBA1740;s__
MAG_62	BL-unmapped_bin_213	95.74	0.35	99	33	High-quality	1682825	31268	1047_0	96.2376	499	d__Bacteria;p__Firmicutes_A;c__Clostridia;o__Peptostreptococcales;f__Anaerovoracaceae;g__;s__
MAG_63	BL-unmapped_bin_217	91.45	0.6	208	28	High-quality	1843851	11269	1328_1	90.7759	498	d__Bacteria;p__Firmicutes_A;c__Clostridia;o__Christensenellales;f__Christensenellaceae;g__;s__
MAG_64	BL-unmapped_bin_219	85.17	0.34	183	27	Medium-quality	1714288	11634	345_0	85.8429	498	d__Bacteria;p__Firmicutes_A;c__Clostridia;o__Oscillospirales;f__Butyricicoccaceae;g__;s__
MAG_65	BL-unmapped_bin_222	83.04	1	205	18	Medium-quality	1239550	7106	1795_0	80.3658	498	d__Bacteria;p__Campylobacterota;c__Campylobacteria;o__Campylobacterales;f__Helicobacteraceae;g__Helicobacter_D;s__Helicobacter_D sp003288905
MAG_66	BL-unmapped_bin_223	77.23	0	206	17	Medium-quality	1766606	10955	880_1	79.2498	498	d__Bacteria;p__Firmicutes_A;c__Clostridia;o__Oscillospirales;f__Oscillospiraceae;g__;s__
MAG_67	BL-unmapped_bin_225	55.17	0	266	10	Medium-quality	1401477	6033	891_0	57.0603	498	d__Bacteria;p__Firmicutes_A;c__Clostridia;o__Oscillospirales;f__Acutalibacteraceae;g__UBA6857;s__
MAG_68	BL-unmapped_bin_227	63.16	0	185	11	Medium-quality	1169743	7297	1063_0	65.0916	498	d__Bacteria;p__Firmicutes_A;c__Clostridia;o__Christensenellales;f__;g__;s__
MAG_69	BL-unmapped_bin_229	75.51	0.63	189	5	Medium-quality	1260861	8205	1359_0	74.317	498	d__Bacteria;p__Firmicutes_A;c__Clostridia;o__Lachnospirales;f__Lachnospiraceae;g__;s__
MAG_70	BL-unmapped_bin_233	58.77	0	175	10	Medium-quality	1043571	6373	1307_1	60.6722	498	d__Bacteria;p__Firmicutes;c__Bacilli;o__Acholeplasmatales;f__CAG-307;g__UBA7004;s__
MAG_71	BL-unmapped_bin_234	73.15	1.34	282	18	Medium-quality	1111435	4391	147_0	69.6113	498	d__Bacteria;p__Firmicutes_A;c__Clostridia;o__Oscillospirales;f__Ruminococcaceae;g__;s__
MAG_72	BL-unmapped_bin_236	87.92	1.01	195	30	Medium-quality	1769341	13300	748_1	84.9319	498	d__Bacteria;p__Firmicutes_A;c__Clostridia;o__Oscillospirales;f__Ruminococcaceae;g__;s__
MAG_73	BL-unmapped_bin_238	77.2	1.32	232	30	Medium-quality	1764032	10010	29_1	73.1282	498	d__Bacteria;p__Proteobacteria;c__Alphaproteobacteria;o__RF32;f__CAG-977;g__UBA11549;s__
MAG_74	BL-unmapped_bin_241	75.24	0.59	572	20	Medium-quality	1924588	3687	270_0	74.6633	497	d__Bacteria;p__Desulfobacterota_A;c__Desulfovibrionia;o__Desulfovibrionales;f__Desulfovibrionaceae;g__Desulfovibrio;s__
MAG_75	BL-unmapped_bin_243	83.82	1.69	378	26	Medium-quality	1679614	5193	155_0	77.2277	497	d__Bacteria;p__Synergistota;c__Synergistia;o__Synergistales;f__Synergistaceae;g__An23;s__
MAG_76	BL-unmapped_bin_244	78.89	1.34	179	23	Medium-quality	1338755	10608	395_0	74.2028	497	d__Bacteria;p__Firmicutes_A;c__Clostridia;o__Oscillospirales;f__Acutalibacteraceae;g__;s__
MAG_77	BL-unmapped_bin_249	90.57	1.68	122	25	High-quality	1499304	20172	1421_0	84.6024	497	d__Bacteria;p__Firmicutes_A;c__Clostridia;o__Oscillospirales;f__Ruminococcaceae;g__QANG01;s__
MAG_78	BL-unmapped_bin_250	50	0	268	17	Medium-quality	1250833	5723	138_0	51.8788	497	d__Bacteria;p__Firmicutes_A;c__Clostridia;o__Lachnospirales;f__UBA1390;g__;s__
MAG_79	BL-unmapped_bin_251	75.37	1.75	195	33	Medium-quality	1644732	10396	208_0	70.3784	497	d__Bacteria;p__Actinobacteriota;c__Coriobacteriia;o__Coriobacteriales;f__Eggerthellaceae;g__;s__
MAG_80	BL-unmapped_bin_252	62.07	3.45	295	17	Medium-quality	1071593	4187	1306_0	46.631	497	d__Bacteria;p__Firmicutes_A;c__Clostridia;o__Oscillospirales;f__Ruminococcaceae;g__;s__
MAG_81	BL-unmapped_bin_254	65.23	1.72	206	3	Medium-quality	1033994	5468	1153_0	58.4989	497	d__Bacteria;p__Firmicutes_A;c__Clostridia;o__Lachnospirales;f__Lachnospiraceae;g__Agathobacter;s__
MAG_82	BL-unmapped_bin_255	64.18	2	759	34	Medium-quality	2853879	4157	383_0	55.9894	497	d__Bacteria;p__Firmicutes_A;c__Clostridia;o__Christensenellales;f__CAG-74;g__UBA11524;s__
MAG_83	BL-unmapped_bin_256	65.21	4.7	459	18	Medium-quality	1408707	3432	858_0	44.4178	497	d__Bacteria;p__Firmicutes_A;c__Clostridia;o__Monoglobales;f__;g__;s__
MAG_84	BL-unmapped_bin_257	77.47	3.91	189	19	Medium-quality	1411525	10372	573_0	60.9054	496	d__Bacteria;p__Firmicutes_A;c__Clostridia;o__Oscillospirales;f__Oscillospiraceae;g__Oscillibacter;s__
MAG_85	BL-unmapped_bin_259	89.59	1.01	192	21	Medium-quality	1429522	9898	1899_0	86.5378	496	d__Bacteria;p__Firmicutes_A;c__Clostridia;o__Monoglobales;f__;g__;s__
MAG_86	BL-unmapped_bin_26	95.45	0.95	113	38	High-quality	2621660	41439	1466_0	93.4837	496	d__Bacteria;p__Bacteroidota;c__Bacteroidia;o__Bacteroidales;f__UBA932;g__RC9;s__
MAG_87	BL-unmapped_bin_262	64.86	3.37	221	10	Medium-quality	1264891	7518	648_0	50.1253	496	d__Bacteria;p__Firmicutes_A;c__Clostridia;o__Christensenellales;f__QALW01;g__;s__
MAG_88	BL-unmapped_bin_264	58.4	4.31	317	9	Medium-quality	1025680	3641	936_1	41.5041	495	d__Bacteria;p__Firmicutes_A;c__Clostridia;o__Oscillospirales;f__Acutalibacteraceae;g__Eubacterium_R;s__
MAG_89	BL-unmapped_bin_265	63.1	1.34	193	16	Medium-quality	1385643	9032	1088_1	59.7179	495	d__Bacteria;p__Firmicutes_A;c__Clostridia;o__Oscillospirales;f__Oscillospiraceae;g__;s__
MAG_90	BL-unmapped_bin_266	71.94	2.52	253	7	Medium-quality	1308918	6078	308_1	61.652	495	d__Bacteria;p__Firmicutes_A;c__Clostridia;o__Oscillospirales;f__CAG-272;g__;s__
MAG_91	BL-unmapped_bin_267	58.25	0	293	23	Medium-quality	1975706	9571	2403_0	60.2405	494	d__Bacteria;p__Firmicutes_A;c__Clostridia;o__Lachnospirales;f__Lachnospiraceae;g__;s__
MAG_92	BL-unmapped_bin_269	73.24	1.34	106	18	Medium-quality	1138902	14698	679_0	68.6236	494	d__Bacteria;p__Firmicutes_A;c__Clostridia;o__Oscillospirales;f__Oscillospiraceae;g__;s__
MAG_93	BL-unmapped_bin_27	51.72	0	209	13	Medium-quality	1232375	6612	305_1	53.6302	493	d__Bacteria;p__Bacteroidota;c__Bacteroidia;o__Bacteroidales;f__Bacteroidaceae;g__Prevotella;s__Prevotella sp002299275
MAG_94	BL-unmapped_bin_270	59.4	0.67	169	11	Medium-quality	988067	7344	807_0	57.983	493	d__Bacteria;p__Firmicutes_A;c__Clostridia;o__Oscillospirales;f__Acutalibacteraceae;g__;s__
MAG_95	BL-unmapped_bin_274	74.13	2.93	473	31	Medium-quality	1377497	3110	1802_1	62.3984	493	d__Bacteria;p__Verrucomicrobiota;c__Verrucomicrobiae;o__Opitutales;f__UBA953;g__;s__
MAG_96	BL-unmapped_bin_276	66.22	2.47	331	22	Medium-quality	1798103	6062	1654_2	56.2104	492	d__Bacteria;p__Bacteroidota;c__Bacteroidia;o__Bacteroidales;f__Bacteroidaceae;g__Prevotella;s__
MAG_97	BL-unmapped_bin_277	62.6	3.51	464	17	Medium-quality	2079078	5487	829_0	46.9197	490	d__Bacteria;p__Firmicutes_A;c__Clostridia;o__Lachnospirales;f__Lachnospiraceae;g__Blautia_A;s__
MAG_98	BL-unmapped_bin_278	77.38	4.47	390	23	Medium-quality	1667906	5023	507_0	57.7745	488	d__Bacteria;p__Firmicutes_A;c__Clostridia;o__Oscillospirales;f__Oscillospiraceae;g__CAG-170;s__
MAG_99	BL-unmapped_bin_28	86.48	0.79	124	24	Medium-quality	1552436	23552	1352_1	84.716	484	d__Bacteria;p__Firmicutes_A;c__Clostridia;o__Lachnospirales;f__Lachnospiraceae;g__;s__
MAG_100	BL-unmapped_bin_282	58.52	0	319	7	Medium-quality	917305	3030	630_0	60.2607	500	d__Bacteria;p__Firmicutes_A;c__Clostridia;o__Monoglobales;f__Monoglobaceae;g__;s__
MAG_101	BL-unmapped_bin_284	70.22	1.64	203	26	Medium-quality	1435894	9122	676_0	64	500	d__Bacteria;p__Firmicutes_A;c__Clostridia;o__Oscillospirales;f__CAG-272;g__;s__
MAG_102	BL-unmapped_bin_286	53.78	0.87	359	23	Medium-quality	907126	3015	1822_0	51.1696	500	d__Bacteria;p__Firmicutes_A;c__Clostridia;o__Tissierellales;f__Ezakiellaceae;g__;s__
MAG_103	BL-unmapped_bin_289	72.06	1.45	275	19	Medium-quality	1228419	5104	1419_0	67.7515	500	d__Bacteria;p__Firmicutes_A;c__Clostridia;o__Oscillospirales;f__Ruminococcaceae;g__QANG01;s__
MAG_104	BL-unmapped_bin_290	77.17	4.34	118	18	Medium-quality	1176083	16519	741_1	58.2217	500	d__Bacteria;p__Firmicutes_A;c__Clostridia;o__Monoglobales;f__Monoglobaceae;g__;s__
MAG_105	BL-unmapped_bin_291	60.1	0.7	74	8	Medium-quality	574477	9562	2323_1	58.5903	500	d__Bacteria;p__Firmicutes_A;c__Clostridia;o__4C28d-15;f__UBA1242;g__UBA7868;s__
MAG_106	BL-unmapped_bin_295	57.16	2.01	143	8	Medium-quality	809672	6891	2386_0	49.1166	500	d__Bacteria;p__Firmicutes_A;c__Clostridia;o__Monoglobales;f__UBA9506;g__UBA9506;s__
MAG_107	BL-unmapped_bin_296	73.49	4.81	327	13	Medium-quality	1967881	7302	1256_0	51.7724	500	d__Bacteria;p__Firmicutes_A;c__Clostridia;o__Lachnospirales;f__Lachnospiraceae;g__SZUA-448;s__
MAG_108	BL-unmapped_bin_298	56.71	0.86	247	15	Medium-quality	1137824	5183	159_0	54.2673	500	d__Bacteria;p__Firmicutes_A;c__Clostridia;o__Oscillospirales;f__Oscillospiraceae;g__;s__
MAG_109	BL-unmapped_bin_299	61.97	3.64	536	25	Medium-quality	2039678	4247	240_1	46.494	500	d__Bacteria;p__Verrucomicrobiota;c__Kiritimatiellae;o__RFP12;f__UBA1067;g__UBA1731;s__
MAG_110	BL-unmapped_bin_300	72	4.23	139	18	Medium-quality	1056669	10010	1461_0	53.2732	500	d__Bacteria;p__Firmicutes_A;c__Clostridia;o__Christensenellales;f__QAND01;g__;s__
MAG_111	BL-unmapped_bin_302	85.49	4.08	353	20	Medium-quality	1713375	6018	646_0	67.5628	500	d__Bacteria;p__Firmicutes_A;c__Clostridia;o__Christensenellales;f__Christensenellaceae;g__;s__
MAG_112	BL-unmapped_bin_306	70.73	3.85	300	15	Medium-quality	1271519	4720	1835_0	53.317	500	d__Bacteria;p__Firmicutes_A;c__Clostridia;o__Christensenellales;f__Christensenellaceae;g__;s__
MAG_113	BL-unmapped_bin_308	76.92	1.57	84	32	Medium-quality	1466770	25927	764_0	72.3236	500	d__Bacteria;p__Firmicutes_A;c__Clostridia;o__Christensenellales;f__Christensenellaceae;g__;s__
MAG_114	BL-unmapped_bin_309	55.38	2.14	247	14	Medium-quality	1147063	5154	1556_0	47.1475	500	d__Bacteria;p__Bacteroidota;c__Bacteroidia;o__Bacteroidales;f__UBA932;g__RC9;s__
MAG_115	BL-unmapped_bin_310	53.21	1.89	312	14	Medium-quality	1132701	3993	1886_0	47.4506	500	d__Bacteria;p__Spirochaetota;c__Spirochaetia;o__Sphaerochaetales;f__Sphaerochaetaceae;g__UBA5920;s__
MAG_116	BL-unmapped_bin_312	56.9	0	302	16	Medium-quality	1521902	5921	1684_0	58.7862	500	d__Bacteria;p__Bacteroidota;c__Bacteroidia;o__Bacteroidales;f__Muribaculaceae;g__UBA7173;s__
MAG_117	BL-unmapped_bin_313	71.47	4.85	324	9	Medium-quality	1151753	4077	976_0	50.4802	500	d__Bacteria;p__Firmicutes_A;c__Clostridia;o__Oscillospirales;f__Acutalibacteraceae;g__;s__
MAG_118	BL-unmapped_bin_315	62.92	1.12	176	13	Medium-quality	676091	4195	1447_1	59.1314	500	d__Bacteria;p__Firmicutes;c__Bacilli;o__RFN20;f__CAG-826;g__UBA733;s__
MAG_119	BL-unmapped_bin_316	58.77	2.63	459	22	Medium-quality	1944208	4908	662_1	50.0955	500	d__Bacteria;p__Firmicutes_A;c__Clostridia;o__Christensenellales;f__CAG-74;g__;s__
MAG_120	BL-unmapped_bin_319	55.8	0	184	23	Medium-quality	1287097	9595	1685_0	57.791	500	d__Bacteria;p__Bacteroidota;c__Bacteroidia;o__Bacteroidales;f__Muribaculaceae;g__UBA7173;s__
MAG_121	BL-unmapped_bin_32	73.19	1.99	273	6	Medium-quality	1391703	5598	2432_1	65.5562	500	d__Bacteria;p__Firmicutes;c__Bacilli;o__Lactobacillales;f__Lactobacillaceae;g__Lactobacillus_B;s__Lactobacillus_B agilis
MAG_122	BL-unmapped_bin_320	68.97	0.57	256	19	Medium-quality	1125759	5040	2367_1	67.9712	500	d__Bacteria;p__Firmicutes_A;c__Clostridia;o__Oscillospirales;f__Acutalibacteraceae;g__;s__
MAG_123	BL-unmapped_bin_321	54.62	0	321	11	Medium-quality	1048469	3584	689_0	56.3972	500	d__Bacteria;p__Firmicutes_A;c__Clostridia;o__Oscillospirales;f__Ruminococcaceae;g__CAG-115;s__
MAG_124	BL-unmapped_bin_324	81.09	4.47	325	18	Medium-quality	1752573	7190	1299_1	60.6684	500	d__Bacteria;p__Firmicutes_A;c__Clostridia;o__Lachnospirales;f__Lachnospiraceae;g__CAG-127;s__
MAG_125	BL-unmapped_bin_326	58.28	0	47	22	Medium-quality	899881	30803	458_0	60.5243	500	d__Bacteria;p__Firmicutes_A;c__Clostridia;o__Oscillospirales;f__Butyricicoccaceae;g__;s__
MAG_126	BL-unmapped_bin_327	68.19	1.57	378	17	Medium-quality	1603391	5214	523_0	62.1986	500	d__Bacteria;p__Firmicutes_A;c__Clostridia;o__Oscillospirales;f__CAG-272;g__;s__
MAG_127	BL-unmapped_bin_329	64.91	2.51	430	7	Medium-quality	1395678	3533	334_0	54.9328	500	d__Bacteria;p__Firmicutes_A;c__Clostridia;o__Oscillospirales;f__CAG-382;g__;s__
MAG_128	BL-unmapped_bin_330	50.24	0.96	462	6	Medium-quality	1494451	3491	145_0	47.5314	500	d__Bacteria;p__Firmicutes_A;c__Clostridia;o__Oscillospirales;f__CAG-272;g__;s__
MAG_129	BL-unmapped_bin_331	63.16	3.51	271	5	Medium-quality	1160516	5128	848_1	49.22	500	d__Bacteria;p__Firmicutes_A;c__Clostridia;o__;f__;g__;s__
MAG_130	BL-unmapped_bin_338	82.49	2.8	286	25	Medium-quality	2093841	9494	1578_0	71.5287	500	d__Bacteria;p__Firmicutes_A;c__Clostridia;o__Lachnospirales;f__Lachnospiraceae;g__CAG-81;s__CAG-81 sp900066055
MAG_131	BL-unmapped_bin_340	61.52	0.89	295	10	Medium-quality	1028798	3862	1325_0	58.8634	500	d__Bacteria;p__Firmicutes_A;c__Clostridia;o__Oscillospirales;f__Acutalibacteraceae;g__;s__
MAG_132	BL-unmapped_bin_343	55.5	0	251	8	Medium-quality	770528	3306	1323_1	57.2597	500	d__Bacteria;p__Firmicutes_A;c__Clostridia;o__4C28d-15;f__CAG-727;g__UBA1259;s__
MAG_133	BL-unmapped_bin_348	58.12	3.91	363	8	Medium-quality	1365596	4255	506_0	41.5574	500	d__Bacteria;p__Firmicutes_A;c__Clostridia;o__Oscillospirales;f__Oscillospiraceae;g__CAG-170;s__
MAG_134	BL-unmapped_bin_349	65.79	2.63	250	12	Medium-quality	1101001	5105	611_0	54.494	500	d__Bacteria;p__Firmicutes_A;c__Clostridia;o__Oscillospirales;f__Acutalibacteraceae;g__;s__
MAG_135	BL-unmapped_bin_35	95.3	0.76	62	32	High-quality	1531676	35978	674_1	94.234	500	d__Bacteria;p__Firmicutes_A;c__Clostridia;o__Oscillospirales;f__Oscillospiraceae;g__;s__
MAG_136	BL-unmapped_bin_350	60.23	1.12	295	14	Medium-quality	948580	3411	336_0	56.3964	500	d__Bacteria;p__Firmicutes_A;c__Clostridia;o__Oscillospirales;f__Ruminococcaceae;g__UBA3818;s__
MAG_137	BL-unmapped_bin_353	65.52	0.86	311	18	Medium-quality	1171702	4259	968_0	63.0347	500	d__Bacteria;p__Firmicutes_A;c__Clostridia;o__Oscillospirales;f__Ruminococcaceae;g__;s__
MAG_138	BL-unmapped_bin_354	50.08	4.64	356	16	Medium-quality	1155423	3643	211_1	29.1762	500	d__Bacteria;p__Actinobacteriota;c__Coriobacteriia;o__Coriobacteriales;f__Eggerthellaceae;g__;s__
MAG_139	BL-unmapped_bin_355	70.09	4.44	392	4	Medium-quality	1411834	3990	650_0	49.6905	500	d__Bacteria;p__Firmicutes_A;c__Clostridia;o__Oscillospirales;f__Acutalibacteraceae;g__;s__
MAG_140	BL-unmapped_bin_358	94.1	2.71	318	34	High-quality	2538681	11072	1230_0	82.5721	500	d__Bacteria;p__Firmicutes_A;c__Clostridia;o__Lachnospirales;f__Lachnospiraceae;g__;s__
MAG_141	BL-unmapped_bin_359	74.19	4.47	563	13	Medium-quality	2178791	4227	385_1	55.1429	500	d__Bacteria;p__Firmicutes_A;c__Clostridia;o__Christensenellales;f__CAG-74;g__UBA11524;s__UBA11524 sp000437595
MAG_142	BL-unmapped_bin_36	65.18	0.67	140	11	Medium-quality	984021	9261	700_0	63.8133	500	d__Bacteria;p__Firmicutes_A;c__Clostridia;o__Monoglobales;f__;g__;s__
MAG_143	BL-unmapped_bin_360	51.33	3.45	199	11	Medium-quality	810157	4913	598_1	35.9257	500	d__Bacteria;p__Firmicutes_A;c__Clostridia;o__Oscillospirales;f__Acutalibacteraceae;g__;s__
MAG_144	BL-unmapped_bin_361	57.76	2.59	323	14	Medium-quality	1028276	3537	399_0	46.5843	500	d__Bacteria;p__Firmicutes_A;c__Clostridia;o__Oscillospirales;f__Oscillospiraceae;g__;s__
MAG_145	BL-unmapped_bin_369	64.91	0	256	5	Medium-quality	1007964	4511	961_1	66.7371	500	d__Bacteria;p__Firmicutes_A;c__Clostridia;o__Oscillospirales;f__CAG-272;g__;s__
MAG_146	BL-unmapped_bin_371	51.72	0	237	6	Medium-quality	1008555	5011	82_0	53.57	500	d__Bacteria;p__Firmicutes_A;c__Clostridia;o__Oscillospirales;f__Oscillospiraceae;g__;s__
MAG_147	BL-unmapped_bin_373	62.16	0.47	284	5	Medium-quality	879102	3353	1399_0	61.7294	500	d__Bacteria;p__Firmicutes_A;c__Clostridia;o__4C28d-15;f__CAG-727;g__UBA10281;s__
MAG_148	BL-unmapped_bin_374	63.59	0.5	224	11	Medium-quality	1045178	5244	431_0	63.1998	500	d__Bacteria;p__Firmicutes_A;c__Clostridia;o__Oscillospirales;f__;g__;s__
MAG_149	BL-unmapped_bin_378	62.17	0.67	289	10	Medium-quality	1055625	4024	581_0	60.9573	500	d__Bacteria;p__Firmicutes_A;c__Clostridia;o__Oscillospirales;f__CAG-272;g__;s__
MAG_150	BL-unmapped_bin_379	65.05	4.78	243	8	Medium-quality	887446	4287	723_0	44.2409	500	d__Bacteria;p__Firmicutes_A;c__Clostridia;o__Oscillospirales;f__Ruminococcaceae;g__D5;s__
MAG_151	BL-unmapped_bin_38	89.77	1.9	196	26	Medium-quality	1967581	13263	283_1	82.3313	500	d__Bacteria;p__Firmicutes_A;c__Clostridia;o__Lachnospirales;f__Lachnospiraceae;g__;s__
MAG_152	BL-unmapped_bin_380	55.93	1.75	122	13	Medium-quality	750517	7456	1451_1	49.9913	500	d__Bacteria;p__Firmicutes;c__Bacilli;o__RFN20;f__CAG-826;g__UBA733;s__
MAG_153	BL-unmapped_bin_382	92.91	1.2	168	26	High-quality	1648637	13431	1013_1	89.4241	500	d__Bacteria;p__Firmicutes_A;c__Clostridia;o__Peptostreptococcales;f__Anaerovoracaceae;g__UBA1191;s__
MAG_154	BL-unmapped_bin_384	60.48	2.46	270	18	Medium-quality	987834	4197	802_1	50.5381	500	d__Bacteria;p__Firmicutes_A;c__Clostridia;o__Monoglobales;f__Monoglobaceae;g__;s__
MAG_155	BL-unmapped_bin_386	64.45	4.36	304	12	Medium-quality	1031699	3632	980_0	44.4301	500	d__Bacteria;p__Firmicutes_A;c__Clostridia;o__Oscillospirales;f__Acutalibacteraceae;g__;s__
MAG_156	BL-unmapped_bin_387	61.77	3.3	280	7	Medium-quality	1129642	4635	719_0	47.8363	500	d__Bacteria;p__Firmicutes_A;c__Clostridia;o__Oscillospirales;f__Acutalibacteraceae;g__;s__
MAG_157	BL-unmapped_bin_389	70.05	0.95	225	21	Medium-quality	1313045	7003	127_1	67.2226	500	d__Bacteria;p__Firmicutes_C;c__Negativicutes;o__Selenomonadales;f__Selenomonadaceae;g__RUG024;s__
MAG_158	BL-unmapped_bin_39	52.63	1.75	81	12	Medium-quality	850654	15250	2254_0	45.9716	500	d__Bacteria;p__Firmicutes;c__Bacilli;o__ML615J-28;f__CAG-698;g__Tener-01;s__Tener-01 sp001940985
MAG_159	BL-unmapped_bin_394	61.21	0.86	378	14	Medium-quality	1419968	4167	411_0	58.7199	500	d__Bacteria;p__Firmicutes_A;c__Clostridia;o__Christensenellales;f__CAG-74;g__;s__
MAG_160	BL-unmapped_bin_395	59.61	1.72	372	28	Medium-quality	2214285	7574	404_0	52.9497	500	d__Bacteria;p__Firmicutes_A;c__Clostridia;o__Christensenellales;f__CAG-74;g__;s__
MAG_161	BL-unmapped_bin_398	53.45	0	276	5	Medium-quality	820553	3085	849_1	55.1946	500	d__Bacteria;p__Firmicutes_A;c__Clostridia;o__;f__;g__;s__
MAG_162	BL-unmapped_bin_4	83.56	0.34	107	29	Medium-quality	1811478	37995	1284_1	84.1499	500	d__Bacteria;p__Firmicutes_A;c__Clostridia;o__Oscillospirales;f__Oscillospiraceae;g__;s__
MAG_163	BL-unmapped_bin_40	62.54	0	376	24	Medium-quality	1323335	3785	1079_1	64.329	500	d__Bacteria;p__Firmicutes;c__Bacilli;o__Erysipelotrichales;f__Erysipelatoclostridiaceae;g__Sharpea;s__
MAG_164	BL-unmapped_bin_400	59.55	1.11	250	13	Medium-quality	1250257	5680	1653_0	55.8772	500	d__Bacteria;p__Bacteroidota;c__Bacteroidia;o__Bacteroidales;f__Bacteroidaceae;g__Prevotella;s__
MAG_165	BL-unmapped_bin_401	84.33	4.47	255	28	Medium-quality	1749227	9031	636_0	64.9511	500	d__Bacteria;p__Firmicutes_A;c__Clostridia;o__Oscillospirales;f__Oscillospiraceae;g__;s__
MAG_166	BL-unmapped_bin_403	56.9	3.45	374	23	Medium-quality	1786655	5402	1722_0	43.8164	500	d__Bacteria;p__Bacteroidota;c__Bacteroidia;o__Bacteroidales;f__Bacteroidaceae;g__Bacteroides;s__
MAG_167	BL-unmapped_bin_405	51.72	1.72	252	11	Medium-quality	1212700	5835	990_0	45.003	500	d__Bacteria;p__Firmicutes_A;c__Clostridia;o__Lachnospirales;f__Lachnospiraceae;g__Eubacterium_F;s__
MAG_168	BL-unmapped_bin_406	87.88	4.12	153	8	Medium-quality	1828769	21666	2390_1	71.3868	500	d__Bacteria;p__Firmicutes;c__Bacilli;o__Lactobacillales;f__Streptococcaceae;g__Streptococcus;s__Streptococcus infantarius
MAG_169	BL-unmapped_bin_41	83.02	1.48	159	22	Medium-quality	1096774	9014	671_1	78.7075	500	d__Bacteria;p__Firmicutes_A;c__Clostridia;o__Oscillospirales;f__Oscillospiraceae;g__;s__
MAG_170	BL-unmapped_bin_410	53.51	1.75	271	4	Medium-quality	1107838	4571	1262_0	46.59	500	d__Bacteria;p__Firmicutes_A;c__Clostridia;o__Lachnospirales;f__Lachnospiraceae;g__;s__
MAG_171	BL-unmapped_bin_42	93.74	1.34	99	26	High-quality	1297469	20638	1799_1	89.8673	500	d__Bacteria;p__Firmicutes_A;c__Clostridia;o__Monoglobales;f__Firm-18;g__;s__
MAG_172	BL-unmapped_bin_423	60.97	1.33	592	20	Medium-quality	2064012	3827	260_0	56.4439	500	d__Bacteria;p__Firmicutes_A;c__Clostridia;o__Christensenellales;f__CAG-74;g__Firm-10;s__
MAG_173	BL-unmapped_bin_426	85.65	2.22	113	24	Medium-quality	1318287	20249	701_0	77.1068	500	d__Bacteria;p__Firmicutes_A;c__Clostridia;o__;f__;g__;s__
MAG_174	BL-unmapped_bin_428	64.12	1.42	485	22	Medium-quality	1431286	3110	117_1	58.7664	500	d__Bacteria;p__Actinobacteriota;c__Actinobacteria;o__Actinomycetales;f__Actinomycetaceae;g__Pauljensenia;s__
MAG_175	BL-unmapped_bin_43	83.42	3.3	254	24	Medium-quality	1128182	5351	1805_1	70.6698	500	d__Bacteria;p__Firmicutes_A;c__Clostridia;o__Oscillospirales;f__UBA644_A;g__;s__
MAG_176	BL-unmapped_bin_432	68.46	0.62	288	12	Medium-quality	1239961	4938	1004_1	67.4134	500	d__Bacteria;p__Firmicutes_A;c__Clostridia;o__Monoglobales;f__;g__;s__
MAG_177	BL-unmapped_bin_433	82.58	1.72	130	33	Medium-quality	704533	6815	1817_0	76.7567	500	d__Bacteria;p__Firmicutes;c__Bacilli;o__RFN20;f__CAG-826;g__;s__
MAG_178	BL-unmapped_bin_434	58.07	2.59	315	11	Medium-quality	1127524	3898	122_0	47.7787	500	d__Bacteria;p__Deferribacterota;c__Deferribacteres;o__Deferribacterales;f__Mucispirillaceae;g__Mucispirillum;s__
MAG_179	BL-unmapped_bin_435	53.93	1.72	297	8	Medium-quality	1181356	4466	916_1	48.875	500	d__Bacteria;p__Firmicutes_A;c__Clostridia;o__Oscillospirales;f__Acutalibacteraceae;g__CAG-964_A;s__CAG-964_A sp002493755
MAG_180	BL-unmapped_bin_438	61.27	1.61	314	8	Medium-quality	1128769	3745	429_0	55.0067	500	d__Bacteria;p__Firmicutes_A;c__Clostridia;o__Christensenellales;f__QAND01;g__;s__
MAG_181	BL-unmapped_bin_44	81.94	4.61	421	21	Medium-quality	2140657	6063	737_0	61.7033	500	d__Bacteria;p__Firmicutes_A;c__Clostridia;o__Oscillospirales;f__CAG-272;g__;s__
MAG_182	BL-unmapped_bin_440	64.97	0.84	198	13	Medium-quality	906500	5423	663_0	63.0571	500	d__Bacteria;p__Firmicutes_A;c__Clostridia;o__Monoglobales;f__UBA1381;g__;s__
MAG_183	BL-unmapped_bin_49	94.64	0.7	77	27	High-quality	1497105	43001	1786_0	93.4567	500	d__Bacteria;p__Firmicutes_A;c__Clostridia;o__Tissierellales;f__Ezakiellaceae;g__Ezakiella;s__
MAG_184	BL-unmapped_bin_5	82.94	1.34	236	14	Medium-quality	2177852	10790	81_1	78.5915	500	d__Bacteria;p__Firmicutes_A;c__Clostridia;o__Christensenellales;f__;g__;s__
MAG_185	BL-unmapped_bin_52	94.5	2.42	171	24	High-quality	1757212	14769	132_1	85.1761	500	d__Bacteria;p__Firmicutes_C;c__Negativicutes;o__Selenomonadales;f__Selenomonadaceae;g__Anaerovibrio;s__
MAG_186	BL-unmapped_bin_55	76.76	2.48	298	20	Medium-quality	1730027	6445	100_1	67.1946	500	d__Bacteria;p__Actinobacteriota;c__Actinobacteria;o__Mycobacteriales;f__Mycobacteriaceae;g__Corynebacterium;s__
MAG_187	BL-unmapped_bin_56	84.44	1.52	213	23	Medium-quality	1587870	8721	1549_1	78.8103	500	d__Bacteria;p__Bacteroidota;c__Bacteroidia;o__Bacteroidales;f__UBA932;g__RC9;s__
MAG_188	BL-unmapped_bin_58	73.12	1.61	284	40	Medium-quality	2114349	10079	302_1	67.8767	500	d__Bacteria;p__Bacteroidota;c__Bacteroidia;o__Bacteroidales;f__Marinilabiliaceae;g__;s__
MAG_189	BL-unmapped_bin_6	85.8	4.57	472	25	Medium-quality	2373900	6307	356_0	65.4212	500	d__Bacteria;p__Firmicutes_A;c__Clostridia;o__Christensenellales;f__CAG-74;g__Firm-10;s__
MAG_190	BL-unmapped_bin_61	76.93	1.53	451	21	Medium-quality	1544470	3779	1791_1	71.8337	500	d__Bacteria;p__Campylobacterota;c__Campylobacteria;o__Campylobacterales;f__Helicobacteraceae;g__Helicobacter_A;s__Helicobacter_A rappini
MAG_191	BL-unmapped_bin_63	88.27	0.35	215	18	Medium-quality	1380122	8148	787_1	88.8255	500	d__Bacteria;p__Firmicutes_A;c__Clostridia;o__4C28d-15;f__CAG-552;g__UBA10677;s__
MAG_192	BL-unmapped_bin_65	65.67	0	175	29	Medium-quality	1367823	9405	1504_1	67.6567	500	d__Bacteria;p__Bacteroidota;c__Bacteroidia;o__Bacteroidales;f__Paludibacteraceae;g__RF16;s__
MAG_193	BL-unmapped_bin_66	75.62	0.67	263	16	Medium-quality	1422002	6210	733_0	74.1665	500	d__Bacteria;p__Firmicutes_A;c__Clostridia;o__Monoglobales;f__;g__;s__
MAG_194	BL-unmapped_bin_67	95.71	1.92	154	41	High-quality	2063822	18989	1765_0	89.5293	500	d__Bacteria;p__Bacteroidota;c__Bacteroidia;o__Bacteroidales;f__UBA932;g__CAG-831;s__
MAG_195	BL-unmapped_bin_68	90.19	2.24	287	16	High-quality	1764447	8272	342_0	82.0688	500	d__Bacteria;p__Firmicutes_A;c__Clostridia;o__Monoglobales;f__Monoglobaceae;g__;s__
MAG_196	BL-unmapped_bin_7	86.9	2.35	291	26	Medium-quality	1827380	7788	835_1	77.0957	500	d__Bacteria;p__Firmicutes_A;c__Clostridia;o__Oscillospirales;f__Ruminococcaceae;g__CAG-115;s__
MAG_197	BL-unmapped_bin_73	92.69	2.59	192	30	High-quality	1869013	15312	121_1	82.6958	500	d__Bacteria;p__Deferribacterota;c__Deferribacteres;o__Deferribacterales;f__Mucispirillaceae;g__Mucispirillum;s__
MAG_198	BL-unmapped_bin_75	57.43	1.34	121	14	Medium-quality	807244	8106	860_1	52.6844	500	d__Bacteria;p__Firmicutes_A;c__Clostridia;o__Oscillospirales;f__;g__;s__
MAG_199	BL-unmapped_bin_77	68.49	1.96	243	33	Medium-quality	1368691	5960	36_0	61.4177	500	d__Bacteria;p__Firmicutes_B;c__Peptococcia;o__Peptococcales;f__Peptococcaceae;g__;s__
MAG_200	BL-unmapped_bin_79	84.3	4.36	200	18	Medium-quality	1279237	8361	955_1	65.0842	500	d__Bacteria;p__Firmicutes_A;c__Clostridia;o__Oscillospirales;f__Oscillospiraceae;g__;s__
MAG_201	BL-unmapped_bin_80	81.64	2.01	229	16	Medium-quality	1182707	6305	1897_1	73.9923	500	d__Bacteria;p__Firmicutes_A;c__Clostridia;o__Oscillospirales;f__Acutalibacteraceae;g__;s__
MAG_202	BL-unmapped_bin_81	71.09	1.18	434	10	Medium-quality	1979651	5338	407_1	67.0537	500	d__Bacteria;p__Firmicutes_A;c__Clostridia;o__Christensenellales;f__CAG-74;g__RUG563;s__
MAG_203	BL-unmapped_bin_83	93.32	1.21	164	33	High-quality	1557490	11729	776_1	89.9096	500	d__Bacteria;p__Firmicutes_A;c__Clostridia;o__Christensenellales;f__QAND01;g__QAND01;s__QAND01 sp003150225
MAG_204	BL-unmapped_bin_88	93.81	0	146	26	High-quality	1811086	19826	2412_1	95.9586	500	d__Bacteria;p__Firmicutes;c__Bacilli;o__Erysipelotrichales;f__Erysipelotrichaceae;g__Solobacterium;s__
MAG_205	BL-unmapped_bin_89	68.14	2.53	303	22	Medium-quality	1410511	5201	1225_0	57.348	500	d__Bacteria;p__Firmicutes_A;c__Clostridia;o__Lachnospirales;f__Lachnospiraceae;g__;s__
MAG_206	BL-unmapped_bin_91	80.5	0.7	278	19	Medium-quality	1627405	7188	457_1	79.6283	500	d__Bacteria;p__Firmicutes_A;c__Clostridia;o__Christensenellales;f__GCA-900066905;g__;s__
MAG_207	BL-unmapped_bin_93	93.69	0.34	184	31	High-quality	2098389	15537	1288_0	94.0857	500	d__Bacteria;p__Firmicutes_A;c__Clostridia;o__Lachnospirales;f__Lachnospiraceae;g__V9D3004;s__
MAG_208	BL-unmapped_bin_95	78.73	1.36	254	11	Medium-quality	1404340	6932	682_0	74.3037	500	d__Bacteria;p__Firmicutes_A;c__Clostridia;o__Oscillospirales;f__CAG-272;g__UBA1740;s__
MAG_209	BL-unmapped_bin_99	84.46	0.97	293	14	Medium-quality	1187754	4712	1793_0	81.6083	500	d__Bacteria;p__Campylobacterota;c__Campylobacteria;o__Campylobacterales;f__Helicobacteraceae;g__NHYM01;s__
MAG_210	Boar-s10_bin_10	74.87	2.97	453	23	Medium-quality	1641600	8485	1381_0	62.159	500	d__Bacteria;p__Firmicutes_A;c__Clostridia;o__4C28d-15;f__CAG-727;g__UBA11940;s__
MAG_211	Boar-s10_bin_11	82.53	1.51	263	23	Medium-quality	1965781	9449	1743_0	77.471	500	d__Bacteria;p__Bacteroidota;c__Bacteroidia;o__Bacteroidales;f__Muribaculaceae;g__CAG-485;s__
MAG_212	Boar-s10_bin_14	91.21	0	45	20	High-quality	1581163	76244	1418_2	93.6511	500	d__Bacteria;p__Firmicutes_A;c__Clostridia;o__4C28d-15;f__UBA3700;g__;s__
MAG_213	Boar-s10_bin_16	82.95	0.34	98	41	Medium-quality	1526613	24322	1406_1	83.783	500	d__Bacteria;p__Firmicutes_A;c__Clostridia;o__4C28d-15;f__CAG-917;g__CAG-475;s__
MAG_214	Boar-s10_bin_19	96.07	0	126	48	High-quality	1615699	24139	757_1	98.2614	500	d__Bacteria;p__Elusimicrobiota;c__Elusimicrobia;o__Elusimicrobiales;f__Elusimicrobiaceae;g__UBA1436;s__UBA1436 sp002329395
MAG_215	Boar-s10_bin_2	56.68	0.03	273	6	Medium-quality	1017742	4292	863_0	58.3463	500	d__Bacteria;p__Firmicutes_A;c__Clostridia;o__4C28d-15;f__CAG-727;g__;s__
MAG_216	Boar-s10_bin_21	92.86	2.66	336	53	High-quality	2866472	11922	1661_1	82.3962	500	d__Bacteria;p__Bacteroidota;c__Bacteroidia;o__Bacteroidales;f__Bacteroidaceae;g__UBA4372;s__
MAG_217	Boar-s10_bin_22	89.74	0.85	50	30	Medium-quality	1721322	57174	2067_0	87.8686	500	d__Bacteria;p__Cyanobacteria;c__Vampirovibrionia;o__Gastranaerophilales;f__Gastranaerophilaceae;g__;s__
MAG_218	Boar-s10_bin_23	98.6	0	58	38	High-quality	2602076	71295	1866_1	101.027	500	d__Bacteria;p__Spirochaetota;c__Spirochaetia;o__Treponematales;f__Treponemataceae;g__Treponema_D;s__
MAG_219	Boar-s10_bin_26	80.45	0.81	196	20	Medium-quality	1402358	11286	1386_1	78.4263	500	d__Bacteria;p__Firmicutes_A;c__Clostridia;o__4C28d-15;f__CAG-727;g__UBA11940;s__
MAG_220	Boar-s10_bin_28	86.98	0.64	244	34	Medium-quality	2436404	14773	1677_1	86.078	500	d__Bacteria;p__Bacteroidota;c__Bacteroidia;o__Bacteroidales;f__Muribaculaceae;g__;s__
MAG_221	Boar-s10_bin_30	99.59	0.13	64	65	High-quality	4633002	214158	1011_1	101.605	500	d__Bacteria;p__Proteobacteria;c__Gammaproteobacteria;o__Enterobacterales;f__Enterobacteriaceae;g__Escherichia;s__Escherichia coli
MAG_222	Boar-s10_bin_31	68.14	4.89	409	23	Medium-quality	1351685	4345	1009_0	45.509	500	d__Bacteria;p__Firmicutes_C;c__;o__;f__;g__;s__
MAG_223	Boar-s10_bin_32	79.19	1.43	215	29	Medium-quality	2427028	17690	1561_1	75.5939	500	d__Bacteria;p__Bacteroidota;c__Bacteroidia;o__Bacteroidales;f__UBA932;g__RC9;s__
MAG_224	Boar-s10_bin_33	95.59	0.88	157	39	High-quality	2039749	24392	1810_1	93.3836	500	d__Bacteria;p__Proteobacteria;c__Gammaproteobacteria;o__Enterobacterales;f__Succinivibrionaceae;g__Succinivibrio;s__
MAG_225	Boar-s10_bin_34	93.1	1.75	299	37	High-quality	2710161	20057	832_3	87.9011	500	d__Bacteria;p__Firmicutes_A;c__Clostridia;o__Oscillospirales;f__Ruminococcaceae;g__CAG-115;s__
MAG_226	Boar-s10_bin_36	95.97	0	145	47	High-quality	2945446	64760	1268_0	98.3757	500	d__Bacteria;p__Firmicutes_A;c__Clostridia;o__Oscillospirales;f__Ruminococcaceae;g__UBA5884;s__
MAG_227	Boar-s10_bin_39	76.54	0.86	289	16	Medium-quality	1385001	6801	1839_0	74.1563	500	d__Bacteria;p__Firmicutes_A;c__Clostridia;o__4C28d-15;f__CAG-727;g__;s__
MAG_228	Boar-s10_bin_4	97.76	0.34	81	43	High-quality	2315528	59709	490_1	98.448	500	d__Bacteria;p__Firmicutes_A;c__Clostridia;o__Oscillospirales;f__Oscillospiraceae;g__CAG-110;s__
MAG_229	Boar-s10_bin_40	81.41	4.12	617	36	Medium-quality	2798992	10061	1516_0	62.8113	500	d__Bacteria;p__Firmicutes_A;c__Clostridia;o__Lachnospirales;f__Lachnospiraceae;g__Acetatifactor;s__
MAG_230	Boar-s10_bin_44	88.89	0.95	79	39	Medium-quality	2020127	51326	1945_0	86.4952	500	d__Bacteria;p__Cyanobacteria;c__Vampirovibrionia;o__Gastranaerophilales;f__Gastranaerophilaceae;g__QAMI01;s__
MAG_231	Boar-s10_bin_45	97.81	0.97	68	35	High-quality	3481982	102090	1158_0	95.4645	500	d__Bacteria;p__Firmicutes_A;c__Clostridia;o__Lachnospirales;f__Lachnospiraceae;g__Agathobacter;s__
MAG_232	Boar-s10_bin_46	50	0	326	14	Medium-quality	1334055	4697	1716_1	51.8359	500	d__Bacteria;p__Bacteroidota;c__Bacteroidia;o__Bacteroidales;f__Bacteroidaceae;g__UBA2918;s__
MAG_233	Boar-s10_bin_47	50.66	1.73	347	16	Medium-quality	1725235	6426	1610_0	44.2285	500	d__Bacteria;p__Bacteroidota;c__Bacteroidia;o__Bacteroidales;f__Bacteroidaceae;g__Prevotella;s__
MAG_234	Boar-s10_bin_48	52.15	1.72	589	21	Medium-quality	1879382	3479	1534_1	45.3207	500	d__Bacteria;p__Bacteroidota;c__Bacteroidia;o__Bacteroidales;f__UBA932;g__RC9;s__
MAG_235	Boar-s10_bin_49	93.45	3.05	134	37	High-quality	4190336	59672	1073_0	80.5879	500	d__Bacteria;p__Firmicutes_A;c__Clostridia;o__Lachnospirales;f__Lachnospiraceae;g__;s__
MAG_236	Boar-s10_bin_5	97.79	0	98	37	High-quality	1485382	23312	34_1	99.9738	500	d__Bacteria;p__Proteobacteria;c__Alphaproteobacteria;o__RF32;f__CAG-239;g__CAG-495;s__
MAG_237	Boar-s10_bin_6	61.99	1.72	389	29	Medium-quality	2132113	7596	713_0	55.3303	500	d__Bacteria;p__Firmicutes_A;c__Clostridia;o__Oscillospirales;f__Ruminococcaceae;g__CAG-353;s__
MAG_238	Boar-s10_bin_8	93.04	0.5	172	46	High-quality	3071729	28693	1707_0	92.7689	500	d__Bacteria;p__Bacteroidota;c__Bacteroidia;o__Bacteroidales;f__Muribaculaceae;g__;s__
MAG_239	Boar-s10_bin_9	97.51	4.69	260	39	High-quality	3802690	46690	1213_1	77.1764	500	d__Bacteria;p__Firmicutes_A;c__Clostridia;o__Lachnospirales;f__Lachnospiraceae;g__CAG-95;s__
MAG_240	Boar-s11_bin_10	98.66	0.8	185	40	High-quality	3473526	72394	837_1	97.0899	500	d__Bacteria;p__Firmicutes_A;c__Clostridia;o__Oscillospirales;f__Ruminococcaceae;g__CAG-115;s__
MAG_241	Boar-s11_bin_14	100	0.73	58	34	High-quality	2846214	86292	266_0	99.0613	500	d__Bacteria;p__Firmicutes_A;c__Clostridia;o__Peptostreptococcales;f__Anaerovoracaceae;g__CAG-145;s__
MAG_242	Boar-s11_bin_15	91.89	2.73	138	52	High-quality	2363104	23496	239_1	80.4255	500	d__Bacteria;p__Verrucomicrobiota;c__Kiritimatiellae;o__RFP12;f__;g__;s__
MAG_243	Boar-s11_bin_16	65.42	1.03	439	13	Medium-quality	1323523	3801	1324_1	62.0599	500	d__Bacteria;p__Firmicutes_A;c__Clostridia;o__4C28d-15;f__CAG-727;g__UBA1259;s__
MAG_244	Boar-s11_bin_17	88.51	0.34	310	47	Medium-quality	2177483	9385	1802_1	89.1362	500	d__Bacteria;p__Verrucomicrobiota;c__Verrucomicrobiae;o__Opitutales;f__UBA953;g__;s__
MAG_245	Boar-s11_bin_18	81.5	1.72	508	16	Medium-quality	2003753	4548	846_0	74.7289	500	d__Bacteria;p__Firmicutes_A;c__Clostridia;o__Oscillospirales;f__Ruminococcaceae;g__Ruminiclostridium_E;s__
MAG_246	Boar-s11_bin_19	90.48	0	37	39	High-quality	1907697	130438	1538_1	93.0377	500	d__Bacteria;p__Bacteroidota;c__Bacteroidia;o__Bacteroidales;f__UBA932;g__RC9;s__
MAG_247	Boar-s11_bin_2	95.43	0.1	54	46	High-quality	2441179	95914	1644_1	97.4209	500	d__Bacteria;p__Bacteroidota;c__Bacteroidia;o__Bacteroidales;f__Bacteroidaceae;g__Prevotellamassilia;s__
MAG_248	Boar-s11_bin_20	82.85	0.48	331	35	Medium-quality	2924608	14166	1532_1	82.5256	500	d__Bacteria;p__Bacteroidota;c__Bacteroidia;o__Bacteroidales;f__UBA932;g__RC9;s__
MAG_249	Boar-s11_bin_21	69.78	2.08	484	37	Medium-quality	1976621	5915	1502_1	62.098	500	d__Archaea;p__Thermoplasmatota;c__Thermoplasmata;o__Methanomassiliicoccales;f__Methanomethylophilaceae;g__ISO4-G1;s__
MAG_250	Boar-s11_bin_22	95.97	0	40	28	High-quality	2292655	80668	1220_1	98.4234	500	d__Bacteria;p__Firmicutes_A;c__Clostridia;o__Lachnospirales;f__Lachnospiraceae;g__Butyrivibrio_A;s__
MAG_251	Boar-s11_bin_27	88.2	0	133	47	Medium-quality	1398468	21983	2311_0	90.371	500	d__Bacteria;p__Firmicutes;c__Bacilli;o__RF39;f__CAG-1000;g__CAG-776;s__
MAG_252	Boar-s11_bin_29	92.26	2.68	142	40	High-quality	1985083	141854	1346_0	81.4359	500	d__Bacteria;p__Firmicutes_A;c__Clostridia;o__Oscillospirales;f__CAG-382;g__;s__
MAG_253	Boar-s11_bin_31	77.91	0.92	395	22	Medium-quality	1494762	6649	1383_1	75.2214	500	d__Bacteria;p__Firmicutes_A;c__Clostridia;o__Oscillospirales;f__CAG-272;g__;s__
MAG_254	Boar-s11_bin_32	89.91	0.13	64	46	Medium-quality	2749183	72220	1756_1	91.6893	500	d__Bacteria;p__Bacteroidota;c__Bacteroidia;o__Bacteroidales;f__Muribaculaceae;g__;s__
MAG_255	Boar-s11_bin_33	96.55	1.81	157	45	High-quality	2966936	95253	1119_0	89.9894	500	d__Bacteria;p__Firmicutes_A;c__Clostridia;o__Lachnospirales;f__Lachnospiraceae;g__Eubacterium_I;s__
MAG_256	Boar-s11_bin_34	82.57	3.02	296	21	Medium-quality	1665258	6859	157_0	69.8916	500	d__Bacteria;p__Firmicutes_A;c__Clostridia;o__Oscillospirales;f__Oscillospiraceae;g__RUG626;s__
MAG_257	Boar-s11_bin_35	80.4	1.57	342	58	Medium-quality	2380444	29016	1571_1	74.7813	500	d__Bacteria;p__Bacteroidota;c__Bacteroidia;o__Bacteroidales;f__UBA932;g__RC9;s__
MAG_258	Boar-s11_bin_37	77.29	1.07	354	12	Medium-quality	1651374	5524	1098_1	74.6136	500	d__Bacteria;p__Firmicutes_A;c__Clostridia;o__Lachnospirales;f__Lachnospiraceae;g__Dorea;s__
MAG_259	Boar-s11_bin_38	93.15	0	46	44	High-quality	1411056	70241	1415_1	95.5733	500	d__Bacteria;p__Firmicutes_A;c__Clostridia;o__4C28d-15;f__CAG-314;g__;s__
MAG_260	Boar-s11_bin_40	82.93	0	144	31	Medium-quality	2046619	21840	574_1	85.0996	500	d__Bacteria;p__Firmicutes_A;c__Clostridia;o__Oscillospirales;f__Oscillospiraceae;g__;s__
MAG_261	Boar-s11_bin_43	83.87	2.14	202	23	Medium-quality	2353073	20790	1533_1	76.6129	500	d__Bacteria;p__Bacteroidota;c__Bacteroidia;o__Bacteroidales;f__UBA932;g__RC9;s__
MAG_262	Boar-s11_bin_44	93.47	1.55	207	24	High-quality	2126975	16409	1332_0	87.8275	500	d__Bacteria;p__Firmicutes_A;c__Clostridia;o__Oscillospirales;f__CAG-272;g__;s__
MAG_263	Boar-s11_bin_46	91.94	2.41	317	38	High-quality	2860307	12822	1605_2	82.9482	500	d__Bacteria;p__Bacteroidota;c__Bacteroidia;o__Bacteroidales;f__Bacteroidaceae;g__Prevotella;s__
MAG_264	Boar-s11_bin_6	98.39	0.05	119	42	High-quality	2138625	141776	1776_2	100.716	500	d__Bacteria;p__Bacteroidota;c__Bacteroidia;o__Bacteroidales;f__P3;g__UBA3388;s__
MAG_265	Boar-s13_bin_10	90.78	1.59	450	44	High-quality	3016433	8471	140_0	85.589	500	d__Bacteria;p__Proteobacteria;c__Gammaproteobacteria;o__Enterobacterales;f__Enterobacteriaceae;g__Edwardsiella;s__Edwardsiella tarda
MAG_266	Boar-s13_bin_11	90.11	0	49	41	High-quality	1065578	664874	1361_1	93.0214	500	d__Bacteria;p__Proteobacteria;c__Alphaproteobacteria;o__UBA3830;f__;g__;s__
MAG_267	Boar-s13_bin_12	97.58	0.05	55	57	High-quality	1781956	346077	1418_2	100.1	500	d__Bacteria;p__Firmicutes_A;c__Clostridia;o__4C28d-15;f__UBA3700;g__;s__
MAG_268	Boar-s13_bin_14	95.48	0.24	67	40	High-quality	3043117	77341	1532_1	96.7242	500	d__Bacteria;p__Bacteroidota;c__Bacteroidia;o__Bacteroidales;f__UBA932;g__RC9;s__
MAG_269	Boar-s13_bin_15	96.55	0.13	127	41	High-quality	3038067	49719	1267_0	98.3133	500	d__Bacteria;p__Firmicutes_A;c__Clostridia;o__Lachnospirales;f__Lachnospiraceae;g__;s__
MAG_270	Boar-s13_bin_16	97.46	1.37	162	45	High-quality	3808027	64328	2066_0	93.0142	500	d__Bacteria;p__Firmicutes_A;c__Clostridia;o__Clostridiales;f__Clostridiaceae;g__Clostridium_P;s__
MAG_271	Boar-s13_bin_2	85.86	2.25	373	19	Medium-quality	1749508	6315	2051_1	76.5102	500	d__Bacteria;p__Fusobacteriota;c__Fusobacteriia;o__Fusobacteriales;f__Fusobacteriaceae;g__Fusobacterium;s__
MAG_272	Boar-s13_bin_20	69.19	2.87	582	23	Medium-quality	1785533	3835	1248_0	56.871	500	d__Bacteria;p__Firmicutes_A;c__Clostridia;o__Lachnospirales;f__Lachnospiraceae;g__Eubacterium_J;s__
MAG_273	Boar-s13_bin_22	94.53	1.89	85	41	High-quality	2479259	45442	1699_1	89.2987	500	d__Bacteria;p__Bacteroidota;c__Bacteroidia;o__Bacteroidales;f__Muribaculaceae;g__CAG-873;s__
MAG_274	Boar-s13_bin_24	71.1	1.68	527	30	Medium-quality	2615387	6338	558_2	64.601	500	d__Bacteria;p__Firmicutes_A;c__Clostridia;o__Oscillospirales;f__Oscillospiraceae;g__UBA1777;s__
MAG_275	Boar-s13_bin_6	85.47	1.69	242	47	Medium-quality	2222745	19332	1802_1	79.1631	500	d__Bacteria;p__Verrucomicrobiota;c__Verrucomicrobiae;o__Opitutales;f__UBA953;g__;s__
MAG_276	Boar-s13_bin_9	71.08	4.36	705	19	Medium-quality	1713930	2799	1644_1	53.0963	500	d__Bacteria;p__Bacteroidota;c__Bacteroidia;o__Bacteroidales;f__Bacteroidaceae;g__Prevotellamassilia;s__
MAG_277	Boar-s14_bin_10	93.82	3.77	270	40	High-quality	2920525	27590	1605_2	77.3789	500	d__Bacteria;p__Bacteroidota;c__Bacteroidia;o__Bacteroidales;f__Bacteroidaceae;g__Prevotella;s__
MAG_278	Boar-s14_bin_11	93.96	1.45	101	31	High-quality	2397566	40201	1159_0	89.3021	500	d__Bacteria;p__Firmicutes_A;c__Clostridia;o__Lachnospirales;f__Lachnospiraceae;g__Agathobacter;s__
MAG_279	Boar-s14_bin_12	60.28	1.69	760	12	Medium-quality	1852423	2878	1561_1	53.5595	500	d__Bacteria;p__Bacteroidota;c__Bacteroidia;o__Bacteroidales;f__UBA932;g__RC9;s__
MAG_280	Boar-s14_bin_14	90.52	2.2	71	30	High-quality	2293701	66314	1296_0	82.2452	500	d__Bacteria;p__Firmicutes_A;c__Clostridia;o__Lachnospirales;f__Lachnospiraceae;g__XBB1006;s__
MAG_281	Boar-s14_bin_15	87.49	0.67	24	32	Medium-quality	1522266	86949	607_1	87.2796	500	d__Bacteria;p__Firmicutes_A;c__Clostridia;o__Oscillospirales;f__CAG-272;g__UBA1740;s__
MAG_282	Boar-s14_bin_17	97.36	0.19	116	50	High-quality	2771346	38340	1686_1	98.7018	500	d__Bacteria;p__Bacteroidota;c__Bacteroidia;o__Bacteroidales;f__Muribaculaceae;g__CAG-279;s__
MAG_283	Boar-s14_bin_18	93.82	0	44	42	High-quality	2115782	61360	1768_1	96.2139	500	d__Bacteria;p__Bacteroidota;c__Bacteroidia;o__Bacteroidales;f__Paludibacteraceae;g__;s__
MAG_284	Boar-s14_bin_19	71.08	2.18	267	21	Medium-quality	1749034	9166	574_2	63.7961	500	d__Bacteria;p__Firmicutes_A;c__Clostridia;o__Oscillospirales;f__Oscillospiraceae;g__;s__
MAG_285	Boar-s14_bin_20	91.05	0.11	183	27	High-quality	1538650	11194	1216_1	92.6345	500	d__Bacteria;p__Firmicutes_A;c__Clostridia;o__Oscillospirales;f__CAG-382;g__;s__
MAG_286	Boar-s14_bin_23	84.54	1.85	394	44	Medium-quality	1869698	5927	215_1	77.6034	500	d__Bacteria;p__Actinobacteriota;c__Coriobacteriia;o__Coriobacteriales;f__QAMH01;g__;s__
MAG_287	Boar-s14_bin_24	84.36	1.19	677	42	Medium-quality	3676425	9285	1011_1	80.3939	500	d__Bacteria;p__Proteobacteria;c__Gammaproteobacteria;o__Enterobacterales;f__Enterobacteriaceae;g__Escherichia;s__Escherichia coli_D
MAG_288	Boar-s14_bin_25	89.51	1.32	389	39	Medium-quality	2775609	9171	1706_2	85.8812	500	d__Bacteria;p__Bacteroidota;c__Bacteroidia;o__Bacteroidales;f__Muribaculaceae;g__;s__
MAG_289	Boar-s14_bin_26	66.67	0	296	15	Medium-quality	1897126	9921	1297_0	68.6683	500	d__Bacteria;p__Firmicutes_A;c__Clostridia;o__Lachnospirales;f__Lachnospiraceae;g__;s__
MAG_290	Boar-s14_bin_28	87.68	0	331	36	Medium-quality	2195176	8528	144_1	89.6454	500	d__Bacteria;p__Verrucomicrobiota;c__Verrucomicrobiae;o__Verrucomicrobiales;f__Akkermansiaceae;g__Akkermansia;s__
MAG_291	Boar-s14_bin_29	97.32	0	51	32	High-quality	2337881	82109	1221_0	99.7772	500	d__Bacteria;p__Firmicutes_A;c__Clostridia;o__Lachnospirales;f__Lachnospiraceae;g__Butyrivibrio_A;s__
MAG_292	Boar-s14_bin_30	60.98	3.02	302	13	Medium-quality	1300087	5117	551_1	48.9425	500	d__Bacteria;p__Firmicutes_A;c__Clostridia;o__Oscillospirales;f__Oscillospiraceae;g__;s__
MAG_293	Boar-s14_bin_32	95.22	0.84	197	32	High-quality	2261548	17732	853_1	93.4244	500	d__Bacteria;p__Firmicutes_A;c__Clostridia;o__Monoglobales;f__UBA1381;g__CAG-41;s__
MAG_294	Boar-s14_bin_33	92.79	1.61	197	43	High-quality	2429381	31532	849_1	86.9894	500	d__Bacteria;p__Firmicutes_A;c__Clostridia;o__;f__;g__;s__
MAG_295	Boar-s14_bin_35	71.4	2.22	339	16	Medium-quality	1564480	7053	1688_1	62.2242	500	d__Bacteria;p__Bacteroidota;c__Bacteroidia;o__Bacteroidales;f__Muribaculaceae;g__CAG-873;s__
MAG_296	Boar-s14_bin_37	80.01	0	384	17	Medium-quality	1692996	5218	879_2	81.8688	500	d__Bacteria;p__Firmicutes_A;c__Clostridia;o__Oscillospirales;f__CAG-272;g__;s__
MAG_297	Boar-s14_bin_38	98.39	0	100	36	High-quality	2415895	97463	1776_2	100.884	500	d__Bacteria;p__Bacteroidota;c__Bacteroidia;o__Bacteroidales;f__P3;g__UBA3388;s__
MAG_298	Boar-s14_bin_39	96.43	0	136	39	High-quality	2954362	61651	1534_1	98.825	500	d__Bacteria;p__Bacteroidota;c__Bacteroidia;o__Bacteroidales;f__UBA932;g__RC9;s__
MAG_299	Boar-s14_bin_4	90.79	1.13	196	38	High-quality	1952812	27536	919_0	87.4855	500	d__Bacteria;p__Firmicutes_A;c__Clostridia;o__Oscillospirales;f__Acutalibacteraceae;g__Ruminococcus_E;s__
MAG_300	Boar-s14_bin_41	79.73	2.92	338	25	Medium-quality	2203804	9509	1240_0	68.2871	500	d__Bacteria;p__Firmicutes_A;c__Clostridia;o__Lachnospirales;f__Lachnospiraceae;g__CAG-510;s__
MAG_301	Boar-s14_bin_44	89.45	1.01	408	34	Medium-quality	2713647	15741	492_0	87.0035	500	d__Bacteria;p__Firmicutes_A;c__Clostridia;o__Oscillospirales;f__Oscillospiraceae;g__CAG-110;s__
MAG_302	Boar-s14_bin_45	65.94	1.7	360	25	Medium-quality	1474286	5354	1800_0	59.7293	500	d__Bacteria;p__Firmicutes_A;c__Clostridia;o__Oscillospirales;f__Acutalibacteraceae;g__;s__
MAG_303	Boar-s14_bin_47	81.32	2.03	398	38	Medium-quality	2044609	6356	84_1	73.0716	500	d__Bacteria;p__Verrucomicrobiota;c__Kiritimatiellae;o__RFP12;f__;g__;s__
MAG_304	Boar-s14_bin_48	64.09	0.24	83	26	Medium-quality	1603056	31694	150_0	65.2605	500	d__Bacteria;p__Firmicutes_A;c__Clostridia;o__Oscillospirales;f__CAG-272;g__UBA1740;s__
MAG_305	Boar-s14_bin_6	89.29	0	48	34	Medium-quality	2135579	69431	1571_1	91.7108	500	d__Bacteria;p__Bacteroidota;c__Bacteroidia;o__Bacteroidales;f__UBA932;g__RC9;s__
MAG_306	Boar-s14_bin_7	97.32	0	58	37	High-quality	2603651	84658	716_0	99.7838	500	d__Bacteria;p__Firmicutes_A;c__Clostridia;o__Oscillospirales;f__Ruminococcaceae;g__UBA946;s__
MAG_307	Boar-s14_bin_8	83.47	0.81	365	38	Medium-quality	1591618	7393	1502_1	81.3544	500	d__Archaea;p__Thermoplasmatota;c__Thermoplasmata;o__Methanomassiliicoccales;f__Methanomethylophilaceae;g__ISO4-G1;s__
MAG_308	Boar-s14_bin_9	93.29	0.73	301	31	High-quality	2200479	9803	832_3	91.879	500	d__Bacteria;p__Firmicutes_A;c__Clostridia;o__Oscillospirales;f__Ruminococcaceae;g__CAG-115;s__
MAG_309	Boar-s18_bin_1	88.69	1.34	231	28	Medium-quality	3050568	20725	1291_1	84.1482	500	d__Bacteria;p__Firmicutes_A;c__Clostridia;o__Lachnospirales;f__Lachnospiraceae;g__CAG-882;s__
MAG_310	Boar-s18_bin_11	87.81	0.85	121	39	Medium-quality	1841678	35665	1941_1	85.8361	500	d__Bacteria;p__Cyanobacteria;c__Vampirovibrionia;o__Gastranaerophilales;f__Gastranaerophilaceae;g__Gastranaerophilus;s__Gastranaerophilus phascolarctosicola
MAG_311	Boar-s18_bin_12	94.4	0.19	85	46	High-quality	2485697	58333	1649_1	95.833	500	d__Bacteria;p__Bacteroidota;c__Bacteroidia;o__Bacteroidales;f__Bacteroidaceae;g__Prevotellamassilia;s__
MAG_312	Boar-s18_bin_14	73.55	3.72	274	57	Medium-quality	1725892	8589	2103_0	56.917	500	d__Bacteria;p__Firmicutes_A;c__Clostridia;o__TANB77;f__CAG-508;g__CAG-269;s__
MAG_313	Boar-s18_bin_16	62.92	2.76	581	46	Medium-quality	1976843	5478	1638_0	50.9893	500	d__Bacteria;p__Bacteroidota;c__Bacteroidia;o__Bacteroidales;f__Bacteroidaceae;g__UBA4334;s__
MAG_314	Boar-s18_bin_17	94.41	0.89	84	25	High-quality	2671372	75230	2405_1	93.2882	500	d__Bacteria;p__Firmicutes_A;c__Clostridia;o__Lachnospirales;f__Lachnospiraceae;g__;s__
MAG_315	Boar-s18_bin_2	94.71	0.48	68	38	High-quality	1696716	106171	300_1	94.823	500	d__Bacteria;p__Bacteroidota;c__Bacteroidia;o__Bacteroidales;f__Rikenellaceae;g__Alistipes;s__
MAG_316	Boar-s18_bin_23	87.77	0.54	324	33	Medium-quality	1783551	8106	1414_1	87.2944	500	d__Bacteria;p__Firmicutes_A;c__Clostridia;o__4C28d-15;f__CAG-314;g__CAG-1435;s__
MAG_317	Boar-s18_bin_25	83.65	2.56	382	31	Medium-quality	1889691	9028	425_0	72.8278	500	d__Bacteria;p__Firmicutes_A;c__Clostridia;o__Oscillospirales;f__Butyricicoccaceae;g__Butyricicoccus;s__
MAG_318	Boar-s18_bin_27	98.43	0.67	260	39	High-quality	2360005	18520	494_1	97.2138	500	d__Bacteria;p__Firmicutes_A;c__Clostridia;o__Oscillospirales;f__Oscillospiraceae;g__CAG-110;s__
MAG_319	Boar-s18_bin_29	65.78	3.04	476	13	Medium-quality	1938884	4616	1258_0	52.4121	500	d__Bacteria;p__Firmicutes_A;c__Clostridia;o__Lachnospirales;f__Lachnospiraceae;g__;s__
MAG_320	Boar-s18_bin_32	69.82	2.32	643	17	Medium-quality	2328385	4004	1723_1	60.5567	500	d__Bacteria;p__Bacteroidota;c__Bacteroidia;o__Bacteroidales;f__Bacteroidaceae;g__Bacteroides;s__
MAG_321	Boar-s18_bin_35	50.5	0	345	7	Medium-quality	959631	2843	886_0	52.2269	500	d__Bacteria;p__Firmicutes_A;c__Clostridia;o__Oscillospirales;f__Acutalibacteraceae;g__Eubacterium_R;s__
MAG_322	Boar-s18_bin_4	77.79	2.21	322	18	Medium-quality	1307277	4712	42_1	69.3132	500	d__Bacteria;p__Proteobacteria;c__Alphaproteobacteria;o__RF32;f__CAG-239;g__CAG-495;s__
MAG_323	Boar-s18_bin_5	93.77	0.38	44	44	High-quality	2435721	90088	1676_1	94.3473	500	d__Bacteria;p__Bacteroidota;c__Bacteroidia;o__Bacteroidales;f__Muribaculaceae;g__UBA7173_A;s__
MAG_324	Boar-s18_bin_6	93.2	0.41	67	48	High-quality	2069992	113321	143_2	93.6772	500	d__Bacteria;p__Verrucomicrobiota;c__Verrucomicrobiae;o__Verrucomicrobiales;f__Akkermansiaceae;g__Akkermansia;s__
MAG_325	Boar-s18_bin_7	65.59	0	13	34	Medium-quality	1398485	124048	1504_1	68.1368	500	d__Bacteria;p__Bacteroidota;c__Bacteroidia;o__Bacteroidales;f__Paludibacteraceae;g__RF16;s__
MAG_326	Boar-s18_bin_8	98.42	1.35	151	36	High-quality	3553042	52283	1286_1	94.0292	500	d__Bacteria;p__Firmicutes_A;c__Clostridia;o__Lachnospirales;f__Lachnospiraceae;g__V9D3004;s__
MAG_327	Boar-s18_bin_9	78.06	1.24	308	29	Medium-quality	2594556	17093	1561_1	73.9764	500	d__Bacteria;p__Bacteroidota;c__Bacteroidia;o__Bacteroidales;f__UBA932;g__RC9;s__
MAG_328	Boar-s19_bin_1	98.39	0	72	36	High-quality	2283901	45978	1776_2	100.721	500	d__Bacteria;p__Bacteroidota;c__Bacteroidia;o__Bacteroidales;f__P3;g__UBA3388;s__
MAG_329	Boar-s19_bin_10	67.55	1.44	416	23	Medium-quality	1717013	4742	1621_0	62.348	500	d__Bacteria;p__Bacteroidota;c__Bacteroidia;o__Bacteroidales;f__Bacteroidaceae;g__Prevotella;s__
MAG_330	Boar-s19_bin_12	75.71	0	41	32	Medium-quality	2370486	108053	1763_1	78.2268	500	d__Bacteria;p__Bacteroidota;c__Bacteroidia;o__Bacteroidales;f__UBA932;g__RC9;s__
MAG_331	Boar-s19_bin_13	96.31	0.67	384	28	High-quality	2839389	9358	712_1	95.6156	500	d__Bacteria;p__Firmicutes_A;c__Clostridia;o__Oscillospirales;f__Ruminococcaceae;g__CAG-353;s__
MAG_332	Boar-s19_bin_14	90.95	0	72	41	High-quality	1951713	103980	1538_1	93.4585	500	d__Bacteria;p__Bacteroidota;c__Bacteroidia;o__Bacteroidales;f__UBA932;g__RC9;s__
MAG_333	Boar-s19_bin_19	79.24	0.72	77	26	Medium-quality	2358814	60333	1117_1	78.0303	500	d__Bacteria;p__Firmicutes_A;c__Clostridia;o__Lachnospirales;f__Lachnospiraceae;g__Acetatifactor;s__
MAG_334	Boar-s19_bin_2	95.81	2.03	233	44	High-quality	3623467	27820	1608_1	88.0667	500	d__Bacteria;p__Bacteroidota;c__Bacteroidia;o__Bacteroidales;f__Bacteroidaceae;g__Prevotella;s__
MAG_335	Boar-s19_bin_23	84.89	1.61	407	21	Medium-quality	2411015	8140	1564_1	78.7953	500	d__Bacteria;p__Bacteroidota;c__Bacteroidia;o__Bacteroidales;f__UBA932;g__RC9;s__
MAG_336	Boar-s19_bin_25	83.76	1.5	405	30	Medium-quality	2000373	6140	1644_1	78.654	500	d__Bacteria;p__Bacteroidota;c__Bacteroidia;o__Bacteroidales;f__Bacteroidaceae;g__Prevotellamassilia;s__
MAG_337	Boar-s19_bin_26	93.3	0.93	201	41	High-quality	2713786	19827	1276_1	91.1086	500	d__Bacteria;p__Bacteroidota;c__Bacteroidia;o__Bacteroidales;f__Bacteroidaceae;g__Prevotella;s__
MAG_338	Boar-s19_bin_30	91.57	0	147	32	High-quality	2480559	34040	1563_1	93.836	500	d__Bacteria;p__Bacteroidota;c__Bacteroidia;o__Bacteroidales;f__UBA932;g__RC9;s__
MAG_339	Boar-s19_bin_31	87.87	2.26	357	38	Medium-quality	1931536	8246	136_3	78.5281	500	d__Bacteria;p__Firmicutes_C;c__Negativicutes;o__Selenomonadales;f__Selenomonadaceae;g__Anaerovibrio;s__
MAG_340	Boar-s19_bin_32	93.57	0.48	81	34	High-quality	2516254	49226	1544_1	93.9961	500	d__Bacteria;p__Bacteroidota;c__Bacteroidia;o__Bacteroidales;f__UBA932;g__RC9;s__
MAG_341	Boar-s19_bin_37	95.53	0	84	39	High-quality	2189556	46223	645_0	97.8624	500	d__Bacteria;p__Firmicutes_A;c__Clostridia;o__Oscillospirales;f__CAG-272;g__CAG-448;s__
MAG_342	Boar-s19_bin_38	58.91	1.15	319	17	Medium-quality	1568242	6630	1245_1	55.0708	500	d__Bacteria;p__Firmicutes_A;c__Clostridia;o__Lachnospirales;f__Lachnospiraceae;g__Eubacterium_J;s__
MAG_343	Boar-s19_bin_41	96.31	1.34	163	39	High-quality	1598646	12867	1525_1	91.6647	500	d__Bacteria;p__Firmicutes_A;c__Clostridia;o__Oscillospirales;f__Acutalibacteraceae;g__Ruminococcus_E;s__
MAG_344	Boar-s19_bin_5	87.91	0	23	42	Medium-quality	958110	185833	1473_1	90.5446	500	d__Bacteria;p__Proteobacteria;c__Alphaproteobacteria;o__Rs-D84;f__Rs-D84;g__Rs-D84;s__
MAG_345	Boar-s19_bin_6	56.2	0.02	151	31	Medium-quality	881622	7995	1369_0	58.0514	500	d__Bacteria;p__Firmicutes_A;c__Clostridia;o__4C28d-15;f__UBA1242;g__UBA11517;s__
MAG_346	Boar-s19_bin_9	97.99	0	45	43	High-quality	2550735	122779	844_1	100.535	500	d__Bacteria;p__Firmicutes_A;c__Clostridia;o__Oscillospirales;f__Ruminococcaceae;g__Ruminiclostridium_E;s__
MAG_347	Boar-s22_bin_10	55.83	0	585	25	Medium-quality	1930839	5480	1513_1	57.6994	500	d__Bacteria;p__Bacteroidota;c__Bacteroidia;o__Bacteroidales;f__Paludibacteraceae;g__RF16;s__
MAG_348	Boar-s22_bin_11	85.71	2.42	358	46	Medium-quality	2618922	18882	1513_2	75.748	500	d__Bacteria;p__Bacteroidota;c__Bacteroidia;o__Bacteroidales;f__Paludibacteraceae;g__RF16;s__
MAG_349	Boar-s22_bin_14	91.28	0.87	100	67	High-quality	1599842	30488	1468_0	89.1721	500	d__Bacteria;p__Proteobacteria;c__Gammaproteobacteria;o__Diplorickettsiales;f__Diplorickettsiaceae;g__Rickettsiella;s__
MAG_350	Boar-s22_bin_15	80.49	0.86	256	14	Medium-quality	1362058	7726	820_0	78.134	500	d__Bacteria;p__Firmicutes_A;c__Clostridia;o__Oscillospirales;f__Acutalibacteraceae;g__UBA737;s__
MAG_351	Boar-s22_bin_16	99.33	2.01	51	36	High-quality	3921260	190537	998_0	91.92	500	d__Bacteria;p__Firmicutes_A;c__Clostridia;o__Lachnospirales;f__Lachnospiraceae;g__Anaerosporobacter;s__
MAG_352	Boar-s22_bin_17	92.28	0.67	114	34	High-quality	2198539	29015	555_1	91.1613	500	d__Bacteria;p__Firmicutes_A;c__Clostridia;o__Oscillospirales;f__Oscillospiraceae;g__UBA1777;s__
MAG_353	Boar-s22_bin_18	86.84	2.39	403	24	Medium-quality	2467627	9202	538_0	77.9341	500	d__Bacteria;p__Firmicutes_A;c__Clostridia;o__Oscillospirales;f__Oscillospiraceae;g__Oscillibacter;s__
MAG_354	Boar-s22_bin_19	95.15	0.12	198	40	High-quality	3227834	26934	1611_1	96.7652	500	d__Bacteria;p__Bacteroidota;c__Bacteroidia;o__Bacteroidales;f__Bacteroidaceae;g__Prevotella;s__
MAG_355	Boar-s22_bin_2	88.07	0.24	527	42	Medium-quality	3096622	12595	1532_2	88.9201	500	d__Bacteria;p__Bacteroidota;c__Bacteroidia;o__Bacteroidales;f__UBA932;g__RC9;s__
MAG_356	Boar-s22_bin_21	84.32	1.46	32	46	Medium-quality	1537868	117390	1406_1	79.5548	500	d__Bacteria;p__Firmicutes_A;c__Clostridia;o__4C28d-15;f__CAG-917;g__CAG-475;s__
MAG_357	Boar-s22_bin_22	95.29	0.47	308	39	High-quality	2590570	12097	1738_1	95.2163	500	d__Bacteria;p__Bacteroidota;c__Bacteroidia;o__Bacteroidales;f__Muribaculaceae;g__CAG-279;s__
MAG_358	Boar-s22_bin_23	95.27	0.68	36	44	High-quality	2633791	120247	1424_1	94.41	500	d__Bacteria;p__Verrucomicrobiota;c__Verrucomicrobiae;o__Opitutales;f__CAG-312;g__CAG-312;s__
MAG_359	Boar-s22_bin_24	93.27	4.7	169	49	High-quality	1968367	113297	310_0	72.2971	500	d__Bacteria;p__Firmicutes_A;c__Clostridia;o__Oscillospirales;f__CAG-272;g__Firm-07;s__
MAG_360	Boar-s22_bin_25	92.27	0	156	38	High-quality	2709821	34249	1533_1	94.5373	500	d__Bacteria;p__Bacteroidota;c__Bacteroidia;o__Bacteroidales;f__UBA932;g__RC9;s__
MAG_361	Boar-s22_bin_26	58.93	1.72	284	28	Medium-quality	1784250	9510	849_1	52.3191	500	d__Bacteria;p__Firmicutes_A;c__Clostridia;o__;f__;g__;s__
MAG_362	Boar-s22_bin_28	76.6	0.71	336	32	Medium-quality	2603347	14602	1532_1	75.4872	500	d__Bacteria;p__Bacteroidota;c__Bacteroidia;o__Bacteroidales;f__UBA932;g__RC9;s__
MAG_363	Boar-s22_bin_3	96.42	1.15	136	41	High-quality	2879717	29574	1689_1	93.8638	500	d__Bacteria;p__Bacteroidota;c__Bacteroidia;o__Bacteroidales;f__Muribaculaceae;g__CAG-873;s__
MAG_364	Boar-s22_bin_4	94.7	2.06	237	27	High-quality	3397275	32901	1120_0	86.6586	500	d__Bacteria;p__Firmicutes_A;c__Clostridia;o__Lachnospirales;f__Lachnospiraceae;g__Eubacterium_I;s__
MAG_365	Boar-s22_bin_5	94.21	1.7	401	33	High-quality	2922534	10823	1757_1	87.7272	500	d__Bacteria;p__Bacteroidota;c__Bacteroidia;o__Bacteroidales;f__Muribaculaceae;g__;s__
MAG_366	Boar-s22_bin_6	61.02	2.2	538	15	Medium-quality	1308325	2741	146_0	51.739	500	d__Bacteria;p__Firmicutes_A;c__Clostridia;o__Oscillospirales;f__CAG-272;g__;s__
MAG_367	Boar-s22_bin_9	93.16	0.67	19	49	High-quality	1616574	431133	1407_1	92.6273	500	d__Bacteria;p__Firmicutes_A;c__Clostridia;o__4C28d-15;f__CAG-917;g__CAG-349;s__CAG-349 sp001940895
MAG_368	Boar-s23_bin_1	92.65	0.33	325	53	High-quality	4233436	21818	1011_1	93.2107	500	d__Bacteria;p__Proteobacteria;c__Gammaproteobacteria;o__Enterobacterales;f__Enterobacteriaceae;g__Escherichia;s__Escherichia coli
MAG_369	Boar-s23_bin_10	98.89	0.37	76	41	High-quality	2775832	63435	1315_1	99.4412	500	d__Bacteria;p__Bacteroidota;c__Bacteroidia;o__Bacteroidales;f__Bacteroidaceae;g__Prevotella;s__
MAG_370	Boar-s23_bin_11	86.14	1.14	187	47	Medium-quality	2247447	21892	1986_1	82.6101	500	d__Bacteria;p__Cyanobacteria;c__Vampirovibrionia;o__Gastranaerophilales;f__Gastranaerophilaceae;g__;s__
MAG_371	Boar-s23_bin_16	91.95	1.63	229	30	High-quality	2176463	14380	950_2	86.2049	500	d__Bacteria;p__Firmicutes_A;c__Clostridia;o__Oscillospirales;f__Acutalibacteraceae;g__CAG-180;s__
MAG_372	Boar-s23_bin_17	97.99	0	68	35	High-quality	3135547	74778	708_0	100.427	500	d__Bacteria;p__Firmicutes_A;c__Clostridia;o__Oscillospirales;f__Ruminococcaceae;g__CAG-353;s__
MAG_373	Boar-s23_bin_19	96.5	0.7	82	40	High-quality	2331031	47965	1865_1	95.3405	500	d__Bacteria;p__Spirochaetota;c__Spirochaetia;o__Treponematales;f__Treponemataceae;g__Treponema_D;s__Treponema_D porcinum
MAG_374	Boar-s23_bin_2	74.56	1.75	329	32	Medium-quality	2709113	16578	1263_2	67.9198	500	d__Bacteria;p__Firmicutes_A;c__Clostridia;o__Lachnospirales;f__Lachnospiraceae;g__CAG-510;s__
MAG_375	Boar-s23_bin_20	90.02	2.45	385	40	High-quality	3751687	21635	1896_0	79.9376	500	d__Bacteria;p__Firmicutes_A;c__Clostridia;o__Lachnospirales;f__Lachnospiraceae;g__COE1;s__
MAG_376	Boar-s23_bin_21	93.5	3.86	220	45	High-quality	3328090	24381	1135_0	76.3935	500	d__Bacteria;p__Firmicutes_A;c__Clostridia;o__Lachnospirales;f__Lachnospiraceae;g__UBA11774;s__
MAG_377	Boar-s23_bin_22	91.78	1.82	301	39	High-quality	2639520	12645	1682_0	84.731	500	d__Bacteria;p__Bacteroidota;c__Bacteroidia;o__Bacteroidales;f__Muribaculaceae;g__UBA7173_A;s__
MAG_378	Boar-s23_bin_23	68.85	2.2	329	19	Medium-quality	1908406	8331	324_0	59.8103	500	d__Bacteria;p__Firmicutes_A;c__Clostridia;o__Lachnospirales;f__Lachnospiraceae;g__;s__
MAG_379	Boar-s23_bin_24	80.26	2.6	406	26	Medium-quality	2106767	7046	1686_1	70.224	500	d__Bacteria;p__Bacteroidota;c__Bacteroidia;o__Bacteroidales;f__Muribaculaceae;g__CAG-279;s__
MAG_380	Boar-s23_bin_27	67.8	2.55	220	7	Medium-quality	1008603	5783	1390_0	56.9311	500	d__Bacteria;p__Firmicutes_A;c__Clostridia;o__4C28d-15;f__CAG-727;g__UBA11940;s__
MAG_381	Boar-s23_bin_28	52.38	0	809	10	Medium-quality	2091091	3051	1706_2	54.1222	500	d__Bacteria;p__Bacteroidota;c__Bacteroidia;o__Bacteroidales;f__Muribaculaceae;g__;s__
MAG_382	Boar-s23_bin_29	70.75	4.49	386	16	Medium-quality	1417018	5230	384_0	50.1593	500	d__Bacteria;p__Firmicutes_A;c__Clostridia;o__4C28d-15;f__CAG-727;g__;s__
MAG_383	Boar-s23_bin_31	97.32	0.67	177	34	High-quality	3170891	31799	838_0	96.2212	500	d__Bacteria;p__Firmicutes_A;c__Clostridia;o__Oscillospirales;f__Ruminococcaceae;g__CAG-115;s__
MAG_384	Boar-s23_bin_32	62.74	4.82	591	10	Medium-quality	2115521	4101	320_0	40.4464	500	d__Bacteria;p__Firmicutes_A;c__Clostridia;o__Lachnospirales;f__Lachnospiraceae;g__;s__
MAG_385	Boar-s23_bin_33	93.21	0	184	46	High-quality	2622215	20189	1640_1	95.3626	500	d__Bacteria;p__Bacteroidota;c__Bacteroidia;o__Bacteroidales;f__Bacteroidaceae;g__Prevotellamassilia;s__
MAG_386	Boar-s23_bin_34	60.5	0.81	382	18	Medium-quality	1160685	3074	215_2	59.0039	500	d__Bacteria;p__Actinobacteriota;c__Coriobacteriia;o__Coriobacteriales;f__QAMH01;g__;s__
MAG_387	Boar-s23_bin_35	95.41	1.68	231	33	High-quality	2224435	13479	879_2	89.6348	500	d__Bacteria;p__Firmicutes_A;c__Clostridia;o__Oscillospirales;f__CAG-272;g__;s__
MAG_388	Boar-s23_bin_36	71.4	1.34	464	16	Medium-quality	1697414	3978	721_0	67.8398	500	d__Bacteria;p__Firmicutes_A;c__Clostridia;o__Oscillospirales;f__Acutalibacteraceae;g__;s__
MAG_389	Boar-s23_bin_37	97.11	0.09	51	41	High-quality	2386210	85794	1644_1	99.1267	500	d__Bacteria;p__Bacteroidota;c__Bacteroidia;o__Bacteroidales;f__Bacteroidaceae;g__Prevotellamassilia;s__
MAG_390	Boar-s23_bin_38	83.47	1.34	262	29	Medium-quality	2061978	13809	832_4	78.8401	500	d__Bacteria;p__Firmicutes_A;c__Clostridia;o__Oscillospirales;f__Ruminococcaceae;g__CAG-115;s__
MAG_391	Boar-s23_bin_40	51.72	1.34	420	15	Medium-quality	1585479	4687	331_0	46.8554	500	d__Bacteria;p__Firmicutes_A;c__Clostridia;o__Oscillospirales;f__CAG-382;g__;s__
MAG_392	Boar-s23_bin_41	78.6	1.83	52	31	Medium-quality	3041035	99709	1246_0	71.9494	500	d__Bacteria;p__Firmicutes_A;c__Clostridia;o__Lachnospirales;f__Lachnospiraceae;g__Eubacterium_J;s__
MAG_393	Boar-s23_bin_42	59.37	1.52	217	5	Medium-quality	913797	5127	958_0	53.6249	500	d__Bacteria;p__Firmicutes_A;c__Clostridia;o__Oscillospirales;f__CAG-272;g__UBA1740;s__
MAG_394	Boar-s23_bin_9	89.92	0.81	38	60	Medium-quality	1810243	189818	1310_0	88.5092	500	d__Bacteria;p__Firmicutes_A;c__Clostridia;o__4C28d-15;f__DTU072;g__CAG-1782;s__
MAG_395	Boar-s2_bin_1	93.2	0	40	44	High-quality	2012171	147029	143_3	95.7837	500	d__Bacteria;p__Verrucomicrobiota;c__Verrucomicrobiae;o__Verrucomicrobiales;f__Akkermansiaceae;g__Akkermansia;s__
MAG_396	Boar-s2_bin_10	79.47	2.1	22	33	Medium-quality	1623164	146318	2347_0	71.5526	500	d__Bacteria;p__Firmicutes_A;c__Clostridia;o__TANB77;f__UBA1234;g__;s__
MAG_397	Boar-s2_bin_12	98.31	0.07	50	39	High-quality	1783010	74377	1797_1	100.396	500	d__Bacteria;p__Campylobacterota;c__Campylobacteria;o__Campylobacterales;f__Helicobacteraceae;g__Helicobacter_F;s__
MAG_398	Boar-s2_bin_13	93.07	0.34	122	33	High-quality	1758062	27293	1423_0	93.588	500	d__Bacteria;p__Firmicutes_A;c__Clostridia;o__Oscillospirales;f__CAG-272;g__;s__
MAG_399	Boar-s2_bin_14	95.3	0.02	55	34	High-quality	2205302	56223	642_0	97.575	500	d__Bacteria;p__Firmicutes_A;c__Clostridia;o__Oscillospirales;f__CAG-272;g__CAG-448;s__
MAG_400	Boar-s2_bin_15	75.91	0.25	127	52	Medium-quality	1728893	23744	25_0	76.8478	500	d__Bacteria;p__Proteobacteria;c__Alphaproteobacteria;o__RF32;f__CAG-977;g__;s__
MAG_401	Boar-s2_bin_17	95.71	0.77	115	42	High-quality	3451476	62266	1185_0	94.2571	500	d__Bacteria;p__Firmicutes_A;c__Clostridia;o__Lachnospirales;f__Lachnospiraceae;g__Acetatifactor;s__
MAG_402	Boar-s2_bin_18	91.35	1.71	87	34	High-quality	1774388	281471	300_1	85.5247	500	d__Bacteria;p__Bacteroidota;c__Bacteroidia;o__Bacteroidales;f__Rikenellaceae;g__Alistipes;s__
MAG_403	Boar-s2_bin_19	97.58	0	47	38	High-quality	1622574	82039	1418_1	100.037	500	d__Bacteria;p__Firmicutes_A;c__Clostridia;o__4C28d-15;f__UBA3700;g__;s__
MAG_404	Boar-s2_bin_2	52	0	32	13	Medium-quality	670310	37136	2312_0	54.2849	500	d__Bacteria;p__Firmicutes;c__Bacilli;o__ML615J-28;f__CAG-313;g__;s__
MAG_405	Boar-s2_bin_20	81.17	1.99	208	27	Medium-quality	2834756	20571	1186_0	73.7084	500	d__Bacteria;p__Firmicutes_A;c__Clostridia;o__Lachnospirales;f__Lachnospiraceae;g__Acetatifactor;s__
MAG_406	Boar-s2_bin_21	96.43	0.16	54	43	High-quality	2682501	86965	1534_1	98.0997	500	d__Bacteria;p__Bacteroidota;c__Bacteroidia;o__Bacteroidales;f__UBA932;g__RC9;s__
MAG_407	Boar-s2_bin_22	86.45	1.35	152	42	Medium-quality	2209598	23868	84_1	81.8889	500	d__Bacteria;p__Verrucomicrobiota;c__Kiritimatiellae;o__RFP12;f__;g__;s__
MAG_408	Boar-s2_bin_23	69.63	0.81	87	21	Medium-quality	1040235	28127	1502_1	67.8046	500	d__Archaea;p__Thermoplasmatota;c__Thermoplasmata;o__Methanomassiliicoccales;f__Methanomethylophilaceae;g__ISO4-G1;s__
MAG_409	Boar-s2_bin_24	94.69	0.74	192	37	High-quality	2571331	19168	1588_0	93.5013	500	d__Bacteria;p__Bacteroidota;c__Bacteroidia;o__Bacteroidales;f__Bacteroidaceae;g__Prevotella;s__
MAG_410	Boar-s2_bin_25	88.6	1.14	97	29	Medium-quality	1929767	35554	1935_0	85.1754	500	d__Bacteria;p__Cyanobacteria;c__Vampirovibrionia;o__Gastranaerophilales;f__Gastranaerophilaceae;g__CAG-196;s__
MAG_411	Boar-s2_bin_28	89.52	0.22	237	21	Medium-quality	2002561	11302	724_1	90.4466	500	d__Bacteria;p__Firmicutes_A;c__Clostridia;o__Oscillospirales;f__CAG-272;g__;s__
MAG_412	Boar-s2_bin_29	80.88	2.09	495	36	Medium-quality	2851262	10807	1716_1	74.3047	500	d__Bacteria;p__Bacteroidota;c__Bacteroidia;o__Bacteroidales;f__Bacteroidaceae;g__Bacteroides;s__
MAG_413	Boar-s2_bin_3	75.25	1.05	350	29	Medium-quality	2600729	13795	1561_1	72.3324	500	d__Bacteria;p__Bacteroidota;c__Bacteroidia;o__Bacteroidales;f__UBA932;g__RC9;s__
MAG_414	Boar-s2_bin_30	93.96	0.67	137	37	High-quality	3012356	60439	717_0	93.0007	500	d__Bacteria;p__Firmicutes_A;c__Clostridia;o__Oscillospirales;f__Ruminococcaceae;g__UBA946;s__
MAG_415	Boar-s2_bin_31	96.63	1.12	50	49	High-quality	1648814	164000	161_1	93.6374	500	d__Bacteria;p__Elusimicrobiota;c__Elusimicrobia;o__Elusimicrobiales;f__Elusimicrobiaceae;g__UBA1174;s__
MAG_416	Boar-s2_bin_33	89.65	0.81	104	52	Medium-quality	1841094	35750	1414_1	87.8766	500	d__Bacteria;p__Firmicutes_A;c__Clostridia;o__4C28d-15;f__CAG-314;g__CAG-1435;s__
MAG_417	Boar-s2_bin_34	97.85	0.27	123	52	High-quality	2725596	57135	1580_1	99.1485	500	d__Bacteria;p__Bacteroidota;c__Bacteroidia;o__Bacteroidales;f__F082;g__F082;s__
MAG_418	Boar-s2_bin_35	74.06	0	36	39	Medium-quality	932428	93482	1345_0	76.5454	500	d__Bacteria;p__Firmicutes_A;c__Clostridia;o__4C28d-15;f__UBA1242;g__UBA6345;s__
MAG_419	Boar-s2_bin_36	86.84	0.69	150	37	Medium-quality	2177308	35445	832_5	85.6648	500	d__Bacteria;p__Firmicutes_A;c__Clostridia;o__Oscillospirales;f__Ruminococcaceae;g__CAG-115;s__
MAG_420	Boar-s2_bin_37	95.16	0.81	71	33	High-quality	1784354	43225	1391_0	93.4279	500	d__Bacteria;p__Firmicutes_A;c__Clostridia;o__4C28d-15;f__CAG-727;g__UBA11940;s__
MAG_421	Boar-s2_bin_38	94.62	0	28	42	High-quality	2221230	123591	1504_1	97.166	500	d__Bacteria;p__Bacteroidota;c__Bacteroidia;o__Bacteroidales;f__Paludibacteraceae;g__RF16;s__
MAG_422	Boar-s2_bin_39	65.87	3.13	574	16	Medium-quality	1820616	5108	1689_1	52.2976	500	d__Bacteria;p__Bacteroidota;c__Bacteroidia;o__Bacteroidales;f__Muribaculaceae;g__CAG-873;s__
MAG_423	Boar-s2_bin_40	96.63	0.56	98	45	High-quality	1469426	86467	756_1	96.2984	500	d__Bacteria;p__Elusimicrobiota;c__Elusimicrobia;o__Elusimicrobiales;f__Elusimicrobiaceae;g__UBA1436;s__
MAG_424	Boar-s2_bin_41	81.4	4.49	582	40	Medium-quality	2906645	8010	1726_0	64.1346	500	d__Bacteria;p__Bacteroidota;c__Bacteroidia;o__Bacteroidales;f__Bacteroidaceae;g__Bacteroides_A;s__
MAG_425	Boar-s2_bin_42	97.73	2.27	174	47	High-quality	2987836	38774	1891_1	88.6743	500	d__Bacteria;p__Spirochaetota;c__Spirochaetia;o__Sphaerochaetales;f__Sphaerochaetaceae;g__Spiro-01;s__
MAG_426	Boar-s2_bin_43	88.89	1.71	95	34	Medium-quality	1890459	32142	1952_2	82.5935	500	d__Bacteria;p__Cyanobacteria;c__Vampirovibrionia;o__Gastranaerophilales;f__Gastranaerophilaceae;g__Zag1;s__
MAG_427	Boar-s2_bin_44	96	0	102	35	High-quality	1353164	21583	2028_0	98.1671	500	d__Bacteria;p__Firmicutes;c__Bacilli;o__Acholeplasmatales;f__CAG-307;g__;s__
MAG_428	Boar-s2_bin_46	56.34	0.2	261	3	Medium-quality	1226274	6419	1382_0	57.2437	500	d__Bacteria;p__Firmicutes_A;c__Clostridia;o__4C28d-15;f__CAG-727;g__UBA11940;s__
MAG_429	Boar-s2_bin_48	71.83	4.95	511	28	Medium-quality	2749239	6651	1660_0	49.2389	500	d__Bacteria;p__Bacteroidota;c__Bacteroidia;o__Bacteroidales;f__Bacteroidaceae;g__Bacteroides;s__
MAG_430	Boar-s2_bin_7	86.1	1.08	118	47	Medium-quality	2664640	38039	1633_0	82.9901	500	d__Bacteria;p__Bacteroidota;c__Bacteroidia;o__Bacteroidales;f__Bacteroidaceae;g__UBA4372;s__
MAG_431	Boar-s2_bin_8	92.62	2.15	111	38	High-quality	2449502	35094	1513_1	84.1426	500	d__Bacteria;p__Bacteroidota;c__Bacteroidia;o__Bacteroidales;f__Paludibacteraceae;g__RF16;s__
MAG_432	Boar-s2_bin_9	92.57	2.73	57	49	High-quality	2425038	68868	239_1	81.885	500	d__Bacteria;p__Verrucomicrobiota;c__Kiritimatiellae;o__RFP12;f__;g__;s__
MAG_433	Boar-s35_bin_1	97.99	1.34	152	28	High-quality	3642197	42852	1304_0	93.606	500	d__Bacteria;p__Firmicutes_A;c__Clostridia;o__Lachnospirales;f__Lachnospiraceae;g__Clostridium_AI;s__
MAG_434	Boar-s35_bin_10	69.17	0.87	331	26	Medium-quality	1265490	4748	1502_1	66.6583	500	d__Archaea;p__Thermoplasmatota;c__Thermoplasmata;o__Methanomassiliicoccales;f__Methanomethylophilaceae;g__ISO4-G1;s__
MAG_435	Boar-s35_bin_11	72.85	0.07	160	30	Medium-quality	1158374	11555	758_2	74.6014	500	d__Bacteria;p__Elusimicrobiota;c__Elusimicrobia;o__Elusimicrobiales;f__Elusimicrobiaceae;g__UBA1436;s__
MAG_436	Boar-s35_bin_12	75.4	0.98	66	18	Medium-quality	1176280	80170	1388_1	72.952	500	d__Bacteria;p__Firmicutes_A;c__Clostridia;o__4C28d-15;f__CAG-727;g__UBA11940;s__
MAG_437	Boar-s35_bin_13	69.09	1.57	191	27	Medium-quality	1662265	15573	2074_0	63.3362	500	d__Bacteria;p__Firmicutes_A;c__Clostridia;o__TANB77;f__CAG-508;g__UBA7001;s__
MAG_438	Boar-s35_bin_15	97.99	0	85	32	High-quality	2152233	45202	903_1	100.318	500	d__Bacteria;p__Firmicutes_A;c__Clostridia;o__Oscillospirales;f__Acutalibacteraceae;g__CAG-180;s__
MAG_439	Boar-s35_bin_16	64.05	0	20	45	Medium-quality	1223261	98348	1370_0	66.5464	500	d__Bacteria;p__Firmicutes_A;c__Clostridia;o__4C28d-15;f__UBA1242;g__UBA11517;s__
MAG_440	Boar-s35_bin_18	95.95	0.24	92	42	High-quality	2849317	50308	1532_2	97.1008	500	d__Bacteria;p__Bacteroidota;c__Bacteroidia;o__Bacteroidales;f__UBA932;g__RC9;s__
MAG_441	Boar-s35_bin_19	92.93	1.49	253	44	High-quality	2596937	16012	1649_1	88.7742	500	d__Bacteria;p__Bacteroidota;c__Bacteroidia;o__Bacteroidales;f__Bacteroidaceae;g__Prevotellamassilia;s__
MAG_442	Boar-s35_bin_2	98.34	2.15	62	36	High-quality	3046326	136872	1213_2	90.1582	500	d__Bacteria;p__Firmicutes_A;c__Clostridia;o__Lachnospirales;f__Lachnospiraceae;g__CAG-95;s__
MAG_443	Boar-s35_bin_20	85.3	2.06	444	65	Medium-quality	3846094	11073	235_1	77.5371	500	d__Bacteria;p__Verrucomicrobiota;c__Lentisphaeria;o__UBA1407;f__UBA1407;g__;s__
MAG_444	Boar-s35_bin_23	89.24	0.89	98	29	Medium-quality	2326557	37423	889_2	87.0766	500	d__Bacteria;p__Firmicutes_A;c__Clostridia;o__Oscillospirales;f__Acutalibacteraceae;g__UBA6857;s__
MAG_445	Boar-s35_bin_24	74.67	3.41	473	30	Medium-quality	2119177	5616	1884_1	60.6313	500	d__Bacteria;p__Spirochaetota;c__Spirochaetia;o__Sphaerochaetales;f__Sphaerochaetaceae;g__UBA5920;s__
MAG_446	Boar-s35_bin_25	70.69	0	339	24	Medium-quality	2031728	8313	1605_2	72.6499	500	d__Bacteria;p__Bacteroidota;c__Bacteroidia;o__Bacteroidales;f__Bacteroidaceae;g__Prevotella;s__
MAG_447	Boar-s35_bin_26	92.57	2.1	140	49	High-quality	2471026	42881	239_1	84.3861	500	d__Bacteria;p__Verrucomicrobiota;c__Kiritimatiellae;o__RFP12;f__;g__;s__
MAG_448	Boar-s35_bin_27	98.66	0.67	54	33	High-quality	2622037	87882	2406_0	97.7819	500	d__Bacteria;p__Firmicutes_A;c__Clostridia;o__Lachnospirales;f__Lachnospiraceae;g__CAG-127;s__
MAG_449	Boar-s35_bin_28	88.28	3.98	376	40	Medium-quality	2382684	11050	2059_0	70.4017	500	d__Bacteria;p__Firmicutes_A;c__Clostridia;o__Oscillospirales;f__Acutalibacteraceae;g__;s__
MAG_450	Boar-s35_bin_29	80.06	1.23	607	18	Medium-quality	2545419	4934	1600_0	76.1666	500	d__Bacteria;p__Bacteroidota;c__Bacteroidia;o__Bacteroidales;f__Bacteroidaceae;g__Prevotella;s__
MAG_451	Boar-s35_bin_3	84.79	0	25	31	Medium-quality	1402706	84151	1418_2	87.2525	500	d__Bacteria;p__Firmicutes_A;c__Clostridia;o__4C28d-15;f__UBA3700;g__;s__
MAG_452	Boar-s35_bin_30	95.6	1.1	36	47	High-quality	1241458	86937	30_0	92.5696	500	d__Bacteria;p__Proteobacteria;c__Alphaproteobacteria;o__RF32;f__UBA3637;g__;s__
MAG_453	Boar-s35_bin_31	99.46	0.54	30	44	High-quality	2034577	108051	1766_1	99.2768	500	d__Bacteria;p__Bacteroidota;c__Bacteroidia;o__Bacteroidales;f__Paludibacteraceae;g__;s__
MAG_454	Boar-s35_bin_33	82.09	1.35	398	45	Medium-quality	1991648	9132	1803_1	77.3203	500	d__Bacteria;p__Verrucomicrobiota;c__Verrucomicrobiae;o__Opitutales;f__UBA953;g__;s__
MAG_455	Boar-s35_bin_37	98.74	1.52	118	41	High-quality	3130085	137709	325_0	94.0895	500	d__Bacteria;p__Firmicutes_A;c__Clostridia;o__Lachnospirales;f__Lachnospiraceae;g__SZUA-378;s__
MAG_456	Boar-s35_bin_39	62.62	4.12	470	29	Medium-quality	1934588	6576	1513_1	44.959	500	d__Bacteria;p__Bacteroidota;c__Bacteroidia;o__Bacteroidales;f__Paludibacteraceae;g__RF16;s__
MAG_457	Boar-s35_bin_42	77.7	2.26	541	15	Medium-quality	2015089	4171	638_1	68.5331	500	d__Bacteria;p__Firmicutes_A;c__Clostridia;o__Oscillospirales;f__CAG-272;g__CAG-448;s__
MAG_458	Boar-s35_bin_43	52.04	0	110	24	Medium-quality	1297467	18767	1770_1	54.1767	500	d__Bacteria;p__Bacteroidota;c__Bacteroidia;o__Bacteroidales;f__Bacteroidaceae;g__;s__
MAG_459	Boar-s35_bin_5	94.38	0	116	34	High-quality	1713079	21340	1924_1	96.5446	500	d__Bacteria;p__Firmicutes;c__Bacilli;o__RFN20;f__CAG-449;g__CAG-449;s__
MAG_460	Boar-s35_bin_6	96	0	190	44	High-quality	2202466	56822	2031_1	98.3773	500	d__Bacteria;p__Firmicutes;c__Bacilli;o__Acholeplasmatales;f__CAG-307;g__;s__
MAG_461	Boar-s35_bin_7	91.8	0.99	163	52	High-quality	2795840	32668	144_1	89.9871	500	d__Bacteria;p__Verrucomicrobiota;c__Verrucomicrobiae;o__Verrucomicrobiales;f__Akkermansiaceae;g__Akkermansia;s__
MAG_462	Boar-s35_bin_8	90	0	57	37	Medium-quality	1928659	58952	1538_1	92.3852	500	d__Bacteria;p__Bacteroidota;c__Bacteroidia;o__Bacteroidales;f__UBA932;g__RC9;s__
MAG_463	Boar-s35_bin_9	91.13	0.26	153	50	High-quality	3202503	38378	1754_1	92.122	500	d__Bacteria;p__Bacteroidota;c__Bacteroidia;o__Bacteroidales;f__Muribaculaceae;g__;s__
MAG_464	Boar-s4_bin_1	94.57	4.05	174	46	High-quality	5200515	65621	231_1	77.3073	500	d__Bacteria;p__Verrucomicrobiota;c__Lentisphaeria;o__Victivallales;f__UBA1829;g__UBA11452;s__UBA11452 sp003526375
MAG_465	Boar-s4_bin_10	88.53	1.88	108	41	Medium-quality	2376675	32381	1513_2	82.3251	500	d__Bacteria;p__Bacteroidota;c__Bacteroidia;o__Bacteroidales;f__Paludibacteraceae;g__RF16;s__
MAG_466	Boar-s4_bin_11	95.39	1.34	150	40	High-quality	2164088	31077	491_0	90.9362	500	d__Bacteria;p__Firmicutes_A;c__Clostridia;o__Oscillospirales;f__Oscillospiraceae;g__CAG-110;s__
MAG_467	Boar-s4_bin_12	93.82	0.48	209	58	High-quality	4379676	36548	1011_1	93.7014	500	d__Bacteria;p__Proteobacteria;c__Gammaproteobacteria;o__Enterobacterales;f__Enterobacteriaceae;g__Escherichia;s__Escherichia coli_D
MAG_468	Boar-s4_bin_13	97.92	1.51	106	44	High-quality	2531806	45038	1699_1	92.6968	500	d__Bacteria;p__Bacteroidota;c__Bacteroidia;o__Bacteroidales;f__Muribaculaceae;g__CAG-873;s__
MAG_469	Boar-s4_bin_15	76.95	0.32	127	37	Medium-quality	1874279	34116	1058_0	77.6165	500	d__Bacteria;p__Firmicutes_C;c__Negativicutes;o__Acidaminococcales;f__Acidaminococcaceae;g__Phascolarctobacterium_A;s__
MAG_470	Boar-s4_bin_17	82.21	1.21	376	54	Medium-quality	3616028	13273	235_1	78.524	500	d__Bacteria;p__Verrucomicrobiota;c__Lentisphaeria;o__UBA1407;f__UBA1407;g__;s__
MAG_471	Boar-s4_bin_18	89.65	1.46	120	47	Medium-quality	3079706	43673	1717_0	85.5738	500	d__Bacteria;p__Bacteroidota;c__Bacteroidia;o__Bacteroidales;f__Bacteroidaceae;g__Bacteroides;s__
MAG_472	Boar-s4_bin_19	95.28	0.22	334	45	High-quality	2698450	11406	1686_1	96.2086	500	d__Bacteria;p__Bacteroidota;c__Bacteroidia;o__Bacteroidales;f__Muribaculaceae;g__CAG-279;s__
MAG_473	Boar-s4_bin_20	92.75	0.11	316	40	High-quality	2716156	14934	556_1	94.3971	500	d__Bacteria;p__Firmicutes_A;c__Clostridia;o__Oscillospirales;f__Oscillospiraceae;g__UBA1777;s__
MAG_474	Boar-s4_bin_21	93.89	1.08	93	38	High-quality	1480840	31147	33_1	90.7367	500	d__Bacteria;p__Proteobacteria;c__Alphaproteobacteria;o__RF32;f__CAG-239;g__51-20;s__
MAG_475	Boar-s4_bin_22	66.77	2.5	295	31	Medium-quality	1397275	6317	805_0	57.0035	500	d__Bacteria;p__Actinobacteriota;c__Actinobacteria;o__Actinomycetales;f__Bifidobacteriaceae;g__Pseudoscardovia;s__
MAG_476	Boar-s4_bin_23	93.57	0	75	37	High-quality	2775060	67914	1532_2	95.986	500	d__Bacteria;p__Bacteroidota;c__Bacteroidia;o__Bacteroidales;f__UBA932;g__RC9;s__
MAG_477	Boar-s4_bin_24	64.27	0.62	512	22	Medium-quality	1671047	3699	268_1	63.264	500	d__Bacteria;p__Desulfobacterota_A;c__Desulfovibrionia;o__Desulfovibrionales;f__Desulfovibrionaceae;g__Desulfovibrio;s__Desulfovibrio piger
MAG_478	Boar-s4_bin_25	93.24	0	92	53	High-quality	2455908	75940	1802_1	95.6802	500	d__Bacteria;p__Verrucomicrobiota;c__Verrucomicrobiae;o__Opitutales;f__UBA953;g__;s__
MAG_479	Boar-s4_bin_26	97.04	1.11	159	47	High-quality	2888376	38120	1181_2	93.7806	500	d__Bacteria;p__Firmicutes_A;c__Clostridia;o__Lachnospirales;f__Lachnospiraceae;g__UBA7050;s__
MAG_480	Boar-s4_bin_27	80.47	2.09	220	31	Medium-quality	2681091	22335	1718_0	73.3346	500	d__Bacteria;p__Bacteroidota;c__Bacteroidia;o__Bacteroidales;f__Bacteroidaceae;g__Bacteroides;s__
MAG_481	Boar-s4_bin_28	93.59	1.75	239	53	High-quality	3501328	27296	1659_1	87.4955	500	d__Bacteria;p__Bacteroidota;c__Bacteroidia;o__Bacteroidales;f__Tannerellaceae;g__Parabacteroides;s__
MAG_482	Boar-s4_bin_31	52.08	1.25	328	11	Medium-quality	1444587	5545	995_0	48.0145	500	d__Bacteria;p__Firmicutes_A;c__Clostridia;o__Lachnospirales;f__Lachnospiraceae;g__CAG-127;s__
MAG_483	Boar-s4_bin_32	57.76	0	440	23	Medium-quality	1562211	5300	1669_0	59.6221	500	d__Bacteria;p__Bacteroidota;c__Bacteroidia;o__Bacteroidales;f__Tannerellaceae;g__Parabacteroides;s__
MAG_484	Boar-s4_bin_34	93.18	1.14	180	45	High-quality	2842716	29845	1881_0	89.7174	500	d__Bacteria;p__Spirochaetota;c__Spirochaetia;o__Sphaerochaetales;f__Sphaerochaetaceae;g__UBA5920;s__
MAG_485	Boar-s4_bin_4	96.16	1.18	80	45	High-quality	2179523	54871	58_1	92.7772	500	d__Bacteria;p__Actinobacteriota;c__Actinobacteria;o__Actinomycetales;f__Bifidobacteriaceae;g__Bifidobacterium;s__Bifidobacterium thermacidophilum
MAG_486	Boar-s4_bin_6	89.86	2.76	239	49	Medium-quality	2278064	13045	239_1	78.9063	500	d__Bacteria;p__Verrucomicrobiota;c__Kiritimatiellae;o__RFP12;f__;g__;s__
MAG_487	Boar-s4_bin_8	98.3	0	47	37	High-quality	2545092	85660	889_1	100.766	500	d__Bacteria;p__Firmicutes_A;c__Clostridia;o__Oscillospirales;f__Acutalibacteraceae;g__UBA6857;s__
MAG_488	Boar-s4_bin_9	95.97	0.67	84	31	High-quality	2464024	57880	836_1	95.0013	500	d__Bacteria;p__Firmicutes_A;c__Clostridia;o__Oscillospirales;f__Ruminococcaceae;g__CAG-115;s__
MAG_489	Boar-s5_bin_1	94.76	0.4	34	24	High-quality	1613559	91603	1389_1	95.241	500	d__Bacteria;p__Firmicutes_A;c__Clostridia;o__4C28d-15;f__CAG-727;g__UBA11940;s__
MAG_490	Boar-s5_bin_10	96.64	0	87	44	High-quality	1972288	49549	276_1	98.9875	500	d__Bacteria;p__Firmicutes_A;c__Clostridia;o__Oscillospirales;f__Butyricicoccaceae;g__Butyricicoccus_A;s__
MAG_491	Boar-s5_bin_12	57.45	3.16	149	20	Medium-quality	1333381	17856	1086_0	44.4079	500	d__Bacteria;p__Firmicutes_A;c__Clostridia;o__Lachnospirales;f__Lachnospiraceae;g__;s__
MAG_492	Boar-s5_bin_14	53.16	0	327	6	Medium-quality	1084129	3528	961_1	54.9338	500	d__Bacteria;p__Firmicutes_A;c__Clostridia;o__Oscillospirales;f__CAG-272;g__;s__
MAG_493	Boar-s5_bin_16	66.44	0.67	528	30	Medium-quality	2078588	5439	489_2	64.9578	500	d__Bacteria;p__Firmicutes_A;c__Clostridia;o__Oscillospirales;f__Oscillospiraceae;g__CAG-110;s__
MAG_494	Boar-s5_bin_19	89.3	0.04	47	44	Medium-quality	2216160	68404	1178_0	91.5175	500	d__Bacteria;p__Firmicutes_A;c__Clostridia;o__Oscillospirales;f__CAG-272;g__UBA1740;s__
MAG_495	Boar-s5_bin_20	98.09	0	131	40	High-quality	2843750	30060	1769_1	100.329	500	d__Bacteria;p__Bacteroidota;c__Bacteroidia;o__Bacteroidales;f__Bacteroidaceae;g__Prevotella;s__
MAG_496	Boar-s5_bin_21	90.6	0.09	63	33	High-quality	2316192	71735	1644_1	92.5779	500	d__Bacteria;p__Bacteroidota;c__Bacteroidia;o__Bacteroidales;f__Bacteroidaceae;g__Prevotellamassilia;s__
MAG_497	Boar-s5_bin_22	95.21	0	28	39	High-quality	2393550	128344	1236_0	97.7642	500	d__Bacteria;p__Firmicutes_A;c__Clostridia;o__Lachnospirales;f__Lachnospiraceae;g__;s__
MAG_498	Boar-s5_bin_23	77.56	3.04	334	32	Medium-quality	1899552	8617	2123_0	65.1962	500	d__Bacteria;p__Firmicutes_A;c__Clostridia;o__TANB77;f__CAG-508;g__CAG-269;s__
MAG_499	Boar-s5_bin_26	97.32	0.34	114	25	High-quality	2262559	32447	1242_0	97.8756	500	d__Bacteria;p__Firmicutes_A;c__Clostridia;o__Lachnospirales;f__Lachnospiraceae;g__CAG-303;s__
MAG_500	Boar-s5_bin_28	79.16	1.01	380	24	Medium-quality	1666472	5263	1226_0	76.1726	500	d__Bacteria;p__Firmicutes_A;c__Clostridia;o__Lachnospirales;f__Lachnospiraceae;g__Lachnospira;s__
MAG_501	Boar-s5_bin_30	92.54	0.4	131	21	High-quality	1484348	26658	1388_1	92.7529	500	d__Bacteria;p__Firmicutes_A;c__Clostridia;o__4C28d-15;f__CAG-727;g__UBA11940;s__
MAG_502	Boar-s5_bin_31	96.03	0.87	117	48	High-quality	2743677	36421	1649_1	94.2506	500	d__Bacteria;p__Bacteroidota;c__Bacteroidia;o__Bacteroidales;f__Bacteroidaceae;g__Prevotellamassilia;s__
MAG_503	Boar-s5_bin_32	70.86	0.34	205	18	Medium-quality	1764337	11724	450_0	71.5345	500	d__Bacteria;p__Firmicutes_A;c__Clostridia;o__Oscillospirales;f__Ruminococcaceae;g__Gemmiger;s__
MAG_504	Boar-s5_bin_34	97.99	0.67	64	40	High-quality	2325506	72172	903_1	97.0692	500	d__Bacteria;p__Firmicutes_A;c__Clostridia;o__Oscillospirales;f__Acutalibacteraceae;g__CAG-180;s__
MAG_505	Boar-s5_bin_35	95.19	1.08	176	33	High-quality	2173576	22802	619_0	91.969	500	d__Bacteria;p__Firmicutes;c__Bacilli;o__Erysipelotrichales;f__Erysipelotrichaceae;g__Absiella;s__
MAG_506	Boar-s5_bin_36	71.85	0	51	45	Medium-quality	1075795	85249	1908_1	74.3153	500	d__Bacteria;p__Firmicutes_A;c__Clostridia;o__Oscillospirales;f__Acutalibacteraceae;g__;s__
MAG_507	Boar-s5_bin_38	91.87	0.62	445	52	High-quality	3493912	20689	1607_1	90.9279	500	d__Bacteria;p__Bacteroidota;c__Bacteroidia;o__Bacteroidales;f__Bacteroidaceae;g__Prevotella;s__
MAG_508	Boar-s5_bin_40	60.34	3.16	40	15	Medium-quality	1490994	72978	2400_0	47.3666	500	d__Bacteria;p__Firmicutes_A;c__Clostridia;o__Lachnospirales;f__Lachnospiraceae;g__Eubacterium_I;s__
MAG_509	Boar-s5_bin_43	85.55	2.91	270	25	Medium-quality	1690605	8592	584_0	73.937	500	d__Bacteria;p__Firmicutes_A;c__Clostridia;o__Oscillospirales;f__Oscillospiraceae;g__CAG-103;s__
MAG_510	Boar-s5_bin_44	94.35	0	52	44	High-quality	1553418	160489	1385_1	96.9527	500	d__Bacteria;p__Firmicutes_A;c__Clostridia;o__4C28d-15;f__CAG-727;g__UBA11940;s__
MAG_511	Boar-s5_bin_45	59.46	0.93	160	14	Medium-quality	1402308	11970	369_0	56.849	500	d__Bacteria;p__Firmicutes_A;c__Clostridia;o__Christensenellales;f__CAG-74;g__;s__
MAG_512	Boar-s5_bin_46	88.74	0.89	281	35	Medium-quality	2209841	10916	644_2	86.754	500	d__Bacteria;p__Firmicutes_A;c__Clostridia;o__Oscillospirales;f__CAG-272;g__CAG-390;s__
MAG_513	Boar-s5_bin_7	94.76	0.03	55	25	High-quality	1850669	64356	1392_0	97.0143	500	d__Bacteria;p__Firmicutes_A;c__Clostridia;o__4C28d-15;f__CAG-727;g__UBA11940;s__
MAG_514	Boar-s5_bin_8	94.07	0.34	25	36	High-quality	1732226	125556	1216_1	94.9194	500	d__Bacteria;p__Firmicutes_A;c__Clostridia;o__Oscillospirales;f__CAG-382;g__;s__
MAG_515	Boar-s7_bin_10	90.14	2.2	152	31	High-quality	2513599	37770	638_1	81.7953	500	d__Bacteria;p__Firmicutes_A;c__Clostridia;o__Oscillospirales;f__CAG-272;g__CAG-448;s__
MAG_516	Boar-s7_bin_13	68.34	0	499	21	Medium-quality	1726365	3835	1279_0	70.1319	500	d__Bacteria;p__Firmicutes_A;c__Clostridia;o__Oscillospirales;f__CAG-272;g__;s__
MAG_517	Boar-s7_bin_14	91.23	3.39	265	47	High-quality	3480531	23588	1723_1	77.0315	500	d__Bacteria;p__Bacteroidota;c__Bacteroidia;o__Bacteroidales;f__Bacteroidaceae;g__Bacteroides;s__
MAG_518	Boar-s7_bin_15	93.44	0	86	45	High-quality	2565905	71397	1649_1	95.8668	500	d__Bacteria;p__Bacteroidota;c__Bacteroidia;o__Bacteroidales;f__Bacteroidaceae;g__Prevotellamassilia;s__
MAG_519	Boar-s7_bin_16	96.17	0.77	125	40	High-quality	2961558	38696	1085_1	94.9988	500	d__Bacteria;p__Firmicutes_A;c__Clostridia;o__Lachnospirales;f__Lachnospiraceae;g__Acetatifactor;s__
MAG_520	Boar-s7_bin_19	90.62	3.08	293	39	High-quality	3140651	17277	1196_0	77.3387	500	d__Bacteria;p__Firmicutes_A;c__Clostridia;o__Lachnospirales;f__Lachnospiraceae;g__UBA2882;s__
MAG_521	Boar-s7_bin_20	66.14	1.61	199	36	Medium-quality	1140446	9726	1503_0	60.084	500	d__Archaea;p__Thermoplasmatota;c__Thermoplasmata;o__Methanomassiliicoccales;f__Methanomethylophilaceae;g__ISO4-G1;s__
MAG_522	Boar-s7_bin_22	79.81	1.91	54	26	Medium-quality	2197943	91901	1194_0	73.0601	500	d__Bacteria;p__Firmicutes_A;c__Clostridia;o__Lachnospirales;f__Lachnospiraceae;g__;s__
MAG_523	Boar-s7_bin_24	77.01	1.56	258	30	Medium-quality	1809422	10675	1098_1	71.2242	500	d__Bacteria;p__Firmicutes_A;c__Clostridia;o__Lachnospirales;f__Lachnospiraceae;g__Dorea;s__
MAG_524	Boar-s7_bin_25	63.62	2.07	254	17	Medium-quality	1071946	4910	1383_2	55.1155	500	d__Bacteria;p__Firmicutes_A;c__Clostridia;o__Oscillospirales;f__CAG-272;g__;s__
MAG_525	Boar-s7_bin_26	79.83	1.51	282	34	Medium-quality	2283000	28589	370_0	74.5081	500	d__Bacteria;p__Firmicutes_A;c__Clostridia;o__Christensenellales;f__CAG-74;g__;s__
MAG_526	Boar-s7_bin_27	91.89	2.06	79	55	High-quality	2390569	45765	239_1	83.9203	500	d__Bacteria;p__Verrucomicrobiota;c__Kiritimatiellae;o__RFP12;f__;g__;s__
MAG_527	Boar-s7_bin_28	79.53	2.68	238	36	Medium-quality	1651894	9576	158_0	69.1926	500	d__Bacteria;p__Firmicutes_A;c__Clostridia;o__Oscillospirales;f__Oscillospiraceae;g__RUG626;s__
MAG_528	Boar-s7_bin_29	86.04	0.75	150	42	Medium-quality	2613523	24472	1282_1	85.2343	500	d__Bacteria;p__Bacteroidota;c__Bacteroidia;o__Bacteroidales;f__Muribaculaceae;g__CAG-279;s__
MAG_529	Boar-s7_bin_3	77.86	1.71	304	47	Medium-quality	2265149	10936	1944_1	71.3294	500	d__Bacteria;p__Cyanobacteria;c__Vampirovibrionia;o__Gastranaerophilales;f__Gastranaerophilaceae;g__QAMI01;s__
MAG_530	Boar-s7_bin_32	90.47	1.85	292	21	High-quality	1892913	9019	951_1	83.1976	500	d__Bacteria;p__Firmicutes_A;c__Clostridia;o__Oscillospirales;f__Acutalibacteraceae;g__CAG-180;s__
MAG_531	Boar-s7_bin_35	54.62	0	126	26	Medium-quality	2037162	42613	478_0	56.9348	500	d__Bacteria;p__Firmicutes_A;c__Clostridia;o__Oscillospirales;f__Oscillospiraceae;g__CAG-110;s__
MAG_532	Boar-s7_bin_37	96.37	0.56	80	31	High-quality	1762544	62638	1387_1	96.5284	500	d__Bacteria;p__Firmicutes_A;c__Clostridia;o__4C28d-15;f__CAG-727;g__UBA11940;s__
MAG_533	Boar-s7_bin_39	77.56	0.24	323	28	Medium-quality	2080653	11127	1562_1	78.3832	500	d__Bacteria;p__Bacteroidota;c__Bacteroidia;o__Bacteroidales;f__UBA932;g__RC9;s__
MAG_534	Boar-s7_bin_4	59.48	3.45	210	21	Medium-quality	2142265	14677	526_1	46.0383	500	d__Bacteria;p__Firmicutes_A;c__Clostridia;o__Oscillospirales;f__Oscillospiraceae;g__;s__
MAG_535	Boar-s7_bin_40	97.9	0.7	74	44	High-quality	2641782	157349	1865_1	96.9984	500	d__Bacteria;p__Spirochaetota;c__Spirochaetia;o__Treponematales;f__Treponemataceae;g__Treponema_D;s__Treponema_D porcinum
MAG_536	Boar-s7_bin_41	92.81	0.95	136	38	High-quality	2607525	32882	1533_1	90.3185	500	d__Bacteria;p__Bacteroidota;c__Bacteroidia;o__Bacteroidales;f__UBA932;g__RC9;s__
MAG_537	Boar-s7_bin_45	84.26	0.67	128	39	Medium-quality	2079744	26547	488_1	83.122	500	d__Bacteria;p__Firmicutes_A;c__Clostridia;o__Oscillospirales;f__Oscillospiraceae;g__CAG-110;s__
MAG_538	Boar-s7_bin_46	72.64	4.11	146	30	Medium-quality	1581571	17673	2140_0	54.5297	500	d__Bacteria;p__Firmicutes_A;c__Clostridia;o__TANB77;f__;g__;s__
MAG_539	Boar-s7_bin_47	50	2.01	72	24	Medium-quality	1326267	30035	489_1	42.8587	500	d__Bacteria;p__Firmicutes_A;c__Clostridia;o__Oscillospirales;f__Oscillospiraceae;g__CAG-110;s__
MAG_540	Boar-s7_bin_5	86.74	1.12	221	31	Medium-quality	2087256	16291	1044_0	83.246	500	d__Bacteria;p__Firmicutes_A;c__Clostridia;o__Peptostreptococcales;f__Anaerovoracaceae;g__CAG-145;s__
MAG_541	Boar-s7_bin_50	51.36	0	292	20	Medium-quality	1229970	4985	550_1	53.2088	500	d__Bacteria;p__Firmicutes_A;c__Clostridia;o__Oscillospirales;f__Oscillospiraceae;g__;s__
MAG_542	Boar-s7_bin_6	88.41	2.14	282	42	Medium-quality	2440700	13091	1640_1	79.8704	500	d__Bacteria;p__Bacteroidota;c__Bacteroidia;o__Bacteroidales;f__Bacteroidaceae;g__Prevotellamassilia;s__
MAG_543	Boar-s7_bin_8	90.04	1.01	141	24	High-quality	2266212	29510	1118_1	87.8984	500	d__Bacteria;p__Firmicutes_A;c__Clostridia;o__Lachnospirales;f__Lachnospiraceae;g__Eubacterium_I;s__
MAG_544	Boar-s7_bin_9	96.55	1.72	57	45	High-quality	2474855	167370	84_1	90.5618	500	d__Bacteria;p__Verrucomicrobiota;c__Kiritimatiellae;o__RFP12;f__;g__;s__
MAG_545	Boar-s8_bin_1	98.66	0.34	30	32	High-quality	2045596	121104	917_1	99.5016	500	d__Bacteria;p__Firmicutes_A;c__Clostridia;o__Oscillospirales;f__Acutalibacteraceae;g__Ruminococcus_E;s__
MAG_546	Boar-s8_bin_12	97.32	0	62	44	High-quality	2017155	50578	938_1	99.672	500	d__Bacteria;p__Firmicutes_A;c__Clostridia;o__Oscillospirales;f__Acutalibacteraceae;g__Eubacterium_R;s__
MAG_547	Boar-s8_bin_13	58.6	0.17	315	13	Medium-quality	1082241	3785	276_1	59.539	500	d__Bacteria;p__Firmicutes_A;c__Clostridia;o__Oscillospirales;f__Butyricicoccaceae;g__Butyricicoccus_A;s__
MAG_548	Boar-s8_bin_14	67.06	4.36	516	14	Medium-quality	2257299	7623	376_1	48.1699	500	d__Bacteria;p__Firmicutes_A;c__Clostridia;o__Christensenellales;f__CAG-74;g__;s__
MAG_549	Boar-s8_bin_15	76.39	2.68	349	19	Medium-quality	1861438	7901	853_2	65.3218	500	d__Bacteria;p__Firmicutes_A;c__Clostridia;o__Monoglobales;f__UBA1381;g__CAG-41;s__
MAG_550	Boar-s8_bin_18	52.55	0.27	611	8	Medium-quality	1986456	3617	389_0	52.9792	500	d__Bacteria;p__Firmicutes_A;c__Clostridia;o__Christensenellales;f__CAG-74;g__UBA11524;s__
MAG_551	Boar-s8_bin_20	94.61	4.03	329	36	High-quality	2579775	11292	22_0	77.6378	500	d__Bacteria;p__Firmicutes_A;c__Clostridia;o__Oscillospirales;f__Acutalibacteraceae;g__;s__
MAG_552	Boar-s8_bin_21	96.2	0.02	38	35	High-quality	1860868	91290	607_1	98.5802	500	d__Bacteria;p__Firmicutes_A;c__Clostridia;o__Oscillospirales;f__CAG-272;g__UBA1740;s__
MAG_553	Boar-s8_bin_25	84.55	3.37	164	30	Medium-quality	1140047	9823	2301_1	70.5386	500	d__Bacteria;p__Firmicutes;c__Bacilli;o__RF39;f__CAG-433;g__CAG-594;s__
MAG_554	Boar-s8_bin_26	56.19	1.72	130	20	Medium-quality	1416253	23762	489_1	51.4979	500	d__Bacteria;p__Firmicutes_A;c__Clostridia;o__Oscillospirales;f__Oscillospiraceae;g__CAG-110;s__
MAG_555	Boar-s8_bin_28	94.76	0	43	38	High-quality	1869069	125073	315_1	97.3086	500	d__Bacteria;p__Firmicutes_A;c__Clostridia;o__4C28d-15;f__CAG-727;g__;s__
MAG_556	Boar-s8_bin_3	64.87	0.97	412	16	Medium-quality	1696701	4672	1689_1	62.3398	500	d__Bacteria;p__Bacteroidota;c__Bacteroidia;o__Bacteroidales;f__Muribaculaceae;g__CAG-873;s__
MAG_557	Boar-s8_bin_36	97.85	0.45	22	36	High-quality	2129816	120448	1776_2	98.1404	500	d__Bacteria;p__Bacteroidota;c__Bacteroidia;o__Bacteroidales;f__P3;g__UBA3388;s__
MAG_558	Boar-s8_bin_4	99.33	0	58	40	High-quality	2699303	94296	1222_1	101.817	500	d__Bacteria;p__Firmicutes_A;c__Clostridia;o__Lachnospirales;f__Lachnospiraceae;g__Butyrivibrio_A;s__
MAG_559	Boar-s8_bin_40	68.23	0.6	448	27	Medium-quality	1715627	4330	144_1	67.0482	500	d__Bacteria;p__Verrucomicrobiota;c__Verrucomicrobiae;o__Verrucomicrobiales;f__Akkermansiaceae;g__Akkermansia;s__
MAG_560	Boar-s8_bin_42	89.3	1.45	160	35	Medium-quality	1860186	17466	551_2	85.1378	500	d__Bacteria;p__Firmicutes_A;c__Clostridia;o__Oscillospirales;f__Oscillospiraceae;g__;s__
MAG_561	Boar-s8_bin_44	59.06	0.17	190	7	Medium-quality	1101441	7956	149_1	60.1603	500	d__Bacteria;p__Firmicutes_A;c__Clostridia;o__Oscillospirales;f__CAG-272;g__UBA1740;s__
MAG_562	Boar-s8_bin_48	92.63	2.09	166	41	High-quality	1816826	19550	169_1	84.3256	500	d__Bacteria;p__Firmicutes_A;c__Clostridia;o__Christensenellales;f__CAG-138;g__PeH17;s__
MAG_563	Boar-s8_bin_49	62.93	1.72	405	29	Medium-quality	2205396	8657	1605_2	56.2987	500	d__Bacteria;p__Bacteroidota;c__Bacteroidia;o__Bacteroidales;f__Bacteroidaceae;g__Prevotella;s__
MAG_564	Boar-s8_bin_5	70.61	1.69	315	41	Medium-quality	1641708	8354	1803_1	64.1209	500	d__Bacteria;p__Verrucomicrobiota;c__Verrucomicrobiae;o__Opitutales;f__UBA953;g__;s__
MAG_565	Boar-s8_bin_50	72.86	4.48	263	26	Medium-quality	2244474	13010	527_0	53.264	500	d__Bacteria;p__Firmicutes_A;c__Clostridia;o__Oscillospirales;f__Oscillospiraceae;g__;s__
MAG_566	Boar-s8_bin_53	64.83	0.67	31	41	Medium-quality	1527799	82459	396_0	63.9381	500	d__Bacteria;p__Firmicutes_A;c__Clostridia;o__Oscillospirales;f__Oscillospiraceae;g__NK3B98;s__
MAG_567	Boar-s8_bin_54	88.58	1.01	59	30	Medium-quality	1551446	37676	577_0	85.818	500	d__Bacteria;p__Firmicutes_A;c__Clostridia;o__Oscillospirales;f__Oscillospiraceae;g__UBA9475;s__
MAG_568	Boar-s8_bin_7	90.2	4.41	302	45	High-quality	2230477	17713	1644_1	70.2741	500	d__Bacteria;p__Bacteroidota;c__Bacteroidia;o__Bacteroidales;f__Bacteroidaceae;g__Prevotellamassilia;s__
MAG_569	Boar-s8_bin_8	97.17	0	91	29	High-quality	2503436	53242	2357_0	99.5331	499	d__Bacteria;p__Firmicutes;c__Bacilli;o__Erysipelotrichales;f__Erysipelatoclostridiaceae;g__Erysipelatoclostridium;s__
MAG_570	Boar-s8_bin_9	56.25	1.68	195	34	Medium-quality	1107048	7754	2021_0	50.1308	499	d__Bacteria;p__Proteobacteria;c__Alphaproteobacteria;o__RF32;f__UBA3637;g__;s__
MAG_571	C4936_bin_11	77.73	2.99	181	26	Medium-quality	1677810	13339	1985_1	65.4406	499	d__Bacteria;p__Cyanobacteria;c__Vampirovibrionia;o__Gastranaerophilales;f__Gastranaerophilaceae;g__;s__
MAG_572	C4936_bin_14	88.14	0	97	38	Medium-quality	907368	14593	1479_1	90.2221	499	d__Bacteria;p__Verrucomicrobiota_A;c__Chlamydiia;o__Chlamydiales;f__Chlamydiaceae;g__Chlamydia;s__Chlamydia suis
MAG_573	C4936_bin_15	64.24	0.72	191	23	Medium-quality	1486045	10975	144_2	62.6602	499	d__Bacteria;p__Verrucomicrobiota;c__Verrucomicrobiae;o__Verrucomicrobiales;f__Akkermansiaceae;g__Akkermansia;s__
MAG_574	C4936_bin_17	83.99	3.75	810	55	Medium-quality	3087913	5398	2380_1	67.5227	499	d__Bacteria;p__Firmicutes_A;c__Clostridia;o__Lachnospirales;f__Cellulosilyticaceae;g__Niameybacter;s__
MAG_575	C4936_bin_28	93.97	2.93	201	28	High-quality	1776170	12606	1942_1	82.1842	499	d__Bacteria;p__Cyanobacteria;c__Vampirovibrionia;o__Gastranaerophilales;f__Gastranaerophilaceae;g__Gastranaerophilus;s__
MAG_576	C4936_bin_3	63.95	0	469	31	Medium-quality	2738022	6968	114_0	65.8716	499	d__Bacteria;p__Actinobacteriota;c__Actinobacteria;o__Actinomycetales;f__Micrococcaceae;g__Yaniella;s__Yaniella halotolerans
MAG_577	C4936_bin_31	50.42	3.42	643	19	Medium-quality	1037832	1617	1996_1	35.7794	499	d__Bacteria;p__Cyanobacteria;c__Vampirovibrionia;o__Gastranaerophilales;f__Gastranaerophilaceae;g__;s__
MAG_578	C4936_bin_32	92.7	3.93	41	32	High-quality	1010069	59073	2297_1	76.4182	499	d__Bacteria;p__Firmicutes;c__Bacilli;o__RF39;f__CAG-822;g__UBA5364;s__
MAG_579	C4936_bin_33	95.73	2.44	568	54	High-quality	4737198	13125	96_1	86.809	499	d__Bacteria;p__Actinobacteriota;c__Actinobacteria;o__Mycobacteriales;f__Mycobacteriaceae;g__Rhodococcus;s__
MAG_580	C4936_bin_34	89.31	2.82	583	16	Medium-quality	1670295	3614	181_1	77.7947	499	d__Bacteria;p__Firmicutes_A;c__Clostridia;o__Christensenellales;f__CAG-138;g__;s__
MAG_581	C4936_bin_35	63.63	1.12	70	12	Medium-quality	607168	14668	2303_1	60.1132	499	d__Bacteria;p__Firmicutes;c__Bacilli;o__RF39;f__CAG-433;g__CAG-594;s__
MAG_582	C4936_bin_37	90.48	0	60	42	High-quality	1881249	47500	143_2	92.8183	499	d__Bacteria;p__Verrucomicrobiota;c__Verrucomicrobiae;o__Verrucomicrobiales;f__Akkermansiaceae;g__Akkermansia;s__
MAG_583	C4936_bin_38	86.97	0.69	104	20	Medium-quality	1552260	19987	915_1	86.0154	499	d__Bacteria;p__Firmicutes_A;c__Clostridia;o__Oscillospirales;f__Acutalibacteraceae;g__CAG-964_A;s__
MAG_584	C4936_bin_4	56.29	3.88	549	10	Medium-quality	1113649	2161	933_2	40.1093	499	d__Bacteria;p__Firmicutes_A;c__Clostridia;o__Oscillospirales;f__Acutalibacteraceae;g__Eubacterium_R;s__
MAG_585	C4936_bin_41	88.28	0	457	47	Medium-quality	2309750	6353	93_1	90.1815	499	d__Bacteria;p__Actinobacteriota;c__Actinobacteria;o__Actinomycetales;f__Brevibacteriaceae;g__Brevibacterium;s__Brevibacterium yomogidense
MAG_586	C4936_bin_44	84.33	3.27	807	36	Medium-quality	2932615	4093	91_0	70.2533	499	d__Bacteria;p__Actinobacteriota;c__Actinobacteria;o__Actinomycetales;f__Dermabacteraceae;g__Brachybacterium;s__
MAG_587	C4936_bin_50	63.16	3.51	152	23	Medium-quality	701193	5741	1909_1	47.4895	499	d__Bacteria;p__Firmicutes_A;c__Clostridia;o__Oscillospirales;f__Acutalibacteraceae;g__;s__
MAG_588	C4936_bin_8	68.47	3.42	370	20	Medium-quality	1706217	5550	2004_1	54.6101	499	d__Bacteria;p__Cyanobacteria;c__Vampirovibrionia;o__Gastranaerophilales;f__Gastranaerophilaceae;g__CAG-306;s__
MAG_589	C4950_bin_1	67.89	2.49	629	23	Medium-quality	1146232	1911	1502_1	57.5786	499	d__Archaea;p__Thermoplasmatota;c__Thermoplasmata;o__Methanomassiliicoccales;f__Methanomethylophilaceae;g__ISO4-G1;s__
MAG_590	C4950_bin_10	63.82	4.46	703	38	Medium-quality	1509445	3051	239_2	43.2622	499	d__Bacteria;p__Verrucomicrobiota;c__Kiritimatiellae;o__RFP12;f__;g__;s__
MAG_591	C4950_bin_13	76.26	0.95	384	45	Medium-quality	1466952	5466	1456_1	73.3788	499	d__Bacteria;p__Proteobacteria;c__Gammaproteobacteria;o__Burkholderiales;f__Rhodocyclaceae;g__;s__
MAG_592	C4950_bin_15	95.51	0	120	37	High-quality	1817295	32293	934_0	97.7646	499	d__Bacteria;p__Firmicutes_A;c__Clostridia;o__Oscillospirales;f__Acutalibacteraceae;g__Eubacterium_R;s__
MAG_593	C4950_bin_17	58.62	1.72	330	11	Medium-quality	1042077	3451	1567_1	53.509	499	d__Bacteria;p__Bacteroidota;c__Bacteroidia;o__Bacteroidales;f__UBA932;g__RC9;s__
MAG_594	C4950_bin_18	75.34	2.07	331	31	Medium-quality	1356081	5756	931_1	67.6981	499	d__Bacteria;p__Firmicutes_A;c__Clostridia;o__Oscillospirales;f__Acutalibacteraceae;g__Eubacterium_R;s__
MAG_595	C4950_bin_19	54.76	3.45	564	14	Medium-quality	1046614	1956	1767_1	40.3056	499	d__Bacteria;p__Bacteroidota;c__Bacteroidia;o__Bacteroidales;f__Paludibacteraceae;g__;s__
MAG_596	C4950_bin_2	57.88	1.34	292	8	Medium-quality	832846	3054	415_2	52.9224	499	d__Bacteria;p__Firmicutes_A;c__Clostridia;o__Oscillospirales;f__Oscillospiraceae;g__F23-B02;s__F23-B02 sp000431075
MAG_597	C4950_bin_22	80.12	2.22	486	22	Medium-quality	1442387	3599	1758_1	71.4323	499	d__Bacteria;p__Bacteroidota;c__Bacteroidia;o__Bacteroidales;f__UBA932;g__UBA1232;s__
MAG_598	C4950_bin_23	56.78	1.14	345	11	Medium-quality	878448	3324	1877_1	52.8408	499	d__Bacteria;p__Spirochaetota;c__Spirochaetia;o__Sphaerochaetales;f__Sphaerochaetaceae;g__UBA5920;s__
MAG_599	C4950_bin_25	79.88	1.33	82	27	Medium-quality	923578	20400	2301_1	75.3848	499	d__Bacteria;p__Firmicutes;c__Bacilli;o__RF39;f__CAG-433;g__CAG-594;s__
MAG_600	C4950_bin_26	55	0	227	27	Medium-quality	641181	3654	200_1	56.7814	499	d__Bacteria;p__Actinobacteriota;c__Coriobacteriia;o__Coriobacteriales;f__Eggerthellaceae;g__;s__
MAG_601	C4950_bin_30	65.39	1.7	438	15	Medium-quality	1331476	3193	1703_1	58.9821	499	d__Bacteria;p__Bacteroidota;c__Bacteroidia;o__Bacteroidales;f__Muribaculaceae;g__C941;s__
MAG_602	C4974_bin_1	69.34	2.89	371	16	Medium-quality	1570761	6976	2338_1	58.4631	499	d__Bacteria;p__Firmicutes;c__Bacilli;o__Erysipelotrichales;f__Erysipelotrichaceae;g__Solobacterium;s__
MAG_603	C4974_bin_11	99.3	0.26	67	21	High-quality	1711552	32620	2431_1	100.257	499	d__Bacteria;p__Firmicutes;c__Bacilli;o__Lactobacillales;f__Lactobacillaceae;g__Lactobacillus_B;s__Lactobacillus_B animalis
MAG_604	C4974_bin_12	75.86	1.72	230	24	Medium-quality	1857351	12818	2416_0	69.3139	499	d__Bacteria;p__Firmicutes;c__Bacilli;o__Bacillales;f__Amphibacillaceae;g__;s__
MAG_605	C4974_bin_14	92.6	2.8	262	29	High-quality	1533710	7922	928_1	82.2294	499	d__Bacteria;p__Firmicutes_A;c__Clostridia;o__Oscillospirales;f__Acutalibacteraceae;g__Eubacterium_R;s__
MAG_606	C4974_bin_18	73.1	4.3	466	23	Medium-quality	1046018	2405	200_1	53.2906	499	d__Bacteria;p__Actinobacteriota;c__Coriobacteriia;o__Coriobacteriales;f__Eggerthellaceae;g__;s__
MAG_607	C4974_bin_19	81.46	0.84	321	50	Medium-quality	1564941	8390	1456_1	79.2219	499	d__Bacteria;p__Proteobacteria;c__Gammaproteobacteria;o__Burkholderiales;f__Rhodocyclaceae;g__;s__
MAG_608	C4974_bin_2	67.55	1.03	482	27	Medium-quality	1107096	2638	1758_1	64.1106	499	d__Bacteria;p__Bacteroidota;c__Bacteroidia;o__Bacteroidales;f__UBA932;g__UBA1232;s__
MAG_609	C4974_bin_26	53.45	0	609	13	Medium-quality	1940683	3526	104_0	55.2236	499	d__Bacteria;p__Actinobacteriota;c__Actinobacteria;o__Mycobacteriales;f__Mycobacteriaceae;g__Dietzia;s__
MAG_610	C4974_bin_30	62.28	0	198	25	Medium-quality	1012269	7382	2300_1	64.2141	499	d__Bacteria;p__Firmicutes;c__Bacilli;o__RF39;f__CAG-433;g__CAG-594;s__
MAG_611	C4974_bin_33	56.13	2.43	505	12	Medium-quality	1020370	2150	1406_1	46.5575	499	d__Bacteria;p__Firmicutes_A;c__Clostridia;o__4C28d-15;f__CAG-917;g__CAG-475;s__
MAG_612	C4974_bin_38	76.03	0.07	54	37	Medium-quality	741313	25932	1497_1	77.9569	499	d__Bacteria;p__Patescibacteria;c__Saccharimonadia;o__Saccharimonadales;f__Saccharimonadaceae;g__UBA2834;s__
MAG_613	C4974_bin_39	64.91	0	411	16	Medium-quality	1667156	4593	349_0	66.741	499	d__Bacteria;p__Firmicutes_A;c__Clostridia;o__Christensenellales;f__CAG-74;g__;s__
MAG_614	C4974_bin_48	57.43	1.75	135	22	Medium-quality	1083865	10622	2147_0	51.2764	499	d__Bacteria;p__Firmicutes_A;c__Clostridia;o__TANB77;f__CAG-508;g__;s__
MAG_615	C4974_bin_50	51.89	0	387	12	Medium-quality	1189225	3339	1877_1	53.6518	499	d__Bacteria;p__Spirochaetota;c__Spirochaetia;o__Sphaerochaetales;f__Sphaerochaetaceae;g__UBA5920;s__
MAG_616	C4974_bin_52	69.28	3.45	369	16	Medium-quality	1156018	3363	950_1	53.7934	499	d__Bacteria;p__Firmicutes_A;c__Clostridia;o__Oscillospirales;f__Acutalibacteraceae;g__CAG-180;s__
MAG_617	C4974_bin_8	75.44	2.49	338	35	Medium-quality	1110753	3615	214_1	65.3916	499	d__Bacteria;p__Actinobacteriota;c__Coriobacteriia;o__Coriobacteriales;f__QAMH01;g__;s__
MAG_618	C4975_bin_11	59.41	1.24	495	30	Medium-quality	938646	2278	1417_1	54.8888	499	d__Bacteria;p__Firmicutes_A;c__Clostridia;o__4C28d-15;f__UBA3700;g__;s__
MAG_619	C4975_bin_12	84.9	1.71	170	24	Medium-quality	1569817	12778	1952_1	78.4032	499	d__Bacteria;p__Cyanobacteria;c__Vampirovibrionia;o__Gastranaerophilales;f__Gastranaerophilaceae;g__Zag1;s__
MAG_620	C4975_bin_14	95.8	0.71	169	21	High-quality	2221251	22550	1032_1	94.4266	499	d__Bacteria;p__Firmicutes_A;c__Clostridia;o__Peptostreptococcales;f__Anaerovoracaceae;g__UBA1191;s__
MAG_621	C4975_bin_19	93.69	1.3	227	34	High-quality	1622887	10392	1794_1	89.1983	499	d__Bacteria;p__Campylobacterota;c__Campylobacteria;o__Campylobacterales;f__Helicobacteraceae;g__Helicobacter_D;s__
MAG_622	C4975_bin_21	77.1	2.86	394	33	Medium-quality	1889494	7285	2343_1	64.7312	499	d__Bacteria;p__Bacteroidota;c__Bacteroidia;o__Bacteroidales;f__Bacteroidaceae;g__UBA4372;s__
MAG_623	C4975_bin_23	83.85	3.24	271	8	Medium-quality	1265333	5671	930_1	72.2267	499	d__Bacteria;p__Firmicutes_A;c__Clostridia;o__Oscillospirales;f__Acutalibacteraceae;g__Eubacterium_R;s__
MAG_624	C4975_bin_24	72.45	2.86	376	20	Medium-quality	1744222	6432	2338_1	61.9609	499	d__Bacteria;p__Firmicutes;c__Bacilli;o__Erysipelotrichales;f__Erysipelotrichaceae;g__Solobacterium;s__
MAG_625	C4975_bin_26	95.89	0.71	234	32	High-quality	1572102	9354	2352_1	94.3255	499	d__Bacteria;p__Firmicutes;c__Bacilli;o__Erysipelotrichales;f__Erysipelotrichaceae;g__Holdemanella;s__
MAG_626	C4975_bin_27	58.1	3.69	289	18	Medium-quality	1560829	7047	484_0	42.9578	498	d__Bacteria;p__Firmicutes_A;c__Clostridia;o__Oscillospirales;f__Oscillospiraceae;g__CAG-110;s__
MAG_627	C4975_bin_28	100	0.35	143	36	High-quality	2114708	48094	1017_1	100.591	498	d__Bacteria;p__Firmicutes_A;c__Clostridia;o__Peptostreptococcales;f__Anaerovoracaceae;g__CAG-145;s__
MAG_628	C4975_bin_29	95.06	4.34	206	43	High-quality	1886570	12259	981_1	76.0717	498	d__Bacteria;p__Firmicutes_C;c__Negativicutes;o__Acidaminococcales;f__Acidaminococcaceae;g__Phascolarctobacterium_A;s__
MAG_629	C4975_bin_3	71.29	0.89	335	20	Medium-quality	1231512	4030	929_1	69.5327	498	d__Bacteria;p__Firmicutes_A;c__Clostridia;o__Oscillospirales;f__Acutalibacteraceae;g__Eubacterium_R;s__
MAG_630	C4975_bin_33	82.4	2.93	231	63	Medium-quality	1515034	12743	1766_1	69.8026	498	d__Bacteria;p__Bacteroidota;c__Bacteroidia;o__Bacteroidales;f__Paludibacteraceae;g__;s__
MAG_631	C4975_bin_35	89.41	2.97	218	42	Medium-quality	1607404	15213	928_1	76.6511	498	d__Bacteria;p__Firmicutes_A;c__Clostridia;o__Oscillospirales;f__Acutalibacteraceae;g__Eubacterium_R;s__
MAG_632	C4975_bin_4	82.39	4.21	241	27	Medium-quality	1191870	6664	200_1	63.7196	498	d__Bacteria;p__Actinobacteriota;c__Coriobacteriia;o__Coriobacteriales;f__Eggerthellaceae;g__;s__
MAG_633	C4975_bin_40	76.07	0.85	122	16	Medium-quality	1349426	14407	1975_0	73.8993	498	d__Bacteria;p__Cyanobacteria;c__Vampirovibrionia;o__Gastranaerophilales;f__Gastranaerophilaceae;g__CAG-196;s__
MAG_634	C4975_bin_41	81.21	0.45	300	29	Medium-quality	1179148	5201	1784_1	80.818	498	d__Bacteria;p__Campylobacterota;c__Campylobacteria;o__Campylobacterales;f__Campylobacteraceae;g__Campylobacter;s__
MAG_635	C4975_bin_42	93.26	2.81	34	34	High-quality	1097887	91852	2261_1	81.6915	498	d__Bacteria;p__Firmicutes;c__Bacilli;o__RF39;f__CAG-611;g__;s__
MAG_636	C4975_bin_44	85.62	0	209	31	Medium-quality	1292461	9707	1502_1	87.6135	498	d__Archaea;p__Thermoplasmatota;c__Thermoplasmata;o__Methanomassiliicoccales;f__Methanomethylophilaceae;g__;s__
MAG_637	C4975_bin_46	69.15	4.43	582	23	Medium-quality	2236123	5639	1590_1	49.4294	498	d__Bacteria;p__Bacteroidota;c__Bacteroidia;o__Bacteroidales;f__UBA3663;g__UBA3663;s__
MAG_638	C4975_bin_48	96.55	1.7	80	40	High-quality	2758889	82430	1134_1	90.508	498	d__Bacteria;p__Firmicutes_A;c__Clostridia;o__Lachnospirales;f__Lachnospiraceae;g__14-2;s__
MAG_639	C4975_bin_5	52.36	1.19	473	22	Medium-quality	867750	1895	1456_1	48.0488	498	d__Bacteria;p__Proteobacteria;c__Gammaproteobacteria;o__Burkholderiales;f__Rhodocyclaceae;g__;s__
MAG_640	C4975_bin_51	82.25	1.92	190	43	Medium-quality	2374681	17862	372_1	75.736	498	d__Bacteria;p__Firmicutes_A;c__Clostridia;o__Christensenellales;f__CAG-74;g__;s__
MAG_641	C4975_bin_52	84.17	0.71	153	18	Medium-quality	1480069	15239	1018_1	82.7115	498	d__Bacteria;p__Firmicutes_A;c__Clostridia;o__Peptostreptococcales;f__Anaerovoracaceae;g__;s__
MAG_642	C4975_bin_53	69.81	1.89	391	21	Medium-quality	1352337	3850	1877_1	62.1527	498	d__Bacteria;p__Spirochaetota;c__Spirochaetia;o__Sphaerochaetales;f__Sphaerochaetaceae;g__UBA5920;s__
MAG_643	C4975_bin_56	66.37	3.37	47	19	Medium-quality	806514	36523	2239_1	51.8013	498	d__Bacteria;p__Firmicutes;c__Bacilli;o__RF39;f__CAG-302;g__RUG705;s__
MAG_644	C4975_bin_57	55.47	0	406	19	Medium-quality	1413516	4506	1878_1	57.2969	498	d__Bacteria;p__Spirochaetota;c__Spirochaetia;o__Sphaerochaetales;f__Sphaerochaetaceae;g__UBA5920;s__
MAG_645	C4975_bin_59	57.58	1.08	215	25	Medium-quality	1208339	6458	1522_1	54.445	498	d__Bacteria;p__Bacteroidota;c__Bacteroidia;o__Bacteroidales;f__Paludibacteraceae;g__RF16;s__
MAG_646	C4975_bin_6	90.88	0.34	158	17	High-quality	1433060	13581	936_1	91.2465	498	d__Bacteria;p__Firmicutes_A;c__Clostridia;o__Oscillospirales;f__Acutalibacteraceae;g__Eubacterium_R;s__
MAG_647	C4975_bin_64	69.99	2.44	221	49	Medium-quality	2452681	28244	1667_1	60.8287	498	d__Bacteria;p__Bacteroidota;c__Bacteroidia;o__Bacteroidales;f__Tannerellaceae;g__Parabacteroides;s__
MAG_648	C4975_bin_65	53.13	0.34	272	15	Medium-quality	944564	3912	419_1	53.5662	498	d__Bacteria;p__Firmicutes_A;c__Clostridia;o__Oscillospirales;f__Oscillospiraceae;g__F23-B02;s__
MAG_649	C4975_bin_66	55.9	1.77	248	14	Medium-quality	1209765	6576	2004_1	49.1802	498	d__Bacteria;p__Cyanobacteria;c__Vampirovibrionia;o__Gastranaerophilales;f__Gastranaerophilaceae;g__CAG-306;s__
MAG_650	C4975_bin_68	57.74	4.21	446	14	Medium-quality	1442959	3414	1632_1	39.7723	498	d__Bacteria;p__Bacteroidota;c__Bacteroidia;o__Bacteroidales;f__Bacteroidaceae;g__UBA4372;s__
MAG_651	C4975_bin_69	58.23	0	383	16	Medium-quality	1220498	3546	931_1	60.0049	498	d__Bacteria;p__Firmicutes_A;c__Clostridia;o__Oscillospirales;f__Acutalibacteraceae;g__Eubacterium_R;s__
MAG_652	C4978_bin_11	68.58	0.64	282	11	Medium-quality	1109105	4450	86_1	67.4175	498	d__Bacteria;p__Firmicutes;c__Bacilli;o__Lactobacillales;f__Aerococcaceae;g__Aerococcus;s__Aerococcus urinaeequi
MAG_653	C4978_bin_17	60.69	3.51	260	51	Medium-quality	2231046	24786	1175_2	45.3371	498	d__Bacteria;p__Firmicutes_A;c__Clostridia;o__Lachnospirales;f__Lachnospiraceae;g__Ruminococcus_A;s__
MAG_654	C4978_bin_18	56.4	4.48	725	16	Medium-quality	1508435	2463	1530_2	35.909	498	d__Bacteria;p__Bacteroidota;c__Bacteroidia;o__Bacteroidales;f__UBA932;g__RC9;s__
MAG_655	C4978_bin_21	83.37	4.6	759	38	Medium-quality	1900077	2983	1641_1	64.5168	498	d__Bacteria;p__Bacteroidota;c__Bacteroidia;o__Bacteroidales;f__Bacteroidaceae;g__Prevotellamassilia;s__
MAG_656	C4978_bin_23	65.09	1.08	318	20	Medium-quality	1179139	4058	195_0	61.8541	498	d__Bacteria;p__Actinobacteriota;c__Coriobacteriia;o__Coriobacteriales;f__Eggerthellaceae;g__Slackia_A;s__
MAG_657	C4978_bin_25	71.83	0	219	12	Medium-quality	1200549	6403	669_1	73.7332	498	d__Bacteria;p__Firmicutes_A;c__Clostridia;o__Oscillospirales;f__Acutalibacteraceae;g__Eubacterium_R;s__
MAG_658	C4978_bin_28	76.75	2.35	370	15	Medium-quality	1665244	5558	876_2	68.4392	498	d__Bacteria;p__Firmicutes_A;c__Clostridia;o__Oscillospirales;f__Acutalibacteraceae;g__CAG-488;s__
MAG_659	C4978_bin_36	52.93	2.59	464	20	Medium-quality	922933	2106	928_1	44.2317	498	d__Bacteria;p__Firmicutes_A;c__Clostridia;o__Oscillospirales;f__Acutalibacteraceae;g__Eubacterium_R;s__
MAG_660	C4978_bin_38	53.61	1.72	238	12	Medium-quality	1618980	9369	362_0	46.9958	498	d__Bacteria;p__Firmicutes_A;c__Clostridia;o__Christensenellales;f__CAG-74;g__;s__
MAG_661	C4978_bin_39	91.4	3.52	506	25	High-quality	2814297	7330	355_1	76.3193	498	d__Bacteria;p__Firmicutes_A;c__Clostridia;o__Christensenellales;f__CAG-74;g__Firm-10;s__
MAG_662	C4978_bin_41	50.88	0	309	12	Medium-quality	1213837	4721	1089_0	52.717	498	d__Bacteria;p__Firmicutes_A;c__Clostridia;o__Lachnospirales;f__Lachnospiraceae;g__Dorea;s__
MAG_663	C4978_bin_44	93.82	2.25	93	30	High-quality	1086461	21430	2245_1	84.7355	498	d__Bacteria;p__Firmicutes;c__Bacilli;o__RF39;f__CAG-302;g__;s__
MAG_664	C4978_bin_46	55.33	1.72	196	25	Medium-quality	1319892	10120	929_1	48.7326	498	d__Bacteria;p__Firmicutes_A;c__Clostridia;o__Oscillospirales;f__Acutalibacteraceae;g__Eubacterium_R;s__
MAG_665	C4978_bin_48	56.04	0	378	36	Medium-quality	1488408	5443	1880_1	57.9079	498	d__Bacteria;p__Spirochaetota;c__Spirochaetia;o__Sphaerochaetales;f__Sphaerochaetaceae;g__UBA5920;s__
MAG_666	C4978_bin_5	52.01	2.66	107	5	Medium-quality	778875	9705	1020_0	41.7675	498	d__Bacteria;p__Firmicutes_A;c__Clostridia;o__Peptostreptococcales;f__Anaerovoracaceae;g__;s__
MAG_667	C4978_bin_52	76.49	3.51	362	25	Medium-quality	2002877	7291	1101_1	62.2754	498	d__Bacteria;p__Firmicutes_A;c__Clostridia;o__Lachnospirales;f__Lachnospiraceae;g__Dorea;s__
MAG_668	C4978_bin_53	80.9	4.2	272	14	Medium-quality	1657000	7872	20_1	63.6482	498	d__Bacteria;p__Firmicutes;c__Bacilli;o__Staphylococcales;f__Salinicoccaceae;g__Jeotgalicoccus;s__Jeotgalicoccus halophilus
MAG_669	C4978_bin_55	69.24	1.73	446	24	Medium-quality	1588887	4338	54_0	63.2736	498	d__Bacteria;p__Actinobacteriota;c__Actinobacteria;o__Actinomycetales;f__Microbacteriaceae;g__Leucobacter;s__
MAG_670	C4978_bin_58	92.36	0.17	134	39	High-quality	1802366	21620	918_1	93.8474	498	d__Bacteria;p__Firmicutes_A;c__Clostridia;o__Oscillospirales;f__Acutalibacteraceae;g__Ruminococcus_E;s__
MAG_671	C4978_bin_6	98.78	1.42	54	25	High-quality	1398424	45155	1068_1	94.0074	498	d__Bacteria;p__Firmicutes_A;c__Clostridia;o__Peptostreptococcales;f__Anaerovoracaceae;g__Mogibacterium;s__
MAG_672	C4978_bin_9	66.07	2.81	511	22	Medium-quality	966201	1976	758_1	53.6679	498	d__Bacteria;p__Elusimicrobiota;c__Elusimicrobia;o__Elusimicrobiales;f__Elusimicrobiaceae;g__UBA1436;s__
MAG_673	C4979_bin_1	78.17	0.24	231	33	Medium-quality	1681190	10221	1552_0	78.9747	498	d__Bacteria;p__Bacteroidota;c__Bacteroidia;o__Bacteroidales;f__UBA932;g__RC9;s__
MAG_674	C4979_bin_10	83.69	1.89	317	26	Medium-quality	901806	3828	1479_1	76.0315	498	d__Bacteria;p__Verrucomicrobiota_A;c__Chlamydiia;o__Chlamydiales;f__Chlamydiaceae;g__Chlamydia;s__Chlamydia suis
MAG_675	C4979_bin_11	93.69	0.24	195	23	High-quality	1690687	11636	1026_1	94.7629	498	d__Bacteria;p__Firmicutes_A;c__Clostridia;o__Peptostreptococcales;f__Anaerovoracaceae;g__UBA1191;s__
MAG_676	C4979_bin_18	83.35	0.67	385	26	Medium-quality	1668931	5064	655_1	82.5222	498	d__Bacteria;p__Firmicutes_A;c__Clostridia;o__Oscillospirales;f__Ruminococcaceae;g__;s__
MAG_677	C4979_bin_20	95.41	0	158	25	High-quality	2171681	19879	1218_1	97.5592	498	d__Bacteria;p__Firmicutes_A;c__Clostridia;o__Lachnospirales;f__Lachnospiraceae;g__Butyrivibrio_A;s__
MAG_678	C4979_bin_26	68.09	1.14	324	19	Medium-quality	1483902	7217	1877_1	65.4592	498	d__Bacteria;p__Spirochaetota;c__Spirochaetia;o__Sphaerochaetales;f__Sphaerochaetaceae;g__UBA5920;s__
MAG_679	C4979_bin_28	87.61	0	84	35	Medium-quality	1673728	34163	1968_0	89.8768	498	d__Bacteria;p__Cyanobacteria;c__Vampirovibrionia;o__Gastranaerophilales;f__Gastranaerophilaceae;g__;s__
MAG_680	C4979_bin_29	79.66	1.9	389	37	Medium-quality	2317055	7898	113_1	72.6788	498	d__Bacteria;p__Actinobacteriota;c__Actinobacteria;o__Actinomycetales;f__Micrococcaceae;g__Yaniella;s__
MAG_681	C4979_bin_31	63.82	0	124	48	Medium-quality	1029383	18360	1497_1	65.9519	498	d__Bacteria;p__Patescibacteria;c__Saccharimonadia;o__Saccharimonadales;f__Saccharimonadaceae;g__;s__
MAG_682	C4979_bin_34	82.75	1.86	175	31	Medium-quality	1298463	11131	2153_1	76.5893	498	d__Bacteria;p__Firmicutes_A;c__Clostridia;o__TANB77;f__CAG-508;g__CAG-452;s__
MAG_683	C4979_bin_41	87.97	1.59	396	51	Medium-quality	1503607	6134	1758_1	82.5499	498	d__Bacteria;p__Bacteroidota;c__Bacteroidia;o__Bacteroidales;f__UBA932;g__UBA1232;s__
MAG_684	C4979_bin_44	94.35	2.15	53	38	High-quality	1903317	52265	1512_1	85.9591	498	d__Bacteria;p__Bacteroidota;c__Bacteroidia;o__Bacteroidales;f__Paludibacteraceae;g__RF16;s__
MAG_685	C4979_bin_45	87.11	0.67	230	18	Medium-quality	1517101	9803	520_1	85.7557	498	d__Bacteria;p__Firmicutes_A;c__Clostridia;o__Oscillospirales;f__Oscillospiraceae;g__CAG-110;s__
MAG_686	C4979_bin_47	61.28	0.67	263	20	Medium-quality	1096331	4659	418_1	59.7641	498	d__Bacteria;p__Firmicutes_A;c__Clostridia;o__Oscillospirales;f__Oscillospiraceae;g__F23-B02;s__
MAG_687	C4979_bin_49	58.76	0	270	3	Medium-quality	900182	3719	801_1	60.5452	498	d__Bacteria;p__Firmicutes_A;c__Clostridia;o__Oscillospirales;f__Acutalibacteraceae;g__;s__
MAG_688	C4979_bin_50	76.48	1.48	452	10	Medium-quality	2222785	6117	2052_1	70.9733	498	d__Bacteria;p__Firmicutes_A;c__Clostridia;o__Clostridiales;f__Clostridiaceae;g__Clostridium;s__
MAG_689	C4979_bin_55	57.24	3.45	292	13	Medium-quality	1416153	8065	1558_2	41.9433	498	d__Bacteria;p__Bacteroidota;c__Bacteroidia;o__Bacteroidales;f__UBA932;g__RC9;s__
MAG_690	C4979_bin_9	96.81	0	207	45	High-quality	2624527	23462	842_2	98.9952	498	d__Bacteria;p__Firmicutes_A;c__Clostridia;o__Oscillospirales;f__Ruminococcaceae;g__Ruminiclostridium_E;s__
MAG_691	C4982_bin_11	95.01	0.04	105	47	High-quality	1734493	45490	1217_1	97.139	498	d__Bacteria;p__Firmicutes_A;c__Clostridia;o__Oscillospirales;f__CAG-272;g__;s__
MAG_692	C4982_bin_14	96.57	0	63	33	High-quality	1468306	37470	1417_2	98.8568	498	d__Bacteria;p__Firmicutes_A;c__Clostridia;o__4C28d-15;f__UBA3700;g__;s__
MAG_693	C4982_bin_16	98.42	0	26	51	High-quality	1058907	116935	1479_1	100.954	498	d__Bacteria;p__Verrucomicrobiota_A;c__Chlamydiia;o__Chlamydiales;f__Chlamydiaceae;g__Chlamydia;s__Chlamydia suis
MAG_694	C4982_bin_18	89.33	0	61	36	Medium-quality	1016017	25980	2317_1	91.5373	498	d__Bacteria;p__Firmicutes;c__Bacilli;o__RF39;f__CAG-611;g__CAG-451;s__
MAG_695	C4982_bin_22	99.16	0.54	63	46	High-quality	2006624	68831	1766_1	98.8789	498	d__Bacteria;p__Bacteroidota;c__Bacteroidia;o__Bacteroidales;f__Paludibacteraceae;g__;s__
MAG_696	C4982_bin_24	52.71	1.46	295	9	Medium-quality	928579	3260	1067_1	48.0426	498	d__Bacteria;p__Firmicutes_A;c__Clostridia;o__Lachnospirales;f__Lachnospiraceae;g__UBA1712;s__
MAG_697	C4982_bin_26	89.33	0.67	134	38	Medium-quality	923371	10027	2258_1	87.9806	498	d__Bacteria;p__Firmicutes;c__Bacilli;o__RF39;f__CAG-611;g__;s__
MAG_698	C4982_bin_27	94.65	1.34	177	28	High-quality	1527452	11942	933_2	90.4352	498	d__Bacteria;p__Firmicutes_A;c__Clostridia;o__Oscillospirales;f__Acutalibacteraceae;g__Eubacterium_R;s__
MAG_699	C4982_bin_28	54.71	1.09	392	27	Medium-quality	1308804	3975	87_1	51.8772	498	d__Bacteria;p__Actinobacteriota;c__Actinobacteria;o__Mycobacteriales;f__Mycobacteriaceae;g__Corynebacterium;s__Corynebacterium stationis
MAG_700	C4982_bin_30	85.12	4.17	882	33	Medium-quality	2836722	3940	372_1	67.1102	498	d__Bacteria;p__Firmicutes_A;c__Clostridia;o__Christensenellales;f__CAG-74;g__;s__
MAG_701	C4982_bin_31	58.78	4.1	636	60	Medium-quality	1729281	4124	1522_1	40.0877	498	d__Bacteria;p__Bacteroidota;c__Bacteroidia;o__Bacteroidales;f__Paludibacteraceae;g__RF16;s__
MAG_702	C4982_bin_33	60.3	1.9	347	10	Medium-quality	993237	2964	876_1	53.4859	498	d__Bacteria;p__Firmicutes_A;c__Clostridia;o__Oscillospirales;f__Acutalibacteraceae;g__CAG-488;s__
MAG_703	C4982_bin_35	74.1	0.07	240	27	Medium-quality	1072007	5439	200_1	75.6178	498	d__Bacteria;p__Actinobacteriota;c__Coriobacteriia;o__Coriobacteriales;f__Eggerthellaceae;g__;s__
MAG_704	C4982_bin_38	96.64	0	118	30	High-quality	1825151	25080	902_1	98.8397	498	d__Bacteria;p__Firmicutes_A;c__Clostridia;o__Oscillospirales;f__Acutalibacteraceae;g__CAG-180;s__
MAG_705	C4982_bin_39	68.3	3.2	441	26	Medium-quality	1363207	3264	143_1	55.8655	498	d__Bacteria;p__Verrucomicrobiota;c__Verrucomicrobiae;o__Verrucomicrobiales;f__Akkermansiaceae;g__Akkermansia;s__
MAG_706	C4982_bin_41	87.39	2.91	113	22	Medium-quality	1016889	14379	2301_1	75.2826	498	d__Bacteria;p__Firmicutes;c__Bacilli;o__RF39;f__CAG-433;g__CAG-594;s__
MAG_707	C4982_bin_42	55.57	2.8	365	7	Medium-quality	1037423	2939	185_1	43.8641	498	d__Bacteria;p__Firmicutes_A;c__Clostridia;o__Christensenellales;f__CAG-138;g__UBA1685;s__
MAG_708	C4982_bin_6	54.43	4.89	836	28	Medium-quality	1600918	2305	108_1	31.6613	498	d__Bacteria;p__Actinobacteriota;c__Actinobacteria;o__Mycobacteriales;f__Mycobacteriaceae;g__Corynebacterium;s__
MAG_709	C5039_bin_11	85.22	1.74	384	41	Medium-quality	2239561	10703	115_1	78.6797	498	d__Bacteria;p__Actinobacteriota;c__Actinobacteria;o__Mycobacteriales;f__Mycobacteriaceae;g__Corynebacterium;s__
MAG_710	C5039_bin_12	67.04	1.72	436	15	Medium-quality	1424729	3505	835_1	60.2123	498	d__Bacteria;p__Firmicutes_A;c__Clostridia;o__Oscillospirales;f__Ruminococcaceae;g__CAG-115;s__
MAG_711	C5039_bin_14	84.56	0.22	89	33	Medium-quality	1596285	29881	924_2	85.9177	498	d__Bacteria;p__Firmicutes_A;c__Clostridia;o__Oscillospirales;f__Acutalibacteraceae;g__Ruminococcus_E;s__
MAG_712	C5039_bin_16	94.46	0.56	243	18	High-quality	1839041	10450	902_1	93.9496	498	d__Bacteria;p__Firmicutes_A;c__Clostridia;o__Oscillospirales;f__Acutalibacteraceae;g__CAG-180;s__
MAG_713	C5039_bin_17	57.41	1.52	534	10	Medium-quality	1063420	2132	2364_1	51.981	498	d__Bacteria;p__Firmicutes;c__Bacilli;o__Erysipelotrichales;f__Erysipelotrichaceae;g__UBA636;s__
MAG_714	C5039_bin_19	85.6	0.49	568	40	Medium-quality	2880629	6987	85_1	85.1701	498	d__Bacteria;p__Actinobacteriota;c__Actinobacteria;o__Actinomycetales;f__Brevibacteriaceae;g__Brevibacterium;s__Brevibacterium epidermidis
MAG_715	C5039_bin_24	52.68	0	405	7	Medium-quality	1009075	2491	448_0	54.3782	498	d__Bacteria;p__Firmicutes_A;c__Clostridia;o__Oscillospirales;f__Ruminococcaceae;g__Gemmiger;s__
MAG_716	C5039_bin_3	87.97	2.68	208	18	Medium-quality	1373258	9709	936_1	78.1716	498	d__Bacteria;p__Firmicutes_A;c__Clostridia;o__Oscillospirales;f__Acutalibacteraceae;g__Eubacterium_R;s__
MAG_717	C5039_bin_33	93.41	0.77	180	27	High-quality	2184792	21403	1305_1	91.7252	498	d__Bacteria;p__Firmicutes_A;c__Clostridia;o__Lachnospirales;f__Lachnospiraceae;g__Agathobacter;s__
MAG_718	C5039_bin_37	78.29	2.64	454	14	Medium-quality	1763692	4644	2458_1	67.2534	498	d__Bacteria;p__Firmicutes;c__Bacilli;o__Lactobacillales;f__Carnobacteriaceae;g__Carnobacterium_A;s__Carnobacterium_A mobile
MAG_719	C5039_bin_39	52.9	0	238	11	Medium-quality	727482	3163	914_1	54.65	498	d__Bacteria;p__Firmicutes_A;c__Clostridia;o__Oscillospirales;f__Acutalibacteraceae;g__;s__
MAG_720	C5039_bin_4	99.95	0.18	113	40	High-quality	3158757	66420	1486_1	101.461	498	d__Bacteria;p__Proteobacteria;c__Gammaproteobacteria;o__Pseudomonadales;f__Moraxellaceae;g__Psychrobacter;s__Psychrobacter sp002352555
MAG_721	C5039_bin_41	67.73	3.8	527	11	Medium-quality	1407239	3435	669_1	51.258	498	d__Bacteria;p__Firmicutes_A;c__Clostridia;o__Oscillospirales;f__Acutalibacteraceae;g__Eubacterium_R;s__
MAG_722	C5039_bin_45	72.67	2.99	222	23	Medium-quality	1396163	8730	2451_0	60.1889	498	d__Bacteria;p__Firmicutes;c__Bacilli;o__Lactobacillales;f__Carnobacteriaceae;g__Atopostipes;s__
MAG_723	C5039_bin_46	79.88	2.28	248	29	Medium-quality	1039432	5063	200_1	71.4722	498	d__Bacteria;p__Actinobacteriota;c__Coriobacteriia;o__Coriobacteriales;f__Eggerthellaceae;g__;s__
MAG_724	C5039_bin_47	88.23	1.23	233	22	Medium-quality	1470985	8078	673_1	85.2637	498	d__Bacteria;p__Firmicutes_A;c__Clostridia;o__Oscillospirales;f__Ruminococcaceae;g__;s__
MAG_725	C5039_bin_49	65.86	1.72	454	35	Medium-quality	2107169	6680	90_1	60.8924	498	d__Bacteria;p__Actinobacteriota;c__Actinobacteria;o__Actinomycetales;f__Dermabacteraceae;g__Brachybacterium;s__Brachybacterium massiliense
MAG_726	C5039_bin_55	60.36	0.67	313	16	Medium-quality	1133821	4164	823_2	58.8198	498	d__Bacteria;p__Firmicutes_A;c__Clostridia;o__Oscillospirales;f__Acutalibacteraceae;g__UBA737;s__
MAG_727	C5042_bin_20	67.85	2.7	702	29	Medium-quality	1921170	4003	2338_1	56.6912	498	d__Bacteria;p__Firmicutes;c__Bacilli;o__Erysipelotrichales;f__Erysipelotrichaceae;g__Solobacterium;s__
MAG_728	C5042_bin_22	87.99	1.97	591	31	Medium-quality	2478142	5199	73_0	80.8423	498	d__Bacteria;p__Proteobacteria;c__Alphaproteobacteria;o__Rhodobacterales;f__Rhodobacteraceae;g__Paracoccus;s__
MAG_729	C5042_bin_23	72.02	1.91	286	13	Medium-quality	1208305	4824	929_1	65.1303	498	d__Bacteria;p__Firmicutes_A;c__Clostridia;o__Oscillospirales;f__Acutalibacteraceae;g__Eubacterium_R;s__
MAG_730	C5042_bin_27	65.87	2.38	340	23	Medium-quality	1884910	7524	449_0	56.5032	498	d__Bacteria;p__Firmicutes_A;c__Clostridia;o__Oscillospirales;f__Ruminococcaceae;g__Gemmiger;s__
MAG_731	C5042_bin_3	93.33	2.67	150	24	High-quality	1348488	13831	2296_1	82.9403	498	d__Bacteria;p__Firmicutes;c__Bacilli;o__RF39;f__CAG-822;g__;s__
MAG_732	C5042_bin_30	50	3.45	473	17	Medium-quality	1620381	3748	21_0	34.5369	498	d__Bacteria;p__Firmicutes;c__Bacilli;o__Staphylococcales;f__Salinicoccaceae;g__Salinicoccus;s__
MAG_733	C5042_bin_31	87.7	0.35	316	12	Medium-quality	1713611	7496	1017_1	87.8874	498	d__Bacteria;p__Firmicutes_A;c__Clostridia;o__Peptostreptococcales;f__Anaerovoracaceae;g__CAG-145;s__
MAG_734	C5042_bin_4	87.64	4.33	110	14	Medium-quality	1013255	17617	2261_1	68.5066	497	d__Bacteria;p__Firmicutes;c__Bacilli;o__RF39;f__CAG-611;g__;s__
MAG_735	C5042_bin_7	84.94	2.16	164	31	Medium-quality	1490607	14455	2153_1	76.22	497	d__Bacteria;p__Firmicutes_A;c__Clostridia;o__TANB77;f__CAG-508;g__;s__
MAG_736	C5042_bin_9	68.19	3.84	592	18	Medium-quality	1319342	2438	876_2	51.4515	497	d__Bacteria;p__Firmicutes_A;c__Clostridia;o__Oscillospirales;f__Acutalibacteraceae;g__CAG-488;s__
MAG_737	C5071_bin_12	64.58	3.34	764	34	Medium-quality	1484416	2061	1641_1	50.2792	497	d__Bacteria;p__Bacteroidota;c__Bacteroidia;o__Bacteroidales;f__Bacteroidaceae;g__Prevotellamassilia;s__
MAG_738	C5071_bin_13	69.94	0.48	291	44	Medium-quality	1276063	6251	678_1	69.438	497	d__Bacteria;p__Firmicutes_A;c__Clostridia;o__Oscillospirales;f__CAG-272;g__UBA1740;s__
MAG_739	C5071_bin_16	82.42	3.04	528	24	Medium-quality	1459259	3393	1758_1	70.367	497	d__Bacteria;p__Bacteroidota;c__Bacteroidia;o__Bacteroidales;f__UBA932;g__UBA1232;s__
MAG_740	C5071_bin_17	58.92	2.01	348	13	Medium-quality	959865	2793	607_3	52.1005	497	d__Bacteria;p__Firmicutes_A;c__Clostridia;o__Oscillospirales;f__CAG-272;g__UBA1740;s__
MAG_741	C5071_bin_20	74.24	0.44	378	28	Medium-quality	1288415	3644	6_1	73.8208	497	d__Bacteria;p__Proteobacteria;c__Gammaproteobacteria;o__Burkholderiales;f__Burkholderiaceae;g__Duodenibacillus;s__
MAG_742	C5071_bin_21	68.97	0.25	213	21	Medium-quality	1201171	7609	241_1	69.7857	497	d__Bacteria;p__Verrucomicrobiota;c__Kiritimatiellae;o__RFP12;f__UBA1067;g__UBA1067;s__
MAG_743	C5071_bin_22	86.43	1.36	274	31	Medium-quality	1511786	7111	933_1	82.1	497	d__Bacteria;p__Firmicutes_A;c__Clostridia;o__Oscillospirales;f__Acutalibacteraceae;g__Eubacterium_R;s__
MAG_744	C5071_bin_28	68.58	0.96	352	21	Medium-quality	1113904	3987	950_1	65.5803	497	d__Bacteria;p__Firmicutes_A;c__Clostridia;o__Oscillospirales;f__Acutalibacteraceae;g__CAG-180;s__
MAG_745	C5071_bin_29	54.39	1.75	252	22	Medium-quality	910819	5786	2368_1	47.5212	497	d__Bacteria;p__Firmicutes;c__Bacilli;o__RFN20;f__CAG-826;g__;s__
MAG_746	C5071_bin_3	59.78	1.04	333	14	Medium-quality	1045845	3688	1457_1	56.71	497	d__Bacteria;p__Proteobacteria;c__Gammaproteobacteria;o__Enterobacterales;f__Pasteurellaceae;g__Basfia;s__
MAG_747	C5071_bin_35	65.83	0.17	263	20	Medium-quality	1025255	5148	1383_1	66.8358	497	d__Bacteria;p__Firmicutes_A;c__Clostridia;o__Oscillospirales;f__CAG-272;g__;s__
MAG_748	C5071_bin_37	73.43	1.72	555	46	Medium-quality	2223536	4543	1666_1	68.3787	497	d__Bacteria;p__Bacteroidota;c__Bacteroidia;o__Bacteroidales;f__Tannerellaceae;g__Parabacteroides;s__
MAG_749	C5071_bin_39	65.73	1.12	58	19	Medium-quality	1252645	36373	2188_0	62.4104	497	d__Bacteria;p__Firmicutes;c__Bacilli;o__RF39;f__CAG-1000;g__CAG-582;s__
MAG_750	C5071_bin_4	53.45	0	212	38	Medium-quality	1437405	9975	2044_0	55.4495	497	d__Bacteria;p__Firmicutes_A;c__Clostridia;o__4C28d-15;f__UBA3700;g__UBA3700;s__
MAG_751	C5071_bin_40	54.22	0	257	17	Medium-quality	772296	3152	33_2	55.9693	497	d__Bacteria;p__Proteobacteria;c__Alphaproteobacteria;o__RF32;f__CAG-239;g__51-20;s__
MAG_752	C5071_bin_6	64.69	0.85	468	16	Medium-quality	1824231	4348	1599_1	62.7691	497	d__Bacteria;p__Bacteroidota;c__Bacteroidia;o__Bacteroidales;f__Bacteroidaceae;g__Prevotella;s__
MAG_753	C5071_bin_7	87.08	1.79	82	37	Medium-quality	1541177	34476	1991_1	80.9954	497	d__Bacteria;p__Cyanobacteria;c__Vampirovibrionia;o__Gastranaerophilales;f__Gastranaerophilaceae;g__Zag1;s__
MAG_754	C5071_bin_9	50.86	0	234	6	Medium-quality	730241	3264	39_1	52.6169	497	d__Bacteria;p__Proteobacteria;c__Alphaproteobacteria;o__RF32;f__CAG-239;g__CAG-495;s__
MAG_755	Duroc-High1_bin_11	86.88	0.94	160	26	Medium-quality	1771034	30040	1215_1	84.4972	497	d__Bacteria;p__Firmicutes_A;c__Clostridia;o__Lachnospirales;f__Lachnospiraceae;g__UBA2868;s__
MAG_756	Duroc-High1_bin_16	60.95	3.13	517	17	Medium-quality	1092724	2310	758_1	49.59	497	d__Bacteria;p__Elusimicrobiota;c__Elusimicrobia;o__Elusimicrobiales;f__Elusimicrobiaceae;g__UBA1436;s__
MAG_757	Duroc-High1_bin_17	90.12	0	287	21	High-quality	1491482	6556	588_1	92.0283	497	d__Bacteria;p__Firmicutes_A;c__Clostridia;o__Oscillospirales;f__Oscillospiraceae;g__ER4;s__ER4 sp900317525
MAG_758	Duroc-High1_bin_26	64.73	0.28	182	17	Medium-quality	697727	4863	1450_1	65.1735	497	d__Bacteria;p__Firmicutes;c__Bacilli;o__RFN20;f__CAG-826;g__UBA733;s__
MAG_759	Duroc-High1_bin_28	60.77	2.27	156	51	Medium-quality	840124	7922	1353_1	51.3694	497	d__Bacteria;p__Firmicutes_A;c__Clostridia;o__4C28d-15;f__UBA1242;g__;s__
MAG_760	Duroc-High1_bin_29	75.73	4.4	321	38	Medium-quality	2035988	9433	251_1	56.9172	497	d__Bacteria;p__Verrucomicrobiota;c__Kiritimatiellae;o__RFP12;f__UBA1067;g__UBA1067;s__
MAG_761	Duroc-High1_bin_30	86.64	2.42	243	34	Medium-quality	2069412	12183	1263_1	76.5829	497	d__Bacteria;p__Firmicutes_A;c__Clostridia;o__Lachnospirales;f__Lachnospiraceae;g__CAG-510;s__
MAG_762	Duroc-High1_bin_33	87.1	0.54	113	30	Medium-quality	2016965	25944	1518_1	87.147	497	d__Bacteria;p__Bacteroidota;c__Bacteroidia;o__Bacteroidales;f__Paludibacteraceae;g__RF16;s__
MAG_763	Duroc-High1_bin_36	60.34	1.72	376	13	Medium-quality	1564432	5100	1590_1	55.3138	497	d__Bacteria;p__Bacteroidota;c__Bacteroidia;o__Bacteroidales;f__UBA3663;g__UBA3663;s__
MAG_764	Duroc-High1_bin_44	56.66	1.72	419	39	Medium-quality	1668947	5616	1727_0	49.9347	497	d__Bacteria;p__Bacteroidota;c__Bacteroidia;o__Bacteroidales;f__Bacteroidaceae;g__;s__
MAG_765	Duroc-High1_bin_49	55.41	1.72	438	17	Medium-quality	1584527	3939	1597_1	50.3277	497	d__Bacteria;p__Bacteroidota;c__Bacteroidia;o__Bacteroidales;f__Bacteroidaceae;g__Prevotella;s__
MAG_766	Duroc-High1_bin_9	64	0	418	26	Medium-quality	1122750	2759	1865_1	65.7204	497	d__Bacteria;p__Spirochaetota;c__Spirochaetia;o__Treponematales;f__Treponemataceae;g__Treponema_D;s__Treponema_D porcinum
MAG_767	Duroc-High2_bin_15	73.86	1.82	377	46	Medium-quality	1788363	7416	170_1	66.6951	497	d__Bacteria;p__Verrucomicrobiota;c__Kiritimatiellae;o__RFP12;f__UBA1067;g__UBA1731;s__
MAG_768	Duroc-High2_bin_19	83	3.36	432	37	Medium-quality	2015043	5642	468_2	71.4357	497	d__Bacteria;p__Firmicutes_A;c__Clostridia;o__Oscillospirales;f__Oscillospiraceae;g__CAG-110;s__
MAG_769	Duroc-High2_bin_2	54.78	0	406	9	Medium-quality	1490974	4927	2343_1	56.6263	497	d__Bacteria;p__Bacteroidota;c__Bacteroidia;o__Bacteroidales;f__Bacteroidaceae;g__UBA4372;s__
MAG_770	Duroc-High2_bin_20	84.6	2.76	299	44	Medium-quality	1686646	10438	1528_1	73.0999	497	d__Bacteria;p__Bacteroidota;c__Bacteroidia;o__Bacteroidales;f__UBA932;g__RC9;s__
MAG_771	Duroc-High2_bin_21	50	0	345	20	Medium-quality	1279055	5241	1596_0	51.8597	497	d__Bacteria;p__Bacteroidota;c__Bacteroidia;o__Bacteroidales;f__Bacteroidaceae;g__Prevotella;s__
MAG_772	Duroc-High2_bin_3	77.42	3.29	247	29	Medium-quality	1061077	6028	1502_1	64.1761	497	d__Archaea;p__Thermoplasmatota;c__Thermoplasmata;o__Methanomassiliicoccales;f__Methanomethylophilaceae;g__ISO4-G1;s__
MAG_773	Duroc-High2_bin_5	80.38	1.38	237	39	Medium-quality	1772029	10807	251_1	75.4969	497	d__Bacteria;p__Verrucomicrobiota;c__Kiritimatiellae;o__RFP12;f__UBA1067;g__UBA1067;s__
MAG_774	Duroc-High2_bin_7	52.22	3.91	687	35	Medium-quality	1239302	1747	1056_1	35.1412	497	d__Bacteria;p__Firmicutes_C;c__Negativicutes;o__Acidaminococcales;f__Acidaminococcaceae;g__Phascolarctobacterium_A;s__
MAG_775	Duroc-High3_bin_12	95.89	2.18	204	48	High-quality	2506824	21556	1614_1	88.4648	497	d__Bacteria;p__Bacteroidota;c__Bacteroidia;o__Bacteroidales;f__Bacteroidaceae;g__Prevotella;s__Prevotella sp002251245
MAG_776	Duroc-High3_bin_14	56.05	2.27	309	9	Medium-quality	799384	2809	1877_1	46.4243	497	d__Bacteria;p__Spirochaetota;c__Spirochaetia;o__Sphaerochaetales;f__Sphaerochaetaceae;g__UBA5920;s__
MAG_777	Duroc-High3_bin_15	93.57	1.06	217	30	High-quality	1637483	14301	1758_1	90.5597	497	d__Bacteria;p__Bacteroidota;c__Bacteroidia;o__Bacteroidales;f__UBA932;g__UBA1232;s__
MAG_778	Duroc-High3_bin_17	96.14	1.29	161	40	High-quality	2852737	50391	1192_1	92.0412	497	d__Bacteria;p__Firmicutes_A;c__Clostridia;o__Lachnospirales;f__Lachnospiraceae;g__Acetatifactor;s__
MAG_779	Duroc-High3_bin_20	63.16	0	152	28	Medium-quality	1049259	10307	2022_1	65.1666	497	d__Bacteria;p__Firmicutes;c__Bacilli;o__RF39;f__CAG-1000;g__UBA6985;s__
MAG_780	Duroc-High3_bin_22	67.61	2.9	469	20	Medium-quality	991767	2427	1502_1	55.0255	497	d__Archaea;p__Thermoplasmatota;c__Thermoplasmata;o__Methanomassiliicoccales;f__Methanomethylophilaceae;g__ISO4-G1;s__
MAG_781	Duroc-High3_bin_24	70.82	3.75	200	18	Medium-quality	1103276	8172	511_1	54.7762	497	d__Bacteria;p__Firmicutes_A;c__Clostridia;o__Oscillospirales;f__Oscillospiraceae;g__CAG-110;s__
MAG_782	Duroc-High3_bin_37	87.86	1.33	59	38	Medium-quality	2390746	68893	1191_2	83.8951	497	d__Bacteria;p__Firmicutes_A;c__Clostridia;o__Lachnospirales;f__Lachnospiraceae;g__Acetatifactor;s__
MAG_783	Duroc-High3_bin_39	99.33	0	200	58	High-quality	3725827	39782	693_1	101.63	497	d__Bacteria;p__Firmicutes_A;c__Clostridia;o__Oscillospirales;f__Ruminococcaceae;g__Ruminococcus;s__Ruminococcus flavefaciens_E
MAG_784	Duroc-High3_bin_40	72.92	2.59	385	46	Medium-quality	2293826	8389	472_0	64.5219	497	d__Bacteria;p__Firmicutes_A;c__Clostridia;o__Oscillospirales;f__Oscillospiraceae;g__CAG-110;s__
MAG_785	Duroc-High3_bin_42	56.82	3.45	365	9	Medium-quality	1525327	6142	1590_1	41.4642	497	d__Bacteria;p__Bacteroidota;c__Bacteroidia;o__Bacteroidales;f__UBA3663;g__;s__
MAG_786	Duroc-High3_bin_43	53.45	0	422	28	Medium-quality	2144596	7818	1599_1	55.3965	497	d__Bacteria;p__Bacteroidota;c__Bacteroidia;o__Bacteroidales;f__Bacteroidaceae;g__Prevotella;s__
MAG_787	Duroc-High3_bin_45	58.4	2.18	336	18	Medium-quality	956598	3053	460_1	50.3324	497	d__Bacteria;p__Firmicutes_A;c__Clostridia;o__Oscillospirales;f__Ruminococcaceae;g__Angelakisella;s__
MAG_788	Duroc-High3_bin_46	78.92	2.96	561	26	Medium-quality	2123414	4261	1753_1	67.5793	497	d__Bacteria;p__Bacteroidota;c__Bacteroidia;o__Bacteroidales;f__Muribaculaceae;g__;s__
MAG_789	Duroc-High3_bin_5	80.36	4.51	440	29	Medium-quality	2162936	8656	258_1	60.1543	497	d__Bacteria;p__Verrucomicrobiota;c__Kiritimatiellae;o__RFP12;f__UBA1067;g__UBA1067;s__
MAG_790	Duroc-High4_bin_1	57.63	2.59	255	33	Medium-quality	804800	4100	43_0	46.4864	497	d__Bacteria;p__Proteobacteria;c__Alphaproteobacteria;o__RF32;f__CAG-239;g__CAG-267;s__
MAG_791	Duroc-High4_bin_10	88.63	0	162	47	Medium-quality	2529422	21306	1618_1	90.7943	497	d__Bacteria;p__Bacteroidota;c__Bacteroidia;o__Bacteroidales;f__Bacteroidaceae;g__Prevotella;s__
MAG_792	Duroc-High4_bin_21	86.99	0.7	371	26	Medium-quality	1809376	6446	133_1	85.3946	497	d__Bacteria;p__Firmicutes_C;c__Negativicutes;o__Selenomonadales;f__Selenomonadaceae;g__Anaerovibrio;s__
MAG_793	Duroc-High4_bin_23	74.81	0	371	19	Medium-quality	1285553	5520	1758_1	76.681	497	d__Bacteria;p__Bacteroidota;c__Bacteroidia;o__Bacteroidales;f__UBA932;g__UBA1232;s__
MAG_794	Duroc-High4_bin_25	96.77	0	43	36	High-quality	1975460	69100	1776_1	99.1897	497	d__Bacteria;p__Bacteroidota;c__Bacteroidia;o__Bacteroidales;f__P3;g__UBA3388;s__
MAG_795	Duroc-High4_bin_28	81.02	1.86	455	38	Medium-quality	1826660	6273	1865_1	73.6187	497	d__Bacteria;p__Spirochaetota;c__Spirochaetia;o__Treponematales;f__Treponemataceae;g__Treponema_D;s__Treponema_D porcinum
MAG_796	Duroc-High4_bin_30	86.54	2.57	394	46	Medium-quality	2652001	9731	1275_1	77.4317	497	d__Bacteria;p__Bacteroidota;c__Bacteroidia;o__Bacteroidales;f__Bacteroidaceae;g__Prevotella;s__
MAG_797	Duroc-High4_bin_32	77.59	1.72	371	32	Medium-quality	1843303	6138	1587_1	70.884	497	d__Bacteria;p__Bacteroidota;c__Bacteroidia;o__Bacteroidales;f__Bacteroidaceae;g__Prevotella;s__
MAG_798	Duroc-High4_bin_35	77.84	3.89	498	21	Medium-quality	1947579	4304	1276_1	60.8834	497	d__Bacteria;p__Bacteroidota;c__Bacteroidia;o__Bacteroidales;f__Bacteroidaceae;g__Prevotella;s__
MAG_799	Duroc-High5_bin_10	87.9	2.3	391	90	Medium-quality	2321536	19719	1428_0	78.5474	497	d__Bacteria;p__Firmicutes_A;c__Clostridia;o__4C28d-15;f__CAG-1252;g__;s__
MAG_800	Duroc-High5_bin_11	60.19	4.25	777	18	Medium-quality	1980022	3742	1870_2	41.435	497	d__Bacteria;p__Spirochaetota;c__Spirochaetia;o__Treponematales;f__Treponemataceae;g__Treponema_D;s__
MAG_801	Duroc-High5_bin_20	88.59	0.93	313	31	Medium-quality	1649151	7075	1868_2	86.7949	497	d__Bacteria;p__Spirochaetota;c__Spirochaetia;o__Treponematales;f__Treponemataceae;g__Treponema_D;s__
MAG_802	Duroc-High5_bin_22	65.58	0	735	129	Medium-quality	3017516	8659	2039_2	67.5487	497	d__Bacteria;p__Firmicutes;c__Bacilli;o__RFN20;f__CAG-826;g__UBA4855;s__
MAG_803	Duroc-High5_bin_27	72.52	1.85	218	25	Medium-quality	1853558	11425	1623_1	66.0918	497	d__Bacteria;p__Bacteroidota;c__Bacteroidia;o__Bacteroidales;f__Bacteroidaceae;g__Prevotella;s__
MAG_804	Duroc-High5_bin_28	93.15	0.54	67	35	High-quality	1852342	53684	1521_1	92.8149	497	d__Bacteria;p__Bacteroidota;c__Bacteroidia;o__Bacteroidales;f__Paludibacteraceae;g__RF16;s__
MAG_805	Duroc-High5_bin_6	59.15	3.52	396	8	Medium-quality	998915	3161	1417_1	43.2999	497	d__Bacteria;p__Firmicutes_A;c__Clostridia;o__4C28d-15;f__UBA3700;g__;s__
MAG_806	Duroc-High5_bin_8	73.62	4.31	520	21	Medium-quality	2005282	4249	1566_1	56.7576	497	d__Bacteria;p__Bacteroidota;c__Bacteroidia;o__Bacteroidales;f__UBA932;g__RC9;s__
MAG_807	Duroc-High6_bin_12	83.62	1.7	330	26	Medium-quality	1530712	6750	1877_1	77.0347	497	d__Bacteria;p__Spirochaetota;c__Spirochaetia;o__Sphaerochaetales;f__Sphaerochaetaceae;g__UBA5920;s__
MAG_808	Duroc-High6_bin_16	85.71	0	111	45	Medium-quality	936003	13808	1472_1	87.7801	497	d__Bacteria;p__Proteobacteria;c__Alphaproteobacteria;o__Rs-D84;f__Rs-D84;g__Rs-D84;s__
MAG_809	Duroc-High6_bin_18	87.67	1.41	290	31	Medium-quality	1653253	9221	902_1	82.6024	497	d__Bacteria;p__Firmicutes_A;c__Clostridia;o__Oscillospirales;f__Acutalibacteraceae;g__CAG-180;s__
MAG_810	Duroc-High6_bin_2	89.01	0	50	37	Medium-quality	814389	23060	1476_1	91.1914	497	d__Bacteria;p__Proteobacteria;c__Alphaproteobacteria;o__Rs-D84;f__Rs-D84;g__Rs-D84;s__
MAG_811	Duroc-High6_bin_23	90.91	0.27	57	40	High-quality	2040945	58505	1519_1	92.2136	497	d__Bacteria;p__Bacteroidota;c__Bacteroidia;o__Bacteroidales;f__Paludibacteraceae;g__RF16;s__
MAG_812	Duroc-High6_bin_27	87.01	1.09	76	55	Medium-quality	2802581	98555	302_1	84.0568	497	d__Bacteria;p__Bacteroidota;c__Bacteroidia;o__Bacteroidales;f__Marinilabiliaceae;g__;s__
MAG_813	Duroc-High6_bin_28	70.01	1.75	69	40	Medium-quality	888977	24239	1353_1	63.4523	497	d__Bacteria;p__Firmicutes_A;c__Clostridia;o__4C28d-15;f__UBA1242;g__;s__
MAG_814	Duroc-High6_bin_3	94.09	0.82	245	40	High-quality	2109708	13782	1580_1	92.6064	497	d__Bacteria;p__Bacteroidota;c__Bacteroidia;o__Bacteroidales;f__F082;g__F082;s__
MAG_815	Duroc-High6_bin_34	91.76	0.42	184	42	High-quality	1852057	18664	1803_1	91.7955	497	d__Bacteria;p__Verrucomicrobiota;c__Verrucomicrobiae;o__Opitutales;f__UBA953;g__;s__
MAG_816	Duroc-High6_bin_37	95.08	0.27	196	49	High-quality	2103209	20920	1103_1	95.8903	497	d__Bacteria;p__Firmicutes_A;c__Clostridia;o__Lachnospirales;f__Lachnospiraceae;g__UBA7096;s__
MAG_817	Duroc-High6_bin_38	76.04	1.01	275	27	Medium-quality	1245288	7388	628_1	72.9243	497	d__Bacteria;p__Firmicutes_A;c__Clostridia;o__4C28d-15;f__CAG-917;g__;s__
MAG_818	Duroc-High6_bin_51	64.91	3.43	553	19	Medium-quality	1574091	3020	359_0	49.9902	497	d__Bacteria;p__Firmicutes_A;c__Clostridia;o__Christensenellales;f__CAG-74;g__;s__
MAG_819	Duroc-High6_bin_60	76.11	2.94	410	15	Medium-quality	1330399	3523	627_1	63.6036	497	d__Bacteria;p__Firmicutes_A;c__Clostridia;o__Oscillospirales;f__CAG-272;g__;s__
MAG_820	Duroc-High6_bin_63	67.77	2.3	434	16	Medium-quality	1714294	5130	1531_1	58.5085	497	d__Bacteria;p__Bacteroidota;c__Bacteroidia;o__Bacteroidales;f__UBA932;g__RC9;s__
MAG_821	Duroc-High6_bin_64	65.43	0.73	410	22	Medium-quality	1329375	3493	548_1	64.0383	497	d__Bacteria;p__Firmicutes_A;c__Clostridia;o__Oscillospirales;f__Oscillospiraceae;g__CAG-83;s__
MAG_822	Duroc-High6_bin_65	56.03	1.72	485	19	Medium-quality	1549042	3450	1592_1	49.1989	497	d__Bacteria;p__Bacteroidota;c__Bacteroidia;o__Bacteroidales;f__Bacteroidaceae;g__F0040;s__
MAG_823	Duroc-High7_bin_10	87.43	1.39	428	35	Medium-quality	1969171	5304	2343_1	83.7323	497	d__Bacteria;p__Bacteroidota;c__Bacteroidia;o__Bacteroidales;f__Bacteroidaceae;g__UBA4372;s__
MAG_824	Duroc-High7_bin_12	89.3	2.25	285	30	Medium-quality	1298770	5567	2368_1	81.0478	497	d__Bacteria;p__Firmicutes;c__Bacilli;o__RFN20;f__CAG-826;g__;s__
MAG_825	Duroc-High7_bin_16	60.78	0.24	149	20	Medium-quality	729863	7098	1353_1	61.5056	497	d__Bacteria;p__Firmicutes_A;c__Clostridia;o__4C28d-15;f__UBA1242;g__;s__
MAG_826	Duroc-High7_bin_19	84.15	1.92	228	34	Medium-quality	1241845	10145	1408_1	76.9371	497	d__Bacteria;p__Firmicutes_A;c__Clostridia;o__4C28d-15;f__CAG-917;g__CAG-349;s__CAG-349 sp003539515
MAG_827	Duroc-High7_bin_20	74.2	2.27	407	28	Medium-quality	1535265	4488	1892_1	65.811	497	d__Bacteria;p__Spirochaetota;c__Spirochaetia;o__Sphaerochaetales;f__Sphaerochaetaceae;g__Spiro-01;s__
MAG_828	Duroc-High7_bin_22	71.88	0.04	48	35	Medium-quality	1363645	76756	681_1	74.1226	497	d__Bacteria;p__Firmicutes_A;c__Clostridia;o__Oscillospirales;f__CAG-272;g__UBA1740;s__
MAG_829	Duroc-High7_bin_26	64	2.94	304	23	Medium-quality	1498583	5935	258_1	52.5435	497	d__Bacteria;p__Verrucomicrobiota;c__Kiritimatiellae;o__RFP12;f__UBA1067;g__UBA1067;s__
MAG_830	Duroc-High7_bin_40	75.84	0.98	346	24	Medium-quality	1289903	5474	1758_1	72.8092	497	d__Bacteria;p__Bacteroidota;c__Bacteroidia;o__Bacteroidales;f__UBA932;g__UBA1232;s__
MAG_831	Duroc-High7_bin_41	58.16	1.01	194	19	Medium-quality	1152131	9313	1409_1	55.0945	497	d__Bacteria;p__Firmicutes_A;c__Clostridia;o__4C28d-15;f__DTU072;g__CAG-1782;s__
MAG_832	Duroc-High7_bin_42	83.02	0.81	190	26	Medium-quality	1280921	9296	177_1	80.9541	497	d__Bacteria;p__Firmicutes_A;c__Clostridia;o__Christensenellales;f__CAG-138;g__PeH17;s__
MAG_833	Duroc-High7_bin_44	51.59	1.34	285	8	Medium-quality	910552	3368	414_1	47.9937	497	d__Bacteria;p__Firmicutes_A;c__Clostridia;o__Oscillospirales;f__Oscillospiraceae;g__F23-B02;s__
MAG_834	Duroc-High8_bin_10	81.43	0	158	44	Medium-quality	1907193	24881	1410_1	83.6279	497	d__Bacteria;p__Firmicutes_A;c__Clostridia;o__4C28d-15;f__CAG-1252;g__;s__
MAG_835	Duroc-High8_bin_11	80.81	1.67	225	31	Medium-quality	1785392	15163	1567_1	74.5504	497	d__Bacteria;p__Bacteroidota;c__Bacteroidia;o__Bacteroidales;f__UBA932;g__RC9;s__
MAG_836	Duroc-High8_bin_12	90.46	0.23	114	50	High-quality	1198956	24180	1415_1	91.5017	497	d__Bacteria;p__Firmicutes_A;c__Clostridia;o__4C28d-15;f__CAG-314;g__CAG-314;s__
MAG_837	Duroc-High8_bin_15	53.84	0.11	79	28	Medium-quality	974174	16711	1522_1	55.5115	496	d__Bacteria;p__Bacteroidota;c__Bacteroidia;o__Bacteroidales;f__Paludibacteraceae;g__RF16;s__
MAG_838	Duroc-High8_bin_18	94.52	0.91	351	49	High-quality	2456679	18341	1830_1	92.2837	496	d__Bacteria;p__Spirochaetota;c__Spirochaetia;o__Treponematales;f__Treponemataceae;g__Treponema_F;s__
MAG_839	Duroc-High8_bin_19	89.75	1.88	165	34	Medium-quality	1764689	14958	1767_1	84.3174	496	d__Bacteria;p__Bacteroidota;c__Bacteroidia;o__Bacteroidales;f__Paludibacteraceae;g__;s__
MAG_840	Duroc-High8_bin_26	74.37	2.14	264	25	Medium-quality	1423415	7653	1528_1	66.0399	496	d__Bacteria;p__Bacteroidota;c__Bacteroidia;o__Bacteroidales;f__UBA932;g__RC9;s__
MAG_841	Duroc-High8_bin_28	72.88	0.86	145	4	Medium-quality	702919	6129	1344_0	71.3337	496	d__Bacteria;p__Firmicutes_A;c__Clostridia;o__4C28d-15;f__UBA1242;g__UBA11490;s__
MAG_842	Duroc-High8_bin_29	93.28	3.09	124	46	High-quality	1877499	23665	1766_1	80.4586	496	d__Bacteria;p__Bacteroidota;c__Bacteroidia;o__Bacteroidales;f__Paludibacteraceae;g__;s__
MAG_843	Duroc-High8_bin_31	73.15	1.12	155	29	Medium-quality	1299202	11664	1511_1	69.9567	496	d__Bacteria;p__Bacteroidota;c__Bacteroidia;o__Bacteroidales;f__Paludibacteraceae;g__RF16;s__
MAG_844	Duroc-High8_bin_34	64.77	1.71	314	28	Medium-quality	1340009	5095	255_0	59.4727	496	d__Bacteria;p__Verrucomicrobiota;c__Kiritimatiellae;o__RFP12;f__UBA1067;g__UBA1067;s__
MAG_845	Duroc-High8_bin_36	80.91	0.85	229	25	Medium-quality	1492745	8457	1927_0	78.6236	496	d__Bacteria;p__Cyanobacteria;c__Vampirovibrionia;o__Gastranaerophilales;f__Gastranaerophilaceae;g__;s__
MAG_846	Duroc-High8_bin_37	98.76	0.31	52	37	High-quality	1660250	53799	1784_1	99.5754	496	d__Bacteria;p__Campylobacterota;c__Campylobacteria;o__Campylobacterales;f__Campylobacteraceae;g__Campylobacter;s__
MAG_847	Duroc-High8_bin_38	87.94	1.55	296	55	Medium-quality	1501844	9395	1758_1	82.2798	496	d__Bacteria;p__Bacteroidota;c__Bacteroidia;o__Bacteroidales;f__UBA932;g__UBA1232;s__
MAG_848	Duroc-High8_bin_40	78.83	3.43	204	22	Medium-quality	1370604	12918	1393_1	65.7936	496	d__Bacteria;p__Firmicutes_A;c__Clostridia;o__4C28d-15;f__CAG-727;g__QALS01;s__
MAG_849	Duroc-High8_bin_41	86.45	0	86	40	Medium-quality	856945	21347	1476_1	88.6147	496	d__Bacteria;p__Proteobacteria;c__Alphaproteobacteria;o__Rs-D84;f__Rs-D84;g__Rs-D84;s__
MAG_850	Duroc-High8_bin_42	70.06	0.86	151	28	Medium-quality	636867	5618	736_0	67.6348	496	d__Bacteria;p__Firmicutes_A;c__Clostridia;o__4C28d-15;f__UBA1242;g__;s__
MAG_851	Duroc-High8_bin_44	76.6	0	219	27	Medium-quality	1009420	5895	754_0	78.4852	496	d__Bacteria;p__Elusimicrobiota;c__Elusimicrobia;o__Elusimicrobiales;f__Elusimicrobiaceae;g__;s__
MAG_852	Duroc-High8_bin_49	74.65	2.16	315	26	Medium-quality	1403055	6549	248_1	65.7581	496	d__Bacteria;p__Verrucomicrobiota;c__Kiritimatiellae;o__RFP12;f__UBA1067;g__UBA1067;s__
MAG_853	Duroc-High8_bin_53	60.03	1.82	586	39	Medium-quality	2565448	5444	1870_2	52.798	496	d__Bacteria;p__Spirochaetota;c__Spirochaetia;o__Treponematales;f__Treponemataceae;g__Treponema_D;s__
MAG_854	Duroc-Low1_bin_1	64.84	1.14	332	24	Medium-quality	1147190	4314	1877_1	60.9574	496	d__Bacteria;p__Spirochaetota;c__Spirochaetia;o__Sphaerochaetales;f__Sphaerochaetaceae;g__UBA5920;s__
MAG_855	Duroc-Low1_bin_13	99.82	0.35	76	41	High-quality	1851748	60004	1794_1	100.459	496	d__Bacteria;p__Campylobacterota;c__Campylobacteria;o__Campylobacterales;f__Helicobacteraceae;g__Helicobacter_D;s__
MAG_856	Duroc-Low1_bin_15	77.51	0	395	22	Medium-quality	1571535	4694	1890_1	79.3458	496	d__Bacteria;p__Spirochaetota;c__Spirochaetia;o__Sphaerochaetales;f__Sphaerochaetaceae;g__Spiro-01;s__
MAG_857	Duroc-Low1_bin_17	70.96	0	54	38	Medium-quality	919862	22918	1371_0	73.1401	496	d__Bacteria;p__Firmicutes_A;c__Clostridia;o__4C28d-15;f__UBA1242;g__UBA11517;s__
MAG_858	Duroc-Low1_bin_19	87.47	0.06	165	32	Medium-quality	1598366	13992	728_1	89.3029	496	d__Bacteria;p__Firmicutes_A;c__Clostridia;o__Oscillospirales;f__CAG-272;g__CAG-724;s__CAG-724 sp003524145
MAG_859	Duroc-Low1_bin_26	93.23	1.21	341	65	High-quality	2318276	15895	1641_1	89.2806	496	d__Bacteria;p__Bacteroidota;c__Bacteroidia;o__Bacteroidales;f__Bacteroidaceae;g__Prevotellamassilia;s__
MAG_860	Duroc-Low1_bin_28	80.53	0.93	407	31	Medium-quality	1921979	5644	2343_1	78.4533	496	d__Bacteria;p__Bacteroidota;c__Bacteroidia;o__Bacteroidales;f__Bacteroidaceae;g__UBA4372;s__
MAG_861	Duroc-Low1_bin_36	50.84	2.41	162	11	Medium-quality	527917	3632	1447_1	41.5341	496	d__Bacteria;p__Firmicutes;c__Bacilli;o__RFN20;f__CAG-826;g__UBA733;s__
MAG_862	Duroc-Low1_bin_38	92.13	0.56	160	30	High-quality	1066972	11823	1450_1	91.3664	496	d__Bacteria;p__Firmicutes;c__Bacilli;o__RFN20;f__CAG-826;g__UBA733;s__
MAG_863	Duroc-Low1_bin_39	93.33	0.12	299	25	High-quality	1276017	5157	2037_0	94.7062	496	d__Bacteria;p__Firmicutes;c__Bacilli;o__Acholeplasmatales;f__CAG-307;g__UBA7004;s__
MAG_864	Duroc-Low1_bin_7	68.79	0	250	35	Medium-quality	1479767	8266	900_1	70.7486	496	d__Bacteria;p__Firmicutes;c__Bacilli;o__RFN20;f__CAG-288;g__UBA7642;s__
MAG_865	Duroc-Low2_bin_1	79.21	0.11	261	31	Medium-quality	947458	3937	1820_1	80.4576	496	d__Bacteria;p__Firmicutes;c__Bacilli;o__RFN20;f__CAG-288;g__;s__
MAG_866	Duroc-Low2_bin_16	84.84	0.1	235	57	Medium-quality	1673461	23134	1402_1	86.565	496	d__Bacteria;p__Firmicutes_A;c__Clostridia;o__4C28d-15;f__CAG-917;g__CAG-475;s__
MAG_867	Duroc-Low2_bin_21	97.2	0.93	236	39	High-quality	2424216	14462	1829_1	94.6301	496	d__Bacteria;p__Spirochaetota;c__Spirochaetia;o__Treponematales;f__Treponemataceae;g__Treponema_F;s__
MAG_868	Duroc-Low2_bin_24	93.62	1.13	136	42	High-quality	1489419	20748	1043_1	90.1285	496	d__Bacteria;p__Firmicutes_A;c__Clostridia;o__Peptostreptococcales;f__Anaerovoracaceae;g__CAG-145;s__
MAG_869	Duroc-Low2_bin_29	89.74	2.69	407	41	Medium-quality	2542804	8665	379_0	78.9314	496	d__Bacteria;p__Firmicutes_A;c__Clostridia;o__Christensenellales;f__CAG-74;g__;s__
MAG_870	Duroc-Low2_bin_34	87.81	2.56	309	46	Medium-quality	2763142	22407	258_1	77.1852	496	d__Bacteria;p__Verrucomicrobiota;c__Kiritimatiellae;o__RFP12;f__UBA1067;g__UBA1067;s__
MAG_871	Duroc-Low2_bin_37	88.09	1.34	408	36	Medium-quality	2066805	6292	280_2	84.6294	496	d__Bacteria;p__Firmicutes_A;c__Clostridia;o__Oscillospirales;f__Butyricicoccaceae;g__Butyricicoccus_A;s__
MAG_872	Duroc-Low2_bin_44	95.3	2.33	157	44	High-quality	2031047	24388	1572_1	86.3096	496	d__Bacteria;p__Bacteroidota;c__Bacteroidia;o__Bacteroidales;f__Paludibacteraceae;g__;s__
MAG_873	Duroc-Low2_bin_45	53.47	1.01	443	12	Medium-quality	1206126	2771	1050_0	50.1413	496	d__Bacteria;p__Firmicutes_A;c__Clostridia;o__Oscillospirales;f__QAMX01;g__QAMX01;s__
MAG_874	Duroc-Low2_bin_47	50.91	4.85	841	20	Medium-quality	2105306	2438	1870_2	29.566	496	d__Bacteria;p__Spirochaetota;c__Spirochaetia;o__Treponematales;f__Treponemataceae;g__Treponema_D;s__
MAG_875	Duroc-Low2_bin_49	59.09	2.99	397	12	Medium-quality	1137425	2920	549_1	47.2014	496	d__Bacteria;p__Firmicutes_A;c__Clostridia;o__Oscillospirales;f__Oscillospiraceae;g__CAG-83;s__
MAG_876	Duroc-Low2_bin_8	83.62	1.14	301	23	Medium-quality	1507239	7294	1877_1	79.8515	496	d__Bacteria;p__Spirochaetota;c__Spirochaetia;o__Sphaerochaetales;f__Sphaerochaetaceae;g__UBA5920;s__
MAG_877	Duroc-Low3_bin_10	62.93	1.31	403	37	Medium-quality	976824	3012	1784_1	58.3814	496	d__Bacteria;p__Campylobacterota;c__Campylobacteria;o__Campylobacterales;f__Campylobacteraceae;g__Campylobacter;s__
MAG_878	Duroc-Low3_bin_13	96.94	0.97	164	49	High-quality	3751852	77673	1091_0	94.5351	495	d__Bacteria;p__Firmicutes_A;c__Clostridia;o__Lachnospirales;f__Lachnospiraceae;g__TWA4;s__
MAG_879	Duroc-Low3_bin_19	89.71	3.5	218	37	Medium-quality	1087264	5894	1900_0	74.7952	495	d__Bacteria;p__Proteobacteria;c__Alphaproteobacteria;o__Rickettsiales;f__;g__;s__
MAG_880	Duroc-Low3_bin_21	75.1	1.33	321	26	Medium-quality	1260025	5113	1877_1	70.3043	495	d__Bacteria;p__Spirochaetota;c__Spirochaetia;o__Sphaerochaetales;f__Sphaerochaetaceae;g__UBA5920;s__
MAG_881	Duroc-Low3_bin_23	95.97	0	87	49	High-quality	1836276	134282	1380_1	98.534	495	d__Bacteria;p__Firmicutes_A;c__Clostridia;o__4C28d-15;f__CAG-727;g__UBA11940;s__
MAG_882	Duroc-Low3_bin_27	91.65	0	226	33	High-quality	1388068	8043	1807_1	93.6027	495	d__Bacteria;p__Firmicutes;c__Bacilli;o__RFN20;f__CAG-288;g__UBA7642;s__
MAG_883	Duroc-Low3_bin_28	78.33	1.78	273	36	Medium-quality	1574167	9544	1528_1	71.4199	495	d__Bacteria;p__Bacteroidota;c__Bacteroidia;o__Bacteroidales;f__UBA932;g__RC9;s__
MAG_884	Duroc-Low3_bin_31	78.89	0.68	88	38	Medium-quality	986293	18534	1903_0	77.624	495	d__Bacteria;p__Verrucomicrobiota;c__Verrucomicrobiae;o__Opitutales;f__UBA9783;g__UBA9783;s__
MAG_885	Duroc-Low3_bin_33	73.71	3.3	360	42	Medium-quality	1930179	6398	1603_1	60.2129	495	d__Bacteria;p__Bacteroidota;c__Bacteroidia;o__Bacteroidales;f__Bacteroidaceae;g__Prevotella;s__Prevotella sp900313215
MAG_886	Duroc-Low3_bin_34	73	0.89	394	34	Medium-quality	2110725	6654	1592_1	71.0973	495	d__Bacteria;p__Bacteroidota;c__Bacteroidia;o__Bacteroidales;f__Bacteroidaceae;g__F0040;s__
MAG_887	Duroc-Low3_bin_35	77.53	3.03	172	17	Medium-quality	789582	6954	2039_1	64.3011	495	d__Bacteria;p__Firmicutes;c__Bacilli;o__RFN20;f__CAG-826;g__UBA4855;s__
MAG_888	Duroc-Low3_bin_38	58.49	1.89	601	34	Medium-quality	2160030	6711	1880_2	52.8434	495	d__Bacteria;p__Spirochaetota;c__Spirochaetia;o__Sphaerochaetales;f__Sphaerochaetaceae;g__UBA5920;s__
MAG_889	Duroc-Low3_bin_6	72.41	0	413	32	Medium-quality	2307472	11185	1593_0	74.4343	495	d__Bacteria;p__Bacteroidota;c__Bacteroidia;o__Bacteroidales;f__Bacteroidaceae;g__F0040;s__
MAG_890	Duroc-Low3_bin_8	89.52	0.84	304	47	Medium-quality	1532670	9317	1758_1	87.3046	495	d__Bacteria;p__Bacteroidota;c__Bacteroidia;o__Bacteroidales;f__UBA932;g__UBA1232;s__
MAG_891	Duroc-Low4_bin_1	68.3	4.22	213	45	Medium-quality	759040	5240	1496_1	49.0597	495	d__Bacteria;p__Patescibacteria;c__Saccharimonadia;o__Saccharimonadales;f__Saccharimonadaceae;g__UBA2834;s__
MAG_892	Duroc-Low4_bin_15	95.97	0.17	153	39	High-quality	2151564	25603	277_1	97.4941	495	d__Bacteria;p__Firmicutes_A;c__Clostridia;o__Oscillospirales;f__Butyricicoccaceae;g__Butyricicoccus_A;s__Butyricicoccus_A porcorum
MAG_893	Duroc-Low4_bin_17	88.78	0.81	300	36	Medium-quality	1644171	12266	1502_1	86.7744	495	d__Archaea;p__Thermoplasmatota;c__Thermoplasmata;o__Methanomassiliicoccales;f__Methanomethylophilaceae;g__ISO4-G1;s__
MAG_894	Duroc-Low4_bin_19	93.84	0.37	124	50	High-quality	2700650	29974	1632_1	94.2284	495	d__Bacteria;p__Bacteroidota;c__Bacteroidia;o__Bacteroidales;f__Bacteroidaceae;g__UBA4372;s__
MAG_895	Duroc-Low4_bin_21	55.21	0.93	394	15	Medium-quality	1147374	3021	1865_1	52.7651	495	d__Bacteria;p__Spirochaetota;c__Spirochaetia;o__Treponematales;f__Treponemataceae;g__Treponema_D;s__Treponema_D porcinum
MAG_896	Duroc-Low4_bin_22	87.38	1.33	281	33	Medium-quality	1488599	9418	1758_1	82.717	495	d__Bacteria;p__Bacteroidota;c__Bacteroidia;o__Bacteroidales;f__UBA932;g__UBA1232;s__
MAG_897	Duroc-Low4_bin_24	66.27	2.01	443	21	Medium-quality	1575333	4568	845_2	58.0499	495	d__Bacteria;p__Firmicutes_A;c__Clostridia;o__Oscillospirales;f__Ruminococcaceae;g__Ruminiclostridium_E;s__
MAG_898	Duroc-Low4_bin_25	50.86	1.72	383	24	Medium-quality	1279451	3746	563_0	45.7668	495	d__Bacteria;p__Firmicutes_A;c__Clostridia;o__Oscillospirales;f__Oscillospiraceae;g__NK3B98;s__
MAG_899	Duroc-Low4_bin_26	81.01	3.41	366	44	Medium-quality	2436253	14408	252_1	66.0393	495	d__Bacteria;p__Verrucomicrobiota;c__Kiritimatiellae;o__RFP12;f__UBA1067;g__UBA1067;s__
MAG_900	Duroc-Low4_bin_29	54.39	0	162	24	Medium-quality	643378	5131	3_1	56.2451	495	d__Bacteria;p__Proteobacteria;c__Alphaproteobacteria;o__Rs-D84;f__;g__;s__
MAG_901	Duroc-Low4_bin_3	82.53	2.42	228	36	Medium-quality	1514780	12020	1056_1	74.1986	495	d__Bacteria;p__Firmicutes_C;c__Negativicutes;o__Acidaminococcales;f__Acidaminococcaceae;g__Phascolarctobacterium_A;s__
MAG_902	Duroc-Low4_bin_33	58.62	0	350	24	Medium-quality	2047111	7089	1597_1	60.5453	495	d__Bacteria;p__Bacteroidota;c__Bacteroidia;o__Bacteroidales;f__Bacteroidaceae;g__Prevotella;s__
MAG_903	Duroc-Low4_bin_37	65.99	0.82	411	25	Medium-quality	1209779	3817	1522_1	63.9542	495	d__Bacteria;p__Bacteroidota;c__Bacteroidia;o__Bacteroidales;f__Paludibacteraceae;g__RF16;s__RF16 sp900320865
MAG_904	Duroc-Low4_bin_42	78.28	1.69	180	38	Medium-quality	1215912	10620	1815_0	71.8431	495	d__Bacteria;p__Firmicutes;c__Bacilli;o__RFN20;f__CAG-826;g__UBA733;s__
MAG_905	Duroc-Low4_bin_48	53.25	1.51	284	18	Medium-quality	805118	2953	548_1	47.9384	495	d__Bacteria;p__Firmicutes_A;c__Clostridia;o__Oscillospirales;f__Oscillospiraceae;g__CAG-83;s__
MAG_906	Duroc-Low4_bin_50	67.02	1.28	198	34	Medium-quality	920661	6033	1415_1	62.5103	494	d__Bacteria;p__Firmicutes_A;c__Clostridia;o__4C28d-15;f__CAG-314;g__CAG-314;s__
MAG_907	Duroc-Low4_bin_53	50.2	4.07	369	10	Medium-quality	948891	2584	950_1	31.5561	494	d__Bacteria;p__Firmicutes_A;c__Clostridia;o__Oscillospirales;f__Acutalibacteraceae;g__CAG-180;s__
MAG_908	Duroc-Low4_bin_56	65.27	0	369	36	Medium-quality	1793714	5534	466_1	67.1415	494	d__Bacteria;p__Firmicutes_A;c__Clostridia;o__Oscillospirales;f__Oscillospiraceae;g__CAG-110;s__
MAG_909	Duroc-Low4_bin_62	70.36	3.81	321	20	Medium-quality	1310494	4820	1569_1	55.8185	494	d__Bacteria;p__Bacteroidota;c__Bacteroidia;o__Bacteroidales;f__UBA932;g__RC9;s__
MAG_910	Duroc-Low5_bin_10	69.72	0.33	324	26	Medium-quality	1406750	5343	1865_1	69.9339	494	d__Bacteria;p__Spirochaetota;c__Spirochaetia;o__Treponematales;f__Treponemataceae;g__Treponema_D;s__Treponema_D porcinum
MAG_911	Duroc-Low5_bin_11	94.38	3.58	121	39	High-quality	1271256	20127	1449_1	78.6319	494	d__Bacteria;p__Firmicutes;c__Bacilli;o__RFN20;f__CAG-826;g__UBA733;s__
MAG_912	Duroc-Low5_bin_14	74.12	0.11	518	31	Medium-quality	2130286	5681	244_1	75.4472	494	d__Bacteria;p__Verrucomicrobiota;c__Kiritimatiellae;o__RFP12;f__UBA1067;g__UBA3624;s__
MAG_913	Duroc-Low5_bin_2	98.82	2.73	190	37	High-quality	1820343	14133	135_1	88.4152	494	d__Bacteria;p__Firmicutes_C;c__Negativicutes;o__Selenomonadales;f__Selenomonadaceae;g__Anaerovibrio;s__
MAG_914	Duroc-Low5_bin_21	64.84	0	439	27	Medium-quality	1334045	3207	1877_1	66.593	494	d__Bacteria;p__Spirochaetota;c__Spirochaetia;o__Sphaerochaetales;f__Sphaerochaetaceae;g__UBA5920;s__
MAG_915	Duroc-Low5_bin_23	80.06	1.43	260	27	Medium-quality	1631879	10817	1528_1	74.9271	494	d__Bacteria;p__Bacteroidota;c__Bacteroidia;o__Bacteroidales;f__UBA932;g__RC9;s__
MAG_916	Duroc-Low5_bin_29	81.46	1.02	343	47	Medium-quality	1709492	8262	468_1	78.3185	494	d__Bacteria;p__Firmicutes_A;c__Clostridia;o__Oscillospirales;f__Oscillospiraceae;g__CAG-110;s__
MAG_917	Duroc-Low5_bin_31	92.92	0.27	355	34	High-quality	1521998	5372	1808_1	93.5701	494	d__Bacteria;p__Firmicutes;c__Bacilli;o__RFN20;f__CAG-288;g__UBA7642;s__
MAG_918	Duroc-Low5_bin_39	69.12	1.72	313	21	Medium-quality	1868572	7337	1604_1	64.1728	494	d__Bacteria;p__Bacteroidota;c__Bacteroidia;o__Bacteroidales;f__Bacteroidaceae;g__Prevotella;s__Prevotella sp002251385
MAG_919	Duroc-Low5_bin_42	86.25	0	200	36	Medium-quality	1527272	10417	415_2	88.2589	494	d__Bacteria;p__Firmicutes_A;c__Clostridia;o__Oscillospirales;f__Oscillospiraceae;g__F23-B02;s__F23-B02 sp000431075
MAG_920	Duroc-Low5_bin_44	92.32	1.28	186	38	High-quality	1423478	11492	1443_0	88.3768	494	d__Bacteria;p__Firmicutes;c__Bacilli;o__RFN20;f__CAG-826;g__UBA4951;s__
MAG_921	Duroc-Low5_bin_45	85.39	0.58	211	30	Medium-quality	949440	6465	1820_1	84.3953	494	d__Bacteria;p__Firmicutes;c__Bacilli;o__RFN20;f__CAG-288;g__;s__
MAG_922	Duroc-Low5_bin_46	92.7	0.05	240	47	High-quality	1373143	7806	1442_1	94.3962	494	d__Bacteria;p__Firmicutes;c__Bacilli;o__RFN20;f__CAG-826;g__UBA4951;s__
MAG_923	Duroc-Low5_bin_48	92.3	4.03	398	32	High-quality	2219044	7261	467_1	75.9121	494	d__Bacteria;p__Firmicutes_A;c__Clostridia;o__Oscillospirales;f__Oscillospiraceae;g__CAG-110;s__
MAG_924	Duroc-Low5_bin_7	97.8	0.67	265	48	High-quality	2535005	32376	279_1	96.7051	494	d__Bacteria;p__Firmicutes_A;c__Clostridia;o__Oscillospirales;f__Butyricicoccaceae;g__Butyricicoccus_A;s__Butyricicoccus_A sp002395695
MAG_925	Duroc-Low6_bin_12	69.54	0	351	17	Medium-quality	1264226	4346	1877_1	71.359	494	d__Bacteria;p__Spirochaetota;c__Spirochaetia;o__Sphaerochaetales;f__Sphaerochaetaceae;g__UBA5920;s__
MAG_926	Duroc-Low6_bin_18	81.65	0.51	223	27	Medium-quality	1041720	7350	1450_1	81.0331	494	d__Bacteria;p__Firmicutes;c__Bacilli;o__RFN20;f__CAG-826;g__UBA733;s__
MAG_927	Duroc-Low6_bin_2	74.55	1.34	252	31	Medium-quality	1311941	9484	1404_1	69.8385	494	d__Bacteria;p__Firmicutes_A;c__Clostridia;o__4C28d-15;f__CAG-917;g__CAG-475;s__CAG-475 sp000434435
MAG_928	Duroc-Low6_bin_20	52.42	1.91	619	20	Medium-quality	1597043	3457	1174_2	44.6393	494	d__Bacteria;p__Firmicutes_A;c__Clostridia;o__Lachnospirales;f__Lachnospiraceae;g__Ruminococcus_A;s__
MAG_929	Duroc-Low6_bin_21	95.51	0	156	75	High-quality	1539363	32244	1445_1	97.7642	494	d__Bacteria;p__Firmicutes;c__Bacilli;o__RFN20;f__CAG-826;g__UBA733;s__
MAG_930	Duroc-Low6_bin_23	76.99	0.13	519	36	Medium-quality	1991587	6360	1702_1	78.3717	493	d__Bacteria;p__Bacteroidota;c__Bacteroidia;o__Bacteroidales;f__Muribaculaceae;g__C941;s__
MAG_931	Duroc-Low6_bin_26	65.47	1.96	389	18	Medium-quality	1261891	3522	874_1	58.6194	493	d__Bacteria;p__Firmicutes_A;c__Clostridia;o__Oscillospirales;f__Acutalibacteraceae;g__CAG-177;s__CAG-177 sp003514385
MAG_932	Duroc-Low6_bin_32	89.21	1.31	278	34	Medium-quality	1572697	8982	1758_1	84.7677	493	d__Bacteria;p__Bacteroidota;c__Bacteroidia;o__Bacteroidales;f__UBA932;g__UBA1232;s__
MAG_933	Duroc-Low6_bin_34	88.29	2.27	280	48	Medium-quality	1994551	15482	1878_1	79.0349	493	d__Bacteria;p__Spirochaetota;c__Spirochaetia;o__Sphaerochaetales;f__Sphaerochaetaceae;g__UBA5920;s__
MAG_934	Duroc-Low6_bin_35	96.64	0	230	29	High-quality	2193045	13870	2407_1	98.711	493	d__Bacteria;p__Firmicutes_A;c__Clostridia;o__Lachnospirales;f__Lachnospiraceae;g__CAG-127;s__
MAG_935	Duroc-Low6_bin_36	72.1	1.12	325	32	Medium-quality	1044305	4531	1820_1	68.3281	493	d__Bacteria;p__Firmicutes;c__Bacilli;o__RFN20;f__CAG-288;g__;s__
MAG_936	Duroc-Low6_bin_37	76.3	1.42	189	60	Medium-quality	1003849	8304	1415_1	71.1596	493	d__Bacteria;p__Firmicutes_A;c__Clostridia;o__4C28d-15;f__CAG-314;g__;s__
MAG_937	Duroc-Low6_bin_38	85.49	1.3	333	40	Medium-quality	2383799	10242	1541_1	81.2552	493	d__Bacteria;p__Bacteroidota;c__Bacteroidia;o__Bacteroidales;f__UBA932;g__RC9;s__
MAG_938	Duroc-Low6_bin_40	67.02	4.08	285	8	Medium-quality	1042033	4287	1403_1	51.4961	493	d__Bacteria;p__Firmicutes_A;c__Clostridia;o__4C28d-15;f__CAG-917;g__CAG-475;s__
MAG_939	Duroc-Low6_bin_5	86.13	1.59	320	24	Medium-quality	1756526	7144	66_0	80.902	493	d__Bacteria;p__Firmicutes_A;c__Clostridia;o__Oscillospirales;f__CAG-272;g__Firm-07;s__
MAG_940	Duroc-Low6_bin_9	90.07	0	122	47	High-quality	1250478	19801	1809_1	92.2183	493	d__Bacteria;p__Firmicutes;c__Bacilli;o__RFN20;f__CAG-288;g__UBA7642;s__
MAG_941	Duroc-Low7_bin_10	81.27	0.48	265	30	Medium-quality	1846030	11813	1530_2	80.9062	493	d__Bacteria;p__Bacteroidota;c__Bacteroidia;o__Bacteroidales;f__UBA932;g__RC9;s__
MAG_942	Duroc-Low7_bin_15	76.55	2.31	446	24	Medium-quality	1624773	4059	1649_2	68.8832	493	d__Bacteria;p__Bacteroidota;c__Bacteroidia;o__Bacteroidales;f__Bacteroidaceae;g__Prevotellamassilia;s__
MAG_943	Duroc-Low7_bin_17	93.12	1.74	98	47	High-quality	1432300	46728	7_2	86.7548	493	d__Bacteria;p__Proteobacteria;c__Gammaproteobacteria;o__Burkholderiales;f__Burkholderiaceae;g__Duodenibacillus;s__
MAG_944	Duroc-Low7_bin_18	74.15	1.87	583	17	Medium-quality	2145474	4167	791_1	66.7657	493	d__Bacteria;p__Firmicutes_A;c__Clostridia;o__Lachnospirales;f__Cellulosilyticaceae;g__Cellulosilyticum;s__
MAG_945	Duroc-Low7_bin_21	70.69	1.55	587	20	Medium-quality	1755866	3880	1890_1	65.0444	493	d__Bacteria;p__Spirochaetota;c__Spirochaetia;o__Sphaerochaetales;f__Sphaerochaetaceae;g__Spiro-01;s__
MAG_946	Duroc-Low7_bin_36	61.2	4.08	725	21	Medium-quality	1451376	2273	1877_1	42.4783	493	d__Bacteria;p__Spirochaetota;c__Spirochaetia;o__Sphaerochaetales;f__Sphaerochaetaceae;g__UBA5920;s__
MAG_947	Duroc-Low7_bin_38	93.37	3.25	265	39	High-quality	2373592	19054	1842_2	82.51	493	d__Bacteria;p__Spirochaetota;c__Spirochaetia;o__Treponematales;f__Treponemataceae;g__Treponema_D;s__
MAG_948	Duroc-Low7_bin_40	66.74	3.16	511	20	Medium-quality	1467657	3571	1522_1	52.8874	493	d__Bacteria;p__Bacteroidota;c__Bacteroidia;o__Bacteroidales;f__Paludibacteraceae;g__RF16;s__
MAG_949	Duroc-Low7_bin_45	67.86	1.35	381	19	Medium-quality	1356702	3977	1548_1	63.9223	493	d__Bacteria;p__Bacteroidota;c__Bacteroidia;o__Bacteroidales;f__UBA932;g__RC9;s__
MAG_950	Duroc-Low7_bin_46	68.67	2.32	490	15	Medium-quality	1746939	3852	1739_1	59.1206	493	d__Bacteria;p__Bacteroidota;c__Bacteroidia;o__Bacteroidales;f__Bacteroidaceae;g__Prevotella;s__
MAG_951	Duroc-Low7_bin_5	88.33	1.67	280	33	Medium-quality	1540275	9034	1758_1	81.9579	493	d__Bacteria;p__Bacteroidota;c__Bacteroidia;o__Bacteroidales;f__UBA932;g__UBA1232;s__
MAG_952	Duroc-Low7_bin_9	66.54	1.01	435	26	Medium-quality	1416374	3473	874_1	63.2604	492	d__Bacteria;p__Firmicutes_A;c__Clostridia;o__Oscillospirales;f__Acutalibacteraceae;g__CAG-177;s__CAG-177 sp003514385
MAG_953	Duroc-Low8_bin_10	83.18	1.36	319	43	Medium-quality	1907494	7294	1619_1	78.9915	492	d__Bacteria;p__Bacteroidota;c__Bacteroidia;o__Bacteroidales;f__Bacteroidaceae;g__Prevotella;s__Prevotella sp000434975
MAG_954	Duroc-Low8_bin_16	84.43	2.06	82	42	Medium-quality	2048523	43098	251_1	76.4472	492	d__Bacteria;p__Verrucomicrobiota;c__Kiritimatiellae;o__RFP12;f__UBA1067;g__UBA1067;s__
MAG_955	Duroc-Low8_bin_17	98.99	4.05	225	48	High-quality	2593365	18905	1130_1	81.8908	492	d__Bacteria;p__Firmicutes_A;c__Clostridia;o__Lachnospirales;f__Lachnospiraceae;g__992a;s__992a sp001940245
MAG_956	Duroc-Low8_bin_20	79.65	2.3	293	32	Medium-quality	1619219	8290	1528_1	70.1093	492	d__Bacteria;p__Bacteroidota;c__Bacteroidia;o__Bacteroidales;f__UBA932;g__RC9;s__
MAG_957	Duroc-Low8_bin_22	81.43	1.43	204	32	Medium-quality	1320183	10727	1758_1	76.2952	492	d__Bacteria;p__Bacteroidota;c__Bacteroidia;o__Bacteroidales;f__UBA932;g__UBA1232;s__
MAG_958	Duroc-Low8_bin_23	91.35	0.5	86	36	High-quality	1670147	27539	1543_1	91.07	492	d__Bacteria;p__Bacteroidota;c__Bacteroidia;o__Bacteroidales;f__UBA932;g__RC9;s__
MAG_959	Duroc-Low8_bin_29	76.62	1.24	205	17	Medium-quality	1024732	7176	1380_1	72.3479	492	d__Bacteria;p__Firmicutes_A;c__Clostridia;o__4C28d-15;f__CAG-727;g__UBA11940;s__
MAG_960	Duroc-Low8_bin_3	80.92	0.1	390	31	Medium-quality	1656945	5038	1890_1	82.3711	492	d__Bacteria;p__Spirochaetota;c__Spirochaetia;o__Sphaerochaetales;f__Sphaerochaetaceae;g__Spiro-01;s__
MAG_961	Duroc-Low8_bin_31	51.48	2.95	643	7	Medium-quality	1183926	1864	845_1	38.734	492	d__Bacteria;p__Firmicutes_A;c__Clostridia;o__Oscillospirales;f__Ruminococcaceae;g__Ruminiclostridium_E;s__
MAG_962	Duroc-Low8_bin_34	92.74	0.42	219	34	High-quality	1959598	17145	843_1	92.7571	492	d__Bacteria;p__Firmicutes_A;c__Clostridia;o__Oscillospirales;f__Ruminococcaceae;g__Ruminiclostridium_E;s__
MAG_963	Duroc-Low8_bin_38	69.74	1.2	331	26	Medium-quality	1633564	5854	1612_1	66.5837	492	d__Bacteria;p__Bacteroidota;c__Bacteroidia;o__Bacteroidales;f__Bacteroidaceae;g__Prevotella;s__
MAG_964	Duroc-Low8_bin_40	94.89	2.42	222	23	High-quality	1466132	13599	1417_1	86.4702	491	d__Bacteria;p__Firmicutes_A;c__Clostridia;o__4C28d-15;f__UBA3700;g__;s__
MAG_965	Duroc-Low8_bin_44	64.81	0.16	396	32	Medium-quality	2294018	10883	1592_1	66.0284	491	d__Bacteria;p__Bacteroidota;c__Bacteroidia;o__Bacteroidales;f__Bacteroidaceae;g__F0040;s__
MAG_966	Duroc-Low8_bin_45	74.65	2.48	196	35	Medium-quality	1185862	8653	1401_1	64.7146	491	d__Bacteria;p__Firmicutes_A;c__Clostridia;o__4C28d-15;f__CAG-917;g__CAG-475;s__
MAG_967	Duroc-Low8_bin_47	74.31	1.72	449	60	Medium-quality	2548294	7780	1615_1	69.3755	491	d__Bacteria;p__Bacteroidota;c__Bacteroidia;o__Bacteroidales;f__Bacteroidaceae;g__Prevotella;s__Prevotella sp002251435
MAG_968	Duroc-Low8_bin_48	74.42	1.42	269	15	Medium-quality	1112097	4995	1403_1	70.116	491	d__Bacteria;p__Firmicutes_A;c__Clostridia;o__4C28d-15;f__CAG-917;g__CAG-475;s__
MAG_969	Duroc-Low8_bin_49	81.1	3.52	694	112	Medium-quality	3182009	8941	2042_1	66.1797	490	d__Bacteria;p__Firmicutes_A;c__Clostridia;o__4C28d-15;f__UBA3700;g__UBA3700;s__
MAG_970	Duroc-Low8_bin_51	50	0	420	7	Medium-quality	1090191	2626	848_1	51.7096	490	d__Bacteria;p__Firmicutes_A;c__Clostridia;o__;f__;g__;s__
MAG_971	Duroc-Low8_bin_52	81.29	2.22	437	28	Medium-quality	1994738	5406	1606_1	72.9103	490	d__Bacteria;p__Bacteroidota;c__Bacteroidia;o__Bacteroidales;f__Bacteroidaceae;g__Prevotella;s__Prevotella sp002251365
MAG_972	Duroc-Low8_bin_6	76.49	2.25	303	40	Medium-quality	1519216	6393	252_1	67.5179	490	d__Bacteria;p__Verrucomicrobiota;c__Kiritimatiellae;o__RFP12;f__UBA1067;g__UBA1067;s__
MAG_973	Duroc-Low8_bin_7	70.23	1.45	109	32	Medium-quality	877101	12691	1367_0	65.0317	490	d__Bacteria;p__Firmicutes_A;c__Clostridia;o__4C28d-15;f__UBA1242;g__UBA11517;s__
MAG_974	Duroc.SH-FCR.HF1_bin_10	91.74	2.45	335	62	High-quality	2833459	17054	1212_1	81.6059	490	d__Bacteria;p__Firmicutes_A;c__Clostridia;o__Lachnospirales;f__Lachnospiraceae;g__CAG-95;s__
MAG_975	Duroc.SH-FCR.HF1_bin_11	84.99	1.33	350	38	Medium-quality	2020065	9967	1665_1	80.5293	490	d__Bacteria;p__Bacteroidota;c__Bacteroidia;o__Bacteroidales;f__Bacteroidaceae;g__Prevotellamassilia;s__
MAG_976	Duroc.SH-FCR.HF1_bin_14	96.42	2.24	217	61	High-quality	2759715	50298	480_1	87.5708	489	d__Bacteria;p__Firmicutes_A;c__Clostridia;o__Oscillospirales;f__Oscillospiraceae;g__CAG-110;s__
MAG_977	Duroc.SH-FCR.HF1_bin_17	62.38	0	458	20	Medium-quality	1315816	3634	1776_1	64.1602	489	d__Bacteria;p__Bacteroidota;c__Bacteroidia;o__Bacteroidales;f__P3;g__UBA3388;s__
MAG_978	Duroc.SH-FCR.HF1_bin_19	82.63	2.69	285	20	Medium-quality	1902108	8323	1514_3	71.6781	488	d__Bacteria;p__Bacteroidota;c__Bacteroidia;o__Bacteroidales;f__Paludibacteraceae;g__RF16;s__
MAG_979	Duroc.SH-FCR.HF1_bin_3	53.62	0	334	12	Medium-quality	1479569	5982	1530_1	55.5084	488	d__Bacteria;p__Bacteroidota;c__Bacteroidia;o__Bacteroidales;f__UBA932;g__RC9;s__
MAG_980	Duroc.SH-FCR.HF1_bin_4	82.17	2.07	498	31	Medium-quality	2206072	5119	1618_1	74.4508	487	d__Bacteria;p__Bacteroidota;c__Bacteroidia;o__Bacteroidales;f__Bacteroidaceae;g__Prevotella;s__
MAG_981	Duroc.SH-FCR.HF1_bin_8	88.41	0.06	226	31	Medium-quality	1742109	12850	534_1	90.1645	487	d__Bacteria;p__Firmicutes_A;c__Clostridia;o__Oscillospirales;f__Oscillospiraceae;g__Oscillibacter;s__
MAG_982	Duroc.SH-FCR.HF2_bin_1	73.11	2.97	402	25	Medium-quality	1464824	5397	341_1	60.4973	487	d__Bacteria;p__Firmicutes_C;c__Negativicutes;o__Veillonellales;f__Megasphaeraceae;g__Megasphaera;s__Megasphaera elsdenii
MAG_983	Duroc.SH-FCR.HF2_bin_13	96.24	0.09	125	36	High-quality	2377187	50444	1649_2	98.1414	487	d__Bacteria;p__Bacteroidota;c__Bacteroidia;o__Bacteroidales;f__Bacteroidaceae;g__Prevotellamassilia;s__
MAG_984	Duroc.SH-FCR.HF2_bin_14	76.37	1.64	532	9	Medium-quality	1174116	2440	1407_1	71.0937	486	d__Bacteria;p__Firmicutes_A;c__Clostridia;o__4C28d-15;f__CAG-917;g__CAG-349;s__
MAG_985	Duroc.SH-FCR.HF2_bin_16	95.71	1.27	224	33	High-quality	1942873	11770	1446_1	91.3954	486	d__Bacteria;p__Firmicutes;c__Bacilli;o__Erysipelotrichales;f__Erysipelotrichaceae;g__Solobacterium;s__Solobacterium timonensis
MAG_986	Duroc.SH-FCR.HF2_bin_19	57.63	0.13	309	9	Medium-quality	2086942	14507	1740_0	59.1258	485	d__Bacteria;p__Bacteroidota;c__Bacteroidia;o__Bacteroidales;f__Bacteroidaceae;g__Prevotella;s__Prevotella sp900322035
MAG_987	Duroc.SH-FCR.HF2_bin_28	78.66	0.08	152	38	Medium-quality	1987761	29287	622_1	80.4933	485	d__Bacteria;p__Bacteroidota;c__Bacteroidia;o__Bacteroidales;f__Marinilabiliaceae;g__;s__
MAG_988	Duroc.SH-FCR.HF2_bin_4	85.62	2.47	195	38	Medium-quality	2572665	25540	1168_0	75.4736	484	d__Bacteria;p__Firmicutes_A;c__Clostridia;o__Lachnospirales;f__Lachnospiraceae;g__CAG-95;s__
MAG_989	Duroc.SH-FCR.HF2_bin_9	92.3	1.29	160	40	High-quality	2657682	36120	1683_1	88.1289	484	d__Bacteria;p__Bacteroidota;c__Bacteroidia;o__Bacteroidales;f__Muribaculaceae;g__C941;s__C941 sp900321725
MAG_990	Duroc.SH-FCR.HF3_bin_1	80.35	1.21	157	18	Medium-quality	1275519	15027	1838_0	77.5984	484	d__Bacteria;p__Firmicutes_A;c__Clostridia;o__4C28d-15;f__CAG-727;g__;s__
MAG_991	Duroc.SH-FCR.HF3_bin_11	89.17	1.9	164	26	Medium-quality	1624159	16769	1758_1	82.1623	482	d__Bacteria;p__Bacteroidota;c__Bacteroidia;o__Bacteroidales;f__UBA932;g__UBA1232;s__
MAG_992	Duroc.SH-FCR.HF3_bin_12	97.85	0.27	192	40	High-quality	2567792	45972	1580_1	98.8312	482	d__Bacteria;p__Bacteroidota;c__Bacteroidia;o__Bacteroidales;f__F082;g__F082;s__
MAG_993	Duroc.SH-FCR.HF3_bin_13	75.29	0.23	153	18	Medium-quality	1494270	17950	1215_1	76.267	482	d__Bacteria;p__Firmicutes_A;c__Clostridia;o__Lachnospirales;f__Lachnospiraceae;g__UBA2868;s__
MAG_994	Duroc.SH-FCR.HF3_bin_17	98.61	3.34	214	46	High-quality	3376611	51993	1183_1	84.268	479	d__Bacteria;p__Firmicutes_A;c__Clostridia;o__Lachnospirales;f__Lachnospiraceae;g__Acetatifactor;s__
MAG_995	Duroc.SH-FCR.HF3_bin_2	89.37	0.5	94	32	Medium-quality	2461772	43095	1706_1	89.6872	474	d__Bacteria;p__Bacteroidota;c__Bacteroidia;o__Bacteroidales;f__Muribaculaceae;g__;s__
MAG_996	Duroc.SH-FCR.HF3_bin_20	94.91	0.38	165	33	High-quality	2229253	20872	1709_1	95.1698	474	d__Bacteria;p__Bacteroidota;c__Bacteroidia;o__Bacteroidales;f__Muribaculaceae;g__CAG-279;s__
MAG_997	Duroc.SH-FCR.HF3_bin_21	98.36	0.81	74	44	High-quality	2018482	74444	169_1	96.7459	471	d__Bacteria;p__Firmicutes_A;c__Clostridia;o__Christensenellales;f__CAG-138;g__PeH17;s__
MAG_998	Duroc.SH-FCR.HF3_bin_22	58.74	1.24	176	21	Medium-quality	662995	5385	1354_1	54.4056	468	d__Bacteria;p__Firmicutes_A;c__Clostridia;o__4C28d-15;f__UBA1242;g__;s__
MAG_999	Duroc.SH-FCR.HF3_bin_23	93.62	0.67	80	42	High-quality	1776282	51847	511_1	92.8507	463	d__Bacteria;p__Firmicutes_A;c__Clostridia;o__Oscillospirales;f__Oscillospiraceae;g__CAG-110;s__
MAG_1000	Duroc.SH-FCR.HF3_bin_25	82.76	0	149	37	Medium-quality	2535487	41581	1663_0	85.0694	500	d__Bacteria;p__Bacteroidota;c__Bacteroidia;o__Bacteroidales;f__Bacteroidaceae;g__UBA4372;s__
MAG_1001	Duroc.SH-FCR.HF3_bin_26	97.55	0	235	35	High-quality	2779275	25155	1867_1	99.7503	500	d__Bacteria;p__Spirochaetota;c__Spirochaetia;o__Treponematales;f__Treponemataceae;g__Treponema_D;s__
MAG_1002	Duroc.SH-FCR.HF3_bin_27	90.12	1.68	145	39	High-quality	2466628	44311	644_1	84.0433	500	d__Bacteria;p__Firmicutes_A;c__Clostridia;o__Oscillospirales;f__CAG-272;g__CAG-390;s__CAG-390 sp003523225
MAG_1003	Duroc.SH-FCR.HF3_bin_29	92.23	0.7	262	33	High-quality	2676685	16468	1846_1	90.8383	500	d__Bacteria;p__Spirochaetota;c__Spirochaetia;o__Treponematales;f__Treponemataceae;g__Treponema_D;s__
MAG_1004	Duroc.SH-FCR.HF3_bin_34	63.98	1.01	238	29	Medium-quality	1317952	8040	419_2	60.8826	500	d__Bacteria;p__Firmicutes_A;c__Clostridia;o__Oscillospirales;f__Oscillospiraceae;g__F23-B02;s__
MAG_1005	Duroc.SH-FCR.HF3_bin_35	87.93	1.88	261	30	Medium-quality	2179905	18229	1595_1	81.6004	500	d__Bacteria;p__Bacteroidota;c__Bacteroidia;o__Bacteroidales;f__Bacteroidaceae;g__Prevotella;s__
MAG_1006	Duroc.SH-FCR.HF3_bin_36	88.59	0.36	251	40	Medium-quality	2077972	15056	918_1	88.8789	500	d__Bacteria;p__Firmicutes_A;c__Clostridia;o__Oscillospirales;f__Acutalibacteraceae;g__Ruminococcus_E;s__
MAG_1007	Duroc.SH-FCR.HF3_bin_6	98.67	2.67	124	53	High-quality	2194029	41981	2036_1	87.6315	500	d__Bacteria;p__Firmicutes;c__Bacilli;o__Acholeplasmatales;f__CAG-307;g__;s__
MAG_1008	Duroc.SH-FCR.HF3_bin_7	94.35	1.77	39	38	High-quality	1418939	55269	176_1	87.8712	500	d__Bacteria;p__Firmicutes_A;c__Clostridia;o__4C28d-15;f__CAG-917;g__CAG-1138;s__CAG-1138 sp000434675
MAG_1009	Duroc.SH-FCR.HF3_bin_8	86.96	0.31	396	36	Medium-quality	1894829	5921	1641_1	87.4512	500	d__Bacteria;p__Bacteroidota;c__Bacteroidia;o__Bacteroidales;f__Bacteroidaceae;g__Prevotellamassilia;s__
MAG_1010	Duroc.SH-FCR.HF4_bin_10	84.3	2.2	467	41	Medium-quality	2719088	7662	1592_1	75.4422	500	d__Bacteria;p__Bacteroidota;c__Bacteroidia;o__Bacteroidales;f__Bacteroidaceae;g__F0040;s__
MAG_1011	Duroc.SH-FCR.HF4_bin_14	77.12	4.08	584	27	Medium-quality	2189054	4258	251_1	60.4547	500	d__Bacteria;p__Verrucomicrobiota;c__Kiritimatiellae;o__RFP12;f__UBA1067;g__UBA1067;s__
MAG_1012	Duroc.SH-FCR.HF4_bin_4	57.18	1.44	348	24	Medium-quality	1270970	5632	1522_1	51.8905	500	d__Bacteria;p__Bacteroidota;c__Bacteroidia;o__Bacteroidales;f__Paludibacteraceae;g__RF16;s__
MAG_1013	Duroc.SH-FCR.HF4_bin_6	66.02	0.12	413	32	Medium-quality	1901254	6088	1846_1	67.3122	500	d__Bacteria;p__Spirochaetota;c__Spirochaetia;o__Treponematales;f__Treponemataceae;g__Treponema_D;s__
MAG_1014	Duroc.SH-FCR.HF4_bin_9	61.85	0.59	306	16	Medium-quality	1071234	4582	1758_1	60.7305	500	d__Bacteria;p__Bacteroidota;c__Bacteroidia;o__Bacteroidales;f__UBA932;g__UBA1232;s__
MAG_1015	Duroc.SH-FCR.HF5_bin_2	82.61	4.2	297	27	Medium-quality	2557769	12782	1846_1	63.6633	500	d__Bacteria;p__Spirochaetota;c__Spirochaetia;o__Treponematales;f__Treponemataceae;g__Treponema_D;s__
MAG_1016	Duroc.SH-FCR.HF5_bin_3	92.19	0.27	105	43	High-quality	1845989	28582	1767_1	93.068	500	d__Bacteria;p__Bacteroidota;c__Bacteroidia;o__Bacteroidales;f__Paludibacteraceae;g__;s__
MAG_1017	Duroc.SH-FCR.HF5_bin_7	83.22	0	92	50	Medium-quality	2216717	51792	1849_1	85.5771	500	d__Bacteria;p__Spirochaetota;c__Spirochaetia;o__Treponematales;f__Treponemataceae;g__Treponema_D;s__
MAG_1018	Duroc.SH-FCR.HF5_bin_8	55.91	1.01	329	18	Medium-quality	1258070	4610	1198_0	52.6919	500	d__Bacteria;p__Firmicutes_A;c__Clostridia;o__Lachnospirales;f__Lachnospiraceae;g__UBA2882;s__UBA2882 sp900317505
MAG_1019	Duroc.SH-FCR.HM1_bin_11	50.31	0	354	13	Medium-quality	1261599	3883	482_0	52.1046	500	d__Bacteria;p__Firmicutes_A;c__Clostridia;o__Oscillospirales;f__Oscillospiraceae;g__CAG-110;s__
MAG_1020	Duroc.SH-FCR.HM1_bin_12	66.75	2.47	288	33	Medium-quality	2082339	9763	1275_1	56.8065	500	d__Bacteria;p__Bacteroidota;c__Bacteroidia;o__Bacteroidales;f__Bacteroidaceae;g__Prevotella;s__
MAG_1021	Duroc.SH-FCR.HM2_bin_1	93.49	1.61	278	52	High-quality	2095447	16100	341_1	87.8654	500	d__Bacteria;p__Firmicutes_C;c__Negativicutes;o__Veillonellales;f__Megasphaeraceae;g__Megasphaera;s__Megasphaera elsdenii
MAG_1022	Duroc.SH-FCR.HM2_bin_4	83.19	0.97	207	29	Medium-quality	1910034	16600	1154_1	80.4501	500	d__Bacteria;p__Firmicutes_A;c__Clostridia;o__Lachnospirales;f__Lachnospiraceae;g__Agathobacter;s__
MAG_1023	Duroc.SH-FCR.HM2_bin_6	57.57	0	203	7	Medium-quality	1489424	11252	1586_1	59.5956	500	d__Bacteria;p__Bacteroidota;c__Bacteroidia;o__Bacteroidales;f__Bacteroidaceae;g__Prevotella;s__Prevotella sp900315635
MAG_1024	Duroc.SH-FCR.HM2_bin_8	79.67	0.74	321	30	Medium-quality	1983980	8302	306_1	78.4229	500	d__Bacteria;p__Bacteroidota;c__Bacteroidia;o__Bacteroidales;f__Bacteroidaceae;g__Prevotella;s__Prevotella sp000436915
MAG_1025	Duroc.SH-FCR.HM3_bin_13	54.36	1.55	441	11	Medium-quality	1304953	3117	2343_1	49.5625	500	d__Bacteria;p__Bacteroidota;c__Bacteroidia;o__Bacteroidales;f__Bacteroidaceae;g__UBA4372;s__
MAG_1026	Duroc.SH-FCR.HM3_bin_17	64.31	1.51	393	19	Medium-quality	1756400	5248	1620_1	59.0514	500	d__Bacteria;p__Bacteroidota;c__Bacteroidia;o__Bacteroidales;f__Bacteroidaceae;g__Prevotella;s__
MAG_1027	Duroc.SH-FCR.HM3_bin_4	93.04	2.66	199	33	High-quality	2129820	16514	1649_2	83.3	500	d__Bacteria;p__Bacteroidota;c__Bacteroidia;o__Bacteroidales;f__Bacteroidaceae;g__Prevotellamassilia;s__
MAG_1028	Duroc.SH-FCR.HM3_bin_6	95.97	0.8	138	52	High-quality	1903413	26081	1060_1	94.1782	500	d__Bacteria;p__Firmicutes_C;c__Negativicutes;o__Acidaminococcales;f__Acidaminococcaceae;g__Acidaminococcus;s__Acidaminococcus fermentans
MAG_1029	Duroc.SH-FCR.HM4_bin_1	96.39	0.67	92	33	High-quality	2002687	34249	477_1	95.3073	500	d__Bacteria;p__Firmicutes_A;c__Clostridia;o__Oscillospirales;f__Oscillospiraceae;g__CAG-110;s__
MAG_1030	Duroc.SH-FCR.HM4_bin_12	79.1	0.04	423	42	Medium-quality	2509336	8553	966_1	80.8861	500	d__Bacteria;p__Firmicutes_A;c__Clostridia;o__Oscillospirales;f__Ruminococcaceae;g__;s__
MAG_1031	Duroc.SH-FCR.HM4_bin_3	95.85	2	139	35	High-quality	2726539	30952	1169_0	88.3175	500	d__Bacteria;p__Firmicutes_A;c__Clostridia;o__Lachnospirales;f__Lachnospiraceae;g__CAG-95;s__CAG-95 sp000436115
MAG_1032	Duroc.SH-FCR.HM5_bin_1	80.17	2.22	578	17	Medium-quality	2434780	5111	1171_0	72.0343	500	d__Bacteria;p__Firmicutes_A;c__Clostridia;o__Lachnospirales;f__Lachnospiraceae;g__UBA11957;s__
MAG_1033	Duroc.SH-FCR.HM5_bin_4	57.52	0	301	28	Medium-quality	1754338	8722	1639_1	59.4903	500	d__Bacteria;p__Bacteroidota;c__Bacteroidia;o__Bacteroidales;f__Bacteroidaceae;g__Prevotellamassilia;s__
MAG_1034	Duroc.SH-FCR.LF1_bin_10	88.11	0.67	104	34	Medium-quality	1489954	36347	547_1	87.0402	500	d__Bacteria;p__Firmicutes_A;c__Clostridia;o__Oscillospirales;f__Oscillospiraceae;g__CAG-83;s__CAG-83 sp900313295
MAG_1035	Duroc.SH-FCR.LF1_bin_9	94.24	0.73	250	32	High-quality	2395801	22879	1104_1	92.7697	500	d__Bacteria;p__Firmicutes_A;c__Clostridia;o__Lachnospirales;f__Lachnospiraceae;g__Coprococcus_A;s__Coprococcus_A catus
MAG_1036	Duroc.SH-FCR.LF2_bin_1	85.81	0.23	439	25	Medium-quality	2575644	7488	1870_1	86.6738	500	d__Bacteria;p__Spirochaetota;c__Spirochaetia;o__Treponematales;f__Treponemataceae;g__Treponema_D;s__
MAG_1037	Duroc.SH-FCR.LF2_bin_15	62.07	1.72	495	40	Medium-quality	2184456	5111	1667_1	55.3243	500	d__Bacteria;p__Bacteroidota;c__Bacteroidia;o__Bacteroidales;f__Tannerellaceae;g__Parabacteroides;s__
MAG_1038	Duroc.SH-FCR.LF2_bin_2	70.13	1.51	553	26	Medium-quality	1906995	4478	179_0	64.4055	500	d__Bacteria;p__Firmicutes_A;c__Clostridia;o__Oscillospirales;f__CAG-272;g__Firm-07;s__
MAG_1039	Duroc.SH-FCR.LF2_bin_6	83.2	0.16	47	43	Medium-quality	1098114	80008	1343_1	84.8516	500	d__Bacteria;p__Firmicutes_A;c__Clostridia;o__4C28d-15;f__UBA1242;g__UBA11490;s__
MAG_1040	Duroc.SH-FCR.LF3_bin_11	96.64	0.5	249	24	High-quality	2076641	10800	1111_1	96.1567	500	d__Bacteria;p__Firmicutes_A;c__Clostridia;o__Lachnospirales;f__Lachnospiraceae;g__Lachnospira;s__
MAG_1041	Duroc.SH-FCR.LF3_bin_13	89.01	1.25	191	42	Medium-quality	2064878	21449	1514_2	84.9257	500	d__Bacteria;p__Bacteroidota;c__Bacteroidia;o__Bacteroidales;f__Paludibacteraceae;g__RF16;s__
MAG_1042	Duroc.SH-FCR.LF3_bin_15	66.52	0.81	311	38	Medium-quality	1661977	7590	1462_0	64.4101	500	d__Bacteria;p__Firmicutes_A;c__Clostridia;o__Christensenellales;f__QALW01;g__;s__
MAG_1043	Duroc.SH-FCR.LF3_bin_2	97.41	0.49	75	38	High-quality	2487561	41879	1622_1	97.271	500	d__Bacteria;p__Bacteroidota;c__Bacteroidia;o__Bacteroidales;f__Bacteroidaceae;g__Prevotella;s__
MAG_1044	Duroc.SH-FCR.LF3_bin_3	84.99	2.35	427	28	Medium-quality	2144651	6229	481_1	75.6072	500	d__Bacteria;p__Firmicutes_A;c__Clostridia;o__Oscillospirales;f__Oscillospiraceae;g__CAG-110;s__
MAG_1045	Duroc.SH-FCR.LF3_bin_4	70.94	0.55	318	17	Medium-quality	988811	3996	1785_2	69.9908	500	d__Bacteria;p__Campylobacterota;c__Campylobacteria;o__Campylobacterales;f__Campylobacteraceae;g__Campylobacter;s__Campylobacter lanienae
MAG_1046	Duroc.SH-FCR.LF3_bin_8	92.42	0.74	301	12	High-quality	2380146	10718	1665_2	90.7351	500	d__Bacteria;p__Bacteroidota;c__Bacteroidia;o__Bacteroidales;f__Bacteroidaceae;g__Prevotellamassilia;s__
MAG_1047	Duroc.SH-FCR.LF3_bin_9	82.08	0.04	101	37	Medium-quality	1481174	30996	928_1	84.1257	500	d__Bacteria;p__Firmicutes_A;c__Clostridia;o__Oscillospirales;f__Acutalibacteraceae;g__Eubacterium_R;s__
MAG_1048	Duroc.SH-FCR.LF4_bin_2	68.58	0	219	35	Medium-quality	1983753	17279	1170_1	70.6988	500	d__Bacteria;p__Firmicutes_A;c__Clostridia;o__Lachnospirales;f__Lachnospiraceae;g__Agathobacter;s__
MAG_1049	Duroc.SH-FCR.LF4_bin_7	77.84	1.47	348	29	Medium-quality	1829250	6548	1665_1	73.5006	500	d__Bacteria;p__Bacteroidota;c__Bacteroidia;o__Bacteroidales;f__Bacteroidaceae;g__Prevotellamassilia;s__
MAG_1050	Duroc.SH-FCR.LF4_bin_8	86.61	1.94	116	24	Medium-quality	1657058	26315	1980_1	79.6051	500	d__Bacteria;p__Cyanobacteria;c__Vampirovibrionia;o__Gastranaerophilales;f__Gastranaerophilaceae;g__UBA6984;s__
MAG_1051	Duroc.SH-FCR.LF5_bin_13	80.38	3.38	201	38	Medium-quality	2719654	24710	1136_0	65.6764	500	d__Bacteria;p__Firmicutes_A;c__Clostridia;o__Lachnospirales;f__Lachnospiraceae;g__;s__
MAG_1052	Duroc.SH-FCR.LF5_bin_14	98.8	0.86	111	41	High-quality	2877505	41673	1629_0	96.9533	500	d__Bacteria;p__Bacteroidota;c__Bacteroidia;o__Bacteroidales;f__Bacteroidaceae;g__Prevotella;s__
MAG_1053	Duroc.SH-FCR.LF5_bin_16	58.78	0	507	6	Medium-quality	1634846	4413	1154_2	60.6024	500	d__Bacteria;p__Firmicutes_A;c__Clostridia;o__Lachnospirales;f__Lachnospiraceae;g__Agathobacter;s__
MAG_1054	Duroc.SH-FCR.LF5_bin_18	92.42	1.92	138	27	High-quality	2223833	28289	136_2	85.0458	500	d__Bacteria;p__Firmicutes_C;c__Negativicutes;o__Selenomonadales;f__Selenomonadaceae;g__Anaerovibrio;s__
MAG_1055	Duroc.SH-FCR.LF5_bin_19	68.22	3	281	18	Medium-quality	1710403	10169	1249_0	55.2236	500	d__Bacteria;p__Firmicutes_A;c__Clostridia;o__Lachnospirales;f__Lachnospiraceae;g__Eubacterium_J;s__
MAG_1056	Duroc.SH-FCR.LF5_bin_2	97.93	1.55	117	17	High-quality	2758334	51481	1253_0	92.9233	500	d__Bacteria;p__Firmicutes_A;c__Clostridia;o__Lachnospirales;f__Lachnospiraceae;g__CAG-45;s__
MAG_1057	Duroc.SH-FCR.LF5_bin_22	80.8	1.67	420	36	Medium-quality	2045766	5958	1639_1	74.6716	500	d__Bacteria;p__Bacteroidota;c__Bacteroidia;o__Bacteroidales;f__Bacteroidaceae;g__Prevotellamassilia;s__
MAG_1058	Duroc.SH-FCR.LF5_bin_3	87.3	2.87	484	30	Medium-quality	2446053	6893	1869_1	75.5867	500	d__Bacteria;p__Spirochaetota;c__Spirochaetia;o__Treponematales;f__Treponemataceae;g__Treponema_D;s__
MAG_1059	Duroc.SH-FCR.LF5_bin_4	65.44	3.03	767	27	Medium-quality	1659556	2473	1865_1	51.9866	500	d__Bacteria;p__Spirochaetota;c__Spirochaetia;o__Treponematales;f__Treponemataceae;g__Treponema_D;s__Treponema_D porcinum
MAG_1060	Duroc.SH-FCR.LF5_bin_7	98.73	1.49	396	28	High-quality	2912917	13481	481_1	94.3382	500	d__Bacteria;p__Firmicutes_A;c__Clostridia;o__Oscillospirales;f__Oscillospiraceae;g__CAG-110;s__
MAG_1061	Duroc.SH-FCR.LF5_bin_8	82.47	2.18	338	28	Medium-quality	1779581	8045	918_7	73.9588	500	d__Bacteria;p__Firmicutes_A;c__Clostridia;o__Oscillospirales;f__Acutalibacteraceae;g__Ruminococcus_E;s__
MAG_1062	Duroc.SH-FCR.LM1_bin_1	96.22	0.74	177	51	High-quality	2392144	16854	1665_1	94.6334	500	d__Bacteria;p__Bacteroidota;c__Bacteroidia;o__Bacteroidales;f__Bacteroidaceae;g__Prevotellamassilia;s__
MAG_1063	Duroc.SH-FCR.LM1_bin_12	94.78	2.62	139	46	High-quality	2760249	34144	1606_1	84.8199	500	d__Bacteria;p__Bacteroidota;c__Bacteroidia;o__Bacteroidales;f__Bacteroidaceae;g__Prevotella;s__Prevotella sp002251365
MAG_1064	Duroc.SH-FCR.LM1_bin_17	83.86	2.33	273	32	Medium-quality	1976608	10571	1630_1	75.3871	500	d__Bacteria;p__Bacteroidota;c__Bacteroidia;o__Bacteroidales;f__Bacteroidaceae;g__Prevotella;s__Prevotella sp002299635
MAG_1065	Duroc.SH-FCR.LM1_bin_2	52.39	0.88	138	7	Medium-quality	1330845	25804	1627_1	50.4473	500	d__Bacteria;p__Bacteroidota;c__Bacteroidia;o__Bacteroidales;f__Bacteroidaceae;g__Prevotella;s__
MAG_1066	Duroc.SH-FCR.LM1_bin_6	69.87	1.27	310	15	Medium-quality	1242008	5627	1062_1	65.3951	500	d__Bacteria;p__Firmicutes_C;c__Negativicutes;o__Veillonellales;f__Dialisteraceae;g__Dialister;s__Dialister sp000434475
MAG_1067	Duroc.SH-FCR.LM1_bin_8	54	5	325	22	Medium-quality	1150112	4118	769_1	32.0978	500	d__Bacteria;p__Firmicutes_C;c__Negativicutes;o__Selenomonadales;f__Selenomonadaceae;g__Mitsuokella;s__Mitsuokella jalaludinii
MAG_1068	Duroc.SH-FCR.LM2_bin_1	97.97	0.68	202	43	High-quality	1424043	11597	1785_2	96.6022	500	d__Bacteria;p__Campylobacterota;c__Campylobacteria;o__Campylobacterales;f__Campylobacteraceae;g__Campylobacter;s__Campylobacter lanienae
MAG_1069	Duroc.SH-FCR.LM2_bin_2	91.91	0.53	113	30	High-quality	1944884	26914	618_1	91.475	500	d__Bacteria;p__Firmicutes_A;c__Clostridia;o__Lachnospirales;f__Lachnospiraceae;g__UBA629;s__UBA629 sp900316625
MAG_1070	Duroc.SH-FCR.LM2_bin_3	66.71	1.8	836	2	Medium-quality	1858649	2484	1613_1	59.5712	500	d__Bacteria;p__Bacteroidota;c__Bacteroidia;o__Bacteroidales;f__Bacteroidaceae;g__Prevotella;s__
MAG_1071	Duroc.SH-FCR.LM2_bin_6	57.54	0.09	290	20	Medium-quality	1564131	9386	768_1	59.0762	500	d__Bacteria;p__Firmicutes_C;c__Negativicutes;o__Selenomonadales;f__Selenomonadaceae;g__Selenomonas_C;s__
MAG_1072	Duroc.SH-FCR.LM3_bin_12	61.86	0.78	227	17	Medium-quality	1007665	5557	549_1	59.8324	500	d__Bacteria;p__Firmicutes_A;c__Clostridia;o__Oscillospirales;f__Oscillospiraceae;g__CAG-83;s__
MAG_1073	Duroc.SH-FCR.LM3_bin_14	57.79	0.04	367	16	Medium-quality	1592540	5323	710_0	59.4531	500	d__Bacteria;p__Firmicutes_A;c__Clostridia;o__Oscillospirales;f__Ruminococcaceae;g__CAG-353;s__
MAG_1074	Duroc.SH-FCR.LM3_bin_6	68.91	1.34	156	43	Medium-quality	1383650	22003	1573_1	64.3812	500	d__Bacteria;p__Bacteroidota;c__Bacteroidia;o__Bacteroidales;f__Paludibacteraceae;g__;s__
MAG_1075	Duroc.SH-FCR.LM4_bin_2	72.41	0	140	35	Medium-quality	1937469	19989	1641_1	74.5604	500	d__Bacteria;p__Bacteroidota;c__Bacteroidia;o__Bacteroidales;f__Bacteroidaceae;g__Prevotellamassilia;s__
MAG_1076	Duroc.SH-FCR.LM4_bin_3	73.59	2.99	392	48	Medium-quality	2331099	10153	1938_1	60.6433	500	d__Bacteria;p__Cyanobacteria;c__Vampirovibrionia;o__Gastranaerophilales;f__Gastranaerophilaceae;g__Zag111;s__
MAG_1077	Duroc.SH-FCR.LM4_bin_4	60.61	0.1	250	28	Medium-quality	964029	4480	51_1	61.9356	500	d__Bacteria;p__Proteobacteria;c__Alphaproteobacteria;o__RF32;f__CAG-239;g__;s__
MAG_1078	F4286_bin_1	65.57	0.5	177	19	Medium-quality	861987	7195	1353_1	64.9985	500	d__Bacteria;p__Firmicutes_A;c__Clostridia;o__4C28d-15;f__UBA1242;g__;s__
MAG_1079	F4286_bin_13	76.55	2.1	111	31	Medium-quality	1228332	19946	2134_1	68.6199	500	d__Bacteria;p__Firmicutes_A;c__Clostridia;o__TANB77;f__CAG-508;g__;s__
MAG_1080	F4286_bin_14	59.3	1.09	197	20	Medium-quality	1229254	7908	1518_1	56.889	500	d__Bacteria;p__Bacteroidota;c__Bacteroidia;o__Bacteroidales;f__Paludibacteraceae;g__RF16;s__
MAG_1081	F4286_bin_17	50.31	2.76	773	12	Medium-quality	1273857	1709	367_1	38.5208	500	d__Bacteria;p__Firmicutes_A;c__Clostridia;o__Christensenellales;f__CAG-74;g__;s__
MAG_1082	F4286_bin_18	92.89	1.52	82	40	High-quality	1708582	37709	1543_1	87.5782	500	d__Bacteria;p__Bacteroidota;c__Bacteroidia;o__Bacteroidales;f__UBA932;g__RC9;s__
MAG_1083	F4286_bin_20	66.91	1.32	221	16	Medium-quality	1061567	6362	1301_1	62.3375	500	d__Bacteria;p__Firmicutes_A;c__Clostridia;o__Oscillospirales;f__Acutalibacteraceae;g__UBA1227;s__
MAG_1084	F4286_bin_28	68.19	0.4	337	32	Medium-quality	1095214	3568	214_1	68.3662	500	d__Bacteria;p__Actinobacteriota;c__Coriobacteriia;o__Coriobacteriales;f__QAMH01;g__;s__
MAG_1085	F4286_bin_29	79.49	1.01	271	36	Medium-quality	1101891	4616	200_1	76.7771	500	d__Bacteria;p__Actinobacteriota;c__Coriobacteriia;o__Coriobacteriales;f__Eggerthellaceae;g__;s__
MAG_1086	F4286_bin_3	71.6	2.33	406	13	Medium-quality	1403175	4456	949_1	61.7745	500	d__Bacteria;p__Firmicutes_A;c__Clostridia;o__Oscillospirales;f__Acutalibacteraceae;g__CAG-180;s__
MAG_1087	F4286_bin_30	65.52	0.69	374	19	Medium-quality	1309319	4496	894_1	63.8964	500	d__Bacteria;p__Firmicutes_A;c__Clostridia;o__Oscillospirales;f__Acutalibacteraceae;g__UBA6857;s__
MAG_1088	F4286_bin_34	85.35	0	199	27	Medium-quality	1913563	14263	238_1	87.4271	500	d__Bacteria;p__Firmicutes_A;c__Clostridia;o__Oscillospirales;f__Oscillospiraceae;g__CAG-110;s__
MAG_1089	F4286_bin_38	52.89	0	371	20	Medium-quality	1443781	7029	1868_2	54.8134	500	d__Bacteria;p__Spirochaetota;c__Spirochaetia;o__Treponematales;f__Treponemataceae;g__Treponema_D;s__
MAG_1090	F4286_bin_4	79.62	1.76	354	24	Medium-quality	1338747	6034	1758_1	72.7103	500	d__Bacteria;p__Bacteroidota;c__Bacteroidia;o__Bacteroidales;f__UBA932;g__UBA1232;s__
MAG_1091	F4286_bin_41	77.24	4.13	537	32	Medium-quality	1469958	3839	1877_1	58.3821	500	d__Bacteria;p__Spirochaetota;c__Spirochaetia;o__Sphaerochaetales;f__Sphaerochaetaceae;g__UBA5920;s__
MAG_1092	F4286_bin_43	59.83	4.15	764	18	Medium-quality	1411116	1878	1865_1	40.7168	500	d__Bacteria;p__Spirochaetota;c__Spirochaetia;o__Treponematales;f__Treponemataceae;g__Treponema_D;s__Treponema_D porcinum
MAG_1093	F4286_bin_44	81.36	0.74	348	35	Medium-quality	2057579	8709	1830_1	79.63	500	d__Bacteria;p__Spirochaetota;c__Spirochaetia;o__Treponematales;f__Treponemataceae;g__Treponema_F;s__
MAG_1094	F4286_bin_46	94.52	0.96	397	19	High-quality	1812622	5429	902_1	92.3074	500	d__Bacteria;p__Firmicutes_A;c__Clostridia;o__Oscillospirales;f__Acutalibacteraceae;g__CAG-180;s__
MAG_1095	F4286_bin_47	79.24	1.7	303	27	Medium-quality	1117210	4660	1502_1	72.5742	500	d__Archaea;p__Thermoplasmatota;c__Thermoplasmata;o__Methanomassiliicoccales;f__Methanomethylophilaceae;g__;s__
MAG_1096	F4286_bin_50	50.93	3.37	394	4	Medium-quality	1127096	2937	465_1	37.6863	500	d__Bacteria;p__Firmicutes_A;c__Clostridia;o__Oscillospirales;f__Oscillospiraceae;g__CAG-110;s__
MAG_1097	F4286_bin_55	52.26	2.63	377	30	Medium-quality	1584559	6008	854_2	40.9994	500	d__Bacteria;p__Firmicutes_A;c__Clostridia;o__Monoglobales;f__UBA1381;g__CAG-41;s__
MAG_1098	F4286_bin_59	75.52	3.45	339	26	Medium-quality	1820452	6494	1512_1	60.1763	500	d__Bacteria;p__Bacteroidota;c__Bacteroidia;o__Bacteroidales;f__Paludibacteraceae;g__RF16;s__
MAG_1099	F4286_bin_8	83.1	3.1	290	31	Medium-quality	1730203	7520	1528_1	69.5381	500	d__Bacteria;p__Bacteroidota;c__Bacteroidia;o__Bacteroidales;f__UBA932;g__RC9;s__
MAG_1100	F4331_bin_12	84.4	1.85	201	34	Medium-quality	1504083	10175	1920_1	77.7704	500	d__Bacteria;p__Cyanobacteria;c__Vampirovibrionia;o__Gastranaerophilales;f__;g__;s__
MAG_1101	F4331_bin_13	84.15	2.15	280	28	Medium-quality	1695853	7844	943_2	76.0639	500	d__Bacteria;p__Firmicutes_A;c__Clostridia;o__Oscillospirales;f__Acutalibacteraceae;g__Eubacterium_R;s__
MAG_1102	F4331_bin_2	84.48	3.29	579	31	Medium-quality	1528950	3446	1502_1	71.4437	500	d__Archaea;p__Thermoplasmatota;c__Thermoplasmata;o__Methanomassiliicoccales;f__Methanomethylophilaceae;g__ISO4-G1;s__
MAG_1103	F4331_bin_20	87.41	0.67	222	29	Medium-quality	2134939	16026	604_1	86.1624	500	d__Bacteria;p__Firmicutes_A;c__Clostridia;o__Oscillospirales;f__Acutalibacteraceae;g__UBA1425;s__
MAG_1104	F4331_bin_21	65.29	0.89	523	13	Medium-quality	1068357	2205	928_1	62.5117	500	d__Bacteria;p__Firmicutes_A;c__Clostridia;o__Oscillospirales;f__Acutalibacteraceae;g__Eubacterium_R;s__
MAG_1105	F4331_bin_22	76.12	0.36	270	21	Medium-quality	975985	5011	1408_1	76.17	500	d__Bacteria;p__Firmicutes_A;c__Clostridia;o__4C28d-15;f__CAG-917;g__CAG-349;s__CAG-349 sp003539515
MAG_1106	F4331_bin_24	80.73	0.04	190	18	Medium-quality	1208710	10403	817_1	82.5386	500	d__Bacteria;p__Firmicutes_A;c__Clostridia;o__Oscillospirales;f__Acutalibacteraceae;g__UBA737;s__
MAG_1107	F4331_bin_32	63.09	3.45	721	29	Medium-quality	1987360	3228	1703_1	48.7444	500	d__Bacteria;p__Bacteroidota;c__Bacteroidia;o__Bacteroidales;f__Muribaculaceae;g__C941;s__
MAG_1108	F4331_bin_38	69.44	2.98	98	23	Medium-quality	1137826	17608	2098_1	57.325	500	d__Bacteria;p__Firmicutes_A;c__Clostridia;o__TANB77;f__CAG-508;g__CAG-269;s__
MAG_1109	F4331_bin_39	60.13	3.13	251	17	Medium-quality	1188439	5948	1958_1	47.6192	500	d__Bacteria;p__Cyanobacteria;c__Vampirovibrionia;o__Gastranaerophilales;f__Gastranaerophilaceae;g__CAG-196;s__
MAG_1110	F4331_bin_4	75.17	0	404	14	Medium-quality	925035	2576	2363_1	76.8755	500	d__Bacteria;p__Firmicutes;c__Bacilli;o__Erysipelotrichales;f__Erysipelotrichaceae;g__UBA636;s__
MAG_1111	F4331_bin_48	57.05	1.72	283	17	Medium-quality	1116854	5555	1528_1	50.3223	500	d__Bacteria;p__Bacteroidota;c__Bacteroidia;o__Bacteroidales;f__UBA932;g__RC9;s__
MAG_1112	F4364_bin_11	63.71	1.72	626	8	Medium-quality	1559892	3062	845_2	56.853	500	d__Bacteria;p__Firmicutes_A;c__Clostridia;o__Oscillospirales;f__Ruminococcaceae;g__Ruminiclostridium_E;s__
MAG_1113	F4364_bin_13	95.19	0.67	147	41	High-quality	2460371	25888	1280_1	94.0465	500	d__Bacteria;p__Firmicutes_A;c__Clostridia;o__Lachnospirales;f__Lachnospiraceae;g__UBA1267;s__
MAG_1114	F4364_bin_20	98.54	1.17	102	63	High-quality	2865199	73253	1480_1	95.2394	500	d__Bacteria;p__Proteobacteria;c__Gammaproteobacteria;o__Pseudomonadales;f__Moraxellaceae;g__Acinetobacter;s__Acinetobacter lwoffii_B
MAG_1115	F4364_bin_29	95.44	1.48	142	44	High-quality	1990011	26405	1580_1	90.2508	500	d__Bacteria;p__Bacteroidota;c__Bacteroidia;o__Bacteroidales;f__F082;g__F082;s__
MAG_1116	F4364_bin_31	85.52	1.45	544	17	Medium-quality	1637208	3846	2426_1	80.4975	500	d__Bacteria;p__Firmicutes;c__Bacilli;o__Lactobacillales;f__Lactobacillaceae;g__Lactobacillus;s__
MAG_1117	F4364_bin_32	54.72	2.59	573	19	Medium-quality	890519	1749	1502_1	43.3914	500	d__Archaea;p__Thermoplasmatota;c__Thermoplasmata;o__Methanomassiliicoccales;f__Methanomethylophilaceae;g__ISO4-G1;s__
MAG_1118	F4364_bin_33	55.11	1.14	351	17	Medium-quality	988695	3530	1877_1	51.1839	500	d__Bacteria;p__Spirochaetota;c__Spirochaetia;o__Sphaerochaetales;f__Sphaerochaetaceae;g__UBA5920;s__
MAG_1119	F4364_bin_41	54.3	0.34	299	13	Medium-quality	897946	3174	922_1	54.6908	500	d__Bacteria;p__Firmicutes_A;c__Clostridia;o__Oscillospirales;f__Acutalibacteraceae;g__Ruminococcus_E;s__
MAG_1120	F4364_bin_8	62.59	0.17	348	11	Medium-quality	1180373	3749	520_1	63.527	500	d__Bacteria;p__Firmicutes_A;c__Clostridia;o__Oscillospirales;f__Oscillospiraceae;g__CAG-110;s__
MAG_1121	F4364_bin_9	51.03	0	329	13	Medium-quality	1113073	3750	894_1	52.817	500	d__Bacteria;p__Firmicutes_A;c__Clostridia;o__Oscillospirales;f__Acutalibacteraceae;g__UBA6857;s__
MAG_1122	F4372_bin_1	53.45	0	563	23	Medium-quality	1450420	3802	1528_1	55.24	500	d__Bacteria;p__Bacteroidota;c__Bacteroidia;o__Bacteroidales;f__UBA932;g__RC9;s__
MAG_1123	F4372_bin_10	74.16	3.69	304	9	Medium-quality	1246720	7048	924_2	57.634	500	d__Bacteria;p__Firmicutes_A;c__Clostridia;o__Oscillospirales;f__Acutalibacteraceae;g__Ruminococcus_E;s__
MAG_1124	F4372_bin_14	64.05	2.57	547	13	Medium-quality	1041899	2031	2364_1	52.8539	500	d__Bacteria;p__Firmicutes;c__Bacilli;o__Erysipelotrichales;f__Erysipelotrichaceae;g__UBA636;s__
MAG_1125	F4372_bin_16	78.45	1.72	110	36	Medium-quality	2060442	28125	535_0	72.0745	500	d__Bacteria;p__Firmicutes_A;c__Clostridia;o__Oscillospirales;f__Oscillospiraceae;g__Oscillibacter;s__
MAG_1126	F4372_bin_18	80.48	2.34	306	26	Medium-quality	1464749	7137	191_1	71.0968	500	d__Bacteria;p__Firmicutes_A;c__Clostridia;o__Christensenellales;f__CAG-138;g__;s__
MAG_1127	F4372_bin_21	82.71	0.03	306	30	Medium-quality	1416050	8070	1758_1	84.5134	500	d__Bacteria;p__Bacteroidota;c__Bacteroidia;o__Bacteroidales;f__UBA932;g__UBA1232;s__
MAG_1128	F4372_bin_25	77.95	0.7	51	32	Medium-quality	1387091	49821	1778_2	76.7987	500	d__Bacteria;p__Firmicutes_A;c__Clostridia;o__TANB77;f__CAG-465;g__CAG-465;s__
MAG_1129	F4372_bin_26	63.52	0.34	311	11	Medium-quality	1086797	4600	894_1	63.6514	500	d__Bacteria;p__Firmicutes_A;c__Clostridia;o__Oscillospirales;f__Acutalibacteraceae;g__UBA6857;s__
MAG_1130	F4372_bin_3	86.81	0	26	50	Medium-quality	927117	57285	1474_1	89.189	500	d__Bacteria;p__Proteobacteria;c__Alphaproteobacteria;o__Rs-D84;f__Rs-D84;g__Rs-D84;s__
MAG_1131	F4372_bin_32	83.44	1.73	219	27	Medium-quality	1197614	8301	817_1	76.7496	500	d__Bacteria;p__Firmicutes_A;c__Clostridia;o__Oscillospirales;f__Acutalibacteraceae;g__UBA737;s__
MAG_1132	F4372_bin_33	66.12	3.45	197	7	Medium-quality	1468170	10779	2393_0	50.8863	500	d__Bacteria;p__Firmicutes;c__Bacilli;o__Lactobacillales;f__Streptococcaceae;g__Lactococcus;s__
MAG_1133	F4372_bin_35	56.39	0.83	681	17	Medium-quality	1768400	3188	1485_1	54.1194	500	d__Bacteria;p__Proteobacteria;c__Gammaproteobacteria;o__Pseudomonadales;f__Moraxellaceae;g__Psychrobacter;s__Psychrobacter sp001652315
MAG_1134	F4372_bin_36	89.43	0.95	231	22	Medium-quality	1164233	7550	2363_1	87.569	500	d__Bacteria;p__Firmicutes;c__Bacilli;o__Erysipelotrichales;f__Erysipelotrichaceae;g__UBA636;s__
MAG_1135	F4372_bin_4	63.11	2.63	245	16	Medium-quality	1300027	6707	1956_1	53.1883	500	d__Bacteria;p__Cyanobacteria;c__Vampirovibrionia;o__Gastranaerophilales;f__Gastranaerophilaceae;g__CAG-196;s__
MAG_1136	F4372_bin_44	85.12	1.68	537	31	Medium-quality	2542817	5682	851_1	78.5973	500	d__Bacteria;p__Firmicutes_A;c__Clostridia;o__Monoglobales;f__UBA1381;g__;s__
MAG_1137	F4372_bin_46	52.64	2.01	203	5	Medium-quality	975288	5758	923_1	44.4701	500	d__Bacteria;p__Firmicutes_A;c__Clostridia;o__Oscillospirales;f__Acutalibacteraceae;g__Ruminococcus_E;s__
MAG_1138	F4372_bin_64	68.85	0.78	198	12	Medium-quality	1407905	11125	854_2	66.9732	500	d__Bacteria;p__Firmicutes_A;c__Clostridia;o__Monoglobales;f__UBA1381;g__CAG-41;s__
MAG_1139	F4372_bin_65	61.51	0	42	21	Medium-quality	738436	22013	2220_1	63.6813	500	d__Bacteria;p__Firmicutes;c__Bacilli;o__RF39;f__CAG-302;g__CAG-302;s__
MAG_1140	F4372_bin_67	69.27	3.3	461	9	Medium-quality	1409867	3519	569_1	54.9557	500	d__Bacteria;p__Firmicutes_A;c__Clostridia;o__Oscillospirales;f__Oscillospiraceae;g__Ruminiclostridium_C;s__
MAG_1141	F4375_bin_24	77.78	2.92	158	47	Medium-quality	1161292	11850	2120_0	66.0511	500	d__Bacteria;p__Firmicutes_A;c__Clostridia;o__TANB77;f__CAG-508;g__;s__
MAG_1142	F4375_bin_25	63.43	0	297	27	Medium-quality	675116	2560	1476_1	65.1341	500	d__Bacteria;p__Proteobacteria;c__Alphaproteobacteria;o__Rs-D84;f__Rs-D84;g__Rs-D84;s__
MAG_1143	F4375_bin_27	65.62	0.17	188	6	Medium-quality	777425	5289	817_1	66.6317	500	d__Bacteria;p__Firmicutes_A;c__Clostridia;o__Oscillospirales;f__Acutalibacteraceae;g__UBA737;s__
MAG_1144	F4375_bin_31	69.08	0.15	349	14	Medium-quality	1709005	5491	1191_2	70.2748	500	d__Bacteria;p__Firmicutes_A;c__Clostridia;o__Lachnospirales;f__Lachnospiraceae;g__Acetatifactor;s__
MAG_1145	F4375_bin_34	78.26	0	312	13	Medium-quality	1196095	4464	928_1	80.0849	500	d__Bacteria;p__Firmicutes_A;c__Clostridia;o__Oscillospirales;f__Acutalibacteraceae;g__Eubacterium_R;s__
MAG_1146	F4375_bin_48	69.63	1.51	217	22	Medium-quality	1222549	6401	414_1	64.9898	500	d__Bacteria;p__Firmicutes_A;c__Clostridia;o__Oscillospirales;f__Oscillospiraceae;g__F23-B02;s__
MAG_1147	F4375_bin_56	56.14	0	73	11	Medium-quality	570336	15334	2280_0	58.2328	500	d__Bacteria;p__Firmicutes;c__Bacilli;o__RF39;f__CAG-1000;g__;s__
MAG_1148	F4375_bin_8	61.13	3.45	545	26	Medium-quality	1711330	3933	258_1	45.6774	500	d__Bacteria;p__Verrucomicrobiota;c__Kiritimatiellae;o__RFP12;f__UBA1067;g__UBA1067;s__
MAG_1149	F4390_bin_10	83.51	1.4	377	32	Medium-quality	1734082	5623	1865_1	78.385	500	d__Bacteria;p__Spirochaetota;c__Spirochaetia;o__Treponematales;f__Treponemataceae;g__Treponema_D;s__Treponema_D porcinum
MAG_1150	F4390_bin_11	89.09	0.89	79	35	Medium-quality	1565225	30465	525_1	86.8819	500	d__Bacteria;p__Firmicutes_A;c__Clostridia;o__Oscillospirales;f__Oscillospiraceae;g__CAG-110;s__
MAG_1151	F4390_bin_13	96.91	1.69	100	39	High-quality	2812467	51027	1191_1	90.8139	500	d__Bacteria;p__Firmicutes_A;c__Clostridia;o__Lachnospirales;f__Lachnospiraceae;g__Acetatifactor;s__
MAG_1152	F4390_bin_14	75.37	1.97	359	18	Medium-quality	1666971	6804	876_1	67.4364	500	d__Bacteria;p__Firmicutes_A;c__Clostridia;o__Oscillospirales;f__Acutalibacteraceae;g__CAG-488;s__
MAG_1153	F4390_bin_16	72.52	0.82	153	54	Medium-quality	1502745	15147	1572_1	71.3302	500	d__Bacteria;p__Bacteroidota;c__Bacteroidia;o__Bacteroidales;f__Paludibacteraceae;g__;s__
MAG_1154	F4390_bin_18	92.74	1.98	272	39	High-quality	3083176	17218	1723_1	84.958	500	d__Bacteria;p__Bacteroidota;c__Bacteroidia;o__Bacteroidales;f__Bacteroidaceae;g__Bacteroides;s__
MAG_1155	F4390_bin_23	97.32	0.67	79	35	High-quality	2433136	51476	835_1	96.3258	500	d__Bacteria;p__Firmicutes_A;c__Clostridia;o__Oscillospirales;f__Ruminococcaceae;g__CAG-115;s__
MAG_1156	F4390_bin_27	82.32	1.4	275	20	Medium-quality	1524133	7313	286_1	78.652	500	d__Bacteria;p__Firmicutes_A;c__Clostridia;o__Monoglobales;f__Monoglobaceae;g__;s__
MAG_1157	F4390_bin_29	67.34	0.12	465	19	Medium-quality	1411727	3327	1868_2	68.561	500	d__Bacteria;p__Spirochaetota;c__Spirochaetia;o__Treponematales;f__Treponemataceae;g__Treponema_D;s__
MAG_1158	F4390_bin_30	80.07	0.64	256	18	Medium-quality	1335605	8673	933_2	78.8391	500	d__Bacteria;p__Firmicutes_A;c__Clostridia;o__Oscillospirales;f__Acutalibacteraceae;g__Eubacterium_R;s__
MAG_1159	F4390_bin_33	57.01	0	283	5	Medium-quality	832595	3104	874_1	58.756	500	d__Bacteria;p__Firmicutes_A;c__Clostridia;o__Oscillospirales;f__Acutalibacteraceae;g__CAG-177;s__CAG-177 sp003514385
MAG_1160	F4390_bin_34	83.97	3.86	323	38	Medium-quality	1973124	8269	832_2	68.5587	500	d__Bacteria;p__Firmicutes_A;c__Clostridia;o__Oscillospirales;f__Ruminococcaceae;g__CAG-115;s__
MAG_1161	F4390_bin_35	69.64	1.57	249	18	Medium-quality	991631	4996	928_1	64.0318	500	d__Bacteria;p__Firmicutes_A;c__Clostridia;o__Oscillospirales;f__Acutalibacteraceae;g__Eubacterium_R;s__
MAG_1162	F4390_bin_36	79.47	1.22	131	36	Medium-quality	1477826	22682	2155_0	75.9545	500	d__Bacteria;p__Firmicutes_A;c__Clostridia;o__TANB77;f__CAG-508;g__;s__
MAG_1163	F4390_bin_38	68.03	0	278	13	Medium-quality	903477	3560	817_1	69.8057	500	d__Bacteria;p__Firmicutes_A;c__Clostridia;o__Oscillospirales;f__Acutalibacteraceae;g__UBA737;s__
MAG_1164	F4390_bin_39	82.37	1.05	94	34	Medium-quality	1288134	24583	2121_1	79.3153	500	d__Bacteria;p__Firmicutes_A;c__Clostridia;o__TANB77;f__CAG-508;g__CAG-273;s__
MAG_1165	F4390_bin_4	93.72	2.69	147	42	High-quality	2423395	29598	357_2	82.5056	500	d__Bacteria;p__Firmicutes_A;c__Clostridia;o__Christensenellales;f__CAG-74;g__;s__
MAG_1166	F4390_bin_40	85.48	1.01	199	23	Medium-quality	1130285	7301	1805_1	82.8667	500	d__Bacteria;p__Firmicutes_A;c__Clostridia;o__Oscillospirales;f__UBA644_A;g__;s__
MAG_1167	F4390_bin_42	82.18	0.2	329	19	Medium-quality	1316957	4649	967_1	83.0137	500	d__Bacteria;p__Firmicutes_A;c__Clostridia;o__Christensenellales;f__Christensenellaceae;g__;s__
MAG_1168	F4390_bin_43	75.33	0.02	57	31	Medium-quality	1378957	64184	2088_1	77.6537	500	d__Bacteria;p__Firmicutes_A;c__Clostridia;o__TANB77;f__CAG-508;g__CAG-492;s__
MAG_1169	F4390_bin_48	72.66	0.67	297	13	Medium-quality	1177852	4561	729_1	71.8095	500	d__Bacteria;p__Firmicutes_A;c__Clostridia;o__Oscillospirales;f__CAG-272;g__CAG-724;s__
MAG_1170	F4390_bin_49	91.05	3.86	107	37	High-quality	2513528	40192	1239_1	74.6457	500	d__Bacteria;p__Firmicutes_A;c__Clostridia;o__Lachnospirales;f__Lachnospiraceae;g__CAG-510;s__
MAG_1171	F4390_bin_53	52.87	0.34	283	8	Medium-quality	784795	2919	823_2	53.2426	500	d__Bacteria;p__Firmicutes_A;c__Clostridia;o__Oscillospirales;f__Acutalibacteraceae;g__UBA737;s__
MAG_1172	F4390_bin_54	59.95	1.72	318	8	Medium-quality	967740	3211	549_1	54.8233	500	d__Bacteria;p__Firmicutes_A;c__Clostridia;o__Oscillospirales;f__Oscillospiraceae;g__CAG-83;s__
MAG_1173	F4390_bin_57	68.62	2.59	433	23	Medium-quality	1917956	5006	1702_1	59.2465	500	d__Bacteria;p__Bacteroidota;c__Bacteroidia;o__Bacteroidales;f__Muribaculaceae;g__C941;s__
MAG_1174	F4390_bin_58	76.3	1.73	410	28	Medium-quality	1824784	6319	1703_1	70.4153	500	d__Bacteria;p__Bacteroidota;c__Bacteroidia;o__Bacteroidales;f__Muribaculaceae;g__C941;s__
MAG_1175	F4390_bin_6	94.83	4.08	76	44	High-quality	1147690	186828	1911_1	77.0657	500	d__Bacteria;p__Firmicutes_A;c__Clostridia;o__Oscillospirales;f__Acutalibacteraceae;g__;s__
MAG_1176	F4390_bin_60	57.63	1.68	272	5	Medium-quality	828451	3136	923_2	50.9782	500	d__Bacteria;p__Firmicutes_A;c__Clostridia;o__Oscillospirales;f__Acutalibacteraceae;g__Ruminococcus_E;s__
MAG_1177	F4390_bin_62	78.28	2.18	291	24	Medium-quality	1273579	4958	521_1	70.3177	500	d__Bacteria;p__Firmicutes_A;c__Clostridia;o__Oscillospirales;f__Oscillospiraceae;g__CAG-110;s__
MAG_1178	F4390_bin_64	53.32	4.43	772	25	Medium-quality	2312674	3155	1870_2	35.1345	500	d__Bacteria;p__Spirochaetota;c__Spirochaetia;o__Treponematales;f__Treponemataceae;g__Treponema_D;s__
MAG_1179	F4390_bin_66	51.02	1.72	321	9	Medium-quality	866290	2753	518_1	44.1399	500	d__Bacteria;p__Firmicutes_A;c__Clostridia;o__Oscillospirales;f__Oscillospiraceae;g__CAG-110;s__
MAG_1180	F4390_bin_67	89.25	4.68	263	20	Medium-quality	1981083	12545	1133_1	67.8992	500	d__Bacteria;p__Firmicutes_A;c__Clostridia;o__Lachnospirales;f__Lachnospiraceae;g__UBA11774;s__
MAG_1181	F4395_bin_32	97.35	1.34	102	37	High-quality	1703583	38498	2461_2	92.9427	500	d__Bacteria;p__Firmicutes;c__Bacilli;o__Lactobacillales;f__Lactobacillaceae;g__Pediococcus;s__Pediococcus pentosaceus
MAG_1182	F4395_bin_33	98.56	0.83	94	58	High-quality	3206693	52481	1481_2	97.4616	500	d__Bacteria;p__Proteobacteria;c__Gammaproteobacteria;o__Pseudomonadales;f__Moraxellaceae;g__Acinetobacter;s__
MAG_1183	F4399_bin_10	88.33	1.23	350	41	Medium-quality	1498636	6723	1758_1	84.1884	500	d__Bacteria;p__Bacteroidota;c__Bacteroidia;o__Bacteroidales;f__UBA932;g__UBA1232;s__
MAG_1184	F4399_bin_11	82.48	0.67	70	16	Medium-quality	1013329	21411	2195_1	81.2953	500	d__Bacteria;p__Firmicutes;c__Bacilli;o__RF39;f__CAG-1000;g__CAG-1000;s__
MAG_1185	F4399_bin_12	91.29	2.25	163	32	High-quality	1328402	15435	2217_1	83.6343	500	d__Bacteria;p__Firmicutes;c__Bacilli;o__RF39;f__CAG-302;g__CAG-302;s__
MAG_1186	F4399_bin_14	75.23	1.75	168	22	Medium-quality	985327	7539	2221_1	68.4187	500	d__Bacteria;p__Firmicutes;c__Bacilli;o__RF39;f__CAG-302;g__CAG-302;s__
MAG_1187	F4399_bin_18	54.55	3.64	558	17	Medium-quality	1533911	3554	1868_2	38.1254	500	d__Bacteria;p__Spirochaetota;c__Spirochaetia;o__Treponematales;f__Treponemataceae;g__Treponema_D;s__
MAG_1188	F4399_bin_3	71.77	3.67	210	32	Medium-quality	1300525	9282	2110_1	55.8116	500	d__Bacteria;p__Firmicutes_A;c__Clostridia;o__TANB77;f__CAG-508;g__CAG-269;s__
MAG_1189	F4399_bin_30	54.39	0	418	16	Medium-quality	1409143	4613	857_1	56.222	500	d__Bacteria;p__Firmicutes_A;c__Clostridia;o__Monoglobales;f__UBA1381;g__;s__
MAG_1190	F4399_bin_32	74.86	1.48	456	24	Medium-quality	1146679	2989	200_1	69.1978	500	d__Bacteria;p__Actinobacteriota;c__Coriobacteriia;o__Coriobacteriales;f__Eggerthellaceae;g__;s__
MAG_1191	F4399_bin_33	88.11	2.29	227	37	Medium-quality	2124405	16057	840_3	78.7628	500	d__Bacteria;p__Firmicutes_A;c__Clostridia;o__Oscillospirales;f__Ruminococcaceae;g__Ruminiclostridium_E;s__
MAG_1192	F4399_bin_42	85.26	2.25	519	30	Medium-quality	2301223	8067	1705_1	76.4134	500	d__Bacteria;p__Bacteroidota;c__Bacteroidia;o__Bacteroidales;f__Muribaculaceae;g__C941;s__
MAG_1193	F4399_bin_5	93.16	0.79	200	32	High-quality	1734685	12787	918_4	91.2634	500	d__Bacteria;p__Firmicutes_A;c__Clostridia;o__Oscillospirales;f__Acutalibacteraceae;g__Ruminococcus_E;s__Ruminococcus_E sp003521625
MAG_1194	F4399_bin_6	92.2	0.54	116	41	High-quality	1813570	24286	1767_1	91.6927	500	d__Bacteria;p__Bacteroidota;c__Bacteroidia;o__Bacteroidales;f__Paludibacteraceae;g__;s__
MAG_1195	F4404_bin_13	68.04	1.63	102	29	Medium-quality	1165343	16301	2168_1	61.9961	500	d__Bacteria;p__Firmicutes_A;c__Clostridia;o__TANB77;f__CAG-465;g__CAG-465;s__
MAG_1196	F4404_bin_14	98.37	0.18	108	29	High-quality	1660614	21870	1823_0	99.8199	500	d__Bacteria;p__Firmicutes;c__Bacilli;o__Lactobacillales;f__Lactobacillaceae;g__Lactobacillus_D;s__Lactobacillus_D curvatus
MAG_1197	F4404_bin_2	98.77	1.35	116	60	High-quality	1949665	157965	2450_0	94.6193	500	d__Bacteria;p__Firmicutes;c__Bacilli;o__Lactobacillales;f__Lactobacillaceae;g__Weissella;s__Weissella hellenica_A
MAG_1198	F4404_bin_8	68.07	3.68	553	20	Medium-quality	1675904	4014	2447_1	51.7548	500	d__Bacteria;p__Firmicutes;c__Bacilli;o__Lactobacillales;f__Lactobacillaceae;g__Lactobacillus_L;s__Lactobacillus_L dextrinicus
MAG_1199	F4410_bin_1	96.64	0.11	147	34	High-quality	1945198	27296	922_1	98.418	500	d__Bacteria;p__Firmicutes_A;c__Clostridia;o__Oscillospirales;f__Acutalibacteraceae;g__Ruminococcus_E;s__
MAG_1200	F4410_bin_11	82.59	3.73	653	30	Medium-quality	1813931	3384	1865_1	66.2377	500	d__Bacteria;p__Spirochaetota;c__Spirochaetia;o__Treponematales;f__Treponemataceae;g__Treponema_D;s__Treponema_D porcinum
MAG_1201	F4410_bin_16	85.45	1.33	61	24	Medium-quality	1066435	32281	2181_1	82.3845	500	d__Bacteria;p__Firmicutes;c__Bacilli;o__RF39;f__CAG-611;g__;s__
MAG_1202	F4410_bin_17	58.75	0	353	20	Medium-quality	1482022	5365	840_5	60.6148	500	d__Bacteria;p__Firmicutes_A;c__Clostridia;o__Oscillospirales;f__Ruminococcaceae;g__Ruminiclostridium_E;s__
MAG_1203	F4410_bin_8	69.2	1.74	310	45	Medium-quality	1163159	5846	200_1	62.3834	500	d__Bacteria;p__Actinobacteriota;c__Coriobacteriia;o__Coriobacteriales;f__Eggerthellaceae;g__;s__
MAG_1204	F4411_bin_12	86.18	3.47	506	36	Medium-quality	1527125	4593	214_1	70.661	500	d__Bacteria;p__Actinobacteriota;c__Coriobacteriia;o__Coriobacteriales;f__QAMH01;g__;s__
MAG_1205	F4411_bin_4	51.72	0	197	12	Medium-quality	725178	4064	2350_1	53.5245	500	d__Bacteria;p__Firmicutes;c__Bacilli;o__Erysipelotrichales;f__Erysipelotrichaceae;g__;s__
MAG_1206	F4436_bin_10	68.39	4.37	937	16	Medium-quality	1919598	2235	845_2	50.2008	500	d__Bacteria;p__Firmicutes_A;c__Clostridia;o__Oscillospirales;f__Ruminococcaceae;g__Ruminiclostridium_E;s__
MAG_1207	F4436_bin_12	80.15	2.15	317	25	Medium-quality	1182922	4253	933_2	72.8268	500	d__Bacteria;p__Firmicutes_A;c__Clostridia;o__Oscillospirales;f__Acutalibacteraceae;g__Eubacterium_R;s__
MAG_1208	F4436_bin_2	77.96	2.1	321	31	Medium-quality	1490539	5786	1865_1	69.3412	500	d__Bacteria;p__Spirochaetota;c__Spirochaetia;o__Treponematales;f__Treponemataceae;g__Treponema_D;s__Treponema_D porcinum
MAG_1209	F4436_bin_21	95.53	1.04	399	50	High-quality	5128441	21634	79_0	92.4976	500	d__Bacteria;p__Proteobacteria;c__Gammaproteobacteria;o__Pseudomonadales;f__Pseudomonadaceae;g__Pseudomonas_E;s__Pseudomonas_E helleri
MAG_1210	F4436_bin_24	71.07	1.89	430	23	Medium-quality	1547719	3971	1703_1	64.3644	500	d__Bacteria;p__Bacteroidota;c__Bacteroidia;o__Bacteroidales;f__Muribaculaceae;g__C941;s__
MAG_1211	F4436_bin_35	94.46	4.86	288	27	High-quality	1930195	10674	799_1	72.1742	500	d__Bacteria;p__Firmicutes_A;c__Clostridia;o__Oscillospirales;f__CAG-272;g__;s__
MAG_1212	F4436_bin_42	60.93	0.84	404	9	Medium-quality	1193045	3076	876_1	58.894	500	d__Bacteria;p__Firmicutes_A;c__Clostridia;o__Oscillospirales;f__Acutalibacteraceae;g__CAG-488;s__
MAG_1213	F4453_bin_14	97.5	1.15	78	55	High-quality	4474329	126907	1874_1	94.3017	500	d__Bacteria;p__Planctomycetota;c__Planctomycetes;o__Pirellulales;f__Thermoguttaceae;g__;s__
MAG_1214	F4453_bin_24	57.89	0	105	16	Medium-quality	2038305	367782	17_1	60.6728	500	d__Bacteria;p__Firmicutes;c__Bacilli;o__Bacillales_A;f__Planococcaceae;g__Solibacillus;s__
MAG_1215	F4453_bin_3	97.87	0	123	55	High-quality	1864870	46768	1045_1	100.205	500	d__Bacteria;p__Firmicutes_A;c__Clostridia;o__Peptostreptococcales;f__Anaerovoracaceae;g__;s__
MAG_1216	F4453_bin_30	95.92	0	552	29	High-quality	4770218	14156	16_0	97.9955	500	d__Bacteria;p__Firmicutes;c__Bacilli;o__Bacillales_A;f__Planococcaceae;g__Psychrobacillus;s__
MAG_1217	F4453_bin_8	51.32	2.55	702	9	Medium-quality	1787849	3077	2020_0	40.6328	500	d__Bacteria;p__Firmicutes;c__Bacilli;o__Bacillales_A;f__Planococcaceae;g__Psychrobacillus;s__Psychrobacillus insolitus
MAG_1218	F4460_bin_12	76.04	1.83	249	28	Medium-quality	1133543	6524	1408_1	69.1023	500	d__Bacteria;p__Firmicutes_A;c__Clostridia;o__4C28d-15;f__CAG-917;g__CAG-349;s__CAG-349 sp003539515
MAG_1219	F4460_bin_13	92.28	0.34	228	32	High-quality	1523263	9049	933_2	92.5583	500	d__Bacteria;p__Firmicutes_A;c__Clostridia;o__Oscillospirales;f__Acutalibacteraceae;g__Eubacterium_R;s__
MAG_1220	F4460_bin_16	62.64	0.89	399	7	Medium-quality	1132573	3055	898_1	59.9325	500	d__Bacteria;p__Firmicutes_A;c__Clostridia;o__Oscillospirales;f__Acutalibacteraceae;g__DTU089_A;s__
MAG_1221	F4460_bin_18	87.86	1.9	373	23	Medium-quality	1734294	5563	874_1	82.1327	500	d__Bacteria;p__Firmicutes_A;c__Clostridia;o__Oscillospirales;f__Acutalibacteraceae;g__CAG-177;s__CAG-177 sp003514385
MAG_1222	F4460_bin_29	59.41	3.51	135	25	Medium-quality	839148	9389	2217_1	43.8463	500	d__Bacteria;p__Firmicutes;c__Bacilli;o__RF39;f__CAG-302;g__CAG-302;s__
MAG_1223	F4460_bin_30	50.91	1.82	725	17	Medium-quality	1444500	2424	1868_2	43.5023	500	d__Bacteria;p__Spirochaetota;c__Spirochaetia;o__Treponematales;f__Treponemataceae;g__Treponema_D;s__
MAG_1224	F4460_bin_32	54.45	0	333	17	Medium-quality	1094984	4039	872_1	56.2531	500	d__Bacteria;p__Firmicutes_A;c__Clostridia;o__Oscillospirales;f__Acutalibacteraceae;g__CAG-177;s__
MAG_1225	F4460_bin_34	73.81	1.36	439	12	Medium-quality	1707563	4551	2343_1	69.3831	500	d__Bacteria;p__Bacteroidota;c__Bacteroidia;o__Bacteroidales;f__Bacteroidaceae;g__UBA4372;s__
MAG_1226	F4460_bin_36	60.87	3.61	577	18	Medium-quality	1523406	3532	2338_1	44.594	500	d__Bacteria;p__Firmicutes;c__Bacilli;o__Erysipelotrichales;f__Erysipelotrichaceae;g__Solobacterium;s__
MAG_1227	F4460_bin_37	93.5	0.75	125	31	High-quality	1567259	24419	1045_1	91.9439	500	d__Bacteria;p__Firmicutes_A;c__Clostridia;o__Peptostreptococcales;f__Anaerovoracaceae;g__;s__
MAG_1228	F4460_bin_39	82.88	0.67	375	21	Medium-quality	1901146	7591	845_2	81.4701	500	d__Bacteria;p__Firmicutes_A;c__Clostridia;o__Oscillospirales;f__Ruminococcaceae;g__Ruminiclostridium_E;s__
MAG_1229	F4460_bin_41	77.41	0.12	230	40	Medium-quality	1097886	6918	200_1	78.73	500	d__Bacteria;p__Actinobacteriota;c__Coriobacteriia;o__Coriobacteriales;f__Eggerthellaceae;g__;s__
MAG_1230	F4460_bin_47	50.42	1.57	410	10	Medium-quality	1011472	2512	876_1	45.212	500	d__Bacteria;p__Firmicutes_A;c__Clostridia;o__Oscillospirales;f__Acutalibacteraceae;g__CAG-488;s__
MAG_1231	F4460_bin_48	65.83	3.45	404	17	Medium-quality	1083503	2754	520_1	50.3	500	d__Bacteria;p__Firmicutes_A;c__Clostridia;o__Oscillospirales;f__Oscillospiraceae;g__CAG-110;s__
MAG_1232	F4460_bin_49	54.75	4.03	634	16	Medium-quality	1647353	2674	388_1	39.3361	500	d__Bacteria;p__Firmicutes_A;c__Clostridia;o__Christensenellales;f__CAG-74;g__UBA11524;s__
MAG_1233	F4460_bin_8	84.68	2.68	243	23	Medium-quality	1278501	8077	928_1	73.2336	500	d__Bacteria;p__Firmicutes_A;c__Clostridia;o__Oscillospirales;f__Acutalibacteraceae;g__Eubacterium_R;s__
MAG_1234	F4552_bin_1	87.66	0.72	104	31	Medium-quality	923810	13094	2269_0	86.1185	500	d__Bacteria;p__Firmicutes;c__Bacilli;o__RF39;f__CAG-433;g__;s__
MAG_1235	F4552_bin_13	65.81	4.6	422	25	Medium-quality	1542513	4954	2338_1	47.7243	500	d__Bacteria;p__Firmicutes;c__Bacilli;o__Erysipelotrichales;f__Erysipelotrichaceae;g__Solobacterium;s__
MAG_1236	F4552_bin_15	91.34	0	91	41	High-quality	2314766	41959	144_1	93.6514	500	d__Bacteria;p__Verrucomicrobiota;c__Verrucomicrobiae;o__Verrucomicrobiales;f__Akkermansiaceae;g__Akkermansia;s__
MAG_1237	F4552_bin_17	97.09	0	96	37	High-quality	1592749	24421	930_1	99.2839	500	d__Bacteria;p__Firmicutes_A;c__Clostridia;o__Oscillospirales;f__Acutalibacteraceae;g__Eubacterium_R;s__
MAG_1238	F4552_bin_20	65.03	0.67	342	18	Medium-quality	1094065	3445	655_1	64.1186	500	d__Bacteria;p__Firmicutes_A;c__Clostridia;o__Oscillospirales;f__Ruminococcaceae;g__;s__
MAG_1239	F4552_bin_21	52.63	0	18	16	Medium-quality	672766	78790	2278_0	55.0782	500	d__Bacteria;p__Firmicutes;c__Bacilli;o__RF39;f__CAG-611;g__CAG-417;s__CAG-417 sp000432835
MAG_1240	F4552_bin_22	64.11	0	575	29	Medium-quality	1744253	4721	1703_1	65.947	500	d__Bacteria;p__Bacteroidota;c__Bacteroidia;o__Bacteroidales;f__Muribaculaceae;g__C941;s__
MAG_1241	F4552_bin_29	82.3	2.81	33	14	Medium-quality	876457	43435	2274_0	70.5689	500	d__Bacteria;p__Firmicutes;c__Bacilli;o__RF39;f__CAG-822;g__UBA5578;s__
MAG_1242	F4552_bin_3	75.03	2.59	328	44	Medium-quality	2542873	10383	380_1	65.3832	500	d__Bacteria;p__Firmicutes_A;c__Clostridia;o__Christensenellales;f__CAG-74;g__;s__
MAG_1243	F4552_bin_31	53.93	1.69	26	21	Medium-quality	1044363	60236	1360_0	47.8699	500	d__Bacteria;p__Firmicutes;c__Bacilli;o__RF39;f__CAG-1000;g__UBA11963;s__
MAG_1244	F4552_bin_8	81.46	1.38	141	41	Medium-quality	1769230	23347	1999_0	76.7441	500	d__Bacteria;p__Cyanobacteria;c__Vampirovibrionia;o__Gastranaerophilales;f__Gastranaerophilaceae;g__;s__
MAG_1245	F4554_bin_1	58.35	2.85	706	16	Medium-quality	1271992	1911	1703_1	45.978	500	d__Bacteria;p__Bacteroidota;c__Bacteroidia;o__Bacteroidales;f__Muribaculaceae;g__C941;s__
MAG_1246	F4554_bin_12	91.59	0.48	108	35	High-quality	1650755	21538	1543_1	91.3566	500	d__Bacteria;p__Bacteroidota;c__Bacteroidia;o__Bacteroidales;f__UBA932;g__RC9;s__
MAG_1247	F4554_bin_13	51.72	1.72	364	9	Medium-quality	1061422	3436	1290_0	44.888	500	d__Bacteria;p__Firmicutes_A;c__Clostridia;o__Lachnospirales;f__Lachnospiraceae;g__V9D3004;s__
MAG_1248	F4554_bin_18	88.58	0	157	38	Medium-quality	2232367	20414	382_1	90.735	500	d__Bacteria;p__Firmicutes_A;c__Clostridia;o__Christensenellales;f__CAG-74;g__UBA11524;s__
MAG_1249	F4554_bin_20	66.19	4.38	706	19	Medium-quality	2386210	4806	1174_3	46.4331	500	d__Bacteria;p__Firmicutes_A;c__Clostridia;o__Lachnospirales;f__Lachnospiraceae;g__Ruminococcus_A;s__
MAG_1250	F4554_bin_27	78.75	2.68	244	30	Medium-quality	1296889	8200	521_1	67.3069	500	d__Bacteria;p__Firmicutes_A;c__Clostridia;o__Oscillospirales;f__Oscillospiraceae;g__CAG-110;s__
MAG_1251	F4554_bin_3	70.33	3.45	143	18	Medium-quality	1286945	17347	2105_1	55.1996	500	d__Bacteria;p__Firmicutes_A;c__Clostridia;o__TANB77;f__CAG-508;g__CAG-269;s__
MAG_1252	F4554_bin_31	90.6	0.67	43	40	High-quality	1518054	72936	335_1	89.6815	500	d__Bacteria;p__Firmicutes_A;c__Clostridia;o__Oscillospirales;f__Acutalibacteraceae;g__;s__
MAG_1253	F4554_bin_34	92.5	2.25	76	28	High-quality	1090912	39239	2293_0	83.5469	500	d__Bacteria;p__Firmicutes;c__Bacilli;o__RF39;f__CAG-822;g__UBA3631;s__
MAG_1254	F4554_bin_35	70.59	2.8	663	18	Medium-quality	1438023	2297	1865_1	59.3906	500	d__Bacteria;p__Spirochaetota;c__Spirochaetia;o__Treponematales;f__Treponemataceae;g__Treponema_D;s__Treponema_D porcinum
MAG_1255	F4554_bin_37	52.63	3.51	596	22	Medium-quality	1671730	4205	854_1	36.8919	500	d__Bacteria;p__Firmicutes_A;c__Clostridia;o__Monoglobales;f__UBA1381;g__CAG-41;s__
MAG_1256	F4554_bin_39	77.84	3.13	522	21	Medium-quality	1850183	4609	464_1	65.8103	500	d__Bacteria;p__Firmicutes_A;c__Clostridia;o__Oscillospirales;f__Oscillospiraceae;g__CAG-110;s__
MAG_1257	F4554_bin_4	70.81	3.78	706	20	Medium-quality	1707135	3234	845_2	53.6649	500	d__Bacteria;p__Firmicutes_A;c__Clostridia;o__Oscillospirales;f__Ruminococcaceae;g__Ruminiclostridium_E;s__
MAG_1258	F4554_bin_5	89.32	0	76	38	Medium-quality	1890794	41727	1944_1	91.6302	500	d__Bacteria;p__Cyanobacteria;c__Vampirovibrionia;o__Gastranaerophilales;f__Gastranaerophilaceae;g__QAMI01;s__
MAG_1259	F4554_bin_7	73.01	2.56	534	21	Medium-quality	2017112	4129	1970_1	62.8712	500	d__Bacteria;p__Cyanobacteria;c__Vampirovibrionia;o__Gastranaerophilales;f__Gastranaerophilaceae;g__CAG-196;s__
MAG_1260	F4554_bin_9	56.03	1.72	919	2	Medium-quality	1723815	1944	280_2	50.7943	500	d__Bacteria;p__Firmicutes_A;c__Clostridia;o__Oscillospirales;f__Butyricicoccaceae;g__Butyricicoccus_A;s__
MAG_1261	F4556_bin_24	50.88	0	139	13	Medium-quality	884067	17834	2217_1	53.0056	500	d__Bacteria;p__Firmicutes;c__Bacilli;o__RF39;f__CAG-302;g__CAG-302;s__
MAG_1262	F4556_bin_31	93.03	1.28	155	36	High-quality	2545177	22078	1190_1	88.802	500	d__Bacteria;p__Firmicutes_A;c__Clostridia;o__Lachnospirales;f__Lachnospiraceae;g__Acetatifactor;s__
MAG_1263	F4556_bin_40	73.7	3.49	646	22	Medium-quality	1750649	3110	842_2	57.9964	500	d__Bacteria;p__Firmicutes_A;c__Clostridia;o__Oscillospirales;f__Ruminococcaceae;g__Ruminiclostridium_E;s__
MAG_1264	F4556_bin_41	65.13	1.14	670	21	Medium-quality	1194088	1857	1877_1	61.0644	500	d__Bacteria;p__Spirochaetota;c__Spirochaetia;o__Sphaerochaetales;f__Sphaerochaetaceae;g__UBA5920;s__
MAG_1265	F4556_bin_42	59.65	0	164	32	Medium-quality	744280	6874	200_1	61.5686	500	d__Bacteria;p__Actinobacteriota;c__Coriobacteriia;o__Coriobacteriales;f__Eggerthellaceae;g__;s__
MAG_1266	F4556_bin_46	57.92	1.12	594	15	Medium-quality	1101628	1955	1767_1	53.9656	500	d__Bacteria;p__Bacteroidota;c__Bacteroidia;o__Bacteroidales;f__Paludibacteraceae;g__;s__
MAG_1267	F4556_bin_49	72.83	4.09	390	46	Medium-quality	2229354	7189	1103_1	54.7173	500	d__Bacteria;p__Firmicutes_A;c__Clostridia;o__Lachnospirales;f__Lachnospiraceae;g__UBA7096;s__
MAG_1268	F4556_bin_57	67.3	0	307	23	Medium-quality	1552548	6708	144_2	69.2133	500	d__Bacteria;p__Verrucomicrobiota;c__Verrucomicrobiae;o__Verrucomicrobiales;f__Akkermansiaceae;g__Akkermansia;s__
MAG_1269	F4556_bin_7	51.74	2.99	217	39	Medium-quality	625931	3789	1496_1	38.5793	500	d__Bacteria;p__Patescibacteria;c__Saccharimonadia;o__Saccharimonadales;f__Saccharimonadaceae;g__UBA2834;s__
MAG_1270	F4560_bin_11	84.62	3.42	226	29	Medium-quality	2218745	13371	2002_0	70.4381	500	d__Bacteria;p__Cyanobacteria;c__Vampirovibrionia;o__Gastranaerophilales;f__Gastranaerophilaceae;g__CAG-306;s__
MAG_1271	F4560_bin_13	73.99	2.98	113	31	Medium-quality	1143730	17604	1778_1	61.2128	500	d__Bacteria;p__Firmicutes_A;c__Clostridia;o__TANB77;f__CAG-465;g__CAG-465;s__
MAG_1272	F4560_bin_23	69.34	1.42	270	24	Medium-quality	1144229	5009	2350_1	64.0899	500	d__Bacteria;p__Firmicutes;c__Bacilli;o__Erysipelotrichales;f__Erysipelotrichaceae;g__;s__
MAG_1273	F4560_bin_3	55.96	0	643	19	Medium-quality	1307405	2388	2338_1	57.649	500	d__Bacteria;p__Firmicutes;c__Bacilli;o__Erysipelotrichales;f__Erysipelotrichaceae;g__Solobacterium;s__
MAG_1274	F4563_bin_1	78.47	0	231	23	Medium-quality	1250292	6264	415_2	80.3684	500	d__Bacteria;p__Firmicutes_A;c__Clostridia;o__Oscillospirales;f__Oscillospiraceae;g__F23-B02;s__F23-B02 sp000431075
MAG_1275	F4563_bin_13	61.86	2.42	70	25	Medium-quality	1164159	48574	1933_0	53.3132	500	d__Bacteria;p__Cyanobacteria;c__Vampirovibrionia;o__Gastranaerophilales;f__Gastranaerophilaceae;g__CAG-196;s__
MAG_1276	F4563_bin_15	90.71	3.36	251	41	High-quality	2006174	9962	468_2	76.8691	500	d__Bacteria;p__Firmicutes_A;c__Clostridia;o__Oscillospirales;f__Oscillospiraceae;g__CAG-110;s__
MAG_1277	F4563_bin_17	51.2	0	274	10	Medium-quality	916207	3530	144_2	52.9739	500	d__Bacteria;p__Verrucomicrobiota;c__Verrucomicrobiae;o__Verrucomicrobiales;f__Akkermansiaceae;g__Akkermansia;s__
MAG_1278	F4563_bin_18	67.36	3.59	336	24	Medium-quality	1104082	4227	200_1	52.1205	500	d__Bacteria;p__Actinobacteriota;c__Coriobacteriia;o__Coriobacteriales;f__Eggerthellaceae;g__;s__
MAG_1279	F4563_bin_2	85.4	1.73	258	20	Medium-quality	1472421	7544	922_1	79.7268	500	d__Bacteria;p__Firmicutes_A;c__Clostridia;o__Oscillospirales;f__Acutalibacteraceae;g__Ruminococcus_E;s__
MAG_1280	F4563_bin_23	91.52	1.82	243	42	High-quality	2313428	12677	382_1	84.9265	500	d__Bacteria;p__Firmicutes_A;c__Clostridia;o__Christensenellales;f__CAG-74;g__;s__
MAG_1281	F4563_bin_26	81.02	0.34	289	9	Medium-quality	1532363	6351	516_1	81.5614	500	d__Bacteria;p__Firmicutes_A;c__Clostridia;o__Oscillospirales;f__Oscillospiraceae;g__CAG-110;s__
MAG_1282	F4563_bin_28	55.13	0	112	29	Medium-quality	1437633	22392	1939_0	57.305	500	d__Bacteria;p__Cyanobacteria;c__Vampirovibrionia;o__Gastranaerophilales;f__Gastranaerophilaceae;g__Zag111;s__
MAG_1283	F4563_bin_32	94.3	1.01	255	42	High-quality	2433287	13283	857_1	91.3116	500	d__Bacteria;p__Firmicutes_A;c__Clostridia;o__Monoglobales;f__UBA1381;g__;s__
MAG_1284	F4563_bin_33	52.35	1.72	807	18	Medium-quality	1558959	2056	1703_1	45.4065	500	d__Bacteria;p__Bacteroidota;c__Bacteroidia;o__Bacteroidales;f__Muribaculaceae;g__C941;s__
MAG_1285	F4563_bin_37	96.98	0	139	40	High-quality	2349212	30533	842_2	99.2224	500	d__Bacteria;p__Firmicutes_A;c__Clostridia;o__Oscillospirales;f__Ruminococcaceae;g__Ruminiclostridium_E;s__
MAG_1286	F4563_bin_4	54	0	719	16	Medium-quality	1291519	1830	1865_1	55.6312	500	d__Bacteria;p__Spirochaetota;c__Spirochaetia;o__Treponematales;f__Treponemataceae;g__Treponema_D;s__Treponema_D porcinum
MAG_1287	F4563_bin_41	79.28	1.66	551	21	Medium-quality	2507457	5502	375_0	72.8503	500	d__Bacteria;p__Firmicutes_A;c__Clostridia;o__Christensenellales;f__CAG-74;g__UBA11524;s__
MAG_1288	F4563_bin_47	71.54	4.59	175	31	Medium-quality	1424866	14618	2082_0	51.1314	500	d__Bacteria;p__Firmicutes_A;c__Clostridia;o__TANB77;f__CAG-508;g__CAG-245;s__
MAG_1289	F4563_bin_5	71.78	1.22	120	17	Medium-quality	1026528	11416	2115_2	67.7088	500	d__Bacteria;p__Firmicutes_A;c__Clostridia;o__TANB77;f__CAG-508;g__;s__
MAG_1290	F4563_bin_6	53.64	4.24	287	23	Medium-quality	1273928	8505	1959_0	34.4048	500	d__Bacteria;p__Cyanobacteria;c__Vampirovibrionia;o__Gastranaerophilales;f__Gastranaerophilaceae;g__CAG-196;s__
MAG_1291	F4563_bin_9	94.92	0.5	231	33	High-quality	1996941	11551	894_1	94.9513	500	d__Bacteria;p__Firmicutes_A;c__Clostridia;o__Oscillospirales;f__Acutalibacteraceae;g__UBA6857;s__
MAG_1292	F4580_bin_1	76.18	0.7	300	27	Medium-quality	1320680	5568	1865_1	74.5528	500	d__Bacteria;p__Spirochaetota;c__Spirochaetia;o__Treponematales;f__Treponemataceae;g__Treponema_D;s__Treponema_D porcinum
MAG_1293	F4580_bin_13	91.95	0.67	169	33	High-quality	1920209	23720	843_1	90.7876	500	d__Bacteria;p__Firmicutes_A;c__Clostridia;o__Oscillospirales;f__Ruminococcaceae;g__Ruminiclostridium_E;s__
MAG_1294	F4580_bin_14	91.3	0.34	190	32	High-quality	1793416	13805	953_1	91.67	500	d__Bacteria;p__Firmicutes_A;c__Clostridia;o__Oscillospirales;f__Acutalibacteraceae;g__DTU089_A;s__DTU089_A sp002440045
MAG_1295	F4580_bin_19	76.92	1.16	218	37	Medium-quality	875574	7330	1476_1	73.0526	500	d__Bacteria;p__Proteobacteria;c__Alphaproteobacteria;o__Rs-D84;f__Rs-D84;g__Rs-D84;s__
MAG_1296	F4580_bin_2	60.5	1.72	275	15	Medium-quality	1000145	4288	933_2	53.7161	500	d__Bacteria;p__Firmicutes_A;c__Clostridia;o__Oscillospirales;f__Acutalibacteraceae;g__Eubacterium_R;s__
MAG_1297	F4580_bin_25	64.59	0.17	269	10	Medium-quality	1172135	4953	521_1	65.5874	500	d__Bacteria;p__Firmicutes_A;c__Clostridia;o__Oscillospirales;f__Oscillospiraceae;g__CAG-110;s__
MAG_1298	F4580_bin_28	67.37	1.05	416	29	Medium-quality	1405938	4173	1842_1	63.9302	500	d__Bacteria;p__Spirochaetota;c__Spirochaetia;o__Treponematales;f__Treponemataceae;g__Treponema_D;s__Treponema_D succinifaciens
MAG_1299	F4580_bin_30	66.77	2.85	784	34	Medium-quality	1726530	2999	1703_1	54.8692	500	d__Bacteria;p__Bacteroidota;c__Bacteroidia;o__Bacteroidales;f__Muribaculaceae;g__C941;s__
MAG_1300	F4580_bin_38	50.17	1.72	528	24	Medium-quality	1463239	3445	875_1	43.3386	500	d__Bacteria;p__Firmicutes_A;c__Clostridia;o__Oscillospirales;f__Acutalibacteraceae;g__CAG-488;s__CAG-488 sp000434055
MAG_1301	F4580_bin_41	57.37	0	353	21	Medium-quality	1001701	3845	582_1	59.1624	500	d__Bacteria;p__Firmicutes_A;c__Clostridia;o__Oscillospirales;f__Oscillospiraceae;g__CAG-103;s__CAG-103 sp900317855
MAG_1302	F4580_bin_5	59.06	0	581	18	Medium-quality	1803369	3483	388_1	60.831	500	d__Bacteria;p__Firmicutes_A;c__Clostridia;o__Christensenellales;f__CAG-74;g__UBA11524;s__
MAG_1303	F4582_bin_10	75.63	1.5	270	26	Medium-quality	1490856	6650	854_1	70.5414	500	d__Bacteria;p__Firmicutes_A;c__Clostridia;o__Monoglobales;f__UBA1381;g__CAG-41;s__
MAG_1304	F4582_bin_11	74.63	0.67	68	45	Medium-quality	1062296	21715	1912_1	73.4484	500	d__Bacteria;p__Firmicutes_A;c__Clostridia;o__Oscillospirales;f__Acutalibacteraceae;g__;s__
MAG_1305	F4582_bin_18	52.57	2.92	595	5	Medium-quality	1113046	1956	876_1	41.0757	500	d__Bacteria;p__Firmicutes_A;c__Clostridia;o__Oscillospirales;f__Acutalibacteraceae;g__CAG-488;s__
MAG_1306	F4582_bin_3	62.32	0.85	17	46	Medium-quality	688091	88453	1490_1	60.5434	500	d__Bacteria;p__Patescibacteria;c__Saccharimonadia;o__Saccharimonadales;f__Saccharimonadaceae;g__UBA2866;s__
MAG_1307	F4582_bin_31	51.21	1.83	694	6	Medium-quality	1278346	1893	845_2	43.6986	500	d__Bacteria;p__Firmicutes_A;c__Clostridia;o__Oscillospirales;f__Ruminococcaceae;g__Ruminiclostridium_E;s__
MAG_1308	F4582_bin_32	67.88	0.93	157	18	Medium-quality	984326	9067	2158_1	65.2087	500	d__Bacteria;p__Firmicutes_A;c__Clostridia;o__TANB77;f__CAG-508;g__CAG-452;s__
MAG_1309	F4592_bin_16	96.85	2.42	124	36	High-quality	1778086	22068	169_1	87.7285	500	d__Bacteria;p__Firmicutes_A;c__Clostridia;o__Christensenellales;f__CAG-138;g__PeH17;s__
MAG_1310	F4592_bin_36	79.65	2.18	552	29	Medium-quality	1639422	3728	181_1	71.3532	500	d__Bacteria;p__Firmicutes_A;c__Clostridia;o__Christensenellales;f__CAG-138;g__;s__
MAG_1311	F4592_bin_38	56.36	2.63	368	12	Medium-quality	1105777	3251	1567_1	44.966	500	d__Bacteria;p__Bacteroidota;c__Bacteroidia;o__Bacteroidales;f__UBA932;g__RC9;s__
MAG_1312	F4592_bin_40	82.54	2.35	220	30	Medium-quality	1699651	15795	419_1	72.8893	500	d__Bacteria;p__Firmicutes_A;c__Clostridia;o__Oscillospirales;f__Oscillospiraceae;g__F23-B02;s__
MAG_1313	F4595_bin_14	88.81	0.23	83	38	Medium-quality	1972832	38218	1845_1	89.9511	500	d__Bacteria;p__Spirochaetota;c__Spirochaetia;o__Treponematales;f__Treponemataceae;g__Treponema_D;s__
MAG_1314	F4595_bin_15	90.17	1.62	185	26	High-quality	1167731	13061	2363_1	84.938	500	d__Bacteria;p__Firmicutes;c__Bacilli;o__Erysipelotrichales;f__Erysipelotrichaceae;g__UBA636;s__
MAG_1315	F4595_bin_18	89.38	2.41	161	21	Medium-quality	1785698	31580	86_1	79.5797	500	d__Bacteria;p__Firmicutes;c__Bacilli;o__Lactobacillales;f__Aerococcaceae;g__Aerococcus;s__Aerococcus urinaeequi
MAG_1316	F4595_bin_21	91.9	0.11	189	32	High-quality	1570079	11615	669_1	93.4925	500	d__Bacteria;p__Firmicutes_A;c__Clostridia;o__Oscillospirales;f__Acutalibacteraceae;g__Eubacterium_R;s__
MAG_1317	F4595_bin_23	96.59	0.06	148	41	High-quality	2215858	24751	481_2	98.5468	500	d__Bacteria;p__Firmicutes_A;c__Clostridia;o__Oscillospirales;f__Oscillospiraceae;g__CAG-110;s__
MAG_1318	F4595_bin_25	88.03	2.99	122	41	Medium-quality	1906562	28312	1998_2	75.306	500	d__Bacteria;p__Cyanobacteria;c__Vampirovibrionia;o__Gastranaerophilales;f__Gastranaerophilaceae;g__;s__
MAG_1319	F4595_bin_36	84	0.38	206	33	Medium-quality	1715869	18952	1145_1	84.2388	500	d__Bacteria;p__Firmicutes_A;c__Clostridia;o__Lachnospirales;f__Lachnospiraceae;g__;s__
MAG_1320	F4595_bin_39	92.06	0.34	129	28	High-quality	1656110	25764	922_1	92.9055	500	d__Bacteria;p__Firmicutes_A;c__Clostridia;o__Oscillospirales;f__Acutalibacteraceae;g__Ruminococcus_E;s__
MAG_1321	F4595_bin_4	73.5	3.42	185	38	Medium-quality	2180002	25795	1946_0	58.6058	500	d__Bacteria;p__Cyanobacteria;c__Vampirovibrionia;o__Gastranaerophilales;f__Gastranaerophilaceae;g__Zag111;s__
MAG_1322	F4595_bin_42	70.53	1.75	332	20	Medium-quality	1717874	6370	1151_1	65.4321	500	d__Bacteria;p__Firmicutes_A;c__Clostridia;o__Lachnospirales;f__Lachnospiraceae;g__;s__
MAG_1323	F4595_bin_45	96.57	0.2	399	57	High-quality	2338596	8147	213_1	97.5255	500	d__Bacteria;p__Actinobacteriota;c__Coriobacteriia;o__Coriobacteriales;f__;g__;s__
MAG_1324	F4595_bin_47	55.68	0.67	67	19	Medium-quality	888668	20036	2137_0	54.4809	500	d__Bacteria;p__Firmicutes_A;c__Clostridia;o__TANB77;f__CAG-508;g__;s__
MAG_1325	F4595_bin_48	71.57	2.28	284	21	Medium-quality	1427634	6245	1963_2	62.5238	500	d__Bacteria;p__Cyanobacteria;c__Vampirovibrionia;o__Gastranaerophilales;f__Gastranaerophilaceae;g__CAG-196;s__
MAG_1326	F4595_bin_51	62.11	2.01	219	14	Medium-quality	1046697	6490	414_1	54.6361	500	d__Bacteria;p__Firmicutes_A;c__Clostridia;o__Oscillospirales;f__Oscillospiraceae;g__F23-B02;s__
MAG_1327	F4595_bin_52	56.8	1.01	244	8	Medium-quality	966985	4945	1943_0	53.5971	500	d__Bacteria;p__Cyanobacteria;c__Vampirovibrionia;o__Gastranaerophilales;f__Gastranaerophilaceae;g__Gastranaerophilus;s__
MAG_1328	F4595_bin_53	50	1.72	289	7	Medium-quality	935919	3396	1567_1	43.1655	500	d__Bacteria;p__Bacteroidota;c__Bacteroidia;o__Bacteroidales;f__UBA932;g__RC9;s__
MAG_1329	F4595_bin_55	83.97	3.15	422	31	Medium-quality	1970178	7323	468_1	70.6025	500	d__Bacteria;p__Firmicutes_A;c__Clostridia;o__Oscillospirales;f__Oscillospiraceae;g__CAG-110;s__
MAG_1330	F4595_bin_7	92.79	0	195	33	High-quality	1859245	13969	904_2	94.8626	500	d__Bacteria;p__Firmicutes_A;c__Clostridia;o__Oscillospirales;f__Acutalibacteraceae;g__CAG-180;s__
MAG_1331	F4596_bin_10	56.95	1.1	264	13	Medium-quality	557022	2128	1473_2	54.214	500	d__Bacteria;p__Proteobacteria;c__Alphaproteobacteria;o__Rs-D84;f__Rs-D84;g__Rs-D84;s__
MAG_1332	F4596_bin_11	68.85	0.56	265	12	Medium-quality	1016850	4321	817_1	68.1478	500	d__Bacteria;p__Firmicutes_A;c__Clostridia;o__Oscillospirales;f__Acutalibacteraceae;g__UBA737;s__
MAG_1333	F4596_bin_19	75.73	0.34	91	20	Medium-quality	1364200	20415	873_1	76.525	500	d__Bacteria;p__Firmicutes_A;c__Clostridia;o__Oscillospirales;f__Acutalibacteraceae;g__CAG-177;s__
MAG_1334	F4596_bin_22	63.24	0	283	14	Medium-quality	945245	3825	586_1	65.0313	500	d__Bacteria;p__Firmicutes_A;c__Clostridia;o__Oscillospirales;f__Oscillospiraceae;g__ER4;s__
MAG_1335	F4596_bin_24	81.38	0	187	19	Medium-quality	1368049	9229	933_2	83.3626	500	d__Bacteria;p__Firmicutes_A;c__Clostridia;o__Oscillospirales;f__Acutalibacteraceae;g__Eubacterium_R;s__
MAG_1336	F4596_bin_30	63.56	4.02	562	8	Medium-quality	1454367	3567	876_1	45.6382	500	d__Bacteria;p__Firmicutes_A;c__Clostridia;o__Oscillospirales;f__Acutalibacteraceae;g__CAG-488;s__
MAG_1337	F4596_bin_39	82.38	2.95	341	22	Medium-quality	1271170	4088	2364_1	70.6158	500	d__Bacteria;p__Firmicutes;c__Bacilli;o__Erysipelotrichales;f__Erysipelotrichaceae;g__UBA636;s__
MAG_1338	F4596_bin_5	92.89	0.83	123	38	High-quality	1022861	11738	1479_1	90.7748	500	d__Bacteria;p__Verrucomicrobiota_A;c__Chlamydiia;o__Chlamydiales;f__Chlamydiaceae;g__Chlamydia;s__Chlamydia suis
MAG_1339	F4596_bin_50	79.35	0.38	399	16	Medium-quality	1426399	5003	924_2	79.4263	500	d__Bacteria;p__Firmicutes_A;c__Clostridia;o__Oscillospirales;f__Acutalibacteraceae;g__Ruminococcus_E;s__
MAG_1340	F4596_bin_53	71.24	0	273	18	Medium-quality	1170550	4787	181_1	73.08	500	d__Bacteria;p__Firmicutes_A;c__Clostridia;o__Christensenellales;f__CAG-138;g__;s__
MAG_1341	F4596_bin_54	87.69	2.79	205	24	Medium-quality	1361206	11467	177_1	75.7697	500	d__Bacteria;p__Firmicutes_A;c__Clostridia;o__Christensenellales;f__CAG-138;g__PeH17;s__
MAG_1342	F4596_bin_60	66.84	2.25	66	19	Medium-quality	1014915	21409	2257_0	57.7553	500	d__Bacteria;p__Firmicutes;c__Bacilli;o__RF39;f__CAG-611;g__CAG-710;s__
MAG_1343	F4596_bin_61	75.21	1.2	307	34	Medium-quality	1133628	6198	214_1	71.1061	500	d__Bacteria;p__Actinobacteriota;c__Coriobacteriia;o__Coriobacteriales;f__QAMH01;g__;s__
MAG_1344	F4596_bin_64	98.32	1.23	83	40	High-quality	1931525	41730	940_1	94.8902	500	d__Bacteria;p__Firmicutes_A;c__Clostridia;o__Oscillospirales;f__Acutalibacteraceae;g__Eubacterium_R;s__
MAG_1345	F4596_bin_65	89.01	0	60	47	Medium-quality	1046028	143140	1476_1	91.5879	500	d__Bacteria;p__Proteobacteria;c__Alphaproteobacteria;o__Rs-D84;f__Rs-D84;g__Rs-D84;s__
MAG_1346	F4596_bin_75	54.98	0	135	21	Medium-quality	955552	11223	2284_0	57.0051	500	d__Bacteria;p__Firmicutes;c__Bacilli;o__RF39;f__CAG-822;g__UBA5026;s__
MAG_1347	F4596_bin_76	56.35	0	251	11	Medium-quality	1050775	4906	169_1	58.1954	500	d__Bacteria;p__Firmicutes_A;c__Clostridia;o__Christensenellales;f__CAG-138;g__PeH17;s__
MAG_1348	F4650_bin_14	93.62	0.95	102	23	High-quality	1352298	19465	1069_1	91.0146	500	d__Bacteria;p__Firmicutes_A;c__Clostridia;o__Peptostreptococcales;f__Anaerovoracaceae;g__Mogibacterium;s__
MAG_1349	F4650_bin_19	94.87	4.9	385	27	High-quality	2518534	10169	1017_1	72.6461	500	d__Bacteria;p__Firmicutes_A;c__Clostridia;o__Peptostreptococcales;f__Anaerovoracaceae;g__CAG-145;s__
MAG_1350	F4650_bin_23	73.66	3.13	243	20	Medium-quality	1385289	7459	1567_1	59.9463	500	d__Bacteria;p__Bacteroidota;c__Bacteroidia;o__Bacteroidales;f__UBA932;g__RC9;s__
MAG_1351	F4650_bin_29	52.61	3.45	985	35	Medium-quality	1745328	1787	898_2	36.9861	500	d__Bacteria;p__Firmicutes_A;c__Clostridia;o__Oscillospirales;f__Acutalibacteraceae;g__DTU089_A;s__
MAG_1352	F4650_bin_30	78.25	1.14	498	26	Medium-quality	1729149	4660	1703_1	74.7642	500	d__Bacteria;p__Bacteroidota;c__Bacteroidia;o__Bacteroidales;f__Muribaculaceae;g__C941;s__
MAG_1353	F4650_bin_31	61.41	2.33	144	17	Medium-quality	1333435	14338	2126_0	52.6148	500	d__Bacteria;p__Firmicutes_A;c__Clostridia;o__TANB77;f__CAG-508;g__CAG-269;s__
MAG_1354	F4650_bin_32	58.93	4.47	690	25	Medium-quality	2331256	3733	386_1	38.8626	500	d__Bacteria;p__Firmicutes_A;c__Clostridia;o__Christensenellales;f__CAG-74;g__UBA11524;s__
MAG_1355	F4650_bin_33	51.72	1.72	225	13	Medium-quality	800184	3954	548_1	44.9185	500	d__Bacteria;p__Firmicutes_A;c__Clostridia;o__Oscillospirales;f__Oscillospiraceae;g__CAG-83;s__
MAG_1356	F4653_bin_10	53.57	1.14	677	16	Medium-quality	1119667	1635	1877_1	49.4768	500	d__Bacteria;p__Spirochaetota;c__Spirochaetia;o__Sphaerochaetales;f__Sphaerochaetaceae;g__UBA5920;s__
MAG_1357	F4653_bin_25	54.73	0.86	324	15	Medium-quality	1290274	4366	1703_1	53.11	500	d__Bacteria;p__Bacteroidota;c__Bacteroidia;o__Bacteroidales;f__Muribaculaceae;g__C941;s__
MAG_1358	F4653_bin_32	95.74	0	123	25	High-quality	2383271	37640	1016_1	98.0278	500	d__Bacteria;p__Firmicutes_A;c__Clostridia;o__Peptostreptococcales;f__Anaerovoracaceae;g__;s__
MAG_1359	F4653_bin_38	58.49	1.77	330	18	Medium-quality	1050353	4121	1522_1	51.4475	500	d__Bacteria;p__Bacteroidota;c__Bacteroidia;o__Bacteroidales;f__Paludibacteraceae;g__RF16;s__
MAG_1360	F4653_bin_39	68.63	1.51	534	20	Medium-quality	1073045	2139	1758_1	63.0471	500	d__Bacteria;p__Bacteroidota;c__Bacteroidia;o__Bacteroidales;f__UBA932;g__UBA1232;s__
MAG_1361	F4653_bin_42	97.99	0	125	42	High-quality	2131892	28498	843_1	100.217	500	d__Bacteria;p__Firmicutes_A;c__Clostridia;o__Oscillospirales;f__Ruminococcaceae;g__Ruminiclostridium_E;s__
MAG_1362	F4653_bin_60	68.94	1.37	264	19	Medium-quality	1359409	6616	1567_1	64.0859	500	d__Bacteria;p__Bacteroidota;c__Bacteroidia;o__Bacteroidales;f__UBA932;g__RC9;s__
MAG_1363	F4653_bin_62	79.31	0	242	12	Medium-quality	1417428	7579	1021_1	81.2498	500	d__Bacteria;p__Firmicutes_A;c__Clostridia;o__Peptostreptococcales;f__Anaerovoracaceae;g__;s__
MAG_1364	F4655_bin_29	71.35	2.02	153	35	Medium-quality	2109214	20682	374_2	65.0911	500	d__Bacteria;p__Firmicutes_A;c__Clostridia;o__Christensenellales;f__CAG-74;g__;s__
MAG_1365	F4655_bin_3	86.48	2.8	619	23	Medium-quality	1740978	3396	181_1	75.1787	500	d__Bacteria;p__Firmicutes_A;c__Clostridia;o__Christensenellales;f__CAG-138;g__;s__
MAG_1366	F4655_bin_52	74.05	0.81	355	34	Medium-quality	1168368	3674	214_1	71.7826	500	d__Bacteria;p__Actinobacteriota;c__Coriobacteriia;o__Coriobacteriales;f__QAMH01;g__;s__
MAG_1367	F4655_bin_58	70.12	0	73	16	Medium-quality	1051370	25315	2177_1	72.3217	500	d__Bacteria;p__Firmicutes;c__Bacilli;o__RF39;f__CAG-611;g__CAG-877;s__
MAG_1368	F4655_bin_7	92.54	0	215	30	High-quality	1958772	12163	894_1	94.5825	500	d__Bacteria;p__Firmicutes_A;c__Clostridia;o__Oscillospirales;f__Acutalibacteraceae;g__UBA6857;s__
MAG_1369	F4656_bin_1	69.98	2.56	402	23	Medium-quality	1336870	3596	1865_1	61.5179	500	d__Bacteria;p__Spirochaetota;c__Spirochaetia;o__Treponematales;f__Treponemataceae;g__Treponema_D;s__Treponema_D porcinum
MAG_1370	F4656_bin_12	85.48	1.31	297	35	Medium-quality	1603230	8450	894_1	81.0806	500	d__Bacteria;p__Firmicutes_A;c__Clostridia;o__Oscillospirales;f__Acutalibacteraceae;g__UBA6857;s__
MAG_1371	F4656_bin_15	73.56	0.86	324	10	Medium-quality	1066441	3508	933_2	71.8925	500	d__Bacteria;p__Firmicutes_A;c__Clostridia;o__Oscillospirales;f__Acutalibacteraceae;g__Eubacterium_R;s__
MAG_1372	F4656_bin_18	74.97	0.39	322	18	Medium-quality	1423135	5244	1150_1	75.2698	500	d__Bacteria;p__Firmicutes_A;c__Clostridia;o__Lachnospirales;f__Lachnospiraceae;g__;s__
MAG_1373	F4656_bin_23	70.18	0.88	285	14	Medium-quality	1323094	7000	854_1	67.7025	500	d__Bacteria;p__Firmicutes_A;c__Clostridia;o__Monoglobales;f__UBA1381;g__CAG-41;s__
MAG_1374	F4656_bin_26	70.46	2.41	375	27	Medium-quality	1598351	4919	468_2	61.7019	500	d__Bacteria;p__Firmicutes_A;c__Clostridia;o__Oscillospirales;f__Oscillospiraceae;g__CAG-110;s__
MAG_1375	F4656_bin_4	71.66	1.24	421	17	Medium-quality	1439036	3696	1877_1	67.2439	500	d__Bacteria;p__Spirochaetota;c__Spirochaetia;o__Sphaerochaetales;f__Sphaerochaetaceae;g__UBA5920;s__
MAG_1376	F4656_bin_46	52.18	3.64	418	9	Medium-quality	1199070	2960	1868_2	35.7156	500	d__Bacteria;p__Spirochaetota;c__Spirochaetia;o__Treponematales;f__Treponemataceae;g__Treponema_D;s__
MAG_1377	F4657_bin_2	57.97	0.43	287	6	Medium-quality	815036	3020	1408_1	57.56	500	d__Bacteria;p__Firmicutes_A;c__Clostridia;o__4C28d-15;f__CAG-917;g__CAG-349;s__CAG-349 sp003539515
MAG_1378	F4657_bin_29	82.35	4.07	430	13	Medium-quality	1450562	5170	181_1	63.8567	500	d__Bacteria;p__Firmicutes_A;c__Clostridia;o__Christensenellales;f__CAG-138;g__;s__
MAG_1379	F4657_bin_30	94.89	2.35	232	44	High-quality	2203568	12474	468_2	85.658	500	d__Bacteria;p__Firmicutes_A;c__Clostridia;o__Oscillospirales;f__Oscillospiraceae;g__CAG-110;s__
MAG_1380	F4657_bin_4	63.8	1.82	660	20	Medium-quality	1309465	2390	1865_1	56.3892	500	d__Bacteria;p__Spirochaetota;c__Spirochaetia;o__Treponematales;f__Treponemataceae;g__Treponema_D;s__Treponema_D porcinum
MAG_1381	F4657_bin_41	75.61	0.32	341	25	Medium-quality	1428155	4731	861_1	76.1675	500	d__Bacteria;p__Firmicutes_A;c__Clostridia;o__Christensenellales;f__QALW01;g__;s__
MAG_1382	F4657_bin_5	65.68	0.64	326	14	Medium-quality	1153275	4086	272_1	64.7123	500	d__Bacteria;p__Firmicutes_A;c__Clostridia;o__Oscillospirales;f__Ruminococcaceae;g__;s__
MAG_1383	F4657_bin_51	51.01	0.79	444	11	Medium-quality	761491	1790	1758_1	49.2131	500	d__Bacteria;p__Bacteroidota;c__Bacteroidia;o__Bacteroidales;f__UBA932;g__UBA1232;s__
MAG_1384	F4657_bin_55	73.76	0.58	59	34	Medium-quality	1252316	44357	2093_1	73.1835	500	d__Bacteria;p__Firmicutes_A;c__Clostridia;o__TANB77;f__CAG-508;g__;s__
MAG_1385	F4657_bin_60	80.28	4.2	486	41	Medium-quality	2429548	8527	1871_1	61.2454	500	d__Bacteria;p__Spirochaetota;c__Spirochaetia;o__Treponematales;f__Treponemataceae;g__Treponema_D;s__
MAG_1386	F4658_bin_14	75.92	1.19	345	28	Medium-quality	1145075	3569	214_1	72.1429	500	d__Bacteria;p__Actinobacteriota;c__Coriobacteriia;o__Coriobacteriales;f__QAMH01;g__;s__
MAG_1387	F4658_bin_20	94.41	0	219	50	High-quality	2628280	27218	1664_1	96.6274	500	d__Bacteria;p__Bacteroidota;c__Bacteroidia;o__Bacteroidales;f__Bacteroidaceae;g__UBA4334;s__UBA4334 sp900316975
MAG_1388	F4658_bin_27	60.34	0	353	16	Medium-quality	1167345	5436	541_1	62.2076	500	d__Bacteria;p__Firmicutes_A;c__Clostridia;o__Oscillospirales;f__Oscillospiraceae;g__CAG-83;s__
MAG_1389	F4658_bin_29	56.59	0.92	289	12	Medium-quality	913402	3375	181_1	54.005	500	d__Bacteria;p__Firmicutes_A;c__Clostridia;o__Christensenellales;f__CAG-138;g__;s__
MAG_1390	F4658_bin_33	58.75	2.31	545	20	Medium-quality	1677774	3689	258_1	48.9835	500	d__Bacteria;p__Verrucomicrobiota;c__Kiritimatiellae;o__RFP12;f__UBA1067;g__UBA1067;s__
MAG_1391	F4658_bin_34	74.51	1.44	333	32	Medium-quality	1753133	7150	144_2	69.2372	500	d__Bacteria;p__Verrucomicrobiota;c__Verrucomicrobiae;o__Verrucomicrobiales;f__Akkermansiaceae;g__Akkermansia;s__
MAG_1392	F4658_bin_45	51.15	1.72	760	9	Medium-quality	1323471	1785	174_1	45.8958	500	d__Bacteria;p__Firmicutes_A;c__Clostridia;o__Oscillospirales;f__Acutalibacteraceae;g__;s__
MAG_1393	F4658_bin_5	59.49	1.83	531	12	Medium-quality	995472	1928	1758_1	52.3486	500	d__Bacteria;p__Bacteroidota;c__Bacteroidia;o__Bacteroidales;f__UBA932;g__UBA1232;s__
MAG_1394	F4658_bin_52	73.09	3.58	370	25	Medium-quality	1383065	4138	972_0	57.5952	500	d__Bacteria;p__Firmicutes_A;c__Clostridia;o__Oscillospirales;f__CAG-272;g__;s__
MAG_1395	F4658_bin_54	60.8	2.76	512	17	Medium-quality	1386005	3150	357_1	48.7492	500	d__Bacteria;p__Firmicutes_A;c__Clostridia;o__Christensenellales;f__CAG-74;g__;s__
MAG_1396	F4659_bin_10	62.97	1.79	56	23	Medium-quality	1188333	31456	2087_0	56.2689	500	d__Bacteria;p__Firmicutes_A;c__Clostridia;o__TANB77;f__CAG-508;g__CAG-492;s__
MAG_1397	F4659_bin_14	54.78	0	303	14	Medium-quality	1219166	4669	521_1	56.6146	500	d__Bacteria;p__Firmicutes_A;c__Clostridia;o__Oscillospirales;f__Oscillospiraceae;g__CAG-110;s__
MAG_1398	F4659_bin_21	72.41	0	412	24	Medium-quality	1215826	3653	214_1	74.1913	500	d__Bacteria;p__Actinobacteriota;c__Coriobacteriia;o__Coriobacteriales;f__QAMH01;g__;s__
MAG_1399	F4659_bin_26	78.94	0.69	367	17	Medium-quality	1539656	4845	894_1	77.7927	500	d__Bacteria;p__Firmicutes_A;c__Clostridia;o__Oscillospirales;f__Acutalibacteraceae;g__UBA6857;s__
MAG_1400	F4659_bin_31	65.17	0.56	34	14	Medium-quality	743873	31631	2268_0	64.6201	500	d__Bacteria;p__Firmicutes;c__Bacilli;o__RF39;f__CAG-433;g__RUG630;s__
MAG_1401	F4659_bin_37	86.48	0.67	30	40	Medium-quality	1593559	86616	272_1	85.5988	500	d__Bacteria;p__Firmicutes_A;c__Clostridia;o__Oscillospirales;f__Ruminococcaceae;g__;s__
MAG_1402	F4659_bin_43	83.52	0	397	40	Medium-quality	2571450	8461	1434_1	85.4837	500	d__Bacteria;p__Fibrobacterota;c__Fibrobacteria;o__Fibrobacterales;f__Fibrobacteraceae;g__Fibrobacter;s__Fibrobacter sp900142475
MAG_1403	F4659_bin_46	69.91	0.02	175	30	Medium-quality	1016447	7584	2165_1	71.7499	500	d__Bacteria;p__Firmicutes_A;c__Clostridia;o__TANB77;f__CAG-465;g__;s__
MAG_1404	F4659_bin_58	58.61	2.76	411	11	Medium-quality	1177345	2998	569_1	47.2384	500	d__Bacteria;p__Firmicutes_A;c__Clostridia;o__Oscillospirales;f__Oscillospiraceae;g__Ruminiclostridium_C;s__
MAG_1405	F4660_bin_16	83.56	0	34	32	Medium-quality	961711	43708	2225_1	85.8803	500	d__Bacteria;p__Firmicutes;c__Bacilli;o__RF39;f__CAG-302;g__CAG-302;s__CAG-302 sp001916775
MAG_1406	F4660_bin_19	92.65	4.79	345	34	High-quality	1921060	10224	2424_1	71.6317	500	d__Bacteria;p__Firmicutes;c__Bacilli;o__Lactobacillales;f__Lactobacillaceae;g__Lactobacillus_H;s__Lactobacillus_H mucosae
MAG_1407	F4660_bin_31	72.19	2.24	29	39	Medium-quality	1453371	129626	2138_0	63.5463	500	d__Bacteria;p__Firmicutes_A;c__Clostridia;o__TANB77;f__CAG-508;g__;s__
MAG_1408	F4660_bin_37	78.75	1.57	311	21	Medium-quality	1741196	8793	833_1	72.8721	500	d__Bacteria;p__Firmicutes_A;c__Clostridia;o__Oscillospirales;f__Ruminococcaceae;g__CAG-115;s__
MAG_1409	F4661_bin_17	93.96	0.36	146	32	High-quality	1530509	16434	1301_1	94.4479	500	d__Bacteria;p__Firmicutes_A;c__Clostridia;o__Oscillospirales;f__Acutalibacteraceae;g__UBA1227;s__
MAG_1410	F4661_bin_19	71.62	1.82	431	30	Medium-quality	1447010	5491	1865_1	64.3898	500	d__Bacteria;p__Spirochaetota;c__Spirochaetia;o__Treponematales;f__Treponemataceae;g__Treponema_D;s__Treponema_D porcinum
MAG_1411	F4661_bin_22	72.89	3.04	543	28	Medium-quality	3733821	9718	254_1	59.6838	500	d__Bacteria;p__Verrucomicrobiota;c__Kiritimatiellae;o__RFP12;f__UBA1067;g__UBA1067;s__
MAG_1412	F4661_bin_25	52.61	0.61	441	14	Medium-quality	766280	1907	1784_1	51.2002	500	d__Bacteria;p__Campylobacterota;c__Campylobacteria;o__Campylobacterales;f__Campylobacteraceae;g__Campylobacter;s__
MAG_1413	F4661_bin_4	72.88	0.84	347	13	Medium-quality	1299778	4087	894_1	71.3257	500	d__Bacteria;p__Firmicutes_A;c__Clostridia;o__Oscillospirales;f__Acutalibacteraceae;g__UBA6857;s__
MAG_1414	F4661_bin_41	68.63	0.67	157	36	Medium-quality	1009421	8671	1914_0	67.249	500	d__Bacteria;p__Firmicutes_A;c__Clostridia;o__Oscillospirales;f__Acutalibacteraceae;g__;s__
MAG_1415	F4661_bin_42	82.15	1.34	505	27	Medium-quality	1676942	4062	874_1	77.2544	500	d__Bacteria;p__Firmicutes_A;c__Clostridia;o__Oscillospirales;f__Acutalibacteraceae;g__CAG-177;s__CAG-177 sp003514385
MAG_1416	F4661_bin_50	94.69	1.68	165	43	High-quality	2226633	18717	569_1	89.5462	500	d__Bacteria;p__Firmicutes_A;c__Clostridia;o__Oscillospirales;f__Oscillospiraceae;g__Ruminiclostridium_C;s__
MAG_1417	F4661_bin_51	70.62	0.89	422	18	Medium-quality	1450175	3769	832_2	68.4031	500	d__Bacteria;p__Firmicutes_A;c__Clostridia;o__Oscillospirales;f__Ruminococcaceae;g__CAG-115;s__
MAG_1418	F4661_bin_54	62.6	1.85	301	15	Medium-quality	1010502	3615	933_2	56.0541	500	d__Bacteria;p__Firmicutes_A;c__Clostridia;o__Oscillospirales;f__Acutalibacteraceae;g__Eubacterium_R;s__
MAG_1419	F4661_bin_55	70.5	0	75	31	Medium-quality	1020583	26140	1908_2	72.7087	500	d__Bacteria;p__Firmicutes_A;c__Clostridia;o__Oscillospirales;f__Acutalibacteraceae;g__UBA3753;s__
MAG_1420	F4661_bin_56	77.21	1.3	497	21	Medium-quality	1403154	3439	1758_1	72.4782	500	d__Bacteria;p__Bacteroidota;c__Bacteroidia;o__Bacteroidales;f__UBA932;g__UBA1232;s__
MAG_1421	F4661_bin_58	59.6	1.14	286	15	Medium-quality	1280223	5352	1956_1	56.3343	500	d__Bacteria;p__Cyanobacteria;c__Vampirovibrionia;o__Gastranaerophilales;f__Gastranaerophilaceae;g__CAG-196;s__
MAG_1422	F4661_bin_62	80.65	1.26	359	32	Medium-quality	1183673	5332	214_1	76.2134	500	d__Bacteria;p__Actinobacteriota;c__Coriobacteriia;o__Coriobacteriales;f__QAMH01;g__;s__
MAG_1423	F4661_bin_66	86.47	2.69	230	41	Medium-quality	1405834	8904	191_1	74.9948	500	d__Bacteria;p__Firmicutes_A;c__Clostridia;o__Christensenellales;f__;g__;s__
MAG_1424	F4661_bin_69	79.2	1.5	407	19	Medium-quality	1520635	6131	181_1	73.7813	500	d__Bacteria;p__Firmicutes_A;c__Clostridia;o__Christensenellales;f__CAG-138;g__;s__
MAG_1425	F4661_bin_70	59.47	0.27	235	25	Medium-quality	873589	4233	200_1	60.2033	500	d__Bacteria;p__Actinobacteriota;c__Coriobacteriia;o__Coriobacteriales;f__Eggerthellaceae;g__;s__
MAG_1426	F4664_bin_30	76.37	1.65	203	34	Medium-quality	826806	7206	1476_1	70.0488	500	d__Bacteria;p__Proteobacteria;c__Alphaproteobacteria;o__Rs-D84;f__Rs-D84;g__Rs-D84;s__
MAG_1427	F4664_bin_41	74.72	0.67	355	21	Medium-quality	1953252	8117	832_2	73.3247	500	d__Bacteria;p__Firmicutes_A;c__Clostridia;o__Oscillospirales;f__Ruminococcaceae;g__CAG-115;s__
MAG_1428	F4664_bin_42	74.01	0.81	157	34	Medium-quality	1111926	8455	177_1	71.9236	500	d__Bacteria;p__Firmicutes_A;c__Clostridia;o__Christensenellales;f__CAG-138;g__PeH17;s__
MAG_1429	F4664_bin_44	87.8	1.57	269	20	Medium-quality	2104280	10695	876_1	82.3571	500	d__Bacteria;p__Firmicutes_A;c__Clostridia;o__Oscillospirales;f__Acutalibacteraceae;g__CAG-488;s__
MAG_1430	F4664_bin_50	58.62	1.72	350	15	Medium-quality	1293486	4144	874_1	51.8287	500	d__Bacteria;p__Firmicutes_A;c__Clostridia;o__Oscillospirales;f__Acutalibacteraceae;g__CAG-177;s__CAG-177 sp003514385
MAG_1431	F4664_bin_8	72.81	0.05	343	32	Medium-quality	1074645	3900	2232_1	74.3555	500	d__Bacteria;p__Firmicutes;c__Bacilli;o__RF39;f__CAG-302;g__CAG-762;s__
MAG_1432	F4665_bin_1	88.44	4.42	456	43	Medium-quality	1318713	3773	200_1	69.6015	500	d__Bacteria;p__Actinobacteriota;c__Coriobacteriia;o__Coriobacteriales;f__Eggerthellaceae;g__;s__
MAG_1433	F4665_bin_15	96.64	0.56	122	34	High-quality	1935658	32769	922_1	96.3777	500	d__Bacteria;p__Firmicutes_A;c__Clostridia;o__Oscillospirales;f__Acutalibacteraceae;g__Ruminococcus_E;s__
MAG_1434	F4665_bin_17	64.99	2.39	372	21	Medium-quality	1271430	4158	1998_1	54.8494	500	d__Bacteria;p__Cyanobacteria;c__Vampirovibrionia;o__Gastranaerophilales;f__Gastranaerophilaceae;g__;s__
MAG_1435	F4665_bin_20	67.27	0	350	22	Medium-quality	1388542	4538	1865_1	69.0984	500	d__Bacteria;p__Spirochaetota;c__Spirochaetia;o__Treponematales;f__Treponemataceae;g__Treponema_D;s__Treponema_D porcinum
MAG_1436	F4665_bin_35	71.81	1.58	467	20	Medium-quality	1743979	5280	845_1	66.0347	500	d__Bacteria;p__Firmicutes_A;c__Clostridia;o__Oscillospirales;f__Ruminococcaceae;g__Ruminiclostridium_E;s__
MAG_1437	F4665_bin_38	60.11	0	260	4	Medium-quality	1123504	4945	86_1	61.9571	500	d__Bacteria;p__Firmicutes;c__Bacilli;o__Lactobacillales;f__Aerococcaceae;g__Aerococcus;s__Aerococcus urinaeequi
MAG_1438	F4665_bin_4	63.76	4.81	844	12	Medium-quality	1399433	1654	840_2	42.5218	500	d__Bacteria;p__Firmicutes_A;c__Clostridia;o__Oscillospirales;f__Ruminococcaceae;g__Ruminiclostridium_E;s__
MAG_1439	F4665_bin_8	90.61	0.84	198	38	High-quality	1613276	10141	191_1	88.833	500	d__Bacteria;p__Firmicutes_A;c__Clostridia;o__Christensenellales;f__CAG-138;g__;s__
MAG_1440	F4665_bin_9	58.64	3.41	462	17	Medium-quality	821649	2212	1877_1	44.9674	500	d__Bacteria;p__Spirochaetota;c__Spirochaetia;o__Sphaerochaetales;f__Sphaerochaetaceae;g__UBA5920;s__
MAG_1441	F4666_bin_10	58.54	2.59	723	13	Medium-quality	1369729	1972	874_1	47.2375	500	d__Bacteria;p__Firmicutes_A;c__Clostridia;o__Oscillospirales;f__Acutalibacteraceae;g__CAG-177;s__CAG-177 sp003514385
MAG_1442	F4666_bin_14	60.86	0	323	21	Medium-quality	1450594	5039	832_2	62.7112	500	d__Bacteria;p__Firmicutes_A;c__Clostridia;o__Oscillospirales;f__Ruminococcaceae;g__CAG-115;s__
MAG_1443	F4666_bin_19	88.81	0.32	488	38	Medium-quality	2395445	8676	1165_1	89.1792	500	d__Bacteria;p__Firmicutes_A;c__Clostridia;o__Lachnospirales;f__Lachnospiraceae;g__;s__
MAG_1444	F4666_bin_35	61.21	3.08	458	20	Medium-quality	875638	2265	1526_1	47.4875	500	d__Bacteria;p__Firmicutes_A;c__Clostridia;o__Oscillospirales;f__Acutalibacteraceae;g__Ruminococcus_E;s__
MAG_1445	F4666_bin_39	55.98	1.34	173	16	Medium-quality	934074	8746	415_2	51.2509	500	d__Bacteria;p__Firmicutes_A;c__Clostridia;o__Oscillospirales;f__Oscillospiraceae;g__F23-B02;s__F23-B02 sp000431075
MAG_1446	F4666_bin_48	88.03	0.85	128	29	Medium-quality	1702089	19823	2005_1	85.9286	500	d__Bacteria;p__Cyanobacteria;c__Vampirovibrionia;o__Gastranaerophilales;f__Gastranaerophilaceae;g__RUG841;s__
MAG_1447	F4666_bin_50	70.77	1.88	195	11	Medium-quality	861286	6669	817_1	63.282	500	d__Bacteria;p__Firmicutes_A;c__Clostridia;o__Oscillospirales;f__Acutalibacteraceae;g__UBA737;s__
MAG_1448	F4666_bin_55	85.96	3.65	52	38	Medium-quality	1063408	55400	2291_0	70.9943	500	d__Bacteria;p__Firmicutes;c__Bacilli;o__RF39;f__CAG-611;g__CAG-710;s__
MAG_1449	F4669_bin_11	52.58	4.87	343	2	Medium-quality	907496	2731	583_1	30.4892	500	d__Bacteria;p__Firmicutes_A;c__Clostridia;o__Oscillospirales;f__Oscillospiraceae;g__CAG-103;s__
MAG_1450	F4669_bin_19	55.91	3.45	455	13	Medium-quality	1020841	2917	922_1	40.3925	500	d__Bacteria;p__Firmicutes_A;c__Clostridia;o__Oscillospirales;f__Acutalibacteraceae;g__Ruminococcus_E;s__
MAG_1451	F4669_bin_2	84.98	0.67	272	23	Medium-quality	1878372	11511	832_2	83.6606	500	d__Bacteria;p__Firmicutes_A;c__Clostridia;o__Oscillospirales;f__Ruminococcaceae;g__CAG-115;s__
MAG_1452	F4669_bin_23	85.65	0.3	121	35	Medium-quality	882999	12447	1476_1	86.1975	500	d__Bacteria;p__Proteobacteria;c__Alphaproteobacteria;o__Rs-D84;f__Rs-D84;g__Rs-D84;s__
MAG_1453	F4669_bin_25	63.5	1.93	536	17	Medium-quality	1806898	3734	824_0	55.8505	500	d__Bacteria;p__Firmicutes_A;c__Clostridia;o__Monoglobales;f__Monoglobaceae;g__;s__
MAG_1454	F4669_bin_26	53.61	1.72	716	9	Medium-quality	1084871	1472	831_1	46.594	500	d__Bacteria;p__Firmicutes_A;c__Clostridia;o__Oscillospirales;f__Ruminococcaceae;g__CAG-115;s__
MAG_1455	F4669_bin_37	78.88	2.51	488	12	Medium-quality	1436704	4052	181_1	68.1338	500	d__Bacteria;p__Firmicutes_A;c__Clostridia;o__Christensenellales;f__CAG-138;g__;s__
MAG_1456	F4669_bin_41	90.26	0.45	214	25	High-quality	1792443	11004	894_1	90.2558	500	d__Bacteria;p__Firmicutes_A;c__Clostridia;o__Oscillospirales;f__Acutalibacteraceae;g__UBA6857;s__
MAG_1457	F4669_bin_50	57.77	0.78	273	12	Medium-quality	1124980	5794	521_1	56.1415	500	d__Bacteria;p__Firmicutes_A;c__Clostridia;o__Oscillospirales;f__Oscillospiraceae;g__CAG-110;s__
MAG_1458	F4675_bin_10	70.69	4.39	399	18	Medium-quality	2060672	9851	854_1	50.7367	500	d__Bacteria;p__Firmicutes_A;c__Clostridia;o__Monoglobales;f__UBA1381;g__CAG-41;s__
MAG_1459	F4675_bin_13	97.55	0.81	85	42	High-quality	1717994	27733	169_1	95.7215	500	d__Bacteria;p__Firmicutes_A;c__Clostridia;o__Christensenellales;f__CAG-138;g__PeH17;s__
MAG_1460	F4675_bin_19	70.77	2.2	291	23	Medium-quality	1450675	5930	872_1	63.8565	500	d__Bacteria;p__Firmicutes_A;c__Clostridia;o__Oscillospirales;f__Acutalibacteraceae;g__CAG-177;s__
MAG_1461	F4675_bin_21	84.5	1.67	352	27	Medium-quality	2078540	10075	878_1	78.1516	500	d__Bacteria;p__Firmicutes_A;c__Clostridia;o__Oscillospirales;f__Acutalibacteraceae;g__CAG-177;s__
MAG_1462	F4675_bin_27	90.44	1.01	224	33	High-quality	1533786	8647	191_1	87.8634	500	d__Bacteria;p__Firmicutes_A;c__Clostridia;o__Christensenellales;f__;g__;s__
MAG_1463	F4675_bin_28	90.44	0.17	261	30	High-quality	1575716	8025	933_2	91.5422	500	d__Bacteria;p__Firmicutes_A;c__Clostridia;o__Oscillospirales;f__Acutalibacteraceae;g__Eubacterium_R;s__
MAG_1464	F4675_bin_29	79.04	0.78	315	12	Medium-quality	1528831	5553	845_2	77.4023	500	d__Bacteria;p__Firmicutes_A;c__Clostridia;o__Oscillospirales;f__Ruminococcaceae;g__Ruminiclostridium_E;s__
MAG_1465	F4675_bin_32	92.95	1.01	207	29	High-quality	1741856	12240	575_1	90.4489	500	d__Bacteria;p__Firmicutes_A;c__Clostridia;o__Oscillospirales;f__Oscillospiraceae;g__UBA9475;s__
MAG_1466	F4675_bin_33	71.37	2.18	372	19	Medium-quality	975009	3509	1415_1	62.2426	500	d__Bacteria;p__Firmicutes_A;c__Clostridia;o__4C28d-15;f__CAG-314;g__;s__
MAG_1467	F4675_bin_36	66.25	2.22	493	26	Medium-quality	943156	1995	214_1	57.355	500	d__Bacteria;p__Actinobacteriota;c__Coriobacteriia;o__Coriobacteriales;f__QAMH01;g__;s__
MAG_1468	F4675_bin_41	73.63	0.84	340	27	Medium-quality	1263500	4142	272_1	71.2386	500	d__Bacteria;p__Firmicutes_A;c__Clostridia;o__Oscillospirales;f__Ruminococcaceae;g__;s__
MAG_1469	F4675_bin_45	98.39	0	191	37	High-quality	1911534	18835	1776_1	100.527	500	d__Bacteria;p__Bacteroidota;c__Bacteroidia;o__Bacteroidales;f__P3;g__UBA3388;s__
MAG_1470	F4675_bin_46	80.91	2.07	248	14	Medium-quality	1183072	7658	177_1	72.5021	500	d__Bacteria;p__Firmicutes_A;c__Clostridia;o__Christensenellales;f__CAG-138;g__PeH17;s__
MAG_1471	F4675_bin_57	60.71	0.53	289	27	Medium-quality	984917	3785	460_1	59.849	500	d__Bacteria;p__Firmicutes_A;c__Clostridia;o__Oscillospirales;f__Ruminococcaceae;g__Angelakisella;s__
MAG_1472	F4675_bin_58	75.02	4.78	633	14	Medium-quality	2009077	3427	388_1	53.5705	500	d__Bacteria;p__Firmicutes_A;c__Clostridia;o__Christensenellales;f__CAG-74;g__UBA11524;s__
MAG_1473	F4675_bin_62	96.24	0	56	49	High-quality	2289822	79363	1580_1	98.6898	500	d__Bacteria;p__Bacteroidota;c__Bacteroidia;o__Bacteroidales;f__F082;g__F082;s__
MAG_1474	F4675_bin_9	93.54	0.32	123	33	High-quality	1401691	18706	2285_2	94.076	500	d__Bacteria;p__Firmicutes;c__Bacilli;o__RF39;f__CAG-822;g__UBA3631;s__
MAG_1475	F4679_bin_11	94.27	2.82	203	29	High-quality	1898228	14689	193_1	82.2535	500	d__Bacteria;p__Firmicutes_A;c__Clostridia;o__Oscillospirales;f__Ruminococcaceae;g__;s__
MAG_1476	F4679_bin_2	69.34	0.35	352	20	Medium-quality	1198482	3747	1865_1	69.3768	500	d__Bacteria;p__Spirochaetota;c__Spirochaetia;o__Treponematales;f__Treponemataceae;g__Treponema_D;s__Treponema_D porcinum
MAG_1477	F4679_bin_27	73.6	1.12	79	17	Medium-quality	1033653	19269	2246_0	70.1424	500	d__Bacteria;p__Firmicutes;c__Bacilli;o__RF39;f__CAG-302;g__;s__
MAG_1478	F4679_bin_46	75.78	0.34	388	14	Medium-quality	1520856	4479	1111_1	75.9056	500	d__Bacteria;p__Firmicutes_A;c__Clostridia;o__Lachnospirales;f__Lachnospiraceae;g__Lachnospira;s__
MAG_1479	F4679_bin_48	63.16	1.75	53	16	Medium-quality	800198	37495	2266_0	56.697	500	d__Bacteria;p__Firmicutes;c__Bacilli;o__RF39;f__CAG-433;g__CAG-433;s__
MAG_1480	F4679_bin_49	53.52	1.76	166	22	Medium-quality	833697	8079	415_2	46.6737	500	d__Bacteria;p__Firmicutes_A;c__Clostridia;o__Oscillospirales;f__Oscillospiraceae;g__F23-B02;s__F23-B02 sp000431075
MAG_1481	F4679_bin_54	71.75	2.8	603	29	Medium-quality	2951841	7292	1870_1	59.6814	500	d__Bacteria;p__Spirochaetota;c__Spirochaetia;o__Treponematales;f__Treponemataceae;g__Treponema_D;s__
MAG_1482	F4679_bin_56	63.16	0	148	22	Medium-quality	767916	6260	2306_1	65.0583	500	d__Bacteria;p__Firmicutes;c__Bacilli;o__RF39;f__CAG-433;g__CAG-594;s__CAG-594 sp000434835
MAG_1483	F4679_bin_7	55.17	0	96	10	Medium-quality	525635	7427	2055_0	57.1054	500	d__Bacteria;p__Firmicutes_A;c__Clostridia;o__Clostridiales;f__Clostridiaceae;g__Clostridium_P;s__
MAG_1484	F4679_bin_8	72.87	0.78	237	33	Medium-quality	1362192	9568	1522_1	70.9604	500	d__Bacteria;p__Bacteroidota;c__Bacteroidia;o__Bacteroidales;f__Paludibacteraceae;g__RF16;s__
MAG_1485	F4690_bin_13	56.66	0	212	13	Medium-quality	992675	5421	624_1	58.527	500	d__Bacteria;p__Firmicutes_A;c__Clostridia;o__Oscillospirales;f__CAG-272;g__;s__
MAG_1486	F4690_bin_16	55.23	2.61	519	16	Medium-quality	860216	1974	214_1	44.2006	500	d__Bacteria;p__Actinobacteriota;c__Coriobacteriia;o__Coriobacteriales;f__QAMH01;g__;s__
MAG_1487	F4690_bin_2	92.74	0	82	43	High-quality	1901484	45454	1767_1	95.0688	500	d__Bacteria;p__Bacteroidota;c__Bacteroidia;o__Bacteroidales;f__Paludibacteraceae;g__;s__
MAG_1488	F4690_bin_20	81.55	0.67	259	29	Medium-quality	2568360	14684	714_1	80.9534	500	d__Bacteria;p__Firmicutes_A;c__Clostridia;o__Oscillospirales;f__Ruminococcaceae;g__;s__
MAG_1489	F4690_bin_25	69.9	0.88	368	28	Medium-quality	1471192	4307	1703_1	67.4931	500	d__Bacteria;p__Bacteroidota;c__Bacteroidia;o__Bacteroidales;f__Muribaculaceae;g__C941;s__
MAG_1490	F4690_bin_30	68.26	1.01	342	17	Medium-quality	1335917	4278	894_1	66.0356	500	d__Bacteria;p__Firmicutes_A;c__Clostridia;o__Oscillospirales;f__Acutalibacteraceae;g__UBA6857;s__
MAG_1491	F4690_bin_39	84.1	2.92	237	30	Medium-quality	1617897	13478	1554_1	71.5648	500	d__Bacteria;p__Bacteroidota;c__Bacteroidia;o__Bacteroidales;f__UBA932;g__RC9;s__
MAG_1492	F4690_bin_43	79.31	0.86	269	36	Medium-quality	2360297	11974	966_2	77.9091	500	d__Bacteria;p__Firmicutes_A;c__Clostridia;o__Oscillospirales;f__Ruminococcaceae;g__;s__
MAG_1493	F4690_bin_45	76.45	1.13	251	57	Medium-quality	3175772	21759	1440_1	72.9688	500	d__Bacteria;p__Myxococcota;c__Bradimonadia;o__Bradymonadales;f__UBA4248;g__UBA4248;s__
MAG_1494	F4690_bin_46	90.82	1.4	304	27	High-quality	1781695	7154	843_1	86.7973	500	d__Bacteria;p__Firmicutes_A;c__Clostridia;o__Oscillospirales;f__Ruminococcaceae;g__Ruminiclostridium_E;s__
MAG_1495	F4690_bin_47	90.54	0	133	49	High-quality	2891482	31402	1723_1	92.7885	500	d__Bacteria;p__Bacteroidota;c__Bacteroidia;o__Bacteroidales;f__Bacteroidaceae;g__Bacteroides;s__
MAG_1496	F4690_bin_53	94.99	1.17	259	44	High-quality	2815168	16969	186_1	91.2548	500	d__Bacteria;p__Firmicutes_A;c__Clostridia;o__Christensenellales;f__CAG-74;g__;s__
MAG_1497	F4690_bin_57	90.29	0.34	251	29	High-quality	2366522	12945	709_0	90.9861	500	d__Bacteria;p__Firmicutes_A;c__Clostridia;o__Oscillospirales;f__Ruminococcaceae;g__CAG-353;s__
MAG_1498	F4690_bin_69	98.94	3.78	82	36	High-quality	1889243	41423	2331_1	82.3486	500	d__Bacteria;p__Firmicutes_A;c__Clostridia;o__Peptostreptococcales;f__Anaerovoracaceae;g__UBA1739;s__
MAG_1499	F4690_bin_71	70.15	0.26	379	24	Medium-quality	1115719	4087	1758_1	70.6557	500	d__Bacteria;p__Bacteroidota;c__Bacteroidia;o__Bacteroidales;f__UBA932;g__UBA1232;s__
MAG_1500	F4690_bin_76	59.65	0.13	238	19	Medium-quality	872435	4079	460_1	60.9353	500	d__Bacteria;p__Firmicutes_A;c__Clostridia;o__Oscillospirales;f__Ruminococcaceae;g__Angelakisella;s__
MAG_1501	F4690_bin_77	96.27	2.63	271	29	High-quality	2668332	15972	1207_1	85.5139	500	d__Bacteria;p__Firmicutes_A;c__Clostridia;o__Lachnospirales;f__Lachnospiraceae;g__;s__
MAG_1502	F4690_bin_80	60.98	2.68	588	11	Medium-quality	1615731	2839	388_1	49.9766	500	d__Bacteria;p__Firmicutes_A;c__Clostridia;o__Christensenellales;f__CAG-74;g__UBA11524;s__
MAG_1503	F4690_bin_87	76.55	5	409	16	Medium-quality	1846602	5200	318_1	55.0745	500	d__Bacteria;p__Firmicutes_A;c__Clostridia;o__Oscillospirales;f__QAMX01;g__;s__
MAG_1504	F4690_bin_88	71.7	2.15	235	24	Medium-quality	1092693	6318	2350_1	62.8503	500	d__Bacteria;p__Firmicutes;c__Bacilli;o__Erysipelotrichales;f__Erysipelotrichaceae;g__UBA1783;s__
MAG_1505	F4690_bin_89	53.45	3.45	294	11	Medium-quality	1429477	5902	1591_1	41.5355	500	d__Bacteria;p__Bacteroidota;c__Bacteroidia;o__Bacteroidales;f__UBA3663;g__UBA3663;s__
MAG_1506	F4690_bin_91	50.88	1.75	290	11	Medium-quality	892019	3390	185_1	43.8951	500	d__Bacteria;p__Firmicutes_A;c__Clostridia;o__Christensenellales;f__CAG-138;g__UBA1685;s__
MAG_1507	F4690_bin_93	76.75	0.56	268	17	Medium-quality	1341728	6374	513_1	76.1322	500	d__Bacteria;p__Firmicutes_A;c__Clostridia;o__Oscillospirales;f__Oscillospiraceae;g__CAG-110;s__
MAG_1508	F4692_bin_1	86.08	1.25	258	40	Medium-quality	2210658	10581	1275_1	82.1548	500	d__Bacteria;p__Bacteroidota;c__Bacteroidia;o__Bacteroidales;f__Bacteroidaceae;g__Prevotella;s__
MAG_1509	F4692_bin_25	79.12	0	227	15	Medium-quality	1115736	7216	930_1	81.0491	500	d__Bacteria;p__Firmicutes_A;c__Clostridia;o__Oscillospirales;f__Acutalibacteraceae;g__Eubacterium_R;s__
MAG_1510	F4692_bin_29	81.65	2.71	143	30	Medium-quality	1707371	19672	1947_1	70.7889	500	d__Bacteria;p__Cyanobacteria;c__Vampirovibrionia;o__Gastranaerophilales;f__Gastranaerophilaceae;g__Zag111;s__
MAG_1511	F4692_bin_31	75.09	1.34	51	45	Medium-quality	1057484	42431	1913_1	70.7038	500	d__Bacteria;p__Firmicutes_A;c__Clostridia;o__Oscillospirales;f__Acutalibacteraceae;g__;s__
MAG_1512	F4692_bin_37	98.7	0.11	68	47	High-quality	4864945	137053	76_1	100.718	500	d__Bacteria;p__Proteobacteria;c__Gammaproteobacteria;o__Pseudomonadales;f__Pseudomonadaceae;g__Pseudomonas_E;s__Pseudomonas_E lundensis
MAG_1513	F4692_bin_42	94.01	1.28	292	13	High-quality	1984953	8771	2455_1	89.9015	500	d__Bacteria;p__Firmicutes;c__Bacilli;o__Lactobacillales;f__Carnobacteriaceae;g__Carnobacterium_A;s__Carnobacterium_A inhibens
MAG_1514	F4692_bin_6	89.53	0	164	36	Medium-quality	1998806	17680	845_2	91.6537	500	d__Bacteria;p__Firmicutes_A;c__Clostridia;o__Oscillospirales;f__Ruminococcaceae;g__Ruminiclostridium_E;s__
MAG_1515	F4701_bin_10	61.56	0	137	11	Medium-quality	817525	7656	2235_0	63.502	500	d__Bacteria;p__Firmicutes;c__Bacilli;o__RF39;f__CAG-302;g__RUG705;s__
MAG_1516	F4701_bin_12	93.96	0	99	26	High-quality	1593952	28939	925_1	96.1907	500	d__Bacteria;p__Firmicutes_A;c__Clostridia;o__Oscillospirales;f__Acutalibacteraceae;g__Ruminococcus_E;s__
MAG_1517	F4701_bin_14	77.45	1.42	464	42	Medium-quality	2021879	5187	1954_1	72.2075	500	d__Bacteria;p__Cyanobacteria;c__Vampirovibrionia;o__Gastranaerophilales;f__Gastranaerophilaceae;g__CAG-196;s__
MAG_1518	F4701_bin_15	56.14	0	43	17	Medium-quality	643107	36772	2260_0	58.4228	500	d__Bacteria;p__Firmicutes;c__Bacilli;o__RF39;f__CAG-611;g__;s__
MAG_1519	F4701_bin_16	88.98	0.27	118	28	Medium-quality	1359698	18787	2180_1	89.7669	500	d__Bacteria;p__Firmicutes;c__Bacilli;o__RF39;f__CAG-611;g__CAG-877;s__
MAG_1520	F4701_bin_20	66.68	0	229	34	Medium-quality	1056468	5714	2276_1	68.5585	500	d__Bacteria;p__Firmicutes;c__Bacilli;o__RF39;f__CAG-822;g__UBA5578;s__
MAG_1521	F4701_bin_23	57.89	0	107	13	Medium-quality	699287	10790	2182_1	59.9065	500	d__Bacteria;p__Firmicutes;c__Bacilli;o__RF39;f__CAG-611;g__;s__
MAG_1522	F4701_bin_5	87.97	0.17	159	44	Medium-quality	2157935	36812	481_3	89.403	500	d__Bacteria;p__Firmicutes_A;c__Clostridia;o__Oscillospirales;f__Oscillospiraceae;g__CAG-110;s__
MAG_1523	F4704_bin_2	88.39	4.3	328	39	Medium-quality	2379562	18952	380_2	69.0288	500	d__Bacteria;p__Firmicutes_A;c__Clostridia;o__Christensenellales;f__CAG-74;g__;s__
MAG_1524	F4704_bin_21	72.24	1.57	517	21	Medium-quality	1169274	2547	933_2	66.4855	500	d__Bacteria;p__Firmicutes_A;c__Clostridia;o__Oscillospirales;f__Acutalibacteraceae;g__Eubacterium_R;s__
MAG_1525	F4704_bin_23	89.99	1.37	490	36	Medium-quality	1489362	3856	2364_1	85.3897	500	d__Bacteria;p__Firmicutes;c__Bacilli;o__Erysipelotrichales;f__Erysipelotrichaceae;g__UBA636;s__
MAG_1526	F4704_bin_3	65.57	3.36	124	41	Medium-quality	887052	15488	1497_1	51.3818	500	d__Bacteria;p__Patescibacteria;c__Saccharimonadia;o__Saccharimonadales;f__Saccharimonadaceae;g__;s__
MAG_1527	F4704_bin_30	86.04	1.96	226	23	Medium-quality	1012753	5396	1805_1	78.498	500	d__Bacteria;p__Firmicutes_A;c__Clostridia;o__Oscillospirales;f__UBA644_A;g__;s__
MAG_1528	F4704_bin_31	62.23	1.72	483	10	Medium-quality	1250892	3036	930_1	55.3712	500	d__Bacteria;p__Firmicutes_A;c__Clostridia;o__Oscillospirales;f__Acutalibacteraceae;g__Eubacterium_R;s__
MAG_1529	F4704_bin_40	90.39	1.68	282	25	High-quality	1439581	6654	928_1	84.4615	500	d__Bacteria;p__Firmicutes_A;c__Clostridia;o__Oscillospirales;f__Acutalibacteraceae;g__Eubacterium_R;s__
MAG_1530	F4704_bin_41	50.86	0	408	10	Medium-quality	938081	2996	559_0	52.5983	500	d__Bacteria;p__Firmicutes_A;c__Clostridia;o__Oscillospirales;f__Oscillospiraceae;g__UBA1777;s__
MAG_1531	F4704_bin_44	57.05	0	421	14	Medium-quality	1228962	3123	943_1	58.7973	500	d__Bacteria;p__Firmicutes_A;c__Clostridia;o__Oscillospirales;f__Acutalibacteraceae;g__Eubacterium_R;s__
MAG_1532	F4704_bin_51	58.16	1.11	276	19	Medium-quality	914351	3528	1543_1	54.3838	500	d__Bacteria;p__Bacteroidota;c__Bacteroidia;o__Bacteroidales;f__UBA932;g__;s__
MAG_1533	F4704_bin_6	95.08	0	109	45	High-quality	1772292	43159	932_1	97.3975	500	d__Bacteria;p__Firmicutes_A;c__Clostridia;o__Oscillospirales;f__Acutalibacteraceae;g__Eubacterium_R;s__Eubacterium_R coprostanoligenes
MAG_1534	F4706_bin_12	91.16	0	117	38	High-quality	1603828	23323	1072_2	93.3439	500	d__Bacteria;p__Bacteroidota;c__Bacteroidia;o__Bacteroidales;f__UBA932;g__CAG-831;s__
MAG_1535	F4706_bin_14	79.55	0	104	16	Medium-quality	776081	10589	2292_0	81.5624	500	d__Bacteria;p__Firmicutes;c__Bacilli;o__RF39;f__CAG-822;g__;s__
MAG_1536	F4706_bin_15	78.29	3.52	758	29	Medium-quality	1776566	2653	1703_1	62.9432	500	d__Bacteria;p__Bacteroidota;c__Bacteroidia;o__Bacteroidales;f__Muribaculaceae;g__C941;s__
MAG_1537	F4706_bin_16	74.64	0.73	324	15	Medium-quality	1296890	5766	904_2	72.8704	500	d__Bacteria;p__Firmicutes_A;c__Clostridia;o__Oscillospirales;f__Acutalibacteraceae;g__CAG-180;s__
MAG_1538	F4706_bin_2	67.41	2.2	131	27	Medium-quality	641095	8736	1495_1	59.4807	500	d__Bacteria;p__Patescibacteria;c__Saccharimonadia;o__Saccharimonadales;f__Saccharimonadaceae;g__;s__
MAG_1539	F4706_bin_23	87.1	0	173	36	Medium-quality	1841964	14966	1986_1	89.1876	500	d__Bacteria;p__Cyanobacteria;c__Vampirovibrionia;o__Gastranaerophilales;f__Gastranaerophilaceae;g__;s__
MAG_1540	F4706_bin_26	82.7	1.61	303	26	Medium-quality	1397849	7121	933_2	76.5763	500	d__Bacteria;p__Firmicutes_A;c__Clostridia;o__Oscillospirales;f__Acutalibacteraceae;g__Eubacterium_R;s__
MAG_1541	F4706_bin_27	65.48	0.16	73	42	Medium-quality	802925	34615	1496_1	66.9496	500	d__Bacteria;p__Patescibacteria;c__Saccharimonadia;o__Saccharimonadales;f__Saccharimonadaceae;g__UBA2834;s__
MAG_1542	F4706_bin_34	51.2	0	268	6	Medium-quality	921479	3681	415_2	52.983	500	d__Bacteria;p__Firmicutes_A;c__Clostridia;o__Oscillospirales;f__Oscillospiraceae;g__F23-B02;s__F23-B02 sp000431075
MAG_1543	F4706_bin_36	64.8	0.7	49	23	Medium-quality	856941	23802	2122_0	63.8383	500	d__Bacteria;p__Firmicutes_A;c__Clostridia;o__TANB77;f__CAG-508;g__CAG-273;s__
MAG_1544	F4706_bin_37	59.06	0	197	16	Medium-quality	783062	4632	2202_1	60.8929	500	d__Bacteria;p__Firmicutes;c__Bacilli;o__RF39;f__CAG-1000;g__CAG-460;s__
MAG_1545	F4706_bin_8	89.14	1.9	347	25	Medium-quality	1302026	4099	2364_1	81.4463	500	d__Bacteria;p__Firmicutes;c__Bacilli;o__Erysipelotrichales;f__Erysipelotrichaceae;g__UBA636;s__
MAG_1546	F4706_bin_9	97.33	1.47	91	35	High-quality	1330173	27258	2294_0	92.1977	500	d__Bacteria;p__Firmicutes;c__Bacilli;o__RF39;f__CAG-822;g__UBA3631;s__
MAG_1547	F4724_bin_15	70.48	1.74	276	19	Medium-quality	1023500	5427	1408_1	64.0339	500	d__Bacteria;p__Firmicutes_A;c__Clostridia;o__4C28d-15;f__CAG-917;g__CAG-349;s__CAG-349 sp003539515
MAG_1548	F4724_bin_18	76.95	3.97	469	40	Medium-quality	1377507	4098	1758_1	59.0345	500	d__Bacteria;p__Bacteroidota;c__Bacteroidia;o__Bacteroidales;f__UBA932;g__UBA1232;s__
MAG_1549	F4724_bin_23	54.42	1.72	254	20	Medium-quality	777701	4389	460_1	47.6412	500	d__Bacteria;p__Firmicutes_A;c__Clostridia;o__Oscillospirales;f__Ruminococcaceae;g__Angelakisella;s__
MAG_1550	F4724_bin_32	60.06	2.29	276	10	Medium-quality	937200	3846	933_2	51.3185	500	d__Bacteria;p__Firmicutes_A;c__Clostridia;o__Oscillospirales;f__Acutalibacteraceae;g__Eubacterium_R;s__
MAG_1551	F4724_bin_33	57.84	2.43	525	21	Medium-quality	1548754	3672	258_1	47.4725	500	d__Bacteria;p__Verrucomicrobiota;c__Kiritimatiellae;o__RFP12;f__UBA1067;g__UBA1067;s__
MAG_1552	F4724_bin_34	69.34	3.28	412	33	Medium-quality	1470263	4034	752_1	56.3829	500	d__Bacteria;p__Firmicutes_B;c__Dehalobacteriia;o__UBA7702;f__UBA7702;g__UBA7702;s__
MAG_1553	F4724_bin_36	74.16	1.61	286	27	Medium-quality	934615	3646	200_1	67.8909	500	d__Bacteria;p__Actinobacteriota;c__Coriobacteriia;o__Coriobacteriales;f__Eggerthellaceae;g__;s__
MAG_1554	F4724_bin_4	86.53	0	374	39	Medium-quality	2013684	8233	2365_1	88.4878	500	d__Bacteria;p__Actinobacteriota;c__Actinobacteria;o__Actinomycetales;f__Micrococcaceae;g__Rothia;s__
MAG_1555	F4724_bin_40	83.68	3.02	312	26	Medium-quality	1281617	4912	946_1	70.4256	500	d__Bacteria;p__Firmicutes_A;c__Clostridia;o__Oscillospirales;f__Acutalibacteraceae;g__Eubacterium_R;s__
MAG_1556	F4724_bin_43	97.99	0	49	36	High-quality	2010818	74379	767_1	100.426	500	d__Bacteria;p__Firmicutes_A;c__Clostridia;o__Oscillospirales;f__Ruminococcaceae;g__Ruminococcus_F;s__
MAG_1557	F4724_bin_49	64.29	3.17	341	35	Medium-quality	930393	2909	214_1	50.1719	500	d__Bacteria;p__Actinobacteriota;c__Coriobacteriia;o__Coriobacteriales;f__QAMH01;g__;s__
MAG_1558	F4724_bin_52	52.59	0.86	421	13	Medium-quality	1251315	3133	1703_1	50.898	500	d__Bacteria;p__Bacteroidota;c__Bacteroidia;o__Bacteroidales;f__Muribaculaceae;g__C941;s__
MAG_1559	F4724_bin_62	82.28	0	272	16	Medium-quality	1631046	7669	877_1	84.2224	500	d__Bacteria;p__Firmicutes_A;c__Clostridia;o__Oscillospirales;f__Acutalibacteraceae;g__CAG-177;s__
MAG_1560	F4724_bin_70	64.95	2.82	439	10	Medium-quality	1205524	2822	799_1	53.381	500	d__Bacteria;p__Firmicutes_A;c__Clostridia;o__Oscillospirales;f__CAG-272;g__;s__
MAG_1561	F4724_bin_71	65.87	0.45	346	11	Medium-quality	1170910	4395	779_1	65.5915	500	d__Bacteria;p__Firmicutes_A;c__Clostridia;o__;f__;g__;s__
MAG_1562	F4726_bin_1	52.83	4.14	1109	16	Medium-quality	2451605	2470	1592_1	34.0441	500	d__Bacteria;p__Bacteroidota;c__Bacteroidia;o__Bacteroidales;f__Bacteroidaceae;g__F0040;s__
MAG_1563	F4726_bin_10	62.88	1.72	454	32	Medium-quality	2253651	5809	378_1	57.8821	500	d__Bacteria;p__Firmicutes_A;c__Clostridia;o__Christensenellales;f__CAG-74;g__;s__
MAG_1564	F4726_bin_15	63.58	2.81	35	23	Medium-quality	826780	42919	2307_0	51.8463	500	d__Bacteria;p__Firmicutes;c__Bacilli;o__RF39;f__CAG-433;g__CAG-594;s__
MAG_1565	F4726_bin_16	55.14	3.69	496	9	Medium-quality	1038187	2273	922_1	38.8956	500	d__Bacteria;p__Firmicutes_A;c__Clostridia;o__Oscillospirales;f__Acutalibacteraceae;g__Ruminococcus_E;s__
MAG_1566	F4726_bin_18	92.1	2.17	208	32	High-quality	1583962	11395	924_1	83.8983	500	d__Bacteria;p__Firmicutes_A;c__Clostridia;o__Oscillospirales;f__Acutalibacteraceae;g__Ruminococcus_E;s__
MAG_1567	F4726_bin_2	97.84	0	239	61	High-quality	3922293	24667	139_1	100.036	500	d__Bacteria;p__Proteobacteria;c__Gammaproteobacteria;o__Enterobacterales;f__Aeromonadaceae;g__Aeromonas;s__Aeromonas schubertii
MAG_1568	F4726_bin_20	60.3	3.1	324	15	Medium-quality	1243286	4252	1528_1	47.0018	500	d__Bacteria;p__Bacteroidota;c__Bacteroidia;o__Bacteroidales;f__UBA932;g__RC9;s__
MAG_1569	F4726_bin_22	56.28	4.95	856	10	Medium-quality	1756078	2173	1590_1	33.9717	500	d__Bacteria;p__Bacteroidota;c__Bacteroidia;o__Bacteroidales;f__UBA3663;g__;s__
MAG_1570	F4726_bin_23	73.16	0	202	26	Medium-quality	1687136	13224	1151_1	75.2207	500	d__Bacteria;p__Firmicutes_A;c__Clostridia;o__Lachnospirales;f__Lachnospiraceae;g__;s__
MAG_1571	F4726_bin_26	91.58	0	207	22	High-quality	1333602	8680	42_1	93.5493	500	d__Bacteria;p__Proteobacteria;c__Alphaproteobacteria;o__RF32;f__CAG-239;g__CAG-495;s__
MAG_1572	F4726_bin_28	60.95	0.48	567	2	Medium-quality	984814	1781	2364_1	60.1753	500	d__Bacteria;p__Firmicutes;c__Bacilli;o__Erysipelotrichales;f__Erysipelotrichaceae;g__UBA636;s__
MAG_1573	F4726_bin_29	82.08	3.09	498	32	Medium-quality	2595658	6752	353_1	69.6682	500	d__Bacteria;p__Firmicutes_A;c__Clostridia;o__Christensenellales;f__CAG-74;g__;s__
MAG_1574	F4726_bin_3	65.98	0.67	370	29	Medium-quality	1308201	4836	1877_1	64.4722	500	d__Bacteria;p__Spirochaetota;c__Spirochaetia;o__Sphaerochaetales;f__Sphaerochaetaceae;g__UBA5920;s__
MAG_1575	F4726_bin_34	61.18	2.46	477	19	Medium-quality	1705104	5500	1702_1	50.9962	500	d__Bacteria;p__Bacteroidota;c__Bacteroidia;o__Bacteroidales;f__Muribaculaceae;g__C941;s__
MAG_1576	F4726_bin_35	94.62	2.15	117	56	High-quality	1848831	56234	49_0	86.245	500	d__Bacteria;p__Proteobacteria;c__Alphaproteobacteria;o__RF32;f__CAG-239;g__CAG-267;s__
MAG_1577	F4726_bin_36	59.58	0.7	302	18	Medium-quality	1046788	3943	1427_1	57.8779	500	d__Bacteria;p__Firmicutes_A;c__Clostridia;o__4C28d-15;f__CAG-917;g__CAG-917;s__
MAG_1578	F4726_bin_38	80.38	0.81	365	33	Medium-quality	1179442	3501	214_1	78.9121	500	d__Bacteria;p__Actinobacteriota;c__Coriobacteriia;o__Coriobacteriales;f__QAMH01;g__;s__
MAG_1579	F4726_bin_42	70.43	1.72	499	27	Medium-quality	1834447	5321	2338_1	63.693	500	d__Bacteria;p__Firmicutes;c__Bacilli;o__Erysipelotrichales;f__Erysipelotrichaceae;g__Solobacterium;s__
MAG_1580	F4726_bin_43	75.75	0.06	408	17	Medium-quality	1362191	3686	965_1	77.2333	500	d__Bacteria;p__Firmicutes_A;c__Clostridia;o__Oscillospirales;f__CAG-272;g__;s__
MAG_1581	F4726_bin_49	71.47	0.67	368	9	Medium-quality	1071193	2932	904_2	70.5236	500	d__Bacteria;p__Firmicutes_A;c__Clostridia;o__Oscillospirales;f__Acutalibacteraceae;g__CAG-180;s__
MAG_1582	F4726_bin_50	88.97	0.79	156	28	Medium-quality	1874464	22484	2401_1	87.1959	500	d__Bacteria;p__Firmicutes_A;c__Clostridia;o__Lachnospirales;f__Lachnospiraceae;g__Tyzzerella;s__
MAG_1583	F4726_bin_52	71.16	1.14	341	22	Medium-quality	1633543	6102	724_1	67.5428	500	d__Bacteria;p__Firmicutes_A;c__Clostridia;o__Oscillospirales;f__CAG-272;g__;s__
MAG_1584	F4726_bin_53	66.11	0.7	222	11	Medium-quality	879995	4227	1380_1	64.423	500	d__Bacteria;p__Firmicutes_A;c__Clostridia;o__4C28d-15;f__CAG-727;g__UBA11940;s__
MAG_1585	F4726_bin_54	71.4	0.67	84	29	Medium-quality	1263593	25329	2098_1	70.2518	500	d__Bacteria;p__Firmicutes_A;c__Clostridia;o__TANB77;f__CAG-508;g__CAG-269;s__
MAG_1586	F4726_bin_60	58.86	0.8	272	9	Medium-quality	787416	3493	1408_1	56.6316	500	d__Bacteria;p__Firmicutes_A;c__Clostridia;o__4C28d-15;f__CAG-917;g__CAG-349;s__CAG-349 sp003539515
MAG_1587	F4726_bin_66	64.81	0	449	8	Medium-quality	1385027	3344	876_2	66.5721	500	d__Bacteria;p__Firmicutes_A;c__Clostridia;o__Oscillospirales;f__Acutalibacteraceae;g__CAG-488;s__
MAG_1588	F4726_bin_68	87.56	2.35	254	27	Medium-quality	1586796	13647	944_1	77.8775	500	d__Bacteria;p__Firmicutes_A;c__Clostridia;o__Oscillospirales;f__Acutalibacteraceae;g__Eubacterium_R;s__
MAG_1589	F4726_bin_72	63.58	0	407	27	Medium-quality	1908149	7112	1880_1	65.506	500	d__Bacteria;p__Spirochaetota;c__Spirochaetia;o__Sphaerochaetales;f__Sphaerochaetaceae;g__UBA5920;s__
MAG_1590	F4726_bin_73	92	0.48	78	33	High-quality	1187168	29492	2203_1	91.9549	500	d__Bacteria;p__Firmicutes;c__Bacilli;o__RF39;f__CAG-611;g__RUG591;s__
MAG_1591	F4726_bin_76	55.95	1.88	326	21	Medium-quality	1099569	3870	201_1	48.9705	500	d__Bacteria;p__Actinobacteriota;c__Coriobacteriia;o__Coriobacteriales;f__Eggerthellaceae;g__;s__
MAG_1592	F4726_bin_79	55.6	0	229	22	Medium-quality	1147577	6649	252_1	57.5114	500	d__Bacteria;p__Verrucomicrobiota;c__Kiritimatiellae;o__RFP12;f__UBA1067;g__UBA1067;s__
MAG_1593	F4726_bin_85	68.02	3.51	392	21	Medium-quality	1516263	4352	879_1	52.2893	500	d__Bacteria;p__Firmicutes_A;c__Clostridia;o__Oscillospirales;f__CAG-272;g__;s__
MAG_1594	F4726_bin_9	83.24	0.3	350	29	Medium-quality	1383815	5901	1758_1	83.6255	500	d__Bacteria;p__Bacteroidota;c__Bacteroidia;o__Bacteroidales;f__UBA932;g__UBA1232;s__
MAG_1595	F4791_bin_10	54.91	3.64	717	28	Medium-quality	1559807	2372	1863_1	42.0376	500	d__Bacteria;p__Spirochaetota;c__Spirochaetia;o__Treponematales;f__Treponemataceae;g__Treponema_D;s__
MAG_1596	F4791_bin_17	60.11	1.92	248	27	Medium-quality	974621	5229	181_1	52.3692	500	d__Bacteria;p__Firmicutes_A;c__Clostridia;o__Christensenellales;f__CAG-138;g__;s__
MAG_1597	F4791_bin_2	82.24	4.18	586	39	Medium-quality	1964951	5270	1703_1	63.4333	500	d__Bacteria;p__Bacteroidota;c__Bacteroidia;o__Bacteroidales;f__Muribaculaceae;g__C941;s__
MAG_1598	F4791_bin_23	62.11	0	96	20	Medium-quality	1407039	29360	205_1	64.3439	500	d__Bacteria;p__Actinobacteriota;c__Coriobacteriia;o__Coriobacteriales;f__Eggerthellaceae;g__;s__
MAG_1599	F4791_bin_25	63.83	3.03	544	41	Medium-quality	1826891	4389	108_1	50.6606	500	d__Bacteria;p__Actinobacteriota;c__Actinobacteria;o__Mycobacteriales;f__Mycobacteriaceae;g__Corynebacterium;s__
MAG_1600	F4791_bin_27	88.83	3.54	223	30	Medium-quality	2661078	18467	1166_0	73.2632	500	d__Bacteria;p__Firmicutes_A;c__Clostridia;o__Lachnospirales;f__Lachnospiraceae;g__CAG-45;s__
MAG_1601	F4791_bin_40	73.23	2.52	259	21	Medium-quality	1197550	5422	548_1	63.217	500	d__Bacteria;p__Firmicutes_A;c__Clostridia;o__Oscillospirales;f__Oscillospiraceae;g__CAG-83;s__
MAG_1602	F4791_bin_44	54.62	0	364	15	Medium-quality	1436299	4559	471_1	56.4494	500	d__Bacteria;p__Firmicutes_A;c__Clostridia;o__Oscillospirales;f__Oscillospiraceae;g__CAG-110;s__
MAG_1603	F4791_bin_9	92.62	0.13	135	34	High-quality	2407466	26701	840_6	94.3133	500	d__Bacteria;p__Firmicutes_A;c__Clostridia;o__Oscillospirales;f__Ruminococcaceae;g__Ruminiclostridium_E;s__
MAG_1604	F4840_bin_10	72.37	0.1	295	23	Medium-quality	706331	2739	1471_1	73.5888	500	d__Bacteria;p__Proteobacteria;c__Alphaproteobacteria;o__Rs-D84;f__Rs-D84;g__Rs-D84;s__
MAG_1605	F4840_bin_11	66.29	1.12	89	28	Medium-quality	929520	16841	2258_1	62.8032	500	d__Bacteria;p__Firmicutes;c__Bacilli;o__RF39;f__CAG-611;g__;s__
MAG_1606	F4840_bin_13	85.22	0.67	240	18	Medium-quality	1381469	6751	922_1	84.1197	500	d__Bacteria;p__Firmicutes_A;c__Clostridia;o__Oscillospirales;f__Acutalibacteraceae;g__Ruminococcus_E;s__
MAG_1607	F4840_bin_15	64.92	0.68	200	21	Medium-quality	1457848	10497	144_1	63.5305	500	d__Bacteria;p__Verrucomicrobiota;c__Verrucomicrobiae;o__Verrucomicrobiales;f__Akkermansiaceae;g__Akkermansia;s__
MAG_1608	F4840_bin_16	89.76	0.95	270	28	Medium-quality	1166617	6261	2363_1	87.8583	500	d__Bacteria;p__Firmicutes;c__Bacilli;o__Erysipelotrichales;f__Erysipelotrichaceae;g__UBA636;s__
MAG_1609	F4840_bin_17	69.39	3.01	600	15	Medium-quality	1235565	2161	1767_1	56.0073	500	d__Bacteria;p__Bacteroidota;c__Bacteroidia;o__Bacteroidales;f__Paludibacteraceae;g__;s__
MAG_1610	F4840_bin_22	51.75	3.51	439	29	Medium-quality	1459040	4531	857_1	36.0281	500	d__Bacteria;p__Firmicutes_A;c__Clostridia;o__Monoglobales;f__UBA1381;g__;s__
MAG_1611	F4840_bin_23	60.04	1.53	221	27	Medium-quality	1261901	8849	918_1	54.5547	500	d__Bacteria;p__Firmicutes_A;c__Clostridia;o__Oscillospirales;f__Acutalibacteraceae;g__Ruminococcus_E;s__
MAG_1612	F4840_bin_26	64.89	2.25	61	38	Medium-quality	929222	27406	2243_1	55.8589	500	d__Bacteria;p__Firmicutes;c__Bacilli;o__RF39;f__CAG-822;g__;s__
MAG_1613	F4840_bin_3	56.32	3.45	591	21	Medium-quality	1253246	2283	874_1	40.7493	500	d__Bacteria;p__Firmicutes_A;c__Clostridia;o__Oscillospirales;f__Acutalibacteraceae;g__CAG-177;s__CAG-177 sp003514385
MAG_1614	F4840_bin_32	85.58	3.76	440	46	Medium-quality	1327747	3658	200_1	68.5616	500	d__Bacteria;p__Actinobacteriota;c__Coriobacteriia;o__Coriobacteriales;f__Eggerthellaceae;g__;s__
MAG_1615	F4840_bin_4	58.76	1.44	756	31	Medium-quality	1544602	2330	1485_1	53.3283	500	d__Bacteria;p__Proteobacteria;c__Gammaproteobacteria;o__Pseudomonadales;f__Moraxellaceae;g__Psychrobacter;s__Psychrobacter sp001652315
MAG_1616	F4840_bin_40	83.92	0.84	262	35	Medium-quality	1720102	8799	1865_1	82.1122	500	d__Bacteria;p__Spirochaetota;c__Spirochaetia;o__Treponematales;f__Treponemataceae;g__Treponema_D;s__Treponema_D porcinum
MAG_1617	F4840_bin_44	94.97	0	62	32	High-quality	1820335	44675	911_1	97.295	500	d__Bacteria;p__Firmicutes_A;c__Clostridia;o__Oscillospirales;f__Acutalibacteraceae;g__;s__
MAG_1618	F4840_bin_48	58.02	2.84	702	22	Medium-quality	1238636	1812	1877_1	46.3957	500	d__Bacteria;p__Spirochaetota;c__Spirochaetia;o__Sphaerochaetales;f__Sphaerochaetaceae;g__UBA5920;s__
MAG_1619	F4840_bin_59	52.07	3.45	434	12	Medium-quality	1507152	4721	1567_1	38.382	500	d__Bacteria;p__Bacteroidota;c__Bacteroidia;o__Bacteroidales;f__UBA932;g__RC9;s__
MAG_1620	F4840_bin_63	66.73	4.53	245	27	Medium-quality	1377226	8890	854_2	47.2898	500	d__Bacteria;p__Firmicutes_A;c__Clostridia;o__Monoglobales;f__UBA1381;g__CAG-41;s__
MAG_1621	F4840_bin_67	88.03	0	92	37	Medium-quality	1696304	24122	1519_1	90.2212	500	d__Bacteria;p__Bacteroidota;c__Bacteroidia;o__Bacteroidales;f__Paludibacteraceae;g__RF16;s__
MAG_1622	F4842_bin_19	72.41	2.59	374	48	Medium-quality	2184385	18996	2457_1	61.5993	500	d__Bacteria;p__Firmicutes;c__Bacilli;o__Lactobacillales;f__Carnobacteriaceae;g__Carnobacterium_A;s__Carnobacterium_A jeotgali
MAG_1623	F4842_bin_20	67.5	0.34	284	9	Medium-quality	1641987	7435	2446_0	67.7356	500	d__Bacteria;p__Firmicutes;c__Bacilli;o__Lactobacillales;f__Aerococcaceae;g__Aerococcus;s__
MAG_1624	F4842_bin_22	70.85	2.01	71	27	Medium-quality	1317341	33598	2167_1	63.0632	500	d__Bacteria;p__Firmicutes_A;c__Clostridia;o__TANB77;f__CAG-465;g__CAG-465;s__
MAG_1625	F4842_bin_26	89.92	1.57	239	33	Medium-quality	1724928	9585	655_1	85.2383	500	d__Bacteria;p__Firmicutes_A;c__Clostridia;o__Oscillospirales;f__Ruminococcaceae;g__;s__
MAG_1626	F4842_bin_3	98.97	0	79	57	High-quality	2946993	53851	1481_1	101.336	500	d__Bacteria;p__Proteobacteria;c__Gammaproteobacteria;o__Pseudomonadales;f__Moraxellaceae;g__Acinetobacter;s__
MAG_1627	F4842_bin_31	52.59	3.33	462	27	Medium-quality	1057839	3165	1072_2	37.6902	500	d__Bacteria;p__Bacteroidota;c__Bacteroidia;o__Bacteroidales;f__UBA932;g__CAG-831;s__
MAG_1628	F4842_bin_36	62.68	0.67	161	12	Medium-quality	932418	7122	545_1	61.2563	500	d__Bacteria;p__Firmicutes_A;c__Clostridia;o__Oscillospirales;f__Oscillospiraceae;g__CAG-83;s__
MAG_1629	F4842_bin_6	64.9	4.69	928	59	Medium-quality	2553869	3585	2321_1	44.1652	500	d__Bacteria;p__Firmicutes_A;c__Clostridia;o__Peptostreptococcales;f__Peptostreptococcaceae;g__Intestinibacter;s__
MAG_1630	F4844_bin_17	57.26	0	95	13	Medium-quality	1393941	23981	452_0	59.4499	500	d__Bacteria;p__Firmicutes_A;c__Clostridia;o__Oscillospirales;f__Ruminococcaceae;g__Gemmiger;s__
MAG_1631	F4844_bin_20	54.55	0	96	30	Medium-quality	426878	5231	1496_1	56.4093	500	d__Bacteria;p__Patescibacteria;c__Saccharimonadia;o__Saccharimonadales;f__Saccharimonadaceae;g__;s__
MAG_1632	F4844_bin_23	82.44	1.26	627	33	Medium-quality	1982116	4001	1703_1	78.2561	500	d__Bacteria;p__Bacteroidota;c__Bacteroidia;o__Bacteroidales;f__Muribaculaceae;g__C941;s__
MAG_1633	F4844_bin_25	88.44	1.99	276	41	Medium-quality	2365718	14250	623_1	80.5669	500	d__Bacteria;p__Bacteroidota;c__Bacteroidia;o__Bacteroidales;f__Marinilabiliaceae;g__;s__
MAG_1634	F4844_bin_27	92.03	2.42	282	32	High-quality	2166556	10840	1192_1	81.9475	500	d__Bacteria;p__Firmicutes_A;c__Clostridia;o__Lachnospirales;f__Lachnospiraceae;g__Acetatifactor;s__
MAG_1635	F4844_bin_31	74.81	0.69	359	29	Medium-quality	1525306	5188	867_0	73.5625	500	d__Bacteria;p__Firmicutes_A;c__Clostridia;o__Monoglobales;f__;g__;s__
MAG_1636	F4844_bin_35	86.2	1.08	392	52	Medium-quality	2452097	7952	1583_1	82.7502	500	d__Bacteria;p__Bacteroidota;c__Bacteroidia;o__Bacteroidales;f__Marinilabiliaceae;g__;s__
MAG_1637	F4844_bin_37	97.26	1.23	305	50	High-quality	2776856	13476	658_2	93.5847	500	d__Bacteria;p__Firmicutes_A;c__Clostridia;o__Oscillospirales;f__Ruminococcaceae;g__HUN007;s__
MAG_1638	F4844_bin_39	63.37	1.83	289	28	Medium-quality	1187082	5212	1072_2	56.0785	500	d__Bacteria;p__Bacteroidota;c__Bacteroidia;o__Bacteroidales;f__UBA932;g__CAG-831;s__
MAG_1639	F4844_bin_44	68.42	0	174	45	Medium-quality	858259	15325	2204_2	70.5127	500	d__Bacteria;p__Firmicutes;c__Bacilli;o__RF39;f__CAG-1000;g__;s__
MAG_1640	F4844_bin_46	64.76	2.76	564	30	Medium-quality	1738818	3952	258_1	52.9036	500	d__Bacteria;p__Verrucomicrobiota;c__Kiritimatiellae;o__RFP12;f__UBA1067;g__UBA1067;s__
MAG_1641	F4844_bin_5	93.83	0	160	28	High-quality	1723015	16902	635_1	95.944	500	d__Bacteria;p__Firmicutes_A;c__Clostridia;o__Oscillospirales;f__CAG-272;g__;s__
MAG_1642	F4844_bin_51	56.21	0	131	20	Medium-quality	1834322	27429	1465_1	58.4291	500	d__Bacteria;p__Planctomycetota;c__Planctomycetes;o__Pirellulales;f__Thermoguttaceae;g__;s__
MAG_1643	F4844_bin_55	51.49	0.86	384	14	Medium-quality	1112914	2973	543_1	49.7866	500	d__Bacteria;p__Firmicutes_A;c__Clostridia;o__Oscillospirales;f__Oscillospiraceae;g__CAG-83;s__CAG-83 sp003487665
MAG_1644	F4844_bin_57	55.31	0.83	339	30	Medium-quality	914683	3435	460_1	52.928	500	d__Bacteria;p__Firmicutes_A;c__Clostridia;o__Oscillospirales;f__Ruminococcaceae;g__Angelakisella;s__
MAG_1645	F4844_bin_6	87.14	1.29	311	39	Medium-quality	1475231	5668	928_1	83.5342	500	d__Bacteria;p__Firmicutes_A;c__Clostridia;o__Oscillospirales;f__Acutalibacteraceae;g__Eubacterium_R;s__
MAG_1646	F4844_bin_60	63.33	0.67	334	17	Medium-quality	1195148	3878	519_1	61.7743	500	d__Bacteria;p__Firmicutes_A;c__Clostridia;o__Oscillospirales;f__Oscillospiraceae;g__CAG-110;s__
MAG_1647	F4844_bin_8	86.29	3.14	299	41	Medium-quality	1499466	8515	1758_1	72.5551	500	d__Bacteria;p__Bacteroidota;c__Bacteroidia;o__Bacteroidales;f__UBA932;g__UBA1232;s__
MAG_1648	F4846_bin_12	93.74	0.34	185	27	High-quality	1927284	14554	854_2	94.1215	500	d__Bacteria;p__Firmicutes_A;c__Clostridia;o__Monoglobales;f__UBA1381;g__CAG-41;s__
MAG_1649	F4846_bin_19	73.66	2.8	270	28	Medium-quality	1213391	7732	415_2	61.6041	500	d__Bacteria;p__Firmicutes_A;c__Clostridia;o__Oscillospirales;f__Oscillospiraceae;g__F23-B02;s__F23-B02 sp000431075
MAG_1650	F4846_bin_22	69.12	0	330	33	Medium-quality	1656562	7180	1703_1	71.0481	500	d__Bacteria;p__Bacteroidota;c__Bacteroidia;o__Bacteroidales;f__Muribaculaceae;g__C941;s__
MAG_1651	F4846_bin_26	84.49	0	206	32	Medium-quality	1138338	7373	1323_1	86.4238	500	d__Bacteria;p__Firmicutes_A;c__Clostridia;o__4C28d-15;f__CAG-727;g__UBA1259;s__
MAG_1652	F4846_bin_28	70.36	0	346	18	Medium-quality	1161965	4418	718_1	72.1826	500	d__Bacteria;p__Firmicutes_A;c__Clostridia;o__Oscillospirales;f__UBA644;g__UBA644;s__UBA644 sp002299265
MAG_1653	F4846_bin_30	75.74	1.34	292	11	Medium-quality	1247493	4672	520_1	71.5448	500	d__Bacteria;p__Firmicutes_A;c__Clostridia;o__Oscillospirales;f__Oscillospiraceae;g__CAG-110;s__
MAG_1654	F4846_bin_32	98.87	0.37	113	58	High-quality	3146994	40849	1481_1	99.4489	500	d__Bacteria;p__Proteobacteria;c__Gammaproteobacteria;o__Pseudomonadales;f__Moraxellaceae;g__Acinetobacter;s__
MAG_1655	F4846_bin_37	65.52	2.75	645	30	Medium-quality	1352356	2254	874_1	53.9049	500	d__Bacteria;p__Firmicutes_A;c__Clostridia;o__Oscillospirales;f__Acutalibacteraceae;g__CAG-177;s__CAG-177 sp003514385
MAG_1656	F4846_bin_40	92.24	1.75	191	30	High-quality	2094267	24579	185_1	86.1228	500	d__Bacteria;p__Firmicutes_A;c__Clostridia;o__Christensenellales;f__CAG-138;g__UBA1685;s__
MAG_1657	F4846_bin_5	87.16	0.12	123	34	Medium-quality	1927278	26645	1856_1	88.7728	500	d__Bacteria;p__Spirochaetota;c__Spirochaetia;o__Treponematales;f__Treponemataceae;g__Treponema_D;s__
MAG_1658	F4846_bin_50	51.18	1.72	341	7	Medium-quality	1079456	3391	845_2	44.3452	500	d__Bacteria;p__Firmicutes_A;c__Clostridia;o__Oscillospirales;f__Ruminococcaceae;g__Ruminiclostridium_E;s__
MAG_1659	F4846_bin_9	56.99	0.05	297	14	Medium-quality	1311299	5171	2343_1	58.6468	500	d__Bacteria;p__Bacteroidota;c__Bacteroidia;o__Bacteroidales;f__Bacteroidaceae;g__UBA4372;s__
MAG_1660	F4850_bin_18	66.41	2.62	446	14	Medium-quality	1432673	4107	876_2	55.4078	500	d__Bacteria;p__Firmicutes_A;c__Clostridia;o__Oscillospirales;f__Acutalibacteraceae;g__CAG-488;s__
MAG_1661	F4850_bin_32	70.87	2.85	303	13	Medium-quality	1003769	3538	1408_1	60.1044	500	d__Bacteria;p__Firmicutes_A;c__Clostridia;o__4C28d-15;f__CAG-917;g__CAG-349;s__CAG-349 sp003539515
MAG_1662	F4850_bin_40	61.33	3.25	519	13	Medium-quality	1072505	2393	1052_1	46.7695	500	d__Bacteria;p__Firmicutes_B;c__Dehalobacteriia;o__UBA4068;f__UBA4068;g__;s__
MAG_1663	F4850_bin_46	63.64	3.64	644	25	Medium-quality	1762204	3338	1870_2	47.2017	500	d__Bacteria;p__Spirochaetota;c__Spirochaetia;o__Treponematales;f__Treponemataceae;g__Treponema_D;s__
MAG_1664	F4850_bin_48	52.59	4.31	413	13	Medium-quality	1235252	3222	174_1	35.6675	500	d__Bacteria;p__Firmicutes_A;c__Clostridia;o__Oscillospirales;f__Acutalibacteraceae;g__;s__
MAG_1665	F4850_bin_6	58.42	0	513	13	Medium-quality	1127208	2534	1758_1	60.1219	500	d__Bacteria;p__Bacteroidota;c__Bacteroidia;o__Bacteroidales;f__UBA932;g__UBA1232;s__
MAG_1666	F4856_bin_18	93.97	0.48	57	36	High-quality	1625052	50896	1543_1	93.9233	500	d__Bacteria;p__Bacteroidota;c__Bacteroidia;o__Bacteroidales;f__UBA932;g__RC9;s__
MAG_1667	F4856_bin_25	58.41	2.75	503	29	Medium-quality	1282505	3264	1703_1	46.8099	500	d__Bacteria;p__Bacteroidota;c__Bacteroidia;o__Bacteroidales;f__Muribaculaceae;g__C941;s__
MAG_1668	F4856_bin_26	68.3	1.89	355	17	Medium-quality	1352432	5256	1877_1	60.7103	500	d__Bacteria;p__Spirochaetota;c__Spirochaetia;o__Sphaerochaetales;f__Sphaerochaetaceae;g__UBA5920;s__
MAG_1669	F4856_bin_28	59.06	0.02	61	14	Medium-quality	858269	17490	2114_1	61.0814	500	d__Bacteria;p__Firmicutes_A;c__Clostridia;o__TANB77;f__CAG-508;g__CAG-269;s__
MAG_1670	F4856_bin_29	63.34	3.26	562	9	Medium-quality	1175856	2727	185_1	48.7578	500	d__Bacteria;p__Firmicutes_A;c__Clostridia;o__Christensenellales;f__CAG-138;g__UBA1685;s__
MAG_1671	F4856_bin_33	81.32	0	148	15	Medium-quality	1348947	13626	960_1	83.3872	500	d__Bacteria;p__Firmicutes_A;c__Clostridia;o__Oscillospirales;f__Acutalibacteraceae;g__;s__
MAG_1672	F4856_bin_36	51.92	4.09	132	16	Medium-quality	1020600	10258	1855_1	33.8845	500	d__Bacteria;p__Spirochaetota;c__Spirochaetia;o__Treponematales;f__Treponemataceae;g__Treponema_D;s__
MAG_1673	F4856_bin_4	94.06	0	80	35	High-quality	1939141	46816	1318_1	96.3952	500	d__Bacteria;p__Firmicutes_A;c__Clostridia;o__Lachnospirales;f__Lachnospiraceae;g__;s__
MAG_1674	F4856_bin_50	59.09	3.45	308	15	Medium-quality	1568876	6297	517_1	47.1896	500	d__Bacteria;p__Firmicutes_A;c__Clostridia;o__Oscillospirales;f__Oscillospiraceae;g__CAG-110;s__
MAG_1675	F4856_bin_8	92.13	1.12	34	27	High-quality	1037239	59262	2208_1	88.9164	500	d__Bacteria;p__Firmicutes;c__Bacilli;o__RF39;f__CAG-1000;g__CAG-533;s__
MAG_1676	F4864_bin_20	62.07	0.86	280	25	Medium-quality	1279607	5922	1567_1	60.5162	500	d__Bacteria;p__Bacteroidota;c__Bacteroidia;o__Bacteroidales;f__UBA932;g__RC9;s__
MAG_1677	F4864_bin_21	78.49	3.69	322	17	Medium-quality	1670443	7489	876_2	62.8997	500	d__Bacteria;p__Firmicutes_A;c__Clostridia;o__Oscillospirales;f__Acutalibacteraceae;g__CAG-488;s__
MAG_1678	F4864_bin_22	89.34	0.81	222	31	Medium-quality	1446377	7883	169_1	87.2383	500	d__Bacteria;p__Firmicutes_A;c__Clostridia;o__Christensenellales;f__CAG-138;g__PeH17;s__
MAG_1679	F4864_bin_26	71.56	4.07	586	28	Medium-quality	1174971	2134	200_1	52.8746	500	d__Bacteria;p__Actinobacteriota;c__Coriobacteriia;o__Coriobacteriales;f__Eggerthellaceae;g__;s__
MAG_1680	F4864_bin_34	66.38	0	479	18	Medium-quality	3178316	9980	2457_1	68.3796	500	d__Bacteria;p__Firmicutes;c__Bacilli;o__Lactobacillales;f__Carnobacteriaceae;g__Carnobacterium_A;s__
MAG_1681	F4864_bin_35	61.86	1.5	590	24	Medium-quality	1746561	3651	1870_2	56.1412	500	d__Bacteria;p__Spirochaetota;c__Spirochaetia;o__Treponematales;f__Treponemataceae;g__Treponema_D;s__
MAG_1682	F4864_bin_38	69.65	1.75	220	31	Medium-quality	806390	4121	2203_1	62.7075	500	d__Bacteria;p__Firmicutes;c__Bacilli;o__RF39;f__CAG-611;g__RUG591;s__
MAG_1683	F4872_bin_14	71.29	3.04	450	28	Medium-quality	1568844	5123	894_1	57.9448	500	d__Bacteria;p__Firmicutes_A;c__Clostridia;o__Oscillospirales;f__Acutalibacteraceae;g__UBA6857;s__
MAG_1684	F4872_bin_15	91.14	0.94	317	31	High-quality	1903732	10209	185_1	88.4445	500	d__Bacteria;p__Firmicutes_A;c__Clostridia;o__Christensenellales;f__CAG-138;g__UBA1685;s__
MAG_1685	F4872_bin_2	92.73	0.69	190	38	High-quality	1780864	13502	801_1	91.3452	500	d__Bacteria;p__Firmicutes_A;c__Clostridia;o__Oscillospirales;f__Acutalibacteraceae;g__;s__
MAG_1686	F4872_bin_23	52.24	0	469	3	Medium-quality	724816	1522	2364_1	53.8312	500	d__Bacteria;p__Firmicutes;c__Bacilli;o__Erysipelotrichales;f__Erysipelotrichaceae;g__UBA636;s__
MAG_1687	F4872_bin_24	53.88	3.47	667	12	Medium-quality	1168635	1954	1697_1	38.1755	500	d__Bacteria;p__Bacteroidota;c__Bacteroidia;o__Bacteroidales;f__Muribaculaceae;g__CAG-873;s__
MAG_1688	F4872_bin_27	72.66	3.51	371	22	Medium-quality	1602787	5015	496_1	57.9173	500	d__Bacteria;p__Firmicutes_A;c__Clostridia;o__Oscillospirales;f__Oscillospiraceae;g__CAG-110;s__
MAG_1689	F4872_bin_33	73.48	1.69	569	18	Medium-quality	1204664	2244	1758_1	66.9872	500	d__Bacteria;p__Bacteroidota;c__Bacteroidia;o__Bacteroidales;f__UBA932;g__UBA1232;s__
MAG_1690	F4872_bin_37	71.55	0	221	16	Medium-quality	1082046	5890	817_1	73.4351	500	d__Bacteria;p__Firmicutes_A;c__Clostridia;o__Oscillospirales;f__Acutalibacteraceae;g__UBA737;s__
MAG_1691	F4872_bin_5	97.31	1.08	142	52	High-quality	2606099	27107	403_1	94.1265	500	d__Bacteria;p__Firmicutes_A;c__Clostridia;o__Christensenellales;f__CAG-74;g__;s__
MAG_1692	F4872_bin_50	77.94	1.23	168	38	Medium-quality	1511792	21943	418_1	73.9606	500	d__Bacteria;p__Firmicutes_A;c__Clostridia;o__Oscillospirales;f__Oscillospiraceae;g__F23-B02;s__
MAG_1693	F4872_bin_55	58.39	1.34	355	9	Medium-quality	1090529	3209	874_1	53.4432	500	d__Bacteria;p__Firmicutes_A;c__Clostridia;o__Oscillospirales;f__Acutalibacteraceae;g__CAG-177;s__CAG-177 sp003514385
MAG_1694	F4872_bin_56	80.22	0.66	148	38	Medium-quality	1282271	18700	1521_1	79.0559	500	d__Bacteria;p__Bacteroidota;c__Bacteroidia;o__Bacteroidales;f__Paludibacteraceae;g__RF16;s__
MAG_1695	F4872_bin_6	65.92	4.4	725	10	Medium-quality	1338909	2202	2337_1	47.7914	500	d__Bacteria;p__Firmicutes;c__Bacilli;o__Erysipelotrichales;f__Erysipelotrichaceae;g__Solobacterium;s__
MAG_1696	F4872_bin_7	73.62	2.82	388	40	Medium-quality	1499251	5120	1865_1	61.3746	500	d__Bacteria;p__Spirochaetota;c__Spirochaetia;o__Treponematales;f__Treponemataceae;g__Treponema_D;s__Treponema_D porcinum
MAG_1697	F4873_bin_11	71.92	0.78	213	11	Medium-quality	1062990	5712	511_2	70.6784	500	d__Bacteria;p__Firmicutes_A;c__Clostridia;o__Oscillospirales;f__Oscillospiraceae;g__CAG-110;s__
MAG_1698	F4873_bin_14	75.84	1.69	58	29	Medium-quality	973971	23238	2197_1	69.5731	500	d__Bacteria;p__Firmicutes;c__Bacilli;o__RF39;f__CAG-1000;g__CAG-1000;s__
MAG_1699	F4873_bin_26	96.92	0	161	37	High-quality	2146874	21674	172_1	99.088	500	d__Bacteria;p__Firmicutes_A;c__Clostridia;o__Oscillospirales;f__Acutalibacteraceae;g__;s__
MAG_1700	F4873_bin_27	80.93	1.05	74	33	Medium-quality	1198161	44636	2129_0	78.5298	500	d__Bacteria;p__Firmicutes_A;c__Clostridia;o__TANB77;f__CAG-508;g__CAG-354;s__
MAG_1701	F4873_bin_30	83.59	1.68	260	26	Medium-quality	1633842	7786	521_1	78.2557	500	d__Bacteria;p__Firmicutes_A;c__Clostridia;o__Oscillospirales;f__Oscillospiraceae;g__CAG-110;s__
MAG_1702	F4873_bin_35	89.36	3.91	397	32	Medium-quality	1668826	5990	904_2	71.6987	500	d__Bacteria;p__Firmicutes_A;c__Clostridia;o__Oscillospirales;f__Acutalibacteraceae;g__CAG-180;s__
MAG_1703	F4873_bin_42	78.91	1.61	199	40	Medium-quality	951384	6819	200_1	72.7769	500	d__Bacteria;p__Actinobacteriota;c__Coriobacteriia;o__Coriobacteriales;f__Eggerthellaceae;g__;s__
MAG_1704	F4873_bin_47	76.49	0.89	244	20	Medium-quality	1091923	5129	930_1	74.785	500	d__Bacteria;p__Firmicutes_A;c__Clostridia;o__Oscillospirales;f__Acutalibacteraceae;g__Eubacterium_R;s__
MAG_1705	F4873_bin_55	51.21	0	375	8	Medium-quality	1169646	3319	357_1	52.9705	500	d__Bacteria;p__Firmicutes_A;c__Clostridia;o__Christensenellales;f__CAG-74;g__;s__
MAG_1706	F4873_bin_57	70.85	0.96	52	34	Medium-quality	1049637	30128	2119_1	68.5295	500	d__Bacteria;p__Firmicutes_A;c__Clostridia;o__TANB77;f__CAG-508;g__CAG-273;s__CAG-273 sp000435755
MAG_1707	F4878_bin_10	80.61	4.42	653	11	Medium-quality	1644737	2971	898_1	61.4518	500	d__Bacteria;p__Firmicutes_A;c__Clostridia;o__Oscillospirales;f__Acutalibacteraceae;g__DTU089_A;s__
MAG_1708	F4878_bin_23	52.79	3.51	310	4	Medium-quality	889760	2995	1195_1	38.7332	500	d__Bacteria;p__Firmicutes_A;c__Clostridia;o__Lachnospirales;f__Lachnospiraceae;g__UBA2882;s__
MAG_1709	F4878_bin_28	76.07	0.84	245	13	Medium-quality	988711	4745	817_1	73.7081	500	d__Bacteria;p__Firmicutes_A;c__Clostridia;o__Oscillospirales;f__Acutalibacteraceae;g__UBA737;s__
MAG_1710	F4878_bin_29	77.13	1.19	185	22	Medium-quality	1495030	12611	1567_1	73.2304	500	d__Bacteria;p__Bacteroidota;c__Bacteroidia;o__Bacteroidales;f__UBA932;g__RC9;s__
MAG_1711	F4878_bin_3	85.29	3.16	286	29	Medium-quality	1533229	7956	895_1	73.5471	500	d__Bacteria;p__Firmicutes_A;c__Clostridia;o__Oscillospirales;f__Acutalibacteraceae;g__UBA6857;s__
MAG_1712	F4878_bin_35	99.3	0.74	160	40	High-quality	2681050	40584	1858_1	97.9042	500	d__Bacteria;p__Spirochaetota;c__Spirochaetia;o__Treponematales;f__Treponemataceae;g__Treponema_D;s__
MAG_1713	F4878_bin_41	59.01	3.45	424	9	Medium-quality	1447042	4407	843_1	45.3071	500	d__Bacteria;p__Firmicutes_A;c__Clostridia;o__Oscillospirales;f__Ruminococcaceae;g__Ruminiclostridium_E;s__
MAG_1714	F4878_bin_44	50.88	1.67	179	14	Medium-quality	946157	6344	1553_1	44.4312	500	d__Bacteria;p__Bacteroidota;c__Bacteroidia;o__Bacteroidales;f__UBA932;g__RC9;s__
MAG_1715	F4878_bin_5	50.86	2.59	611	18	Medium-quality	1016248	1665	933_1	39.5207	500	d__Bacteria;p__Firmicutes_A;c__Clostridia;o__Oscillospirales;f__Acutalibacteraceae;g__Eubacterium_R;s__
MAG_1716	F4878_bin_7	61.09	0.89	277	19	Medium-quality	1462073	9466	285_1	58.6281	500	d__Bacteria;p__Firmicutes_A;c__Clostridia;o__Oscillospirales;f__Oscillospiraceae;g__CAG-110;s__
MAG_1717	F4881_bin_10	88.41	1.28	246	55	Medium-quality	1533958	10150	1758_1	84.1117	500	d__Bacteria;p__Bacteroidota;c__Bacteroidia;o__Bacteroidales;f__UBA932;g__UBA1232;s__
MAG_1718	F4881_bin_13	72.09	1.75	96	27	Medium-quality	1020840	16505	2273_1	65.4488	500	d__Bacteria;p__Firmicutes;c__Bacilli;o__RF39;f__CAG-822;g__;s__
MAG_1719	F4881_bin_16	73.01	1.33	130	16	Medium-quality	834434	9070	2216_0	68.3388	500	d__Bacteria;p__Firmicutes;c__Bacilli;o__RF39;f__CAG-302;g__CAG-302;s__
MAG_1720	F4881_bin_21	89.33	1.85	79	31	Medium-quality	1305950	21893	2313_1	82.2502	500	d__Bacteria;p__Firmicutes;c__Bacilli;o__RF39;f__CAG-822;g__;s__
MAG_1721	F4881_bin_25	90.97	2.82	137	41	High-quality	1733844	20268	169_1	81.1384	500	d__Bacteria;p__Firmicutes_A;c__Clostridia;o__Christensenellales;f__CAG-138;g__PeH17;s__
MAG_1722	F4881_bin_31	90.11	0	62	48	High-quality	1047202	289365	1476_1	92.8407	500	d__Bacteria;p__Proteobacteria;c__Alphaproteobacteria;o__Rs-D84;f__Rs-D84;g__Rs-D84;s__
MAG_1723	F4881_bin_36	79.65	1.34	278	32	Medium-quality	1640554	9089	894_1	74.9293	500	d__Bacteria;p__Firmicutes_A;c__Clostridia;o__Oscillospirales;f__Acutalibacteraceae;g__UBA6857;s__
MAG_1724	F4881_bin_39	88.76	1	236	30	Medium-quality	1798060	13429	798_1	85.824	500	d__Bacteria;p__Firmicutes_A;c__Clostridia;o__Oscillospirales;f__CAG-272;g__;s__
MAG_1725	F4881_bin_46	94.76	0	102	40	High-quality	1300264	18544	176_1	96.8941	500	d__Bacteria;p__Firmicutes_A;c__Clostridia;o__4C28d-15;f__CAG-917;g__CAG-1138;s__CAG-1138 sp000434675
MAG_1726	F4881_bin_53	54.05	3.45	452	9	Medium-quality	1461474	3506	2455_1	38.5724	500	d__Bacteria;p__Firmicutes;c__Bacilli;o__Lactobacillales;f__Carnobacteriaceae;g__Carnobacterium_A;s__Carnobacterium_A inhibens
MAG_1727	F4881_bin_6	89.34	1.76	432	28	Medium-quality	1589082	5581	181_1	82.4134	500	d__Bacteria;p__Firmicutes_A;c__Clostridia;o__Christensenellales;f__CAG-138;g__;s__
MAG_1728	F4888_bin_1	56.24	3.57	275	22	Medium-quality	684592	2980	1497_1	40.4016	500	d__Bacteria;p__Patescibacteria;c__Saccharimonadia;o__Saccharimonadales;f__Saccharimonadaceae;g__UBA2834;s__
MAG_1729	F4888_bin_10	54.08	0.86	627	7	Medium-quality	1073022	1740	933_2	52.2603	500	d__Bacteria;p__Firmicutes_A;c__Clostridia;o__Oscillospirales;f__Acutalibacteraceae;g__Eubacterium_R;s__
MAG_1730	F4888_bin_17	51.11	2.48	524	14	Medium-quality	863476	1599	2364_1	40.3119	500	d__Bacteria;p__Firmicutes;c__Bacilli;o__Erysipelotrichales;f__Erysipelotrichaceae;g__UBA636;s__
MAG_1731	F4888_bin_20	72.32	2.68	518	24	Medium-quality	1328022	3487	1758_1	60.6912	500	d__Bacteria;p__Bacteroidota;c__Bacteroidia;o__Bacteroidales;f__UBA932;g__UBA1232;s__
MAG_1732	F4888_bin_24	60.63	3.45	245	16	Medium-quality	965167	4461	1956_1	46.3546	500	d__Bacteria;p__Cyanobacteria;c__Vampirovibrionia;o__Gastranaerophilales;f__Gastranaerophilaceae;g__CAG-196;s__
MAG_1733	F4888_bin_25	51.63	2.14	111	20	Medium-quality	802378	9419	1553_2	43.5284	500	d__Bacteria;p__Bacteroidota;c__Bacteroidia;o__Bacteroidales;f__UBA932;g__RC9;s__
MAG_1734	F4888_bin_32	84.81	2.13	439	16	Medium-quality	1642247	4245	185_1	76.3015	500	d__Bacteria;p__Firmicutes_A;c__Clostridia;o__Christensenellales;f__CAG-138;g__UBA1685;s__
MAG_1735	F4888_bin_33	57.76	0	339	14	Medium-quality	1063033	3484	593_1	59.531	500	d__Bacteria;p__Firmicutes_A;c__Clostridia;o__Oscillospirales;f__Oscillospiraceae;g__UBA738;s__
MAG_1736	F4888_bin_40	64.72	0.34	390	14	Medium-quality	1131486	3072	894_1	65.1037	500	d__Bacteria;p__Firmicutes_A;c__Clostridia;o__Oscillospirales;f__Acutalibacteraceae;g__UBA6857;s__
MAG_1737	F4888_bin_43	62.44	1.4	408	21	Medium-quality	1181576	3070	1865_1	57.8836	500	d__Bacteria;p__Spirochaetota;c__Spirochaetia;o__Treponematales;f__Treponemataceae;g__Treponema_D;s__Treponema_D porcinum
MAG_1738	F4888_bin_46	50.91	2.38	326	9	Medium-quality	962157	3041	872_1	40.7515	500	d__Bacteria;p__Firmicutes_A;c__Clostridia;o__Oscillospirales;f__Acutalibacteraceae;g__CAG-177;s__
MAG_1739	F4889_bin_15	75.3	2.58	572	24	Medium-quality	1754174	4911	1703_1	64.5322	500	d__Bacteria;p__Bacteroidota;c__Bacteroidia;o__Bacteroidales;f__Muribaculaceae;g__C941;s__
MAG_1740	F4889_bin_17	56.81	1.71	178	42	Medium-quality	916419	8599	1497_1	50.2272	500	d__Bacteria;p__Patescibacteria;c__Saccharimonadia;o__Saccharimonadales;f__Saccharimonadaceae;g__UBA2834;s__
MAG_1741	F4889_bin_2	74.77	2.04	397	22	Medium-quality	1343371	4737	181_1	66.4078	500	d__Bacteria;p__Firmicutes_A;c__Clostridia;o__Christensenellales;f__CAG-138;g__;s__
MAG_1742	F4889_bin_21	65.52	1.89	320	10	Medium-quality	1103742	5101	190_1	58.1939	500	d__Bacteria;p__Firmicutes_A;c__Clostridia;o__Christensenellales;f__CAG-138;g__;s__
MAG_1743	F4889_bin_42	69.16	2.65	116	20	Medium-quality	1063895	13436	2097_0	58.7535	500	d__Bacteria;p__Firmicutes_A;c__Clostridia;o__TANB77;f__CAG-508;g__;s__
MAG_1744	F4889_bin_46	93.1	0	44	40	High-quality	1985824	73769	1555_1	95.5339	500	d__Bacteria;p__Bacteroidota;c__Bacteroidia;o__Bacteroidales;f__UBA932;g__RC9;s__
MAG_1745	F4889_bin_7	89.37	1.56	440	26	Medium-quality	1630967	6439	2424_1	83.6477	500	d__Bacteria;p__Firmicutes;c__Bacilli;o__Lactobacillales;f__Lactobacillaceae;g__Lactobacillus_H;s__Lactobacillus_H mucosae
MAG_1746	F4890_bin_11	73.64	0.7	45	33	Medium-quality	1116835	44220	2163_1	72.4628	500	d__Bacteria;p__Firmicutes_A;c__Clostridia;o__TANB77;f__CAG-465;g__;s__
MAG_1747	F4890_bin_14	70.51	1.15	406	23	Medium-quality	1446535	3740	1877_1	66.5464	500	d__Bacteria;p__Spirochaetota;c__Spirochaetia;o__Sphaerochaetales;f__Sphaerochaetaceae;g__UBA5920;s__
MAG_1748	F4890_bin_19	69.69	1.57	113	22	Medium-quality	1068920	13414	1777_1	64.9505	500	d__Bacteria;p__Firmicutes_A;c__Clostridia;o__TANB77;f__CAG-465;g__CAG-465;s__CAG-465 sp000433755
MAG_1749	F4890_bin_21	89.85	0.92	454	26	Medium-quality	2049771	5182	840_1	88.0272	500	d__Bacteria;p__Firmicutes_A;c__Clostridia;o__Oscillospirales;f__Ruminococcaceae;g__Ruminiclostridium_E;s__
MAG_1750	F4890_bin_22	91.89	1.73	288	45	High-quality	1412560	9887	200_1	85.2375	500	d__Bacteria;p__Actinobacteriota;c__Coriobacteriia;o__Coriobacteriales;f__Eggerthellaceae;g__;s__
MAG_1751	F4890_bin_28	66.71	3.93	235	13	Medium-quality	1044008	5989	1408_1	50.9137	500	d__Bacteria;p__Firmicutes_A;c__Clostridia;o__4C28d-15;f__CAG-917;g__CAG-349;s__CAG-349 sp003539515
MAG_1752	F4890_bin_29	95.39	2.3	188	30	High-quality	2360101	31091	1017_1	86.1363	500	d__Bacteria;p__Firmicutes_A;c__Clostridia;o__Peptostreptococcales;f__Anaerovoracaceae;g__CAG-145;s__
MAG_1753	F4890_bin_31	58.62	1.72	371	11	Medium-quality	1161011	3282	845_1	51.7781	500	d__Bacteria;p__Firmicutes_A;c__Clostridia;o__Oscillospirales;f__Ruminococcaceae;g__Ruminiclostridium_E;s__
MAG_1754	F4890_bin_34	94.83	2.04	87	62	High-quality	1177945	224435	1911_1	87.4624	500	d__Bacteria;p__Firmicutes_A;c__Clostridia;o__Oscillospirales;f__Acutalibacteraceae;g__;s__
MAG_1755	F4890_bin_4	98.6	1.4	76	37	High-quality	2467762	82550	1854_1	94.0584	500	d__Bacteria;p__Spirochaetota;c__Spirochaetia;o__Treponematales;f__Treponemataceae;g__Treponema_D;s__
MAG_1756	F4890_bin_46	76.13	2.27	374	32	Medium-quality	1594286	6117	1878_1	66.6733	500	d__Bacteria;p__Spirochaetota;c__Spirochaetia;o__Sphaerochaetales;f__Sphaerochaetaceae;g__UBA5920;s__
MAG_1757	F4890_bin_48	81.96	4.03	227	29	Medium-quality	1635148	12604	207_1	67.3144	500	d__Bacteria;p__Actinobacteriota;c__Coriobacteriia;o__Coriobacteriales;f__Eggerthellaceae;g__;s__
MAG_1758	F4890_bin_5	54.84	2.26	602	17	Medium-quality	1081572	1770	1502_1	45.164	500	d__Archaea;p__Thermoplasmatota;c__Thermoplasmata;o__Methanomassiliicoccales;f__Methanomethylophilaceae;g__ISO4-G1;s__
MAG_1759	F4890_bin_50	55.08	1.45	301	8	Medium-quality	950201	3491	419_1	50.4715	500	d__Bacteria;p__Firmicutes_A;c__Clostridia;o__Oscillospirales;f__Oscillospiraceae;g__F23-B02;s__
MAG_1760	F4890_bin_54	56.98	4.78	358	17	Medium-quality	1136107	3346	519_1	36.2079	500	d__Bacteria;p__Firmicutes_A;c__Clostridia;o__Oscillospirales;f__Oscillospiraceae;g__CAG-110;s__
MAG_1761	F4890_bin_6	81.9	0.73	275	25	Medium-quality	1257574	5476	415_2	80.1192	500	d__Bacteria;p__Firmicutes_A;c__Clostridia;o__Oscillospirales;f__Oscillospiraceae;g__F23-B02;s__F23-B02 sp000431075
MAG_1762	F4894_bin_19	55.05	3.19	150	14	Medium-quality	823900	7056	2115_1	41.9357	500	d__Bacteria;p__Firmicutes_A;c__Clostridia;o__TANB77;f__CAG-508;g__;s__
MAG_1763	F4894_bin_22	94.18	0.58	227	26	High-quality	1783108	11961	902_1	93.5122	500	d__Bacteria;p__Firmicutes_A;c__Clostridia;o__Oscillospirales;f__Acutalibacteraceae;g__CAG-180;s__
MAG_1764	F4894_bin_24	76.38	3.08	273	27	Medium-quality	1347287	6061	548_1	64.5825	500	d__Bacteria;p__Firmicutes_A;c__Clostridia;o__Oscillospirales;f__Oscillospiraceae;g__CAG-83;s__
MAG_1765	F4894_bin_33	97.13	0.29	51	36	High-quality	2205978	187182	1317_1	98.3161	500	d__Bacteria;p__Firmicutes_A;c__Clostridia;o__Lachnospirales;f__Lachnospiraceae;g__;s__
MAG_1766	F4894_bin_43	74.14	2.59	246	77	Medium-quality	1364732	8214	2350_1	63.1473	500	d__Bacteria;p__Firmicutes;c__Bacilli;o__Erysipelotrichales;f__Erysipelotrichaceae;g__UBA1783;s__
MAG_1767	F4894_bin_45	50.67	2.94	319	4	Medium-quality	978771	3929	185_1	37.7671	500	d__Bacteria;p__Firmicutes_A;c__Clostridia;o__Christensenellales;f__CAG-138;g__UBA1685;s__
MAG_1768	F4894_bin_46	66.31	3.24	367	8	Medium-quality	1216167	3600	511_2	52.4283	500	d__Bacteria;p__Firmicutes_A;c__Clostridia;o__Oscillospirales;f__Oscillospiraceae;g__CAG-110;s__
MAG_1769	F4894_bin_8	55.94	0.71	516	13	Medium-quality	968749	1966	1758_1	54.0368	500	d__Bacteria;p__Bacteroidota;c__Bacteroidia;o__Bacteroidales;f__UBA932;g__UBA1232;s__
MAG_1770	F4901_bin_12	64.42	0	348	13	Medium-quality	1153291	3706	894_1	66.2045	500	d__Bacteria;p__Firmicutes_A;c__Clostridia;o__Oscillospirales;f__Acutalibacteraceae;g__UBA6857;s__
MAG_1771	F4901_bin_14	51.38	1.72	1525	17	Medium-quality	2610443	1684	2371_1	44.3932	500	d__Bacteria;p__Firmicutes;c__Bacilli;o__Erysipelotrichales;f__Erysipelotrichaceae;g__UBA636;s__
MAG_1772	F4901_bin_18	62.42	2.14	161	15	Medium-quality	1101673	7981	1958_1	55.0978	500	d__Bacteria;p__Cyanobacteria;c__Vampirovibrionia;o__Gastranaerophilales;f__Gastranaerophilaceae;g__CAG-196;s__
MAG_1773	F4901_bin_21	56.31	1.47	529	14	Medium-quality	1045041	2080	1758_1	50.8641	500	d__Bacteria;p__Bacteroidota;c__Bacteroidia;o__Bacteroidales;f__UBA932;g__UBA1232;s__
MAG_1774	F4901_bin_24	89.55	0.94	299	17	Medium-quality	1391924	6261	718_1	86.7483	500	d__Bacteria;p__Firmicutes_A;c__Clostridia;o__Oscillospirales;f__UBA644;g__UBA644;s__UBA644 sp002299265
MAG_1775	F4901_bin_26	61.82	0	87	25	Medium-quality	741616	13217	2258_2	63.8806	500	d__Bacteria;p__Firmicutes;c__Bacilli;o__RF39;f__CAG-611;g__;s__
MAG_1776	F4901_bin_28	89.33	1.12	72	28	Medium-quality	1073942	20386	2251_1	85.8847	500	d__Bacteria;p__Firmicutes;c__Bacilli;o__RF39;f__CAG-611;g__CAG-451;s__CAG-451 sp000438295
MAG_1777	F4901_bin_29	66.1	2.75	222	23	Medium-quality	964253	6090	545_1	54.5861	500	d__Bacteria;p__Firmicutes_A;c__Clostridia;o__Oscillospirales;f__Oscillospiraceae;g__CAG-83;s__
MAG_1778	F4901_bin_4	52.79	0	279	33	Medium-quality	1948477	8910	77_1	54.7649	500	d__Bacteria;p__Proteobacteria;c__Gammaproteobacteria;o__Pseudomonadales;f__Pseudomonadaceae;g__Pseudomonas_E;s__Pseudomonas_E versuta
MAG_1779	F4901_bin_6	94.63	1.35	338	32	High-quality	2673623	10598	1485_1	89.8926	500	d__Bacteria;p__Proteobacteria;c__Gammaproteobacteria;o__Pseudomonadales;f__Moraxellaceae;g__Psychrobacter;s__Psychrobacter sp001652315
MAG_1780	F4903_bin_1	97.99	0.34	48	40	High-quality	1841348	82066	942_1	98.7471	500	d__Bacteria;p__Firmicutes_A;c__Clostridia;o__Oscillospirales;f__Acutalibacteraceae;g__Eubacterium_R;s__
MAG_1781	F4903_bin_10	74.38	0	128	23	Medium-quality	1949081	21137	983_1	76.5425	500	d__Bacteria;p__Firmicutes_A;c__Clostridia;o__Oscillospirales;f__Acutalibacteraceae;g__RUG806;s__
MAG_1782	F4903_bin_11	95.64	0.02	80	32	High-quality	1624855	35272	862_1	97.8137	500	d__Bacteria;p__Firmicutes_A;c__Clostridia;o__Oscillospirales;f__;g__;s__
MAG_1783	F4903_bin_13	65.08	4.73	614	27	Medium-quality	1779042	3702	258_1	43.2142	500	d__Bacteria;p__Verrucomicrobiota;c__Kiritimatiellae;o__RFP12;f__UBA1067;g__UBA1067;s__
MAG_1784	F4903_bin_16	58.93	1.72	383	3	Medium-quality	1060062	2869	894_1	53.7789	500	d__Bacteria;p__Firmicutes_A;c__Clostridia;o__Oscillospirales;f__Acutalibacteraceae;g__UBA6857;s__
MAG_1785	F4903_bin_17	72.21	0.85	415	16	Medium-quality	1241826	3230	1997_1	69.7146	500	d__Bacteria;p__Cyanobacteria;c__Vampirovibrionia;o__Gastranaerophilales;f__Gastranaerophilaceae;g__;s__
MAG_1786	F4903_bin_2	58.77	0	289	14	Medium-quality	1317495	7335	854_1	60.7027	500	d__Bacteria;p__Firmicutes_A;c__Clostridia;o__Monoglobales;f__UBA1381;g__CAG-41;s__
MAG_1787	F4903_bin_23	55.41	1.27	551	13	Medium-quality	909313	1678	1502_1	50.6724	500	d__Archaea;p__Thermoplasmatota;c__Thermoplasmata;o__Methanomassiliicoccales;f__Methanomethylophilaceae;g__ISO4-G1;s__
MAG_1788	F4903_bin_30	100	0.8	45	32	High-quality	2002454	89805	2011_1	98.4767	500	d__Archaea;p__Euryarchaeota;c__Methanobacteria;o__Methanobacteriales;f__Methanobacteriaceae;g__Methanobrevibacter;s__
MAG_1789	F4903_bin_34	65.95	0.67	374	11	Medium-quality	1278451	3725	872_1	64.3856	500	d__Bacteria;p__Firmicutes_A;c__Clostridia;o__Oscillospirales;f__Acutalibacteraceae;g__CAG-177;s__
MAG_1790	F4903_bin_4	50.69	3.6	428	6	Medium-quality	1057662	2494	883_2	37.0884	500	d__Bacteria;p__Firmicutes_A;c__Clostridia;o__Oscillospirales;f__Acutalibacteraceae;g__;s__
MAG_1791	F4903_bin_48	79.41	1.18	512	19	Medium-quality	1550040	3829	1767_1	75.3015	500	d__Bacteria;p__Bacteroidota;c__Bacteroidia;o__Bacteroidales;f__Paludibacteraceae;g__;s__
MAG_1792	F4903_bin_50	84.05	4.5	517	24	Medium-quality	1867777	4025	878_2	63.7272	500	d__Bacteria;p__Firmicutes_A;c__Clostridia;o__Oscillospirales;f__Acutalibacteraceae;g__CAG-177;s__
MAG_1793	F4903_bin_53	77.9	2.55	325	16	Medium-quality	1327517	4629	181_1	68.0027	500	d__Bacteria;p__Firmicutes_A;c__Clostridia;o__Christensenellales;f__CAG-138;g__;s__
MAG_1794	F4903_bin_59	54.89	1.89	442	9	Medium-quality	1036973	2697	1880_1	47.1554	500	d__Bacteria;p__Spirochaetota;c__Spirochaetia;o__Sphaerochaetales;f__Sphaerochaetaceae;g__UBA5920;s__
MAG_1795	F4905_bin_10	68.66	1.34	310	17	Medium-quality	1013015	3549	181_1	63.7351	500	d__Bacteria;p__Firmicutes_A;c__Clostridia;o__Christensenellales;f__CAG-138;g__;s__
MAG_1796	F4905_bin_11	93.38	0.19	102	38	High-quality	1304596	24214	176_1	94.622	500	d__Bacteria;p__Firmicutes_A;c__Clostridia;o__4C28d-15;f__CAG-917;g__CAG-1138;s__CAG-1138 sp000434675
MAG_1797	F4905_bin_14	86.37	0.4	54	40	Medium-quality	1232152	41152	1415_1	86.6772	500	d__Bacteria;p__Firmicutes_A;c__Clostridia;o__4C28d-15;f__CAG-314;g__CAG-314;s__
MAG_1798	F4905_bin_17	53.44	4.19	730	16	Medium-quality	1617944	2384	548_1	34.7372	500	d__Bacteria;p__Firmicutes_A;c__Clostridia;o__Oscillospirales;f__Oscillospiraceae;g__;s__
MAG_1799	F4905_bin_23	94.05	0.87	204	40	High-quality	1659304	13479	1758_1	91.7648	500	d__Bacteria;p__Bacteroidota;c__Bacteroidia;o__Bacteroidales;f__UBA932;g__UBA1232;s__
MAG_1800	F4905_bin_27	63.16	1.75	115	25	Medium-quality	1032517	13024	2277_1	56.4674	500	d__Bacteria;p__Firmicutes;c__Bacilli;o__RF39;f__CAG-822;g__;s__
MAG_1801	F4905_bin_29	64.24	2.59	457	18	Medium-quality	1075463	2708	415_2	53.0063	500	d__Bacteria;p__Firmicutes_A;c__Clostridia;o__Oscillospirales;f__Oscillospiraceae;g__F23-B02;s__F23-B02 sp000431075
MAG_1802	F4905_bin_3	89.46	0.85	54	35	Medium-quality	1802175	53839	2009_0	87.5755	500	d__Bacteria;p__Cyanobacteria;c__Vampirovibrionia;o__Gastranaerophilales;f__Gastranaerophilaceae;g__RUG841;s__
MAG_1803	F4905_bin_36	54.62	1.05	344	9	Medium-quality	961104	3015	185_1	51.6346	500	d__Bacteria;p__Firmicutes_A;c__Clostridia;o__Christensenellales;f__CAG-138;g__UBA1685;s__
MAG_1804	F4905_bin_39	93.82	2.25	64	32	High-quality	1041017	24033	2194_1	84.7604	500	d__Bacteria;p__Firmicutes;c__Bacilli;o__RF39;f__CAG-822;g__UBA5364;s__
MAG_1805	F4905_bin_4	90.05	2.15	150	41	High-quality	2365410	33067	1572_1	81.9897	500	d__Bacteria;p__Bacteroidota;c__Bacteroidia;o__Bacteroidales;f__Paludibacteraceae;g__;s__
MAG_1806	F4905_bin_40	59.74	0.45	634	21	Medium-quality	1246002	1997	904_2	59.3652	500	d__Bacteria;p__Firmicutes_A;c__Clostridia;o__Oscillospirales;f__Acutalibacteraceae;g__CAG-180;s__
MAG_1807	F4905_bin_42	98.39	0	85	36	High-quality	1995349	43049	1776_1	100.707	500	d__Bacteria;p__Bacteroidota;c__Bacteroidia;o__Bacteroidales;f__P3;g__UBA3388;s__
MAG_1808	F4905_bin_45	52.88	1.58	372	11	Medium-quality	1118088	3322	1697_1	47.0567	500	d__Bacteria;p__Bacteroidota;c__Bacteroidia;o__Bacteroidales;f__Muribaculaceae;g__CAG-873;s__
MAG_1809	F4905_bin_63	55.64	3.45	403	11	Medium-quality	1244019	3960	516_1	41.9138	500	d__Bacteria;p__Firmicutes_A;c__Clostridia;o__Oscillospirales;f__Oscillospiraceae;g__CAG-110;s__
MAG_1810	F4905_bin_65	72.68	3.54	427	17	Medium-quality	1670866	4619	1567_1	57.4558	500	d__Bacteria;p__Bacteroidota;c__Bacteroidia;o__Bacteroidales;f__UBA932;g__RC9;s__
MAG_1811	F4905_bin_66	54.55	1.82	733	20	Medium-quality	2176134	3946	1870_2	49.0681	500	d__Bacteria;p__Spirochaetota;c__Spirochaetia;o__Treponematales;f__Treponemataceae;g__Treponema_D;s__
MAG_1812	F4908_bin_27	57.78	0	144	18	Medium-quality	1056080	10483	414_1	59.7902	500	d__Bacteria;p__Firmicutes_A;c__Clostridia;o__Oscillospirales;f__Oscillospiraceae;g__F23-B02;s__
MAG_1813	F4908_bin_29	86.26	2.25	415	25	Medium-quality	1445374	4890	1758_1	76.8547	500	d__Bacteria;p__Bacteroidota;c__Bacteroidia;o__Bacteroidales;f__UBA932;g__UBA1232;s__
MAG_1814	F4908_bin_33	84.6	3.47	457	24	Medium-quality	1408253	3853	928_1	70.7779	500	d__Bacteria;p__Firmicutes_A;c__Clostridia;o__Oscillospirales;f__Acutalibacteraceae;g__Eubacterium_R;s__
MAG_1815	F4908_bin_37	86.63	2.2	260	36	Medium-quality	1791418	11185	1776_1	78.4793	500	d__Bacteria;p__Bacteroidota;c__Bacteroidia;o__Bacteroidales;f__P3;g__UBA3388;s__
MAG_1816	F4908_bin_42	57.21	0	598	6	Medium-quality	1076153	1923	874_1	58.852	500	d__Bacteria;p__Firmicutes_A;c__Clostridia;o__Oscillospirales;f__Acutalibacteraceae;g__CAG-177;s__CAG-177 sp003514385
MAG_1817	F4908_bin_47	61.13	1.89	398	12	Medium-quality	1168472	2996	1877_1	53.4183	500	d__Bacteria;p__Spirochaetota;c__Spirochaetia;o__Sphaerochaetales;f__Sphaerochaetaceae;g__UBA5920;s__
MAG_1818	F4908_bin_53	70.78	3.6	130	15	Medium-quality	772740	8022	2210_2	55.3323	500	d__Bacteria;p__Firmicutes;c__Bacilli;o__RF39;f__CAG-1000;g__CAG-533;s__CAG-533 sp000434495
MAG_1819	F4908_bin_6	64.55	0.91	391	17	Medium-quality	1478772	4431	1868_2	62.7333	500	d__Bacteria;p__Spirochaetota;c__Spirochaetia;o__Treponematales;f__Treponemataceae;g__Treponema_D;s__
MAG_1820	F4908_bin_60	78.3	3.77	252	39	Medium-quality	2586098	23816	1880_1	61.6384	500	d__Bacteria;p__Spirochaetota;c__Spirochaetia;o__Sphaerochaetales;f__Sphaerochaetaceae;g__UBA5920;s__
MAG_1821	F4910_bin_10	55.64	0.16	752	18	Medium-quality	1562885	2247	1644_1	56.5158	500	d__Bacteria;p__Bacteroidota;c__Bacteroidia;o__Bacteroidales;f__Bacteroidaceae;g__Prevotellamassilia;s__
MAG_1822	F4910_bin_12	57.83	3.76	623	2	Medium-quality	1362707	2776	845_2	40.7517	500	d__Bacteria;p__Firmicutes_A;c__Clostridia;o__Oscillospirales;f__Ruminococcaceae;g__Ruminiclostridium_E;s__
MAG_1823	F4910_bin_18	96.83	1.23	126	28	High-quality	1662070	21487	1780_0	94.0761	500	d__Bacteria;p__Firmicutes;c__Bacilli;o__Lactobacillales;f__Lactobacillaceae;g__Leuconostoc;s__Leuconostoc mesenteroides
MAG_1824	F4910_bin_21	99.68	0.11	45	57	High-quality	4791232	222313	76_1	101.803	500	d__Bacteria;p__Proteobacteria;c__Gammaproteobacteria;o__Pseudomonadales;f__Pseudomonadaceae;g__Pseudomonas_E;s__Pseudomonas_E lundensis
MAG_1825	F4910_bin_22	90	1.69	176	24	Medium-quality	1206487	9284	2203_1	83.5339	500	d__Bacteria;p__Firmicutes;c__Bacilli;o__RF39;f__CAG-611;g__RUG591;s__
MAG_1826	F4910_bin_4	67.81	1.28	316	18	Medium-quality	1209214	4406	1951_1	63.232	500	d__Bacteria;p__Cyanobacteria;c__Vampirovibrionia;o__Gastranaerophilales;f__Gastranaerophilaceae;g__Zag1;s__
MAG_1827	F4910_bin_7	80.64	1.52	651	31	Medium-quality	1804978	3435	1865_1	75.188	500	d__Bacteria;p__Spirochaetota;c__Spirochaetia;o__Treponematales;f__Treponemataceae;g__Treponema_D;s__Treponema_D porcinum
MAG_1828	F4910_bin_9	86.67	0.48	178	29	Medium-quality	1700531	11610	1555_1	86.7824	500	d__Bacteria;p__Bacteroidota;c__Bacteroidia;o__Bacteroidales;f__UBA932;g__RC9;s__
MAG_1829	F4912_bin_1	82.52	0.7	310	46	Medium-quality	1800164	9855	1865_1	81.0168	500	d__Bacteria;p__Spirochaetota;c__Spirochaetia;o__Treponematales;f__Treponemataceae;g__Treponema_D;s__Treponema_D porcinum
MAG_1830	F4912_bin_13	86.04	0	103	33	Medium-quality	1658005	29640	1934_1	88.2759	500	d__Bacteria;p__Cyanobacteria;c__Vampirovibrionia;o__Gastranaerophilales;f__Gastranaerophilaceae;g__;s__
MAG_1831	F4912_bin_19	70.37	3.85	506	35	Medium-quality	2174850	5095	1962_1	53.6154	500	d__Bacteria;p__Cyanobacteria;c__Vampirovibrionia;o__Gastranaerophilales;f__Gastranaerophilaceae;g__CAG-196;s__
MAG_1832	F4912_bin_20	52	2.17	198	13	Medium-quality	855871	5122	2124_0	43.3665	500	d__Bacteria;p__Firmicutes_A;c__Clostridia;o__TANB77;f__CAG-508;g__CAG-269;s__
MAG_1833	F4912_bin_9	94.3	1.57	123	28	High-quality	1642456	19694	922_1	89.6439	500	d__Bacteria;p__Firmicutes_A;c__Clostridia;o__Oscillospirales;f__Acutalibacteraceae;g__Ruminococcus_E;s__
MAG_1834	F4922_bin_11	68.01	0.89	252	22	Medium-quality	1286191	7527	419_1	65.4983	500	d__Bacteria;p__Firmicutes_A;c__Clostridia;o__Oscillospirales;f__Oscillospiraceae;g__F23-B02;s__
MAG_1835	F4922_bin_17	98.66	2.01	79	38	High-quality	2193280	64471	1199_1	91.6846	500	d__Bacteria;p__Firmicutes_A;c__Clostridia;o__Lachnospirales;f__Lachnospiraceae;g__;s__
MAG_1836	F4922_bin_19	73.02	2.68	431	17	Medium-quality	1638932	4254	842_2	62.1044	500	d__Bacteria;p__Firmicutes_A;c__Clostridia;o__Oscillospirales;f__Ruminococcaceae;g__Ruminiclostridium_E;s__
MAG_1837	F4922_bin_28	92.56	0	169	39	High-quality	1986778	21804	879_1	94.7293	500	d__Bacteria;p__Firmicutes_A;c__Clostridia;o__Oscillospirales;f__CAG-272;g__;s__
MAG_1838	F4922_bin_45	54.31	1.72	382	17	Medium-quality	1179325	3710	1567_1	47.4947	500	d__Bacteria;p__Bacteroidota;c__Bacteroidia;o__Bacteroidales;f__UBA932;g__RC9;s__
MAG_1839	F4922_bin_55	65.21	3.23	632	7	Medium-quality	1753063	2904	388_1	51.599	500	d__Bacteria;p__Firmicutes_A;c__Clostridia;o__Christensenellales;f__CAG-74;g__UBA11524;s__
MAG_1840	F4924_bin_10	71.05	0.88	584	23	Medium-quality	1799891	3732	854_1	68.436	500	d__Bacteria;p__Firmicutes_A;c__Clostridia;o__Monoglobales;f__UBA1381;g__CAG-41;s__
MAG_1841	F4924_bin_13	77.07	0	308	26	Medium-quality	1525000	6396	874_1	78.973	500	d__Bacteria;p__Firmicutes_A;c__Clostridia;o__Oscillospirales;f__Acutalibacteraceae;g__CAG-177;s__CAG-177 sp003514385
MAG_1842	F4924_bin_16	74.08	0.95	562	17	Medium-quality	1307613	2669	2364_1	71.9932	500	d__Bacteria;p__Firmicutes;c__Bacilli;o__Erysipelotrichales;f__Erysipelotrichaceae;g__UBA636;s__
MAG_1843	F4924_bin_21	80.65	1.79	41	30	Medium-quality	1124867	46579	2144_0	74.0341	500	d__Bacteria;p__Firmicutes_A;c__Clostridia;o__TANB77;f__CAG-508;g__;s__
MAG_1844	F4924_bin_22	65.25	2.12	575	29	Medium-quality	1243420	2615	1742_1	56.3587	500	d__Bacteria;p__Bacteroidota;c__Bacteroidia;o__Bacteroidales;f__Muribaculaceae;g__CAG-485;s__
MAG_1845	F4924_bin_27	65.19	1.53	360	23	Medium-quality	912278	3379	214_1	59.3044	500	d__Bacteria;p__Actinobacteriota;c__Coriobacteriia;o__Coriobacteriales;f__QAMH01;g__;s__
MAG_1846	F4924_bin_33	70.31	1.45	298	20	Medium-quality	1218204	6670	181_1	65.1533	500	d__Bacteria;p__Firmicutes_A;c__Clostridia;o__Christensenellales;f__CAG-138;g__;s__
MAG_1847	F4924_bin_36	65.16	4.36	652	25	Medium-quality	1337813	2481	1877_1	45.0573	500	d__Bacteria;p__Spirochaetota;c__Spirochaetia;o__Sphaerochaetales;f__Sphaerochaetaceae;g__UBA5920;s__
MAG_1848	F4924_bin_44	73.38	1.61	270	23	Medium-quality	1145970	5968	1408_1	67.2179	500	d__Bacteria;p__Firmicutes_A;c__Clostridia;o__4C28d-15;f__CAG-917;g__CAG-349;s__CAG-349 sp003539515
MAG_1849	F4924_bin_52	81.08	2.36	379	24	Medium-quality	1597631	6419	894_1	71.1837	500	d__Bacteria;p__Firmicutes_A;c__Clostridia;o__Oscillospirales;f__Acutalibacteraceae;g__UBA6857;s__
MAG_1850	F4924_bin_53	95.59	0.48	85	29	High-quality	2720825	84630	1234_1	95.6538	500	d__Bacteria;p__Firmicutes_A;c__Clostridia;o__Lachnospirales;f__Lachnospiraceae;g__;s__
MAG_1851	F4924_bin_59	97.29	1.61	57	38	High-quality	1679227	71456	177_1	91.667	500	d__Bacteria;p__Firmicutes_A;c__Clostridia;o__Christensenellales;f__CAG-138;g__PeH17;s__
MAG_1852	F4924_bin_71	96.64	0.02	122	33	High-quality	1717498	20155	653_1	98.7122	500	d__Bacteria;p__Firmicutes_A;c__Clostridia;o__Oscillospirales;f__Oscillospiraceae;g__;s__
MAG_1853	F4930_bin_1	71.56	1.75	695	25	Medium-quality	2593810	6330	855_0	64.7107	500	d__Bacteria;p__Firmicutes_A;c__Clostridia;o__Monoglobales;f__UBA1381;g__CAG-41;s__
MAG_1854	F4930_bin_11	81.05	1.69	475	26	Medium-quality	2062357	5092	1485_1	75.3924	500	d__Bacteria;p__Proteobacteria;c__Gammaproteobacteria;o__Pseudomonadales;f__Moraxellaceae;g__Psychrobacter;s__Psychrobacter sp001652315
MAG_1855	F4930_bin_18	77.83	0.23	379	18	Medium-quality	1514838	4703	1868_2	78.7462	500	d__Bacteria;p__Spirochaetota;c__Spirochaetia;o__Treponematales;f__Treponemataceae;g__Treponema_D;s__
MAG_1856	F4930_bin_25	97.85	0	52	50	High-quality	2335477	70918	1580_1	100.275	500	d__Bacteria;p__Bacteroidota;c__Bacteroidia;o__Bacteroidales;f__F082;g__F082;s__
MAG_1857	F4930_bin_30	56.09	1.89	329	15	Medium-quality	968016	4148	1877_1	48.4489	500	d__Bacteria;p__Spirochaetota;c__Spirochaetia;o__Sphaerochaetales;f__Sphaerochaetaceae;g__UBA5920;s__
MAG_1858	F4930_bin_4	99.17	0.18	95	56	High-quality	5093590	84737	75_1	100.794	500	d__Bacteria;p__Proteobacteria;c__Gammaproteobacteria;o__Pseudomonadales;f__Pseudomonadaceae;g__Pseudomonas_E;s__Pseudomonas_E sp002843585
MAG_1859	F4930_bin_6	92.52	0	138	43	High-quality	1588939	18300	1045_1	94.6512	500	d__Bacteria;p__Firmicutes_A;c__Clostridia;o__Peptostreptococcales;f__Anaerovoracaceae;g__;s__
MAG_1860	F4936_bin_12	92.42	0	52	33	High-quality	1127213	34998	2221_1	94.692	500	d__Bacteria;p__Firmicutes;c__Bacilli;o__RF39;f__CAG-302;g__CAG-302;s__
MAG_1861	F4936_bin_2	58.54	0.98	338	23	Medium-quality	1630741	6245	1485_1	55.6131	500	d__Bacteria;p__Proteobacteria;c__Gammaproteobacteria;o__Pseudomonadales;f__Moraxellaceae;g__Psychrobacter;s__Psychrobacter sp001652315
MAG_1862	F4936_bin_21	85.28	1.21	251	36	Medium-quality	1499500	7160	191_1	81.7625	500	d__Bacteria;p__Firmicutes_A;c__Clostridia;o__Christensenellales;f__;g__;s__
MAG_1863	F4936_bin_24	90.94	0.74	509	20	High-quality	4478680	16397	76_2	89.8407	500	d__Bacteria;p__Proteobacteria;c__Gammaproteobacteria;o__Pseudomonadales;f__Pseudomonadaceae;g__Pseudomonas_E;s__Pseudomonas_E lundensis_A
MAG_1864	F4936_bin_25	55.27	0.81	198	25	Medium-quality	793494	4607	200_1	53.8617	500	d__Bacteria;p__Actinobacteriota;c__Coriobacteriia;o__Coriobacteriales;f__Eggerthellaceae;g__;s__
MAG_1865	F4936_bin_38	65.33	2.67	193	29	Medium-quality	969076	6759	2270_1	53.8949	500	d__Bacteria;p__Firmicutes;c__Bacilli;o__RF39;f__CAG-611;g__;s__
MAG_1866	F4936_bin_7	86.39	3.6	502	28	Medium-quality	2540053	7840	1482_0	71.2706	500	d__Bacteria;p__Proteobacteria;c__Gammaproteobacteria;o__Pseudomonadales;f__Moraxellaceae;g__Acinetobacter;s__Acinetobacter albensis
MAG_1867	F4936_bin_9	50.39	0.8	551	45	Medium-quality	1609692	4628	1668_1	48.4227	500	d__Bacteria;p__Bacteroidota;c__Bacteroidia;o__Bacteroidales;f__Tannerellaceae;g__Parabacteroides;s__
MAG_1868	F4941_bin_11	58.51	2.28	264	19	Medium-quality	708226	2782	214_1	50.5422	500	d__Bacteria;p__Actinobacteriota;c__Coriobacteriia;o__Coriobacteriales;f__QAMH01;g__;s__
MAG_1869	F4941_bin_14	70.57	2.71	253	13	Medium-quality	1123332	5211	548_1	60.2335	500	d__Bacteria;p__Firmicutes_A;c__Clostridia;o__Oscillospirales;f__Oscillospiraceae;g__CAG-83;s__
MAG_1870	F4941_bin_17	54.07	2.74	225	34	Medium-quality	879431	6177	1497_1	42.8134	500	d__Bacteria;p__Patescibacteria;c__Saccharimonadia;o__Saccharimonadales;f__Saccharimonadaceae;g__UBA2834;s__
MAG_1871	F4941_bin_22	90	4.13	444	32	Medium-quality	1516181	4344	2364_1	73.6469	500	d__Bacteria;p__Firmicutes;c__Bacilli;o__Erysipelotrichales;f__Erysipelotrichaceae;g__UBA636;s__
MAG_1872	F4941_bin_27	74.45	1.05	266	11	Medium-quality	1021739	4991	1408_1	71.0491	500	d__Bacteria;p__Firmicutes_A;c__Clostridia;o__4C28d-15;f__CAG-917;g__CAG-349;s__CAG-349 sp003539515
MAG_1873	F4941_bin_36	79.08	5	517	34	Medium-quality	1671615	5078	1742_1	56.1603	500	d__Bacteria;p__Bacteroidota;c__Bacteroidia;o__Bacteroidales;f__Muribaculaceae;g__CAG-485;s__
MAG_1874	F4941_bin_37	74.38	0.34	295	17	Medium-quality	989878	3636	1805_1	74.4603	500	d__Bacteria;p__Firmicutes_A;c__Clostridia;o__Oscillospirales;f__UBA644_A;g__;s__
MAG_1875	F4941_bin_39	93.82	0.67	302	27	High-quality	1639894	8482	933_2	93.1042	500	d__Bacteria;p__Firmicutes_A;c__Clostridia;o__Oscillospirales;f__Acutalibacteraceae;g__Eubacterium_R;s__
MAG_1876	F4941_bin_40	52.02	3.45	621	9	Medium-quality	1189969	2026	874_1	36.4233	500	d__Bacteria;p__Firmicutes_A;c__Clostridia;o__Oscillospirales;f__Acutalibacteraceae;g__CAG-177;s__CAG-177 sp003514385
MAG_1877	F4941_bin_42	86.35	0.95	286	28	Medium-quality	1781008	7873	1548_1	83.5481	500	d__Bacteria;p__Bacteroidota;c__Bacteroidia;o__Bacteroidales;f__UBA932;g__RC9;s__
MAG_1878	F4941_bin_44	52.44	0.85	344	12	Medium-quality	1006414	3191	1997_1	50.792	500	d__Bacteria;p__Cyanobacteria;c__Vampirovibrionia;o__Gastranaerophilales;f__Gastranaerophilaceae;g__;s__
MAG_1879	F4941_bin_48	51.19	0	347	9	Medium-quality	1203944	3874	543_1	52.9841	500	d__Bacteria;p__Firmicutes_A;c__Clostridia;o__Oscillospirales;f__Oscillospiraceae;g__CAG-83;s__CAG-83 sp003487665
MAG_1880	F4941_bin_53	60.61	0.16	126	12	Medium-quality	630691	6862	2209_1	61.7282	500	d__Bacteria;p__Firmicutes;c__Bacilli;o__RF39;f__CAG-1000;g__CAG-533;s__
MAG_1881	F4941_bin_6	92.62	0.84	104	37	High-quality	1511406	22008	817_1	91.4313	500	d__Bacteria;p__Firmicutes_A;c__Clostridia;o__Oscillospirales;f__Acutalibacteraceae;g__UBA737;s__
MAG_1882	F4942_bin_12	74.47	3.45	568	17	Medium-quality	1993088	5500	2338_1	60.8152	500	d__Bacteria;p__Firmicutes;c__Bacilli;o__Erysipelotrichales;f__Erysipelotrichaceae;g__Solobacterium;s__
MAG_1883	F4942_bin_16	85.54	4.34	401	24	Medium-quality	1281900	4840	200_1	66.2249	500	d__Bacteria;p__Actinobacteriota;c__Coriobacteriia;o__Coriobacteriales;f__Eggerthellaceae;g__;s__
MAG_1884	F4943_bin_10	74.88	0.02	53	29	Medium-quality	1247165	46697	2104_1	77.1346	500	d__Bacteria;p__Firmicutes_A;c__Clostridia;o__TANB77;f__CAG-508;g__CAG-269;s__
MAG_1885	F4943_bin_18	62.19	3.83	337	25	Medium-quality	1207125	4046	2350_1	44.8435	500	d__Bacteria;p__Firmicutes;c__Bacilli;o__Erysipelotrichales;f__Erysipelotrichaceae;g__;s__
MAG_1886	F4945_bin_13	85.47	0.36	149	26	Medium-quality	1918496	20498	1963_1	85.8259	500	d__Bacteria;p__Cyanobacteria;c__Vampirovibrionia;o__Gastranaerophilales;f__Gastranaerophilaceae;g__CAG-196;s__
MAG_1887	F4945_bin_18	52.93	3.45	339	7	Medium-quality	965224	2934	290_0	37.4137	500	d__Bacteria;p__Firmicutes_A;c__Clostridia;o__Oscillospirales;f__Acutalibacteraceae;g__UBA737;s__
MAG_1888	F4945_bin_19	82.88	2.27	314	42	Medium-quality	1788002	11367	1865_1	74.0118	500	d__Bacteria;p__Spirochaetota;c__Spirochaetia;o__Treponematales;f__Treponemataceae;g__Treponema_D;s__Treponema_D porcinum
MAG_1889	F4945_bin_22	78.68	2.09	261	27	Medium-quality	1319048	9348	1405_1	70.2154	500	d__Bacteria;p__Firmicutes_A;c__Clostridia;o__4C28d-15;f__CAG-917;g__CAG-475;s__
MAG_1890	F4945_bin_25	90.19	0.97	233	28	High-quality	1787186	10257	1150_1	87.8305	500	d__Bacteria;p__Firmicutes_A;c__Clostridia;o__Lachnospirales;f__Lachnospiraceae;g__;s__
MAG_1891	F4945_bin_28	69.28	3.45	432	21	Medium-quality	1700031	4715	950_1	53.8667	500	d__Bacteria;p__Firmicutes_A;c__Clostridia;o__Oscillospirales;f__Acutalibacteraceae;g__CAG-180;s__
MAG_1892	F4945_bin_29	59.2	3.79	352	17	Medium-quality	1230885	4011	2111_0	42.4306	500	d__Bacteria;p__Firmicutes_A;c__Clostridia;o__TANB77;f__CAG-508;g__CAG-269;s__
MAG_1893	F4945_bin_3	63.88	0.47	476	12	Medium-quality	1356918	2980	840_1	63.5021	500	d__Bacteria;p__Firmicutes_A;c__Clostridia;o__Oscillospirales;f__Ruminococcaceae;g__Ruminiclostridium_E;s__
MAG_1894	F4945_bin_30	91.85	3.93	90	34	High-quality	1118329	27468	2300_1	74.4194	500	d__Bacteria;p__Firmicutes;c__Bacilli;o__RF39;f__CAG-433;g__CAG-594;s__
MAG_1895	F4945_bin_41	68.97	0	326	20	Medium-quality	1237781	4289	929_1	70.7862	500	d__Bacteria;p__Firmicutes_A;c__Clostridia;o__Oscillospirales;f__Acutalibacteraceae;g__Eubacterium_R;s__
MAG_1896	F4945_bin_42	60.71	3.58	799	21	Medium-quality	2161263	2820	376_3	46.1261	500	d__Bacteria;p__Firmicutes_A;c__Clostridia;o__Christensenellales;f__CAG-74;g__;s__
MAG_1897	F4946_bin_21	89.34	1.03	204	41	Medium-quality	1684594	15246	873_1	86.2816	500	d__Bacteria;p__Firmicutes_A;c__Clostridia;o__Oscillospirales;f__Acutalibacteraceae;g__CAG-177;s__
MAG_1898	F4946_bin_24	74.92	0.67	362	19	Medium-quality	1640000	5244	840_4	73.4298	500	d__Bacteria;p__Firmicutes_A;c__Clostridia;o__Oscillospirales;f__Ruminococcaceae;g__Ruminiclostridium_E;s__
MAG_1899	F4946_bin_25	63.27	3.02	251	12	Medium-quality	878058	3658	586_1	50.5556	500	d__Bacteria;p__Firmicutes_A;c__Clostridia;o__Oscillospirales;f__Oscillospiraceae;g__ER4;s__
MAG_1900	F4946_bin_26	65.7	0.67	207	9	Medium-quality	1017255	6105	521_1	64.2428	500	d__Bacteria;p__Firmicutes_A;c__Clostridia;o__Oscillospirales;f__Oscillospiraceae;g__CAG-110;s__
MAG_1901	F4946_bin_35	60.49	1.85	235	9	Medium-quality	799284	3840	817_1	53.4947	500	d__Bacteria;p__Firmicutes_A;c__Clostridia;o__Oscillospirales;f__Acutalibacteraceae;g__UBA737;s__
MAG_1902	F4946_bin_5	92.52	0.34	272	34	High-quality	2447240	12729	842_1	93.2124	500	d__Bacteria;p__Firmicutes_A;c__Clostridia;o__Oscillospirales;f__Ruminococcaceae;g__Ruminiclostridium_E;s__
MAG_1903	F4946_bin_50	63.07	1.34	518	20	Medium-quality	1652507	3901	658_1	58.1656	500	d__Bacteria;p__Firmicutes_A;c__Clostridia;o__Oscillospirales;f__Ruminococcaceae;g__HUN007;s__
MAG_1904	F4946_bin_51	62.51	0.67	278	10	Medium-quality	1103555	4823	918_2	61.0017	500	d__Bacteria;p__Firmicutes_A;c__Clostridia;o__Oscillospirales;f__Acutalibacteraceae;g__Ruminococcus_E;s__
MAG_1905	F4946_bin_52	80.27	2.93	102	23	Medium-quality	996166	13030	2217_1	68.41	500	d__Bacteria;p__Firmicutes;c__Bacilli;o__RF39;f__CAG-302;g__CAG-302;s__
MAG_1906	F4946_bin_56	91.57	0	94	25	High-quality	1088479	16962	2242_1	93.6847	500	d__Bacteria;p__Firmicutes;c__Bacilli;o__RF39;f__CAG-302;g__;s__
MAG_1907	F4948_bin_11	75.8	4.97	475	17	Medium-quality	1395377	4244	181_1	52.7639	500	d__Bacteria;p__Firmicutes_A;c__Clostridia;o__Christensenellales;f__CAG-138;g__;s__
MAG_1908	F4948_bin_14	81.08	0.1	352	27	Medium-quality	1205981	3730	2364_1	82.3659	500	d__Bacteria;p__Firmicutes;c__Bacilli;o__Erysipelotrichales;f__Erysipelotrichaceae;g__;s__
MAG_1909	F4948_bin_17	71.67	1.14	371	29	Medium-quality	1375682	4866	1877_1	68.9536	500	d__Bacteria;p__Spirochaetota;c__Spirochaetia;o__Sphaerochaetales;f__Sphaerochaetaceae;g__UBA5920;s__
MAG_1910	F4948_bin_23	55.78	1.76	398	11	Medium-quality	1125391	2892	1687_1	49.004	500	d__Bacteria;p__Bacteroidota;c__Bacteroidia;o__Bacteroidales;f__Muribaculaceae;g__CAG-279;s__
MAG_1911	F4948_bin_25	97.68	2.23	151	37	High-quality	2809706	29967	1190_1	88.971	500	d__Bacteria;p__Firmicutes_A;c__Clostridia;o__Lachnospirales;f__Lachnospiraceae;g__Acetatifactor;s__
MAG_1912	F4948_bin_29	82.42	3.84	638	23	Medium-quality	2443160	4515	352_1	65.5961	500	d__Bacteria;p__Firmicutes_A;c__Clostridia;o__Christensenellales;f__CAG-74;g__;s__
MAG_1913	F4948_bin_31	76.62	4.47	531	21	Medium-quality	1563558	3771	1865_1	56.617	500	d__Bacteria;p__Spirochaetota;c__Spirochaetia;o__Treponematales;f__Treponemataceae;g__Treponema_D;s__Treponema_D porcinum
MAG_1914	F4948_bin_37	77.42	2.49	362	11	Medium-quality	1477189	4867	512_2	67.7474	500	d__Bacteria;p__Firmicutes_A;c__Clostridia;o__Oscillospirales;f__Oscillospiraceae;g__CAG-110;s__
MAG_1915	F4948_bin_39	83.4	1.59	377	43	Medium-quality	1282348	3847	214_1	77.375	500	d__Bacteria;p__Actinobacteriota;c__Coriobacteriia;o__Coriobacteriales;f__QAMH01;g__;s__
MAG_1916	F4948_bin_47	81.84	2.02	224	37	Medium-quality	1051896	6085	1415_1	74.3054	500	d__Bacteria;p__Firmicutes_A;c__Clostridia;o__4C28d-15;f__CAG-314;g__;s__
MAG_1917	F4948_bin_48	92.82	0.13	205	39	High-quality	1999865	17958	1831_1	94.2971	500	d__Bacteria;p__Spirochaetota;c__Spirochaetia;o__Treponematales;f__Treponemataceae;g__Treponema_F;s__
MAG_1918	F4948_bin_51	88.03	0.85	92	42	Medium-quality	1850876	36335	2000_1	86.0602	500	d__Bacteria;p__Cyanobacteria;c__Vampirovibrionia;o__Gastranaerophilales;f__Gastranaerophilaceae;g__;s__
MAG_1919	F4948_bin_6	91.09	1.34	299	23	High-quality	1895433	8499	843_1	86.3547	500	d__Bacteria;p__Firmicutes_A;c__Clostridia;o__Oscillospirales;f__Ruminococcaceae;g__Ruminiclostridium_E;s__
MAG_1920	F4948_bin_7	67.42	1.88	1267	18	Medium-quality	2709810	2365	1011_1	59.8282	500	d__Bacteria;p__Proteobacteria;c__Gammaproteobacteria;o__Enterobacterales;f__Enterobacteriaceae;g__Escherichia;s__Escherichia flexneri
MAG_1921	F4948_bin_71	54.15	3.77	508	10	Medium-quality	1463841	3293	1880_1	40.8288	500	d__Bacteria;p__Spirochaetota;c__Spirochaetia;o__Sphaerochaetales;f__Sphaerochaetaceae;g__UBA5920;s__
MAG_1922	F4948_bin_73	50	0	289	14	Medium-quality	1055271	4611	1528_1	51.8319	500	d__Bacteria;p__Bacteroidota;c__Bacteroidia;o__Bacteroidales;f__UBA932;g__RC9;s__
MAG_1923	F4948_bin_76	54.93	2.07	401	15	Medium-quality	1180137	3175	593_1	46.9223	500	d__Bacteria;p__Firmicutes_A;c__Clostridia;o__Oscillospirales;f__Oscillospiraceae;g__UBA738;s__
MAG_1924	F4948_bin_8	71.17	0.63	333	25	Medium-quality	1172345	3817	1758_1	70.1259	500	d__Bacteria;p__Bacteroidota;c__Bacteroidia;o__Bacteroidales;f__UBA932;g__UBA1232;s__
MAG_1925	F4950_bin_1	55.38	2.06	304	33	Medium-quality	1186424	8000	1522_1	47.7181	500	d__Bacteria;p__Bacteroidota;c__Bacteroidia;o__Bacteroidales;f__Paludibacteraceae;g__RF16;s__
MAG_1926	F4950_bin_10	52.94	0.87	256	9	Medium-quality	1209505	5373	2343_1	50.4551	500	d__Bacteria;p__Bacteroidota;c__Bacteroidia;o__Bacteroidales;f__Bacteroidaceae;g__UBA4372;s__
MAG_1927	F4950_bin_14	97.07	0.26	58	37	High-quality	1055197	23636	1479_1	97.9568	500	d__Bacteria;p__Verrucomicrobiota_A;c__Chlamydiia;o__Chlamydiales;f__Chlamydiaceae;g__Chlamydia;s__Chlamydia suis
MAG_1928	F4950_bin_25	97.32	0.34	168	35	High-quality	1885421	16992	918_6	97.7351	500	d__Bacteria;p__Firmicutes_A;c__Clostridia;o__Oscillospirales;f__Acutalibacteraceae;g__Ruminococcus_E;s__
MAG_1929	F4950_bin_31	96.45	0.22	105	52	High-quality	4900356	124266	77_1	97.8972	500	d__Bacteria;p__Proteobacteria;c__Gammaproteobacteria;o__Pseudomonadales;f__Pseudomonadaceae;g__Pseudomonas_E;s__Pseudomonas_E versuta
MAG_1930	F4950_bin_43	58.88	4.49	177	11	Medium-quality	873018	6156	2207_1	38.3246	500	d__Bacteria;p__Firmicutes;c__Bacilli;o__RF39;f__CAG-1000;g__CAG-533;s__
MAG_1931	F4950_bin_44	52.31	0.89	543	13	Medium-quality	1327418	2471	388_1	50.4464	500	d__Bacteria;p__Firmicutes_A;c__Clostridia;o__Christensenellales;f__CAG-74;g__UBA11524;s__
MAG_1932	F4950_bin_45	79.45	2.24	336	19	Medium-quality	1457304	4972	543_1	70.5463	500	d__Bacteria;p__Firmicutes_A;c__Clostridia;o__Oscillospirales;f__Oscillospiraceae;g__CAG-83;s__CAG-83 sp003487665
MAG_1933	F4950_bin_46	72.47	4.93	97	19	Medium-quality	821861	13218	2205_1	49.8806	500	d__Bacteria;p__Firmicutes;c__Bacilli;o__RF39;f__CAG-611;g__CAG-611;s__
MAG_1934	F4950_bin_48	51.99	2.4	271	21	Medium-quality	1002399	4957	1528_1	42.2377	500	d__Bacteria;p__Bacteroidota;c__Bacteroidia;o__Bacteroidales;f__UBA932;g__RC9;s__
MAG_1935	F4950_bin_7	54.55	3.76	671	28	Medium-quality	1754984	3851	1702_1	38.4828	500	d__Bacteria;p__Bacteroidota;c__Bacteroidia;o__Bacteroidales;f__Muribaculaceae;g__C941;s__
MAG_1936	F4952_bin_11	78.78	0	43	23	Medium-quality	865602	38292	2219_1	81.0716	500	d__Bacteria;p__Firmicutes;c__Bacilli;o__RF39;f__CAG-302;g__CAG-302;s__
MAG_1937	F4952_bin_13	76.35	1.51	215	46	Medium-quality	1328241	10338	415_2	71.1847	500	d__Bacteria;p__Firmicutes_A;c__Clostridia;o__Oscillospirales;f__Oscillospiraceae;g__F23-B02;s__F23-B02 sp000431075
MAG_1938	F4952_bin_16	73.03	1.99	548	15	Medium-quality	1315746	2753	2424_1	65.1316	500	d__Bacteria;p__Firmicutes;c__Bacilli;o__Lactobacillales;f__Lactobacillaceae;g__Lactobacillus_H;s__Lactobacillus_H mucosae
MAG_1939	F4952_bin_18	84.66	0.03	186	41	Medium-quality	1650841	13704	249_1	86.5784	500	d__Bacteria;p__Verrucomicrobiota;c__Kiritimatiellae;o__RFP12;f__UBA1067;g__UBA1067;s__
MAG_1940	F4952_bin_21	77.12	1.2	588	30	Medium-quality	1779524	4469	840_2	72.9451	500	d__Bacteria;p__Firmicutes_A;c__Clostridia;o__Oscillospirales;f__Ruminococcaceae;g__Ruminiclostridium_E;s__
MAG_1941	F4952_bin_22	84.21	1.71	448	30	Medium-quality	1314992	3636	200_1	77.7823	500	d__Bacteria;p__Actinobacteriota;c__Coriobacteriia;o__Coriobacteriales;f__Eggerthellaceae;g__;s__
MAG_1942	F4952_bin_24	75.4	2.6	356	14	Medium-quality	1347871	4440	582_1	64.6571	500	d__Bacteria;p__Firmicutes_A;c__Clostridia;o__Oscillospirales;f__Oscillospiraceae;g__CAG-103;s__CAG-103 sp900317855
MAG_1943	F4952_bin_37	70.29	2.19	464	35	Medium-quality	1568121	4551	1865_1	61.1691	500	d__Bacteria;p__Spirochaetota;c__Spirochaetia;o__Treponematales;f__Treponemataceae;g__Treponema_D;s__Treponema_D porcinum
MAG_1944	F4952_bin_38	92.2	0.73	132	53	High-quality	1659721	27999	1767_1	90.8466	500	d__Bacteria;p__Bacteroidota;c__Bacteroidia;o__Bacteroidales;f__Paludibacteraceae;g__;s__
MAG_1945	F4952_bin_39	87.75	0.85	91	41	Medium-quality	1959358	42982	1930_1	85.8166	500	d__Bacteria;p__Cyanobacteria;c__Vampirovibrionia;o__Gastranaerophilales;f__Gastranaerophilaceae;g__UBA2813;s__
MAG_1946	F4952_bin_4	67.27	0	551	15	Medium-quality	1630970	4492	2338_1	69.0962	500	d__Bacteria;p__Firmicutes;c__Bacilli;o__Erysipelotrichales;f__Erysipelotrichaceae;g__Solobacterium;s__
MAG_1947	F4952_bin_43	56.91	2.83	407	16	Medium-quality	1193200	3110	1877_1	45.9214	500	d__Bacteria;p__Spirochaetota;c__Spirochaetia;o__Sphaerochaetales;f__Sphaerochaetaceae;g__UBA5920;s__
MAG_1948	F4952_bin_52	60.17	0	461	40	Medium-quality	2008001	6606	1612_1	62.08	500	d__Bacteria;p__Bacteroidota;c__Bacteroidia;o__Bacteroidales;f__Bacteroidaceae;g__Prevotella;s__
MAG_1949	F4952_bin_9	88.6	2.25	149	26	Medium-quality	1112240	13332	2178_1	79.4124	500	d__Bacteria;p__Firmicutes;c__Bacilli;o__RF39;f__CAG-611;g__CAG-877;s__
MAG_1950	F4954_bin_20	51.02	3.45	865	14	Medium-quality	1713974	2104	1702_1	35.4315	500	d__Bacteria;p__Bacteroidota;c__Bacteroidia;o__Bacteroidales;f__Muribaculaceae;g__C941;s__
MAG_1951	F4954_bin_26	71.19	2.2	515	18	Medium-quality	1219236	2878	1758_1	62.7445	500	d__Bacteria;p__Bacteroidota;c__Bacteroidia;o__Bacteroidales;f__UBA932;g__UBA1232;s__
MAG_1952	F4954_bin_29	88.76	0	61	26	Medium-quality	1088420	30441	2324_1	91.0017	500	d__Bacteria;p__Firmicutes;c__Bacilli;o__RF39;f__CAG-822;g__;s__
MAG_1953	F4954_bin_32	68.06	2.37	377	6	Medium-quality	1201967	3439	173_1	59.6711	500	d__Bacteria;p__Firmicutes_A;c__Clostridia;o__Oscillospirales;f__Acutalibacteraceae;g__;s__
MAG_1954	F4954_bin_33	78.62	0	176	28	Medium-quality	849846	6544	1472_1	80.5279	500	d__Bacteria;p__Proteobacteria;c__Alphaproteobacteria;o__Rs-D84;f__Rs-D84;g__Rs-D84;s__
MAG_1955	F4954_bin_38	71.83	0.58	332	21	Medium-quality	1404179	4896	861_1	71.3549	500	d__Bacteria;p__Firmicutes_A;c__Clostridia;o__Christensenellales;f__QALW01;g__;s__
MAG_1956	F4954_bin_39	63.39	0	184	32	Medium-quality	788425	5070	200_1	65.2425	500	d__Bacteria;p__Actinobacteriota;c__Coriobacteriia;o__Coriobacteriales;f__Eggerthellaceae;g__;s__
MAG_1957	F4954_bin_4	92.91	4.89	111	35	High-quality	2655067	36419	1212_2	71.0668	500	d__Bacteria;p__Firmicutes_A;c__Clostridia;o__Lachnospirales;f__Lachnospiraceae;g__CAG-95;s__
MAG_1958	F4954_bin_40	92.02	3.03	278	21	High-quality	1673487	8034	801_1	79.6881	500	d__Bacteria;p__Firmicutes_A;c__Clostridia;o__Oscillospirales;f__Acutalibacteraceae;g__;s__
MAG_1959	F4954_bin_43	94.54	1.61	210	23	High-quality	1588233	9218	337_1	89.7603	500	d__Bacteria;p__Firmicutes_A;c__Clostridia;o__Oscillospirales;f__Oscillospiraceae;g__CAG-110;s__
MAG_1960	F4954_bin_45	79.05	1.71	234	45	Medium-quality	1941094	14483	1958_1	72.5804	500	d__Bacteria;p__Cyanobacteria;c__Vampirovibrionia;o__Gastranaerophilales;f__Gastranaerophilaceae;g__CAG-196;s__
MAG_1961	F4954_bin_47	54.97	3.81	551	8	Medium-quality	999573	1889	2364_1	38.5106	500	d__Bacteria;p__Firmicutes;c__Bacilli;o__Erysipelotrichales;f__Erysipelotrichaceae;g__UBA636;s__
MAG_1962	F4954_bin_49	95.09	0.06	176	25	High-quality	1814983	22118	905_0	96.9624	500	d__Bacteria;p__Firmicutes_A;c__Clostridia;o__Oscillospirales;f__Acutalibacteraceae;g__CAG-180;s__
MAG_1963	F4954_bin_54	95.3	0.67	211	33	High-quality	2364425	19828	828_1	94.0986	500	d__Bacteria;p__Firmicutes_A;c__Clostridia;o__Monoglobales;f__;g__;s__
MAG_1964	F4954_bin_55	67.72	0.56	327	10	Medium-quality	1363247	6170	904_2	66.8151	500	d__Bacteria;p__Firmicutes_A;c__Clostridia;o__Oscillospirales;f__Acutalibacteraceae;g__CAG-180;s__
MAG_1965	F4954_bin_57	94.63	1.01	84	33	High-quality	1689339	45468	948_1	91.9089	500	d__Bacteria;p__Firmicutes_A;c__Clostridia;o__Oscillospirales;f__Acutalibacteraceae;g__CAG-180;s__
MAG_1966	F4954_bin_62	58.59	3.64	604	10	Medium-quality	1538433	2532	388_1	44.8217	500	d__Bacteria;p__Firmicutes_A;c__Clostridia;o__Christensenellales;f__CAG-74;g__UBA11524;s__
MAG_1967	F4954_bin_64	58	3.4	211	22	Medium-quality	1303408	7335	1749_0	42.9327	500	d__Bacteria;p__Bacteroidota;c__Bacteroidia;o__Bacteroidales;f__Muribaculaceae;g__UBA7173;s__UBA7173 sp001701135
MAG_1968	F4954_bin_70	65.52	0.86	189	19	Medium-quality	1084600	8290	415_2	63.1793	500	d__Bacteria;p__Firmicutes_A;c__Clostridia;o__Oscillospirales;f__Oscillospiraceae;g__F23-B02;s__F23-B02 sp000431075
MAG_1969	F4954_bin_75	63.16	2.63	272	24	Medium-quality	1189267	5631	2298_1	53.2003	500	d__Bacteria;p__Firmicutes;c__Bacilli;o__RF39;f__CAG-822;g__UBA5578;s__
MAG_1970	F4958_bin_13	66.46	3.65	339	23	Medium-quality	1576307	6361	2343_1	50.3147	500	d__Bacteria;p__Bacteroidota;c__Bacteroidia;o__Bacteroidales;f__Bacteroidaceae;g__UBA4372;s__
MAG_1971	F4958_bin_15	63.7	1.34	160	36	Medium-quality	1253973	12921	2141_0	59.7256	500	d__Bacteria;p__Firmicutes_A;c__Clostridia;o__TANB77;f__CAG-508;g__CAG-354;s__
MAG_1972	F4958_bin_21	58.89	3.4	769	8	Medium-quality	1410055	1923	845_2	44.807	500	d__Bacteria;p__Firmicutes_A;c__Clostridia;o__Oscillospirales;f__Ruminococcaceae;g__Ruminiclostridium_E;s__
MAG_1973	F4958_bin_26	66.38	0	177	43	Medium-quality	980522	9122	200_1	68.36	500	d__Bacteria;p__Actinobacteriota;c__Coriobacteriia;o__Coriobacteriales;f__Eggerthellaceae;g__;s__
MAG_1974	F4958_bin_27	53.82	3.27	344	6	Medium-quality	1111966	3462	468_2	40.1739	500	d__Bacteria;p__Firmicutes_A;c__Clostridia;o__Oscillospirales;f__Oscillospiraceae;g__CAG-110;s__
MAG_1975	F4958_bin_3	56.3	3.51	150	15	Medium-quality	651971	5194	2277_1	40.6078	500	d__Bacteria;p__Firmicutes;c__Bacilli;o__RF39;f__CAG-822;g__;s__
MAG_1976	F4958_bin_34	85.56	0.72	267	24	Medium-quality	1996434	10047	1155_0	83.961	500	d__Bacteria;p__Firmicutes_A;c__Clostridia;o__Lachnospirales;f__Lachnospiraceae;g__Agathobacter;s__
MAG_1977	F4958_bin_37	77.71	0.79	422	29	Medium-quality	1336503	4367	1758_1	75.5801	500	d__Bacteria;p__Bacteroidota;c__Bacteroidia;o__Bacteroidales;f__UBA932;g__UBA1232;s__
MAG_1978	F4958_bin_44	87.12	1.12	165	33	Medium-quality	1334848	18755	2215_1	83.6566	500	d__Bacteria;p__Firmicutes;c__Bacilli;o__RF39;f__CAG-302;g__;s__
MAG_1979	F4958_bin_46	74.9	1.24	371	27	Medium-quality	1527003	5515	1877_1	71.1908	500	d__Bacteria;p__Spirochaetota;c__Spirochaetia;o__Sphaerochaetales;f__Sphaerochaetaceae;g__UBA5920;s__
MAG_1980	F4958_bin_49	57.19	0.81	545	8	Medium-quality	1495144	2862	388_1	55.6783	500	d__Bacteria;p__Firmicutes_A;c__Clostridia;o__Christensenellales;f__CAG-74;g__UBA11524;s__
MAG_1981	F4958_bin_5	74.31	1.93	438	25	Medium-quality	1524401	4932	894_1	66.7478	500	d__Bacteria;p__Firmicutes_A;c__Clostridia;o__Oscillospirales;f__Acutalibacteraceae;g__UBA6857;s__
MAG_1982	F4958_bin_56	65.07	3.42	434	22	Medium-quality	1381544	3566	543_1	51.0286	500	d__Bacteria;p__Firmicutes_A;c__Clostridia;o__Oscillospirales;f__Oscillospiraceae;g__CAG-83;s__CAG-83 sp003487665
MAG_1983	F4958_bin_58	59.78	1.33	143	16	Medium-quality	692753	6047	2217_1	55.0208	500	d__Bacteria;p__Firmicutes;c__Bacilli;o__RF39;f__CAG-302;g__CAG-302;s__
MAG_1984	F4958_bin_6	73.77	1.85	263	37	Medium-quality	2333362	12049	1275_1	66.7455	500	d__Bacteria;p__Bacteroidota;c__Bacteroidia;o__Bacteroidales;f__Bacteroidaceae;g__Prevotella;s__
MAG_1985	F4960_bin_12	90.62	0.13	187	29	High-quality	1339031	12788	899_1	92.0234	500	d__Bacteria;p__Firmicutes_A;c__Clostridia;o__Oscillospirales;f__Acutalibacteraceae;g__;s__
MAG_1986	F4960_bin_14	88.64	1.68	287	24	Medium-quality	1898154	9159	876_2	82.7809	500	d__Bacteria;p__Firmicutes_A;c__Clostridia;o__Oscillospirales;f__Acutalibacteraceae;g__CAG-488;s__
MAG_1987	F4960_bin_15	73.85	4.66	129	22	Medium-quality	1367198	17776	1778_2	52.6749	500	d__Bacteria;p__Firmicutes_A;c__Clostridia;o__TANB77;f__CAG-465;g__CAG-465;s__
MAG_1988	F4960_bin_2	77.64	0	27	25	Medium-quality	1176028	57446	935_1	80.0196	500	d__Bacteria;p__Firmicutes_A;c__Clostridia;o__Oscillospirales;f__Acutalibacteraceae;g__Eubacterium_R;s__
MAG_1989	F4960_bin_20	88.36	1.7	150	34	Medium-quality	1733769	17153	1746_1	82.2201	500	d__Bacteria;p__Bacteroidota;c__Bacteroidia;o__Bacteroidales;f__Muribaculaceae;g__CAG-485;s__
MAG_1990	F4960_bin_22	60.07	4.59	760	11	Medium-quality	1653770	2352	468_1	39.8256	500	d__Bacteria;p__Firmicutes_A;c__Clostridia;o__Oscillospirales;f__Oscillospiraceae;g__CAG-110;s__
MAG_1991	F4960_bin_33	71.18	3.61	237	18	Medium-quality	1181315	8243	2396_1	55.6039	500	d__Bacteria;p__Firmicutes_A;c__Clostridia;o__Lachnospirales;f__Lachnospiraceae;g__Tyzzerella;s__Tyzzerella sp900316755
MAG_1992	F4960_bin_34	92.86	1.01	270	28	High-quality	2061056	11593	1300_1	89.8421	500	d__Bacteria;p__Firmicutes_A;c__Clostridia;o__Lachnospirales;f__Lachnospiraceae;g__Coprococcus;s__
MAG_1993	F4960_bin_36	85.19	1.68	279	18	Medium-quality	1437905	7038	904_2	78.7137	500	d__Bacteria;p__Firmicutes_A;c__Clostridia;o__Oscillospirales;f__Acutalibacteraceae;g__CAG-180;s__
MAG_1994	F4960_bin_4	95.89	1.68	193	29	High-quality	1698612	12875	924_1	91.2249	500	d__Bacteria;p__Firmicutes_A;c__Clostridia;o__Oscillospirales;f__Acutalibacteraceae;g__Ruminococcus_E;s__
MAG_1995	F4960_bin_41	59.17	0.17	245	12	Medium-quality	823116	3748	2367_1	60.1069	500	d__Bacteria;p__Firmicutes_A;c__Clostridia;o__Oscillospirales;f__Acutalibacteraceae;g__;s__
MAG_1996	F4960_bin_42	64	1.85	358	36	Medium-quality	1312557	5326	744_1	56.6132	500	d__Bacteria;p__Firmicutes_A;c__Clostridia;o__Oscillospirales;f__Acutalibacteraceae;g__;s__
MAG_1997	F4960_bin_57	60.98	3.3	221	4	Medium-quality	1198668	7000	1146_0	47.8691	500	d__Bacteria;p__Firmicutes_A;c__Clostridia;o__Lachnospirales;f__Lachnospiraceae;g__Agathobacter;s__
MAG_1998	F4960_bin_6	76.45	2.86	584	26	Medium-quality	1301980	2522	2364_1	63.8509	500	d__Bacteria;p__Firmicutes;c__Bacilli;o__Erysipelotrichales;f__Erysipelotrichaceae;g__UBA636;s__
[truncated: 4,341 more rows]
