# Supplementary material for: Expanded catalog of microbial genes and metagenome-assembled genomes from the pig gut microbiome
Source: Nat Commun. 2021 Feb 17;12:1106. doi: 10.1038/s41467-021-21295-0 (PMC7889623; doi:10.1038/s41467-021-21295-0)
Supplement: Supplementary file 5 — Supplementary Data 2 [file 41467_2021_21295_MOESM5_ESM.xlsx]

## Sheet: Sheet1
Supplementary Data 2. The description of species-level genome bins (SGBs).
ID	SGB ID	Cluster ID in dRep	uSGB	Reference genomes	Reconstructed genomes	Representative MAG ID	Representative MAG name	Representative taxa
1	SGB_1	1_1	Yes	0	2	MAG_25	BL-unmapped_bin_150	d__Bacteria;p__Proteobacteria;c__Gammaproteobacteria;o__Burkholderiales;f__;g__;s__
2	SGB_2	10_0	Yes	0	1	MAG_5689	S76602A_bin_58	d__Bacteria;p__Proteobacteria;c__Gammaproteobacteria;o__Burkholderiales;f__Burkholderiaceae;g__CAG-521;s__
3	SGB_3	100_1	Yes	0	2	MAG_186	BL-unmapped_bin_55	d__Bacteria;p__Actinobacteriota;c__Actinobacteria;o__Mycobacteriales;f__Mycobacteriaceae;g__Corynebacterium;s__
4	SGB_4	1000_0	Yes	0	1	MAG_4817	QHF6-unmapped_bin_469	d__Bacteria;p__Proteobacteria;c__Gammaproteobacteria;o__Enterobacterales;f__Succinivibrionaceae;g__UBA2804;s__
5	SGB_5	1001_1	Yes	0	1	MAG_27	BL-unmapped_bin_156	d__Bacteria;p__Firmicutes_A;c__Clostridia;o__Monoglobales;f__;g__;s__
6	SGB_6	1002_0	Yes	0	1	MAG_2228	F5018_bin_47	d__Bacteria;p__Firmicutes_A;c__Clostridia;o__;f__;g__;s__
7	SGB_7	1003_0	Yes	0	1	MAG_2384	F5084_bin_36	d__Bacteria;p__Firmicutes_A;c__Clostridia;o__Monoglobales;f__;g__;s__
8	SGB_8	1004_1	Yes	0	2	MAG_176	BL-unmapped_bin_432	d__Bacteria;p__Firmicutes_A;c__Clostridia;o__Monoglobales;f__;g__;s__
9	SGB_9	1005_0	Yes	0	1	MAG_4708	QHF6-unmapped_bin_258	d__Bacteria;p__Firmicutes_A;c__Clostridia;o__Monoglobales;f__UBA1381;g__;s__
10	SGB_10	1006_0	Yes	0	1	MAG_4745	QHF6-unmapped_bin_336	d__Bacteria;p__Firmicutes_A;c__Clostridia;o__Monoglobales;f__UBA1381;g__;s__
11	SGB_11	1007_0	Yes	0	1	MAG_4999	QHF6-unmapped_bin_760	d__Bacteria;p__Firmicutes_A;c__Clostridia;o__;f__;g__;s__
12	SGB_12	1008_0	Yes	0	1	MAG_4926	QHF6-unmapped_bin_644	d__Bacteria;p__Firmicutes_A;c__Clostridia;o__Oscillospirales;f__CAG-272;g__;s__
13	SGB_13	1009_0	Yes	0	1	MAG_222	Boar-s10_bin_31	d__Bacteria;p__Firmicutes_C;c__;o__;f__;g__;s__
14	SGB_14	101_1	Yes	0	1	MAG_2301	F5035_bin_5	d__Bacteria;p__Actinobacteriota;c__Actinobacteria;o__Mycobacteriales;f__Mycobacteriaceae;g__Corynebacterium;s__
15	SGB_15	1010_1	No	2	2	MAG_4603	Laiwu-LwJeLe_bin_1	d__Bacteria;p__Proteobacteria;c__Gammaproteobacteria;o__Enterobacterales;f__Enterobacteriaceae;g__Plesiomonas;s__Plesiomonas shigelloides
16	SGB_16	1011_1	No	10	10	MAG_6222	W4975_bin_7	d__Bacteria;p__Proteobacteria;c__Gammaproteobacteria;o__Enterobacterales;f__Enterobacteriaceae;g__Escherichia;s__Escherichia flexneri
17	SGB_17	1011_2	No	1	1	MAG_5076	S114106B_bin_51	d__Bacteria;p__Proteobacteria;c__Gammaproteobacteria;o__Enterobacterales;f__Enterobacteriaceae;g__Escherichia;s__Escherichia sp000208585
18	SGB_18	1011_3	No	1	1	MAG_5672	S75706B_bin_32	d__Bacteria;p__Proteobacteria;c__Gammaproteobacteria;o__Enterobacterales;f__Enterobacteriaceae;g__Escherichia;s__Escherichia fergusonii
19	SGB_19	1012_0	No	1	1	MAG_4243	I5640_bin_20	d__Bacteria;p__Proteobacteria;c__Gammaproteobacteria;o__Pseudomonadales;f__Moraxellaceae;g__Acinetobacter;s__Acinetobacter towneri
20	SGB_20	1013_1	Yes	0	1	MAG_153	BL-unmapped_bin_382	d__Bacteria;p__Firmicutes_A;c__Clostridia;o__Peptostreptococcales;f__Anaerovoracaceae;g__UBA1191;s__
21	SGB_21	1014_0	Yes	0	1	MAG_4846	QHF6-unmapped_bin_516	d__Bacteria;p__Firmicutes_A;c__Clostridia;o__Peptostreptococcales;f__Anaerovoracaceae;g__;s__
22	SGB_22	1015_1	Yes	0	1	MAG_4910	QHF6-unmapped_bin_620	d__Bacteria;p__Firmicutes_A;c__Clostridia;o__Peptostreptococcales;f__Anaerovoracaceae;g__Eubacterium_A;s__
23	SGB_23	1016_1	Yes	0	1	MAG_1358	F4653_bin_32	d__Bacteria;p__Firmicutes_A;c__Clostridia;o__Peptostreptococcales;f__Anaerovoracaceae;g__;s__
24	SGB_24	1017_1	Yes	0	5	MAG_627	C4975_bin_28	d__Bacteria;p__Firmicutes_A;c__Clostridia;o__Peptostreptococcales;f__Anaerovoracaceae;g__CAG-145;s__
25	SGB_25	1018_1	Yes	0	1	MAG_641	C4975_bin_52	d__Bacteria;p__Firmicutes_A;c__Clostridia;o__Peptostreptococcales;f__Anaerovoracaceae;g__;s__
26	SGB_26	1019_1	Yes	0	1	MAG_2752	F5165_bin_55	d__Bacteria;p__Firmicutes_A;c__Clostridia;o__Peptostreptococcales;f__Anaerovoracaceae;g__;s__
27	SGB_27	102_0	Yes	0	1	MAG_4786	QHF6-unmapped_bin_413	d__Bacteria;p__Actinobacteriota;c__Actinobacteria;o__Mycobacteriales;f__Mycobacteriaceae;g__Corynebacterium;s__
28	SGB_28	1020_0	Yes	0	1	MAG_666	C4978_bin_5	d__Bacteria;p__Firmicutes_A;c__Clostridia;o__Peptostreptococcales;f__Anaerovoracaceae;g__;s__
29	SGB_29	1021_1	Yes	0	1	MAG_1363	F4653_bin_62	d__Bacteria;p__Firmicutes_A;c__Clostridia;o__Peptostreptococcales;f__Anaerovoracaceae;g__;s__
30	SGB_30	1021_2	Yes	0	1	MAG_3171	F5302_bin_2	d__Bacteria;p__Firmicutes_A;c__Clostridia;o__Peptostreptococcales;f__Anaerovoracaceae;g__;s__
31	SGB_31	1022_0	Yes	0	1	MAG_9	BL-unmapped_bin_113	d__Bacteria;p__Firmicutes_A;c__Clostridia;o__Lachnospirales;f__Anaerotignaceae;g__;s__
32	SGB_32	1023_1	Yes	0	1	MAG_4190	F5641_bin_48	d__Bacteria;p__Firmicutes_A;c__Clostridia;o__Peptostreptococcales;f__Anaerovoracaceae;g__UBA1191;s__
33	SGB_33	1024_1	Yes	0	1	MAG_2471	F5110_bin_63	d__Bacteria;p__Firmicutes_A;c__Clostridia;o__Peptostreptococcales;f__Anaerovoracaceae;g__UBA1191;s__
34	SGB_34	1025_1	Yes	0	3	MAG_6211	W4974_bin_9	d__Bacteria;p__Firmicutes_A;c__Clostridia;o__Peptostreptococcales;f__Anaerovoracaceae;g__UBA1191;s__
35	SGB_35	1026_1	Yes	0	1	MAG_675	C4979_bin_11	d__Bacteria;p__Firmicutes_A;c__Clostridia;o__Peptostreptococcales;f__Anaerovoracaceae;g__UBA1191;s__
36	SGB_36	1027_0	No	1	1	MAG_4631	QHF6-unmapped_bin_126	d__Bacteria;p__Firmicutes_A;c__Clostridia;o__Peptostreptococcales;f__Anaerovoracaceae;g__UBA1191;s__UBA1191 sp900066305
37	SGB_37	1028_0	Yes	0	1	MAG_3528	F5399_bin_33	d__Bacteria;p__Firmicutes_A;c__Clostridia;o__Peptostreptococcales;f__Anaerovoracaceae;g__RUG708;s__
38	SGB_38	1029_1	Yes	0	1	MAG_4155	F5634_bin_66	d__Bacteria;p__Firmicutes_A;c__Clostridia;o__Peptostreptococcales;f__Anaerovoracaceae;g__;s__
39	SGB_39	103_1	Yes	0	1	MAG_3339	F5348_bin_43	d__Bacteria;p__Actinobacteriota;c__Actinobacteria;o__Mycobacteriales;f__Mycobacteriaceae;g__Dietzia;s__
40	SGB_40	1030_1	Yes	0	1	MAG_2734	F5165_bin_14	d__Bacteria;p__Firmicutes_A;c__Clostridia;o__Peptostreptococcales;f__Anaerovoracaceae;g__;s__
41	SGB_41	1031_1	Yes	0	7	MAG_3229	F5313_bin_46	d__Bacteria;p__Firmicutes_A;c__Clostridia;o__Peptostreptococcales;f__Anaerovoracaceae;g__UBA1191;s__
42	SGB_42	1032_1	Yes	0	1	MAG_620	C4975_bin_14	d__Bacteria;p__Firmicutes_A;c__Clostridia;o__Peptostreptococcales;f__Anaerovoracaceae;g__UBA1191;s__
43	SGB_43	1033_1	Yes	0	1	MAG_6313	W5021_bin_87	d__Bacteria;p__Firmicutes_A;c__Clostridia;o__Peptostreptococcales;f__Anaerovoracaceae;g__UBA1191;s__
44	SGB_44	1034_1	No	2	2	MAG_2703	F5158_bin_3	d__Bacteria;p__Firmicutes_A;c__Clostridia;o__Peptostreptococcales;f__Anaerovoracaceae;g__CAG-145;s__CAG-145 sp002320005
45	SGB_45	1035_0	Yes	0	1	MAG_5161	S127912B_bin_13	d__Bacteria;p__Firmicutes_A;c__Clostridia;o__Peptostreptococcales;f__Anaerovoracaceae;g__CAG-145;s__
46	SGB_46	1036_1	Yes	0	1	MAG_2784	F5176_bin_6	d__Bacteria;p__Firmicutes_A;c__Clostridia;o__Peptostreptococcales;f__Anaerovoracaceae;g__CAG-145;s__
47	SGB_47	1037_1	Yes	0	1	MAG_5083	S118306B_bin_37	d__Bacteria;p__Firmicutes_A;c__Clostridia;o__Peptostreptococcales;f__Anaerovoracaceae;g__CAG-145;s__
48	SGB_48	1038_1	Yes	0	1	MAG_2133	F4983_bin_55	d__Bacteria;p__Firmicutes_A;c__Clostridia;o__Peptostreptococcales;f__Anaerovoracaceae;g__CAG-145;s__
49	SGB_49	1038_2	Yes	0	4	MAG_4283	LW1-s150947_bin_23	d__Bacteria;p__Firmicutes_A;c__Clostridia;o__Peptostreptococcales;f__Anaerovoracaceae;g__CAG-145;s__
50	SGB_50	1039_0	Yes	0	1	MAG_4552	LW2-s127530_bin_35	d__Bacteria;p__Firmicutes_A;c__Clostridia;o__Peptostreptococcales;f__Anaerovoracaceae;g__CAG-145;s__
51	SGB_51	104_0	Yes	0	1	MAG_609	C4974_bin_26	d__Bacteria;p__Actinobacteriota;c__Actinobacteria;o__Mycobacteriales;f__Mycobacteriaceae;g__Dietzia;s__
52	SGB_52	1040_0	Yes	0	1	MAG_6088	Tibetan-s3800-48F_bin_26	d__Bacteria;p__Firmicutes_A;c__Clostridia;o__Peptostreptococcales;f__Anaerovoracaceae;g__CAG-145;s__
53	SGB_53	1041_1	Yes	0	3	MAG_2819	F5181_bin_8	d__Bacteria;p__Firmicutes_A;c__Clostridia;o__Peptostreptococcales;f__Anaerovoracaceae;g__CAG-145;s__
54	SGB_54	1042_1	Yes	0	1	MAG_5812	Tibetan-s1004M_bin_18	d__Bacteria;p__Firmicutes_A;c__Clostridia;o__Peptostreptococcales;f__Anaerovoracaceae;g__CAG-145;s__
55	SGB_55	1043_1	Yes	0	1	MAG_868	Duroc-Low2_bin_24	d__Bacteria;p__Firmicutes_A;c__Clostridia;o__Peptostreptococcales;f__Anaerovoracaceae;g__CAG-145;s__
56	SGB_56	1044_0	Yes	0	1	MAG_540	Boar-s7_bin_5	d__Bacteria;p__Firmicutes_A;c__Clostridia;o__Peptostreptococcales;f__Anaerovoracaceae;g__CAG-145;s__
57	SGB_57	1045_1	Yes	0	5	MAG_1215	F4453_bin_3	d__Bacteria;p__Firmicutes_A;c__Clostridia;o__Peptostreptococcales;f__Anaerovoracaceae;g__;s__
58	SGB_58	1046_1	Yes	0	1	MAG_5068	S114106B_bin_17	d__Bacteria;p__Firmicutes_A;c__Clostridia;o__Peptostreptococcales;f__Anaerovoracaceae;g__;s__
59	SGB_59	1047_0	Yes	0	1	MAG_62	BL-unmapped_bin_213	d__Bacteria;p__Firmicutes_A;c__Clostridia;o__Peptostreptococcales;f__Anaerovoracaceae;g__;s__
60	SGB_60	1048_1	No	2	2	MAG_6189	W4950_bin_13	d__Bacteria;p__Firmicutes_A;c__Clostridia;o__Peptostreptococcales;f__Anaerovoracaceae;g__Eubacterium_A;s__Eubacterium_A sp900321685
61	SGB_61	1049_0	Yes	0	1	MAG_6165	W4930_bin_53	d__Bacteria;p__Firmicutes_A;c__Clostridia;o__Lachnospirales;f__Lachnospiraceae;g__UBA2856;s__
62	SGB_62	105_1	Yes	0	1	MAG_4220	I4930_bin_10	d__Bacteria;p__Actinobacteriota;c__Actinobacteria;o__Mycobacteriales;f__Mycobacteriaceae;g__Dietzia;s__
63	SGB_63	1050_0	Yes	0	1	MAG_873	Duroc-Low2_bin_45	d__Bacteria;p__Firmicutes_A;c__Clostridia;o__Oscillospirales;f__QAMX01;g__QAMX01;s__
64	SGB_64	1051_0	No	1	1	MAG_4441	LW2-s126572_bin_47	d__Bacteria;p__Firmicutes_A;c__Clostridia;o__Oscillospirales;f__QAMX01;g__QAMX01;s__QAMX01 sp003149835
65	SGB_65	1052_1	Yes	0	3	MAG_6272	W5021_bin_25	d__Bacteria;p__Firmicutes_B;c__Dehalobacteriia;o__UBA4068;f__UBA4068;g__;s__
66	SGB_66	1053_0	Yes	0	1	MAG_4643	QHF6-unmapped_bin_149	d__Bacteria;p__Firmicutes_A;c__Clostridia;o__4C28d-15;f__UBA1242;g__UBA4626;s__
67	SGB_67	1054_0	Yes	0	1	MAG_4756	QHF6-unmapped_bin_350	d__Bacteria;p__Firmicutes_A;c__Clostridia;o__4C28d-15;f__UBA1242;g__UBA4626;s__
68	SGB_68	1055_1	No	1	1	MAG_6230	W4978_bin_27	d__Bacteria;p__Firmicutes_C;c__Negativicutes;o__Acidaminococcales;f__Acidaminococcaceae;g__Phascolarctobacterium_A;s__Phascolarctobacterium_A succinatutens
69	SGB_69	1056_1	Yes	0	13	MAG_901	Duroc-Low4_bin_3	d__Bacteria;p__Firmicutes_C;c__Negativicutes;o__Acidaminococcales;f__Acidaminococcaceae;g__Phascolarctobacterium_A;s__
70	SGB_70	1056_2	Yes	0	1	MAG_5827	Tibetan-s1400-27M_bin_5	d__Bacteria;p__Firmicutes_C;c__Negativicutes;o__Acidaminococcales;f__Acidaminococcaceae;g__Phascolarctobacterium_A;s__
71	SGB_71	1057_0	Yes	0	1	MAG_4372	LW1-s151260_bin_9	d__Bacteria;p__Firmicutes_C;c__Negativicutes;o__Acidaminococcales;f__Acidaminococcaceae;g__Phascolarctobacterium_A;s__
72	SGB_72	1058_0	Yes	0	1	MAG_469	Boar-s4_bin_15	d__Bacteria;p__Firmicutes_C;c__Negativicutes;o__Acidaminococcales;f__Acidaminococcaceae;g__Phascolarctobacterium_A;s__
73	SGB_73	1059_0	Yes	0	1	MAG_53	BL-unmapped_bin_193	d__Bacteria;p__Firmicutes_C;c__Negativicutes;o__Acidaminococcales;f__Acidaminococcaceae;g__Phascolarctobacterium_A;s__
74	SGB_74	106_0	Yes	0	1	MAG_3335	F5348_bin_15	d__Bacteria;p__Actinobacteriota;c__Actinobacteria;o__Mycobacteriales;f__Mycobacteriaceae;g__Dietzia;s__
75	SGB_75	1060_1	No	1	1	MAG_1028	Duroc.SH-FCR.HM3_bin_6	d__Bacteria;p__Firmicutes_C;c__Negativicutes;o__Acidaminococcales;f__Acidaminococcaceae;g__Acidaminococcus;s__Acidaminococcus fermentans
76	SGB_76	1061_0	Yes	0	1	MAG_5731	S80312B_bin_56	d__Bacteria;p__Firmicutes_B;c__Peptococcia;o__Peptococcales;f__Peptococcaceae;g__UBA7185;s__
77	SGB_77	1062_1	No	1	1	MAG_1066	Duroc.SH-FCR.LM1_bin_6	d__Bacteria;p__Firmicutes_C;c__Negativicutes;o__Veillonellales;f__Dialisteraceae;g__Dialister;s__Dialister sp000434475
78	SGB_78	1063_0	Yes	0	1	MAG_68	BL-unmapped_bin_227	d__Bacteria;p__Firmicutes_A;c__Clostridia;o__Christensenellales;f__;g__;s__
79	SGB_79	1064_0	Yes	0	1	MAG_2007	F4960_bin_80	d__Bacteria;p__Firmicutes_A;c__Clostridia;o__Lachnospirales;f__Lachnospiraceae;g__Coprococcus;s__
80	SGB_80	1065_0	Yes	0	1	MAG_2514	F5115_bin_15	d__Bacteria;p__Firmicutes_A;c__Clostridia;o__Lachnospirales;f__Lachnospiraceae;g__Agathobacter;s__
81	SGB_81	1066_1	Yes	0	1	MAG_6033	Tibetan-s3800-18M_bin_2	d__Bacteria;p__Firmicutes_A;c__Clostridia;o__Lachnospirales;f__Lachnospiraceae;g__UBA1712;s__
82	SGB_82	1067_1	Yes	0	10	MAG_5623	S67912A_bin_20	d__Bacteria;p__Firmicutes_A;c__Clostridia;o__Lachnospirales;f__Lachnospiraceae;g__UBA1712;s__
83	SGB_83	1067_2	Yes	0	5	MAG_5630	S71402B_bin_1	d__Bacteria;p__Firmicutes_A;c__Clostridia;o__Lachnospirales;f__Lachnospiraceae;g__UBA1712;s__
84	SGB_84	1068_1	Yes	0	1	MAG_671	C4978_bin_6	d__Bacteria;p__Firmicutes_A;c__Clostridia;o__Peptostreptococcales;f__Anaerovoracaceae;g__Mogibacterium;s__
85	SGB_85	1069_1	Yes	0	1	MAG_1348	F4650_bin_14	d__Bacteria;p__Firmicutes_A;c__Clostridia;o__Peptostreptococcales;f__Anaerovoracaceae;g__Mogibacterium;s__
86	SGB_86	107_1	No	2	2	MAG_2299	F5035_bin_42	d__Bacteria;p__Actinobacteriota;c__Actinobacteria;o__Mycobacteriales;f__Mycobacteriaceae;g__Corynebacterium;s__Corynebacterium xerosis
87	SGB_87	1070_1	Yes	0	1	MAG_5080	S118306B_bin_13	d__Bacteria;p__Firmicutes_A;c__Clostridia;o__Oscillospirales;f__Acutalibacteraceae;g__UBA1081;s__
88	SGB_88	1071_0	Yes	0	1	MAG_4	BL-unmapped_bin_103	d__Bacteria;p__Firmicutes_A;c__Clostridia;o__Oscillospirales;f__CAG-272;g__;s__
89	SGB_89	1072_1	Yes	0	2	MAG_4460	LW2-s126575_bin_28	d__Bacteria;p__Bacteroidota;c__Bacteroidia;o__Bacteroidales;f__UBA932;g__CAG-831;s__
90	SGB_90	1072_2	Yes	0	19	MAG_3828	F5498_bin_13	d__Bacteria;p__Bacteroidota;c__Bacteroidia;o__Bacteroidales;f__UBA932;g__CAG-831;s__
91	SGB_91	1073_0	Yes	0	1	MAG_235	Boar-s10_bin_49	d__Bacteria;p__Firmicutes_A;c__Clostridia;o__Lachnospirales;f__Lachnospiraceae;g__;s__
92	SGB_92	1074_0	Yes	0	1	MAG_2060	F4974_bin_27	d__Bacteria;p__Firmicutes_A;c__Clostridia;o__Lachnospirales;f__Lachnospiraceae;g__CAG-45;s__
93	SGB_93	1075_0	Yes	0	1	MAG_4613	QHF6-unmapped_bin_100	d__Bacteria;p__Firmicutes_A;c__Clostridia;o__Oscillospirales;f__CAG-272;g__;s__
94	SGB_94	1076_1	Yes	0	1	MAG_2701	F5158_bin_23	d__Bacteria;p__Firmicutes_A;c__Clostridia;o__Oscillospirales;f__;g__;s__
95	SGB_95	1077_1	Yes	0	1	MAG_3309	F5343_bin_58	d__Bacteria;p__Firmicutes_A;c__Clostridia;o__UBA1212;f__UBA1257;g__;s__
96	SGB_96	1078_1	Yes	0	1	MAG_4637	QHF6-unmapped_bin_14	d__Bacteria;p__Firmicutes_B;c__Dehalobacteriia;o__UBA4068;f__UBA5755;g__;s__
97	SGB_97	1079_1	Yes	0	4	MAG_6307	W5021_bin_79	d__Bacteria;p__Firmicutes;c__Bacilli;o__Erysipelotrichales;f__Erysipelatoclostridiaceae;g__Sharpea;s__
98	SGB_98	108_1	Yes	0	6	MAG_2195	F4997_bin_24	d__Bacteria;p__Actinobacteriota;c__Actinobacteria;o__Mycobacteriales;f__Mycobacteriaceae;g__Corynebacterium;s__
99	SGB_99	1080_0	Yes	0	1	MAG_2989	F5240_bin_56	d__Bacteria;p__Firmicutes;c__Bacilli;o__Staphylococcales;f__Salinicoccaceae;g__;s__
100	SGB_100	1081_1	Yes	0	1	MAG_5419	S41004B_bin_2	d__Bacteria;p__Firmicutes_A;c__Clostridia;o__Lachnospirales;f__Lachnospiraceae;g__;s__
101	SGB_101	1082_0	Yes	0	1	MAG_5766	S95008B_bin_28	d__Bacteria;p__Firmicutes_A;c__Clostridia;o__Lachnospirales;f__Lachnospiraceae;g__;s__
102	SGB_102	1083_1	Yes	0	1	MAG_5422	S41004B_bin_3	d__Bacteria;p__Firmicutes_A;c__Clostridia;o__Lachnospirales;f__Lachnospiraceae;g__;s__
103	SGB_103	1084_0	Yes	0	1	MAG_4799	QHF6-unmapped_bin_439	d__Bacteria;p__Firmicutes_A;c__Clostridia;o__Lachnospirales;f__Lachnospiraceae;g__;s__
104	SGB_104	1085_1	Yes	0	1	MAG_519	Boar-s7_bin_16	d__Bacteria;p__Firmicutes_A;c__Clostridia;o__Lachnospirales;f__Lachnospiraceae;g__Acetatifactor;s__
105	SGB_105	1086_0	Yes	0	1	MAG_491	Boar-s5_bin_12	d__Bacteria;p__Firmicutes_A;c__Clostridia;o__Lachnospirales;f__Lachnospiraceae;g__;s__
106	SGB_106	1087_0	Yes	0	1	MAG_4894	QHF6-unmapped_bin_597	d__Bacteria;p__Proteobacteria;c__Alphaproteobacteria;o__RF32;f__;g__;s__
107	SGB_107	1088_1	Yes	0	1	MAG_89	BL-unmapped_bin_265	d__Bacteria;p__Firmicutes_A;c__Clostridia;o__Oscillospirales;f__Oscillospiraceae;g__;s__
108	SGB_108	1089_0	Yes	0	1	MAG_662	C4978_bin_41	d__Bacteria;p__Firmicutes_A;c__Clostridia;o__Lachnospirales;f__Lachnospiraceae;g__Dorea;s__
109	SGB_109	109_0	No	1	1	MAG_3400	F5359_bin_5	d__Bacteria;p__Actinobacteriota;c__Actinobacteria;o__Mycobacteriales;f__Mycobacteriaceae;g__Corynebacterium;s__Corynebacterium pollutisoli
110	SGB_110	1090_0	Yes	0	1	MAG_5283	S159812B_bin_3	d__Bacteria;p__Firmicutes_A;c__Clostridia;o__Lachnospirales;f__Lachnospiraceae;g__;s__
111	SGB_111	1091_0	Yes	0	1	MAG_878	Duroc-Low3_bin_13	d__Bacteria;p__Firmicutes_A;c__Clostridia;o__Lachnospirales;f__Lachnospiraceae;g__TWA4;s__
112	SGB_112	1092_0	Yes	0	1	MAG_5928	Tibetan-s3480-25M_bin_11	d__Bacteria;p__Firmicutes_A;c__Clostridia;o__Lachnospirales;f__Lachnospiraceae;g__TWA4;s__
113	SGB_113	1093_0	Yes	0	1	MAG_4591	Laiwu-LwCeLe_bin_7	d__Bacteria;p__Bacteroidota;c__Bacteroidia;o__Bacteroidales;f__Bacteroidaceae;g__Bacteroides_A;s__
114	SGB_114	1094_1	Yes	0	2	MAG_5597	S6202B_bin_9	d__Bacteria;p__Firmicutes_A;c__Clostridia;o__Lachnospirales;f__Lachnospiraceae;g__Coprococcus_B;s__
115	SGB_115	1095_1	Yes	0	2	MAG_4368	LW1-s151260_bin_4	d__Bacteria;p__Firmicutes_A;c__Clostridia;o__Lachnospirales;f__Lachnospiraceae;g__Dorea;s__
116	SGB_116	1096_1	Yes	0	1	MAG_3988	F5572_bin_19	d__Bacteria;p__Firmicutes_A;c__Clostridia;o__Lachnospirales;f__Lachnospiraceae;g__Dorea;s__
117	SGB_117	1097_0	Yes	0	1	MAG_5177	S129704B_bin_35	d__Bacteria;p__Firmicutes_A;c__Clostridia;o__Lachnospirales;f__Lachnospiraceae;g__Dorea;s__
118	SGB_118	1098_1	Yes	0	2	MAG_258	Boar-s11_bin_37	d__Bacteria;p__Firmicutes_A;c__Clostridia;o__Lachnospirales;f__Lachnospiraceae;g__Dorea;s__
119	SGB_119	1099_0	Yes	0	1	MAG_4273	LW1-s150822_bin_20	d__Bacteria;p__Firmicutes_A;c__Clostridia;o__Lachnospirales;f__Lachnospiraceae;g__Dorea;s__
120	SGB_120	11_0	Yes	0	1	MAG_4793	QHF6-unmapped_bin_427	d__Bacteria;p__Firmicutes_A;c__Clostridia;o__Lachnospirales;f__Lachnospiraceae;g__Eubacterium_F;s__
121	SGB_121	110_1	Yes	0	1	MAG_4233	I4978_bin_6	d__Bacteria;p__Actinobacteriota;c__Actinobacteria;o__Mycobacteriales;f__Mycobacteriaceae;g__Corynebacterium;s__
122	SGB_122	1100_1	Yes	0	1	MAG_5163	S127912B_bin_26	d__Bacteria;p__Firmicutes_A;c__Clostridia;o__Lachnospirales;f__Lachnospiraceae;g__Dorea;s__
123	SGB_123	1101_1	Yes	0	1	MAG_667	C4978_bin_52	d__Bacteria;p__Firmicutes_A;c__Clostridia;o__Lachnospirales;f__Lachnospiraceae;g__Dorea;s__
124	SGB_124	1102_1	Yes	0	2	MAG_5790	S95012B_bin_11	d__Bacteria;p__Firmicutes_A;c__Clostridia;o__Lachnospirales;f__Lachnospiraceae;g__Dorea;s__
125	SGB_125	1103_1	Yes	0	3	MAG_816	Duroc-High6_bin_37	d__Bacteria;p__Firmicutes_A;c__Clostridia;o__Lachnospirales;f__Lachnospiraceae;g__UBA7096;s__
126	SGB_126	1104_1	No	1	1	MAG_1035	Duroc.SH-FCR.LF1_bin_9	d__Bacteria;p__Firmicutes_A;c__Clostridia;o__Lachnospirales;f__Lachnospiraceae;g__Coprococcus_A;s__Coprococcus_A catus
127	SGB_127	1105_0	Yes	0	1	MAG_4934	QHF6-unmapped_bin_653	d__Bacteria;p__Firmicutes_A;c__Clostridia;o__Lachnospirales;f__Lachnospiraceae;g__Coprococcus_A;s__
128	SGB_128	1106_1	No	1	1	MAG_4232	I4978_bin_5	d__Bacteria;p__Firmicutes;c__Bacilli;o__Lactobacillales;f__Aerococcaceae;g__Jeotgalibaca;s__Jeotgalibaca dankookensis
129	SGB_129	1107_0	No	1	1	MAG_4235	I5021_bin_13	d__Bacteria;p__Firmicutes;c__Bacilli;o__Lactobacillales;f__Aerococcaceae;g__Jeotgalibaca;s__Jeotgalibaca sp001975685
130	SGB_130	1108_1	No	1	1	MAG_4879	QHF6-unmapped_bin_568	d__Bacteria;p__Firmicutes_A;c__Clostridia;o__Lachnospirales;f__Lachnospiraceae;g__Eubacterium_G;s__Eubacterium_G sp000432355
131	SGB_131	1109_1	Yes	0	1	MAG_4958	QHF6-unmapped_bin_695	d__Bacteria;p__Firmicutes_A;c__Clostridia;o__Lachnospirales;f__Lachnospiraceae;g__Butyrivibrio_A;s__
132	SGB_132	111_1	No	1	1	MAG_3506	F5385_bin_50	d__Bacteria;p__Actinobacteriota;c__Actinobacteria;o__Mycobacteriales;f__Mycobacteriaceae;g__Corynebacterium;s__Corynebacterium phoceense
133	SGB_133	1110_0	Yes	0	1	MAG_2155	F4988_bin_28	d__Bacteria;p__Firmicutes_A;c__Clostridia;o__Lachnospirales;f__Lachnospiraceae;g__Butyrivibrio_A;s__
134	SGB_134	1111_1	Yes	0	7	MAG_1040	Duroc.SH-FCR.LF3_bin_11	d__Bacteria;p__Firmicutes_A;c__Clostridia;o__Lachnospirales;f__Lachnospiraceae;g__Lachnospira;s__
135	SGB_135	1112_0	Yes	0	1	MAG_4773	QHF6-unmapped_bin_384	d__Bacteria;p__Firmicutes_A;c__Clostridia;o__Lachnospirales;f__Lachnospiraceae;g__UBA4285;s__
136	SGB_136	1113_1	Yes	0	1	MAG_3500	F5385_bin_3	d__Bacteria;p__Firmicutes_A;c__Clostridia;o__Lachnospirales;f__Lachnospiraceae;g__;s__
137	SGB_137	1114_0	Yes	0	1	MAG_4833	QHF6-unmapped_bin_490	d__Bacteria;p__Firmicutes_A;c__Clostridia;o__Lachnospirales;f__Lachnospiraceae;g__CAG-194;s__
138	SGB_138	1115_0	Yes	0	1	MAG_4903	QHF6-unmapped_bin_610	d__Bacteria;p__Firmicutes_A;c__Clostridia;o__Lachnospirales;f__Lachnospiraceae;g__CAG-194;s__
139	SGB_139	1116_1	Yes	0	1	MAG_5150	S127912A_bin_3	d__Bacteria;p__Firmicutes_A;c__Clostridia;o__Lachnospirales;f__Lachnospiraceae;g__Kineothrix;s__
140	SGB_140	1117_1	Yes	0	1	MAG_333	Boar-s19_bin_19	d__Bacteria;p__Firmicutes_A;c__Clostridia;o__Lachnospirales;f__Lachnospiraceae;g__Acetatifactor;s__
141	SGB_141	1118_1	Yes	0	1	MAG_543	Boar-s7_bin_8	d__Bacteria;p__Firmicutes_A;c__Clostridia;o__Lachnospirales;f__Lachnospiraceae;g__Eubacterium_I;s__
142	SGB_142	1119_0	Yes	0	1	MAG_255	Boar-s11_bin_33	d__Bacteria;p__Firmicutes_A;c__Clostridia;o__Lachnospirales;f__Lachnospiraceae;g__Eubacterium_I;s__
143	SGB_143	112_0	Yes	0	1	MAG_4741	QHF6-unmapped_bin_328	d__Bacteria;p__Actinobacteriota;c__Actinobacteria;o__Mycobacteriales;f__Mycobacteriaceae;g__Corynebacterium;s__
144	SGB_144	1120_0	Yes	0	1	MAG_364	Boar-s22_bin_4	d__Bacteria;p__Firmicutes_A;c__Clostridia;o__Lachnospirales;f__Lachnospiraceae;g__Eubacterium_I;s__
145	SGB_145	1121_1	No	1	1	MAG_6167	W4930_bin_55	d__Bacteria;p__Firmicutes_A;c__Clostridia;o__Lachnospirales;f__Lachnospiraceae;g__Eisenbergiella;s__Eisenbergiella massiliensis
146	SGB_146	1122_1	Yes	0	1	MAG_4117	F5622_bin_3	d__Bacteria;p__Firmicutes_A;c__Clostridia;o__Lachnospirales;f__Lachnospiraceae;g__;s__
147	SGB_147	1123_0	Yes	0	1	MAG_4971	QHF6-unmapped_bin_713	d__Bacteria;p__Firmicutes_A;c__Clostridia;o__Lachnospirales;f__Lachnospiraceae;g__;s__
148	SGB_148	1124_0	Yes	0	1	MAG_4352	LW1-s151250_bin_8	d__Bacteria;p__Firmicutes_A;c__Clostridia;o__Lachnospirales;f__Lachnospiraceae;g__CAG-56;s__
149	SGB_149	1125_0	Yes	0	1	MAG_4478	LW2-s126610_bin_2	d__Bacteria;p__Firmicutes_A;c__Clostridia;o__Lachnospirales;f__Lachnospiraceae;g__CAG-56;s__
150	SGB_150	1126_0	No	1	1	MAG_4670	QHF6-unmapped_bin_194	d__Bacteria;p__Firmicutes_A;c__Clostridia;o__Lachnospirales;f__Lachnospiraceae;g__GCA-900066135;s__GCA-900066135 sp900066135
151	SGB_151	1127_0	Yes	0	1	MAG_4902	QHF6-unmapped_bin_609	d__Bacteria;p__Firmicutes_A;c__Clostridia;o__Lachnospirales;f__Lachnospiraceae;g__GCA-900066135;s__
152	SGB_152	1128_1	Yes	0	2	MAG_4597	Laiwu-LwCeOb_bin_7	d__Bacteria;p__Firmicutes_A;c__Clostridia;o__Lachnospirales;f__Lachnospiraceae;g__;s__
153	SGB_153	1129_0	Yes	0	1	MAG_4606	Laiwu-LwJeOb_bin_13	d__Bacteria;p__Firmicutes_A;c__Clostridia;o__Lachnospirales;f__Lachnospiraceae;g__Acetatifactor;s__
154	SGB_154	113_1	Yes	0	1	MAG_680	C4979_bin_29	d__Bacteria;p__Actinobacteriota;c__Actinobacteria;o__Actinomycetales;f__Micrococcaceae;g__Yaniella;s__
155	SGB_155	1130_1	No	1	1	MAG_955	Duroc-Low8_bin_17	d__Bacteria;p__Firmicutes_A;c__Clostridia;o__Lachnospirales;f__Lachnospiraceae;g__992a;s__992a sp001940245
156	SGB_156	1131_0	Yes	0	1	MAG_3052	F5256_bin_34	d__Bacteria;p__Firmicutes_A;c__Clostridia;o__Lachnospirales;f__Lachnospiraceae;g__Coprococcus_B;s__
157	SGB_157	1132_0	Yes	0	1	MAG_6332	W5042_bin_29	d__Bacteria;p__Firmicutes_A;c__Clostridia;o__Lachnospirales;f__Lachnospiraceae;g__Coprococcus_B;s__
158	SGB_158	1133_1	Yes	0	8	MAG_2971	F5239_bin_18	d__Bacteria;p__Firmicutes_A;c__Clostridia;o__Lachnospirales;f__Lachnospiraceae;g__UBA11774;s__
159	SGB_159	1134_1	Yes	0	1	MAG_638	C4975_bin_48	d__Bacteria;p__Firmicutes_A;c__Clostridia;o__Lachnospirales;f__Lachnospiraceae;g__14-2;s__
160	SGB_160	1135_0	Yes	0	1	MAG_376	Boar-s23_bin_21	d__Bacteria;p__Firmicutes_A;c__Clostridia;o__Lachnospirales;f__Lachnospiraceae;g__UBA11774;s__
161	SGB_161	1136_0	Yes	0	1	MAG_1051	Duroc.SH-FCR.LF5_bin_13	d__Bacteria;p__Firmicutes_A;c__Clostridia;o__Lachnospirales;f__Lachnospiraceae;g__;s__
162	SGB_162	1137_0	No	1	1	MAG_4897	QHF6-unmapped_bin_600	d__Bacteria;p__Firmicutes_A;c__Clostridia;o__Lachnospirales;f__Lachnospiraceae;g__CAG-590;s__CAG-590 sp000431135
163	SGB_163	1138_0	Yes	0	1	MAG_4794	QHF6-unmapped_bin_431	d__Bacteria;p__Firmicutes_A;c__Clostridia;o__Lachnospirales;f__Lachnospiraceae;g__Robinsoniella;s__
164	SGB_164	1139_0	Yes	0	1	MAG_4849	QHF6-unmapped_bin_520	d__Bacteria;p__Firmicutes_A;c__Clostridia;o__Lachnospirales;f__Lachnospiraceae;g__Agathobacter;s__
165	SGB_165	114_0	No	1	1	MAG_576	C4936_bin_3	d__Bacteria;p__Actinobacteriota;c__Actinobacteria;o__Actinomycetales;f__Micrococcaceae;g__Yaniella;s__Yaniella halotolerans
166	SGB_166	1140_0	Yes	0	1	MAG_4758	QHF6-unmapped_bin_355	d__Bacteria;p__Firmicutes_A;c__Clostridia;o__Peptostreptococcales;f__Anaerovoracaceae;g__Mogibacterium;s__
167	SGB_167	1141_1	Yes	0	1	MAG_4600	Laiwu-LwIlLe_bin_8	d__Bacteria;p__Firmicutes_A;c__Clostridia;o__Lachnospirales;f__Lachnospiraceae;g__;s__
168	SGB_168	1142_0	Yes	0	1	MAG_4960	QHF6-unmapped_bin_697	d__Bacteria;p__Firmicutes_A;c__Clostridia;o__Lachnospirales;f__Lachnospiraceae;g__CAG-127;s__
169	SGB_169	1143_1	Yes	0	1	MAG_2754	F5173_bin_10	d__Bacteria;p__Firmicutes_A;c__Clostridia;o__Lachnospirales;f__Lachnospiraceae;g__;s__
170	SGB_170	1144_0	Yes	0	1	MAG_4845	QHF6-unmapped_bin_513	d__Bacteria;p__Firmicutes_A;c__Clostridia;o__Lachnospirales;f__Lachnospiraceae;g__;s__
171	SGB_171	1145_1	Yes	0	1	MAG_1319	F4595_bin_36	d__Bacteria;p__Firmicutes_A;c__Clostridia;o__Lachnospirales;f__Lachnospiraceae;g__;s__
172	SGB_172	1146_0	Yes	0	1	MAG_1997	F4960_bin_57	d__Bacteria;p__Firmicutes_A;c__Clostridia;o__Lachnospirales;f__Lachnospiraceae;g__Agathobacter;s__
173	SGB_173	1147_0	Yes	0	1	MAG_4740	QHF6-unmapped_bin_325	d__Bacteria;p__Firmicutes_A;c__Clostridia;o__Lachnospirales;f__Lachnospiraceae;g__Acetatifactor;s__
174	SGB_174	1148_0	Yes	0	1	MAG_4938	QHF6-unmapped_bin_659	d__Bacteria;p__Firmicutes_A;c__Clostridia;o__Lachnospirales;f__Lachnospiraceae;g__Acetatifactor;s__
175	SGB_175	1149_0	Yes	0	1	MAG_4865	QHF6-unmapped_bin_545	d__Bacteria;p__Firmicutes_A;c__Clostridia;o__Lachnospirales;f__Lachnospiraceae;g__Agathobacter;s__
176	SGB_176	115_1	Yes	0	1	MAG_709	C5039_bin_11	d__Bacteria;p__Actinobacteriota;c__Actinobacteria;o__Mycobacteriales;f__Mycobacteriaceae;g__Corynebacterium;s__
177	SGB_177	1150_1	Yes	0	3	MAG_1890	F4945_bin_25	d__Bacteria;p__Firmicutes_A;c__Clostridia;o__Lachnospirales;f__Lachnospiraceae;g__;s__
178	SGB_178	1151_1	Yes	0	3	MAG_2171	F4988_bin_7	d__Bacteria;p__Firmicutes_A;c__Clostridia;o__Lachnospirales;f__Lachnospiraceae;g__;s__
179	SGB_179	1151_2	Yes	0	1	MAG_3082	F5284_bin_10	d__Bacteria;p__Firmicutes_A;c__Clostridia;o__Lachnospirales;f__Lachnospiraceae;g__;s__
180	SGB_180	1152_1	Yes	0	1	MAG_5038	S108604B_bin_19	d__Bacteria;p__Firmicutes_A;c__Clostridia;o__Lachnospirales;f__Lachnospiraceae;g__Agathobacter;s__
181	SGB_181	1153_0	Yes	0	1	MAG_81	BL-unmapped_bin_254	d__Bacteria;p__Firmicutes_A;c__Clostridia;o__Lachnospirales;f__Lachnospiraceae;g__Agathobacter;s__
182	SGB_182	1154_1	Yes	0	1	MAG_1022	Duroc.SH-FCR.HM2_bin_4	d__Bacteria;p__Firmicutes_A;c__Clostridia;o__Lachnospirales;f__Lachnospiraceae;g__Agathobacter;s__
183	SGB_183	1154_2	Yes	0	1	MAG_1053	Duroc.SH-FCR.LF5_bin_16	d__Bacteria;p__Firmicutes_A;c__Clostridia;o__Lachnospirales;f__Lachnospiraceae;g__Agathobacter;s__
184	SGB_184	1155_0	Yes	0	1	MAG_1976	F4958_bin_34	d__Bacteria;p__Firmicutes_A;c__Clostridia;o__Lachnospirales;f__Lachnospiraceae;g__Agathobacter;s__
185	SGB_185	1156_0	Yes	0	1	MAG_4838	QHF6-unmapped_bin_500	d__Bacteria;p__Firmicutes_A;c__Clostridia;o__Lachnospirales;f__Lachnospiraceae;g__CAG-127;s__
186	SGB_186	1157_1	Yes	0	1	MAG_4690	QHF6-unmapped_bin_232	d__Bacteria;p__Firmicutes_A;c__Clostridia;o__Monoglobales;f__UBA1381;g__;s__
187	SGB_187	1158_0	Yes	0	1	MAG_231	Boar-s10_bin_45	d__Bacteria;p__Firmicutes_A;c__Clostridia;o__Lachnospirales;f__Lachnospiraceae;g__Agathobacter;s__
188	SGB_188	1159_0	Yes	0	1	MAG_278	Boar-s14_bin_11	d__Bacteria;p__Firmicutes_A;c__Clostridia;o__Lachnospirales;f__Lachnospiraceae;g__Agathobacter;s__
189	SGB_189	116_0	Yes	0	1	MAG_4226	I4930_bin_8	d__Bacteria;p__Actinobacteriota;c__Actinobacteria;o__Mycobacteriales;f__Mycobacteriaceae;g__Corynebacterium;s__
190	SGB_190	1160_1	No	1	1	MAG_4921	QHF6-unmapped_bin_636	d__Bacteria;p__Firmicutes_A;c__Clostridia;o__Lachnospirales;f__Lachnospiraceae;g__Agathobacter;s__Agathobacter sp900317585
191	SGB_191	1161_0	Yes	0	1	MAG_5929	Tibetan-s3480-25M_bin_12	d__Bacteria;p__Firmicutes_A;c__Clostridia;o__Lachnospirales;f__Lachnospiraceae;g__Agathobacter;s__
192	SGB_192	1162_0	Yes	0	1	MAG_5871	Tibetan-s1400-43F_bin_17	d__Bacteria;p__Firmicutes_A;c__Clostridia;o__Lachnospirales;f__Lachnospiraceae;g__Agathobacter;s__
193	SGB_193	1163_1	No	1	1	MAG_46	BL-unmapped_bin_185	d__Bacteria;p__Firmicutes_A;c__Clostridia;o__Lachnospirales;f__Lachnospiraceae;g__Fusicatenibacter;s__Fusicatenibacter saccharivorans
194	SGB_194	1164_1	No	1	1	MAG_3054	F5256_bin_44	d__Bacteria;p__Firmicutes_A;c__Clostridia;o__Lachnospirales;f__Lachnospiraceae;g__Ruminococcus_A;s__Ruminococcus_A sp003011855
195	SGB_195	1165_1	Yes	0	1	MAG_1443	F4666_bin_19	d__Bacteria;p__Firmicutes_A;c__Clostridia;o__Lachnospirales;f__Lachnospiraceae;g__;s__
196	SGB_196	1166_0	Yes	0	1	MAG_1600	F4791_bin_27	d__Bacteria;p__Firmicutes_A;c__Clostridia;o__Lachnospirales;f__Lachnospiraceae;g__CAG-45;s__
197	SGB_197	1167_0	No	1	1	MAG_5891	Tibetan-s1400-55F_bin_9	d__Bacteria;p__Firmicutes_A;c__Clostridia;o__Lachnospirales;f__Lachnospiraceae;g__CAG-45;s__CAG-45 sp002299665
198	SGB_198	1168_0	Yes	0	1	MAG_988	Duroc.SH-FCR.HF2_bin_4	d__Bacteria;p__Firmicutes_A;c__Clostridia;o__Lachnospirales;f__Lachnospiraceae;g__CAG-95;s__
199	SGB_199	1169_0	No	1	1	MAG_1031	Duroc.SH-FCR.HM4_bin_3	d__Bacteria;p__Firmicutes_A;c__Clostridia;o__Lachnospirales;f__Lachnospiraceae;g__CAG-95;s__CAG-95 sp000436115
200	SGB_200	117_1	Yes	0	6	MAG_2650	F5142_bin_52	d__Bacteria;p__Actinobacteriota;c__Actinobacteria;o__Actinomycetales;f__Actinomycetaceae;g__Pauljensenia;s__
201	SGB_201	1170_1	Yes	0	1	MAG_1048	Duroc.SH-FCR.LF4_bin_2	d__Bacteria;p__Firmicutes_A;c__Clostridia;o__Lachnospirales;f__Lachnospiraceae;g__Agathobacter;s__
202	SGB_202	1171_0	Yes	0	1	MAG_1032	Duroc.SH-FCR.HM5_bin_1	d__Bacteria;p__Firmicutes_A;c__Clostridia;o__Lachnospirales;f__Lachnospiraceae;g__UBA11957;s__
203	SGB_203	1172_1	No	1	1	MAG_2761	F5173_bin_4	d__Bacteria;p__Firmicutes_A;c__Clostridia;o__Lachnospirales;f__Lachnospiraceae;g__Marvinbryantia;s__Marvinbryantia sp900066075
204	SGB_204	1173_0	Yes	0	1	MAG_4908	QHF6-unmapped_bin_618	d__Bacteria;p__Firmicutes_A;c__Clostridia;o__Lachnospirales;f__Lachnospiraceae;g__Marvinbryantia;s__
205	SGB_205	1174_1	Yes	0	1	MAG_6064	Tibetan-s3800-19M_bin_8	d__Bacteria;p__Firmicutes_A;c__Clostridia;o__Lachnospirales;f__Lachnospiraceae;g__Ruminococcus_A;s__
206	SGB_206	1174_2	Yes	0	1	MAG_928	Duroc-Low6_bin_20	d__Bacteria;p__Firmicutes_A;c__Clostridia;o__Lachnospirales;f__Lachnospiraceae;g__Ruminococcus_A;s__
207	SGB_207	1174_3	Yes	0	1	MAG_1249	F4554_bin_20	d__Bacteria;p__Firmicutes_A;c__Clostridia;o__Lachnospirales;f__Lachnospiraceae;g__Ruminococcus_A;s__
208	SGB_208	1175_1	Yes	0	1	MAG_6237	W4978_bin_7	d__Bacteria;p__Firmicutes_A;c__Clostridia;o__Lachnospirales;f__Lachnospiraceae;g__Ruminococcus_A;s__
209	SGB_209	1175_2	Yes	0	4	MAG_6271	W5021_bin_24	d__Bacteria;p__Firmicutes_A;c__Clostridia;o__Lachnospirales;f__Lachnospiraceae;g__Ruminococcus_A;s__
210	SGB_210	1176_1	Yes	0	2	MAG_4426	LW1-sD151116_bin_28	d__Bacteria;p__Firmicutes_A;c__Clostridia;o__Lachnospirales;f__Lachnospiraceae;g__Blautia_A;s__
211	SGB_211	1177_0	Yes	0	1	MAG_58	BL-unmapped_bin_20	d__Bacteria;p__Firmicutes_A;c__Clostridia;o__Oscillospirales;f__CAG-272;g__;s__
212	SGB_212	1178_0	Yes	0	1	MAG_494	Boar-s5_bin_19	d__Bacteria;p__Firmicutes_A;c__Clostridia;o__Oscillospirales;f__CAG-272;g__UBA1740;s__
213	SGB_213	1179_1	Yes	0	1	MAG_3048	F5256_bin_21	d__Bacteria;p__Firmicutes_A;c__Clostridia;o__Lachnospirales;f__Lachnospiraceae;g__;s__
214	SGB_214	118_0	Yes	0	1	MAG_4619	QHF6-unmapped_bin_108	d__Bacteria;p__Actinobacteriota;c__Actinobacteria;o__Actinomycetales;f__Actinomycetaceae;g__F0332;s__
215	SGB_215	1180_1	Yes	0	7	MAG_5458	S46608B_bin_39	d__Bacteria;p__Verrucomicrobiota;c__Kiritimatiellae;o__RFP12;f__UBA3636;g__;s__
216	SGB_216	1181_1	Yes	0	2	MAG_2481	F5111_bin_38	d__Bacteria;p__Firmicutes_A;c__Clostridia;o__Lachnospirales;f__Lachnospiraceae;g__UBA7050;s__
217	SGB_217	1181_2	Yes	0	1	MAG_479	Boar-s4_bin_26	d__Bacteria;p__Firmicutes_A;c__Clostridia;o__Lachnospirales;f__Lachnospiraceae;g__UBA7050;s__
218	SGB_218	1182_0	Yes	0	1	MAG_4882	QHF6-unmapped_bin_575	d__Bacteria;p__Firmicutes_A;c__Clostridia;o__Lachnospirales;f__Lachnospiraceae;g__UBA7050;s__
219	SGB_219	1183_1	Yes	0	1	MAG_994	Duroc.SH-FCR.HF3_bin_17	d__Bacteria;p__Firmicutes_A;c__Clostridia;o__Lachnospirales;f__Lachnospiraceae;g__Acetatifactor;s__
220	SGB_220	1184_0	Yes	0	1	MAG_3961	F5560_bin_8	d__Bacteria;p__Firmicutes_A;c__Clostridia;o__Lachnospirales;f__Lachnospiraceae;g__;s__
221	SGB_221	1185_0	Yes	0	1	MAG_401	Boar-s2_bin_17	d__Bacteria;p__Firmicutes_A;c__Clostridia;o__Lachnospirales;f__Lachnospiraceae;g__Acetatifactor;s__
222	SGB_222	1186_0	Yes	0	1	MAG_405	Boar-s2_bin_20	d__Bacteria;p__Firmicutes_A;c__Clostridia;o__Lachnospirales;f__Lachnospiraceae;g__Acetatifactor;s__
223	SGB_223	1187_1	Yes	0	1	MAG_3624	F5429_bin_9	d__Bacteria;p__Firmicutes_A;c__Clostridia;o__Lachnospirales;f__Lachnospiraceae;g__Acetatifactor;s__
224	SGB_224	1188_1	Yes	0	1	MAG_3326	F5347_bin_32	d__Bacteria;p__Firmicutes_A;c__Clostridia;o__Lachnospirales;f__Lachnospiraceae;g__Acetatifactor;s__
225	SGB_225	1189_1	Yes	0	1	MAG_3514	F5386_bin_42	d__Bacteria;p__Firmicutes_A;c__Clostridia;o__Lachnospirales;f__Lachnospiraceae;g__Acetatifactor;s__
226	SGB_226	119_0	No	1	1	MAG_4680	QHF6-unmapped_bin_213	d__Bacteria;p__Actinobacteriota;c__Actinobacteria;o__Actinomycetales;f__Actinomycetaceae;g__Actinomyces;s__Actinomyces denticolens
227	SGB_227	1190_1	Yes	0	5	MAG_3518	F5393_bin_15	d__Bacteria;p__Firmicutes_A;c__Clostridia;o__Lachnospirales;f__Lachnospiraceae;g__Acetatifactor;s__
228	SGB_228	1191_1	Yes	0	2	MAG_1151	F4390_bin_13	d__Bacteria;p__Firmicutes_A;c__Clostridia;o__Lachnospirales;f__Lachnospiraceae;g__Acetatifactor;s__
229	SGB_229	1191_2	Yes	0	2	MAG_782	Duroc-High3_bin_37	d__Bacteria;p__Firmicutes_A;c__Clostridia;o__Lachnospirales;f__Lachnospiraceae;g__Acetatifactor;s__
230	SGB_230	1192_1	Yes	0	6	MAG_778	Duroc-High3_bin_17	d__Bacteria;p__Firmicutes_A;c__Clostridia;o__Lachnospirales;f__Lachnospiraceae;g__Acetatifactor;s__
231	SGB_231	1193_1	Yes	0	1	MAG_4108	F5619_bin_41	d__Bacteria;p__Firmicutes_A;c__Clostridia;o__Lachnospirales;f__Lachnospiraceae;g__Acetatifactor;s__
232	SGB_232	1194_0	Yes	0	1	MAG_522	Boar-s7_bin_22	d__Bacteria;p__Firmicutes_A;c__Clostridia;o__Lachnospirales;f__Lachnospiraceae;g__;s__
233	SGB_233	1195_1	Yes	0	2	MAG_4213	F5647_bin_53	d__Bacteria;p__Firmicutes_A;c__Clostridia;o__Lachnospirales;f__Lachnospiraceae;g__UBA2882;s__
234	SGB_234	1195_2	Yes	0	3	MAG_2105	F4981_bin_23	d__Bacteria;p__Firmicutes_A;c__Clostridia;o__Lachnospirales;f__Lachnospiraceae;g__UBA2882;s__
235	SGB_235	1196_0	Yes	0	1	MAG_520	Boar-s7_bin_19	d__Bacteria;p__Firmicutes_A;c__Clostridia;o__Lachnospirales;f__Lachnospiraceae;g__UBA2882;s__
236	SGB_236	1197_0	Yes	0	1	MAG_3989	F5572_bin_20	d__Bacteria;p__Firmicutes_A;c__Clostridia;o__Lachnospirales;f__Lachnospiraceae;g__UBA2882;s__
237	SGB_237	1198_0	No	1	1	MAG_1018	Duroc.SH-FCR.HF5_bin_8	d__Bacteria;p__Firmicutes_A;c__Clostridia;o__Lachnospirales;f__Lachnospiraceae;g__UBA2882;s__UBA2882 sp900317505
238	SGB_238	1199_1	Yes	0	1	MAG_1835	F4922_bin_17	d__Bacteria;p__Firmicutes_A;c__Clostridia;o__Lachnospirales;f__Lachnospiraceae;g__;s__
239	SGB_239	12_0	Yes	0	1	MAG_4922	QHF6-unmapped_bin_638	d__Bacteria;p__Firmicutes_A;c__Clostridia;o__Lachnospirales;f__Lachnospiraceae;g__UBA933;s__
240	SGB_240	120_0	Yes	0	1	MAG_4655	QHF6-unmapped_bin_168	d__Bacteria;p__Actinobacteriota;c__Actinobacteria;o__Actinomycetales;f__Actinomycetaceae;g__Arcanobacterium;s__
241	SGB_241	1200_1	Yes	0	1	MAG_6031	Tibetan-s3800-18M_bin_18	d__Bacteria;p__Firmicutes_A;c__Clostridia;o__Lachnospirales;f__Lachnospiraceae;g__;s__
242	SGB_242	1201_1	Yes	0	1	MAG_4454	LW2-s126575_bin_15	d__Bacteria;p__Firmicutes_A;c__Clostridia;o__Lachnospirales;f__Lachnospiraceae;g__Acetatifactor;s__
243	SGB_243	1202_1	Yes	0	1	MAG_5095	S124310A_bin_12	d__Bacteria;p__Firmicutes_A;c__Clostridia;o__Lachnospirales;f__Lachnospiraceae;g__Acetatifactor;s__
244	SGB_244	1203_1	Yes	0	1	MAG_4026	F5594_bin_9	d__Bacteria;p__Firmicutes_A;c__Clostridia;o__Lachnospirales;f__Lachnospiraceae;g__Acetatifactor;s__
245	SGB_245	1204_1	Yes	0	1	MAG_2205	F5012_bin_49	d__Bacteria;p__Firmicutes_A;c__Clostridia;o__Lachnospirales;f__Lachnospiraceae;g__Acetatifactor;s__
246	SGB_246	1205_1	Yes	0	1	MAG_2131	F4983_bin_49	d__Bacteria;p__Firmicutes_A;c__Clostridia;o__Lachnospirales;f__Lachnospiraceae;g__Acetatifactor;s__
247	SGB_247	1206_0	Yes	0	1	MAG_4819	QHF6-unmapped_bin_472	d__Bacteria;p__Firmicutes_A;c__Clostridia;o__Lachnospirales;f__Lachnospiraceae;g__Acetatifactor;s__
248	SGB_248	1207_1	Yes	0	1	MAG_1501	F4690_bin_77	d__Bacteria;p__Firmicutes_A;c__Clostridia;o__Lachnospirales;f__Lachnospiraceae;g__;s__
249	SGB_249	1208_1	Yes	0	1	MAG_2011	F4961_bin_38	d__Bacteria;p__Firmicutes_A;c__Clostridia;o__Lachnospirales;f__Lachnospiraceae;g__CAG-95;s__
250	SGB_250	1209_1	Yes	0	1	MAG_5143	S127912A_bin_12	d__Bacteria;p__Firmicutes_A;c__Clostridia;o__Lachnospirales;f__Lachnospiraceae;g__CAG-95;s__
251	SGB_251	121_1	Yes	0	1	MAG_197	BL-unmapped_bin_73	d__Bacteria;p__Deferribacterota;c__Deferribacteres;o__Deferribacterales;f__Mucispirillaceae;g__Mucispirillum;s__
252	SGB_252	1210_1	Yes	0	1	MAG_4556	LW2-s127530_bin_6	d__Bacteria;p__Firmicutes_A;c__Clostridia;o__Lachnospirales;f__Lachnospiraceae;g__CAG-95;s__
253	SGB_253	1211_0	Yes	0	1	MAG_6007	Tibetan-s3800-12F_bin_25	d__Bacteria;p__Firmicutes_A;c__Clostridia;o__Lachnospirales;f__Lachnospiraceae;g__CAG-95;s__
254	SGB_254	1212_1	Yes	0	1	MAG_974	Duroc.SH-FCR.HF1_bin_10	d__Bacteria;p__Firmicutes_A;c__Clostridia;o__Lachnospirales;f__Lachnospiraceae;g__CAG-95;s__
255	SGB_255	1212_2	Yes	0	1	MAG_1957	F4954_bin_4	d__Bacteria;p__Firmicutes_A;c__Clostridia;o__Lachnospirales;f__Lachnospiraceae;g__CAG-95;s__
256	SGB_256	1213_1	Yes	0	1	MAG_239	Boar-s10_bin_9	d__Bacteria;p__Firmicutes_A;c__Clostridia;o__Lachnospirales;f__Lachnospiraceae;g__CAG-95;s__
257	SGB_257	1213_2	Yes	0	1	MAG_442	Boar-s35_bin_2	d__Bacteria;p__Firmicutes_A;c__Clostridia;o__Lachnospirales;f__Lachnospiraceae;g__CAG-95;s__
258	SGB_258	1214_1	Yes	0	4	MAG_5990	Tibetan-s3480-40M_bin_24	d__Bacteria;p__Firmicutes_A;c__Clostridia;o__Lachnospirales;f__Lachnospiraceae;g__UBA2868;s__
259	SGB_259	1215_1	Yes	0	4	MAG_755	Duroc-High1_bin_11	d__Bacteria;p__Firmicutes_A;c__Clostridia;o__Lachnospirales;f__Lachnospiraceae;g__UBA2868;s__
260	SGB_260	1215_2	Yes	0	1	MAG_5994	Tibetan-s3480-40M_bin_7	d__Bacteria;p__Firmicutes_A;c__Clostridia;o__Lachnospirales;f__Lachnospiraceae;g__UBA2868;s__
261	SGB_261	1216_1	Yes	0	5	MAG_5093	S124310A_bin_1	d__Bacteria;p__Firmicutes_A;c__Clostridia;o__Oscillospirales;f__CAG-382;g__;s__
262	SGB_262	1217_1	Yes	0	1	MAG_691	C4982_bin_11	d__Bacteria;p__Firmicutes_A;c__Clostridia;o__Oscillospirales;f__CAG-272;g__;s__
263	SGB_263	1218_1	Yes	0	1	MAG_677	C4979_bin_20	d__Bacteria;p__Firmicutes_A;c__Clostridia;o__Lachnospirales;f__Lachnospiraceae;g__Butyrivibrio_A;s__
264	SGB_264	1219_1	Yes	0	1	MAG_4883	QHF6-unmapped_bin_576	d__Bacteria;p__Firmicutes_A;c__Clostridia;o__Lachnospirales;f__Lachnospiraceae;g__FD2005;s__
265	SGB_265	122_0	Yes	0	1	MAG_178	BL-unmapped_bin_434	d__Bacteria;p__Deferribacterota;c__Deferribacteres;o__Deferribacterales;f__Mucispirillaceae;g__Mucispirillum;s__
266	SGB_266	1220_1	Yes	0	2	MAG_250	Boar-s11_bin_22	d__Bacteria;p__Firmicutes_A;c__Clostridia;o__Lachnospirales;f__Lachnospiraceae;g__Butyrivibrio_A;s__
267	SGB_267	1221_0	Yes	0	1	MAG_291	Boar-s14_bin_29	d__Bacteria;p__Firmicutes_A;c__Clostridia;o__Lachnospirales;f__Lachnospiraceae;g__Butyrivibrio_A;s__
268	SGB_268	1222_1	Yes	0	1	MAG_558	Boar-s8_bin_4	d__Bacteria;p__Firmicutes_A;c__Clostridia;o__Lachnospirales;f__Lachnospiraceae;g__Butyrivibrio_A;s__
269	SGB_269	1223_0	Yes	0	1	MAG_4851	QHF6-unmapped_bin_523	d__Bacteria;p__Firmicutes_A;c__Clostridia;o__Lachnospirales;f__Lachnospiraceae;g__Butyrivibrio_A;s__
270	SGB_270	1224_1	Yes	0	1	MAG_2688	F5157_bin_40	d__Bacteria;p__Firmicutes_A;c__Clostridia;o__Lachnospirales;f__Lachnospiraceae;g__Butyrivibrio_A;s__
271	SGB_271	1225_0	Yes	0	1	MAG_205	BL-unmapped_bin_89	d__Bacteria;p__Firmicutes_A;c__Clostridia;o__Lachnospirales;f__Lachnospiraceae;g__;s__
272	SGB_272	1226_0	Yes	0	1	MAG_500	Boar-s5_bin_28	d__Bacteria;p__Firmicutes_A;c__Clostridia;o__Lachnospirales;f__Lachnospiraceae;g__Lachnospira;s__
273	SGB_273	1227_0	Yes	0	1	MAG_4797	QHF6-unmapped_bin_436	d__Bacteria;p__Firmicutes_A;c__Clostridia;o__Lachnospirales;f__Lachnospiraceae;g__Bacteroides_F;s__
274	SGB_274	1228_0	Yes	0	1	MAG_4983	QHF6-unmapped_bin_736	d__Bacteria;p__Firmicutes_A;c__Clostridia;o__Lachnospirales;f__Lachnospiraceae;g__CAG-127;s__
275	SGB_275	1229_1	Yes	0	1	MAG_3794	F5487_bin_19	d__Bacteria;p__Firmicutes_A;c__Clostridia;o__Lachnospirales;f__Lachnospiraceae;g__UBA11774;s__
276	SGB_276	123_0	Yes	0	1	MAG_5831	Tibetan-s1400-2M_bin_12	d__Bacteria;p__Deferribacterota;c__Deferribacteres;o__Deferribacterales;f__Mucispirillaceae;g__Mucispirillum;s__
277	SGB_277	1230_0	Yes	0	1	MAG_140	BL-unmapped_bin_358	d__Bacteria;p__Firmicutes_A;c__Clostridia;o__Lachnospirales;f__Lachnospiraceae;g__;s__
278	SGB_278	1231_1	No	1	1	MAG_4343	LW1-s151250_bin_2	d__Bacteria;p__Firmicutes_A;c__Clostridia;o__Lachnospirales;f__Lachnospiraceae;g__Hungatella;s__Hungatella hathewayi
279	SGB_279	1232_1	Yes	0	2	MAG_5915	Tibetan-s3480-16M_bin_12	d__Bacteria;p__Firmicutes_A;c__Clostridia;o__Lachnospirales;f__Lachnospiraceae;g__Blautia;s__
280	SGB_280	1233_0	Yes	0	1	MAG_4867	QHF6-unmapped_bin_55	d__Bacteria;p__Firmicutes_A;c__Clostridia;o__Lachnospirales;f__Lachnospiraceae;g__UBA1066_A;s__
281	SGB_281	1234_1	Yes	0	1	MAG_1850	F4924_bin_53	d__Bacteria;p__Firmicutes_A;c__Clostridia;o__Lachnospirales;f__Lachnospiraceae;g__;s__
282	SGB_282	1235_0	Yes	0	1	MAG_3982	F5571_bin_25	d__Bacteria;p__Firmicutes_A;c__Clostridia;o__Lachnospirales;f__Lachnospiraceae;g__SZUA-448;s__
283	SGB_283	1236_0	Yes	0	1	MAG_497	Boar-s5_bin_22	d__Bacteria;p__Firmicutes_A;c__Clostridia;o__Lachnospirales;f__Lachnospiraceae;g__;s__
284	SGB_284	1237_0	Yes	0	1	MAG_2355	F5061_bin_14	d__Bacteria;p__Firmicutes_A;c__Clostridia;o__Lachnospirales;f__Lachnospiraceae;g__;s__
285	SGB_285	1238_0	Yes	0	1	MAG_4920	QHF6-unmapped_bin_633	d__Bacteria;p__Firmicutes_A;c__Clostridia;o__Lachnospirales;f__Lachnospiraceae;g__CAG-510;s__
286	SGB_286	1239_1	Yes	0	1	MAG_1170	F4390_bin_49	d__Bacteria;p__Firmicutes_A;c__Clostridia;o__Lachnospirales;f__Lachnospiraceae;g__CAG-510;s__
287	SGB_287	124_1	No	1	1	MAG_4409	LW1-s151760_bin_16	d__Bacteria;p__Firmicutes_A;c__Clostridia;o__Tissierellales;f__Peptoniphilaceae;g__Peptoniphilus_A;s__Peptoniphilus_A grossensis_A
288	SGB_288	124_2	Yes	0	1	MAG_4891	QHF6-unmapped_bin_589	d__Bacteria;p__Firmicutes_A;c__Clostridia;o__Tissierellales;f__Peptoniphilaceae;g__Peptoniphilus_A;s__
289	SGB_289	1240_0	Yes	0	1	MAG_300	Boar-s14_bin_41	d__Bacteria;p__Firmicutes_A;c__Clostridia;o__Lachnospirales;f__Lachnospiraceae;g__CAG-510;s__
290	SGB_290	1241_0	Yes	0	1	MAG_4873	QHF6-unmapped_bin_558	d__Bacteria;p__Firmicutes_A;c__Clostridia;o__Lachnospirales;f__Lachnospiraceae;g__CAG-510;s__
291	SGB_291	1242_0	Yes	0	1	MAG_499	Boar-s5_bin_26	d__Bacteria;p__Firmicutes_A;c__Clostridia;o__Lachnospirales;f__Lachnospiraceae;g__CAG-303;s__
292	SGB_292	1243_0	No	1	1	MAG_4931	QHF6-unmapped_bin_650	d__Bacteria;p__Firmicutes_A;c__Clostridia;o__Lachnospirales;f__Lachnospiraceae;g__Blautia_A;s__Blautia_A massiliensis
293	SGB_293	1244_0	Yes	0	1	MAG_4929	QHF6-unmapped_bin_647	d__Bacteria;p__Firmicutes_A;c__Clostridia;o__Lachnospirales;f__Lachnospiraceae;g__;s__
294	SGB_294	1245_1	Yes	0	2	MAG_3939	F5526_bin_27	d__Bacteria;p__Firmicutes_A;c__Clostridia;o__Lachnospirales;f__Lachnospiraceae;g__Eubacterium_J;s__
295	SGB_295	1246_0	Yes	0	1	MAG_392	Boar-s23_bin_41	d__Bacteria;p__Firmicutes_A;c__Clostridia;o__Lachnospirales;f__Lachnospiraceae;g__Eubacterium_J;s__
296	SGB_296	1247_0	Yes	0	1	MAG_2009	F4961_bin_22	d__Bacteria;p__Firmicutes_A;c__Clostridia;o__Lachnospirales;f__Lachnospiraceae;g__Eubacterium_J;s__
297	SGB_297	1248_0	Yes	0	1	MAG_272	Boar-s13_bin_20	d__Bacteria;p__Firmicutes_A;c__Clostridia;o__Lachnospirales;f__Lachnospiraceae;g__Eubacterium_J;s__
298	SGB_298	1249_0	Yes	0	1	MAG_1055	Duroc.SH-FCR.LF5_bin_19	d__Bacteria;p__Firmicutes_A;c__Clostridia;o__Lachnospirales;f__Lachnospiraceae;g__Eubacterium_J;s__
299	SGB_299	125_0	Yes	0	1	MAG_4852	QHF6-unmapped_bin_525	d__Bacteria;p__Firmicutes_A;c__Clostridia;o__Lachnospirales;f__Lachnospiraceae;g__UBA7096;s__
300	SGB_300	1250_0	Yes	0	1	MAG_4988	QHF6-unmapped_bin_745	d__Bacteria;p__Firmicutes_A;c__Clostridia;o__Lachnospirales;f__Lachnospiraceae;g__Eubacterium_J;s__
301	SGB_301	1251_1	No	2	2	MAG_4282	LW1-s150947_bin_21	d__Bacteria;p__Firmicutes_A;c__Clostridia;o__Lachnospirales;f__Lachnospiraceae;g__Roseburia;s__Roseburia inulinivorans
302	SGB_302	1252_0	Yes	0	1	MAG_4355	LW1-s151260_bin_13	d__Bacteria;p__Firmicutes_A;c__Clostridia;o__Lachnospirales;f__Lachnospiraceae;g__Roseburia;s__
303	SGB_303	1253_0	Yes	0	1	MAG_1056	Duroc.SH-FCR.LF5_bin_2	d__Bacteria;p__Firmicutes_A;c__Clostridia;o__Lachnospirales;f__Lachnospiraceae;g__CAG-45;s__
304	SGB_304	1254_1	Yes	0	1	MAG_2624	F5141_bin_13	d__Bacteria;p__Firmicutes_A;c__Clostridia;o__Lachnospirales;f__Lachnospiraceae;g__;s__
305	SGB_305	1255_0	Yes	0	1	MAG_3604	F5421_bin_31	d__Bacteria;p__Firmicutes_A;c__Clostridia;o__Lachnospirales;f__Lachnospiraceae;g__;s__
306	SGB_306	1256_0	Yes	0	1	MAG_107	BL-unmapped_bin_296	d__Bacteria;p__Firmicutes_A;c__Clostridia;o__Lachnospirales;f__Lachnospiraceae;g__SZUA-448;s__
307	SGB_307	1257_0	Yes	0	1	MAG_4854	QHF6-unmapped_bin_530	d__Bacteria;p__Firmicutes_A;c__Clostridia;o__Lachnospirales;f__Lachnospiraceae;g__;s__
308	SGB_308	1258_0	Yes	0	1	MAG_319	Boar-s18_bin_29	d__Bacteria;p__Firmicutes_A;c__Clostridia;o__Lachnospirales;f__Lachnospiraceae;g__;s__
309	SGB_309	1259_0	Yes	0	1	MAG_4943	QHF6-unmapped_bin_668	d__Bacteria;p__Firmicutes_A;c__Clostridia;o__Lachnospirales;f__Lachnospiraceae;g__;s__
310	SGB_310	126_1	Yes	0	1	MAG_4225	I4930_bin_6	d__Bacteria;p__Proteobacteria;c__Alphaproteobacteria;o__Rhizobiales;f__Rhizobiaceae;g__Chelativorans;s__
311	SGB_311	1260_1	Yes	0	1	MAG_3145	F5299_bin_4	d__Bacteria;p__Firmicutes_A;c__Clostridia;o__Lachnospirales;f__Lachnospiraceae;g__;s__
312	SGB_312	1261_1	Yes	0	1	MAG_5152	S127912A_bin_32	d__Bacteria;p__Firmicutes_A;c__Clostridia;o__Lachnospirales;f__Lachnospiraceae;g__;s__
313	SGB_313	1262_0	Yes	0	1	MAG_170	BL-unmapped_bin_410	d__Bacteria;p__Firmicutes_A;c__Clostridia;o__Lachnospirales;f__Lachnospiraceae;g__;s__
314	SGB_314	1263_1	Yes	0	1	MAG_761	Duroc-High1_bin_30	d__Bacteria;p__Firmicutes_A;c__Clostridia;o__Lachnospirales;f__Lachnospiraceae;g__CAG-510;s__
315	SGB_315	1263_2	Yes	0	2	MAG_2102	F4981_bin_11	d__Bacteria;p__Firmicutes_A;c__Clostridia;o__Lachnospirales;f__Lachnospiraceae;g__CAG-510;s__
316	SGB_316	1264_1	Yes	0	1	MAG_3747	F5476_bin_21	d__Bacteria;p__Firmicutes_A;c__Clostridia;o__Lachnospirales;f__Lachnospiraceae;g__SZUA-378;s__
317	SGB_317	1265_1	Yes	0	1	MAG_3600	F5421_bin_18	d__Bacteria;p__Firmicutes_A;c__Clostridia;o__Lachnospirales;f__Lachnospiraceae;g__SZUA-378;s__
318	SGB_318	1266_1	Yes	0	1	MAG_4462	LW2-s126575_bin_36	d__Bacteria;p__Firmicutes_A;c__Clostridia;o__Lachnospirales;f__Lachnospiraceae;g__;s__
319	SGB_319	1267_0	Yes	0	1	MAG_269	Boar-s13_bin_15	d__Bacteria;p__Firmicutes_A;c__Clostridia;o__Lachnospirales;f__Lachnospiraceae;g__;s__
320	SGB_320	1268_0	Yes	0	1	MAG_226	Boar-s10_bin_36	d__Bacteria;p__Firmicutes_A;c__Clostridia;o__Oscillospirales;f__Ruminococcaceae;g__UBA5884;s__
321	SGB_321	1269_0	Yes	0	1	MAG_4959	QHF6-unmapped_bin_696	d__Bacteria;p__Firmicutes_A;c__Clostridia;o__Lachnospirales;f__Lachnospiraceae;g__;s__
322	SGB_322	127_1	Yes	0	2	MAG_5842	Tibetan-s1400-30F_bin_1	d__Bacteria;p__Firmicutes_C;c__Negativicutes;o__Selenomonadales;f__Selenomonadaceae;g__;s__
323	SGB_323	1270_0	Yes	0	1	MAG_12	BL-unmapped_bin_129	d__Bacteria;p__Firmicutes_A;c__Clostridia;o__Monoglobales;f__UBA9506;g__;s__
324	SGB_324	1271_0	Yes	0	1	MAG_4772	QHF6-unmapped_bin_383	d__Bacteria;p__Firmicutes_A;c__Clostridia;o__Monoglobales;f__UBA9506;g__UBA9506;s__
325	SGB_325	1272_0	No	1	1	MAG_50	BL-unmapped_bin_19	d__Bacteria;p__Firmicutes_A;c__Clostridia;o__Lachnospirales;f__Lachnospiraceae;g__KLE1615;s__KLE1615 sp900066985
326	SGB_326	1273_0	Yes	0	1	MAG_5036	S108604B_bin_13	d__Bacteria;p__Firmicutes_A;c__Clostridia;o__Lachnospirales;f__Lachnospiraceae;g__Faecalicatena;s__
327	SGB_327	1274_1	Yes	0	2	MAG_5912	Tibetan-s3016F_bin_7	d__Bacteria;p__Bacteroidota;c__Bacteroidia;o__Bacteroidales;f__Bacteroidaceae;g__Prevotella;s__
328	SGB_328	1275_1	Yes	0	5	MAG_1508	F4692_bin_1	d__Bacteria;p__Bacteroidota;c__Bacteroidia;o__Bacteroidales;f__Bacteroidaceae;g__Prevotella;s__
329	SGB_329	1276_1	Yes	0	2	MAG_337	Boar-s19_bin_26	d__Bacteria;p__Bacteroidota;c__Bacteroidia;o__Bacteroidales;f__Bacteroidaceae;g__Prevotella;s__
330	SGB_330	1277_1	Yes	0	1	MAG_5762	S95008B_bin_17	d__Bacteria;p__Bacteroidota;c__Bacteroidia;o__Bacteroidales;f__Bacteroidaceae;g__Prevotella;s__
331	SGB_331	1278_1	Yes	0	1	MAG_2153	F4988_bin_25	d__Bacteria;p__Firmicutes_A;c__Clostridia;o__Oscillospirales;f__CAG-272;g__;s__
332	SGB_332	1279_0	Yes	0	1	MAG_516	Boar-s7_bin_13	d__Bacteria;p__Firmicutes_A;c__Clostridia;o__Oscillospirales;f__CAG-272;g__;s__
333	SGB_333	128_1	Yes	0	1	MAG_4755	QHF6-unmapped_bin_35	d__Bacteria;p__Verrucomicrobiota;c__Lentisphaeria;o__Victivallales;f__Victivallaceae;g__;s__
334	SGB_334	1280_1	Yes	0	1	MAG_1113	F4364_bin_13	d__Bacteria;p__Firmicutes_A;c__Clostridia;o__Lachnospirales;f__Lachnospiraceae;g__UBA1267;s__
335	SGB_335	1281_0	Yes	0	1	MAG_5934	Tibetan-s3480-25M_bin_4	d__Bacteria;p__Firmicutes_A;c__Clostridia;o__Oscillospirales;f__CAG-272;g__;s__
336	SGB_336	1282_1	Yes	0	2	MAG_528	Boar-s7_bin_29	d__Bacteria;p__Bacteroidota;c__Bacteroidia;o__Bacteroidales;f__Muribaculaceae;g__CAG-279;s__
337	SGB_337	1283_1	Yes	0	1	MAG_4109	F5619_bin_8	d__Bacteria;p__Firmicutes_A;c__Clostridia;o__Lachnospirales;f__Lachnospiraceae;g__UBA7050;s__
338	SGB_338	1284_1	Yes	0	1	MAG_162	BL-unmapped_bin_4	d__Bacteria;p__Firmicutes_A;c__Clostridia;o__Oscillospirales;f__Oscillospiraceae;g__;s__
339	SGB_339	1285_0	Yes	0	1	MAG_4862	QHF6-unmapped_bin_541	d__Bacteria;p__Firmicutes_A;c__Clostridia;o__Oscillospirales;f__Oscillospiraceae;g__;s__
340	SGB_340	1286_1	Yes	0	1	MAG_326	Boar-s18_bin_8	d__Bacteria;p__Firmicutes_A;c__Clostridia;o__Lachnospirales;f__Lachnospiraceae;g__V9D3004;s__
341	SGB_341	1287_0	Yes	0	1	MAG_3730	F5457_bin_33	d__Bacteria;p__Firmicutes_A;c__Clostridia;o__Lachnospirales;f__Lachnospiraceae;g__V9D3004;s__
342	SGB_342	1288_0	Yes	0	1	MAG_207	BL-unmapped_bin_93	d__Bacteria;p__Firmicutes_A;c__Clostridia;o__Lachnospirales;f__Lachnospiraceae;g__V9D3004;s__
343	SGB_343	1289_0	Yes	0	1	MAG_4783	QHF6-unmapped_bin_405	d__Bacteria;p__Firmicutes_A;c__Clostridia;o__Lachnospirales;f__Lachnospiraceae;g__V9D3004;s__
344	SGB_344	129_1	Yes	0	1	MAG_2240	F5018_bin_74	d__Bacteria;p__Firmicutes_A;c__Clostridia;o__Oscillospirales;f__Oscillospiraceae;g__;s__
345	SGB_345	1290_0	Yes	0	1	MAG_1247	F4554_bin_13	d__Bacteria;p__Firmicutes_A;c__Clostridia;o__Lachnospirales;f__Lachnospiraceae;g__V9D3004;s__
346	SGB_346	1291_1	Yes	0	1	MAG_309	Boar-s18_bin_1	d__Bacteria;p__Firmicutes_A;c__Clostridia;o__Lachnospirales;f__Lachnospiraceae;g__CAG-882;s__
347	SGB_347	1292_0	Yes	0	1	MAG_33	BL-unmapped_bin_165	d__Bacteria;p__Firmicutes_A;c__Clostridia;o__Peptostreptococcales;f__Anaerovoracaceae;g__Eubacterium_A;s__
348	SGB_348	1293_0	Yes	0	1	MAG_4779	QHF6-unmapped_bin_394	d__Bacteria;p__Firmicutes_A;c__Clostridia;o__Lachnospirales;f__Lachnospiraceae;g__;s__
349	SGB_349	1294_0	Yes	0	1	MAG_4813	QHF6-unmapped_bin_465	d__Bacteria;p__Firmicutes_A;c__Clostridia;o__Lachnospirales;f__Lachnospiraceae;g__Bacteroides_F;s__
350	SGB_350	1295_1	No	1	1	MAG_4112	F5622_bin_18	d__Bacteria;p__Firmicutes_A;c__Clostridia;o__Lachnospirales;f__Lachnospiraceae;g__V9D3004;s__V9D3004 sp002349525
351	SGB_351	1296_0	Yes	0	1	MAG_280	Boar-s14_bin_14	d__Bacteria;p__Firmicutes_A;c__Clostridia;o__Lachnospirales;f__Lachnospiraceae;g__XBB1006;s__
352	SGB_352	1297_0	Yes	0	1	MAG_289	Boar-s14_bin_26	d__Bacteria;p__Firmicutes_A;c__Clostridia;o__Lachnospirales;f__Lachnospiraceae;g__;s__
353	SGB_353	1298_1	Yes	0	1	MAG_4996	QHF6-unmapped_bin_756	d__Bacteria;p__Firmicutes_A;c__Clostridia;o__Lachnospirales;f__UBA1390;g__RUG159;s__
354	SGB_354	1299_1	Yes	0	1	MAG_124	BL-unmapped_bin_324	d__Bacteria;p__Firmicutes_A;c__Clostridia;o__Lachnospirales;f__Lachnospiraceae;g__CAG-127;s__
355	SGB_355	13_1	Yes	0	1	MAG_3485	F5381_bin_7	d__Bacteria;p__Proteobacteria;c__Alphaproteobacteria;o__Paracaedibacterales;f__UBA11393;g__;s__
356	SGB_356	130_0	Yes	0	1	MAG_4227	I4978_bin_12	d__Bacteria;p__Proteobacteria;c__Alphaproteobacteria;o__Rhizobiales;f__Devosiaceae;g__Devosia;s__
357	SGB_357	1300_1	Yes	0	1	MAG_1992	F4960_bin_34	d__Bacteria;p__Firmicutes_A;c__Clostridia;o__Lachnospirales;f__Lachnospiraceae;g__Coprococcus;s__
358	SGB_358	1301_1	Yes	0	2	MAG_1409	F4661_bin_17	d__Bacteria;p__Firmicutes_A;c__Clostridia;o__Oscillospirales;f__Acutalibacteraceae;g__UBA1227;s__
359	SGB_359	1302_0	Yes	0	1	MAG_4699	QHF6-unmapped_bin_247	d__Bacteria;p__Firmicutes_C;c__Negativicutes;o__Veillonellales;f__Veillonellaceae;g__;s__
360	SGB_360	1303_1	Yes	0	1	MAG_4182	F5641_bin_14	d__Bacteria;p__Firmicutes_A;c__Clostridia;o__Lachnospirales;f__Lachnospiraceae;g__Agathobacter;s__
361	SGB_361	1304_0	Yes	0	1	MAG_433	Boar-s35_bin_1	d__Bacteria;p__Firmicutes_A;c__Clostridia;o__Lachnospirales;f__Lachnospiraceae;g__Clostridium_AI;s__
362	SGB_362	1305_1	Yes	0	1	MAG_717	C5039_bin_33	d__Bacteria;p__Firmicutes_A;c__Clostridia;o__Lachnospirales;f__Lachnospiraceae;g__Agathobacter;s__
363	SGB_363	1306_0	Yes	0	1	MAG_80	BL-unmapped_bin_252	d__Bacteria;p__Firmicutes_A;c__Clostridia;o__Oscillospirales;f__Ruminococcaceae;g__;s__
364	SGB_364	1307_1	Yes	0	3	MAG_5835	Tibetan-s1400-2M_bin_19	d__Bacteria;p__Firmicutes;c__Bacilli;o__Acholeplasmatales;f__CAG-307;g__UBA7004;s__
365	SGB_365	1308_1	Yes	0	1	MAG_4695	QHF6-unmapped_bin_240	d__Bacteria;p__Firmicutes_A;c__Clostridia;o__4C28d-15;f__CAG-314;g__;s__
366	SGB_366	1309_1	Yes	0	3	MAG_6124	Tibetan-s3800-8M_bin_19	d__Bacteria;p__Firmicutes_A;c__Clostridia;o__4C28d-15;f__DTU072;g__CAG-1782;s__
367	SGB_367	131_0	Yes	0	1	MAG_4780	QHF6-unmapped_bin_395	d__Bacteria;p__Actinobacteriota;c__Coriobacteriia;o__Coriobacteriales;f__RUG033;g__;s__
368	SGB_368	1310_0	Yes	0	1	MAG_394	Boar-s23_bin_9	d__Bacteria;p__Firmicutes_A;c__Clostridia;o__4C28d-15;f__DTU072;g__CAG-1782;s__
369	SGB_369	1311_0	Yes	0	1	MAG_4836	QHF6-unmapped_bin_495	d__Bacteria;p__Firmicutes_A;c__Clostridia;o__4C28d-15;f__;g__;s__
370	SGB_370	1312_1	No	1	1	MAG_5356	S29410A_bin_32	d__Bacteria;p__Firmicutes_A;c__Clostridia;o__Lachnospirales;f__Lachnospiraceae;g__Faecalicatena;s__Faecalicatena torques
371	SGB_371	1313_0	No	1	1	MAG_4872	QHF6-unmapped_bin_556	d__Bacteria;p__Firmicutes_A;c__Clostridia;o__Lachnospirales;f__Lachnospiraceae;g__Faecalicatena;s__Faecalicatena faecis
372	SGB_372	1314_0	No	1	1	MAG_4414	LW1-s151760_bin_5	d__Bacteria;p__Firmicutes_A;c__Clostridia;o__Lachnospirales;f__Lachnospiraceae;g__Tyzzerella;s__Tyzzerella sp000411335
373	SGB_373	1315_1	Yes	0	1	MAG_369	Boar-s23_bin_10	d__Bacteria;p__Bacteroidota;c__Bacteroidia;o__Bacteroidales;f__Bacteroidaceae;g__Prevotella;s__
374	SGB_374	1316_0	Yes	0	1	MAG_5949	Tibetan-s3480-28F_bin_7	d__Bacteria;p__Bacteroidota;c__Bacteroidia;o__Bacteroidales;f__Bacteroidaceae;g__Prevotella;s__
375	SGB_375	1317_1	Yes	0	1	MAG_1765	F4894_bin_33	d__Bacteria;p__Firmicutes_A;c__Clostridia;o__Lachnospirales;f__Lachnospiraceae;g__;s__
376	SGB_376	1318_1	Yes	0	1	MAG_1673	F4856_bin_4	d__Bacteria;p__Firmicutes_A;c__Clostridia;o__Lachnospirales;f__Lachnospiraceae;g__;s__
377	SGB_377	1319_0	Yes	0	1	MAG_4608	Laiwu-LwJeOb_bin_6	d__Bacteria;p__Firmicutes_A;c__Clostridia;o__Lachnospirales;f__Lachnospiraceae;g__COE1;s__
378	SGB_378	132_1	Yes	0	1	MAG_185	BL-unmapped_bin_52	d__Bacteria;p__Firmicutes_C;c__Negativicutes;o__Selenomonadales;f__Selenomonadaceae;g__Anaerovibrio;s__
379	SGB_379	1320_0	Yes	0	1	MAG_4914	QHF6-unmapped_bin_625	d__Bacteria;p__Firmicutes_A;c__Clostridia;o__Lachnospirales;f__Lachnospiraceae;g__Acetatifactor;s__
380	SGB_380	1321_0	Yes	0	1	MAG_4660	QHF6-unmapped_bin_177	d__Bacteria;p__Firmicutes_A;c__Clostridia;o__4C28d-15;f__CAG-727;g__UBA1259;s__
381	SGB_381	1322_0	Yes	0	1	MAG_4692	QHF6-unmapped_bin_237	d__Bacteria;p__Firmicutes_A;c__Clostridia;o__4C28d-15;f__CAG-727;g__UBA4636;s__
382	SGB_382	1323_1	Yes	0	2	MAG_1651	F4846_bin_26	d__Bacteria;p__Firmicutes_A;c__Clostridia;o__4C28d-15;f__CAG-727;g__UBA1259;s__
383	SGB_383	1324_1	Yes	0	3	MAG_243	Boar-s11_bin_16	d__Bacteria;p__Firmicutes_A;c__Clostridia;o__4C28d-15;f__CAG-727;g__UBA1259;s__
384	SGB_384	1325_0	Yes	0	1	MAG_131	BL-unmapped_bin_340	d__Bacteria;p__Firmicutes_A;c__Clostridia;o__Oscillospirales;f__Acutalibacteraceae;g__;s__
385	SGB_385	1326_0	Yes	0	1	MAG_2391	F5084_bin_86	d__Bacteria;p__Firmicutes_A;c__Clostridia;o__Monoglobales;f__Monoglobaceae;g__;s__
386	SGB_386	1327_0	Yes	0	1	MAG_4777	QHF6-unmapped_bin_389	d__Bacteria;p__Firmicutes_A;c__Clostridia;o__Oscillospirales;f__UBA644;g__;s__
387	SGB_387	1328_1	Yes	0	2	MAG_4673	QHF6-unmapped_bin_200	d__Bacteria;p__Firmicutes_A;c__Clostridia;o__Christensenellales;f__Christensenellaceae;g__;s__
388	SGB_388	1329_0	Yes	0	1	MAG_4995	QHF6-unmapped_bin_755	d__Bacteria;p__Firmicutes_A;c__Clostridia;o__Christensenellales;f__Christensenellaceae;g__;s__
389	SGB_389	133_1	Yes	0	1	MAG_792	Duroc-High4_bin_21	d__Bacteria;p__Firmicutes_C;c__Negativicutes;o__Selenomonadales;f__Selenomonadaceae;g__Anaerovibrio;s__
390	SGB_390	1330_0	Yes	0	1	MAG_4808	QHF6-unmapped_bin_456	d__Bacteria;p__Firmicutes_A;c__Clostridia;o__Christensenellales;f__Christensenellaceae;g__Christensenella_A;s__
391	SGB_391	1331_0	Yes	0	1	MAG_4961	QHF6-unmapped_bin_70	d__Bacteria;p__Firmicutes_A;c__Clostridia;o__4C28d-15;f__CAG-727;g__UBA7597;s__
392	SGB_392	1332_0	Yes	0	1	MAG_262	Boar-s11_bin_44	d__Bacteria;p__Firmicutes_A;c__Clostridia;o__Oscillospirales;f__CAG-272;g__;s__
393	SGB_393	1333_0	Yes	0	1	MAG_4832	QHF6-unmapped_bin_488	d__Bacteria;p__Firmicutes_A;c__Clostridia;o__Lachnospirales;f__Lachnospiraceae;g__Dorea;s__
394	SGB_394	1334_1	Yes	0	1	MAG_6093	Tibetan-s3800-48F_bin_6	d__Bacteria;p__Firmicutes_A;c__Clostridia;o__Oscillospirales;f__CAG-272;g__;s__
395	SGB_395	1335_1	Yes	0	1	MAG_4807	QHF6-unmapped_bin_45	d__Bacteria;p__Firmicutes_A;c__Clostridia;o__Oscillospirales;f__CAG-272;g__;s__
396	SGB_396	1336_0	Yes	0	1	MAG_4530	LW2-s127153_bin_33	d__Bacteria;p__Spirochaetota;c__Spirochaetia;o__Sphaerochaetales;f__Sphaerochaetaceae;g__Spiro-02;s__
397	SGB_397	1337_0	No	1	1	MAG_6156	W4930_bin_40	d__Bacteria;p__Bacteroidota;c__Bacteroidia;o__Bacteroidales;f__Bacteroidaceae;g__UBA6398;s__UBA6398 sp003150315
398	SGB_398	1338_1	Yes	0	3	MAG_5125	S127906A_bin_6	d__Bacteria;p__Firmicutes_A;c__Clostridia;o__4C28d-15;f__;g__;s__
399	SGB_399	1339_0	Yes	0	1	MAG_5096	S124310A_bin_19	d__Bacteria;p__Firmicutes_A;c__Clostridia;o__4C28d-15;f__UBA1242;g__;s__
400	SGB_400	134_1	Yes	0	1	MAG_5041	S108604B_bin_25	d__Bacteria;p__Firmicutes_C;c__Negativicutes;o__Selenomonadales;f__Selenomonadaceae;g__Anaerovibrio;s__
401	SGB_401	1340_1	Yes	0	1	MAG_4549	LW2-s127530_bin_25	d__Bacteria;p__Firmicutes_A;c__Clostridia;o__Lachnospirales;f__Anaerotignaceae;g__Anaerotignum;s__
402	SGB_402	1341_1	Yes	0	1	MAG_4524	LW2-s127153_bin_11	d__Bacteria;p__Firmicutes_A;c__Clostridia;o__Lachnospirales;f__Anaerotignaceae;g__Anaerotignum;s__
403	SGB_403	1341_2	No	1	1	MAG_4483	LW2-s126610_bin_28	d__Bacteria;p__Firmicutes_A;c__Clostridia;o__Lachnospirales;f__Anaerotignaceae;g__Anaerotignum;s__Anaerotignum lactatifermentans
404	SGB_404	1342_1	No	1	1	MAG_5684	S76602A_bin_41	d__Bacteria;p__Firmicutes_A;c__Clostridia;o__4C28d-15;f__UBA1242;g__UBA11490;s__UBA11490 sp003524095
405	SGB_405	1343_1	Yes	0	1	MAG_1039	Duroc.SH-FCR.LF2_bin_6	d__Bacteria;p__Firmicutes_A;c__Clostridia;o__4C28d-15;f__UBA1242;g__UBA11490;s__
406	SGB_406	1344_0	Yes	0	1	MAG_841	Duroc-High8_bin_28	d__Bacteria;p__Firmicutes_A;c__Clostridia;o__4C28d-15;f__UBA1242;g__UBA11490;s__
407	SGB_407	1345_0	Yes	0	1	MAG_418	Boar-s2_bin_35	d__Bacteria;p__Firmicutes_A;c__Clostridia;o__4C28d-15;f__UBA1242;g__UBA6345;s__
408	SGB_408	1346_0	Yes	0	1	MAG_252	Boar-s11_bin_29	d__Bacteria;p__Firmicutes_A;c__Clostridia;o__Oscillospirales;f__CAG-382;g__;s__
409	SGB_409	1347_0	Yes	0	1	MAG_4463	LW2-s126575_bin_37	d__Bacteria;p__Firmicutes_A;c__Clostridia;o__4C28d-15;f__UBA1242;g__UBA11490;s__
410	SGB_410	1348_0	Yes	0	1	MAG_3222	F5313_bin_16	d__Bacteria;p__Firmicutes;c__Bacilli;o__Bacillales;f__Bacillaceae_A;g__Bacillus_X;s__
411	SGB_411	1349_1	Yes	0	2	MAG_2915	F5224_bin_33	d__Bacteria;p__Firmicutes_A;c__Clostridia;o__Tissierellales;f__Ezakiellaceae;g__Ezakiella;s__
412	SGB_412	135_1	Yes	0	1	MAG_913	Duroc-Low5_bin_2	d__Bacteria;p__Firmicutes_C;c__Negativicutes;o__Selenomonadales;f__Selenomonadaceae;g__Anaerovibrio;s__
413	SGB_413	1350_0	Yes	0	1	MAG_5501	S53008A_bin_43	d__Bacteria;p__Firmicutes;c__Bacilli;o__ML615J-28;f__CAG-313;g__;s__
414	SGB_414	1351_1	Yes	0	1	MAG_4623	QHF6-unmapped_bin_115	d__Bacteria;p__Firmicutes_B;c__Dehalobacteriia;o__UBA4068;f__UBA4068;g__;s__
415	SGB_415	1352_1	Yes	0	1	MAG_99	BL-unmapped_bin_28	d__Bacteria;p__Firmicutes_A;c__Clostridia;o__Lachnospirales;f__Lachnospiraceae;g__;s__
416	SGB_416	1353_1	Yes	0	6	MAG_5438	S46608A_bin_14	d__Bacteria;p__Firmicutes_A;c__Clostridia;o__4C28d-15;f__UBA1242;g__;s__
417	SGB_417	1353_2	Yes	0	1	MAG_5371	S38404A_bin_19	d__Bacteria;p__Firmicutes_A;c__Clostridia;o__4C28d-15;f__UBA1242;g__;s__
418	SGB_418	1354_1	Yes	0	9	MAG_6150	W4930_bin_34	d__Bacteria;p__Firmicutes_A;c__Clostridia;o__4C28d-15;f__UBA1242;g__;s__
419	SGB_419	1355_0	Yes	0	1	MAG_4268	LW1-s150761_bin_9	d__Bacteria;p__Firmicutes_A;c__Clostridia;o__4C28d-15;f__UBA1242;g__;s__
420	SGB_420	1356_0	Yes	0	1	MAG_4439	LW2-s126572_bin_40	d__Bacteria;p__Firmicutes_A;c__Clostridia;o__4C28d-15;f__UBA1242;g__;s__
421	SGB_421	1357_0	Yes	0	1	MAG_4804	QHF6-unmapped_bin_445	d__Bacteria;p__Firmicutes_A;c__Clostridia;o__4C28d-15;f__UBA1242;g__UBA11490;s__
422	SGB_422	1358_1	Yes	0	1	MAG_6058	Tibetan-s3800-19M_bin_23	d__Bacteria;p__Firmicutes;c__Bacilli;o__Acholeplasmatales;f__;g__;s__
423	SGB_423	1359_0	Yes	0	1	MAG_69	BL-unmapped_bin_229	d__Bacteria;p__Firmicutes_A;c__Clostridia;o__Lachnospirales;f__Lachnospiraceae;g__;s__
424	SGB_424	136_1	Yes	0	2	MAG_2434	F5107_bin_13	d__Bacteria;p__Firmicutes_C;c__Negativicutes;o__Selenomonadales;f__Selenomonadaceae;g__Anaerovibrio;s__
425	SGB_425	136_2	Yes	0	2	MAG_1054	Duroc.SH-FCR.LF5_bin_18	d__Bacteria;p__Firmicutes_C;c__Negativicutes;o__Selenomonadales;f__Selenomonadaceae;g__Anaerovibrio;s__
426	SGB_426	136_3	Yes	0	1	MAG_339	Boar-s19_bin_31	d__Bacteria;p__Firmicutes_C;c__Negativicutes;o__Selenomonadales;f__Selenomonadaceae;g__Anaerovibrio;s__
427	SGB_427	1360_0	Yes	0	1	MAG_1243	F4552_bin_31	d__Bacteria;p__Firmicutes;c__Bacilli;o__RF39;f__CAG-1000;g__UBA11963;s__
428	SGB_428	1361_1	Yes	0	1	MAG_266	Boar-s13_bin_11	d__Bacteria;p__Proteobacteria;c__Alphaproteobacteria;o__UBA3830;f__;g__;s__
429	SGB_429	1362_0	Yes	0	1	MAG_7	BL-unmapped_bin_110	d__Bacteria;p__Firmicutes_A;c__Clostridia;o__4C28d-15;f__UBA1242;g__UBA7868;s__
430	SGB_430	1363_0	Yes	0	1	MAG_4664	QHF6-unmapped_bin_186	d__Bacteria;p__Verrucomicrobiota;c__Kiritimatiellae;o__RFP12;f__UBA1067;g__UBA1731;s__
431	SGB_431	1364_0	Yes	0	1	MAG_4911	QHF6-unmapped_bin_621	d__Bacteria;p__Firmicutes_A;c__Clostridia;o__4C28d-15;f__UBA1242;g__;s__
432	SGB_432	1365_0	Yes	0	1	MAG_5819	Tibetan-s1005M_bin_27	d__Bacteria;p__Firmicutes_A;c__Clostridia;o__4C28d-15;f__UBA1242;g__UBA11490;s__
433	SGB_433	1366_1	Yes	0	2	MAG_5006	QHF6-unmapped_bin_88	d__Bacteria;p__Firmicutes_A;c__Clostridia;o__4C28d-15;f__UBA1242;g__UBA11517;s__
434	SGB_434	1367_0	Yes	0	1	MAG_973	Duroc-Low8_bin_7	d__Bacteria;p__Firmicutes_A;c__Clostridia;o__4C28d-15;f__UBA1242;g__UBA11517;s__
435	SGB_435	1368_0	Yes	0	1	MAG_4966	QHF6-unmapped_bin_705	d__Bacteria;p__Firmicutes_A;c__Clostridia;o__4C28d-15;f__UBA1242;g__UBA11517;s__
436	SGB_436	1369_0	Yes	0	1	MAG_345	Boar-s19_bin_6	d__Bacteria;p__Firmicutes_A;c__Clostridia;o__4C28d-15;f__UBA1242;g__UBA11517;s__
437	SGB_437	137_1	No	2	2	MAG_4314	LW1-s151087_bin_4	d__Bacteria;p__Verrucomicrobiota;c__Verrucomicrobiae;o__Verrucomicrobiales;f__Akkermansiaceae;g__Akkermansia;s__Akkermansia muciniphila
438	SGB_438	1370_0	Yes	0	1	MAG_439	Boar-s35_bin_16	d__Bacteria;p__Firmicutes_A;c__Clostridia;o__4C28d-15;f__UBA1242;g__UBA11517;s__
439	SGB_439	1371_0	Yes	0	1	MAG_857	Duroc-Low1_bin_17	d__Bacteria;p__Firmicutes_A;c__Clostridia;o__4C28d-15;f__UBA1242;g__UBA11517;s__
440	SGB_440	1372_1	No	3	3	MAG_6258	W5021_bin_106	d__Bacteria;p__Firmicutes_A;c__Clostridia;o__4C28d-15;f__UBA1242;g__UBA11517;s__UBA11517 sp003522085
441	SGB_441	1373_0	Yes	0	1	MAG_2576	F5131_bin_4	d__Bacteria;p__Firmicutes_A;c__Clostridia;o__4C28d-15;f__UBA1242;g__UBA4626;s__
442	SGB_442	1374_0	Yes	0	1	MAG_5387	S38404A_bin_55	d__Bacteria;p__Firmicutes_A;c__Clostridia;o__4C28d-15;f__UBA1242;g__;s__
443	SGB_443	1375_1	Yes	0	2	MAG_4519	LW2-s127152_bin_43	d__Bacteria;p__Firmicutes_A;c__Clostridia;o__4C28d-15;f__UBA1242;g__;s__
444	SGB_444	1376_0	Yes	0	1	MAG_4798	QHF6-unmapped_bin_437	d__Bacteria;p__Firmicutes_A;c__Clostridia;o__4C28d-15;f__UBA1242;g__;s__
445	SGB_445	1377_0	Yes	0	1	MAG_4809	QHF6-unmapped_bin_457	d__Bacteria;p__Firmicutes_A;c__Clostridia;o__4C28d-15;f__UBA1242;g__UBA4626;s__
446	SGB_446	1378_0	Yes	0	1	MAG_5853	Tibetan-s1400-32M_bin_1	d__Bacteria;p__Firmicutes_A;c__Clostridia;o__4C28d-15;f__UBA1242;g__UBA4626;s__
447	SGB_447	1379_1	No	2	2	MAG_6289	W5021_bin_54	d__Bacteria;p__Firmicutes_A;c__Clostridia;o__Oscillospirales;f__Acutalibacteraceae;g__CAG-217;s__CAG-217 sp000436335
448	SGB_448	138_0	Yes	0	1	MAG_78	BL-unmapped_bin_250	d__Bacteria;p__Firmicutes_A;c__Clostridia;o__Lachnospirales;f__UBA1390;g__;s__
449	SGB_449	1380_1	Yes	0	3	MAG_881	Duroc-Low3_bin_23	d__Bacteria;p__Firmicutes_A;c__Clostridia;o__4C28d-15;f__CAG-727;g__UBA11940;s__
450	SGB_450	1381_0	Yes	0	1	MAG_210	Boar-s10_bin_10	d__Bacteria;p__Firmicutes_A;c__Clostridia;o__4C28d-15;f__CAG-727;g__UBA11940;s__
451	SGB_451	1382_0	Yes	0	1	MAG_428	Boar-s2_bin_46	d__Bacteria;p__Firmicutes_A;c__Clostridia;o__4C28d-15;f__CAG-727;g__UBA11940;s__
452	SGB_452	1383_1	Yes	0	2	MAG_253	Boar-s11_bin_31	d__Bacteria;p__Firmicutes_A;c__Clostridia;o__Oscillospirales;f__CAG-272;g__;s__
453	SGB_453	1383_2	Yes	0	1	MAG_524	Boar-s7_bin_25	d__Bacteria;p__Firmicutes_A;c__Clostridia;o__Oscillospirales;f__CAG-272;g__;s__
454	SGB_454	1384_0	Yes	0	1	MAG_4876	QHF6-unmapped_bin_562	d__Bacteria;p__Firmicutes_A;c__Clostridia;o__Lachnospirales;f__Lachnospiraceae;g__UBA3775;s__
455	SGB_455	1385_1	Yes	0	1	MAG_510	Boar-s5_bin_44	d__Bacteria;p__Firmicutes_A;c__Clostridia;o__4C28d-15;f__CAG-727;g__UBA11940;s__
456	SGB_456	1386_1	Yes	0	1	MAG_219	Boar-s10_bin_26	d__Bacteria;p__Firmicutes_A;c__Clostridia;o__4C28d-15;f__CAG-727;g__UBA11940;s__
457	SGB_457	1387_1	Yes	0	1	MAG_532	Boar-s7_bin_37	d__Bacteria;p__Firmicutes_A;c__Clostridia;o__4C28d-15;f__CAG-727;g__UBA11940;s__
458	SGB_458	1388_1	Yes	0	2	MAG_501	Boar-s5_bin_30	d__Bacteria;p__Firmicutes_A;c__Clostridia;o__4C28d-15;f__CAG-727;g__UBA11940;s__
459	SGB_459	1389_1	Yes	0	1	MAG_489	Boar-s5_bin_1	d__Bacteria;p__Firmicutes_A;c__Clostridia;o__4C28d-15;f__CAG-727;g__UBA11940;s__
460	SGB_460	139_1	No	1	1	MAG_1567	F4726_bin_2	d__Bacteria;p__Proteobacteria;c__Gammaproteobacteria;o__Enterobacterales;f__Aeromonadaceae;g__Aeromonas;s__Aeromonas schubertii
461	SGB_461	1390_0	Yes	0	1	MAG_380	Boar-s23_bin_27	d__Bacteria;p__Firmicutes_A;c__Clostridia;o__4C28d-15;f__CAG-727;g__UBA11940;s__
462	SGB_462	1391_0	Yes	0	1	MAG_420	Boar-s2_bin_37	d__Bacteria;p__Firmicutes_A;c__Clostridia;o__4C28d-15;f__CAG-727;g__UBA11940;s__
463	SGB_463	1392_0	Yes	0	1	MAG_513	Boar-s5_bin_7	d__Bacteria;p__Firmicutes_A;c__Clostridia;o__4C28d-15;f__CAG-727;g__UBA11940;s__
464	SGB_464	1393_1	Yes	0	2	MAG_6104	Tibetan-s3800-53F_bin_2	d__Bacteria;p__Firmicutes_A;c__Clostridia;o__4C28d-15;f__CAG-727;g__QALS01;s__
465	SGB_465	1394_0	Yes	0	1	MAG_6110	Tibetan-s3800-53F_bin_3	d__Bacteria;p__Firmicutes_A;c__Clostridia;o__4C28d-15;f__CAG-727;g__QALS01;s__
466	SGB_466	1395_0	Yes	0	1	MAG_4751	QHF6-unmapped_bin_345	d__Bacteria;p__Firmicutes_A;c__Clostridia;o__4C28d-15;f__CAG-727;g__;s__
467	SGB_467	1396_0	Yes	0	1	MAG_57	BL-unmapped_bin_197	d__Bacteria;p__Firmicutes_A;c__Clostridia;o__4C28d-15;f__CAG-727;g__UBA10281;s__
468	SGB_468	1397_0	Yes	0	1	MAG_4925	QHF6-unmapped_bin_642	d__Bacteria;p__Firmicutes_A;c__Clostridia;o__4C28d-15;f__CAG-727;g__;s__
469	SGB_469	1398_1	Yes	0	2	MAG_4269	LW1-s150822_bin_11	d__Bacteria;p__Firmicutes_A;c__Clostridia;o__4C28d-15;f__CAG-727;g__UBA10281;s__
470	SGB_470	1399_0	Yes	0	1	MAG_147	BL-unmapped_bin_373	d__Bacteria;p__Firmicutes_A;c__Clostridia;o__4C28d-15;f__CAG-727;g__UBA10281;s__
471	SGB_471	14_0	Yes	0	1	MAG_4689	QHF6-unmapped_bin_226	d__Bacteria;p__Proteobacteria;c__Alphaproteobacteria;o__Paracaedibacterales;f__UBA11393;g__;s__
472	SGB_472	140_0	No	1	1	MAG_265	Boar-s13_bin_10	d__Bacteria;p__Proteobacteria;c__Gammaproteobacteria;o__Enterobacterales;f__Enterobacteriaceae;g__Edwardsiella;s__Edwardsiella tarda
473	SGB_473	1400_0	Yes	0	1	MAG_2524	F5115_bin_30	d__Bacteria;p__Firmicutes_A;c__Clostridia;o__4C28d-15;f__CAG-727;g__UBA10281;s__
474	SGB_474	1401_1	Yes	0	5	MAG_966	Duroc-Low8_bin_45	d__Bacteria;p__Firmicutes_A;c__Clostridia;o__4C28d-15;f__CAG-917;g__CAG-475;s__
475	SGB_475	1402_1	Yes	0	1	MAG_866	Duroc-Low2_bin_16	d__Bacteria;p__Firmicutes_A;c__Clostridia;o__4C28d-15;f__CAG-917;g__CAG-475;s__
476	SGB_476	1403_1	Yes	0	2	MAG_968	Duroc-Low8_bin_48	d__Bacteria;p__Firmicutes_A;c__Clostridia;o__4C28d-15;f__CAG-917;g__CAG-475;s__
477	SGB_477	1404_1	No	5	5	MAG_5147	S127912A_bin_24	d__Bacteria;p__Firmicutes_A;c__Clostridia;o__4C28d-15;f__CAG-917;g__CAG-475;s__CAG-475 sp000434435
478	SGB_478	1405_1	Yes	0	3	MAG_1889	F4945_bin_22	d__Bacteria;p__Firmicutes_A;c__Clostridia;o__4C28d-15;f__CAG-917;g__CAG-475;s__
479	SGB_479	1406_1	Yes	0	8	MAG_213	Boar-s10_bin_16	d__Bacteria;p__Firmicutes_A;c__Clostridia;o__4C28d-15;f__CAG-917;g__CAG-475;s__
480	SGB_480	1407_1	No	0	8	MAG_4114	F5622_bin_21	d__Bacteria;p__Firmicutes_A;c__Clostridia;o__4C28d-15;f__CAG-917;g__CAG-349;s__
481	SGB_481	1408_1	No	47	47	MAG_4518	LW2-s127152_bin_42	d__Bacteria;p__Firmicutes_A;c__Clostridia;o__4C28d-15;f__CAG-917;g__CAG-349;s__CAG-349 sp003539515
482	SGB_482	1409_1	Yes	0	2	MAG_831	Duroc-High7_bin_41	d__Bacteria;p__Firmicutes_A;c__Clostridia;o__4C28d-15;f__DTU072;g__CAG-1782;s__
483	SGB_483	141_1	Yes	0	1	MAG_5622	S67912A_bin_17	d__Bacteria;p__Verrucomicrobiota;c__Verrucomicrobiae;o__Verrucomicrobiales;f__Akkermansiaceae;g__Akkermansia;s__
484	SGB_484	1410_1	Yes	0	2	MAG_5306	S21104A_bin_14	d__Bacteria;p__Firmicutes_A;c__Clostridia;o__4C28d-15;f__CAG-1252;g__;s__
485	SGB_485	1411_0	No	1	1	MAG_4661	QHF6-unmapped_bin_18	d__Bacteria;p__Firmicutes_A;c__Clostridia;o__4C28d-15;f__CAG-314;g__CAG-1435;s__CAG-1435 sp003537755
486	SGB_486	1412_0	Yes	0	1	MAG_4766	QHF6-unmapped_bin_372	d__Bacteria;p__Firmicutes_A;c__Clostridia;o__4C28d-15;f__CAG-314;g__CAG-1435;s__
487	SGB_487	1413_1	Yes	0	2	MAG_5156	S127912A_bin_37	d__Bacteria;p__Firmicutes_A;c__Clostridia;o__4C28d-15;f__CAG-314;g__CAG-1435;s__
488	SGB_488	1414_1	Yes	0	3	MAG_416	Boar-s2_bin_33	d__Bacteria;p__Firmicutes_A;c__Clostridia;o__4C28d-15;f__CAG-314;g__CAG-1435;s__
489	SGB_489	1415_1	Yes	0	18	MAG_259	Boar-s11_bin_38	d__Bacteria;p__Firmicutes_A;c__Clostridia;o__4C28d-15;f__CAG-314;g__;s__
490	SGB_490	1416_1	Yes	0	1	MAG_5207	S133506B_bin_15	d__Bacteria;p__Eremiobacterota;c__UBP9;o__UBA4705;f__UBA4705;g__UBA4705;s__
491	SGB_491	1417_1	Yes	0	4	MAG_964	Duroc-Low8_bin_40	d__Bacteria;p__Firmicutes_A;c__Clostridia;o__4C28d-15;f__UBA3700;g__;s__
492	SGB_492	1417_2	Yes	0	1	MAG_692	C4982_bin_14	d__Bacteria;p__Firmicutes_A;c__Clostridia;o__4C28d-15;f__UBA3700;g__;s__
493	SGB_493	1418_1	Yes	0	3	MAG_4427	LW1-sD151116_bin_32	d__Bacteria;p__Firmicutes_A;c__Clostridia;o__4C28d-15;f__UBA3700;g__;s__
494	SGB_494	1418_2	Yes	0	3	MAG_267	Boar-s13_bin_12	d__Bacteria;p__Firmicutes_A;c__Clostridia;o__4C28d-15;f__UBA3700;g__;s__
495	SGB_495	1418_3	Yes	0	1	MAG_5810	Tibetan-s1004M_bin_16	d__Bacteria;p__Firmicutes_A;c__Clostridia;o__4C28d-15;f__UBA3700;g__;s__
496	SGB_496	1419_0	Yes	0	1	MAG_103	BL-unmapped_bin_289	d__Bacteria;p__Firmicutes_A;c__Clostridia;o__Oscillospirales;f__Ruminococcaceae;g__QANG01;s__
497	SGB_497	142_0	Yes	0	1	MAG_5822	Tibetan-s1400-27M_bin_1	d__Bacteria;p__Verrucomicrobiota;c__Verrucomicrobiae;o__Verrucomicrobiales;f__Akkermansiaceae;g__Akkermansia;s__
498	SGB_498	1420_0	Yes	0	1	MAG_6263	W5021_bin_112	d__Bacteria;p__Firmicutes_A;c__Clostridia;o__Oscillospirales;f__Ruminococcaceae;g__QANG01;s__
499	SGB_499	1421_0	Yes	0	1	MAG_77	BL-unmapped_bin_249	d__Bacteria;p__Firmicutes_A;c__Clostridia;o__Oscillospirales;f__Ruminococcaceae;g__QANG01;s__
500	SGB_500	1422_0	Yes	0	1	MAG_5002	QHF6-unmapped_bin_77	d__Bacteria;p__Firmicutes_A;c__Clostridia;o__Oscillospirales;f__Acutalibacteraceae;g__;s__
501	SGB_501	1423_0	Yes	0	1	MAG_398	Boar-s2_bin_13	d__Bacteria;p__Firmicutes_A;c__Clostridia;o__Oscillospirales;f__CAG-272;g__;s__
502	SGB_502	1424_1	Yes	0	1	MAG_358	Boar-s22_bin_23	d__Bacteria;p__Verrucomicrobiota;c__Verrucomicrobiae;o__Opitutales;f__CAG-312;g__CAG-312;s__
503	SGB_503	1425_0	Yes	0	1	MAG_5850	Tibetan-s1400-30F_bin_3	d__Bacteria;p__Verrucomicrobiota;c__Verrucomicrobiae;o__Opitutales;f__CAG-312;g__CAG-312;s__
504	SGB_504	1426_1	Yes	0	1	MAG_4533	LW2-s127153_bin_38	d__Bacteria;p__Firmicutes_A;c__Clostridia;o__4C28d-15;f__CAG-917;g__CAG-917;s__
505	SGB_505	1427_1	Yes	0	1	MAG_1577	F4726_bin_36	d__Bacteria;p__Firmicutes_A;c__Clostridia;o__4C28d-15;f__CAG-917;g__CAG-917;s__
506	SGB_506	1427_2	Yes	0	1	MAG_6079	Tibetan-s3800-48F_bin_16	d__Bacteria;p__Firmicutes_A;c__Clostridia;o__4C28d-15;f__CAG-917;g__CAG-917;s__
507	SGB_507	1428_0	Yes	0	1	MAG_799	Duroc-High5_bin_10	d__Bacteria;p__Firmicutes_A;c__Clostridia;o__4C28d-15;f__CAG-1252;g__;s__
508	SGB_508	1429_0	Yes	0	1	MAG_4774	QHF6-unmapped_bin_385	d__Bacteria;p__Firmicutes_A;c__Clostridia;o__4C28d-15;f__RUG350;g__;s__
509	SGB_509	143_1	Yes	0	2	MAG_4610	Laiwu-LwJeOb_bin_8	d__Bacteria;p__Verrucomicrobiota;c__Verrucomicrobiae;o__Verrucomicrobiales;f__Akkermansiaceae;g__Akkermansia;s__
510	SGB_510	143_2	Yes	0	2	MAG_324	Boar-s18_bin_6	d__Bacteria;p__Verrucomicrobiota;c__Verrucomicrobiae;o__Verrucomicrobiales;f__Akkermansiaceae;g__Akkermansia;s__
511	SGB_511	143_3	Yes	0	1	MAG_395	Boar-s2_bin_1	d__Bacteria;p__Verrucomicrobiota;c__Verrucomicrobiae;o__Verrucomicrobiales;f__Akkermansiaceae;g__Akkermansia;s__
512	SGB_512	1430_1	No	1	1	MAG_4264	LW1-s150761_bin_41	d__Bacteria;p__Firmicutes_A;c__Clostridia;o__4C28d-15;f__DTU072;g__CAG-1782;s__CAG-1782 sp002349735
513	SGB_513	1431_0	Yes	0	1	MAG_4651	QHF6-unmapped_bin_163	d__Bacteria;p__Firmicutes_A;c__Clostridia;o__4C28d-15;f__CAG-552;g__UBA10677;s__
514	SGB_514	1432_0	Yes	0	1	MAG_3665	F5440_bin_30	d__Bacteria;p__Firmicutes_A;c__Clostridia;o__Oscillospirales;f__Acutalibacteraceae;g__CAG-180;s__
515	SGB_515	1433_1	No	1	1	MAG_5995	Tibetan-s3480-40M_bin_8	d__Bacteria;p__Fibrobacterota;c__Fibrobacteria;o__Fibrobacterales;f__Fibrobacteraceae;g__Fibrobacter;s__Fibrobacter sp900313675
516	SGB_516	1434_1	No	4	4	MAG_5814	Tibetan-s1004M_bin_22	d__Bacteria;p__Fibrobacterota;c__Fibrobacteria;o__Fibrobacterales;f__Fibrobacteraceae;g__Fibrobacter;s__Fibrobacter sp900142475
517	SGB_517	1435_1	No	2	2	MAG_6047	Tibetan-s3800-19M_bin_11	d__Bacteria;p__Fibrobacterota;c__Fibrobacteria;o__Fibrobacterales;f__Fibrobacteraceae;g__Fibrobacter_A;s__Fibrobacter_A sp002797675
518	SGB_518	1436_1	No	1	1	MAG_5826	Tibetan-s1400-27M_bin_4	d__Bacteria;p__Fibrobacterota;c__Fibrobacteria;o__Fibrobacterales;f__Fibrobacteraceae;g__Fibrobacter_A;s__Fibrobacter_A sp003003115
519	SGB_519	1437_1	No	2	2	MAG_6012	Tibetan-s3800-12F_bin_32	d__Bacteria;p__Fibrobacterota;c__Fibrobacteria;o__Fibrobacterales;f__Fibrobacteraceae;g__Fibrobacter_A;s__Fibrobacter_A intestinalis
520	SGB_520	1438_1	Yes	0	1	MAG_5862	Tibetan-s1400-38F_bin_16	d__Bacteria;p__Myxococcota;c__Bradimonadia;o__Bradymonadales;f__UBA4248;g__UBA4248;s__
521	SGB_521	1439_0	Yes	0	1	MAG_5967	Tibetan-s3480-3M_bin_1	d__Bacteria;p__Myxococcota;c__Bradimonadia;o__Bradymonadales;f__UBA4248;g__UBA4248;s__
522	SGB_522	144_1	Yes	0	13	MAG_1236	F4552_bin_15	d__Bacteria;p__Verrucomicrobiota;c__Verrucomicrobiae;o__Verrucomicrobiales;f__Akkermansiaceae;g__Akkermansia;s__
523	SGB_523	144_2	Yes	0	7	MAG_3854	F5502_bin_35	d__Bacteria;p__Verrucomicrobiota;c__Verrucomicrobiae;o__Verrucomicrobiales;f__Akkermansiaceae;g__Akkermansia;s__
524	SGB_524	1440_1	Yes	0	1	MAG_1493	F4690_bin_45	d__Bacteria;p__Myxococcota;c__Bradimonadia;o__Bradymonadales;f__UBA4248;g__UBA4248;s__
525	SGB_525	1441_1	Yes	0	1	MAG_2238	F5018_bin_7	d__Bacteria;p__Myxococcota;c__Bradimonadia;o__Bradymonadales;f__UBA4248;g__UBA4248;s__
526	SGB_526	1442_1	Yes	0	1	MAG_922	Duroc-Low5_bin_46	d__Bacteria;p__Firmicutes;c__Bacilli;o__RFN20;f__CAG-826;g__UBA4951;s__
527	SGB_527	1443_0	Yes	0	1	MAG_920	Duroc-Low5_bin_44	d__Bacteria;p__Firmicutes;c__Bacilli;o__RFN20;f__CAG-826;g__UBA4951;s__
528	SGB_528	1444_1	No	1	1	MAG_4084	F5612_bin_29	d__Bacteria;p__Firmicutes;c__Bacilli;o__Lactobacillales;f__Enterococcaceae;g__Enterococcus_D;s__Enterococcus_D gallinarum
529	SGB_529	1445_1	Yes	0	3	MAG_929	Duroc-Low6_bin_21	d__Bacteria;p__Firmicutes;c__Bacilli;o__RFN20;f__CAG-826;g__UBA733;s__
530	SGB_530	1446_1	No	2	2	MAG_985	Duroc.SH-FCR.HF2_bin_16	d__Bacteria;p__Firmicutes;c__Bacilli;o__Erysipelotrichales;f__Erysipelotrichaceae;g__Solobacterium;s__Solobacterium timonensis
531	SGB_531	1447_1	Yes	0	2	MAG_118	BL-unmapped_bin_315	d__Bacteria;p__Firmicutes;c__Bacilli;o__RFN20;f__CAG-826;g__UBA733;s__
532	SGB_532	1448_0	Yes	0	1	MAG_3962	F5560_bin_9	d__Bacteria;p__Firmicutes;c__Bacilli;o__RFN20;f__CAG-826;g__UBA733;s__
533	SGB_533	1449_1	Yes	0	1	MAG_911	Duroc-Low5_bin_11	d__Bacteria;p__Firmicutes;c__Bacilli;o__RFN20;f__CAG-826;g__UBA733;s__
534	SGB_534	145_0	Yes	0	1	MAG_128	BL-unmapped_bin_330	d__Bacteria;p__Firmicutes_A;c__Clostridia;o__Oscillospirales;f__CAG-272;g__;s__
535	SGB_535	1450_1	Yes	0	9	MAG_862	Duroc-Low1_bin_38	d__Bacteria;p__Firmicutes;c__Bacilli;o__RFN20;f__CAG-826;g__UBA733;s__
536	SGB_536	1451_1	Yes	0	2	MAG_5942	Tibetan-s3480-28F_bin_17	d__Bacteria;p__Firmicutes;c__Bacilli;o__RFN20;f__CAG-826;g__UBA733;s__
537	SGB_537	1452_1	Yes	0	1	MAG_2913	F5224_bin_25	d__Bacteria;p__Actinobacteriota;c__Actinobacteria;o__Actinomycetales;f__Actinomycetaceae;g__Mobiluncus;s__
538	SGB_538	1453_1	Yes	0	1	MAG_4722	QHF6-unmapped_bin_29	d__Bacteria;p__Actinobacteriota;c__Actinobacteria;o__Actinomycetales;f__Actinomycetaceae;g__;s__
539	SGB_539	1454_0	Yes	0	1	MAG_4669	QHF6-unmapped_bin_193	d__Bacteria;p__Actinobacteriota;c__Actinobacteria;o__Actinomycetales;f__Actinomycetaceae;g__;s__
540	SGB_540	1455_1	Yes	0	1	MAG_5873	Tibetan-s1400-43F_bin_22	d__Bacteria;p__Proteobacteria;c__Alphaproteobacteria;o__RF32;f__CAG-239;g__;s__
541	SGB_541	1456_1	Yes	0	9	MAG_5898	Tibetan-s1400-58M_bin_5	d__Bacteria;p__Proteobacteria;c__Gammaproteobacteria;o__Burkholderiales;f__Rhodocyclaceae;g__;s__
542	SGB_542	1457_1	Yes	0	1	MAG_746	C5071_bin_3	d__Bacteria;p__Proteobacteria;c__Gammaproteobacteria;o__Enterobacterales;f__Pasteurellaceae;g__Basfia;s__
543	SGB_543	1457_2	Yes	0	1	MAG_4377	LW1-s151337_bin_9	d__Bacteria;p__Proteobacteria;c__Gammaproteobacteria;o__Enterobacterales;f__Pasteurellaceae;g__Basfia;s__
544	SGB_544	1458_0	Yes	0	1	MAG_4565	LW2-s127575_bin_29	d__Bacteria;p__Proteobacteria;c__Gammaproteobacteria;o__Enterobacterales;f__Pasteurellaceae;g__Actinobacillus_B;s__
545	SGB_545	1459_0	Yes	0	1	MAG_4444	LW2-s126572_bin_54	d__Bacteria;p__Firmicutes_A;c__Clostridia;o__Oscillospirales;f__Oscillospiraceae;g__UBA5446;s__
546	SGB_546	146_0	Yes	0	1	MAG_366	Boar-s22_bin_6	d__Bacteria;p__Firmicutes_A;c__Clostridia;o__Oscillospirales;f__CAG-272;g__;s__
547	SGB_547	1460_0	Yes	0	1	MAG_5255	S142704B_bin_35	d__Bacteria;p__Firmicutes_A;c__Clostridia;o__Oscillospirales;f__Acutalibacteraceae;g__;s__
548	SGB_548	1461_0	Yes	0	1	MAG_110	BL-unmapped_bin_300	d__Bacteria;p__Firmicutes_A;c__Clostridia;o__Christensenellales;f__QAND01;g__;s__
549	SGB_549	1462_0	Yes	0	1	MAG_1042	Duroc.SH-FCR.LF3_bin_15	d__Bacteria;p__Firmicutes_A;c__Clostridia;o__Christensenellales;f__QALW01;g__;s__
550	SGB_550	1463_0	Yes	0	1	MAG_6250	W5007_bin_12	d__Bacteria;p__Firmicutes_C;c__Negativicutes;o__Veillonellales;f__Veillonellaceae;g__Veillonella;s__
551	SGB_551	1464_1	Yes	0	1	MAG_5084	S118306B_bin_6	d__Bacteria;p__Planctomycetota;c__Planctomycetes;o__Pirellulales;f__Thermoguttaceae;g__;s__
552	SGB_552	1465_1	Yes	0	6	MAG_4184	F5641_bin_22	d__Bacteria;p__Planctomycetota;c__Planctomycetes;o__Pirellulales;f__Thermoguttaceae;g__;s__
553	SGB_553	1465_2	Yes	0	9	MAG_6158	W4930_bin_44	d__Bacteria;p__Planctomycetota;c__Planctomycetes;o__Pirellulales;f__Thermoguttaceae;g__;s__
554	SGB_554	1466_0	Yes	0	1	MAG_86	BL-unmapped_bin_26	d__Bacteria;p__Bacteroidota;c__Bacteroidia;o__Bacteroidales;f__UBA932;g__RC9;s__
555	SGB_555	1467_0	Yes	0	1	MAG_5974	Tibetan-s3480-3M_bin_19	d__Bacteria;p__Bacteroidota;c__Bacteroidia;o__Bacteroidales;f__UBA932;g__RC9;s__
556	SGB_556	1468_0	Yes	0	1	MAG_349	Boar-s22_bin_14	d__Bacteria;p__Proteobacteria;c__Gammaproteobacteria;o__Diplorickettsiales;f__Diplorickettsiaceae;g__Rickettsiella;s__
557	SGB_557	1469_0	Yes	0	1	MAG_5900	Tibetan-s1400-58M_bin_9	d__Bacteria;p__Firmicutes_A;c__Clostridia;o__Oscillospirales;f__CAG-272;g__;s__
558	SGB_558	147_0	Yes	0	1	MAG_71	BL-unmapped_bin_234	d__Bacteria;p__Firmicutes_A;c__Clostridia;o__Oscillospirales;f__Ruminococcaceae;g__;s__
559	SGB_559	1470_1	Yes	0	2	MAG_6045	Tibetan-s3800-18M_bin_9	d__Bacteria;p__Proteobacteria;c__Alphaproteobacteria;o__Rs-D84;f__Rs-D84;g__Rs-D84;s__
560	SGB_560	1471_1	Yes	0	4	MAG_5911	Tibetan-s3016F_bin_5	d__Bacteria;p__Proteobacteria;c__Alphaproteobacteria;o__Rs-D84;f__Rs-D84;g__Rs-D84;s__
561	SGB_561	1472_1	Yes	0	3	MAG_2293	F5032_bin_73	d__Bacteria;p__Proteobacteria;c__Alphaproteobacteria;o__Rs-D84;f__Rs-D84;g__Rs-D84;s__
562	SGB_562	1473_1	Yes	0	1	MAG_344	Boar-s19_bin_5	d__Bacteria;p__Proteobacteria;c__Alphaproteobacteria;o__Rs-D84;f__Rs-D84;g__Rs-D84;s__
563	SGB_563	1473_2	Yes	0	1	MAG_1331	F4596_bin_10	d__Bacteria;p__Proteobacteria;c__Alphaproteobacteria;o__Rs-D84;f__Rs-D84;g__Rs-D84;s__
564	SGB_564	1474_1	Yes	0	3	MAG_5553	S60108A_bin_15	d__Bacteria;p__Proteobacteria;c__Alphaproteobacteria;o__Rs-D84;f__Rs-D84;g__Rs-D84;s__
565	SGB_565	1475_1	Yes	0	1	MAG_2933	F5229_bin_12	d__Bacteria;p__Proteobacteria;c__Alphaproteobacteria;o__Rs-D84;f__Rs-D84;g__Rs-D84;s__
566	SGB_566	1476_1	Yes	0	19	MAG_1722	F4881_bin_31	d__Bacteria;p__Proteobacteria;c__Alphaproteobacteria;o__Rs-D84;f__Rs-D84;g__Rs-D84;s__
567	SGB_567	1477_1	Yes	0	1	MAG_3517	F5393_bin_11	d__Bacteria;p__Proteobacteria;c__Alphaproteobacteria;o__Rs-D84;f__Rs-D84;g__Rs-D84;s__
568	SGB_568	1478_1	Yes	0	4	MAG_5543	S60106B_bin_24	d__Bacteria;p__Proteobacteria;c__Alphaproteobacteria;o__Rs-D84;f__Rs-D84;g__Rs-D84;s__
569	SGB_569	1479_1	No	11	11	MAG_6290	W5021_bin_55	d__Bacteria;p__Verrucomicrobiota_A;c__Chlamydiia;o__Chlamydiales;f__Chlamydiaceae;g__Chlamydia;s__Chlamydia suis
570	SGB_570	148_0	Yes	0	1	MAG_5517	S57008B_bin_22	d__Bacteria;p__Firmicutes_A;c__Clostridia;o__Oscillospirales;f__Oscillospiraceae;g__;s__
571	SGB_571	1480_1	No	3	3	MAG_1114	F4364_bin_20	d__Bacteria;p__Proteobacteria;c__Gammaproteobacteria;o__Pseudomonadales;f__Moraxellaceae;g__Acinetobacter;s__Acinetobacter lwoffii_B
572	SGB_572	1480_2	No	0	3	MAG_2173	F4989_bin_10	d__Bacteria;p__Proteobacteria;c__Gammaproteobacteria;o__Pseudomonadales;f__Moraxellaceae;g__Acinetobacter;s__Acinetobacter sp002367455
573	SGB_573	1481_1	Yes	0	2	MAG_1626	F4842_bin_3	d__Bacteria;p__Proteobacteria;c__Gammaproteobacteria;o__Pseudomonadales;f__Moraxellaceae;g__Acinetobacter;s__
574	SGB_574	1481_2	Yes	0	1	MAG_1182	F4395_bin_33	d__Bacteria;p__Proteobacteria;c__Gammaproteobacteria;o__Pseudomonadales;f__Moraxellaceae;g__Acinetobacter;s__
575	SGB_575	1482_0	No	1	1	MAG_1866	F4936_bin_7	d__Bacteria;p__Proteobacteria;c__Gammaproteobacteria;o__Pseudomonadales;f__Moraxellaceae;g__Acinetobacter;s__Acinetobacter albensis
576	SGB_576	1483_0	Yes	0	1	MAG_4856	QHF6-unmapped_bin_532	d__Bacteria;p__Proteobacteria;c__Alphaproteobacteria;o__Rhizobiales;f__Rhizobiaceae;g__;s__
577	SGB_577	1484_1	No	1	1	MAG_3115	F5290_bin_38	d__Bacteria;p__Proteobacteria;c__Gammaproteobacteria;o__Pseudomonadales;f__Moraxellaceae;g__Psychrobacter;s__Psychrobacter pasteurii
578	SGB_578	1485_1	No	6	6	MAG_1779	F4901_bin_6	d__Bacteria;p__Proteobacteria;c__Gammaproteobacteria;o__Pseudomonadales;f__Moraxellaceae;g__Psychrobacter;s__Psychrobacter sp001652315
579	SGB_579	1486_1	No	2	2	MAG_720	C5039_bin_4	d__Bacteria;p__Proteobacteria;c__Gammaproteobacteria;o__Pseudomonadales;f__Moraxellaceae;g__Psychrobacter;s__Psychrobacter sp002352555
580	SGB_580	1487_1	Yes	0	1	MAG_3727	F5457_bin_29	d__Bacteria;p__Patescibacteria;c__Saccharimonadia;o__Saccharimonadales;f__Saccharimonadaceae;g__;s__
581	SGB_581	1487_2	Yes	0	1	MAG_4067	F5608_bin_48	d__Bacteria;p__Patescibacteria;c__Saccharimonadia;o__Saccharimonadales;f__Saccharimonadaceae;g__;s__
582	SGB_582	1487_3	Yes	0	1	MAG_4090	F5612_bin_8	d__Bacteria;p__Patescibacteria;c__Saccharimonadia;o__Saccharimonadales;f__Saccharimonadaceae;g__;s__
583	SGB_583	1488_1	Yes	0	1	MAG_4415	LW1-s151760_bin_8	d__Bacteria;p__Firmicutes_A;c__Clostridia;o__Peptostreptococcales;f__Anaerovoracaceae;g__S5-A14a;s__
584	SGB_584	1489_1	No	1	1	MAG_6011	Tibetan-s3800-12F_bin_31	d__Bacteria;p__Firmicutes;c__Bacilli;o__ML615J-28;f__CAG-313;g__CAG-313;s__CAG-313 sp003539625
585	SGB_585	149_1	Yes	0	1	MAG_561	Boar-s8_bin_44	d__Bacteria;p__Firmicutes_A;c__Clostridia;o__Oscillospirales;f__CAG-272;g__UBA1740;s__
586	SGB_586	1490_1	Yes	0	3	MAG_3676	F5446_bin_33	d__Bacteria;p__Patescibacteria;c__Saccharimonadia;o__Saccharimonadales;f__Saccharimonadaceae;g__UBA2866;s__
587	SGB_587	1491_1	Yes	0	1	MAG_3381	F5356_bin_17	d__Bacteria;p__Patescibacteria;c__Saccharimonadia;o__Saccharimonadales;f__Saccharimonadaceae;g__UBA2866;s__
588	SGB_588	1492_1	No	1	1	MAG_4866	QHF6-unmapped_bin_549	d__Bacteria;p__Firmicutes_A;c__Clostridia;o__Peptostreptococcales;f__Anaerovoracaceae;g__S5-A14a;s__S5-A14a sp900112915
589	SGB_589	1493_1	Yes	0	1	MAG_3258	F5329_bin_5	d__Bacteria;p__Patescibacteria;c__Saccharimonadia;o__Saccharimonadales;f__Saccharimonadaceae;g__;s__
590	SGB_590	1494_1	Yes	0	1	MAG_6041	Tibetan-s3800-18M_bin_5	d__Bacteria;p__Patescibacteria;c__Saccharimonadia;o__Saccharimonadales;f__Saccharimonadaceae;g__UBA2834;s__
591	SGB_591	1495_1	Yes	0	1	MAG_1538	F4706_bin_2	d__Bacteria;p__Patescibacteria;c__Saccharimonadia;o__Saccharimonadales;f__Saccharimonadaceae;g__;s__
592	SGB_592	1496_1	Yes	0	18	MAG_5046	S108604B_bin_34	d__Bacteria;p__Patescibacteria;c__Saccharimonadia;o__Saccharimonadales;f__Saccharimonadaceae;g__UBA2834;s__
593	SGB_593	1497_1	Yes	0	16	MAG_612	C4974_bin_38	d__Bacteria;p__Patescibacteria;c__Saccharimonadia;o__Saccharimonadales;f__Saccharimonadaceae;g__UBA2834;s__
594	SGB_594	1498_0	Yes	0	1	MAG_4224	I4930_bin_4	d__Bacteria;p__Patescibacteria;c__Saccharimonadia;o__Saccharimonadales;f__Saccharimonadaceae;g__UBA10027;s__
595	SGB_595	1499_1	Yes	0	1	MAG_4380	LW1-s151433_bin_18	d__Archaea;p__Thermoplasmatota;c__Thermoplasmata;o__Methanomassiliicoccales;f__Methanomethylophilaceae;g__;s__
596	SGB_596	15_1	No	2	2	MAG_2975	F5239_bin_51	d__Bacteria;p__Firmicutes;c__Bacilli;o__Bacillales_A;f__Planococcaceae;g__Paenisporosarcina;s__Paenisporosarcina psychrotolerans
597	SGB_597	150_0	Yes	0	1	MAG_304	Boar-s14_bin_48	d__Bacteria;p__Firmicutes_A;c__Clostridia;o__Oscillospirales;f__CAG-272;g__UBA1740;s__
598	SGB_598	1500_1	No	1	1	MAG_4376	LW1-s151337_bin_7	d__Archaea;p__Thermoplasmatota;c__Thermoplasmata;o__Methanomassiliicoccales;f__Methanomethylophilaceae;g__Methanomethylophilus;s__Methanomethylophilus alvus
599	SGB_599	1501_1	Yes	0	2	MAG_5935	Tibetan-s3480-25M_bin_6	d__Archaea;p__Thermoplasmatota;c__Thermoplasmata;o__Methanomassiliicoccales;f__Methanomethylophilaceae;g__;s__
600	SGB_600	1502_1	Yes	0	33	MAG_636	C4975_bin_44	d__Archaea;p__Thermoplasmatota;c__Thermoplasmata;o__Methanomassiliicoccales;f__Methanomethylophilaceae;g__;s__
601	SGB_601	1503_0	Yes	0	1	MAG_521	Boar-s7_bin_20	d__Archaea;p__Thermoplasmatota;c__Thermoplasmata;o__Methanomassiliicoccales;f__Methanomethylophilaceae;g__ISO4-G1;s__
602	SGB_602	1504_1	Yes	0	3	MAG_421	Boar-s2_bin_38	d__Bacteria;p__Bacteroidota;c__Bacteroidia;o__Bacteroidales;f__Paludibacteraceae;g__RF16;s__
603	SGB_603	1505_0	Yes	0	1	MAG_4952	QHF6-unmapped_bin_686	d__Bacteria;p__Bacteroidota;c__Bacteroidia;o__Bacteroidales;f__Bacteroidaceae;g__F0040;s__
604	SGB_604	1506_1	Yes	0	1	MAG_5867	Tibetan-s1400-38F_bin_8	d__Bacteria;p__Bacteroidota;c__Bacteroidia;o__Bacteroidales;f__Paludibacteraceae;g__RF16;s__
605	SGB_605	1507_0	Yes	0	1	MAG_4672	QHF6-unmapped_bin_20	d__Bacteria;p__Firmicutes_A;c__Clostridia;o__Oscillospirales;f__Acutalibacteraceae;g__;s__
606	SGB_606	1508_0	Yes	0	1	MAG_5050	S108604B_bin_47	d__Bacteria;p__Bacteroidota;c__Bacteroidia;o__Bacteroidales;f__Paludibacteraceae;g__RF16;s__
607	SGB_607	1509_0	Yes	0	1	MAG_5971	Tibetan-s3480-3M_bin_14	d__Bacteria;p__Bacteroidota;c__Bacteroidia;o__Bacteroidales;f__Paludibacteraceae;g__RF16;s__
608	SGB_608	151_0	Yes	0	1	MAG_4886	QHF6-unmapped_bin_580	d__Bacteria;p__Firmicutes_A;c__Clostridia;o__Oscillospirales;f__Ruminococcaceae;g__;s__
609	SGB_609	1510_0	No	1	1	MAG_4316	LW1-s151103_bin_12	d__Bacteria;p__Bacteroidota;c__Bacteroidia;o__Bacteroidales;f__Bacteroidaceae;g__Bacteroides;s__Bacteroides pyogenes
610	SGB_610	1511_1	Yes	0	3	MAG_5983	Tibetan-s3480-40M_bin_18	d__Bacteria;p__Bacteroidota;c__Bacteroidia;o__Bacteroidales;f__Paludibacteraceae;g__RF16;s__
611	SGB_611	1512_1	Yes	0	5	MAG_684	C4979_bin_44	d__Bacteria;p__Bacteroidota;c__Bacteroidia;o__Bacteroidales;f__Paludibacteraceae;g__RF16;s__
612	SGB_612	1512_2	Yes	0	3	MAG_5809	Tibetan-s1004M_bin_13	d__Bacteria;p__Bacteroidota;c__Bacteroidia;o__Bacteroidales;f__Paludibacteraceae;g__RF16;s__
613	SGB_613	1513_1	Yes	0	3	MAG_431	Boar-s2_bin_8	d__Bacteria;p__Bacteroidota;c__Bacteroidia;o__Bacteroidales;f__Paludibacteraceae;g__RF16;s__
614	SGB_614	1513_2	Yes	0	2	MAG_465	Boar-s4_bin_10	d__Bacteria;p__Bacteroidota;c__Bacteroidia;o__Bacteroidales;f__Paludibacteraceae;g__RF16;s__
615	SGB_615	1513_3	Yes	0	1	MAG_6127	Tibetan-s3800-8M_bin_3	d__Bacteria;p__Bacteroidota;c__Bacteroidia;o__Bacteroidales;f__Paludibacteraceae;g__RF16;s__
616	SGB_616	1513_4	Yes	0	1	MAG_4102	F5617_bin_39	d__Bacteria;p__Bacteroidota;c__Bacteroidia;o__Bacteroidales;f__Paludibacteraceae;g__RF16;s__
617	SGB_617	1514_1	Yes	0	1	MAG_2749	F5165_bin_48	d__Bacteria;p__Bacteroidota;c__Bacteroidia;o__Bacteroidales;f__Paludibacteraceae;g__RF16;s__
618	SGB_618	1514_2	Yes	0	1	MAG_1041	Duroc.SH-FCR.LF3_bin_13	d__Bacteria;p__Bacteroidota;c__Bacteroidia;o__Bacteroidales;f__Paludibacteraceae;g__RF16;s__
619	SGB_619	1514_3	Yes	0	1	MAG_978	Duroc.SH-FCR.HF1_bin_19	d__Bacteria;p__Bacteroidota;c__Bacteroidia;o__Bacteroidales;f__Paludibacteraceae;g__RF16;s__
620	SGB_620	1515_0	Yes	0	1	MAG_6099	Tibetan-s3800-53F_bin_14	d__Bacteria;p__Bacteroidota;c__Bacteroidia;o__Bacteroidales;f__Paludibacteraceae;g__RF16;s__
621	SGB_621	1516_0	Yes	0	1	MAG_229	Boar-s10_bin_40	d__Bacteria;p__Firmicutes_A;c__Clostridia;o__Lachnospirales;f__Lachnospiraceae;g__Acetatifactor;s__
622	SGB_622	1517_1	Yes	0	3	MAG_4242	I5640_bin_19	d__Bacteria;p__Bacteroidota;c__Bacteroidia;o__Bacteroidales;f__Paludibacteraceae;g__RF16;s__
623	SGB_623	1518_1	Yes	0	6	MAG_762	Duroc-High1_bin_33	d__Bacteria;p__Bacteroidota;c__Bacteroidia;o__Bacteroidales;f__Paludibacteraceae;g__RF16;s__
624	SGB_624	1519_1	Yes	0	7	MAG_6094	Tibetan-s3800-48F_bin_9	d__Bacteria;p__Bacteroidota;c__Bacteroidia;o__Bacteroidales;f__Paludibacteraceae;g__RF16;s__
625	SGB_625	152_1	Yes	0	1	MAG_4583	LW2-s127592_bin_7	d__Bacteria;p__Synergistota;c__Synergistia;o__Synergistales;f__Synergistaceae;g__Cloacibacillus;s__
626	SGB_626	1520_0	Yes	0	1	MAG_5932	Tibetan-s3480-25M_bin_19	d__Bacteria;p__Bacteroidota;c__Bacteroidia;o__Bacteroidales;f__Paludibacteraceae;g__RF16;s__
627	SGB_627	1521_1	Yes	0	3	MAG_804	Duroc-High5_bin_28	d__Bacteria;p__Bacteroidota;c__Bacteroidia;o__Bacteroidales;f__Paludibacteraceae;g__RF16;s__
628	SGB_628	1522_1	No	0	17	MAG_5989	Tibetan-s3480-40M_bin_23	d__Bacteria;p__Bacteroidota;c__Bacteroidia;o__Bacteroidales;f__Paludibacteraceae;g__RF16;s__
629	SGB_629	1523_0	Yes	0	1	MAG_6032	Tibetan-s3800-18M_bin_19	d__Bacteria;p__Bacteroidota;c__Bacteroidia;o__Bacteroidales;f__Paludibacteraceae;g__RF16;s__
630	SGB_630	1524_0	Yes	0	1	MAG_6016	Tibetan-s3800-12F_bin_38	d__Bacteria;p__Bacteroidota;c__Bacteroidia;o__Bacteroidales;f__Paludibacteraceae;g__RF16;s__
631	SGB_631	1525_1	Yes	0	1	MAG_343	Boar-s19_bin_41	d__Bacteria;p__Firmicutes_A;c__Clostridia;o__Oscillospirales;f__Acutalibacteraceae;g__Ruminococcus_E;s__
632	SGB_632	1526_1	Yes	0	4	MAG_3472	F5381_bin_20	d__Bacteria;p__Firmicutes_A;c__Clostridia;o__Oscillospirales;f__Acutalibacteraceae;g__Ruminococcus_E;s__
633	SGB_633	1527_1	No	1	1	MAG_4275	LW1-s150822_bin_24	d__Bacteria;p__Firmicutes_A;c__Clostridia;o__Oscillospirales;f__Acutalibacteraceae;g__An172;s__An172 sp002160515
634	SGB_634	1528_1	Yes	0	43	MAG_915	Duroc-Low5_bin_23	d__Bacteria;p__Bacteroidota;c__Bacteroidia;o__Bacteroidales;f__UBA932;g__RC9;s__
635	SGB_635	1529_0	Yes	0	1	MAG_5977	Tibetan-s3480-3M_bin_3	d__Bacteria;p__Bacteroidota;c__Bacteroidia;o__Bacteroidales;f__UBA932;g__RC9;s__
636	SGB_636	153_1	No	4	4	MAG_4398	LW1-s151691_bin_20	d__Bacteria;p__Synergistota;c__Synergistia;o__Synergistales;f__Synergistaceae;g__Cloacibacillus;s__Cloacibacillus porcorum
637	SGB_637	1530_1	Yes	0	11	MAG_5991	Tibetan-s3480-40M_bin_25	d__Bacteria;p__Bacteroidota;c__Bacteroidia;o__Bacteroidales;f__UBA932;g__RC9;s__
638	SGB_638	1530_2	Yes	0	11	MAG_4322	LW1-s151116_bin_18	d__Bacteria;p__Bacteroidota;c__Bacteroidia;o__Bacteroidales;f__UBA932;g__RC9;s__
639	SGB_639	1531_1	Yes	0	2	MAG_6078	Tibetan-s3800-48F_bin_15	d__Bacteria;p__Bacteroidota;c__Bacteroidia;o__Bacteroidales;f__UBA932;g__RC9;s__
640	SGB_640	1532_1	Yes	0	3	MAG_268	Boar-s13_bin_14	d__Bacteria;p__Bacteroidota;c__Bacteroidia;o__Bacteroidales;f__UBA932;g__RC9;s__
641	SGB_641	1532_2	Yes	0	5	MAG_440	Boar-s35_bin_18	d__Bacteria;p__Bacteroidota;c__Bacteroidia;o__Bacteroidales;f__UBA932;g__RC9;s__
642	SGB_642	1533_1	Yes	0	5	MAG_360	Boar-s22_bin_25	d__Bacteria;p__Bacteroidota;c__Bacteroidia;o__Bacteroidales;f__UBA932;g__RC9;s__
643	SGB_643	1534_1	Yes	0	3	MAG_298	Boar-s14_bin_39	d__Bacteria;p__Bacteroidota;c__Bacteroidia;o__Bacteroidales;f__UBA932;g__RC9;s__
644	SGB_644	1535_1	No	1	1	MAG_6191	W4950_bin_18	d__Bacteria;p__Bacteroidota;c__Bacteroidia;o__Bacteroidales;f__UBA932;g__RC9;s__RC9 sp000434935
645	SGB_645	1536_1	Yes	0	1	MAG_4383	LW1-s151433_bin_3	d__Bacteria;p__Bacteroidota;c__Bacteroidia;o__Bacteroidales;f__UBA932;g__RC9;s__
646	SGB_646	1537_1	Yes	0	1	MAG_6174	W4930_bin_9	d__Bacteria;p__Bacteroidota;c__Bacteroidia;o__Bacteroidales;f__UBA932;g__RC9;s__
647	SGB_647	1538_1	Yes	0	3	MAG_332	Boar-s19_bin_14	d__Bacteria;p__Bacteroidota;c__Bacteroidia;o__Bacteroidales;f__UBA932;g__RC9;s__
648	SGB_648	1539_1	Yes	0	2	MAG_6097	Tibetan-s3800-53F_bin_12	d__Bacteria;p__Bacteroidota;c__Bacteroidia;o__Bacteroidales;f__UBA932;g__RC9;s__
649	SGB_649	154_1	No	1	1	MAG_4500	LW2-s127063_bin_35	d__Bacteria;p__Synergistota;c__Synergistia;o__Synergistales;f__Synergistaceae;g__Synergistes;s__Synergistes jonesii
650	SGB_650	1540_0	Yes	0	1	MAG_5953	Tibetan-s3480-29M_bin_15	d__Bacteria;p__Bacteroidota;c__Bacteroidia;o__Bacteroidales;f__UBA932;g__RC9;s__
651	SGB_651	1541_1	Yes	0	2	MAG_4523	LW2-s127152_bin_8	d__Bacteria;p__Bacteroidota;c__Bacteroidia;o__Bacteroidales;f__UBA932;g__RC9;s__
652	SGB_652	1542_0	Yes	0	1	MAG_6133	Tibetan-s602F_bin_17	d__Bacteria;p__Bacteroidota;c__Bacteroidia;o__Bacteroidales;f__Paludibacteraceae;g__UBA4363;s__
653	SGB_653	1543_1	Yes	0	7	MAG_1666	F4856_bin_18	d__Bacteria;p__Bacteroidota;c__Bacteroidia;o__Bacteroidales;f__UBA932;g__RC9;s__
654	SGB_654	1544_1	Yes	0	1	MAG_340	Boar-s19_bin_32	d__Bacteria;p__Bacteroidota;c__Bacteroidia;o__Bacteroidales;f__UBA932;g__RC9;s__
655	SGB_655	1545_1	Yes	0	3	MAG_2897	F5218_bin_41	d__Bacteria;p__Bacteroidota;c__Bacteroidia;o__Bacteroidales;f__UBA932;g__RC9;s__
656	SGB_656	1546_1	No	2	2	MAG_4388	LW1-s151487_bin_5	d__Bacteria;p__Bacteroidota;c__Bacteroidia;o__Bacteroidales;f__UBA932;g__RC9;s__RC9 sp000431015
657	SGB_657	1547_1	No	1	1	MAG_6217	W4975_bin_2	d__Bacteria;p__Bacteroidota;c__Bacteroidia;o__Bacteroidales;f__UBA932;g__RC9;s__RC9 sp000433355
658	SGB_658	1548_1	Yes	0	8	MAG_5055	S113504B_bin_18	d__Bacteria;p__Bacteroidota;c__Bacteroidia;o__Bacteroidales;f__UBA932;g__RC9;s__
659	SGB_659	1549_1	Yes	0	1	MAG_187	BL-unmapped_bin_56	d__Bacteria;p__Bacteroidota;c__Bacteroidia;o__Bacteroidales;f__UBA932;g__RC9;s__
660	SGB_660	155_0	Yes	0	1	MAG_75	BL-unmapped_bin_243	d__Bacteria;p__Synergistota;c__Synergistia;o__Synergistales;f__Synergistaceae;g__An23;s__
661	SGB_661	1550_0	Yes	0	1	MAG_4653	QHF6-unmapped_bin_165	d__Bacteria;p__Bacteroidota;c__Bacteroidia;o__Bacteroidales;f__UBA932;g__RC9;s__
662	SGB_662	1551_0	Yes	0	1	MAG_51	BL-unmapped_bin_190	d__Bacteria;p__Bacteroidota;c__Bacteroidia;o__Bacteroidales;f__UBA932;g__RC9;s__
663	SGB_663	1552_0	Yes	0	1	MAG_673	C4979_bin_1	d__Bacteria;p__Bacteroidota;c__Bacteroidia;o__Bacteroidales;f__UBA932;g__RC9;s__
664	SGB_664	1553_1	Yes	0	2	MAG_5408	S41004A_bin_17	d__Bacteria;p__Bacteroidota;c__Bacteroidia;o__Bacteroidales;f__UBA932;g__RC9;s__
665	SGB_665	1553_2	Yes	0	1	MAG_1733	F4888_bin_25	d__Bacteria;p__Bacteroidota;c__Bacteroidia;o__Bacteroidales;f__UBA932;g__RC9;s__
666	SGB_666	1554_1	Yes	0	4	MAG_1491	F4690_bin_39	d__Bacteria;p__Bacteroidota;c__Bacteroidia;o__Bacteroidales;f__UBA932;g__RC9;s__
667	SGB_667	1555_1	Yes	0	4	MAG_1744	F4889_bin_46	d__Bacteria;p__Bacteroidota;c__Bacteroidia;o__Bacteroidales;f__UBA932;g__RC9;s__
668	SGB_668	1556_0	Yes	0	1	MAG_114	BL-unmapped_bin_309	d__Bacteria;p__Bacteroidota;c__Bacteroidia;o__Bacteroidales;f__UBA932;g__RC9;s__
669	SGB_669	1557_1	Yes	0	4	MAG_3709	F5453_bin_46	d__Bacteria;p__Bacteroidota;c__Bacteroidia;o__Bacteroidales;f__UBA932;g__RC9;s__
670	SGB_670	1558_1	Yes	0	2	MAG_6028	Tibetan-s3800-18M_bin_14	d__Bacteria;p__Bacteroidota;c__Bacteroidia;o__Bacteroidales;f__UBA932;g__RC9;s__
671	SGB_671	1558_2	Yes	0	2	MAG_2987	F5240_bin_43	d__Bacteria;p__Bacteroidota;c__Bacteroidia;o__Bacteroidales;f__UBA932;g__RC9;s__
672	SGB_672	1559_1	Yes	0	4	MAG_3950	F5560_bin_27	d__Bacteria;p__Bacteroidota;c__Bacteroidia;o__Bacteroidales;f__UBA932;g__RC9;s__
673	SGB_673	156_0	No	1	1	MAG_4638	QHF6-unmapped_bin_141	d__Bacteria;p__Firmicutes;c__Bacilli;o__Bacillales;f__Bacillaceae;g__Bacillus;s__Bacillus paralicheniformis
674	SGB_674	1560_1	No	1	1	MAG_4522	LW2-s127152_bin_48	d__Bacteria;p__Bacteroidota;c__Bacteroidia;o__Bacteroidales;f__UBA932;g__RC9;s__RC9 sp000432655
675	SGB_675	1561_1	Yes	0	4	MAG_223	Boar-s10_bin_32	d__Bacteria;p__Bacteroidota;c__Bacteroidia;o__Bacteroidales;f__UBA932;g__RC9;s__
676	SGB_676	1562_1	Yes	0	1	MAG_533	Boar-s7_bin_39	d__Bacteria;p__Bacteroidota;c__Bacteroidia;o__Bacteroidales;f__UBA932;g__RC9;s__
677	SGB_677	1563_1	Yes	0	1	MAG_338	Boar-s19_bin_30	d__Bacteria;p__Bacteroidota;c__Bacteroidia;o__Bacteroidales;f__UBA932;g__RC9;s__
678	SGB_678	1564_1	Yes	0	1	MAG_335	Boar-s19_bin_23	d__Bacteria;p__Bacteroidota;c__Bacteroidia;o__Bacteroidales;f__UBA932;g__RC9;s__
679	SGB_679	1565_1	Yes	0	3	MAG_4465	LW2-s126575_bin_40	d__Bacteria;p__Bacteroidota;c__Bacteroidia;o__Bacteroidales;f__UBA932;g__RC9;s__
680	SGB_680	1566_1	Yes	0	3	MAG_5987	Tibetan-s3480-40M_bin_21	d__Bacteria;p__Bacteroidota;c__Bacteroidia;o__Bacteroidales;f__UBA932;g__RC9;s__
681	SGB_681	1567_1	Yes	0	31	MAG_5447	S46608A_bin_46	d__Bacteria;p__Bacteroidota;c__Bacteroidia;o__Bacteroidales;f__UBA932;g__RC9;s__
682	SGB_682	1568_1	Yes	0	1	MAG_2585	F5135_bin_43	d__Bacteria;p__Bacteroidota;c__Bacteroidia;o__Bacteroidales;f__UBA932;g__RC9;s__
683	SGB_683	1569_1	Yes	0	2	MAG_5289	S181206A_bin_32	d__Bacteria;p__Bacteroidota;c__Bacteroidia;o__Bacteroidales;f__UBA932;g__RC9;s__
684	SGB_684	157_0	Yes	0	1	MAG_256	Boar-s11_bin_34	d__Bacteria;p__Firmicutes_A;c__Clostridia;o__Oscillospirales;f__Oscillospiraceae;g__RUG626;s__
685	SGB_685	1570_1	Yes	0	4	MAG_2336	F5054_bin_20	d__Bacteria;p__Bacteroidota;c__Bacteroidia;o__Bacteroidales;f__UBA932;g__RC9;s__
686	SGB_686	1571_1	Yes	0	2	MAG_305	Boar-s14_bin_6	d__Bacteria;p__Bacteroidota;c__Bacteroidia;o__Bacteroidales;f__UBA932;g__RC9;s__
687	SGB_687	1571_2	Yes	0	1	MAG_5973	Tibetan-s3480-3M_bin_18	d__Bacteria;p__Bacteroidota;c__Bacteroidia;o__Bacteroidales;f__UBA932;g__RC9;s__
688	SGB_688	1572_1	Yes	0	6	MAG_5500	S53008A_bin_42	d__Bacteria;p__Bacteroidota;c__Bacteroidia;o__Bacteroidales;f__Paludibacteraceae;g__;s__
689	SGB_689	1573_1	Yes	0	7	MAG_2596	F5138_bin_23	d__Bacteria;p__Bacteroidota;c__Bacteroidia;o__Bacteroidales;f__Paludibacteraceae;g__;s__
690	SGB_690	1574_1	Yes	0	1	MAG_2673	F5155_bin_29	d__Bacteria;p__Firmicutes_A;c__Clostridia;o__Peptostreptococcales;f__Anaerovoracaceae;g__Eubacterium_B;s__
691	SGB_691	1575_0	Yes	0	1	MAG_4906	QHF6-unmapped_bin_615	d__Bacteria;p__Firmicutes_A;c__Clostridia;o__Peptostreptococcales;f__Anaerovoracaceae;g__Eubacterium_B;s__
692	SGB_692	1576_1	Yes	0	1	MAG_2190	F4993_bin_67	d__Bacteria;p__Firmicutes_A;c__Clostridia;o__Lachnospirales;f__Lachnospiraceae;g__;s__
693	SGB_693	1577_0	Yes	0	1	MAG_2082	F4976_bin_26	d__Bacteria;p__Firmicutes_A;c__Clostridia;o__Lachnospirales;f__Lachnospiraceae;g__;s__
694	SGB_694	1578_0	No	1	1	MAG_130	BL-unmapped_bin_338	d__Bacteria;p__Firmicutes_A;c__Clostridia;o__Lachnospirales;f__Lachnospiraceae;g__CAG-81;s__CAG-81 sp900066055
695	SGB_695	1579_0	Yes	0	1	MAG_4905	QHF6-unmapped_bin_613	d__Bacteria;p__Firmicutes_A;c__Clostridia;o__Lachnospirales;f__Lachnospiraceae;g__;s__
696	SGB_696	158_0	Yes	0	1	MAG_527	Boar-s7_bin_28	d__Bacteria;p__Firmicutes_A;c__Clostridia;o__Oscillospirales;f__Oscillospiraceae;g__RUG626;s__
697	SGB_697	1580_1	Yes	0	11	MAG_3921	F5520_bin_39	d__Bacteria;p__Bacteroidota;c__Bacteroidia;o__Bacteroidales;f__F082;g__F082;s__
698	SGB_698	1581_1	Yes	0	1	MAG_6040	Tibetan-s3800-18M_bin_4	d__Bacteria;p__Firmicutes;c__Bacilli;o__RF39;f__CAG-611;g__CAG-710;s__
699	SGB_699	1582_0	Yes	0	1	MAG_4877	QHF6-unmapped_bin_563	d__Bacteria;p__Firmicutes_B;c__Dehalobacteriia;o__UBA4068;f__UBA4068;g__;s__
700	SGB_700	1583_1	Yes	0	1	MAG_1636	F4844_bin_35	d__Bacteria;p__Bacteroidota;c__Bacteroidia;o__Bacteroidales;f__Marinilabiliaceae;g__;s__
701	SGB_701	1584_1	Yes	0	2	MAG_5759	S95008B_bin_13	d__Bacteria;p__Bacteroidota;c__Bacteroidia;o__Bacteroidales;f__Bacteroidaceae;g__Bacteroides;s__
702	SGB_702	1584_2	Yes	0	1	MAG_6125	Tibetan-s3800-8M_bin_22	d__Bacteria;p__Bacteroidota;c__Bacteroidia;o__Bacteroidales;f__Bacteroidaceae;g__Bacteroides;s__
703	SGB_703	1585_0	Yes	0	1	MAG_5729	S80312B_bin_46	d__Bacteria;p__Bacteroidota;c__Bacteroidia;o__Bacteroidales;f__Bacteroidaceae;g__Prevotella;s__
704	SGB_704	1586_1	No	1	1	MAG_1023	Duroc.SH-FCR.HM2_bin_6	d__Bacteria;p__Bacteroidota;c__Bacteroidia;o__Bacteroidales;f__Bacteroidaceae;g__Prevotella;s__Prevotella sp900315635
705	SGB_705	1587_1	Yes	0	2	MAG_797	Duroc-High4_bin_32	d__Bacteria;p__Bacteroidota;c__Bacteroidia;o__Bacteroidales;f__Bacteroidaceae;g__Prevotella;s__
706	SGB_706	1588_0	Yes	0	1	MAG_409	Boar-s2_bin_24	d__Bacteria;p__Bacteroidota;c__Bacteroidia;o__Bacteroidales;f__Bacteroidaceae;g__Prevotella;s__
707	SGB_707	1589_1	Yes	0	1	MAG_5840	Tibetan-s1400-2M_bin_4	d__Bacteria;p__Bacteroidota;c__Bacteroidia;o__Bacteroidales;f__UBA3663;g__;s__
708	SGB_708	159_0	Yes	0	1	MAG_108	BL-unmapped_bin_298	d__Bacteria;p__Firmicutes_A;c__Clostridia;o__Oscillospirales;f__Oscillospiraceae;g__;s__
709	SGB_709	1590_1	Yes	0	12	MAG_5035	S108604B_bin_12	d__Bacteria;p__Bacteroidota;c__Bacteroidia;o__Bacteroidales;f__UBA3663;g__UBA3663;s__
710	SGB_710	1591_1	Yes	0	9	MAG_3085	F5284_bin_29	d__Bacteria;p__Bacteroidota;c__Bacteroidia;o__Bacteroidales;f__UBA3663;g__UBA3663;s__
711	SGB_711	1592_1	Yes	0	5	MAG_1010	Duroc.SH-FCR.HF4_bin_10	d__Bacteria;p__Bacteroidota;c__Bacteroidia;o__Bacteroidales;f__Bacteroidaceae;g__F0040;s__
712	SGB_712	1593_0	Yes	0	1	MAG_889	Duroc-Low3_bin_6	d__Bacteria;p__Bacteroidota;c__Bacteroidia;o__Bacteroidales;f__Bacteroidaceae;g__F0040;s__
713	SGB_713	1594_0	Yes	0	1	MAG_5938	Tibetan-s3480-28F_bin_11	d__Bacteria;p__Bacteroidota;c__Bacteroidia;o__Bacteroidales;f__Bacteroidaceae;g__F0040;s__
714	SGB_714	1595_1	Yes	0	2	MAG_1005	Duroc.SH-FCR.HF3_bin_35	d__Bacteria;p__Bacteroidota;c__Bacteroidia;o__Bacteroidales;f__Bacteroidaceae;g__Prevotella;s__
715	SGB_715	1596_0	Yes	0	1	MAG_771	Duroc-High2_bin_21	d__Bacteria;p__Bacteroidota;c__Bacteroidia;o__Bacteroidales;f__Bacteroidaceae;g__Prevotella;s__
716	SGB_716	1597_1	Yes	0	8	MAG_5728	S80312B_bin_44	d__Bacteria;p__Bacteroidota;c__Bacteroidia;o__Bacteroidales;f__Bacteroidaceae;g__Prevotella;s__
717	SGB_717	1598_0	Yes	0	1	MAG_5909	Tibetan-s3006F_bin_4	d__Bacteria;p__Bacteroidota;c__Bacteroidia;o__Bacteroidales;f__Bacteroidaceae;g__Prevotella;s__
718	SGB_718	1599_1	Yes	0	13	MAG_5777	S95008B_bin_41	d__Bacteria;p__Bacteroidota;c__Bacteroidia;o__Bacteroidales;f__Bacteroidaceae;g__Prevotella;s__
719	SGB_719	16_0	Yes	0	1	MAG_1216	F4453_bin_30	d__Bacteria;p__Firmicutes;c__Bacilli;o__Bacillales_A;f__Planococcaceae;g__Psychrobacillus;s__
720	SGB_720	160_0	Yes	0	1	MAG_4618	QHF6-unmapped_bin_107	d__Bacteria;p__Firmicutes_A;c__Clostridia;o__Oscillospirales;f__Oscillospiraceae;g__;s__
721	SGB_721	1600_0	Yes	0	1	MAG_450	Boar-s35_bin_29	d__Bacteria;p__Bacteroidota;c__Bacteroidia;o__Bacteroidales;f__Bacteroidaceae;g__Prevotella;s__
722	SGB_722	1601_1	No	1	1	MAG_5033	S107802B_bin_56	d__Bacteria;p__Bacteroidota;c__Bacteroidia;o__Bacteroidales;f__Bacteroidaceae;g__Prevotella;s__Prevotella sp000434515
723	SGB_723	1602_1	No	1	1	MAG_4564	LW2-s127575_bin_28	d__Bacteria;p__Bacteroidota;c__Bacteroidia;o__Bacteroidales;f__Bacteroidaceae;g__Prevotella;s__Prevotella copri_A
724	SGB_724	1603_1	No	1	1	MAG_885	Duroc-Low3_bin_33	d__Bacteria;p__Bacteroidota;c__Bacteroidia;o__Bacteroidales;f__Bacteroidaceae;g__Prevotella;s__Prevotella sp900313215
725	SGB_725	1604_1	No	2	2	MAG_6195	W4950_bin_3	d__Bacteria;p__Bacteroidota;c__Bacteroidia;o__Bacteroidales;f__Bacteroidaceae;g__Prevotella;s__Prevotella sp002251385
726	SGB_726	1605_1	Yes	0	1	MAG_4506	LW2-s127145_bin_32	d__Bacteria;p__Bacteroidota;c__Bacteroidia;o__Bacteroidales;f__Bacteroidaceae;g__Prevotella;s__
727	SGB_727	1605_2	Yes	0	4	MAG_263	Boar-s11_bin_46	d__Bacteria;p__Bacteroidota;c__Bacteroidia;o__Bacteroidales;f__Bacteroidaceae;g__Prevotella;s__
728	SGB_728	1606_1	No	6	6	MAG_5960	Tibetan-s3480-29M_bin_27	d__Bacteria;p__Bacteroidota;c__Bacteroidia;o__Bacteroidales;f__Bacteroidaceae;g__Prevotella;s__Prevotella sp002251365
729	SGB_729	1607_1	Yes	0	2	MAG_507	Boar-s5_bin_38	d__Bacteria;p__Bacteroidota;c__Bacteroidia;o__Bacteroidales;f__Bacteroidaceae;g__Prevotella;s__
730	SGB_730	1608_1	Yes	0	1	MAG_334	Boar-s19_bin_2	d__Bacteria;p__Bacteroidota;c__Bacteroidia;o__Bacteroidales;f__Bacteroidaceae;g__Prevotella;s__
731	SGB_731	1609_0	Yes	0	1	MAG_5972	Tibetan-s3480-3M_bin_16	d__Bacteria;p__Bacteroidota;c__Bacteroidia;o__Bacteroidales;f__Bacteroidaceae;g__Prevotella;s__
732	SGB_732	161_1	Yes	0	1	MAG_415	Boar-s2_bin_31	d__Bacteria;p__Elusimicrobiota;c__Elusimicrobia;o__Elusimicrobiales;f__Elusimicrobiaceae;g__UBA1174;s__
733	SGB_733	1610_0	Yes	0	1	MAG_233	Boar-s10_bin_47	d__Bacteria;p__Bacteroidota;c__Bacteroidia;o__Bacteroidales;f__Bacteroidaceae;g__Prevotella;s__
734	SGB_734	1611_1	Yes	0	1	MAG_354	Boar-s22_bin_19	d__Bacteria;p__Bacteroidota;c__Bacteroidia;o__Bacteroidales;f__Bacteroidaceae;g__Prevotella;s__
735	SGB_735	1612_1	Yes	0	2	MAG_963	Duroc-Low8_bin_38	d__Bacteria;p__Bacteroidota;c__Bacteroidia;o__Bacteroidales;f__Bacteroidaceae;g__Prevotella;s__
736	SGB_736	1613_1	Yes	0	3	MAG_1070	Duroc.SH-FCR.LM2_bin_3	d__Bacteria;p__Bacteroidota;c__Bacteroidia;o__Bacteroidales;f__Bacteroidaceae;g__Prevotella;s__
737	SGB_737	1614_1	No	1	1	MAG_775	Duroc-High3_bin_12	d__Bacteria;p__Bacteroidota;c__Bacteroidia;o__Bacteroidales;f__Bacteroidaceae;g__Prevotella;s__Prevotella sp002251245
738	SGB_738	1615_1	No	2	2	MAG_5961	Tibetan-s3480-29M_bin_28	d__Bacteria;p__Bacteroidota;c__Bacteroidia;o__Bacteroidales;f__Bacteroidaceae;g__Prevotella;s__Prevotella sp002251435
739	SGB_739	1616_0	Yes	0	1	MAG_5749	S95006B_bin_25	d__Bacteria;p__Bacteroidota;c__Bacteroidia;o__Bacteroidales;f__Bacteroidaceae;g__Prevotella;s__
740	SGB_740	1617_1	No	1	1	MAG_4396	LW1-s151691_bin_17	d__Bacteria;p__Bacteroidota;c__Bacteroidia;o__Bacteroidales;f__Bacteroidaceae;g__Prevotella;s__Prevotella sp000834015
741	SGB_741	1618_1	Yes	0	2	MAG_791	Duroc-High4_bin_10	d__Bacteria;p__Bacteroidota;c__Bacteroidia;o__Bacteroidales;f__Bacteroidaceae;g__Prevotella;s__
742	SGB_742	1619_1	No	9	9	MAG_4395	LW1-s151691_bin_15	d__Bacteria;p__Bacteroidota;c__Bacteroidia;o__Bacteroidales;f__Bacteroidaceae;g__Prevotella;s__Prevotella sp000434975
743	SGB_743	162_1	Yes	0	2	MAG_5223	S136810A_bin_30	d__Bacteria;p__Proteobacteria;c__Gammaproteobacteria;o__Burkholderiales;f__Burkholderiaceae;g__Oxalobacter;s__
744	SGB_744	162_2	Yes	0	1	MAG_4765	QHF6-unmapped_bin_371	d__Bacteria;p__Proteobacteria;c__Gammaproteobacteria;o__Burkholderiales;f__Burkholderiaceae;g__Oxalobacter;s__
745	SGB_745	1620_1	Yes	0	1	MAG_1026	Duroc.SH-FCR.HM3_bin_17	d__Bacteria;p__Bacteroidota;c__Bacteroidia;o__Bacteroidales;f__Bacteroidaceae;g__Prevotella;s__
746	SGB_746	1620_2	Yes	0	1	MAG_6163	W4930_bin_5	d__Bacteria;p__Bacteroidota;c__Bacteroidia;o__Bacteroidales;f__Bacteroidaceae;g__Prevotella;s__
747	SGB_747	1621_0	Yes	0	1	MAG_329	Boar-s19_bin_10	d__Bacteria;p__Bacteroidota;c__Bacteroidia;o__Bacteroidales;f__Bacteroidaceae;g__Prevotella;s__
748	SGB_748	1622_1	Yes	0	1	MAG_1043	Duroc.SH-FCR.LF3_bin_2	d__Bacteria;p__Bacteroidota;c__Bacteroidia;o__Bacteroidales;f__Bacteroidaceae;g__Prevotella;s__
749	SGB_749	1623_1	Yes	0	1	MAG_803	Duroc-High5_bin_27	d__Bacteria;p__Bacteroidota;c__Bacteroidia;o__Bacteroidales;f__Bacteroidaceae;g__Prevotella;s__
750	SGB_750	1624_1	Yes	0	2	MAG_5787	S95008B_bin_6	d__Bacteria;p__Bacteroidota;c__Bacteroidia;o__Bacteroidales;f__Bacteroidaceae;g__Prevotella;s__
751	SGB_751	1625_1	Yes	0	1	MAG_2609	F5138_bin_53	d__Bacteria;p__Bacteroidota;c__Bacteroidia;o__Bacteroidales;f__Bacteroidaceae;g__Prevotella;s__
752	SGB_752	1626_1	No	1	1	MAG_4452	LW2-s126575_bin_12	d__Bacteria;p__Bacteroidota;c__Bacteroidia;o__Flavobacteriales;f__UBA1820;g__UBA1820;s__UBA1820 sp003150615
753	SGB_753	1627_1	Yes	0	1	MAG_1065	Duroc.SH-FCR.LM1_bin_2	d__Bacteria;p__Bacteroidota;c__Bacteroidia;o__Bacteroidales;f__Bacteroidaceae;g__Prevotella;s__
754	SGB_754	1628_1	No	1	1	MAG_6166	W4930_bin_54	d__Bacteria;p__Bacteroidota;c__Bacteroidia;o__Bacteroidales;f__Bacteroidaceae;g__Prevotella;s__Prevotella sp002251295
755	SGB_755	1629_0	Yes	0	1	MAG_1052	Duroc.SH-FCR.LF5_bin_14	d__Bacteria;p__Bacteroidota;c__Bacteroidia;o__Bacteroidales;f__Bacteroidaceae;g__Prevotella;s__
756	SGB_756	163_0	Yes	0	1	MAG_4791	QHF6-unmapped_bin_423	d__Bacteria;p__Firmicutes_A;c__Clostridia;o__Tissierellales;f__Peptoniphilaceae;g__Peptoniphilus_C;s__
757	SGB_757	1630_1	No	1	1	MAG_1064	Duroc.SH-FCR.LM1_bin_17	d__Bacteria;p__Bacteroidota;c__Bacteroidia;o__Bacteroidales;f__Bacteroidaceae;g__Prevotella;s__Prevotella sp002299635
758	SGB_758	1631_1	No	1	1	MAG_4573	LW2-s127575_bin_4	d__Bacteria;p__Bacteroidota;c__Bacteroidia;o__Bacteroidales;f__Bacteroidaceae;g__Prevotella;s__Prevotella sp002300055
759	SGB_759	1632_1	Yes	0	4	MAG_894	Duroc-Low4_bin_19	d__Bacteria;p__Bacteroidota;c__Bacteroidia;o__Bacteroidales;f__Bacteroidaceae;g__UBA4372;s__
760	SGB_760	1633_0	Yes	0	1	MAG_430	Boar-s2_bin_7	d__Bacteria;p__Bacteroidota;c__Bacteroidia;o__Bacteroidales;f__Bacteroidaceae;g__UBA4372;s__
761	SGB_761	1634_0	Yes	0	1	MAG_5738	S93310B_bin_16	d__Bacteria;p__Bacteroidota;c__Bacteroidia;o__Bacteroidales;f__Bacteroidaceae;g__UBA4372;s__
762	SGB_762	1635_0	Yes	0	1	MAG_4592	Laiwu-LwCeOb_bin_14	d__Bacteria;p__Bacteroidota;c__Bacteroidia;o__Bacteroidales;f__Bacteroidaceae;g__UBA4372;s__
763	SGB_763	1636_0	Yes	0	1	MAG_5880	Tibetan-s1400-55F_bin_14	d__Bacteria;p__Bacteroidota;c__Bacteroidia;o__Bacteroidales;f__Bacteroidaceae;g__UBA4372;s__
764	SGB_764	1637_1	Yes	0	4	MAG_3274	F5331_bin_7	d__Bacteria;p__Bacteroidota;c__Bacteroidia;o__Bacteroidales;f__Bacteroidaceae;g__UBA4334;s__
765	SGB_765	1638_0	Yes	0	1	MAG_313	Boar-s18_bin_16	d__Bacteria;p__Bacteroidota;c__Bacteroidia;o__Bacteroidales;f__Bacteroidaceae;g__UBA4334;s__
766	SGB_766	1639_1	Yes	0	3	MAG_1057	Duroc.SH-FCR.LF5_bin_22	d__Bacteria;p__Bacteroidota;c__Bacteroidia;o__Bacteroidales;f__Bacteroidaceae;g__Prevotellamassilia;s__
767	SGB_767	164_0	Yes	0	1	MAG_6037	Tibetan-s3800-18M_bin_30	d__Bacteria;p__Verrucomicrobiota;c__Kiritimatiellae;o__RFP12;f__UBA1067;g__UBA1067;s__
768	SGB_768	1640_1	Yes	0	2	MAG_385	Boar-s23_bin_33	d__Bacteria;p__Bacteroidota;c__Bacteroidia;o__Bacteroidales;f__Bacteroidaceae;g__Prevotellamassilia;s__
769	SGB_769	1641_1	Yes	0	12	MAG_859	Duroc-Low1_bin_26	d__Bacteria;p__Bacteroidota;c__Bacteroidia;o__Bacteroidales;f__Bacteroidaceae;g__Prevotellamassilia;s__
770	SGB_770	1642_0	Yes	0	1	MAG_4601	Laiwu-LwIlLe_bin_9	d__Bacteria;p__Bacteroidota;c__Bacteroidia;o__Bacteroidales;f__Bacteroidaceae;g__F0040;s__
771	SGB_771	1643_0	No	1	1	MAG_6168	W4930_bin_58	d__Bacteria;p__Bacteroidota;c__Bacteroidia;o__Bacteroidales;f__Bacteroidaceae;g__Prevotella;s__Prevotella sp900317545
772	SGB_772	1644_1	Yes	0	7	MAG_389	Boar-s23_bin_37	d__Bacteria;p__Bacteroidota;c__Bacteroidia;o__Bacteroidales;f__Bacteroidaceae;g__Prevotellamassilia;s__
773	SGB_773	1645_0	Yes	0	1	MAG_5298	S181206A_bin_9	d__Bacteria;p__Bacteroidota;c__Bacteroidia;o__Bacteroidales;f__Bacteroidaceae;g__Prevotellamassilia;s__
774	SGB_774	1646_1	Yes	0	1	MAG_6216	W4975_bin_18	d__Bacteria;p__Bacteroidota;c__Bacteroidia;o__Bacteroidales;f__Bacteroidaceae;g__Prevotellamassilia;s__
775	SGB_775	1646_2	Yes	0	1	MAG_6239	W4982_bin_10	d__Bacteria;p__Bacteroidota;c__Bacteroidia;o__Bacteroidales;f__Bacteroidaceae;g__Prevotellamassilia;s__
776	SGB_776	1647_0	Yes	0	1	MAG_4551	LW2-s127530_bin_28	d__Bacteria;p__Bacteroidota;c__Bacteroidia;o__Bacteroidales;f__Bacteroidaceae;g__Prevotellamassilia;s__
777	SGB_777	1648_0	Yes	0	1	MAG_5783	S95008B_bin_52	d__Bacteria;p__Bacteroidota;c__Bacteroidia;o__Bacteroidales;f__Bacteroidaceae;g__Prevotellamassilia;s__
778	SGB_778	1649_1	Yes	0	5	MAG_518	Boar-s7_bin_15	d__Bacteria;p__Bacteroidota;c__Bacteroidia;o__Bacteroidales;f__Bacteroidaceae;g__Prevotellamassilia;s__
779	SGB_779	1649_2	Yes	0	5	MAG_983	Duroc.SH-FCR.HF2_bin_13	d__Bacteria;p__Bacteroidota;c__Bacteroidia;o__Bacteroidales;f__Bacteroidaceae;g__Prevotellamassilia;s__
780	SGB_780	165_1	Yes	0	1	MAG_2176	F4993_bin_15	d__Bacteria;p__Firmicutes_A;c__Clostridia;o__Lachnospirales;f__Lachnospiraceae;g__;s__
781	SGB_781	1650_1	Yes	0	3	MAG_4509	LW2-s127145_bin_51	d__Bacteria;p__Bacteroidota;c__Bacteroidia;o__Bacteroidales;f__Bacteroidaceae;g__Prevotellamassilia;s__
782	SGB_782	1651_1	Yes	0	3	MAG_6160	W4930_bin_47	d__Bacteria;p__Bacteroidota;c__Bacteroidia;o__Bacteroidales;f__Bacteroidaceae;g__Prevotellamassilia;s__
783	SGB_783	1652_1	Yes	0	1	MAG_3754	F5476_bin_46	d__Bacteria;p__Bacteroidota;c__Bacteroidia;o__Bacteroidales;f__Bacteroidaceae;g__Prevotella;s__
784	SGB_784	1653_0	Yes	0	1	MAG_164	BL-unmapped_bin_400	d__Bacteria;p__Bacteroidota;c__Bacteroidia;o__Bacteroidales;f__Bacteroidaceae;g__Prevotella;s__
785	SGB_785	1654_1	Yes	0	2	MAG_2710	F5158_bin_69	d__Bacteria;p__Bacteroidota;c__Bacteroidia;o__Bacteroidales;f__Bacteroidaceae;g__Prevotella;s__
786	SGB_786	1654_2	Yes	0	1	MAG_96	BL-unmapped_bin_276	d__Bacteria;p__Bacteroidota;c__Bacteroidia;o__Bacteroidales;f__Bacteroidaceae;g__Prevotella;s__
787	SGB_787	1655_1	Yes	0	1	MAG_4382	LW1-s151433_bin_24	d__Bacteria;p__Bacteroidota;c__Bacteroidia;o__Bacteroidales;f__Bacteroidaceae;g__Prevotella;s__
788	SGB_788	1656_0	Yes	0	1	MAG_4318	LW1-s151103_bin_17	d__Bacteria;p__Bacteroidota;c__Bacteroidia;o__Bacteroidales;f__Bacteroidaceae;g__Prevotella;s__
789	SGB_789	1657_1	Yes	0	1	MAG_4609	Laiwu-LwJeOb_bin_7	d__Bacteria;p__Bacteroidota;c__Bacteroidia;o__Bacteroidales;f__Bacteroidaceae;g__UBA4372;s__
790	SGB_790	1658_1	Yes	0	1	MAG_2698	F5158_bin_15	d__Bacteria;p__Bacteroidota;c__Bacteroidia;o__Bacteroidales;f__Porphyromonadaceae;g__Porphyromonas;s__
791	SGB_791	1659_1	Yes	0	1	MAG_481	Boar-s4_bin_28	d__Bacteria;p__Bacteroidota;c__Bacteroidia;o__Bacteroidales;f__Tannerellaceae;g__Parabacteroides;s__
792	SGB_792	166_0	Yes	0	1	MAG_13	BL-unmapped_bin_13	d__Bacteria;p__Firmicutes_A;c__Clostridia;o__Lachnospirales;f__Lachnospiraceae;g__UBA1066_A;s__
793	SGB_793	1660_0	Yes	0	1	MAG_429	Boar-s2_bin_48	d__Bacteria;p__Bacteroidota;c__Bacteroidia;o__Bacteroidales;f__Bacteroidaceae;g__Bacteroides;s__
794	SGB_794	1661_1	Yes	0	1	MAG_216	Boar-s10_bin_21	d__Bacteria;p__Bacteroidota;c__Bacteroidia;o__Bacteroidales;f__Bacteroidaceae;g__UBA4372;s__
795	SGB_795	1662_1	Yes	0	1	MAG_6068	Tibetan-s3800-26F_bin_17	d__Bacteria;p__Bacteroidota;c__Bacteroidia;o__Bacteroidales;f__Bacteroidaceae;g__UBA4372;s__
796	SGB_796	1663_0	Yes	0	1	MAG_1000	Duroc.SH-FCR.HF3_bin_25	d__Bacteria;p__Bacteroidota;c__Bacteroidia;o__Bacteroidales;f__Bacteroidaceae;g__UBA4372;s__
797	SGB_797	1664_1	No	1	1	MAG_1387	F4658_bin_20	d__Bacteria;p__Bacteroidota;c__Bacteroidia;o__Bacteroidales;f__Bacteroidaceae;g__UBA4334;s__UBA4334 sp900316975
798	SGB_798	1665_1	Yes	0	4	MAG_1062	Duroc.SH-FCR.LM1_bin_1	d__Bacteria;p__Bacteroidota;c__Bacteroidia;o__Bacteroidales;f__Bacteroidaceae;g__Prevotellamassilia;s__
799	SGB_799	1665_2	Yes	0	1	MAG_1046	Duroc.SH-FCR.LF3_bin_8	d__Bacteria;p__Bacteroidota;c__Bacteroidia;o__Bacteroidales;f__Bacteroidaceae;g__Prevotellamassilia;s__
800	SGB_800	1665_3	Yes	0	1	MAG_2727	F5163_bin_51	d__Bacteria;p__Bacteroidota;c__Bacteroidia;o__Bacteroidales;f__Bacteroidaceae;g__Prevotellamassilia;s__
801	SGB_801	1666_1	Yes	0	1	MAG_748	C5071_bin_37	d__Bacteria;p__Bacteroidota;c__Bacteroidia;o__Bacteroidales;f__Tannerellaceae;g__Parabacteroides;s__
802	SGB_802	1667_1	Yes	0	6	MAG_4521	LW2-s127152_bin_47	d__Bacteria;p__Bacteroidota;c__Bacteroidia;o__Bacteroidales;f__Tannerellaceae;g__Parabacteroides;s__
803	SGB_803	1668_1	Yes	0	2	MAG_5904	Tibetan-s3006F_bin_14	d__Bacteria;p__Bacteroidota;c__Bacteroidia;o__Bacteroidales;f__Tannerellaceae;g__Parabacteroides;s__
804	SGB_804	1669_0	Yes	0	1	MAG_483	Boar-s4_bin_32	d__Bacteria;p__Bacteroidota;c__Bacteroidia;o__Bacteroidales;f__Tannerellaceae;g__Parabacteroides;s__
805	SGB_805	167_0	Yes	0	1	MAG_4858	QHF6-unmapped_bin_534	d__Bacteria;p__Firmicutes_A;c__Clostridia;o__Lachnospirales;f__Lachnospiraceae;g__Dorea;s__
806	SGB_806	1670_0	Yes	0	1	MAG_4704	QHF6-unmapped_bin_253	d__Bacteria;p__Bacteroidota;c__Bacteroidia;o__Bacteroidales;f__Tannerellaceae;g__Parabacteroides;s__
807	SGB_807	1671_1	No	4	4	MAG_4340	LW1-s151250_bin_11	d__Bacteria;p__Bacteroidota;c__Bacteroidia;o__Bacteroidales;f__Tannerellaceae;g__Parabacteroides;s__Parabacteroides distasonis
808	SGB_808	1672_1	No	1	1	MAG_4281	LW1-s150947_bin_15	d__Bacteria;p__Bacteroidota;c__Bacteroidia;o__Bacteroidales;f__Tannerellaceae;g__Parabacteroides;s__Parabacteroides merdae
809	SGB_809	1673_1	No	1	1	MAG_4536	LW2-s127153_bin_5	d__Bacteria;p__Bacteroidota;c__Bacteroidia;o__Bacteroidales;f__Tannerellaceae;g__Parabacteroides;s__Parabacteroides goldsteinii
810	SGB_810	1674_1	No	4	4	MAG_5660	S75706A_bin_2	d__Bacteria;p__Bacteroidota;c__Bacteroidia;o__Bacteroidales;f__Tannerellaceae;g__Parabacteroides;s__Parabacteroides sp000436495
811	SGB_811	1675_0	No	1	1	MAG_3172	F5302_bin_20	d__Bacteria;p__Firmicutes;c__Bacilli;o__Lactobacillales;f__Lactobacillaceae;g__Lactobacillus_G;s__Lactobacillus_G brevis
812	SGB_812	1676_1	Yes	0	2	MAG_323	Boar-s18_bin_5	d__Bacteria;p__Bacteroidota;c__Bacteroidia;o__Bacteroidales;f__Muribaculaceae;g__UBA7173_A;s__
813	SGB_813	1677_1	Yes	0	4	MAG_220	Boar-s10_bin_28	d__Bacteria;p__Bacteroidota;c__Bacteroidia;o__Bacteroidales;f__Muribaculaceae;g__;s__
814	SGB_814	1678_1	Yes	0	1	MAG_2801	F5181_bin_11	d__Bacteria;p__Bacteroidota;c__Bacteroidia;o__Bacteroidales;f__Porphyromonadaceae;g__Porphyromonas;s__
815	SGB_815	1679_1	No	2	2	MAG_6284	W5021_bin_46	d__Bacteria;p__Bacteroidota;c__Bacteroidia;o__Bacteroidales;f__Muribaculaceae;g__CAG-1031;s__CAG-1031 sp000431215
816	SGB_816	168_0	Yes	0	1	MAG_5010	QHF6-unmapped_bin_97	d__Bacteria;p__Firmicutes_A;c__Clostridia;o__Lachnospirales;f__Lachnospiraceae;g__;s__
817	SGB_817	1680_0	Yes	0	1	MAG_5839	Tibetan-s1400-2M_bin_23	d__Bacteria;p__Bacteroidota;c__Bacteroidia;o__Bacteroidales;f__Muribaculaceae;g__CAG-873;s__
818	SGB_818	1681_1	Yes	0	1	MAG_3630	F5432_bin_29	d__Bacteria;p__Bacteroidota;c__Bacteroidia;o__Bacteroidales;f__Muribaculaceae;g__UBA7173;s__
819	SGB_819	1682_0	Yes	0	1	MAG_377	Boar-s23_bin_22	d__Bacteria;p__Bacteroidota;c__Bacteroidia;o__Bacteroidales;f__Muribaculaceae;g__UBA7173_A;s__
820	SGB_820	1683_1	No	2	2	MAG_6170	W4930_bin_6	d__Bacteria;p__Bacteroidota;c__Bacteroidia;o__Bacteroidales;f__Muribaculaceae;g__C941;s__C941 sp900321725
821	SGB_821	1684_0	Yes	0	1	MAG_116	BL-unmapped_bin_312	d__Bacteria;p__Bacteroidota;c__Bacteroidia;o__Bacteroidales;f__Muribaculaceae;g__UBA7173;s__
822	SGB_822	1685_0	Yes	0	1	MAG_120	BL-unmapped_bin_319	d__Bacteria;p__Bacteroidota;c__Bacteroidia;o__Bacteroidales;f__Muribaculaceae;g__UBA7173;s__
823	SGB_823	1686_1	Yes	0	3	MAG_282	Boar-s14_bin_17	d__Bacteria;p__Bacteroidota;c__Bacteroidia;o__Bacteroidales;f__Muribaculaceae;g__CAG-279;s__
824	SGB_824	1687_1	Yes	0	15	MAG_5570	S60108B_bin_21	d__Bacteria;p__Bacteroidota;c__Bacteroidia;o__Bacteroidales;f__Muribaculaceae;g__CAG-279;s__
825	SGB_825	1688_1	Yes	0	3	MAG_2918	F5224_bin_39	d__Bacteria;p__Bacteroidota;c__Bacteroidia;o__Bacteroidales;f__Muribaculaceae;g__CAG-873;s__
826	SGB_826	1689_1	Yes	0	3	MAG_363	Boar-s22_bin_3	d__Bacteria;p__Bacteroidota;c__Bacteroidia;o__Bacteroidales;f__Muribaculaceae;g__CAG-873;s__
827	SGB_827	1689_2	Yes	0	1	MAG_4369	LW1-s151260_bin_42	d__Bacteria;p__Bacteroidota;c__Bacteroidia;o__Bacteroidales;f__Muribaculaceae;g__CAG-873;s__
828	SGB_828	169_1	Yes	0	17	MAG_997	Duroc.SH-FCR.HF3_bin_21	d__Bacteria;p__Firmicutes_A;c__Clostridia;o__Christensenellales;f__CAG-138;g__PeH17;s__
829	SGB_829	1690_0	Yes	0	1	MAG_5914	Tibetan-s3480-16M_bin_10	d__Bacteria;p__Bacteroidota;c__Bacteroidia;o__Bacteroidales;f__Muribaculaceae;g__CAG-873;s__
830	SGB_830	1691_1	No	1	1	MAG_6159	W4930_bin_45	d__Bacteria;p__Bacteroidota;c__Bacteroidia;o__Bacteroidales;f__Muribaculaceae;g__CAG-873;s__CAG-873 sp001701165
831	SGB_831	1692_0	No	1	1	MAG_6154	W4930_bin_38	d__Bacteria;p__Bacteroidota;c__Bacteroidia;o__Bacteroidales;f__Barnesiellaceae;g__Barnesiella;s__Barnesiella intestinihominis
832	SGB_832	1693_1	Yes	0	1	MAG_4678	QHF6-unmapped_bin_211	d__Bacteria;p__Bacteroidota;c__Bacteroidia;o__Bacteroidales;f__Muribaculaceae;g__CAG-873;s__
833	SGB_833	1694_1	Yes	0	2	MAG_6114	Tibetan-s3800-53F_bin_4	d__Bacteria;p__Bacteroidota;c__Bacteroidia;o__Bacteroidales;f__Muribaculaceae;g__CAG-873;s__
834	SGB_834	1695_1	Yes	0	1	MAG_4767	QHF6-unmapped_bin_374	d__Bacteria;p__Bacteroidota;c__Bacteroidia;o__Bacteroidales;f__Muribaculaceae;g__CAG-873;s__
835	SGB_835	1696_1	Yes	0	1	MAG_6208	W4974_bin_24	d__Bacteria;p__Bacteroidota;c__Bacteroidia;o__Bacteroidales;f__Muribaculaceae;g__CAG-873;s__
836	SGB_836	1697_1	Yes	0	5	MAG_2911	F5224_bin_21	d__Bacteria;p__Bacteroidota;c__Bacteroidia;o__Bacteroidales;f__Muribaculaceae;g__CAG-873;s__
837	SGB_837	1698_0	Yes	0	1	MAG_4288	LW1-s150947_bin_33	d__Bacteria;p__Bacteroidota;c__Bacteroidia;o__Bacteroidales;f__Muribaculaceae;g__CAG-873;s__
838	SGB_838	1699_1	Yes	0	2	MAG_468	Boar-s4_bin_13	d__Bacteria;p__Bacteroidota;c__Bacteroidia;o__Bacteroidales;f__Muribaculaceae;g__CAG-873;s__
839	SGB_839	17_1	Yes	0	1	MAG_1214	F4453_bin_24	d__Bacteria;p__Firmicutes;c__Bacilli;o__Bacillales_A;f__Planococcaceae;g__Solibacillus;s__
840	SGB_840	170_1	Yes	0	1	MAG_767	Duroc-High2_bin_15	d__Bacteria;p__Verrucomicrobiota;c__Kiritimatiellae;o__RFP12;f__UBA1067;g__UBA1731;s__
841	SGB_841	1700_1	Yes	0	2	MAG_6233	W4978_bin_31	d__Bacteria;p__Bacteroidota;c__Bacteroidia;o__Bacteroidales;f__Muribaculaceae;g__CAG-873;s__
842	SGB_842	1701_1	Yes	0	3	MAG_6190	W4950_bin_16	d__Bacteria;p__Bacteroidota;c__Bacteroidia;o__Bacteroidales;f__Muribaculaceae;g__CAG-873;s__
843	SGB_843	1702_1	Yes	0	19	MAG_6334	W5042_bin_35	d__Bacteria;p__Bacteroidota;c__Bacteroidia;o__Bacteroidales;f__Muribaculaceae;g__C941;s__
844	SGB_844	1703_1	Yes	0	60	MAG_3084	F5284_bin_2	d__Bacteria;p__Bacteroidota;c__Bacteroidia;o__Bacteroidales;f__Muribaculaceae;g__C941;s__
845	SGB_845	1704_1	Yes	0	1	MAG_3143	F5299_bin_28	d__Bacteria;p__Bacteroidota;c__Bacteroidia;o__Bacteroidales;f__Muribaculaceae;g__C941;s__
846	SGB_846	1705_1	Yes	0	2	MAG_1192	F4399_bin_42	d__Bacteria;p__Bacteroidota;c__Bacteroidia;o__Bacteroidales;f__Muribaculaceae;g__C941;s__
847	SGB_847	1706_1	Yes	0	2	MAG_995	Duroc.SH-FCR.HF3_bin_2	d__Bacteria;p__Bacteroidota;c__Bacteroidia;o__Bacteroidales;f__Muribaculaceae;g__;s__
848	SGB_848	1706_2	Yes	0	2	MAG_288	Boar-s14_bin_25	d__Bacteria;p__Bacteroidota;c__Bacteroidia;o__Bacteroidales;f__Muribaculaceae;g__;s__
849	SGB_849	1707_0	Yes	0	1	MAG_238	Boar-s10_bin_8	d__Bacteria;p__Bacteroidota;c__Bacteroidia;o__Bacteroidales;f__Muribaculaceae;g__;s__
850	SGB_850	1708_0	Yes	0	1	MAG_4746	QHF6-unmapped_bin_337	d__Bacteria;p__Bacteroidota;c__Bacteroidia;o__Bacteroidales;f__Muribaculaceae;g__;s__
851	SGB_851	1709_1	Yes	0	1	MAG_996	Duroc.SH-FCR.HF3_bin_20	d__Bacteria;p__Bacteroidota;c__Bacteroidia;o__Bacteroidales;f__Muribaculaceae;g__CAG-279;s__
852	SGB_852	171_0	Yes	0	1	MAG_4658	QHF6-unmapped_bin_173	d__Bacteria;p__Verrucomicrobiota;c__Kiritimatiellae;o__RFP12;f__UBA1067;g__UBA1067;s__
853	SGB_853	1710_0	No	1	1	MAG_5713	S77806B_bin_39	d__Bacteria;p__Bacteroidota;c__Bacteroidia;o__Bacteroidales;f__Muribaculaceae;g__CAG-279;s__CAG-279 sp000437795
854	SGB_854	1711_1	No	1	1	MAG_5302	S191108A_bin_37	d__Bacteria;p__Bacteroidota;c__Bacteroidia;o__Bacteroidales;f__Bacteroidaceae;g__Bacteroides;s__Bacteroides fragilis_A
855	SGB_855	1712_1	No	1	1	MAG_3160	F5300_bin_35	d__Bacteria;p__Bacteroidota;c__Bacteroidia;o__Bacteroidales;f__Bacteroidaceae;g__Bacteroides;s__Bacteroides fragilis
856	SGB_856	1713_1	No	1	1	MAG_4459	LW2-s126575_bin_27	d__Bacteria;p__Bacteroidota;c__Bacteroidia;o__Bacteroidales;f__Bacteroidaceae;g__Bacteroides_B;s__Bacteroides_B vulgatus
857	SGB_857	1714_1	No	1	1	MAG_4315	LW1-s151103_bin_11	d__Bacteria;p__Bacteroidota;c__Bacteroidia;o__Bacteroidales;f__Bacteroidaceae;g__Bacteroides;s__Bacteroides thetaiotaomicron
858	SGB_858	1715_0	No	1	1	MAG_4308	LW1-s151070_bin_18	d__Bacteria;p__Bacteroidota;c__Bacteroidia;o__Bacteroidales;f__Bacteroidaceae;g__Bacteroides;s__Bacteroides caccae
859	SGB_859	1716_1	Yes	0	2	MAG_412	Boar-s2_bin_29	d__Bacteria;p__Bacteroidota;c__Bacteroidia;o__Bacteroidales;f__Bacteroidaceae;g__Bacteroides;s__
860	SGB_860	1717_0	Yes	0	1	MAG_471	Boar-s4_bin_18	d__Bacteria;p__Bacteroidota;c__Bacteroidia;o__Bacteroidales;f__Bacteroidaceae;g__Bacteroides;s__
861	SGB_861	1718_0	Yes	0	1	MAG_480	Boar-s4_bin_27	d__Bacteria;p__Bacteroidota;c__Bacteroidia;o__Bacteroidales;f__Bacteroidaceae;g__Bacteroides;s__
862	SGB_862	1719_1	Yes	0	2	MAG_6235	W4978_bin_4	d__Bacteria;p__Bacteroidota;c__Bacteroidia;o__Bacteroidales;f__Bacteroidaceae;g__Bacteroides;s__
863	SGB_863	172_1	Yes	0	1	MAG_1699	F4873_bin_26	d__Bacteria;p__Firmicutes_A;c__Clostridia;o__Oscillospirales;f__Acutalibacteraceae;g__;s__
864	SGB_864	1720_1	Yes	0	3	MAG_4477	LW2-s126610_bin_18	d__Bacteria;p__Bacteroidota;c__Bacteroidia;o__Bacteroidales;f__Bacteroidaceae;g__Bacteroides;s__
865	SGB_865	1721_0	Yes	0	1	MAG_4285	LW1-s150947_bin_27	d__Bacteria;p__Bacteroidota;c__Bacteroidia;o__Bacteroidales;f__Bacteroidaceae;g__Bacteroides;s__
866	SGB_866	1722_0	Yes	0	1	MAG_166	BL-unmapped_bin_403	d__Bacteria;p__Bacteroidota;c__Bacteroidia;o__Bacteroidales;f__Bacteroidaceae;g__Bacteroides;s__
867	SGB_867	1723_1	Yes	0	4	MAG_1495	F4690_bin_47	d__Bacteria;p__Bacteroidota;c__Bacteroidia;o__Bacteroidales;f__Bacteroidaceae;g__Bacteroides;s__
868	SGB_868	1724_1	No	2	2	MAG_5507	S53008A_bin_63	d__Bacteria;p__Bacteroidota;c__Bacteroidia;o__Bacteroidales;f__Bacteroidaceae;g__Bacteroides;s__Bacteroides togonis
869	SGB_869	1725_1	Yes	0	2	MAG_4429	LW1-sD151116_bin_39	d__Bacteria;p__Bacteroidota;c__Bacteroidia;o__Bacteroidales;f__Bacteroidaceae;g__Bacteroides_A;s__
870	SGB_870	1726_0	Yes	0	1	MAG_424	Boar-s2_bin_41	d__Bacteria;p__Bacteroidota;c__Bacteroidia;o__Bacteroidales;f__Bacteroidaceae;g__Bacteroides_A;s__
871	SGB_871	1727_0	Yes	0	1	MAG_764	Duroc-High1_bin_44	d__Bacteria;p__Bacteroidota;c__Bacteroidia;o__Bacteroidales;f__Bacteroidaceae;g__;s__
872	SGB_872	1728_1	Yes	0	1	MAG_2203	F5012_bin_34	d__Bacteria;p__Bacteroidota;c__Bacteroidia;o__Bacteroidales;f__Bacteroidaceae;g__UBA1773;s__
873	SGB_873	1729_0	Yes	0	1	MAG_2699	F5158_bin_16	d__Bacteria;p__Firmicutes_A;c__Clostridia;o__Lachnospirales;f__Lachnospiraceae;g__;s__
874	SGB_874	173_1	Yes	0	11	MAG_5641	S72204A_bin_10	d__Bacteria;p__Firmicutes_A;c__Clostridia;o__Oscillospirales;f__Acutalibacteraceae;g__;s__
875	SGB_875	1730_1	Yes	0	1	MAG_5094	S124310A_bin_11	d__Bacteria;p__Bacteroidota;c__Bacteroidia;o__Bacteroidales;f__Bacteroidaceae;g__Bacteroides_A;s__
876	SGB_876	1731_0	Yes	0	1	MAG_2706	F5158_bin_49	d__Bacteria;p__Bacteroidota;c__Bacteroidia;o__Bacteroidales;f__Bacteroidaceae;g__Prevotella;s__
877	SGB_877	1732_1	No	1	1	MAG_4560	LW2-s127575_bin_17	d__Bacteria;p__Bacteroidota;c__Bacteroidia;o__Bacteroidales;f__Bacteroidaceae;g__Bacteroides_A;s__Bacteroides_A coprophilus
878	SGB_878	1733_1	Yes	0	1	MAG_2350	F5058_bin_29	d__Bacteria;p__Bacteroidota;c__Bacteroidia;o__Bacteroidales;f__Bacteroidaceae;g__Bacteroides_A;s__
879	SGB_879	1734_1	No	0	8	MAG_5650	S72204A_bin_33	d__Bacteria;p__Bacteroidota;c__Bacteroidia;o__Bacteroidales;f__Bacteroidaceae;g__Bacteroides_A;s__Bacteroides_A plebeius_A
880	SGB_880	1735_1	No	1	1	MAG_4328	LW1-s151246_bin_1	d__Bacteria;p__Bacteroidota;c__Bacteroidia;o__Bacteroidales;f__Bacteroidaceae;g__Bacteroides;s__Bacteroides heparinolyticus
881	SGB_881	1736_1	No	3	3	MAG_4416	LW1-s151760_bin_9	d__Bacteria;p__Bacteroidota;c__Bacteroidia;o__Bacteroidales;f__Bacteroidaceae;g__Bacteroides;s__Bacteroides uniformis
882	SGB_882	1737_0	No	1	1	MAG_4311	LW1-s151087_bin_10	d__Bacteria;p__Bacteroidota;c__Bacteroidia;o__Bacteroidales;f__Bacteroidaceae;g__Bacteroides;s__Bacteroides fluxus
883	SGB_883	1738_1	Yes	0	4	MAG_357	Boar-s22_bin_22	d__Bacteria;p__Bacteroidota;c__Bacteroidia;o__Bacteroidales;f__Muribaculaceae;g__CAG-279;s__
884	SGB_884	1739_1	Yes	0	3	MAG_6194	W4950_bin_27	d__Bacteria;p__Bacteroidota;c__Bacteroidia;o__Bacteroidales;f__Bacteroidaceae;g__Prevotella;s__
885	SGB_885	174_1	Yes	0	11	MAG_2147	F4987_bin_53	d__Bacteria;p__Firmicutes_A;c__Clostridia;o__Oscillospirales;f__Acutalibacteraceae;g__;s__
886	SGB_886	1740_0	No	1	1	MAG_986	Duroc.SH-FCR.HF2_bin_19	d__Bacteria;p__Bacteroidota;c__Bacteroidia;o__Bacteroidales;f__Bacteroidaceae;g__Prevotella;s__Prevotella sp900322035
887	SGB_887	1741_0	Yes	0	1	MAG_6171	W4930_bin_60	d__Bacteria;p__Bacteroidota;c__Bacteroidia;o__Bacteroidales;f__Bacteroidaceae;g__UBA6382;s__
888	SGB_888	1742_1	Yes	0	12	MAG_2874	F5210_bin_24	d__Bacteria;p__Bacteroidota;c__Bacteroidia;o__Bacteroidales;f__Muribaculaceae;g__CAG-485;s__
889	SGB_889	1743_0	Yes	0	1	MAG_211	Boar-s10_bin_11	d__Bacteria;p__Bacteroidota;c__Bacteroidia;o__Bacteroidales;f__Muribaculaceae;g__CAG-485;s__
890	SGB_890	1744_0	Yes	0	1	MAG_2261	F5023_bin_61	d__Bacteria;p__Bacteroidota;c__Bacteroidia;o__Bacteroidales;f__Muribaculaceae;g__CAG-485;s__
891	SGB_891	1745_1	No	1	1	MAG_3891	F5511_bin_47	d__Bacteria;p__Bacteroidota;c__Bacteroidia;o__Bacteroidales;f__Muribaculaceae;g__CAG-485;s__CAG-485 sp000437495
892	SGB_892	1746_1	Yes	0	3	MAG_1989	F4960_bin_20	d__Bacteria;p__Bacteroidota;c__Bacteroidia;o__Bacteroidales;f__Muribaculaceae;g__CAG-485;s__
893	SGB_893	1747_1	Yes	0	1	MAG_3526	F5399_bin_28	d__Bacteria;p__Bacteroidota;c__Bacteroidia;o__Bacteroidales;f__Muribaculaceae;g__;s__
894	SGB_894	1748_1	Yes	0	1	MAG_3458	F5379_bin_63	d__Bacteria;p__Bacteroidota;c__Bacteroidia;o__Bacteroidales;f__Muribaculaceae;g__CAG-485;s__
895	SGB_895	1748_2	No	1	1	MAG_3089	F5284_bin_47	d__Bacteria;p__Bacteroidota;c__Bacteroidia;o__Bacteroidales;f__Muribaculaceae;g__CAG-485;s__CAG-485 sp900321585
896	SGB_896	1749_0	No	1	1	MAG_1967	F4954_bin_64	d__Bacteria;p__Bacteroidota;c__Bacteroidia;o__Bacteroidales;f__Muribaculaceae;g__UBA7173;s__UBA7173 sp001701135
897	SGB_897	175_0	Yes	0	1	MAG_3151	F5299_bin_6	d__Bacteria;p__Firmicutes_A;c__Clostridia;o__Oscillospirales;f__Acutalibacteraceae;g__;s__
898	SGB_898	1750_1	Yes	0	1	MAG_6220	W4975_bin_3	d__Bacteria;p__Bacteroidota;c__Bacteroidia;o__Bacteroidales;f__Muribaculaceae;g__CAG-485;s__
899	SGB_899	1751_1	No	1	1	MAG_3497	F5385_bin_18	d__Bacteria;p__Bacteroidota;c__Bacteroidia;o__Bacteroidales;f__Muribaculaceae;g__CAG-485;s__CAG-485 sp002491165
900	SGB_900	1752_0	Yes	0	1	MAG_4641	QHF6-unmapped_bin_146	d__Bacteria;p__Bacteroidota;c__Bacteroidia;o__Bacteroidales;f__Muribaculaceae;g__CAG-485;s__
901	SGB_901	1753_1	Yes	0	2	MAG_788	Duroc-High3_bin_46	d__Bacteria;p__Bacteroidota;c__Bacteroidia;o__Bacteroidales;f__Muribaculaceae;g__;s__
902	SGB_902	1754_1	Yes	0	3	MAG_463	Boar-s35_bin_9	d__Bacteria;p__Bacteroidota;c__Bacteroidia;o__Bacteroidales;f__Muribaculaceae;g__;s__
903	SGB_903	1755_1	Yes	0	1	MAG_4280	LW1-s150947_bin_11	d__Bacteria;p__Bacteroidota;c__Bacteroidia;o__Bacteroidales;f__Muribaculaceae;g__;s__
904	SGB_904	1756_1	Yes	0	1	MAG_254	Boar-s11_bin_32	d__Bacteria;p__Bacteroidota;c__Bacteroidia;o__Bacteroidales;f__Muribaculaceae;g__;s__
905	SGB_905	1757_1	Yes	0	1	MAG_365	Boar-s22_bin_5	d__Bacteria;p__Bacteroidota;c__Bacteroidia;o__Bacteroidales;f__Muribaculaceae;g__;s__
906	SGB_906	1757_2	Yes	0	5	MAG_4350	LW1-s151250_bin_42	d__Bacteria;p__Bacteroidota;c__Bacteroidia;o__Bacteroidales;f__Muribaculaceae;g__;s__
907	SGB_907	1758_1	Yes	0	111	MAG_6006	Tibetan-s3800-12F_bin_24	d__Bacteria;p__Bacteroidota;c__Bacteroidia;o__Bacteroidales;f__UBA932;g__UBA1232;s__
908	SGB_908	1759_0	Yes	0	1	MAG_6091	Tibetan-s3800-48F_bin_3	d__Bacteria;p__Bacteroidota;c__Bacteroidia;o__Bacteroidales;f__UBA932;g__UBA1232;s__
909	SGB_909	176_1	No	5	5	MAG_1725	F4881_bin_46	d__Bacteria;p__Firmicutes_A;c__Clostridia;o__4C28d-15;f__CAG-917;g__CAG-1138;s__CAG-1138 sp000434675
910	SGB_910	1760_1	Yes	0	1	MAG_3758	F5476_bin_9	d__Bacteria;p__Bacteroidota;c__Bacteroidia;o__Bacteroidales;f__Porphyromonadaceae;g__Porphyromonas;s__
911	SGB_911	1761_0	Yes	0	1	MAG_4339	LW1-s151250_bin_10	d__Bacteria;p__Synergistota;c__Synergistia;o__Synergistales;f__Dethiosulfovibrionaceae;g__Pyramidobacter;s__
912	SGB_912	1762_0	Yes	0	1	MAG_6134	Tibetan-s602F_bin_23	d__Bacteria;p__Synergistota;c__Synergistia;o__Synergistales;f__Dethiosulfovibrionaceae;g__Pyramidobacter;s__
913	SGB_913	1763_1	Yes	0	1	MAG_330	Boar-s19_bin_12	d__Bacteria;p__Bacteroidota;c__Bacteroidia;o__Bacteroidales;f__UBA932;g__RC9;s__
914	SGB_914	1764_0	Yes	0	1	MAG_3661	F5440_bin_15	d__Bacteria;p__Bacteroidota;c__Bacteroidia;o__Bacteroidales;f__Porphyromonadaceae;g__Porphyromonas;s__
915	SGB_915	1765_0	Yes	0	1	MAG_194	BL-unmapped_bin_67	d__Bacteria;p__Bacteroidota;c__Bacteroidia;o__Bacteroidales;f__UBA932;g__CAG-831;s__
916	SGB_916	1766_1	Yes	0	8	MAG_453	Boar-s35_bin_31	d__Bacteria;p__Bacteroidota;c__Bacteroidia;o__Bacteroidales;f__Paludibacteraceae;g__;s__
917	SGB_917	1767_1	Yes	0	29	MAG_5844	Tibetan-s1400-30F_bin_14	d__Bacteria;p__Bacteroidota;c__Bacteroidia;o__Bacteroidales;f__Paludibacteraceae;g__;s__
918	SGB_918	1768_1	Yes	0	3	MAG_5965	Tibetan-s3480-29M_bin_8	d__Bacteria;p__Bacteroidota;c__Bacteroidia;o__Bacteroidales;f__Paludibacteraceae;g__;s__
919	SGB_919	1769_1	Yes	0	1	MAG_495	Boar-s5_bin_20	d__Bacteria;p__Bacteroidota;c__Bacteroidia;o__Bacteroidales;f__Bacteroidaceae;g__Prevotella;s__
920	SGB_920	177_1	Yes	0	17	MAG_3337	F5348_bin_33	d__Bacteria;p__Firmicutes_A;c__Clostridia;o__Christensenellales;f__CAG-138;g__PeH17;s__
921	SGB_921	1770_1	Yes	0	1	MAG_458	Boar-s35_bin_43	d__Bacteria;p__Bacteroidota;c__Bacteroidia;o__Bacteroidales;f__Bacteroidaceae;g__;s__
922	SGB_922	1771_1	No	1	1	MAG_4295	LW1-s150971_bin_11	d__Bacteria;p__Proteobacteria;c__Gammaproteobacteria;o__Burkholderiales;f__Burkholderiaceae;g__Comamonas;s__Comamonas kerstersii
923	SGB_923	1772_0	Yes	0	1	MAG_4250	I5640_bin_4	d__Bacteria;p__Proteobacteria;c__Gammaproteobacteria;o__Burkholderiales;f__Burkholderiaceae;g__Brachymonas;s__
924	SGB_924	1773_0	Yes	0	1	MAG_4246	I5640_bin_26	d__Bacteria;p__Proteobacteria;c__Gammaproteobacteria;o__Burkholderiales;f__Burkholderiaceae;g__Comamonas;s__
925	SGB_925	1774_0	Yes	0	1	MAG_38	BL-unmapped_bin_172	d__Bacteria;p__Firmicutes_A;c__Clostridia;o__Christensenellales;f__Christensenellaceae;g__;s__
926	SGB_926	1775_0	Yes	0	1	MAG_4626	QHF6-unmapped_bin_119	d__Bacteria;p__Firmicutes_A;c__Clostridia;o__Oscillospirales;f__Ruminococcaceae;g__;s__
927	SGB_927	1776_1	Yes	0	33	MAG_4508	LW2-s127145_bin_4	d__Bacteria;p__Bacteroidota;c__Bacteroidia;o__Bacteroidales;f__P3;g__UBA3388;s__
928	SGB_928	1776_2	Yes	0	4	MAG_297	Boar-s14_bin_38	d__Bacteria;p__Bacteroidota;c__Bacteroidia;o__Bacteroidales;f__P3;g__UBA3388;s__
929	SGB_929	1777_1	No	1	1	MAG_1748	F4890_bin_19	d__Bacteria;p__Firmicutes_A;c__Clostridia;o__TANB77;f__CAG-465;g__CAG-465;s__CAG-465 sp000433755
930	SGB_930	1778_1	Yes	0	2	MAG_1271	F4560_bin_13	d__Bacteria;p__Firmicutes_A;c__Clostridia;o__TANB77;f__CAG-465;g__CAG-465;s__
931	SGB_931	1778_2	Yes	0	3	MAG_1128	F4372_bin_25	d__Bacteria;p__Firmicutes_A;c__Clostridia;o__TANB77;f__CAG-465;g__CAG-465;s__
932	SGB_932	1779_1	Yes	0	2	MAG_4870	QHF6-unmapped_bin_553	d__Bacteria;p__Verrucomicrobiota;c__Verrucomicrobiae;o__Opitutales;f__UBA9783;g__;s__
933	SGB_933	178_1	No	8	8	MAG_4329	LW1-s151246_bin_11	d__Bacteria;p__Firmicutes_A;c__Clostridia;o__Christensenellales;f__CAG-138;g__PeH17;s__PeH17 sp000435055
934	SGB_934	1780_0	No	1	1	MAG_1823	F4910_bin_18	d__Bacteria;p__Firmicutes;c__Bacilli;o__Lactobacillales;f__Lactobacillaceae;g__Leuconostoc;s__Leuconostoc mesenteroides
935	SGB_935	1781_0	Yes	0	1	MAG_4964	QHF6-unmapped_bin_702	d__Bacteria;p__Firmicutes_A;c__Clostridia;o__4C28d-15;f__CAG-727;g__;s__
936	SGB_936	1782_1	No	1	1	MAG_41	BL-unmapped_bin_18	d__Bacteria;p__Campylobacterota;c__Campylobacteria;o__Campylobacterales;f__Helicobacteraceae;g__Helicobacter_F;s__Helicobacter_F sp003288805
937	SGB_937	1783_0	No	1	1	MAG_4684	QHF6-unmapped_bin_218	d__Bacteria;p__Campylobacterota;c__Campylobacteria;o__Campylobacterales;f__Helicobacteraceae;g__Helicobacter_F;s__Helicobacter_F sp002287135
938	SGB_938	1784_1	Yes	0	7	MAG_846	Duroc-High8_bin_37	d__Bacteria;p__Campylobacterota;c__Campylobacteria;o__Campylobacterales;f__Campylobacteraceae;g__Campylobacter;s__
939	SGB_939	1785_1	No	3	3	MAG_5869	Tibetan-s1400-43F_bin_1	d__Bacteria;p__Campylobacterota;c__Campylobacteria;o__Campylobacterales;f__Campylobacteraceae;g__Campylobacter;s__Campylobacter sp002139915
940	SGB_940	1785_2	No	5	5	MAG_1068	Duroc.SH-FCR.LM2_bin_1	d__Bacteria;p__Campylobacterota;c__Campylobacteria;o__Campylobacterales;f__Campylobacteraceae;g__Campylobacter;s__Campylobacter lanienae
941	SGB_941	1786_0	Yes	0	1	MAG_183	BL-unmapped_bin_49	d__Bacteria;p__Firmicutes_A;c__Clostridia;o__Tissierellales;f__Ezakiellaceae;g__Ezakiella;s__
942	SGB_942	1787_0	Yes	0	1	MAG_4248	I5640_bin_3	d__Bacteria;p__Campylobacterota;c__Campylobacteria;o__Campylobacterales;f__Campylobacteraceae;g__Campylobacter_B;s__
943	SGB_943	1788_0	No	1	1	MAG_4582	LW2-s127592_bin_3	d__Bacteria;p__Campylobacterota;c__Campylobacteria;o__Campylobacterales;f__Campylobacteraceae;g__Campylobacter;s__Campylobacter hyointestinalis
944	SGB_944	1789_1	No	2	2	MAG_4313	LW1-s151087_bin_13	d__Bacteria;p__Campylobacterota;c__Campylobacteria;o__Campylobacterales;f__Campylobacteraceae;g__Campylobacter_D;s__Campylobacter_D coli
945	SGB_945	179_0	Yes	0	1	MAG_1038	Duroc.SH-FCR.LF2_bin_2	d__Bacteria;p__Firmicutes_A;c__Clostridia;o__Oscillospirales;f__CAG-272;g__Firm-07;s__
946	SGB_946	1790_0	No	1	1	MAG_4249	I5640_bin_30	d__Bacteria;p__Campylobacterota;c__Campylobacteria;o__Campylobacterales;f__Arcobacteraceae;g__Aliarcobacter;s__Aliarcobacter cryaerophilus_A
947	SGB_947	1791_1	No	2	2	MAG_5155	S127912A_bin_35	d__Bacteria;p__Campylobacterota;c__Campylobacteria;o__Campylobacterales;f__Helicobacteraceae;g__Helicobacter_A;s__Helicobacter_A rappini
948	SGB_948	1792_1	No	1	1	MAG_4357	LW1-s151260_bin_17	d__Bacteria;p__Campylobacterota;c__Campylobacteria;o__Campylobacterales;f__Helicobacteraceae;g__Helicobacter_A;s__Helicobacter_A trogontum
949	SGB_949	1793_0	Yes	0	1	MAG_209	BL-unmapped_bin_99	d__Bacteria;p__Campylobacterota;c__Campylobacteria;o__Campylobacterales;f__Helicobacteraceae;g__NHYM01;s__
950	SGB_950	1794_1	Yes	0	2	MAG_855	Duroc-Low1_bin_13	d__Bacteria;p__Campylobacterota;c__Campylobacteria;o__Campylobacterales;f__Helicobacteraceae;g__Helicobacter_D;s__
951	SGB_951	1795_0	No	1	1	MAG_65	BL-unmapped_bin_222	d__Bacteria;p__Campylobacterota;c__Campylobacteria;o__Campylobacterales;f__Helicobacteraceae;g__Helicobacter_D;s__Helicobacter_D sp003288905
952	SGB_952	1796_0	Yes	0	1	MAG_4771	QHF6-unmapped_bin_382	d__Bacteria;p__Campylobacterota;c__Campylobacteria;o__Campylobacterales;f__Helicobacteraceae;g__Helicobacter_D;s__
953	SGB_953	1797_1	Yes	0	1	MAG_397	Boar-s2_bin_12	d__Bacteria;p__Campylobacterota;c__Campylobacteria;o__Campylobacterales;f__Helicobacteraceae;g__Helicobacter_F;s__
954	SGB_954	1798_0	Yes	0	1	MAG_4703	QHF6-unmapped_bin_252	d__Bacteria;p__Firmicutes_A;c__Clostridia;o__Monoglobales;f__;g__;s__
955	SGB_955	1799_1	Yes	0	1	MAG_171	BL-unmapped_bin_42	d__Bacteria;p__Firmicutes_A;c__Clostridia;o__Monoglobales;f__Firm-18;g__;s__
956	SGB_956	18_0	Yes	0	1	MAG_2969	F5237_bin_4	d__Bacteria;p__Firmicutes;c__Bacilli;o__Bacillales_A;f__Planococcaceae;g__Solibacillus;s__
957	SGB_957	180_1	Yes	0	2	MAG_2019	F4962_bin_37	d__Bacteria;p__Firmicutes_A;c__Clostridia;o__Christensenellales;f__CAG-138;g__;s__
958	SGB_958	1800_0	Yes	0	1	MAG_302	Boar-s14_bin_45	d__Bacteria;p__Firmicutes_A;c__Clostridia;o__Oscillospirales;f__Acutalibacteraceae;g__;s__
959	SGB_959	1801_0	Yes	0	1	MAG_4739	QHF6-unmapped_bin_323	d__Bacteria;p__Firmicutes_A;c__Clostridia;o__Oscillospirales;f__Ruminococcaceae;g__;s__
960	SGB_960	1802_1	Yes	0	7	MAG_478	Boar-s4_bin_25	d__Bacteria;p__Verrucomicrobiota;c__Verrucomicrobiae;o__Opitutales;f__UBA953;g__;s__
961	SGB_961	1803_1	Yes	0	4	MAG_2797	F5179_bin_5	d__Bacteria;p__Verrucomicrobiota;c__Verrucomicrobiae;o__Opitutales;f__UBA953;g__;s__
962	SGB_962	1804_1	Yes	0	1	MAG_5184	S133204A_bin_17	d__Bacteria;p__Bdellovibrionota_B;c__UBA2361;o__UBA2361;f__;g__;s__
963	SGB_963	1805_1	Yes	0	7	MAG_3090	F5284_bin_6	d__Bacteria;p__Firmicutes_A;c__Clostridia;o__Oscillospirales;f__UBA644_A;g__;s__
964	SGB_964	1806_0	Yes	0	1	MAG_4848	QHF6-unmapped_bin_52	d__Bacteria;p__Firmicutes_A;c__Clostridia;o__Oscillospirales;f__UBA644_A;g__;s__
965	SGB_965	1807_1	Yes	0	1	MAG_882	Duroc-Low3_bin_27	d__Bacteria;p__Firmicutes;c__Bacilli;o__RFN20;f__CAG-288;g__UBA7642;s__
966	SGB_966	1808_1	Yes	0	1	MAG_917	Duroc-Low5_bin_31	d__Bacteria;p__Firmicutes;c__Bacilli;o__RFN20;f__CAG-288;g__UBA7642;s__
967	SGB_967	1809_1	Yes	0	7	MAG_5939	Tibetan-s3480-28F_bin_12	d__Bacteria;p__Firmicutes;c__Bacilli;o__RFN20;f__CAG-288;g__UBA7642;s__
968	SGB_968	181_1	Yes	0	76	MAG_6141	W4930_bin_15	d__Bacteria;p__Firmicutes_A;c__Clostridia;o__Christensenellales;f__CAG-138;g__;s__
969	SGB_969	1810_1	Yes	0	1	MAG_224	Boar-s10_bin_33	d__Bacteria;p__Proteobacteria;c__Gammaproteobacteria;o__Enterobacterales;f__Succinivibrionaceae;g__Succinivibrio;s__
970	SGB_970	1811_1	No	1	1	MAG_5865	Tibetan-s1400-38F_bin_5	d__Bacteria;p__Proteobacteria;c__Gammaproteobacteria;o__Enterobacterales;f__Succinivibrionaceae;g__Succinivibrio;s__Succinivibrio sp900316375
971	SGB_971	1812_1	No	1	1	MAG_2641	F5141_bin_6	d__Bacteria;p__Proteobacteria;c__Gammaproteobacteria;o__Enterobacterales;f__Succinivibrionaceae;g__Succinivibrio;s__Succinivibrio sp003456415
972	SGB_972	1813_1	Yes	0	1	MAG_5870	Tibetan-s1400-43F_bin_16	d__Bacteria;p__Proteobacteria;c__Gammaproteobacteria;o__Enterobacterales;f__Succinivibrionaceae;g__Succinivibrio;s__
973	SGB_973	1814_0	Yes	0	1	MAG_4945	QHF6-unmapped_bin_670	d__Archaea;p__Euryarchaeota;c__Methanobacteria;o__Methanobacteriales;f__Methanobacteriaceae;g__Methanosphaera;s__
974	SGB_974	1815_0	Yes	0	1	MAG_904	Duroc-Low4_bin_42	d__Bacteria;p__Firmicutes;c__Bacilli;o__RFN20;f__CAG-826;g__UBA733;s__
975	SGB_975	1816_0	Yes	0	1	MAG_4730	QHF6-unmapped_bin_308	d__Bacteria;p__Firmicutes;c__Bacilli;o__RFN20;f__CAG-826;g__;s__
976	SGB_976	1817_0	Yes	0	1	MAG_177	BL-unmapped_bin_433	d__Bacteria;p__Firmicutes;c__Bacilli;o__RFN20;f__CAG-826;g__;s__
977	SGB_977	1818_0	Yes	0	1	MAG_4803	QHF6-unmapped_bin_444	d__Bacteria;p__Firmicutes;c__Bacilli;o__RFN20;f__CAG-826;g__;s__
978	SGB_978	1819_1	Yes	0	3	MAG_5999	Tibetan-s3800-12F_bin_17	d__Bacteria;p__Firmicutes;c__Bacilli;o__RFN20;f__CAG-288;g__;s__
979	SGB_979	182_1	Yes	0	1	MAG_6209	W4974_bin_28	d__Bacteria;p__Firmicutes_A;c__Clostridia;o__Christensenellales;f__CAG-138;g__Phil1;s__
980	SGB_980	1820_1	Yes	0	11	MAG_921	Duroc-Low5_bin_45	d__Bacteria;p__Firmicutes;c__Bacilli;o__RFN20;f__CAG-288;g__;s__
981	SGB_981	1821_0	Yes	0	1	MAG_5886	Tibetan-s1400-55F_bin_20	d__Bacteria;p__Firmicutes;c__Bacilli;o__RFN20;f__CAG-449;g__;s__
982	SGB_982	1822_0	Yes	0	1	MAG_102	BL-unmapped_bin_286	d__Bacteria;p__Firmicutes_A;c__Clostridia;o__Tissierellales;f__Ezakiellaceae;g__;s__
983	SGB_983	1823_0	No	1	1	MAG_1196	F4404_bin_14	d__Bacteria;p__Firmicutes;c__Bacilli;o__Lactobacillales;f__Lactobacillaceae;g__Lactobacillus_D;s__Lactobacillus_D curvatus
984	SGB_984	1824_1	Yes	0	1	MAG_5355	S29410A_bin_27	d__Bacteria;p__Firmicutes_A;c__Clostridia;o__Clostridiales;f__Clostridiaceae;g__;s__
985	SGB_985	1825_1	Yes	0	2	MAG_4230	I4978_bin_17	d__Bacteria;p__Firmicutes;c__Bacilli;o__Erysipelotrichales;f__Erysipelotrichaceae;g__UBA9076;s__
986	SGB_986	1826_0	Yes	0	1	MAG_4705	QHF6-unmapped_bin_254	d__Bacteria;p__Firmicutes;c__Bacilli;o__Erysipelotrichales;f__Erysipelatoclostridiaceae;g__CHKCI006;s__
987	SGB_987	1827_0	Yes	0	1	MAG_3520	F5393_bin_30	d__Bacteria;p__Firmicutes_A;c__Clostridia;o__4C28d-15;f__UBA1242;g__;s__
988	SGB_988	1828_0	Yes	0	1	MAG_4665	QHF6-unmapped_bin_187	d__Bacteria;p__Patescibacteria;c__Saccharimonadia;o__Saccharimonadales;f__Saccharimonadaceae;g__;s__
989	SGB_989	1829_1	Yes	0	4	MAG_4449	LW2-s126572_bin_7	d__Bacteria;p__Spirochaetota;c__Spirochaetia;o__Treponematales;f__Treponemataceae;g__Treponema_F;s__
990	SGB_990	183_1	No	8	8	MAG_6145	W4930_bin_25	d__Bacteria;p__Firmicutes_A;c__Clostridia;o__Christensenellales;f__CAG-138;g__Phil1;s__Phil1 sp001940855
991	SGB_991	1830_1	Yes	0	3	MAG_5868	Tibetan-s1400-38F_bin_9	d__Bacteria;p__Spirochaetota;c__Spirochaetia;o__Treponematales;f__Treponemataceae;g__Treponema_F;s__
992	SGB_992	1831_1	Yes	0	1	MAG_1917	F4948_bin_48	d__Bacteria;p__Spirochaetota;c__Spirochaetia;o__Treponematales;f__Treponemataceae;g__Treponema_F;s__
993	SGB_993	1832_1	Yes	0	1	MAG_4648	QHF6-unmapped_bin_157	d__Bacteria;p__Firmicutes_A;c__Clostridia;o__Oscillospirales;f__QAMX01;g__;s__
994	SGB_994	1833_0	Yes	0	1	MAG_4915	QHF6-unmapped_bin_626	d__Bacteria;p__Firmicutes_A;c__Clostridia;o__Oscillospirales;f__QAMX01;g__;s__
995	SGB_995	1834_0	Yes	0	1	MAG_4933	QHF6-unmapped_bin_652	d__Bacteria;p__Proteobacteria;c__Alphaproteobacteria;o__UBA3830;f__UBA3830;g__UBA3830;s__
996	SGB_996	1835_0	Yes	0	1	MAG_112	BL-unmapped_bin_306	d__Bacteria;p__Firmicutes_A;c__Clostridia;o__Christensenellales;f__Christensenellaceae;g__;s__
997	SGB_997	1836_0	Yes	0	1	MAG_4720	QHF6-unmapped_bin_281	d__Bacteria;p__Firmicutes_A;c__Clostridia;o__Christensenellales;f__Christensenellaceae;g__;s__
998	SGB_998	1837_0	Yes	0	1	MAG_26	BL-unmapped_bin_152	d__Bacteria;p__Firmicutes_A;c__Clostridia;o__4C28d-15;f__CAG-727;g__UBA10281;s__
999	SGB_999	1838_0	Yes	0	1	MAG_990	Duroc.SH-FCR.HF3_bin_1	d__Bacteria;p__Firmicutes_A;c__Clostridia;o__4C28d-15;f__CAG-727;g__;s__
1000	SGB_1000	1839_0	Yes	0	1	MAG_227	Boar-s10_bin_39	d__Bacteria;p__Firmicutes_A;c__Clostridia;o__4C28d-15;f__CAG-727;g__;s__
1001	SGB_1001	184_1	No	1	1	MAG_4496	LW2-s127063_bin_15	d__Bacteria;p__Firmicutes_A;c__Clostridia;o__Christensenellales;f__CAG-138;g__UBA1685;s__UBA1685 sp002320595
1002	SGB_1002	1840_1	No	1	1	MAG_4324	LW1-s151116_bin_26	d__Bacteria;p__Firmicutes_A;c__Clostridia;o__Lachnospirales;f__Lachnospiraceae;g__Dorea;s__Dorea scindens
1003	SGB_1003	1841_0	Yes	0	1	MAG_4548	LW2-s127530_bin_24	d__Bacteria;p__Verrucomicrobiota;c__Verrucomicrobiae;o__Opitutales;f__;g__;s__
1004	SGB_1004	1842_1	No	3	3	MAG_2573	F5131_bin_29	d__Bacteria;p__Spirochaetota;c__Spirochaetia;o__Treponematales;f__Treponemataceae;g__Treponema_D;s__Treponema_D succinifaciens
1005	SGB_1005	1842_2	Yes	0	5	MAG_6181	W4936_bin_24	d__Bacteria;p__Spirochaetota;c__Spirochaetia;o__Treponematales;f__Treponemataceae;g__Treponema_D;s__
1006	SGB_1006	1843_1	Yes	0	1	MAG_4143	F5634_bin_37	d__Bacteria;p__Firmicutes_A;c__Clostridia;o__Oscillospirales;f__Acutalibacteraceae;g__;s__
1007	SGB_1007	1844_0	Yes	0	1	MAG_5293	S181206A_bin_43	d__Bacteria;p__Firmicutes_A;c__Clostridia;o__Oscillospirales;f__Acutalibacteraceae;g__;s__
1008	SGB_1008	1845_1	Yes	0	1	MAG_1313	F4595_bin_14	d__Bacteria;p__Spirochaetota;c__Spirochaetia;o__Treponematales;f__Treponemataceae;g__Treponema_D;s__
1009	SGB_1009	1846_1	Yes	0	9	MAG_6100	Tibetan-s3800-53F_bin_16	d__Bacteria;p__Spirochaetota;c__Spirochaetia;o__Treponematales;f__Treponemataceae;g__Treponema_D;s__
1010	SGB_1010	1847_1	Yes	0	2	MAG_5959	Tibetan-s3480-29M_bin_24	d__Bacteria;p__Spirochaetota;c__Spirochaetia;o__Treponematales;f__Treponemataceae;g__Treponema_D;s__
1011	SGB_1011	1848_0	Yes	0	1	MAG_5863	Tibetan-s1400-38F_bin_18	d__Bacteria;p__Verrucomicrobiota;c__Verrucomicrobiae;o__Opitutales;f__UBA9783;g__UBA9783;s__
1012	SGB_1012	1849_1	Yes	0	6	MAG_2317	F5046_bin_25	d__Bacteria;p__Spirochaetota;c__Spirochaetia;o__Treponematales;f__Treponemataceae;g__Treponema_D;s__
1013	SGB_1013	185_1	Yes	0	48	MAG_2890	F5218_bin_19	d__Bacteria;p__Firmicutes_A;c__Clostridia;o__Christensenellales;f__CAG-138;g__UBA1685;s__
1014	SGB_1014	1850_1	Yes	0	1	MAG_5475	S50506B_bin_38	d__Bacteria;p__Spirochaetota;c__Spirochaetia;o__Treponematales;f__Treponemataceae;g__Treponema_D;s__
1015	SGB_1015	1851_1	Yes	0	2	MAG_5568	S60108B_bin_14	d__Bacteria;p__Spirochaetota;c__Spirochaetia;o__Treponematales;f__Treponemataceae;g__Treponema_D;s__
1016	SGB_1016	1852_0	Yes	0	1	MAG_5327	S21310A_bin_22	d__Bacteria;p__Spirochaetota;c__Spirochaetia;o__Treponematales;f__Treponemataceae;g__Treponema_D;s__
1017	SGB_1017	1853_0	Yes	0	1	MAG_5984	Tibetan-s3480-40M_bin_19	d__Bacteria;p__Spirochaetota;c__Spirochaetia;o__Treponematales;f__Treponemataceae;g__Treponema_D;s__
1018	SGB_1018	1854_1	Yes	0	4	MAG_1755	F4890_bin_4	d__Bacteria;p__Spirochaetota;c__Spirochaetia;o__Treponematales;f__Treponemataceae;g__Treponema_D;s__
1019	SGB_1019	1855_1	Yes	0	2	MAG_3492	F5384_bin_14	d__Bacteria;p__Spirochaetota;c__Spirochaetia;o__Treponematales;f__Treponemataceae;g__Treponema_D;s__
1020	SGB_1020	1856_1	Yes	0	6	MAG_5926	Tibetan-s3480-16M_bin_9	d__Bacteria;p__Spirochaetota;c__Spirochaetia;o__Treponematales;f__Treponemataceae;g__Treponema_D;s__
1021	SGB_1021	1857_1	Yes	0	1	MAG_4778	QHF6-unmapped_bin_392	d__Bacteria;p__Spirochaetota;c__Spirochaetia;o__Treponematales;f__Treponemataceae;g__Treponema_D;s__
1022	SGB_1022	1858_1	Yes	0	3	MAG_1712	F4878_bin_35	d__Bacteria;p__Spirochaetota;c__Spirochaetia;o__Treponematales;f__Treponemataceae;g__Treponema_D;s__
1023	SGB_1023	1859_1	Yes	0	1	MAG_3081	F5284_bin_1	d__Bacteria;p__Spirochaetota;c__Spirochaetia;o__Treponematales;f__Treponemataceae;g__Treponema_D;s__
1024	SGB_1024	186_1	Yes	0	1	MAG_1496	F4690_bin_53	d__Bacteria;p__Firmicutes_A;c__Clostridia;o__Christensenellales;f__CAG-74;g__;s__
1025	SGB_1025	1860_1	Yes	0	3	MAG_2844	F5202_bin_16	d__Bacteria;p__Spirochaetota;c__Spirochaetia;o__Treponematales;f__Treponemataceae;g__Treponema_D;s__
1026	SGB_1026	1861_1	Yes	0	6	MAG_3086	F5284_bin_37	d__Bacteria;p__Spirochaetota;c__Spirochaetia;o__Treponematales;f__Treponemataceae;g__Treponema_D;s__
1027	SGB_1027	1862_1	No	1	1	MAG_6018	Tibetan-s3800-12F_bin_40	d__Bacteria;p__Spirochaetota;c__Spirochaetia;o__Treponematales;f__Treponemataceae;g__Treponema_D;s__Treponema_D berlinense
1028	SGB_1028	1863_1	Yes	0	7	MAG_2830	F5186_bin_12	d__Bacteria;p__Spirochaetota;c__Spirochaetia;o__Treponematales;f__Treponemataceae;g__Treponema_D;s__
1029	SGB_1029	1864_0	Yes	0	1	MAG_5940	Tibetan-s3480-28F_bin_14	d__Bacteria;p__Spirochaetota;c__Spirochaetia;o__Treponematales;f__Treponemataceae;g__Treponema_D;s__
1030	SGB_1030	1865_1	No	89	89	MAG_535	Boar-s7_bin_40	d__Bacteria;p__Spirochaetota;c__Spirochaetia;o__Treponematales;f__Treponemataceae;g__Treponema_D;s__Treponema_D porcinum
1031	SGB_1031	1866_1	Yes	0	2	MAG_218	Boar-s10_bin_23	d__Bacteria;p__Spirochaetota;c__Spirochaetia;o__Treponematales;f__Treponemataceae;g__Treponema_D;s__
1032	SGB_1032	1867_1	Yes	0	2	MAG_1001	Duroc.SH-FCR.HF3_bin_26	d__Bacteria;p__Spirochaetota;c__Spirochaetia;o__Treponematales;f__Treponemataceae;g__Treponema_D;s__
1033	SGB_1033	1868_1	Yes	0	3	MAG_5851	Tibetan-s1400-30F_bin_4	d__Bacteria;p__Spirochaetota;c__Spirochaetia;o__Treponematales;f__Treponemataceae;g__Treponema_D;s__
1034	SGB_1034	1868_2	Yes	0	23	MAG_2559	F5123_bin_23	d__Bacteria;p__Spirochaetota;c__Spirochaetia;o__Treponematales;f__Treponemataceae;g__Treponema_D;s__
1035	SGB_1035	1869_1	Yes	0	5	MAG_2545	F5122_bin_22	d__Bacteria;p__Spirochaetota;c__Spirochaetia;o__Treponematales;f__Treponemataceae;g__Treponema_D;s__
1036	SGB_1036	187_1	No	1	1	MAG_4499	LW2-s127063_bin_29	d__Bacteria;p__Firmicutes_A;c__Clostridia;o__Christensenellales;f__CAG-138;g__CAG-1024;s__CAG-1024 sp000432015
1037	SGB_1037	1870_1	Yes	0	3	MAG_5923	Tibetan-s3480-16M_bin_3	d__Bacteria;p__Spirochaetota;c__Spirochaetia;o__Treponematales;f__Treponemataceae;g__Treponema_D;s__
1038	SGB_1038	1870_2	Yes	0	16	MAG_3839	F5500_bin_51	d__Bacteria;p__Spirochaetota;c__Spirochaetia;o__Treponematales;f__Treponemataceae;g__Treponema_D;s__
1039	SGB_1039	1871_1	Yes	0	2	MAG_5836	Tibetan-s1400-2M_bin_2	d__Bacteria;p__Spirochaetota;c__Spirochaetia;o__Treponematales;f__Treponemataceae;g__Treponema_D;s__
1040	SGB_1040	1871_2	Yes	0	1	MAG_2407	F5097_bin_58	d__Bacteria;p__Spirochaetota;c__Spirochaetia;o__Treponematales;f__Treponemataceae;g__Treponema_D;s__
1041	SGB_1041	1872_1	Yes	0	1	MAG_2181	F4993_bin_28	d__Bacteria;p__Spirochaetota;c__Spirochaetia;o__Treponematales;f__Treponemataceae;g__Treponema_D;s__
1042	SGB_1042	1873_0	Yes	0	1	MAG_4975	QHF6-unmapped_bin_721	d__Bacteria;p__Firmicutes_A;c__Clostridia;o__Oscillospirales;f__Acutalibacteraceae;g__;s__
1043	SGB_1043	1874_1	Yes	0	1	MAG_1213	F4453_bin_14	d__Bacteria;p__Planctomycetota;c__Planctomycetes;o__Pirellulales;f__Thermoguttaceae;g__;s__
1044	SGB_1044	1875_1	Yes	0	1	MAG_4707	QHF6-unmapped_bin_257	d__Bacteria;p__Firmicutes_A;c__Clostridia;o__Christensenellales;f__CAG-74;g__Firm-10;s__
1045	SGB_1045	1876_0	Yes	0	1	MAG_4712	QHF6-unmapped_bin_264	d__Bacteria;p__Actinobacteriota;c__Actinobacteria;o__Actinomycetales;f__Actinomycetaceae;g__Trueperella;s__
1046	SGB_1046	1877_1	Yes	0	67	MAG_2924	F5224_bin_62	d__Bacteria;p__Spirochaetota;c__Spirochaetia;o__Sphaerochaetales;f__Sphaerochaetaceae;g__UBA5920;s__
1047	SGB_1047	1878_1	Yes	0	8	MAG_933	Duroc-Low6_bin_34	d__Bacteria;p__Spirochaetota;c__Spirochaetia;o__Sphaerochaetales;f__Sphaerochaetaceae;g__UBA5920;s__
1048	SGB_1048	1879_1	Yes	0	1	MAG_6085	Tibetan-s3800-48F_bin_22	d__Bacteria;p__Spirochaetota;c__Spirochaetia;o__Sphaerochaetales;f__Sphaerochaetaceae;g__UBA5920;s__
1049	SGB_1049	188_1	Yes	0	2	MAG_2282	F5032_bin_12	d__Bacteria;p__Firmicutes_A;c__Clostridia;o__Christensenellales;f__CAG-138;g__CAG-1024;s__
1050	SGB_1050	1880_1	Yes	0	7	MAG_1589	F4726_bin_72	d__Bacteria;p__Spirochaetota;c__Spirochaetia;o__Sphaerochaetales;f__Sphaerochaetaceae;g__UBA5920;s__
1051	SGB_1051	1880_2	Yes	0	5	MAG_4553	LW2-s127530_bin_36	d__Bacteria;p__Spirochaetota;c__Spirochaetia;o__Sphaerochaetales;f__Sphaerochaetaceae;g__UBA5920;s__
1052	SGB_1052	1881_0	Yes	0	1	MAG_484	Boar-s4_bin_34	d__Bacteria;p__Spirochaetota;c__Spirochaetia;o__Sphaerochaetales;f__Sphaerochaetaceae;g__UBA5920;s__
1053	SGB_1053	1882_1	Yes	0	2	MAG_6069	Tibetan-s3800-26F_bin_2	d__Bacteria;p__Spirochaetota;c__Spirochaetia;o__Sphaerochaetales;f__Sphaerochaetaceae;g__UBA5920;s__
1054	SGB_1054	1883_0	Yes	0	1	MAG_4642	QHF6-unmapped_bin_148	d__Bacteria;p__Spirochaetota;c__Spirochaetia;o__Sphaerochaetales;f__Sphaerochaetaceae;g__UBA5920;s__
1055	SGB_1055	1884_1	Yes	0	1	MAG_445	Boar-s35_bin_24	d__Bacteria;p__Spirochaetota;c__Spirochaetia;o__Sphaerochaetales;f__Sphaerochaetaceae;g__UBA5920;s__
1056	SGB_1056	1885_1	Yes	0	2	MAG_5979	Tibetan-s3480-3M_bin_8	d__Bacteria;p__Spirochaetota;c__Spirochaetia;o__Sphaerochaetales;f__Sphaerochaetaceae;g__UBA5920;s__
1057	SGB_1057	1886_0	Yes	0	1	MAG_115	BL-unmapped_bin_310	d__Bacteria;p__Spirochaetota;c__Spirochaetia;o__Sphaerochaetales;f__Sphaerochaetaceae;g__UBA5920;s__
1058	SGB_1058	1887_1	Yes	0	1	MAG_5173	S127912B_bin_6	d__Bacteria;p__Firmicutes_A;c__Clostridia;o__Christensenellales;f__CAG-74;g__;s__
1059	SGB_1059	1888_0	Yes	0	1	MAG_5969	Tibetan-s3480-3M_bin_12	d__Bacteria;p__Spirochaetota;c__Spirochaetia;o__Sphaerochaetales;f__UBA9848;g__;s__
1060	SGB_1060	1889_1	Yes	0	1	MAG_5803	S96308A_bin_30	d__Bacteria;p__Spirochaetota;c__Spirochaetia;o__Spirochaetales;f__UBA9216;g__;s__
1061	SGB_1061	189_1	Yes	0	1	MAG_3787	F5486_bin_26	d__Bacteria;p__Firmicutes_A;c__Clostridia;o__Christensenellales;f__CAG-138;g__;s__
1062	SGB_1062	1890_1	Yes	0	10	MAG_960	Duroc-Low8_bin_3	d__Bacteria;p__Spirochaetota;c__Spirochaetia;o__Sphaerochaetales;f__Sphaerochaetaceae;g__Spiro-01;s__
1063	SGB_1063	1891_1	Yes	0	2	MAG_425	Boar-s2_bin_42	d__Bacteria;p__Spirochaetota;c__Spirochaetia;o__Sphaerochaetales;f__Sphaerochaetaceae;g__Spiro-01;s__
1064	SGB_1064	1892_1	Yes	0	3	MAG_827	Duroc-High7_bin_20	d__Bacteria;p__Spirochaetota;c__Spirochaetia;o__Sphaerochaetales;f__Sphaerochaetaceae;g__Spiro-01;s__
1065	SGB_1065	1893_1	Yes	0	3	MAG_4258	LW1-s150761_bin_24	d__Bacteria;p__Spirochaetota;c__Spirochaetia;o__Sphaerochaetales;f__Sphaerochaetaceae;g__Spiro-01;s__
1066	SGB_1066	1894_0	Yes	0	1	MAG_5952	Tibetan-s3480-29M_bin_14	d__Bacteria;p__Spirochaetota;c__Spirochaetia;o__Sphaerochaetales;f__Sphaerochaetaceae;g__;s__
1067	SGB_1067	1895_1	No	1	1	MAG_2315	F5046_bin_16	d__Bacteria;p__Firmicutes_A;c__Clostridia;o__Lachnospirales;f__Lachnospiraceae;g__Eubacterium_Q;s__Eubacterium_Q sp900314445
1068	SGB_1068	1896_0	Yes	0	1	MAG_375	Boar-s23_bin_20	d__Bacteria;p__Firmicutes_A;c__Clostridia;o__Lachnospirales;f__Lachnospiraceae;g__COE1;s__
1069	SGB_1069	1897_1	Yes	0	1	MAG_201	BL-unmapped_bin_80	d__Bacteria;p__Firmicutes_A;c__Clostridia;o__Oscillospirales;f__Acutalibacteraceae;g__;s__
1070	SGB_1070	1898_0	Yes	0	1	MAG_30	BL-unmapped_bin_160	d__Bacteria;p__Firmicutes_A;c__Clostridia;o__Oscillospirales;f__Ruminococcaceae;g__;s__
1071	SGB_1071	1899_0	Yes	0	1	MAG_85	BL-unmapped_bin_259	d__Bacteria;p__Firmicutes_A;c__Clostridia;o__Monoglobales;f__;g__;s__
1072	SGB_1072	19_0	No	1	1	MAG_2199	F5007_bin_6	d__Bacteria;p__Firmicutes;c__Bacilli;o__Bacillales_A;f__Planococcaceae;g__Kurthia;s__Kurthia sp002418445
1073	SGB_1073	190_1	Yes	0	10	MAG_4467	LW2-s126575_bin_42	d__Bacteria;p__Firmicutes_A;c__Clostridia;o__Christensenellales;f__CAG-138;g__;s__
1074	SGB_1074	1900_0	Yes	0	1	MAG_879	Duroc-Low3_bin_19	d__Bacteria;p__Proteobacteria;c__Alphaproteobacteria;o__Rickettsiales;f__;g__;s__
1075	SGB_1075	1901_0	No	1	1	MAG_3955	F5560_bin_50	d__Bacteria;p__Fusobacteriota;c__Fusobacteriia;o__Fusobacteriales;f__Fusobacteriaceae;g__Fusobacterium_C;s__Fusobacterium_C necrophorum
1076	SGB_1076	1902_1	Yes	0	1	MAG_4754	QHF6-unmapped_bin_349	d__Bacteria;p__Firmicutes_A;c__Clostridia;o__Lachnospirales;f__Lachnospiraceae;g__;s__
1077	SGB_1077	1903_0	Yes	0	1	MAG_884	Duroc-Low3_bin_31	d__Bacteria;p__Verrucomicrobiota;c__Verrucomicrobiae;o__Opitutales;f__UBA9783;g__UBA9783;s__
1078	SGB_1078	1904_1	Yes	0	2	MAG_5468	S50506B_bin_16	d__Bacteria;p__Firmicutes_A;c__Clostridia;o__Oscillospirales;f__Ruminococcaceae;g__;s__
1079	SGB_1079	1905_1	Yes	0	1	MAG_4874	QHF6-unmapped_bin_559	d__Bacteria;p__Firmicutes_A;c__Clostridia;o__Oscillospirales;f__Acutalibacteraceae;g__UBA3753;s__
1080	SGB_1080	1906_0	Yes	0	1	MAG_4917	QHF6-unmapped_bin_629	d__Bacteria;p__Firmicutes_A;c__Clostridia;o__Oscillospirales;f__Acutalibacteraceae;g__;s__
1081	SGB_1081	1907_0	Yes	0	1	MAG_6057	Tibetan-s3800-19M_bin_22	d__Bacteria;p__Firmicutes_A;c__Clostridia;o__4C28d-15;f__;g__;s__
1082	SGB_1082	1908_1	Yes	0	1	MAG_506	Boar-s5_bin_36	d__Bacteria;p__Firmicutes_A;c__Clostridia;o__Oscillospirales;f__Acutalibacteraceae;g__;s__
1083	SGB_1083	1908_2	Yes	0	2	MAG_1419	F4661_bin_55	d__Bacteria;p__Firmicutes_A;c__Clostridia;o__Oscillospirales;f__Acutalibacteraceae;g__UBA3753;s__
1084	SGB_1084	1909_1	Yes	0	5	MAG_5768	S95008B_bin_30	d__Bacteria;p__Firmicutes_A;c__Clostridia;o__Oscillospirales;f__Acutalibacteraceae;g__;s__
1085	SGB_1085	191_1	Yes	0	21	MAG_2016	F4962_bin_21	d__Bacteria;p__Firmicutes_A;c__Clostridia;o__Christensenellales;f__;g__;s__
1086	SGB_1086	1910_1	Yes	0	1	MAG_3722	F5457_bin_1	d__Bacteria;p__Firmicutes_A;c__Clostridia;o__Oscillospirales;f__Acutalibacteraceae;g__;s__
1087	SGB_1087	1911_1	Yes	0	3	MAG_1754	F4890_bin_34	d__Bacteria;p__Firmicutes_A;c__Clostridia;o__Oscillospirales;f__Acutalibacteraceae;g__;s__
1088	SGB_1088	1912_1	Yes	0	2	MAG_1304	F4582_bin_11	d__Bacteria;p__Firmicutes_A;c__Clostridia;o__Oscillospirales;f__Acutalibacteraceae;g__;s__
1089	SGB_1089	1913_1	Yes	0	2	MAG_3860	F5505_bin_14	d__Bacteria;p__Firmicutes_A;c__Clostridia;o__Oscillospirales;f__Acutalibacteraceae;g__;s__
1090	SGB_1090	1914_0	Yes	0	1	MAG_1414	F4661_bin_41	d__Bacteria;p__Firmicutes_A;c__Clostridia;o__Oscillospirales;f__Acutalibacteraceae;g__;s__
1091	SGB_1091	1915_0	Yes	0	1	MAG_3556	F5403_bin_63	d__Bacteria;p__Cyanobacteria;c__Vampirovibrionia;o__Gastranaerophilales;f__;g__;s__
1092	SGB_1092	1916_0	Yes	0	1	MAG_6266	W5021_bin_15	d__Bacteria;p__Cyanobacteria;c__Vampirovibrionia;o__Gastranaerophilales;f__;g__;s__
1093	SGB_1093	1917_0	Yes	0	1	MAG_3552	F5403_bin_46	d__Bacteria;p__Cyanobacteria;c__Vampirovibrionia;o__Gastranaerophilales;f__;g__;s__
1094	SGB_1094	1918_0	Yes	0	1	MAG_4847	QHF6-unmapped_bin_517	d__Bacteria;p__Cyanobacteria;c__Vampirovibrionia;o__Gastranaerophilales;f__;g__;s__
1095	SGB_1095	1919_0	Yes	0	1	MAG_4744	QHF6-unmapped_bin_334	d__Bacteria;p__Cyanobacteria;c__Vampirovibrionia;o__Gastranaerophilales;f__;g__;s__
1096	SGB_1096	192_1	Yes	0	1	MAG_4736	QHF6-unmapped_bin_319	d__Bacteria;p__Firmicutes_A;c__Clostridia;o__Christensenellales;f__Christensenellaceae;g__;s__
1097	SGB_1097	1920_1	Yes	0	1	MAG_1100	F4331_bin_12	d__Bacteria;p__Cyanobacteria;c__Vampirovibrionia;o__Gastranaerophilales;f__;g__;s__
1098	SGB_1098	1921_0	Yes	0	1	MAG_4972	QHF6-unmapped_bin_714	d__Bacteria;p__Cyanobacteria;c__Vampirovibrionia;o__Gastranaerophilales;f__;g__;s__
1099	SGB_1099	1922_0	Yes	0	1	MAG_4662	QHF6-unmapped_bin_180	d__Bacteria;p__Cyanobacteria;c__Vampirovibrionia;o__Gastranaerophilales;f__;g__;s__
1100	SGB_1100	1923_0	Yes	0	1	MAG_4726	QHF6-unmapped_bin_304	d__Bacteria;p__Cyanobacteria;c__Vampirovibrionia;o__Gastranaerophilales;f__;g__;s__
1101	SGB_1101	1924_1	Yes	0	1	MAG_459	Boar-s35_bin_5	d__Bacteria;p__Firmicutes;c__Bacilli;o__RFN20;f__CAG-449;g__CAG-449;s__
1102	SGB_1102	1925_1	Yes	0	1	MAG_4884	QHF6-unmapped_bin_577	d__Bacteria;p__Cyanobacteria;c__Vampirovibrionia;o__Gastranaerophilales;f__Gastranaerophilaceae;g__QHMH01;s__
1103	SGB_1103	1926_1	Yes	0	1	MAG_5877	Tibetan-s1400-43F_bin_8	d__Bacteria;p__Cyanobacteria;c__Vampirovibrionia;o__Gastranaerophilales;f__Gastranaerophilaceae;g__;s__
1104	SGB_1104	1927_0	Yes	0	1	MAG_845	Duroc-High8_bin_36	d__Bacteria;p__Cyanobacteria;c__Vampirovibrionia;o__Gastranaerophilales;f__Gastranaerophilaceae;g__;s__
1105	SGB_1105	1928_1	No	1	1	MAG_3450	F5379_bin_21	d__Bacteria;p__Cyanobacteria;c__Vampirovibrionia;o__Gastranaerophilales;f__Gastranaerophilaceae;g__CAG-484;s__CAG-484 sp900321895
1106	SGB_1106	1929_1	Yes	0	1	MAG_2249	F5021_bin_29	d__Bacteria;p__Cyanobacteria;c__Vampirovibrionia;o__Gastranaerophilales;f__Gastranaerophilaceae;g__UBA2813;s__
1107	SGB_1107	193_1	Yes	0	1	MAG_1475	F4679_bin_11	d__Bacteria;p__Firmicutes_A;c__Clostridia;o__Oscillospirales;f__Ruminococcaceae;g__;s__
1108	SGB_1108	1930_1	Yes	0	1	MAG_1945	F4952_bin_39	d__Bacteria;p__Cyanobacteria;c__Vampirovibrionia;o__Gastranaerophilales;f__Gastranaerophilaceae;g__UBA2813;s__
1109	SGB_1109	1931_0	Yes	0	1	MAG_2994	F5242_bin_24	d__Bacteria;p__Cyanobacteria;c__Vampirovibrionia;o__Gastranaerophilales;f__Gastranaerophilaceae;g__CAG-196;s__
1110	SGB_1110	1932_0	Yes	0	1	MAG_3551	F5403_bin_45	d__Bacteria;p__Cyanobacteria;c__Vampirovibrionia;o__Gastranaerophilales;f__Gastranaerophilaceae;g__;s__
1111	SGB_1111	1933_0	Yes	0	1	MAG_1275	F4563_bin_13	d__Bacteria;p__Cyanobacteria;c__Vampirovibrionia;o__Gastranaerophilales;f__Gastranaerophilaceae;g__CAG-196;s__
1112	SGB_1112	1934_1	Yes	0	1	MAG_1830	F4912_bin_13	d__Bacteria;p__Cyanobacteria;c__Vampirovibrionia;o__Gastranaerophilales;f__Gastranaerophilaceae;g__;s__
1113	SGB_1113	1935_0	Yes	0	1	MAG_410	Boar-s2_bin_25	d__Bacteria;p__Cyanobacteria;c__Vampirovibrionia;o__Gastranaerophilales;f__Gastranaerophilaceae;g__CAG-196;s__
1114	SGB_1114	1936_0	Yes	0	1	MAG_3614	F5422_bin_36	d__Bacteria;p__Cyanobacteria;c__Vampirovibrionia;o__Gastranaerophilales;f__Gastranaerophilaceae;g__CAG-196;s__
1115	SGB_1115	1937_1	No	2	2	MAG_2511	F5114_bin_54	d__Bacteria;p__Cyanobacteria;c__Vampirovibrionia;o__Gastranaerophilales;f__Gastranaerophilaceae;g__Zag111;s__Zag111 sp003258735
1116	SGB_1116	1938_1	No	0	2	MAG_2756	F5173_bin_23	d__Bacteria;p__Cyanobacteria;c__Vampirovibrionia;o__Gastranaerophilales;f__Gastranaerophilaceae;g__Zag111;s__Zag111 sp002103105
1117	SGB_1117	1939_0	Yes	0	1	MAG_1282	F4563_bin_28	d__Bacteria;p__Cyanobacteria;c__Vampirovibrionia;o__Gastranaerophilales;f__Gastranaerophilaceae;g__Zag111;s__
1118	SGB_1118	194_1	Yes	0	1	MAG_2973	F5239_bin_26	d__Bacteria;p__Firmicutes_A;c__Clostridia;o__Christensenellales;f__;g__;s__
1119	SGB_1119	1940_0	Yes	0	1	MAG_3978	F5570_bin_40	d__Bacteria;p__Cyanobacteria;c__Vampirovibrionia;o__Gastranaerophilales;f__Gastranaerophilaceae;g__Zag111;s__
1120	SGB_1120	1941_1	No	1	1	MAG_310	Boar-s18_bin_11	d__Bacteria;p__Cyanobacteria;c__Vampirovibrionia;o__Gastranaerophilales;f__Gastranaerophilaceae;g__Gastranaerophilus;s__Gastranaerophilus phascolarctosicola
1121	SGB_1121	1942_1	Yes	0	1	MAG_575	C4936_bin_28	d__Bacteria;p__Cyanobacteria;c__Vampirovibrionia;o__Gastranaerophilales;f__Gastranaerophilaceae;g__Gastranaerophilus;s__
1122	SGB_1122	1942_2	Yes	0	1	MAG_3850	F5501_bin_56	d__Bacteria;p__Cyanobacteria;c__Vampirovibrionia;o__Gastranaerophilales;f__Gastranaerophilaceae;g__Gastranaerophilus;s__
1123	SGB_1123	1943_0	Yes	0	1	MAG_1327	F4595_bin_52	d__Bacteria;p__Cyanobacteria;c__Vampirovibrionia;o__Gastranaerophilales;f__Gastranaerophilaceae;g__Gastranaerophilus;s__
1124	SGB_1124	1944_1	Yes	0	3	MAG_1258	F4554_bin_5	d__Bacteria;p__Cyanobacteria;c__Vampirovibrionia;o__Gastranaerophilales;f__Gastranaerophilaceae;g__QAMI01;s__
1125	SGB_1125	1945_0	Yes	0	1	MAG_230	Boar-s10_bin_44	d__Bacteria;p__Cyanobacteria;c__Vampirovibrionia;o__Gastranaerophilales;f__Gastranaerophilaceae;g__QAMI01;s__
1126	SGB_1126	1946_0	Yes	0	1	MAG_1321	F4595_bin_4	d__Bacteria;p__Cyanobacteria;c__Vampirovibrionia;o__Gastranaerophilales;f__Gastranaerophilaceae;g__Zag111;s__
1127	SGB_1127	1947_1	Yes	0	1	MAG_1510	F4692_bin_29	d__Bacteria;p__Cyanobacteria;c__Vampirovibrionia;o__Gastranaerophilales;f__Gastranaerophilaceae;g__Zag111;s__
1128	SGB_1128	1948_1	Yes	0	1	MAG_3861	F5505_bin_16	d__Bacteria;p__Cyanobacteria;c__Vampirovibrionia;o__Gastranaerophilales;f__Gastranaerophilaceae;g__Zag111;s__
1129	SGB_1129	1949_0	Yes	0	1	MAG_3975	F5570_bin_36	d__Bacteria;p__Cyanobacteria;c__Vampirovibrionia;o__Gastranaerophilales;f__Gastranaerophilaceae;g__Zag111;s__
1130	SGB_1130	195_0	Yes	0	1	MAG_656	C4978_bin_23	d__Bacteria;p__Actinobacteriota;c__Coriobacteriia;o__Coriobacteriales;f__Eggerthellaceae;g__Slackia_A;s__
1131	SGB_1131	1950_0	Yes	0	1	MAG_2421	F5106_bin_22	d__Bacteria;p__Cyanobacteria;c__Vampirovibrionia;o__Gastranaerophilales;f__Gastranaerophilaceae;g__;s__
1132	SGB_1132	1951_1	Yes	0	2	MAG_4147	F5634_bin_47	d__Bacteria;p__Cyanobacteria;c__Vampirovibrionia;o__Gastranaerophilales;f__Gastranaerophilaceae;g__Zag1;s__
1133	SGB_1133	1952_1	Yes	0	4	MAG_619	C4975_bin_12	d__Bacteria;p__Cyanobacteria;c__Vampirovibrionia;o__Gastranaerophilales;f__Gastranaerophilaceae;g__Zag1;s__
1134	SGB_1134	1952_2	Yes	0	1	MAG_426	Boar-s2_bin_43	d__Bacteria;p__Cyanobacteria;c__Vampirovibrionia;o__Gastranaerophilales;f__Gastranaerophilaceae;g__Zag1;s__
1135	SGB_1135	1952_3	Yes	0	1	MAG_2684	F5157_bin_28	d__Bacteria;p__Cyanobacteria;c__Vampirovibrionia;o__Gastranaerophilales;f__Gastranaerophilaceae;g__Zag1;s__
1136	SGB_1136	1953_0	Yes	0	1	MAG_4666	QHF6-unmapped_bin_188	d__Bacteria;p__Cyanobacteria;c__Vampirovibrionia;o__Gastranaerophilales;f__Gastranaerophilaceae;g__;s__
1137	SGB_1137	1954_1	Yes	0	1	MAG_1517	F4701_bin_14	d__Bacteria;p__Cyanobacteria;c__Vampirovibrionia;o__Gastranaerophilales;f__Gastranaerophilaceae;g__CAG-196;s__
1138	SGB_1138	1955_0	Yes	0	1	MAG_2861	F5205_bin_9	d__Bacteria;p__Cyanobacteria;c__Vampirovibrionia;o__Gastranaerophilales;f__Gastranaerophilaceae;g__CAG-196;s__
1139	SGB_1139	1956_1	Yes	0	5	MAG_3650	F5434_bin_34	d__Bacteria;p__Cyanobacteria;c__Vampirovibrionia;o__Gastranaerophilales;f__Gastranaerophilaceae;g__CAG-196;s__
1140	SGB_1140	1957_1	Yes	0	1	MAG_3253	F5329_bin_14	d__Bacteria;p__Cyanobacteria;c__Vampirovibrionia;o__Gastranaerophilales;f__Gastranaerophilaceae;g__CAG-196;s__
1141	SGB_1141	1958_1	Yes	0	4	MAG_1960	F4954_bin_45	d__Bacteria;p__Cyanobacteria;c__Vampirovibrionia;o__Gastranaerophilales;f__Gastranaerophilaceae;g__CAG-196;s__
1142	SGB_1142	1959_0	Yes	0	1	MAG_1290	F4563_bin_6	d__Bacteria;p__Cyanobacteria;c__Vampirovibrionia;o__Gastranaerophilales;f__Gastranaerophilaceae;g__CAG-196;s__
1143	SGB_1143	196_0	Yes	0	1	MAG_5011	QHF6-unmapped_bin_98	d__Bacteria;p__Actinobacteriota;c__Coriobacteriia;o__Coriobacteriales;f__Eggerthellaceae;g__Slackia_A;s__
1144	SGB_1144	1960_0	Yes	0	1	MAG_4970	QHF6-unmapped_bin_712	d__Bacteria;p__Cyanobacteria;c__Vampirovibrionia;o__Gastranaerophilales;f__Gastranaerophilaceae;g__CAG-196;s__
1145	SGB_1145	1961_0	Yes	0	1	MAG_4935	QHF6-unmapped_bin_654	d__Bacteria;p__Cyanobacteria;c__Vampirovibrionia;o__Gastranaerophilales;f__Gastranaerophilaceae;g__CAG-196;s__
1146	SGB_1146	1962_1	Yes	0	4	MAG_3395	F5359_bin_34	d__Bacteria;p__Cyanobacteria;c__Vampirovibrionia;o__Gastranaerophilales;f__Gastranaerophilaceae;g__CAG-196;s__
1147	SGB_1147	1963_1	Yes	0	2	MAG_1886	F4945_bin_13	d__Bacteria;p__Cyanobacteria;c__Vampirovibrionia;o__Gastranaerophilales;f__Gastranaerophilaceae;g__CAG-196;s__
1148	SGB_1148	1963_2	Yes	0	1	MAG_1325	F4595_bin_48	d__Bacteria;p__Cyanobacteria;c__Vampirovibrionia;o__Gastranaerophilales;f__Gastranaerophilaceae;g__CAG-196;s__
1149	SGB_1149	1964_0	Yes	0	1	MAG_3579	F5415_bin_56	d__Bacteria;p__Cyanobacteria;c__Vampirovibrionia;o__Gastranaerophilales;f__Gastranaerophilaceae;g__CAG-196;s__
1150	SGB_1150	1965_0	Yes	0	1	MAG_2274	F5028_bin_5	d__Bacteria;p__Cyanobacteria;c__Vampirovibrionia;o__Gastranaerophilales;f__Gastranaerophilaceae;g__CAG-196;s__
1151	SGB_1151	1966_0	Yes	0	1	MAG_4887	QHF6-unmapped_bin_582	d__Bacteria;p__Cyanobacteria;c__Vampirovibrionia;o__Gastranaerophilales;f__Gastranaerophilaceae;g__CAG-196;s__
1152	SGB_1152	1967_1	Yes	0	1	MAG_3799	F5487_bin_44	d__Bacteria;p__Cyanobacteria;c__Vampirovibrionia;o__Gastranaerophilales;f__Gastranaerophilaceae;g__UBA2883;s__
1153	SGB_1153	1968_0	Yes	0	1	MAG_679	C4979_bin_28	d__Bacteria;p__Cyanobacteria;c__Vampirovibrionia;o__Gastranaerophilales;f__Gastranaerophilaceae;g__;s__
1154	SGB_1154	1969_0	Yes	0	1	MAG_6276	W5021_bin_31	d__Bacteria;p__Cyanobacteria;c__Vampirovibrionia;o__Gastranaerophilales;f__Gastranaerophilaceae;g__UBA2883;s__
1155	SGB_1155	197_0	Yes	0	1	MAG_4616	QHF6-unmapped_bin_103	d__Bacteria;p__Actinobacteriota;c__Coriobacteriia;o__Coriobacteriales;f__Eggerthellaceae;g__;s__
1156	SGB_1156	1970_1	Yes	0	2	MAG_3980	F5571_bin_11	d__Bacteria;p__Cyanobacteria;c__Vampirovibrionia;o__Gastranaerophilales;f__Gastranaerophilaceae;g__CAG-196;s__
1157	SGB_1157	1970_2	Yes	0	1	MAG_2670	F5153_bin_5	d__Bacteria;p__Cyanobacteria;c__Vampirovibrionia;o__Gastranaerophilales;f__Gastranaerophilaceae;g__CAG-196;s__
1158	SGB_1158	1971_1	Yes	0	2	MAG_6254	W5021_bin_10	d__Bacteria;p__Cyanobacteria;c__Vampirovibrionia;o__Gastranaerophilales;f__Gastranaerophilaceae;g__CAG-196;s__
1159	SGB_1159	1972_0	Yes	0	1	MAG_3864	F5505_bin_7	d__Bacteria;p__Cyanobacteria;c__Vampirovibrionia;o__Gastranaerophilales;f__Gastranaerophilaceae;g__CAG-196;s__
1160	SGB_1160	1973_1	Yes	0	1	MAG_5838	Tibetan-s1400-2M_bin_22	d__Bacteria;p__Cyanobacteria;c__Vampirovibrionia;o__Gastranaerophilales;f__Gastranaerophilaceae;g__CAG-196;s__
1161	SGB_1161	1974_0	Yes	0	1	MAG_3255	F5329_bin_27	d__Bacteria;p__Cyanobacteria;c__Vampirovibrionia;o__Gastranaerophilales;f__;g__;s__
1162	SGB_1162	1975_0	Yes	0	1	MAG_633	C4975_bin_40	d__Bacteria;p__Cyanobacteria;c__Vampirovibrionia;o__Gastranaerophilales;f__Gastranaerophilaceae;g__CAG-196;s__
1163	SGB_1163	1976_1	Yes	0	1	MAG_2346	F5056_bin_33	d__Bacteria;p__Cyanobacteria;c__Vampirovibrionia;o__Gastranaerophilales;f__Gastranaerophilaceae;g__Zag1;s__
1164	SGB_1164	1977_1	Yes	0	1	MAG_3380	F5356_bin_13	d__Bacteria;p__Cyanobacteria;c__Vampirovibrionia;o__Gastranaerophilales;f__Gastranaerophilaceae;g__CAG-196;s__
1165	SGB_1165	1978_1	Yes	0	1	MAG_2089	F4978_bin_34	d__Bacteria;p__Cyanobacteria;c__Vampirovibrionia;o__Gastranaerophilales;f__Gastranaerophilaceae;g__UBA791;s__
1166	SGB_1166	1979_1	Yes	0	1	MAG_3906	F5512_bin_52	d__Bacteria;p__Cyanobacteria;c__Vampirovibrionia;o__Gastranaerophilales;f__Gastranaerophilaceae;g__UBA791;s__
1167	SGB_1167	198_0	Yes	0	1	MAG_4737	QHF6-unmapped_bin_320	d__Bacteria;p__Actinobacteriota;c__Coriobacteriia;o__Coriobacteriales;f__Eggerthellaceae;g__;s__
1168	SGB_1168	1980_1	Yes	0	1	MAG_1050	Duroc.SH-FCR.LF4_bin_8	d__Bacteria;p__Cyanobacteria;c__Vampirovibrionia;o__Gastranaerophilales;f__Gastranaerophilaceae;g__UBA6984;s__
1169	SGB_1169	1981_0	No	1	1	MAG_4727	QHF6-unmapped_bin_305	d__Bacteria;p__Cyanobacteria;c__Vampirovibrionia;o__Gastranaerophilales;f__Gastranaerophilaceae;g__UBA6984;s__UBA6984 sp003258725
1170	SGB_1170	1982_1	Yes	0	1	MAG_4332	LW1-s151246_bin_19	d__Bacteria;p__Cyanobacteria;c__Vampirovibrionia;o__Gastranaerophilales;f__Gastranaerophilaceae;g__UBA6984;s__
1171	SGB_1171	1983_1	Yes	0	1	MAG_3020	F5248_bin_25	d__Bacteria;p__Cyanobacteria;c__Vampirovibrionia;o__Gastranaerophilales;f__Gastranaerophilaceae;g__UBA6984;s__
1172	SGB_1172	1984_1	Yes	0	2	MAG_2454	F5108_bin_32	d__Bacteria;p__Cyanobacteria;c__Vampirovibrionia;o__Gastranaerophilales;f__Gastranaerophilaceae;g__UBA2813;s__
1173	SGB_1173	1984_2	Yes	0	1	MAG_2393	F5084_bin_98	d__Bacteria;p__Cyanobacteria;c__Vampirovibrionia;o__Gastranaerophilales;f__Gastranaerophilaceae;g__UBA2813;s__
1174	SGB_1174	1985_1	Yes	0	5	MAG_2962	F5235_bin_55	d__Bacteria;p__Cyanobacteria;c__Vampirovibrionia;o__Gastranaerophilales;f__Gastranaerophilaceae;g__;s__
1175	SGB_1175	1986_1	Yes	0	4	MAG_1539	F4706_bin_23	d__Bacteria;p__Cyanobacteria;c__Vampirovibrionia;o__Gastranaerophilales;f__Gastranaerophilaceae;g__;s__
1176	SGB_1176	1987_0	Yes	0	1	MAG_2759	F5173_bin_35	d__Bacteria;p__Cyanobacteria;c__Vampirovibrionia;o__Gastranaerophilales;f__Gastranaerophilaceae;g__;s__
1177	SGB_1177	1988_1	Yes	0	1	MAG_2043	F4972_bin_50	d__Bacteria;p__Cyanobacteria;c__Vampirovibrionia;o__Gastranaerophilales;f__Gastranaerophilaceae;g__Zag1;s__
1178	SGB_1178	1988_2	Yes	0	1	MAG_6312	W5021_bin_83	d__Bacteria;p__Cyanobacteria;c__Vampirovibrionia;o__Gastranaerophilales;f__Gastranaerophilaceae;g__Zag1;s__
1179	SGB_1179	1989_0	Yes	0	1	MAG_3372	F5355_bin_38	d__Bacteria;p__Cyanobacteria;c__Vampirovibrionia;o__Gastranaerophilales;f__Gastranaerophilaceae;g__Zag1;s__
1180	SGB_1180	199_0	Yes	0	1	MAG_5782	S95008B_bin_50	d__Bacteria;p__Firmicutes_A;c__Clostridia;o__Oscillospirales;f__Acutalibacteraceae;g__UBA1081;s__
1181	SGB_1181	1990_1	Yes	0	1	MAG_3334	F5347_bin_8	d__Bacteria;p__Cyanobacteria;c__Vampirovibrionia;o__Gastranaerophilales;f__Gastranaerophilaceae;g__Zag1;s__
1182	SGB_1182	1991_1	Yes	0	2	MAG_753	C5071_bin_7	d__Bacteria;p__Cyanobacteria;c__Vampirovibrionia;o__Gastranaerophilales;f__Gastranaerophilaceae;g__Zag1;s__
1183	SGB_1183	1992_0	Yes	0	1	MAG_2513	F5115_bin_10	d__Bacteria;p__Cyanobacteria;c__Vampirovibrionia;o__Gastranaerophilales;f__Gastranaerophilaceae;g__Zag1;s__
1184	SGB_1184	1993_0	Yes	0	1	MAG_4893	QHF6-unmapped_bin_593	d__Bacteria;p__Cyanobacteria;c__Vampirovibrionia;o__Gastranaerophilales;f__Gastranaerophilaceae;g__UBA2883;s__
1185	SGB_1185	1994_0	Yes	0	1	MAG_4909	QHF6-unmapped_bin_619	d__Bacteria;p__Cyanobacteria;c__Vampirovibrionia;o__Gastranaerophilales;f__Gastranaerophilaceae;g__UBA2883;s__
1186	SGB_1186	1995_1	Yes	0	1	MAG_3302	F5343_bin_23	d__Bacteria;p__Cyanobacteria;c__Vampirovibrionia;o__Gastranaerophilales;f__Gastranaerophilaceae;g__RUG841;s__
1187	SGB_1187	1996_1	Yes	0	4	MAG_4062	F5608_bin_23	d__Bacteria;p__Cyanobacteria;c__Vampirovibrionia;o__Gastranaerophilales;f__Gastranaerophilaceae;g__;s__
1188	SGB_1188	1996_2	Yes	0	1	MAG_3417	F5366_bin_48	d__Bacteria;p__Cyanobacteria;c__Vampirovibrionia;o__Gastranaerophilales;f__Gastranaerophilaceae;g__;s__
1189	SGB_1189	1997_1	Yes	0	6	MAG_1785	F4903_bin_17	d__Bacteria;p__Cyanobacteria;c__Vampirovibrionia;o__Gastranaerophilales;f__Gastranaerophilaceae;g__;s__
1190	SGB_1190	1997_2	Yes	0	3	MAG_2431	F5106_bin_61	d__Bacteria;p__Cyanobacteria;c__Vampirovibrionia;o__Gastranaerophilales;f__Gastranaerophilaceae;g__;s__
1191	SGB_1191	1998_1	Yes	0	2	MAG_3441	F5372_bin_6	d__Bacteria;p__Cyanobacteria;c__Vampirovibrionia;o__Gastranaerophilales;f__Gastranaerophilaceae;g__;s__
1192	SGB_1192	1998_2	Yes	0	3	MAG_2590	F5138_bin_12	d__Bacteria;p__Cyanobacteria;c__Vampirovibrionia;o__Gastranaerophilales;f__Gastranaerophilaceae;g__;s__
1193	SGB_1193	1998_3	Yes	0	3	MAG_3362	F5354_bin_13	d__Bacteria;p__Cyanobacteria;c__Vampirovibrionia;o__Gastranaerophilales;f__Gastranaerophilaceae;g__;s__
1194	SGB_1194	1998_4	Yes	0	1	MAG_2340	F5054_bin_6	d__Bacteria;p__Cyanobacteria;c__Vampirovibrionia;o__Gastranaerophilales;f__Gastranaerophilaceae;g__;s__
1195	SGB_1195	1999_0	Yes	0	1	MAG_1244	F4552_bin_8	d__Bacteria;p__Cyanobacteria;c__Vampirovibrionia;o__Gastranaerophilales;f__Gastranaerophilaceae;g__;s__
1196	SGB_1196	2_1	Yes	0	2	MAG_6008	Tibetan-s3800-12F_bin_27	d__Bacteria;p__Proteobacteria;c__Alphaproteobacteria;o__Rs-D84;f__;g__;s__
1197	SGB_1197	20_1	No	1	1	MAG_668	C4978_bin_53	d__Bacteria;p__Firmicutes;c__Bacilli;o__Staphylococcales;f__Salinicoccaceae;g__Jeotgalicoccus;s__Jeotgalicoccus halophilus
1198	SGB_1198	200_1	Yes	0	57	MAG_1750	F4890_bin_22	d__Bacteria;p__Actinobacteriota;c__Coriobacteriia;o__Coriobacteriales;f__Eggerthellaceae;g__;s__
1199	SGB_1199	2000_1	Yes	0	3	MAG_1918	F4948_bin_51	d__Bacteria;p__Cyanobacteria;c__Vampirovibrionia;o__Gastranaerophilales;f__Gastranaerophilaceae;g__;s__
1200	SGB_1200	2001_0	Yes	0	1	MAG_2828	F5184_bin_62	d__Bacteria;p__Cyanobacteria;c__Vampirovibrionia;o__Gastranaerophilales;f__Gastranaerophilaceae;g__;s__
1201	SGB_1201	2002_0	Yes	0	1	MAG_1270	F4560_bin_11	d__Bacteria;p__Cyanobacteria;c__Vampirovibrionia;o__Gastranaerophilales;f__Gastranaerophilaceae;g__CAG-306;s__
1202	SGB_1202	2003_0	Yes	0	1	MAG_4715	QHF6-unmapped_bin_267	d__Bacteria;p__Cyanobacteria;c__Vampirovibrionia;o__Gastranaerophilales;f__Gastranaerophilaceae;g__RUG841;s__
1203	SGB_1203	2004_1	Yes	0	5	MAG_4211	F5647_bin_47	d__Bacteria;p__Cyanobacteria;c__Vampirovibrionia;o__Gastranaerophilales;f__Gastranaerophilaceae;g__CAG-306;s__
1204	SGB_1204	2004_2	Yes	0	1	MAG_2014	F4962_bin_15	d__Bacteria;p__Cyanobacteria;c__Vampirovibrionia;o__Gastranaerophilales;f__Gastranaerophilaceae;g__CAG-306;s__
1205	SGB_1205	2005_1	Yes	0	1	MAG_1446	F4666_bin_48	d__Bacteria;p__Cyanobacteria;c__Vampirovibrionia;o__Gastranaerophilales;f__Gastranaerophilaceae;g__RUG841;s__
1206	SGB_1206	2006_1	Yes	0	1	MAG_2578	F5135_bin_18	d__Bacteria;p__Cyanobacteria;c__Vampirovibrionia;o__Gastranaerophilales;f__Gastranaerophilaceae;g__RUG841;s__
1207	SGB_1207	2007_1	Yes	0	1	MAG_2899	F5218_bin_61	d__Bacteria;p__Cyanobacteria;c__Vampirovibrionia;o__Gastranaerophilales;f__Gastranaerophilaceae;g__RUG841;s__
1208	SGB_1208	2008_0	Yes	0	1	MAG_2028	F4969_bin_25	d__Bacteria;p__Cyanobacteria;c__Vampirovibrionia;o__Gastranaerophilales;f__Gastranaerophilaceae;g__RUG841;s__
1209	SGB_1209	2009_0	Yes	0	1	MAG_1802	F4905_bin_3	d__Bacteria;p__Cyanobacteria;c__Vampirovibrionia;o__Gastranaerophilales;f__Gastranaerophilaceae;g__RUG841;s__
1210	SGB_1210	201_1	Yes	0	2	MAG_5282	S159812B_bin_29	d__Bacteria;p__Actinobacteriota;c__Coriobacteriia;o__Coriobacteriales;f__Eggerthellaceae;g__;s__
1211	SGB_1211	2010_1	No	1	1	MAG_2360	F5071_bin_16	d__Archaea;p__Euryarchaeota;c__Methanobacteria;o__Methanobacteriales;f__Methanobacteriaceae;g__Methanobrevibacter;s__Methanobrevibacter sp900314635
1212	SGB_1212	2011_1	Yes	0	1	MAG_1788	F4903_bin_30	d__Archaea;p__Euryarchaeota;c__Methanobacteria;o__Methanobacteriales;f__Methanobacteriaceae;g__Methanobrevibacter;s__
1213	SGB_1213	2012_1	No	1	1	MAG_6201	W4950_bin_9	d__Archaea;p__Euryarchaeota;c__Methanobacteria;o__Methanobacteriales;f__Methanobacteriaceae;g__Methanobrevibacter_A;s__Methanobrevibacter_A smithii
1214	SGB_1214	2013_1	No	4	4	MAG_5305	S191108A_bin_8	d__Archaea;p__Euryarchaeota;c__Methanobacteria;o__Methanobacteriales;f__Methanobacteriaceae;g__Methanobrevibacter_A;s__Methanobrevibacter_A woesei
1215	SGB_1215	2014_1	Yes	0	1	MAG_4053	F5606_bin_16	d__Archaea;p__Euryarchaeota;c__Methanobacteria;o__Methanobacteriales;f__Methanobacteriaceae;g__Methanobrevibacter_A;s__
1216	SGB_1216	2015_1	Yes	0	1	MAG_2570	F5131_bin_1	d__Archaea;p__Euryarchaeota;c__Methanobacteria;o__Methanobacteriales;f__Methanobacteriaceae;g__Methanobrevibacter_A;s__
1217	SGB_1217	2016_1	Yes	0	1	MAG_4005	F5575_bin_29	d__Archaea;p__Euryarchaeota;c__Methanobacteria;o__Methanobacteriales;f__Methanobacteriaceae;g__Methanobrevibacter_A;s__
1218	SGB_1218	2016_2	Yes	0	1	MAG_3577	F5415_bin_2	d__Archaea;p__Euryarchaeota;c__Methanobacteria;o__Methanobacteriales;f__Methanobacteriaceae;g__Methanobrevibacter_A;s__
1219	SGB_1219	2017_1	Yes	0	1	MAG_2887	F5218_bin_1	d__Archaea;p__Euryarchaeota;c__Methanobacteria;o__Methanobacteriales;f__Methanobacteriaceae;g__Methanobrevibacter_A;s__
1220	SGB_1220	2018_1	Yes	0	1	MAG_6236	W4978_bin_5	d__Archaea;p__Euryarchaeota;c__Methanobacteria;o__Methanobacteriales;f__Methanobacteriaceae;g__Methanobrevibacter_A;s__
1221	SGB_1221	2019_0	Yes	0	1	MAG_3745	F5476_bin_12	d__Archaea;p__Euryarchaeota;c__Methanobacteria;o__Methanobacteriales;f__Methanobacteriaceae;g__Methanobrevibacter_A;s__
1222	SGB_1222	202_0	Yes	0	1	MAG_56	BL-unmapped_bin_196	d__Bacteria;p__Actinobacteriota;c__Coriobacteriia;o__Coriobacteriales;f__Eggerthellaceae;g__;s__
1223	SGB_1223	2020_0	No	1	1	MAG_1217	F4453_bin_8	d__Bacteria;p__Firmicutes;c__Bacilli;o__Bacillales_A;f__Planococcaceae;g__Psychrobacillus;s__Psychrobacillus insolitus
1224	SGB_1224	2021_0	Yes	0	1	MAG_570	Boar-s8_bin_9	d__Bacteria;p__Proteobacteria;c__Alphaproteobacteria;o__RF32;f__UBA3637;g__;s__
1225	SGB_1225	2022_1	Yes	0	1	MAG_779	Duroc-High3_bin_20	d__Bacteria;p__Firmicutes;c__Bacilli;o__RF39;f__CAG-1000;g__UBA6985;s__
1226	SGB_1226	2023_0	Yes	0	1	MAG_4634	QHF6-unmapped_bin_131	d__Bacteria;p__Firmicutes_A;c__Clostridia;o__Lachnospirales;f__;g__;s__
1227	SGB_1227	2024_1	Yes	0	1	MAG_3965	F5569_bin_56	d__Bacteria;p__Firmicutes;c__Bacilli;o__RF39;f__CAG-1000;g__CAG-582;s__
1228	SGB_1228	2025_0	Yes	0	1	MAG_4009	F5575_bin_47	d__Bacteria;p__Firmicutes;c__Bacilli;o__RF39;f__CAG-1000;g__CAG-582;s__
1229	SGB_1229	2026_0	Yes	0	1	MAG_2416	F5103_bin_36	d__Bacteria;p__Firmicutes;c__Bacilli;o__RF39;f__CAG-1000;g__CAG-582;s__
1230	SGB_1230	2027_0	Yes	0	1	MAG_4904	QHF6-unmapped_bin_611	d__Bacteria;p__Firmicutes;c__Bacilli;o__RF39;f__CAG-1000;g__CAG-582;s__
1231	SGB_1231	2028_0	Yes	0	1	MAG_427	Boar-s2_bin_44	d__Bacteria;p__Firmicutes;c__Bacilli;o__Acholeplasmatales;f__CAG-307;g__;s__
1232	SGB_1232	2029_0	Yes	0	1	MAG_4636	QHF6-unmapped_bin_137	d__Bacteria;p__Firmicutes;c__Bacilli;o__RFN20;f__CAG-631;g__;s__
1233	SGB_1233	203_0	Yes	0	1	MAG_4761	QHF6-unmapped_bin_366	d__Bacteria;p__Actinobacteriota;c__Coriobacteriia;o__Coriobacteriales;f__Eggerthellaceae;g__;s__
1234	SGB_1234	2030_0	Yes	0	1	MAG_4796	QHF6-unmapped_bin_435	d__Bacteria;p__Firmicutes;c__Bacilli;o__Acholeplasmatales;f__;g__;s__
1235	SGB_1235	2031_1	Yes	0	1	MAG_460	Boar-s35_bin_6	d__Bacteria;p__Firmicutes;c__Bacilli;o__Acholeplasmatales;f__CAG-307;g__;s__
1236	SGB_1236	2032_0	Yes	0	1	MAG_6131	Tibetan-s602F_bin_10	d__Bacteria;p__Firmicutes;c__Bacilli;o__ML615J-28;f__CAG-313;g__;s__
1237	SGB_1237	2033_0	Yes	0	1	MAG_4984	QHF6-unmapped_bin_738	d__Bacteria;p__Firmicutes_A;c__Clostridia;o__Lachnospirales;f__Lachnospiraceae;g__Lachnoclostridium;s__
1238	SGB_1238	2034_0	Yes	0	1	MAG_4989	QHF6-unmapped_bin_746	d__Bacteria;p__Firmicutes_A;c__Clostridia;o__Lachnospirales;f__Lachnospiraceae;g__;s__
1239	SGB_1239	2035_1	Yes	0	2	MAG_5100	S124310A_bin_33	d__Bacteria;p__Firmicutes;c__Bacilli;o__ML615J-28;f__CAG-698;g__CAG-698;s__
1240	SGB_1240	2036_1	Yes	0	1	MAG_1007	Duroc.SH-FCR.HF3_bin_6	d__Bacteria;p__Firmicutes;c__Bacilli;o__Acholeplasmatales;f__CAG-307;g__;s__
1241	SGB_1241	2037_0	Yes	0	1	MAG_863	Duroc-Low1_bin_39	d__Bacteria;p__Firmicutes;c__Bacilli;o__Acholeplasmatales;f__CAG-307;g__UBA7004;s__
1242	SGB_1242	2038_1	Yes	0	2	MAG_4505	LW2-s127145_bin_27	d__Bacteria;p__Firmicutes;c__Bacilli;o__RFN20;f__CAG-826;g__UBA4855;s__
1243	SGB_1243	2039_1	Yes	0	2	MAG_887	Duroc-Low3_bin_35	d__Bacteria;p__Firmicutes;c__Bacilli;o__RFN20;f__CAG-826;g__UBA4855;s__
1244	SGB_1244	2039_2	Yes	0	1	MAG_802	Duroc-High5_bin_22	d__Bacteria;p__Firmicutes;c__Bacilli;o__RFN20;f__CAG-826;g__UBA4855;s__
1245	SGB_1245	2039_3	Yes	0	1	MAG_4554	LW2-s127530_bin_37	d__Bacteria;p__Firmicutes;c__Bacilli;o__RFN20;f__CAG-826;g__UBA4855;s__
1246	SGB_1246	204_1	Yes	0	2	MAG_2467	F5110_bin_47	d__Bacteria;p__Actinobacteriota;c__Coriobacteriia;o__Coriobacteriales;f__Eggerthellaceae;g__;s__
1247	SGB_1247	2040_0	Yes	0	1	MAG_6039	Tibetan-s3800-18M_bin_33	d__Bacteria;p__Firmicutes;c__Bacilli;o__RFN20;f__CAG-826;g__UBA4855;s__
1248	SGB_1248	2041_0	Yes	0	1	MAG_5119	S127906A_bin_41	d__Bacteria;p__Firmicutes;c__Bacilli;o__RFN20;f__CAG-631;g__;s__
1249	SGB_1249	2042_1	Yes	0	2	MAG_6086	Tibetan-s3800-48F_bin_23	d__Bacteria;p__Firmicutes_A;c__Clostridia;o__4C28d-15;f__UBA3700;g__UBA3700;s__
1250	SGB_1250	2043_0	Yes	0	1	MAG_4976	QHF6-unmapped_bin_724	d__Bacteria;p__Firmicutes_A;c__Clostridia;o__4C28d-15;f__UBA3700;g__UBA3700;s__
1251	SGB_1251	2044_0	Yes	0	1	MAG_750	C5071_bin_4	d__Bacteria;p__Firmicutes_A;c__Clostridia;o__4C28d-15;f__UBA3700;g__UBA3700;s__
1252	SGB_1252	2045_0	Yes	0	1	MAG_4942	QHF6-unmapped_bin_666	d__Bacteria;p__Cyanobacteria;c__Vampirovibrionia;o__Gastranaerophilales;f__;g__;s__
1253	SGB_1253	2046_1	Yes	0	1	MAG_3752	F5476_bin_40	d__Bacteria;p__Firmicutes;c__Bacilli;o__Erysipelotrichales;f__Erysipelotrichaceae;g__Solobacterium;s__
1254	SGB_1254	2047_1	Yes	0	1	MAG_3687	F5449_bin_12	d__Bacteria;p__Firmicutes_A;c__Clostridia;o__TANB77;f__CAG-465;g__;s__
1255	SGB_1255	2048_0	Yes	0	1	MAG_4700	QHF6-unmapped_bin_248	d__Bacteria;p__Firmicutes_A;c__Clostridia;o__TANB77;f__CAG-465;g__;s__
1256	SGB_1256	2049_1	Yes	0	1	MAG_4221	I4930_bin_12	d__Bacteria;p__Firmicutes;c__Bacilli;o__Lactobacillales;f__Aerococcaceae;g__;s__
1257	SGB_1257	205_1	Yes	0	2	MAG_3946	F5533_bin_32	d__Bacteria;p__Actinobacteriota;c__Coriobacteriia;o__Coriobacteriales;f__Eggerthellaceae;g__;s__
1258	SGB_1258	2050_1	No	1	1	MAG_4576	LW2-s127575_bin_8	d__Bacteria;p__Fusobacteriota;c__Fusobacteriia;o__Fusobacteriales;f__Fusobacteriaceae;g__Fusobacterium_A;s__Fusobacterium_A mortiferum
1259	SGB_1259	2051_1	Yes	0	2	MAG_4979	QHF6-unmapped_bin_728	d__Bacteria;p__Fusobacteriota;c__Fusobacteriia;o__Fusobacteriales;f__Fusobacteriaceae;g__Fusobacterium;s__
1260	SGB_1260	2052_1	Yes	0	1	MAG_688	C4979_bin_50	d__Bacteria;p__Firmicutes_A;c__Clostridia;o__Clostridiales;f__Clostridiaceae;g__Clostridium;s__
1261	SGB_1261	2053_0	Yes	0	1	MAG_4878	QHF6-unmapped_bin_566	d__Bacteria;p__Firmicutes_A;c__Clostridia;o__Clostridiales;f__Clostridiaceae;g__Clostridium;s__
1262	SGB_1262	2054_1	No	1	1	MAG_3112	F5290_bin_24	d__Bacteria;p__Firmicutes_A;c__Clostridia;o__Clostridiales;f__Clostridiaceae;g__Clostridium_P;s__Clostridium_P ventriculi
1263	SGB_1263	2055_0	Yes	0	1	MAG_1483	F4679_bin_7	d__Bacteria;p__Firmicutes_A;c__Clostridia;o__Clostridiales;f__Clostridiaceae;g__Clostridium_P;s__
1264	SGB_1264	2056_1	No	1	1	MAG_3367	F5355_bin_19	d__Bacteria;p__Firmicutes_A;c__Clostridia;o__Clostridiales;f__Clostridiaceae;g__Clostridium;s__Clostridium sp000435835
1265	SGB_1265	2057_0	Yes	0	1	MAG_2638	F5141_bin_54	d__Bacteria;p__Firmicutes_A;c__Clostridia;o__Clostridiales;f__Clostridiaceae;g__Clostridium;s__
1266	SGB_1266	2058_1	No	1	1	MAG_4423	LW1-sD151116_bin_2	d__Bacteria;p__Firmicutes_C;c__Negativicutes;o__Acidaminococcales;f__Acidaminococcaceae;g__Phascolarctobacterium;s__Phascolarctobacterium faecium
1267	SGB_1267	2059_0	Yes	0	1	MAG_449	Boar-s35_bin_28	d__Bacteria;p__Firmicutes_A;c__Clostridia;o__Oscillospirales;f__Acutalibacteraceae;g__;s__
1268	SGB_1268	206_1	Yes	0	1	MAG_3120	F5290_bin_52	d__Bacteria;p__Actinobacteriota;c__Coriobacteriia;o__Coriobacteriales;f__Eggerthellaceae;g__;s__
1269	SGB_1269	2060_1	Yes	0	1	MAG_4604	Laiwu-LwJeLe_bin_2	d__Bacteria;p__Firmicutes_A;c__Clostridia;o__Clostridiales;f__Clostridiaceae;g__Clostridium;s__
1270	SGB_1270	2060_2	Yes	0	1	MAG_3413	F5366_bin_29	d__Bacteria;p__Firmicutes;c__Bacilli;o__RF39;f__CAG-302;g__CAG-302;s__
1271	SGB_1271	2061_1	No	1	1	MAG_4050	F5604_bin_62	d__Bacteria;p__Firmicutes_A;c__Clostridia;o__Peptostreptococcales;f__Peptostreptococcaceae;g__Romboutsia;s__Romboutsia timonensis
1272	SGB_1272	2062_0	Yes	0	1	MAG_5201	S133204A_bin_62	d__Bacteria;p__Firmicutes_A;c__Clostridia;o__Peptostreptococcales;f__Peptostreptococcaceae;g__Terrisporobacter;s__
1273	SGB_1273	2063_0	No	1	1	MAG_4599	Laiwu-LwIlLe_bin_14	d__Bacteria;p__Firmicutes_A;c__Clostridia;o__Clostridiales;f__Clostridiaceae;g__Clostridium;s__Clostridium disporicum
1274	SGB_1274	2064_1	Yes	0	1	MAG_4307	LW1-s151070_bin_14	d__Bacteria;p__Firmicutes_A;c__Clostridia;o__Clostridiales;f__Clostridiaceae;g__Clostridium;s__
1275	SGB_1275	2065_0	Yes	0	1	MAG_6038	Tibetan-s3800-18M_bin_31	d__Bacteria;p__Firmicutes_A;c__Clostridia;o__Clostridiales;f__Clostridiaceae;g__Clostridium;s__
1276	SGB_1276	2066_0	Yes	0	1	MAG_270	Boar-s13_bin_16	d__Bacteria;p__Firmicutes_A;c__Clostridia;o__Clostridiales;f__Clostridiaceae;g__Clostridium_P;s__
1277	SGB_1277	2067_0	Yes	0	1	MAG_217	Boar-s10_bin_22	d__Bacteria;p__Cyanobacteria;c__Vampirovibrionia;o__Gastranaerophilales;f__Gastranaerophilaceae;g__;s__
1278	SGB_1278	2068_0	Yes	0	1	MAG_4342	LW1-s151250_bin_18	d__Bacteria;p__Firmicutes_A;c__Clostridia;o__TANB77;f__CAG-508;g__;s__
1279	SGB_1279	2069_0	Yes	0	1	MAG_3567	F5404_bin_57	d__Bacteria;p__Firmicutes_A;c__Clostridia;o__TANB77;f__UBA1234;g__;s__
1280	SGB_1280	207_1	Yes	0	8	MAG_3049	F5256_bin_23	d__Bacteria;p__Actinobacteriota;c__Coriobacteriia;o__Coriobacteriales;f__Eggerthellaceae;g__;s__
1281	SGB_1281	2070_0	Yes	0	1	MAG_4980	QHF6-unmapped_bin_730	d__Bacteria;p__Firmicutes_A;c__Clostridia;o__TANB77;f__UBA1234;g__;s__
1282	SGB_1282	2071_0	Yes	0	1	MAG_4993	QHF6-unmapped_bin_751	d__Bacteria;p__Firmicutes_A;c__Clostridia;o__Lachnospirales;f__Lachnospiraceae;g__;s__
1283	SGB_1283	2072_1	No	1	1	MAG_2728	F5163_bin_54	d__Bacteria;p__Firmicutes_A;c__Clostridia;o__Oscillospirales;f__Acutalibacteraceae;g__Ruminococcus_E;s__Ruminococcus_E sp900314705
1284	SGB_1284	2073_1	Yes	0	1	MAG_3527	F5399_bin_29	d__Bacteria;p__Firmicutes_A;c__Clostridia;o__TANB77;f__CAG-508;g__UBA7001;s__
1285	SGB_1285	2074_0	Yes	0	1	MAG_437	Boar-s35_bin_13	d__Bacteria;p__Firmicutes_A;c__Clostridia;o__TANB77;f__CAG-508;g__UBA7001;s__
1286	SGB_1286	2075_0	Yes	0	1	MAG_4853	QHF6-unmapped_bin_528	d__Bacteria;p__Firmicutes_A;c__Clostridia;o__TANB77;f__CAG-508;g__;s__
1287	SGB_1287	2076_0	Yes	0	1	MAG_3330	F5347_bin_38	d__Bacteria;p__Firmicutes_A;c__Clostridia;o__TANB77;f__CAG-508;g__CAG-245;s__
1288	SGB_1288	2077_0	Yes	0	1	MAG_5715	S80312B_bin_10	d__Bacteria;p__Firmicutes_A;c__Clostridia;o__TANB77;f__CAG-508;g__CAG-245;s__
1289	SGB_1289	2078_0	Yes	0	1	MAG_2729	F5163_bin_64	d__Bacteria;p__Firmicutes_A;c__Clostridia;o__TANB77;f__CAG-508;g__CAG-245;s__
1290	SGB_1290	2079_1	Yes	0	1	MAG_3374	F5355_bin_43	d__Bacteria;p__Firmicutes_A;c__Clostridia;o__TANB77;f__CAG-508;g__CAG-245;s__
1291	SGB_1291	208_0	Yes	0	1	MAG_79	BL-unmapped_bin_251	d__Bacteria;p__Actinobacteriota;c__Coriobacteriia;o__Coriobacteriales;f__Eggerthellaceae;g__;s__
1292	SGB_1292	2080_1	Yes	0	1	MAG_2034	F4969_bin_49	d__Bacteria;p__Firmicutes_A;c__Clostridia;o__TANB77;f__CAG-508;g__CAG-245;s__
1293	SGB_1293	2081_1	Yes	0	1	MAG_5465	S50206A_bin_30	d__Bacteria;p__Firmicutes_A;c__Clostridia;o__TANB77;f__CAG-508;g__CAG-245;s__
1294	SGB_1294	2082_0	Yes	0	1	MAG_1288	F4563_bin_47	d__Bacteria;p__Firmicutes_A;c__Clostridia;o__TANB77;f__CAG-508;g__CAG-245;s__
1295	SGB_1295	2083_0	Yes	0	1	MAG_2122	F4983_bin_13	d__Bacteria;p__Firmicutes_A;c__Clostridia;o__TANB77;f__CAG-508;g__;s__
1296	SGB_1296	2084_1	Yes	0	1	MAG_2369	F5071_bin_60	d__Bacteria;p__Firmicutes_A;c__Clostridia;o__TANB77;f__CAG-508;g__CAG-492;s__
1297	SGB_1297	2085_1	Yes	0	1	MAG_3773	F5485_bin_15	d__Bacteria;p__Firmicutes_A;c__Clostridia;o__TANB77;f__CAG-508;g__CAG-492;s__
1298	SGB_1298	2086_1	Yes	0	1	MAG_4004	F5575_bin_12	d__Bacteria;p__Firmicutes_A;c__Clostridia;o__TANB77;f__CAG-508;g__CAG-492;s__
1299	SGB_1299	2087_0	Yes	0	1	MAG_1396	F4659_bin_10	d__Bacteria;p__Firmicutes_A;c__Clostridia;o__TANB77;f__CAG-508;g__CAG-492;s__
1300	SGB_1300	2088_1	Yes	0	1	MAG_1168	F4390_bin_43	d__Bacteria;p__Firmicutes_A;c__Clostridia;o__TANB77;f__CAG-508;g__CAG-492;s__
1301	SGB_1301	2088_2	Yes	0	1	MAG_2718	F5163_bin_28	d__Bacteria;p__Firmicutes_A;c__Clostridia;o__TANB77;f__CAG-508;g__CAG-492;s__
1302	SGB_1302	2089_0	Yes	0	1	MAG_2347	F5056_bin_36	d__Bacteria;p__Firmicutes_A;c__Clostridia;o__TANB77;f__CAG-508;g__CAG-492;s__
1303	SGB_1303	209_0	Yes	0	1	MAG_4912	QHF6-unmapped_bin_623	d__Bacteria;p__Actinobacteriota;c__Coriobacteriia;o__Coriobacteriales;f__Eggerthellaceae;g__;s__
1304	SGB_1304	2090_0	Yes	0	1	MAG_4085	F5612_bin_34	d__Bacteria;p__Firmicutes_A;c__Clostridia;o__TANB77;f__CAG-508;g__CAG-492;s__
1305	SGB_1305	2091_1	Yes	0	2	MAG_3356	F5352_bin_33	d__Bacteria;p__Firmicutes_A;c__Clostridia;o__TANB77;f__CAG-508;g__;s__
1306	SGB_1306	2092_1	Yes	0	1	MAG_3435	F5372_bin_32	d__Bacteria;p__Firmicutes_A;c__Clostridia;o__TANB77;f__CAG-508;g__;s__
1307	SGB_1307	2093_1	Yes	0	1	MAG_1384	F4657_bin_55	d__Bacteria;p__Firmicutes_A;c__Clostridia;o__TANB77;f__CAG-508;g__;s__
1308	SGB_1308	2094_1	Yes	0	1	MAG_2864	F5206_bin_28	d__Bacteria;p__Firmicutes_A;c__Clostridia;o__TANB77;f__CAG-508;g__;s__
1309	SGB_1309	2095_1	Yes	0	1	MAG_3798	F5487_bin_43	d__Bacteria;p__Firmicutes_A;c__Clostridia;o__TANB77;f__CAG-508;g__;s__
1310	SGB_1310	2096_1	Yes	0	1	MAG_2405	F5097_bin_37	d__Bacteria;p__Firmicutes_A;c__Clostridia;o__TANB77;f__CAG-508;g__;s__
1311	SGB_1311	2097_0	Yes	0	1	MAG_1743	F4889_bin_42	d__Bacteria;p__Firmicutes_A;c__Clostridia;o__TANB77;f__CAG-508;g__;s__
1312	SGB_1312	2098_1	Yes	0	3	MAG_1585	F4726_bin_54	d__Bacteria;p__Firmicutes_A;c__Clostridia;o__TANB77;f__CAG-508;g__CAG-269;s__
1313	SGB_1313	2099_0	Yes	0	1	MAG_2413	F5100_bin_6	d__Bacteria;p__Firmicutes_A;c__Clostridia;o__TANB77;f__CAG-508;g__CAG-269;s__
1314	SGB_1314	21_0	Yes	0	1	MAG_732	C5042_bin_30	d__Bacteria;p__Firmicutes;c__Bacilli;o__Staphylococcales;f__Salinicoccaceae;g__Salinicoccus;s__
1315	SGB_1315	210_1	Yes	0	1	MAG_4900	QHF6-unmapped_bin_606	d__Bacteria;p__Actinobacteriota;c__Coriobacteriia;o__Coriobacteriales;f__Eggerthellaceae;g__;s__
1316	SGB_1316	2100_1	Yes	0	1	MAG_4476	LW2-s126610_bin_17	d__Bacteria;p__Firmicutes_A;c__Clostridia;o__TANB77;f__CAG-508;g__CAG-269;s__
1317	SGB_1317	2101_1	Yes	0	1	MAG_4491	LW2-s126610_bin_40	d__Bacteria;p__Firmicutes_A;c__Clostridia;o__TANB77;f__CAG-508;g__CAG-269;s__
1318	SGB_1318	2102_0	Yes	0	1	MAG_6197	W4950_bin_4	d__Bacteria;p__Firmicutes_A;c__Clostridia;o__TANB77;f__CAG-508;g__CAG-269;s__
1319	SGB_1319	2103_0	Yes	0	1	MAG_312	Boar-s18_bin_14	d__Bacteria;p__Firmicutes_A;c__Clostridia;o__TANB77;f__CAG-508;g__CAG-269;s__
1320	SGB_1320	2104_1	Yes	0	1	MAG_1884	F4943_bin_10	d__Bacteria;p__Firmicutes_A;c__Clostridia;o__TANB77;f__CAG-508;g__CAG-269;s__
1321	SGB_1321	2105_1	Yes	0	1	MAG_1251	F4554_bin_3	d__Bacteria;p__Firmicutes_A;c__Clostridia;o__TANB77;f__CAG-508;g__CAG-269;s__
1322	SGB_1322	2106_1	Yes	0	1	MAG_2859	F5205_bin_34	d__Bacteria;p__Firmicutes_A;c__Clostridia;o__TANB77;f__CAG-508;g__CAG-269;s__
1323	SGB_1323	2107_0	Yes	0	1	MAG_3801	F5487_bin_49	d__Bacteria;p__Firmicutes_A;c__Clostridia;o__TANB77;f__CAG-508;g__CAG-269;s__
1324	SGB_1324	2108_1	Yes	0	2	MAG_2496	F5113_bin_44	d__Bacteria;p__Firmicutes_A;c__Clostridia;o__TANB77;f__CAG-508;g__CAG-269;s__
1325	SGB_1325	2109_0	Yes	0	1	MAG_6278	W5021_bin_4	d__Bacteria;p__Firmicutes_A;c__Clostridia;o__TANB77;f__CAG-508;g__CAG-269;s__
1326	SGB_1326	211_1	Yes	0	2	MAG_4734	QHF6-unmapped_bin_315	d__Bacteria;p__Actinobacteriota;c__Coriobacteriia;o__Coriobacteriales;f__Eggerthellaceae;g__;s__
1327	SGB_1327	2110_1	Yes	0	2	MAG_1188	F4399_bin_3	d__Bacteria;p__Firmicutes_A;c__Clostridia;o__TANB77;f__CAG-508;g__CAG-269;s__
1328	SGB_1328	2111_0	Yes	0	1	MAG_1892	F4945_bin_29	d__Bacteria;p__Firmicutes_A;c__Clostridia;o__TANB77;f__CAG-508;g__CAG-269;s__
1329	SGB_1329	2112_0	Yes	0	1	MAG_2751	F5165_bin_52	d__Bacteria;p__Firmicutes_A;c__Clostridia;o__TANB77;f__CAG-508;g__CAG-269;s__
1330	SGB_1330	2113_0	No	1	1	MAG_6198	W4950_bin_6	d__Bacteria;p__Firmicutes_A;c__Clostridia;o__TANB77;f__CAG-508;g__CAG-269;s__CAG-269 sp000435535
1331	SGB_1331	2114_1	Yes	0	2	MAG_1669	F4856_bin_28	d__Bacteria;p__Firmicutes_A;c__Clostridia;o__TANB77;f__CAG-508;g__CAG-269;s__
1332	SGB_1332	2115_1	Yes	0	2	MAG_6310	W5021_bin_81	d__Bacteria;p__Firmicutes_A;c__Clostridia;o__TANB77;f__CAG-508;g__;s__
1333	SGB_1333	2115_2	Yes	0	1	MAG_1289	F4563_bin_5	d__Bacteria;p__Firmicutes_A;c__Clostridia;o__TANB77;f__CAG-508;g__;s__
1334	SGB_1334	2116_0	Yes	0	1	MAG_2852	F5204_bin_43	d__Bacteria;p__Firmicutes_A;c__Clostridia;o__TANB77;f__CAG-508;g__;s__
1335	SGB_1335	2117_0	Yes	0	1	MAG_3912	F5515_bin_15	d__Bacteria;p__Firmicutes_A;c__Clostridia;o__TANB77;f__CAG-508;g__;s__
1336	SGB_1336	2118_1	No	1	1	MAG_5534	S58506A_bin_45	d__Bacteria;p__Firmicutes_A;c__Clostridia;o__TANB77;f__CAG-508;g__CAG-273;s__CAG-273 sp000437855
1337	SGB_1337	2119_1	No	0	6	MAG_6268	W5021_bin_18	d__Bacteria;p__Firmicutes_A;c__Clostridia;o__TANB77;f__CAG-508;g__CAG-273;s__CAG-273 sp000435755
1338	SGB_1338	2119_2	Yes	0	1	MAG_3963	F5569_bin_37	d__Bacteria;p__Firmicutes_A;c__Clostridia;o__TANB77;f__CAG-508;g__CAG-273;s__
1339	SGB_1339	212_0	Yes	0	1	MAG_4729	QHF6-unmapped_bin_307	d__Bacteria;p__Actinobacteriota;c__Coriobacteriia;o__Coriobacteriales;f__Eggerthellaceae;g__;s__
1340	SGB_1340	2120_0	Yes	0	1	MAG_1141	F4375_bin_24	d__Bacteria;p__Firmicutes_A;c__Clostridia;o__TANB77;f__CAG-508;g__;s__
1341	SGB_1341	2121_1	Yes	0	2	MAG_1164	F4390_bin_39	d__Bacteria;p__Firmicutes_A;c__Clostridia;o__TANB77;f__CAG-508;g__CAG-273;s__
1342	SGB_1342	2122_0	Yes	0	1	MAG_1543	F4706_bin_36	d__Bacteria;p__Firmicutes_A;c__Clostridia;o__TANB77;f__CAG-508;g__CAG-273;s__
1343	SGB_1343	2123_0	Yes	0	1	MAG_498	Boar-s5_bin_23	d__Bacteria;p__Firmicutes_A;c__Clostridia;o__TANB77;f__CAG-508;g__CAG-269;s__
1344	SGB_1344	2124_0	Yes	0	1	MAG_1832	F4912_bin_20	d__Bacteria;p__Firmicutes_A;c__Clostridia;o__TANB77;f__CAG-508;g__CAG-269;s__
1345	SGB_1345	2125_0	Yes	0	1	MAG_2525	F5115_bin_31	d__Bacteria;p__Firmicutes_A;c__Clostridia;o__TANB77;f__CAG-508;g__CAG-269;s__
1346	SGB_1346	2126_0	Yes	0	1	MAG_1353	F4650_bin_31	d__Bacteria;p__Firmicutes_A;c__Clostridia;o__TANB77;f__CAG-508;g__CAG-269;s__
1347	SGB_1347	2127_1	Yes	0	2	MAG_4336	LW1-s151246_bin_30	d__Bacteria;p__Firmicutes_A;c__Clostridia;o__TANB77;f__CAG-508;g__CAG-273;s__
1348	SGB_1348	2128_0	Yes	0	1	MAG_3165	F5300_bin_57	d__Bacteria;p__Firmicutes_A;c__Clostridia;o__TANB77;f__CAG-508;g__;s__
1349	SGB_1349	2129_0	Yes	0	1	MAG_1700	F4873_bin_27	d__Bacteria;p__Firmicutes_A;c__Clostridia;o__TANB77;f__CAG-508;g__CAG-354;s__
1350	SGB_1350	213_1	Yes	0	1	MAG_1323	F4595_bin_45	d__Bacteria;p__Actinobacteriota;c__Coriobacteriia;o__Coriobacteriales;f__;g__;s__
1351	SGB_1351	2130_0	Yes	0	1	MAG_3796	F5487_bin_29	d__Bacteria;p__Firmicutes_A;c__Clostridia;o__TANB77;f__CAG-508;g__CAG-245;s__
1352	SGB_1352	2131_0	Yes	0	1	MAG_2562	F5123_bin_33	d__Bacteria;p__Firmicutes_A;c__Clostridia;o__TANB77;f__CAG-508;g__;s__
1353	SGB_1353	2132_1	No	2	2	MAG_5617	S67912A_bin_10	d__Bacteria;p__Firmicutes_A;c__Clostridia;o__TANB77;f__CAG-508;g__CAG-273;s__CAG-273 sp003507395
1354	SGB_1354	2133_0	No	1	1	MAG_4055	F5606_bin_19	d__Bacteria;p__Firmicutes_A;c__Clostridia;o__TANB77;f__CAG-508;g__CAG-273;s__CAG-273 sp003534295
1355	SGB_1355	2134_1	Yes	0	2	MAG_3984	F5571_bin_45	d__Bacteria;p__Firmicutes_A;c__Clostridia;o__TANB77;f__CAG-508;g__;s__
1356	SGB_1356	2135_0	Yes	0	1	MAG_2252	F5021_bin_59	d__Bacteria;p__Firmicutes_A;c__Clostridia;o__TANB77;f__CAG-508;g__;s__
1357	SGB_1357	2136_0	Yes	0	1	MAG_3418	F5366_bin_5	d__Bacteria;p__Firmicutes_A;c__Clostridia;o__TANB77;f__CAG-508;g__CAG-273;s__
1358	SGB_1358	2137_0	Yes	0	1	MAG_1324	F4595_bin_47	d__Bacteria;p__Firmicutes_A;c__Clostridia;o__TANB77;f__CAG-508;g__;s__
1359	SGB_1359	2138_0	Yes	0	1	MAG_1407	F4660_bin_31	d__Bacteria;p__Firmicutes_A;c__Clostridia;o__TANB77;f__CAG-508;g__;s__
1360	SGB_1360	2139_0	Yes	0	1	MAG_6309	W5021_bin_80	d__Bacteria;p__Firmicutes_A;c__Clostridia;o__TANB77;f__CAG-508;g__;s__
1361	SGB_1361	214_1	Yes	0	75	MAG_3263	F5331_bin_25	d__Bacteria;p__Actinobacteriota;c__Coriobacteriia;o__Coriobacteriales;f__QAMH01;g__;s__
1362	SGB_1362	2140_0	Yes	0	1	MAG_538	Boar-s7_bin_46	d__Bacteria;p__Firmicutes_A;c__Clostridia;o__TANB77;f__;g__;s__
1363	SGB_1363	2141_0	Yes	0	1	MAG_1971	F4958_bin_15	d__Bacteria;p__Firmicutes_A;c__Clostridia;o__TANB77;f__CAG-508;g__CAG-354;s__
1364	SGB_1364	2142_1	Yes	0	1	MAG_2170	F4988_bin_63	d__Bacteria;p__Firmicutes_A;c__Clostridia;o__TANB77;f__CAG-508;g__;s__
1365	SGB_1365	2143_0	Yes	0	1	MAG_2854	F5205_bin_10	d__Bacteria;p__Firmicutes_A;c__Clostridia;o__TANB77;f__CAG-508;g__;s__
1366	SGB_1366	2144_0	Yes	0	1	MAG_1843	F4924_bin_21	d__Bacteria;p__Firmicutes_A;c__Clostridia;o__TANB77;f__CAG-508;g__;s__
1367	SGB_1367	2145_1	Yes	0	1	MAG_2002	F4960_bin_70	d__Bacteria;p__Firmicutes_A;c__Clostridia;o__TANB77;f__CAG-508;g__;s__
1368	SGB_1368	2146_1	Yes	0	1	MAG_3047	F5256_bin_2	d__Bacteria;p__Firmicutes_A;c__Clostridia;o__TANB77;f__CAG-508;g__;s__
1369	SGB_1369	2147_0	Yes	0	1	MAG_614	C4974_bin_48	d__Bacteria;p__Firmicutes_A;c__Clostridia;o__TANB77;f__CAG-508;g__;s__
1370	SGB_1370	2148_0	Yes	0	1	MAG_3016	F5244_bin_52	d__Bacteria;p__Firmicutes_A;c__Clostridia;o__TANB77;f__CAG-508;g__;s__
1371	SGB_1371	2149_1	Yes	0	2	MAG_3793	F5486_bin_66	d__Bacteria;p__Firmicutes_A;c__Clostridia;o__TANB77;f__CAG-508;g__;s__
1372	SGB_1372	215_1	Yes	0	1	MAG_286	Boar-s14_bin_23	d__Bacteria;p__Actinobacteriota;c__Coriobacteriia;o__Coriobacteriales;f__QAMH01;g__;s__
1373	SGB_1373	215_2	Yes	0	1	MAG_386	Boar-s23_bin_34	d__Bacteria;p__Actinobacteriota;c__Coriobacteriia;o__Coriobacteriales;f__QAMH01;g__;s__
1374	SGB_1374	2150_0	Yes	0	1	MAG_5258	S142704B_bin_47	d__Bacteria;p__Firmicutes_A;c__Clostridia;o__TANB77;f__CAG-508;g__;s__
1375	SGB_1375	2151_1	Yes	0	1	MAG_2234	F5018_bin_64	d__Bacteria;p__Firmicutes_A;c__Clostridia;o__TANB77;f__CAG-508;g__;s__
1376	SGB_1376	2152_1	Yes	0	1	MAG_4029	F5602_bin_2	d__Bacteria;p__Firmicutes_A;c__Clostridia;o__TANB77;f__CAG-508;g__;s__
1377	SGB_1377	2153_1	Yes	0	2	MAG_682	C4979_bin_34	d__Bacteria;p__Firmicutes_A;c__Clostridia;o__TANB77;f__CAG-508;g__CAG-452;s__
1378	SGB_1378	2154_1	Yes	0	2	MAG_2768	F5175_bin_41	d__Bacteria;p__Firmicutes_A;c__Clostridia;o__TANB77;f__CAG-508;g__CAG-452;s__
1379	SGB_1379	2155_0	Yes	0	1	MAG_1162	F4390_bin_36	d__Bacteria;p__Firmicutes_A;c__Clostridia;o__TANB77;f__CAG-508;g__;s__
1380	SGB_1380	2156_0	Yes	0	1	MAG_5299	S191108A_bin_24	d__Bacteria;p__Firmicutes_A;c__Clostridia;o__TANB77;f__CAG-508;g__CAG-452;s__
1381	SGB_1381	2157_0	Yes	0	1	MAG_3200	F5307_bin_3	d__Bacteria;p__Firmicutes_A;c__Clostridia;o__TANB77;f__CAG-508;g__CAG-452;s__
1382	SGB_1382	2158_1	Yes	0	7	MAG_3477	F5381_bin_40	d__Bacteria;p__Firmicutes_A;c__Clostridia;o__TANB77;f__CAG-508;g__CAG-452;s__
1383	SGB_1383	2159_1	Yes	0	1	MAG_2564	F5125_bin_12	d__Bacteria;p__Firmicutes_A;c__Clostridia;o__TANB77;f__CAG-508;g__CAG-452;s__
1384	SGB_1384	2159_2	No	1	1	MAG_2589	F5138_bin_11	d__Bacteria;p__Firmicutes_A;c__Clostridia;o__TANB77;f__CAG-508;g__CAG-452;s__CAG-452 sp000434035
1385	SGB_1385	216_0	Yes	0	1	MAG_4732	QHF6-unmapped_bin_311	d__Bacteria;p__Actinobacteriota;c__Coriobacteriia;o__Coriobacteriales;f__QAMH01;g__;s__
1386	SGB_1386	2160_1	Yes	0	1	MAG_5473	S50506B_bin_34	d__Bacteria;p__Firmicutes_A;c__Clostridia;o__TANB77;f__CAG-508;g__CAG-452;s__
1387	SGB_1387	2161_0	Yes	0	1	MAG_6315	W5021_bin_9	d__Bacteria;p__Firmicutes_A;c__Clostridia;o__TANB77;f__CAG-508;g__CAG-245;s__
1388	SGB_1388	2162_0	No	1	1	MAG_2713	F5163_bin_13	d__Bacteria;p__Firmicutes_A;c__Clostridia;o__TANB77;f__CAG-508;g__CAG-492;s__CAG-492 sp000434335
1389	SGB_1389	2163_1	Yes	0	1	MAG_1746	F4890_bin_11	d__Bacteria;p__Firmicutes_A;c__Clostridia;o__TANB77;f__CAG-465;g__;s__
1390	SGB_1390	2164_0	Yes	0	1	MAG_3386	F5356_bin_5	d__Bacteria;p__Firmicutes_A;c__Clostridia;o__TANB77;f__CAG-465;g__;s__
1391	SGB_1391	2165_1	Yes	0	1	MAG_1403	F4659_bin_46	d__Bacteria;p__Firmicutes_A;c__Clostridia;o__TANB77;f__CAG-465;g__;s__
1392	SGB_1392	2166_1	No	1	1	MAG_3078	F5268_bin_51	d__Bacteria;p__Firmicutes_A;c__Clostridia;o__TANB77;f__CAG-465;g__CAG-465;s__CAG-465 sp000433335
1393	SGB_1393	2167_1	Yes	0	1	MAG_1624	F4842_bin_22	d__Bacteria;p__Firmicutes_A;c__Clostridia;o__TANB77;f__CAG-465;g__CAG-465;s__
1394	SGB_1394	2168_1	Yes	0	1	MAG_1195	F4404_bin_13	d__Bacteria;p__Firmicutes_A;c__Clostridia;o__TANB77;f__CAG-465;g__CAG-465;s__
1395	SGB_1395	2169_0	Yes	0	1	MAG_4955	QHF6-unmapped_bin_690	d__Bacteria;p__Firmicutes_A;c__Clostridia;o__TANB77;f__CAG-508;g__UBA7001;s__
1396	SGB_1396	217_1	Yes	0	1	MAG_5875	Tibetan-s1400-43F_bin_4	d__Bacteria;p__Actinobacteriota;c__Coriobacteriia;o__Coriobacteriales;f__Atopobiaceae;g__;s__
1397	SGB_1397	2170_1	Yes	0	1	MAG_3865	F5509_bin_28	d__Bacteria;p__Firmicutes;c__Bacilli;o__RF39;f__CAG-611;g__CAG-877;s__
1398	SGB_1398	2171_0	Yes	0	1	MAG_2056	F4973_bin_9	d__Bacteria;p__Firmicutes;c__Bacilli;o__RF39;f__CAG-611;g__CAG-710;s__
1399	SGB_1399	2172_1	Yes	0	1	MAG_4081	F5610_bin_7	d__Bacteria;p__Firmicutes;c__Bacilli;o__RF39;f__CAG-611;g__UBA3789;s__
1400	SGB_1400	2173_1	Yes	0	1	MAG_5014	S101306A_bin_19	d__Bacteria;p__Firmicutes;c__Bacilli;o__RF39;f__CAG-611;g__UBA3789;s__
1401	SGB_1401	2173_2	Yes	0	1	MAG_5752	S95006B_bin_32	d__Bacteria;p__Firmicutes;c__Bacilli;o__RF39;f__CAG-611;g__UBA3789;s__
1402	SGB_1402	2174_1	Yes	0	1	MAG_2121	F4982_bin_13	d__Bacteria;p__Firmicutes;c__Bacilli;o__RF39;f__CAG-611;g__CAG-877;s__
1403	SGB_1403	2175_0	Yes	0	1	MAG_5761	S95008B_bin_15	d__Bacteria;p__Firmicutes;c__Bacilli;o__RF39;f__CAG-611;g__CAG-877;s__
1404	SGB_1404	2176_1	Yes	0	2	MAG_3601	F5421_bin_22	d__Bacteria;p__Firmicutes;c__Bacilli;o__RF39;f__CAG-611;g__CAG-877;s__
1405	SGB_1405	2177_1	Yes	0	1	MAG_1367	F4655_bin_58	d__Bacteria;p__Firmicutes;c__Bacilli;o__RF39;f__CAG-611;g__CAG-877;s__
1406	SGB_1406	2178_1	Yes	0	3	MAG_5546	S60106B_bin_35	d__Bacteria;p__Firmicutes;c__Bacilli;o__RF39;f__CAG-611;g__CAG-877;s__
1407	SGB_1407	2179_1	Yes	0	1	MAG_3698	F5449_bin_8	d__Bacteria;p__Firmicutes;c__Bacilli;o__RF39;f__CAG-611;g__;s__
1408	SGB_1408	218_1	No	2	2	MAG_6137	W4930_bin_11	d__Bacteria;p__Actinobacteriota;c__Coriobacteriia;o__Coriobacteriales;f__Atopobiaceae;g__UBA7748;s__UBA7748 sp900314535
1409	SGB_1409	2180_1	Yes	0	1	MAG_1519	F4701_bin_16	d__Bacteria;p__Firmicutes;c__Bacilli;o__RF39;f__CAG-611;g__CAG-877;s__
1410	SGB_1410	2181_1	Yes	0	1	MAG_1201	F4410_bin_16	d__Bacteria;p__Firmicutes;c__Bacilli;o__RF39;f__CAG-611;g__;s__
1411	SGB_1411	2182_1	Yes	0	2	MAG_2353	F5058_bin_9	d__Bacteria;p__Firmicutes;c__Bacilli;o__RF39;f__CAG-611;g__;s__
1412	SGB_1412	2183_1	Yes	0	1	MAG_2458	F5108_bin_6	d__Bacteria;p__Firmicutes;c__Bacilli;o__RF39;f__CAG-611;g__;s__
1413	SGB_1413	2184_0	Yes	0	1	MAG_2267	F5028_bin_24	d__Bacteria;p__Firmicutes;c__Bacilli;o__RF39;f__CAG-611;g__;s__
1414	SGB_1414	2185_0	Yes	0	1	MAG_4956	QHF6-unmapped_bin_692	d__Bacteria;p__Firmicutes;c__Bacilli;o__RF39;f__CAG-611;g__UBA7057;s__
1415	SGB_1415	2186_0	Yes	0	1	MAG_2307	F5042_bin_13	d__Bacteria;p__Firmicutes;c__Bacilli;o__RF39;f__CAG-302;g__UBA6414;s__
1416	SGB_1416	2187_0	Yes	0	1	MAG_2319	F5046_bin_3	d__Bacteria;p__Firmicutes_A;c__Clostridia;o__TANB77;f__CAG-508;g__CAG-793;s__
1417	SGB_1417	2188_0	Yes	0	1	MAG_749	C5071_bin_39	d__Bacteria;p__Firmicutes;c__Bacilli;o__RF39;f__CAG-1000;g__CAG-582;s__
1418	SGB_1418	2189_1	No	2	2	MAG_3779	F5485_bin_43	d__Bacteria;p__Firmicutes;c__Bacilli;o__RF39;f__CAG-1000;g__CAG-628;s__CAG-628 sp003524085
1419	SGB_1419	219_1	No	6	6	MAG_6303	W5021_bin_73	d__Bacteria;p__Actinobacteriota;c__Coriobacteriia;o__Coriobacteriales;f__Coriobacteriaceae;g__Collinsella;s__Collinsella sp002391315
1420	SGB_1420	2190_0	Yes	0	1	MAG_4802	QHF6-unmapped_bin_443	d__Bacteria;p__Firmicutes;c__Bacilli;o__RF39;f__CAG-1000;g__CAG-628;s__
1421	SGB_1421	2191_1	Yes	0	1	MAG_3338	F5348_bin_42	d__Bacteria;p__Firmicutes;c__Bacilli;o__RF39;f__UBA5348;g__CAG-1193;s__
1422	SGB_1422	2192_0	Yes	0	1	MAG_3685	F5447_bin_61	d__Bacteria;p__Firmicutes;c__Bacilli;o__RF39;f__CAG-822;g__UBA5026;s__
1423	SGB_1423	2193_1	Yes	0	1	MAG_2142	F4987_bin_26	d__Bacteria;p__Firmicutes;c__Bacilli;o__RF39;f__CAG-822;g__UBA5578;s__
1424	SGB_1424	2194_1	Yes	0	1	MAG_1804	F4905_bin_39	d__Bacteria;p__Firmicutes;c__Bacilli;o__RF39;f__CAG-822;g__UBA5364;s__
1425	SGB_1425	2195_1	Yes	0	1	MAG_1184	F4399_bin_11	d__Bacteria;p__Firmicutes;c__Bacilli;o__RF39;f__CAG-1000;g__CAG-1000;s__
1426	SGB_1426	2196_1	Yes	0	5	MAG_3682	F5447_bin_38	d__Bacteria;p__Firmicutes;c__Bacilli;o__RF39;f__CAG-1000;g__CAG-1000;s__
1427	SGB_1427	2197_1	Yes	0	1	MAG_1698	F4873_bin_14	d__Bacteria;p__Firmicutes;c__Bacilli;o__RF39;f__CAG-1000;g__CAG-1000;s__
1428	SGB_1428	2198_1	No	1	1	MAG_5456	S46608B_bin_30	d__Bacteria;p__Firmicutes;c__Bacilli;o__RF39;f__CAG-1000;g__CAG-1000;s__CAG-1000 sp000436975
1429	SGB_1429	2199_1	Yes	0	1	MAG_2345	F5056_bin_27	d__Bacteria;p__Firmicutes;c__Bacilli;o__RF39;f__CAG-1000;g__CAG-1000;s__
1430	SGB_1430	22_0	Yes	0	1	MAG_551	Boar-s8_bin_20	d__Bacteria;p__Firmicutes_A;c__Clostridia;o__Oscillospirales;f__Acutalibacteraceae;g__;s__
1431	SGB_1431	220_1	Yes	0	1	MAG_6311	W5021_bin_82	d__Bacteria;p__Actinobacteriota;c__Coriobacteriia;o__Coriobacteriales;f__Atopobiaceae;g__Olsenella;s__
1432	SGB_1432	220_2	Yes	0	1	MAG_6153	W4930_bin_37	d__Bacteria;p__Actinobacteriota;c__Coriobacteriia;o__Coriobacteriales;f__Atopobiaceae;g__Olsenella;s__
1433	SGB_1433	2200_0	Yes	0	1	MAG_2215	F5014_bin_39	d__Bacteria;p__Firmicutes;c__Bacilli;o__RF39;f__CAG-1000;g__CAG-1000;s__
1434	SGB_1434	2201_1	No	2	2	MAG_5594	S6202B_bin_47	d__Bacteria;p__Firmicutes;c__Bacilli;o__RF39;f__CAG-1000;g__CAG-460;s__CAG-460 sp000437315
1435	SGB_1435	2202_1	Yes	0	2	MAG_1544	F4706_bin_37	d__Bacteria;p__Firmicutes;c__Bacilli;o__RF39;f__CAG-1000;g__CAG-460;s__
1436	SGB_1436	2202_2	Yes	0	5	MAG_3226	F5313_bin_36	d__Bacteria;p__Firmicutes;c__Bacilli;o__RF39;f__CAG-1000;g__CAG-460;s__
1437	SGB_1437	2203_1	Yes	0	8	MAG_1590	F4726_bin_73	d__Bacteria;p__Firmicutes;c__Bacilli;o__RF39;f__CAG-611;g__RUG591;s__
1438	SGB_1438	2204_1	Yes	0	2	MAG_3075	F5268_bin_4	d__Bacteria;p__Firmicutes;c__Bacilli;o__RF39;f__CAG-1000;g__;s__
1439	SGB_1439	2204_2	Yes	0	6	MAG_1639	F4844_bin_44	d__Bacteria;p__Firmicutes;c__Bacilli;o__RF39;f__CAG-1000;g__;s__
1440	SGB_1440	2205_1	Yes	0	2	MAG_2339	F5054_bin_28	d__Bacteria;p__Firmicutes;c__Bacilli;o__RF39;f__CAG-611;g__;s__
1441	SGB_1441	2206_1	Yes	0	1	MAG_5478	S50506B_bin_48	d__Bacteria;p__Firmicutes;c__Bacilli;o__RF39;f__UBA5348;g__CAG-1193;s__
1442	SGB_1442	2207_1	Yes	0	2	MAG_2980	F5240_bin_18	d__Bacteria;p__Firmicutes;c__Bacilli;o__RF39;f__CAG-1000;g__CAG-533;s__
1443	SGB_1443	2208_1	Yes	0	2	MAG_1675	F4856_bin_8	d__Bacteria;p__Firmicutes;c__Bacilli;o__RF39;f__CAG-1000;g__CAG-533;s__
1444	SGB_1444	2209_1	Yes	0	2	MAG_5109	S124310A_bin_62	d__Bacteria;p__Firmicutes;c__Bacilli;o__RF39;f__CAG-1000;g__CAG-533;s__
1445	SGB_1445	221_0	Yes	0	1	MAG_6151	W4930_bin_35	d__Bacteria;p__Actinobacteriota;c__Coriobacteriia;o__Coriobacteriales;f__Atopobiaceae;g__Olsenella_C;s__
1446	SGB_1446	2210_1	No	4	4	MAG_4086	F5612_bin_4	d__Bacteria;p__Firmicutes;c__Bacilli;o__RF39;f__CAG-1000;g__CAG-533;s__CAG-533 sp000434495
1447	SGB_1447	2210_2	No	4	4	MAG_1818	F4908_bin_53	d__Bacteria;p__Firmicutes;c__Bacilli;o__RF39;f__CAG-1000;g__CAG-533;s__CAG-533 sp000434495
1448	SGB_1448	2211_0	Yes	0	1	MAG_2450	F5108_bin_25	d__Bacteria;p__Firmicutes;c__Bacilli;o__RF39;f__CAG-611;g__CAG-877;s__
1449	SGB_1449	2212_1	Yes	0	1	MAG_2366	F5071_bin_50	d__Bacteria;p__Firmicutes;c__Bacilli;o__RF39;f__CAG-1000;g__CAG-776;s__
1450	SGB_1450	2213_0	No	1	1	MAG_4923	QHF6-unmapped_bin_639	d__Bacteria;p__Firmicutes;c__Bacilli;o__RF39;f__CAG-822;g__CAG-878;s__CAG-878 sp000432255
1451	SGB_1451	2214_1	Yes	0	1	MAG_3040	F5250_bin_56	d__Bacteria;p__Firmicutes;c__Bacilli;o__RF39;f__CAG-302;g__;s__
1452	SGB_1452	2215_1	Yes	0	1	MAG_1978	F4958_bin_44	d__Bacteria;p__Firmicutes;c__Bacilli;o__RF39;f__CAG-302;g__;s__
1453	SGB_1453	2215_2	Yes	0	1	MAG_3588	F5417_bin_35	d__Bacteria;p__Firmicutes;c__Bacilli;o__RF39;f__CAG-302;g__CAG-302;s__
1454	SGB_1454	2216_0	Yes	0	1	MAG_1719	F4881_bin_16	d__Bacteria;p__Firmicutes;c__Bacilli;o__RF39;f__CAG-302;g__CAG-302;s__
1455	SGB_1455	2217_1	Yes	0	13	MAG_4480	LW2-s126610_bin_21	d__Bacteria;p__Firmicutes;c__Bacilli;o__RF39;f__CAG-302;g__CAG-302;s__
1456	SGB_1456	2218_1	No	2	2	MAG_2846	F5202_bin_23	d__Bacteria;p__Firmicutes;c__Bacilli;o__RF39;f__CAG-302;g__CAG-302;s__CAG-302 sp000431795
1457	SGB_1457	2218_2	Yes	0	1	MAG_6288	W5021_bin_53	d__Bacteria;p__Firmicutes;c__Bacilli;o__RF39;f__CAG-302;g__CAG-302;s__
1458	SGB_1458	2218_3	Yes	0	1	MAG_2532	F5115_bin_48	d__Bacteria;p__Firmicutes;c__Bacilli;o__RF39;f__CAG-302;g__CAG-302;s__
1459	SGB_1459	2219_1	Yes	0	1	MAG_1936	F4952_bin_11	d__Bacteria;p__Firmicutes;c__Bacilli;o__RF39;f__CAG-302;g__CAG-302;s__
1460	SGB_1460	222_0	No	1	1	MAG_6335	W5042_bin_37	d__Bacteria;p__Actinobacteriota;c__Coriobacteriia;o__Coriobacteriales;f__Atopobiaceae;g__RUG001;s__RUG001 sp900314575
1461	SGB_1461	2220_1	Yes	0	2	MAG_2024	F4962_bin_53	d__Bacteria;p__Firmicutes;c__Bacilli;o__RF39;f__CAG-302;g__CAG-302;s__
1462	SGB_1462	2221_1	Yes	0	3	MAG_1860	F4936_bin_12	d__Bacteria;p__Firmicutes;c__Bacilli;o__RF39;f__CAG-302;g__CAG-302;s__
1463	SGB_1463	2222_1	Yes	0	1	MAG_3580	F5415_bin_58	d__Bacteria;p__Firmicutes;c__Bacilli;o__RF39;f__CAG-302;g__CAG-302;s__
1464	SGB_1464	2222_2	Yes	0	2	MAG_6251	W5007_bin_3	d__Bacteria;p__Firmicutes;c__Bacilli;o__RF39;f__CAG-302;g__CAG-302;s__
1465	SGB_1465	2223_1	Yes	0	5	MAG_2959	F5235_bin_48	d__Bacteria;p__Firmicutes;c__Bacilli;o__RF39;f__CAG-302;g__CAG-302;s__
1466	SGB_1466	2224_1	Yes	0	1	MAG_6323	W5042_bin_14	d__Bacteria;p__Firmicutes;c__Bacilli;o__RF39;f__CAG-302;g__CAG-302;s__
1467	SGB_1467	2225_1	No	3	3	MAG_1405	F4660_bin_16	d__Bacteria;p__Firmicutes;c__Bacilli;o__RF39;f__CAG-302;g__CAG-302;s__CAG-302 sp001916775
1468	SGB_1468	2226_1	Yes	0	2	MAG_3397	F5359_bin_38	d__Bacteria;p__Firmicutes;c__Bacilli;o__RF39;f__CAG-1000;g__;s__
1469	SGB_1469	2227_1	Yes	0	1	MAG_3535	F5399_bin_56	d__Bacteria;p__Firmicutes;c__Bacilli;o__RF39;f__CAG-1000;g__;s__
1470	SGB_1470	2228_0	Yes	0	1	MAG_2779	F5176_bin_49	d__Bacteria;p__Firmicutes;c__Bacilli;o__RF39;f__CAG-1000;g__;s__
1471	SGB_1471	2229_1	Yes	0	1	MAG_3451	F5379_bin_26	d__Bacteria;p__Firmicutes;c__Bacilli;o__RF39;f__CAG-1000;g__CAG-776;s__
1472	SGB_1472	223_1	Yes	0	1	MAG_2591	F5138_bin_15	d__Bacteria;p__Actinobacteriota;c__Coriobacteriia;o__Coriobacteriales;f__Atopobiaceae;g__Olsenella_E;s__
1473	SGB_1473	2230_1	Yes	0	1	MAG_3325	F5347_bin_25	d__Bacteria;p__Firmicutes;c__Bacilli;o__RF39;f__CAG-1000;g__CAG-460;s__
1474	SGB_1474	2231_0	No	1	1	MAG_5284	S159812B_bin_39	d__Bacteria;p__Firmicutes;c__Bacilli;o__RF39;f__CAG-1000;g__CAG-605;s__CAG-605 sp000433475
1475	SGB_1475	2232_1	Yes	0	1	MAG_1431	F4664_bin_8	d__Bacteria;p__Firmicutes;c__Bacilli;o__RF39;f__CAG-302;g__CAG-762;s__
1476	SGB_1476	2233_1	Yes	0	1	MAG_4210	F5647_bin_46	d__Bacteria;p__Firmicutes;c__Bacilli;o__RF39;f__CAG-302;g__UBA6414;s__
1477	SGB_1477	2234_1	Yes	0	1	MAG_3248	F5323_bin_3	d__Bacteria;p__Firmicutes;c__Bacilli;o__RF39;f__CAG-302;g__RUG705;s__
1478	SGB_1478	2235_0	Yes	0	1	MAG_1515	F4701_bin_10	d__Bacteria;p__Firmicutes;c__Bacilli;o__RF39;f__CAG-302;g__RUG705;s__
1479	SGB_1479	2236_0	Yes	0	1	MAG_2010	F4961_bin_23	d__Bacteria;p__Firmicutes;c__Bacilli;o__RF39;f__CAG-822;g__UBA5578;s__
1480	SGB_1480	2237_0	Yes	0	1	MAG_3401	F5362_bin_24	d__Bacteria;p__Firmicutes;c__Bacilli;o__RF39;f__UBA5348;g__CAG-1193;s__
1481	SGB_1481	2238_1	No	3	3	MAG_5090	S120704B_bin_48	d__Bacteria;p__Firmicutes;c__Bacilli;o__RF39;f__CAG-302;g__CAG-914;s__CAG-914 sp000437895
1482	SGB_1482	2239_1	Yes	0	3	MAG_3559	F5404_bin_13	d__Bacteria;p__Firmicutes;c__Bacilli;o__RF39;f__CAG-302;g__RUG705;s__
1483	SGB_1483	224_0	Yes	0	1	MAG_4404	LW1-s151714_bin_23	d__Bacteria;p__Actinobacteriota;c__Coriobacteriia;o__Coriobacteriales;f__Atopobiaceae;g__Olsenella_B;s__
1484	SGB_1484	2240_0	Yes	0	1	MAG_3777	F5485_bin_38	d__Bacteria;p__Firmicutes;c__Bacilli;o__RF39;f__CAG-302;g__RUG705;s__
1485	SGB_1485	2241_0	Yes	0	1	MAG_2358	F5061_bin_45	d__Bacteria;p__Firmicutes;c__Bacilli;o__RF39;f__CAG-302;g__RUG705;s__
1486	SGB_1486	2242_1	Yes	0	8	MAG_3244	F5323_bin_11	d__Bacteria;p__Firmicutes;c__Bacilli;o__RF39;f__CAG-302;g__;s__
1487	SGB_1487	2243_1	Yes	0	3	MAG_2025	F4969_bin_11	d__Bacteria;p__Firmicutes;c__Bacilli;o__RF39;f__CAG-822;g__;s__
1488	SGB_1488	2244_0	Yes	0	1	MAG_3656	F5436_bin_28	d__Bacteria;p__Firmicutes;c__Bacilli;o__RF39;f__;g__;s__
1489	SGB_1489	2245_1	Yes	0	1	MAG_663	C4978_bin_44	d__Bacteria;p__Firmicutes;c__Bacilli;o__RF39;f__CAG-302;g__;s__
1490	SGB_1490	2246_0	Yes	0	1	MAG_1477	F4679_bin_27	d__Bacteria;p__Firmicutes;c__Bacilli;o__RF39;f__CAG-302;g__;s__
1491	SGB_1491	2247_1	Yes	0	1	MAG_3342	F5350_bin_10	d__Bacteria;p__Firmicutes;c__Bacilli;o__RF39;f__CAG-822;g__;s__
1492	SGB_1492	2248_0	Yes	0	1	MAG_2273	F5028_bin_47	d__Bacteria;p__Firmicutes;c__Bacilli;o__RF39;f__CAG-1000;g__;s__
1493	SGB_1493	2249_1	Yes	0	1	MAG_2001	F4960_bin_67	d__Bacteria;p__Firmicutes;c__Bacilli;o__RF39;f__CAG-1000;g__;s__
1494	SGB_1494	225_0	No	1	1	MAG_6264	W5021_bin_115	d__Bacteria;p__Actinobacteriota;c__Coriobacteriia;o__Coriobacteriales;f__Atopobiaceae;g__Olsenella_B;s__Olsenella_B sp000752675
1495	SGB_1495	2250_0	Yes	0	1	MAG_4880	QHF6-unmapped_bin_573	d__Bacteria;p__Firmicutes;c__Bacilli;o__Erysipelotrichales;f__Erysipelotrichaceae;g__;s__
1496	SGB_1496	2251_1	No	1	1	MAG_1776	F4901_bin_28	d__Bacteria;p__Firmicutes;c__Bacilli;o__RF39;f__CAG-611;g__CAG-451;s__CAG-451 sp000438295
1497	SGB_1497	2252_1	Yes	0	1	MAG_2537	F5115_bin_66	d__Bacteria;p__Firmicutes;c__Bacilli;o__RF39;f__CAG-611;g__CAG-451;s__
1498	SGB_1498	2253_1	Yes	0	2	MAG_5614	S64110B_bin_4	d__Bacteria;p__Firmicutes;c__Bacilli;o__RF39;f__CAG-611;g__UBA3789;s__
1499	SGB_1499	2254_0	No	1	1	MAG_158	BL-unmapped_bin_39	d__Bacteria;p__Firmicutes;c__Bacilli;o__ML615J-28;f__CAG-698;g__Tener-01;s__Tener-01 sp001940985
1500	SGB_1500	2255_1	No	1	1	MAG_2587	F5136_bin_24	d__Bacteria;p__Firmicutes;c__Bacilli;o__RF39;f__CAG-611;g__CAG-710;s__CAG-710 sp000432595
1501	SGB_1501	2256_1	Yes	0	3	MAG_2107	F4981_bin_26	d__Bacteria;p__Firmicutes;c__Bacilli;o__RF39;f__CAG-611;g__CAG-710;s__
1502	SGB_1502	2257_0	Yes	0	1	MAG_1342	F4596_bin_60	d__Bacteria;p__Firmicutes;c__Bacilli;o__RF39;f__CAG-611;g__CAG-710;s__
1503	SGB_1503	2258_1	Yes	0	6	MAG_697	C4982_bin_26	d__Bacteria;p__Firmicutes;c__Bacilli;o__RF39;f__CAG-611;g__;s__
1504	SGB_1504	2258_2	Yes	0	1	MAG_1775	F4901_bin_26	d__Bacteria;p__Firmicutes;c__Bacilli;o__RF39;f__CAG-611;g__;s__
1505	SGB_1505	2259_1	Yes	0	1	MAG_5523	S58506A_bin_16	d__Bacteria;p__Firmicutes;c__Bacilli;o__RF39;f__CAG-611;g__CAG-611;s__
1506	SGB_1506	226_0	Yes	0	1	MAG_4645	QHF6-unmapped_bin_152	d__Bacteria;p__Actinobacteriota;c__Coriobacteriia;o__Coriobacteriales;f__Atopobiaceae;g__;s__
1507	SGB_1507	2260_0	Yes	0	1	MAG_1518	F4701_bin_15	d__Bacteria;p__Firmicutes;c__Bacilli;o__RF39;f__CAG-611;g__;s__
1508	SGB_1508	2261_1	Yes	0	2	MAG_635	C4975_bin_42	d__Bacteria;p__Firmicutes;c__Bacilli;o__RF39;f__CAG-611;g__;s__
1509	SGB_1509	2262_1	Yes	0	1	MAG_2955	F5235_bin_40	d__Bacteria;p__Firmicutes;c__Bacilli;o__RF39;f__CAG-1000;g__;s__
1510	SGB_1510	2263_1	Yes	0	1	MAG_2248	F5021_bin_25	d__Bacteria;p__Firmicutes;c__Bacilli;o__RF39;f__CAG-611;g__CAG-611;s__
1511	SGB_1511	2264_1	Yes	0	1	MAG_3331	F5347_bin_4	d__Bacteria;p__Firmicutes;c__Bacilli;o__RF39;f__CAG-611;g__CAG-611;s__
1512	SGB_1512	2265_1	Yes	0	1	MAG_2053	F4973_bin_44	d__Bacteria;p__Firmicutes;c__Bacilli;o__RF39;f__CAG-611;g__CAG-611;s__
1513	SGB_1513	2266_0	Yes	0	1	MAG_1479	F4679_bin_48	d__Bacteria;p__Firmicutes;c__Bacilli;o__RF39;f__CAG-433;g__CAG-433;s__
1514	SGB_1514	2267_0	Yes	0	1	MAG_2446	F5108_bin_11	d__Bacteria;p__Firmicutes;c__Bacilli;o__RF39;f__CAG-433;g__CAG-433;s__
1515	SGB_1515	2268_0	Yes	0	1	MAG_1400	F4659_bin_31	d__Bacteria;p__Firmicutes;c__Bacilli;o__RF39;f__CAG-433;g__RUG630;s__
1516	SGB_1516	2269_0	Yes	0	1	MAG_1234	F4552_bin_1	d__Bacteria;p__Firmicutes;c__Bacilli;o__RF39;f__CAG-433;g__;s__
1517	SGB_1517	227_0	No	1	1	MAG_4401	LW1-s151714_bin_1	d__Bacteria;p__Verrucomicrobiota;c__Lentisphaeria;o__Victivallales;f__Victivallaceae;g__Victivallis;s__Victivallis sp002998355
1518	SGB_1518	2270_1	Yes	0	2	MAG_2400	F5094_bin_42	d__Bacteria;p__Firmicutes;c__Bacilli;o__RF39;f__CAG-611;g__;s__
1519	SGB_1519	2271_0	Yes	0	1	MAG_2655	F5143_bin_2	d__Bacteria;p__Firmicutes;c__Bacilli;o__RF39;f__CAG-822;g__UBA5578;s__
1520	SGB_1520	2272_0	Yes	0	1	MAG_2799	F5179_bin_52	d__Bacteria;p__Firmicutes;c__Bacilli;o__RF39;f__CAG-822;g__UBA5578;s__
1521	SGB_1521	2273_1	Yes	0	1	MAG_1718	F4881_bin_13	d__Bacteria;p__Firmicutes;c__Bacilli;o__RF39;f__CAG-822;g__;s__
1522	SGB_1522	2274_0	Yes	0	1	MAG_1241	F4552_bin_29	d__Bacteria;p__Firmicutes;c__Bacilli;o__RF39;f__CAG-822;g__UBA5578;s__
1523	SGB_1523	2275_0	Yes	0	1	MAG_2482	F5111_bin_39	d__Bacteria;p__Firmicutes;c__Bacilli;o__RF39;f__CAG-822;g__UBA5578;s__
1524	SGB_1524	2276_1	Yes	0	1	MAG_1520	F4701_bin_20	d__Bacteria;p__Firmicutes;c__Bacilli;o__RF39;f__CAG-822;g__UBA5578;s__
1525	SGB_1525	2277_1	Yes	0	2	MAG_1800	F4905_bin_27	d__Bacteria;p__Firmicutes;c__Bacilli;o__RF39;f__CAG-822;g__;s__
1526	SGB_1526	2278_0	No	1	1	MAG_1239	F4552_bin_21	d__Bacteria;p__Firmicutes;c__Bacilli;o__RF39;f__CAG-611;g__CAG-417;s__CAG-417 sp000432835
1527	SGB_1527	2279_1	Yes	0	2	MAG_3844	F5501_bin_22	d__Bacteria;p__Firmicutes;c__Bacilli;o__RF39;f__CAG-1000;g__;s__
1528	SGB_1528	228_0	No	1	1	MAG_6082	Tibetan-s3800-48F_bin_19	d__Bacteria;p__Verrucomicrobiota;c__Lentisphaeria;o__Victivallales;f__Victivallaceae;g__Victivallis;s__Victivallis vadensis
1529	SGB_1529	2280_0	Yes	0	1	MAG_1147	F4375_bin_56	d__Bacteria;p__Firmicutes;c__Bacilli;o__RF39;f__CAG-1000;g__;s__
1530	SGB_1530	2281_0	Yes	0	1	MAG_3696	F5449_bin_48	d__Bacteria;p__Firmicutes;c__Bacilli;o__RF39;f__CAG-611;g__CAG-877;s__
1531	SGB_1531	2282_1	Yes	0	1	MAG_3621	F5429_bin_52	d__Bacteria;p__Firmicutes;c__Bacilli;o__RF39;f__CAG-822;g__UBA5026;s__
1532	SGB_1532	2283_1	Yes	0	1	MAG_2453	F5108_bin_30	d__Bacteria;p__Firmicutes;c__Bacilli;o__RF39;f__CAG-822;g__UBA5026;s__
1533	SGB_1533	2284_0	Yes	0	1	MAG_1346	F4596_bin_75	d__Bacteria;p__Firmicutes;c__Bacilli;o__RF39;f__CAG-822;g__UBA5026;s__
1534	SGB_1534	2285_1	Yes	0	1	MAG_2063	F4974_bin_6	d__Bacteria;p__Firmicutes;c__Bacilli;o__RF39;f__CAG-822;g__UBA3631;s__
1535	SGB_1535	2285_2	Yes	0	1	MAG_1474	F4675_bin_9	d__Bacteria;p__Firmicutes;c__Bacilli;o__RF39;f__CAG-822;g__UBA3631;s__
1536	SGB_1536	2286_1	Yes	0	1	MAG_3855	F5502_bin_36	d__Bacteria;p__Firmicutes;c__Bacilli;o__RF39;f__CAG-822;g__UBA3631;s__
1537	SGB_1537	2287_1	Yes	0	2	MAG_3623	F5429_bin_7	d__Bacteria;p__Firmicutes;c__Bacilli;o__RF39;f__CAG-822;g__UBA3631;s__
1538	SGB_1538	2288_1	Yes	0	1	MAG_6200	W4950_bin_8	d__Bacteria;p__Firmicutes;c__Bacilli;o__RF39;f__CAG-302;g__;s__
1539	SGB_1539	2289_0	Yes	0	1	MAG_2858	F5205_bin_33	d__Bacteria;p__Firmicutes;c__Bacilli;o__RF39;f__CAG-1000;g__;s__
1540	SGB_1540	229_0	Yes	0	1	MAG_31	BL-unmapped_bin_161	d__Bacteria;p__Firmicutes_A;c__Clostridia;o__Oscillospirales;f__Acutalibacteraceae;g__;s__
1541	SGB_1541	2290_1	Yes	0	1	MAG_2247	F5021_bin_23	d__Bacteria;p__Firmicutes;c__Bacilli;o__RF39;f__CAG-822;g__UBA5026;s__
1542	SGB_1542	2291_0	Yes	0	1	MAG_1448	F4666_bin_55	d__Bacteria;p__Firmicutes;c__Bacilli;o__RF39;f__CAG-611;g__CAG-710;s__
1543	SGB_1543	2292_0	Yes	0	1	MAG_1535	F4706_bin_14	d__Bacteria;p__Firmicutes;c__Bacilli;o__RF39;f__CAG-822;g__;s__
1544	SGB_1544	2293_0	Yes	0	1	MAG_1253	F4554_bin_34	d__Bacteria;p__Firmicutes;c__Bacilli;o__RF39;f__CAG-822;g__UBA3631;s__
1545	SGB_1545	2294_0	Yes	0	1	MAG_1546	F4706_bin_9	d__Bacteria;p__Firmicutes;c__Bacilli;o__RF39;f__CAG-822;g__UBA3631;s__
1546	SGB_1546	2295_0	Yes	0	1	MAG_6329	W5042_bin_24	d__Bacteria;p__Firmicutes;c__Bacilli;o__RF39;f__CAG-302;g__UBA6414;s__
1547	SGB_1547	2296_1	Yes	0	1	MAG_731	C5042_bin_3	d__Bacteria;p__Firmicutes;c__Bacilli;o__RF39;f__CAG-822;g__;s__
1548	SGB_1548	2297_1	Yes	0	1	MAG_578	C4936_bin_32	d__Bacteria;p__Firmicutes;c__Bacilli;o__RF39;f__CAG-822;g__UBA5364;s__
1549	SGB_1549	2298_1	Yes	0	4	MAG_2794	F5179_bin_39	d__Bacteria;p__Firmicutes;c__Bacilli;o__RF39;f__CAG-822;g__UBA5578;s__
1550	SGB_1550	2299_1	Yes	0	1	MAG_3195	F5302_bin_73	d__Bacteria;p__Firmicutes;c__Bacilli;o__RF39;f__CAG-433;g__CAG-594;s__
1551	SGB_1551	23_0	Yes	0	1	MAG_4785	QHF6-unmapped_bin_41	d__Bacteria;p__Firmicutes_A;c__Clostridia;o__Oscillospirales;f__Acutalibacteraceae;g__;s__
1552	SGB_1552	230_1	Yes	0	2	MAG_6015	Tibetan-s3800-12F_bin_37	d__Bacteria;p__Verrucomicrobiota;c__Lentisphaeria;o__Victivallales;f__UBA1829;g__UBA1829;s__
1553	SGB_1553	2300_1	Yes	0	5	MAG_4593	Laiwu-LwCeOb_bin_19	d__Bacteria;p__Firmicutes;c__Bacilli;o__RF39;f__CAG-433;g__CAG-594;s__
1554	SGB_1554	2301_1	Yes	0	6	MAG_599	C4950_bin_25	d__Bacteria;p__Firmicutes;c__Bacilli;o__RF39;f__CAG-433;g__CAG-594;s__
1555	SGB_1555	2302_1	Yes	0	1	MAG_3522	F5393_bin_7	d__Bacteria;p__Firmicutes;c__Bacilli;o__RF39;f__CAG-433;g__CAG-594;s__
1556	SGB_1556	2303_1	Yes	0	2	MAG_581	C4936_bin_35	d__Bacteria;p__Firmicutes;c__Bacilli;o__RF39;f__CAG-433;g__CAG-594;s__
1557	SGB_1557	2304_0	Yes	0	1	MAG_4821	QHF6-unmapped_bin_474	d__Bacteria;p__Firmicutes;c__Bacilli;o__RF39;f__CAG-433;g__CAG-594;s__
1558	SGB_1558	2305_1	Yes	0	1	MAG_3011	F5244_bin_43	d__Bacteria;p__Firmicutes;c__Bacilli;o__RF39;f__CAG-433;g__CAG-594;s__
1559	SGB_1559	2306_1	No	3	3	MAG_2305	F5039_bin_28	d__Bacteria;p__Firmicutes;c__Bacilli;o__RF39;f__CAG-433;g__CAG-594;s__CAG-594 sp000434835
1560	SGB_1560	2307_0	Yes	0	1	MAG_1564	F4726_bin_15	d__Bacteria;p__Firmicutes;c__Bacilli;o__RF39;f__CAG-433;g__CAG-594;s__
1561	SGB_1561	2308_1	Yes	0	1	MAG_2948	F5235_bin_10	d__Bacteria;p__Firmicutes;c__Bacilli;o__RF39;f__CAG-433;g__CAG-594;s__
1562	SGB_1562	2309_1	Yes	0	1	MAG_3216	F5309_bin_52	d__Bacteria;p__Firmicutes;c__Bacilli;o__RF39;f__CAG-433;g__CAG-594;s__
1563	SGB_1563	2309_2	Yes	0	1	MAG_3795	F5487_bin_25	d__Bacteria;p__Firmicutes;c__Bacilli;o__RF39;f__CAG-433;g__CAG-594;s__
1564	SGB_1564	231_1	No	1	1	MAG_464	Boar-s4_bin_1	d__Bacteria;p__Verrucomicrobiota;c__Lentisphaeria;o__Victivallales;f__UBA1829;g__UBA11452;s__UBA11452 sp003526375
1565	SGB_1565	2310_0	Yes	0	1	MAG_3079	F5268_bin_54	d__Bacteria;p__Firmicutes;c__Bacilli;o__RF39;f__CAG-433;g__CAG-594;s__
1566	SGB_1566	2311_0	Yes	0	1	MAG_251	Boar-s11_bin_27	d__Bacteria;p__Firmicutes;c__Bacilli;o__RF39;f__CAG-1000;g__CAG-776;s__
1567	SGB_1567	2312_0	Yes	0	1	MAG_404	Boar-s2_bin_2	d__Bacteria;p__Firmicutes;c__Bacilli;o__ML615J-28;f__CAG-313;g__;s__
1568	SGB_1568	2313_1	Yes	0	1	MAG_1720	F4881_bin_21	d__Bacteria;p__Firmicutes;c__Bacilli;o__RF39;f__CAG-822;g__;s__
1569	SGB_1569	2314_1	Yes	0	2	MAG_3396	F5359_bin_37	d__Bacteria;p__Firmicutes;c__Bacilli;o__RF39;f__CAG-822;g__UBA3631;s__
1570	SGB_1570	2315_1	Yes	0	1	MAG_3187	F5302_bin_6	d__Bacteria;p__Firmicutes;c__Bacilli;o__RF39;f__CAG-822;g__;s__
1571	SGB_1571	2316_1	No	1	1	MAG_6339	W5042_bin_8	d__Bacteria;p__Bacteroidota;c__Bacteroidia;o__Bacteroidales;f__Marinifilaceae;g__Odoribacter;s__Odoribacter massiliensis
1572	SGB_1572	2317_1	Yes	0	1	MAG_694	C4982_bin_18	d__Bacteria;p__Firmicutes;c__Bacilli;o__RF39;f__CAG-611;g__CAG-451;s__
1573	SGB_1573	2318_0	Yes	0	1	MAG_4991	QHF6-unmapped_bin_748	d__Bacteria;p__Firmicutes;c__Bacilli;o__RF39;f__CAG-611;g__CAG-611;s__
1574	SGB_1574	2319_1	Yes	0	1	MAG_4742	QHF6-unmapped_bin_329	d__Bacteria;p__Firmicutes_A;c__Clostridia;o__Oscillospirales;f__Acutalibacteraceae;g__;s__
1575	SGB_1575	232_0	Yes	0	1	MAG_6083	Tibetan-s3800-48F_bin_2	d__Bacteria;p__Verrucomicrobiota;c__Lentisphaeria;o__Victivallales;f__UBA1829;g__UBA11452;s__
1576	SGB_1576	2320_0	Yes	0	1	MAG_4881	QHF6-unmapped_bin_574	d__Bacteria;p__Firmicutes_A;c__Clostridia;o__Oscillospirales;f__Acutalibacteraceae;g__;s__
1577	SGB_1577	2321_1	Yes	0	1	MAG_1629	F4842_bin_6	d__Bacteria;p__Firmicutes_A;c__Clostridia;o__Peptostreptococcales;f__Peptostreptococcaceae;g__Intestinibacter;s__
1578	SGB_1578	2322_0	Yes	0	1	MAG_6113	Tibetan-s3800-53F_bin_35	d__Bacteria;p__Firmicutes;c__Bacilli;o__RFN20;f__CAG-826;g__;s__
1579	SGB_1579	2323_1	Yes	0	1	MAG_105	BL-unmapped_bin_291	d__Bacteria;p__Firmicutes_A;c__Clostridia;o__4C28d-15;f__UBA1242;g__UBA7868;s__
1580	SGB_1580	2324_1	Yes	0	1	MAG_1952	F4954_bin_29	d__Bacteria;p__Firmicutes;c__Bacilli;o__RF39;f__CAG-822;g__;s__
1581	SGB_1581	2325_1	Yes	0	1	MAG_3863	F5505_bin_4	d__Bacteria;p__Firmicutes;c__Bacilli;o__RF39;f__CAG-822;g__;s__
1582	SGB_1582	2326_0	Yes	0	1	MAG_4237	I5021_bin_8	d__Bacteria;p__Firmicutes;c__Bacilli;o__Mycoplasmatales;f__Metamycoplasmataceae;g__UBA710;s__
1583	SGB_1583	2327_1	Yes	0	1	MAG_5227	S136810A_bin_44	d__Bacteria;p__Firmicutes_A;c__Clostridia;o__Lachnospirales;f__Lachnospiraceae;g__Clostridium_M;s__
1584	SGB_1584	2328_1	Yes	0	1	MAG_4299	LW1-s150971_bin_21	d__Bacteria;p__Firmicutes_A;c__Clostridia;o__Lachnospirales;f__Lachnospiraceae;g__Clostridium_M;s__
1585	SGB_1585	2329_1	No	1	1	MAG_4440	LW2-s126572_bin_45	d__Bacteria;p__Firmicutes_A;c__Clostridia;o__Lachnospirales;f__Lachnospiraceae;g__Clostridium_M;s__Clostridium_M clostridioforme
1586	SGB_1586	233_1	Yes	0	1	MAG_5439	S46608A_bin_17	d__Bacteria;p__Verrucomicrobiota;c__Lentisphaeria;o__UBA1407;f__UBA1407;g__UBA1724;s__
1587	SGB_1587	2330_1	Yes	0	1	MAG_4681	QHF6-unmapped_bin_214	d__Bacteria;p__Verrucomicrobiota;c__Lentisphaeria;o__Victivallales;f__Victivallaceae;g__;s__
1588	SGB_1588	2331_1	Yes	0	1	MAG_1498	F4690_bin_69	d__Bacteria;p__Firmicutes_A;c__Clostridia;o__Peptostreptococcales;f__Anaerovoracaceae;g__UBA1739;s__
1589	SGB_1589	2332_1	No	1	1	MAG_3568	F5404_bin_6	d__Bacteria;p__Desulfobacterota_A;c__Desulfovibrionia;o__Desulfovibrionales;f__Desulfovibrionaceae;g__Lawsonia;s__Lawsonia intracellularis
1590	SGB_1590	2333_1	Yes	0	1	MAG_4089	F5612_bin_45	d__Bacteria;p__Firmicutes;c__Bacilli;o__Bacillales_A;f__Planococcaceae;g__Rummeliibacillus;s__
1591	SGB_1591	2334_0	No	1	1	MAG_4215	F5647_bin_55	d__Bacteria;p__Firmicutes;c__Bacilli;o__Bacillales_A;f__Planococcaceae;g__Rummeliibacillus;s__Rummeliibacillus stabekisii
1592	SGB_1592	2335_0	Yes	0	1	MAG_3223	F5313_bin_18	d__Bacteria;p__Firmicutes;c__Bacilli;o__Bacillales_A;f__Planococcaceae;g__Lysinibacillus;s__
1593	SGB_1593	2336_0	Yes	0	1	MAG_4028	F5602_bin_15	d__Bacteria;p__Firmicutes;c__Bacilli;o__Bacillales_A;f__Planococcaceae;g__Planococcus_A;s__
1594	SGB_1594	2337_1	Yes	0	7	MAG_2218	F5018_bin_11	d__Bacteria;p__Firmicutes;c__Bacilli;o__Erysipelotrichales;f__Erysipelotrichaceae;g__Solobacterium;s__
1595	SGB_1595	2338_1	Yes	0	20	MAG_5039	S108604B_bin_21	d__Bacteria;p__Firmicutes;c__Bacilli;o__Erysipelotrichales;f__Erysipelotrichaceae;g__Solobacterium;s__
1596	SGB_1596	2339_0	Yes	0	1	MAG_4763	QHF6-unmapped_bin_37	d__Bacteria;p__Firmicutes;c__Bacilli;o__Erysipelotrichales;f__Erysipelotrichaceae;g__Solobacterium;s__
1597	SGB_1597	234_0	Yes	0	1	MAG_4659	QHF6-unmapped_bin_175	d__Bacteria;p__Firmicutes_A;c__Clostridia;o__Oscillospirales;f__Ruminococcaceae;g__;s__
1598	SGB_1598	2340_1	No	3	3	MAG_6265	W5021_bin_12	d__Bacteria;p__Firmicutes;c__Bacilli;o__Erysipelotrichales;f__Erysipelotrichaceae;g__Solobacterium;s__Solobacterium sp900290205
1599	SGB_1599	2341_1	No	1	1	MAG_6322	W5042_bin_11	d__Bacteria;p__Firmicutes;c__Bacilli;o__Erysipelotrichales;f__Erysipelotrichaceae;g__Solobacterium;s__Solobacterium sp900343155
1600	SGB_1600	2342_1	Yes	0	2	MAG_5411	S41004A_bin_34	d__Bacteria;p__Bacteroidota;c__Bacteroidia;o__Bacteroidales;f__Bacteroidaceae;g__UBA4372;s__
1601	SGB_1601	2343_1	Yes	0	34	MAG_6061	Tibetan-s3800-19M_bin_3	d__Bacteria;p__Bacteroidota;c__Bacteroidia;o__Bacteroidales;f__Bacteroidaceae;g__UBA4372;s__
1602	SGB_1602	2344_1	No	1	1	MAG_4733	QHF6-unmapped_bin_312	d__Bacteria;p__Bacteroidota;c__Bacteroidia;o__Bacteroidales;f__Porphyromonadaceae;g__Porphyromonas;s__Porphyromonas somerae
1603	SGB_1603	2345_0	Yes	0	1	MAG_3144	F5299_bin_36	d__Bacteria;p__Bacteroidota;c__Bacteroidia;o__Bacteroidales;f__Porphyromonadaceae;g__Porphyromonas;s__
1604	SGB_1604	2346_1	No	1	1	MAG_3059	F5256_bin_8	d__Bacteria;p__Firmicutes;c__Bacilli;o__Erysipelotrichales;f__Erysipelatoclostridiaceae;g__Catenibacterium;s__Catenibacterium mitsuokai
1605	SGB_1605	2347_0	Yes	0	1	MAG_396	Boar-s2_bin_10	d__Bacteria;p__Firmicutes_A;c__Clostridia;o__TANB77;f__UBA1234;g__;s__
1606	SGB_1606	2348_0	Yes	0	1	MAG_4932	QHF6-unmapped_bin_651	d__Bacteria;p__Firmicutes_A;c__Clostridia;o__TANB77;f__UBA1234;g__;s__
1607	SGB_1607	2349_0	Yes	0	1	MAG_4615	QHF6-unmapped_bin_102	d__Bacteria;p__Firmicutes_A;c__Clostridia;o__Tissierellales;f__Helcococcaceae;g__Anaerococcus;s__
1608	SGB_1608	235_1	Yes	0	2	MAG_470	Boar-s4_bin_17	d__Bacteria;p__Verrucomicrobiota;c__Lentisphaeria;o__UBA1407;f__UBA1407;g__;s__
1609	SGB_1609	235_2	Yes	0	3	MAG_6014	Tibetan-s3800-12F_bin_36	d__Bacteria;p__Verrucomicrobiota;c__Lentisphaeria;o__UBA1407;f__UBA1407;g__;s__
1610	SGB_1610	2350_1	Yes	0	22	MAG_2363	F5071_bin_30	d__Bacteria;p__Firmicutes;c__Bacilli;o__Erysipelotrichales;f__Erysipelotrichaceae;g__UBA1783;s__
1611	SGB_1611	2350_2	Yes	0	1	MAG_5605	S63506B_bin_25	d__Bacteria;p__Firmicutes;c__Bacilli;o__Erysipelotrichales;f__Erysipelotrichaceae;g__;s__
1612	SGB_1612	2351_1	Yes	0	1	MAG_3234	F5316_bin_16	d__Bacteria;p__Firmicutes;c__Bacilli;o__Erysipelotrichales;f__Erysipelotrichaceae;g__Holdemanella;s__
1613	SGB_1613	2352_1	Yes	0	1	MAG_625	C4975_bin_26	d__Bacteria;p__Firmicutes;c__Bacilli;o__Erysipelotrichales;f__Erysipelotrichaceae;g__Holdemanella;s__
1614	SGB_1614	2353_1	No	1	1	MAG_6188	W4936_bin_6	d__Bacteria;p__Firmicutes;c__Bacilli;o__Erysipelotrichales;f__Erysipelotrichaceae;g__Holdemanella;s__Holdemanella sp002299315
1615	SGB_1615	2354_0	No	1	1	MAG_4406	LW1-s151714_bin_30	d__Bacteria;p__Firmicutes;c__Bacilli;o__Erysipelotrichales;f__Erysipelotrichaceae;g__Faecalicoccus;s__Faecalicoccus pleomorphus
1616	SGB_1616	2355_1	Yes	0	1	MAG_3009	F5244_bin_34	d__Bacteria;p__Firmicutes;c__Bacilli;o__Erysipelotrichales;f__Erysipelatoclostridiaceae;g__Erysipelatoclostridium;s__
1617	SGB_1617	2356_1	Yes	0	2	MAG_2775	F5176_bin_35	d__Bacteria;p__Firmicutes;c__Bacilli;o__Erysipelotrichales;f__Erysipelatoclostridiaceae;g__Erysipelatoclostridium;s__
1618	SGB_1618	2357_0	Yes	0	1	MAG_569	Boar-s8_bin_8	d__Bacteria;p__Firmicutes;c__Bacilli;o__Erysipelotrichales;f__Erysipelatoclostridiaceae;g__Erysipelatoclostridium;s__
1619	SGB_1619	2358_1	No	1	1	MAG_4410	LW1-s151760_bin_17	d__Bacteria;p__Firmicutes;c__Bacilli;o__Erysipelotrichales;f__Erysipelatoclostridiaceae;g__Erysipelatoclostridium;s__Erysipelatoclostridium ramosum
1620	SGB_1620	2359_1	Yes	0	1	MAG_4691	QHF6-unmapped_bin_235	d__Bacteria;p__Firmicutes;c__Bacilli;o__Erysipelotrichales;f__Erysipelatoclostridiaceae;g__;s__
1621	SGB_1621	236_1	Yes	0	1	MAG_6081	Tibetan-s3800-48F_bin_18	d__Bacteria;p__Verrucomicrobiota;c__Lentisphaeria;o__UBA1407;f__UBA1407;g__UBA1724;s__
1622	SGB_1622	2360_1	Yes	0	1	MAG_5774	S95008B_bin_38	d__Bacteria;p__Firmicutes;c__Bacilli;o__Erysipelotrichales;f__Erysipelatoclostridiaceae;g__;s__
1623	SGB_1623	2361_0	Yes	0	1	MAG_4840	QHF6-unmapped_bin_502	d__Bacteria;p__Firmicutes;c__Bacilli;o__Erysipelotrichales;f__Erysipelatoclostridiaceae;g__Massiliomicrobiota;s__
1624	SGB_1624	2362_0	Yes	0	1	MAG_4855	QHF6-unmapped_bin_531	d__Bacteria;p__Firmicutes_A;c__Clostridia;o__Peptostreptococcales;f__Peptostreptococcaceae;g__Peptostreptococcus;s__
1625	SGB_1625	2363_1	Yes	0	8	MAG_1608	F4840_bin_16	d__Bacteria;p__Firmicutes;c__Bacilli;o__Erysipelotrichales;f__Erysipelotrichaceae;g__UBA636;s__
1626	SGB_1626	2364_1	Yes	0	51	MAG_5418	S41004B_bin_16	d__Bacteria;p__Firmicutes;c__Bacilli;o__Erysipelotrichales;f__Erysipelotrichaceae;g__UBA636;s__
1627	SGB_1627	2365_1	Yes	0	1	MAG_1554	F4724_bin_4	d__Bacteria;p__Actinobacteriota;c__Actinobacteria;o__Actinomycetales;f__Micrococcaceae;g__Rothia;s__
1628	SGB_1628	2366_0	Yes	0	1	MAG_4647	QHF6-unmapped_bin_156	d__Bacteria;p__Actinobacteriota;c__Actinobacteria;o__Actinomycetales;f__Actinomycetaceae;g__Flaviflexus;s__
1629	SGB_1629	2367_1	Yes	0	2	MAG_122	BL-unmapped_bin_320	d__Bacteria;p__Firmicutes_A;c__Clostridia;o__Oscillospirales;f__Acutalibacteraceae;g__;s__
1630	SGB_1630	2368_1	Yes	0	3	MAG_824	Duroc-High7_bin_12	d__Bacteria;p__Firmicutes;c__Bacilli;o__RFN20;f__CAG-826;g__;s__
1631	SGB_1631	2369_0	Yes	0	1	MAG_42	BL-unmapped_bin_180	d__Bacteria;p__Firmicutes;c__Bacilli;o__Erysipelotrichales;f__Erysipelotrichaceae;g__;s__
1632	SGB_1632	237_1	Yes	0	1	MAG_4633	QHF6-unmapped_bin_128	d__Bacteria;p__Verrucomicrobiota;c__Lentisphaeria;o__UBA1407;f__UBA1407;g__UBA1724;s__
1633	SGB_1633	237_2	Yes	0	1	MAG_6020	Tibetan-s3800-12F_bin_5	d__Bacteria;p__Verrucomicrobiota;c__Lentisphaeria;o__UBA1407;f__UBA1407;g__UBA1724;s__
1634	SGB_1634	2370_0	Yes	0	1	MAG_4899	QHF6-unmapped_bin_605	d__Bacteria;p__Firmicutes;c__Bacilli;o__Erysipelotrichales;f__;g__;s__
1635	SGB_1635	2371_1	No	0	2	MAG_4093	F5615_bin_26	d__Bacteria;p__Firmicutes;c__Bacilli;o__Erysipelotrichales;f__Erysipelotrichaceae;g__UBA636;s__UBA636 sp002299675
1636	SGB_1636	2372_1	Yes	0	1	MAG_3206	F5309_bin_12	d__Bacteria;p__Firmicutes;c__Bacilli;o__Erysipelotrichales;f__Erysipelotrichaceae;g__UBA636;s__
1637	SGB_1637	2373_1	Yes	0	1	MAG_5052	S108604B_bin_49	d__Bacteria;p__Firmicutes;c__Bacilli;o__Erysipelotrichales;f__Erysipelotrichaceae;g__UBA636;s__
1638	SGB_1638	2374_1	Yes	0	1	MAG_2808	F5181_bin_47	d__Bacteria;p__Firmicutes;c__Bacilli;o__Erysipelotrichales;f__Erysipelotrichaceae;g__;s__
1639	SGB_1639	2375_1	Yes	0	1	MAG_3225	F5313_bin_25	d__Bacteria;p__Firmicutes;c__Bacilli;o__Erysipelotrichales;f__Erysipelotrichaceae;g__;s__
1640	SGB_1640	2376_1	Yes	0	11	MAG_3057	F5256_bin_53	d__Bacteria;p__Firmicutes;c__Bacilli;o__Erysipelotrichales;f__Erysipelotrichaceae;g__;s__
1641	SGB_1641	2377_1	Yes	0	1	MAG_6182	W4936_bin_29	d__Bacteria;p__Firmicutes;c__Bacilli;o__Erysipelotrichales;f__Erysipelotrichaceae;g__Solobacterium;s__
1642	SGB_1642	2378_0	Yes	0	1	MAG_4686	QHF6-unmapped_bin_221	d__Bacteria;p__Firmicutes;c__Bacilli;o__Erysipelotrichales;f__Erysipelatoclostridiaceae;g__CHKCI006;s__
1643	SGB_1643	2379_0	Yes	0	1	MAG_5946	Tibetan-s3480-28F_bin_3	d__Bacteria;p__Firmicutes;c__Bacilli;o__Acholeplasmatales;f__CAG-307;g__CAG-307;s__
1644	SGB_1644	238_1	Yes	0	1	MAG_1088	F4286_bin_34	d__Bacteria;p__Firmicutes_A;c__Clostridia;o__Oscillospirales;f__Oscillospiraceae;g__CAG-110;s__
1645	SGB_1645	2380_1	Yes	0	1	MAG_574	C4936_bin_17	d__Bacteria;p__Firmicutes_A;c__Clostridia;o__Lachnospirales;f__Cellulosilyticaceae;g__Niameybacter;s__
1646	SGB_1646	2381_1	Yes	0	1	MAG_4598	Laiwu-LwIlLe_bin_12	d__Bacteria;p__Firmicutes_A;c__Clostridia;o__Lachnospirales;f__Lachnospiraceae;g__Roseburia;s__
1647	SGB_1647	2382_0	Yes	0	1	MAG_4997	QHF6-unmapped_bin_757	d__Bacteria;p__Firmicutes_A;c__Clostridia;o__Lachnospirales;f__Lachnospiraceae;g__;s__
1648	SGB_1648	2383_0	Yes	0	1	MAG_4814	QHF6-unmapped_bin_466	d__Bacteria;p__Firmicutes_A;c__Clostridia;o__Lachnospirales;f__Lachnospiraceae;g__;s__
1649	SGB_1649	2384_0	Yes	0	1	MAG_6056	Tibetan-s3800-19M_bin_21	d__Bacteria;p__Bacteroidota;c__Bacteroidia;o__Bacteroidales;f__Paludibacteraceae;g__RF16;s__
1650	SGB_1650	2385_0	No	1	1	MAG_6129	Tibetan-s3800-8M_bin_9	d__Bacteria;p__Verrucomicrobiota;c__Verrucomicrobiae;o__Opitutales;f__UBA9783;g__UBA9783;s__UBA9783 sp002392285
1651	SGB_1651	2386_0	Yes	0	1	MAG_106	BL-unmapped_bin_295	d__Bacteria;p__Firmicutes_A;c__Clostridia;o__Monoglobales;f__UBA9506;g__UBA9506;s__
1652	SGB_1652	2387_0	Yes	0	1	MAG_4486	LW2-s126610_bin_36	d__Bacteria;p__Firmicutes_A;c__Clostridia;o__Lachnospirales;f__UBA1390;g__;s__
1653	SGB_1653	2388_1	Yes	0	2	MAG_4207	F5647_bin_24	d__Bacteria;p__Firmicutes;c__Bacilli;o__Lactobacillales;f__Streptococcaceae;g__Streptococcus;s__
1654	SGB_1654	2389_1	No	1	1	MAG_5208	S133506B_bin_20	d__Bacteria;p__Firmicutes;c__Bacilli;o__Lactobacillales;f__Streptococcaceae;g__Streptococcus;s__Streptococcus sp002300045
1655	SGB_1655	239_1	Yes	0	7	MAG_447	Boar-s35_bin_26	d__Bacteria;p__Verrucomicrobiota;c__Kiritimatiellae;o__RFP12;f__;g__;s__
1656	SGB_1656	239_2	Yes	0	1	MAG_590	C4950_bin_10	d__Bacteria;p__Verrucomicrobiota;c__Kiritimatiellae;o__RFP12;f__;g__;s__
1657	SGB_1657	2390_1	No	1	1	MAG_168	BL-unmapped_bin_406	d__Bacteria;p__Firmicutes;c__Bacilli;o__Lactobacillales;f__Streptococcaceae;g__Streptococcus;s__Streptococcus infantarius
1658	SGB_1658	2391_1	No	2	2	MAG_6248	W4982_bin_36	d__Bacteria;p__Firmicutes;c__Bacilli;o__Lactobacillales;f__Streptococcaceae;g__Streptococcus;s__Streptococcus gallolyticus
1659	SGB_1659	2392_1	No	2	2	MAG_3895	F5512_bin_1	d__Bacteria;p__Firmicutes;c__Bacilli;o__Lactobacillales;f__Streptococcaceae;g__Streptococcus;s__Streptococcus suis
1660	SGB_1660	2393_0	Yes	0	1	MAG_1132	F4372_bin_33	d__Bacteria;p__Firmicutes;c__Bacilli;o__Lactobacillales;f__Streptococcaceae;g__Lactococcus;s__
1661	SGB_1661	2394_0	Yes	0	1	MAG_2644	F5141_bin_68	d__Bacteria;p__Firmicutes;c__Bacilli;o__Lactobacillales;f__Carnobacteriaceae;g__;s__
1662	SGB_1662	2395_1	Yes	0	1	MAG_3076	F5268_bin_41	d__Bacteria;p__Firmicutes_A;c__Clostridia;o__Saccharofermentanales;f__DTU023;g__;s__
1663	SGB_1663	2396_1	No	1	1	MAG_1991	F4960_bin_33	d__Bacteria;p__Firmicutes_A;c__Clostridia;o__Lachnospirales;f__Lachnospiraceae;g__Tyzzerella;s__Tyzzerella sp900316755
1664	SGB_1664	2397_0	Yes	0	1	MAG_4317	LW1-s151103_bin_16	d__Bacteria;p__Firmicutes_A;c__Clostridia;o__Lachnospirales;f__Lachnospiraceae;g__Tyzzerella;s__
1665	SGB_1665	2398_0	Yes	0	1	MAG_6296	W5021_bin_63	d__Bacteria;p__Firmicutes_A;c__Clostridia;o__Lachnospirales;f__Lachnospiraceae;g__Faecalicatena;s__
1666	SGB_1666	2399_1	Yes	0	1	MAG_4790	QHF6-unmapped_bin_420	d__Bacteria;p__Firmicutes_A;c__Clostridia;o__Lachnospirales;f__Lachnospiraceae;g__;s__
1667	SGB_1667	24_1	Yes	0	1	MAG_5876	Tibetan-s1400-43F_bin_7	d__Bacteria;p__Proteobacteria;c__Alphaproteobacteria;o__RF32;f__CAG-977;g__CAG-977;s__
1668	SGB_1668	240_1	Yes	0	2	MAG_6102	Tibetan-s3800-53F_bin_18	d__Bacteria;p__Verrucomicrobiota;c__Kiritimatiellae;o__RFP12;f__UBA1067;g__UBA1731;s__
1669	SGB_1669	2400_0	Yes	0	1	MAG_508	Boar-s5_bin_40	d__Bacteria;p__Firmicutes_A;c__Clostridia;o__Lachnospirales;f__Lachnospiraceae;g__Eubacterium_I;s__
1670	SGB_1670	2401_1	Yes	0	1	MAG_1582	F4726_bin_50	d__Bacteria;p__Firmicutes_A;c__Clostridia;o__Lachnospirales;f__Lachnospiraceae;g__Tyzzerella;s__
1671	SGB_1671	2402_1	Yes	0	1	MAG_2037	F4972_bin_17	d__Bacteria;p__Firmicutes_A;c__Clostridia;o__Lachnospirales;f__Lachnospiraceae;g__Tyzzerella;s__
1672	SGB_1672	2403_0	Yes	0	1	MAG_91	BL-unmapped_bin_267	d__Bacteria;p__Firmicutes_A;c__Clostridia;o__Lachnospirales;f__Lachnospiraceae;g__;s__
1673	SGB_1673	2404_0	No	1	1	MAG_4962	QHF6-unmapped_bin_700	d__Bacteria;p__Firmicutes_A;c__Clostridia;o__Lachnospirales;f__Lachnospiraceae;g__Dorea;s__Dorea formicigenerans
1674	SGB_1674	2405_1	Yes	0	1	MAG_314	Boar-s18_bin_17	d__Bacteria;p__Firmicutes_A;c__Clostridia;o__Lachnospirales;f__Lachnospiraceae;g__;s__
1675	SGB_1675	2406_0	Yes	0	1	MAG_448	Boar-s35_bin_27	d__Bacteria;p__Firmicutes_A;c__Clostridia;o__Lachnospirales;f__Lachnospiraceae;g__CAG-127;s__
1676	SGB_1676	2407_1	Yes	0	1	MAG_934	Duroc-Low6_bin_35	d__Bacteria;p__Firmicutes_A;c__Clostridia;o__Lachnospirales;f__Lachnospiraceae;g__CAG-127;s__
1677	SGB_1677	2408_0	Yes	0	1	MAG_5788	S95008B_bin_63	d__Bacteria;p__Firmicutes_A;c__Clostridia;o__Peptostreptococcales;f__Anaerovoracaceae;g__;s__
1678	SGB_1678	2409_0	Yes	0	1	MAG_2928	F5224_bin_73	d__Bacteria;p__Firmicutes_A;c__Clostridia;o__Tissierellales;f__Helcococcaceae;g__;s__
1679	SGB_1679	241_1	Yes	0	2	MAG_742	C5071_bin_21	d__Bacteria;p__Verrucomicrobiota;c__Kiritimatiellae;o__RFP12;f__UBA1067;g__UBA1067;s__
1680	SGB_1680	2410_0	No	1	1	MAG_4825	QHF6-unmapped_bin_479	d__Bacteria;p__Firmicutes;c__Bacilli;o__Lactobacillales;f__Aerococcaceae;g__Aerococcus;s__Aerococcus suis
1681	SGB_1681	2411_0	Yes	0	1	MAG_6144	W4930_bin_24	d__Bacteria;p__Firmicutes;c__Bacilli;o__Erysipelotrichales;f__Erysipelotrichaceae;g__CAG-536;s__
1682	SGB_1682	2412_1	Yes	0	1	MAG_204	BL-unmapped_bin_88	d__Bacteria;p__Firmicutes;c__Bacilli;o__Erysipelotrichales;f__Erysipelotrichaceae;g__Solobacterium;s__
1683	SGB_1683	2413_1	Yes	0	1	MAG_5656	S75706A_bin_1	d__Bacteria;p__Firmicutes;c__Bacilli;o__Erysipelotrichales;f__Erysipelotrichaceae;g__Traorella;s__
1684	SGB_1684	2414_0	Yes	0	1	MAG_4898	QHF6-unmapped_bin_604	d__Bacteria;p__Verrucomicrobiota;c__Verrucomicrobiae;o__;f__;g__;s__
1685	SGB_1685	2415_1	No	1	1	MAG_3060	F5256_bin_9	d__Bacteria;p__Firmicutes;c__Bacilli;o__Haloplasmatales;f__Turicibacteraceae;g__Turicibacter;s__Turicibacter sp001543345
1686	SGB_1686	2416_0	Yes	0	1	MAG_604	C4974_bin_12	d__Bacteria;p__Firmicutes;c__Bacilli;o__Bacillales;f__Amphibacillaceae;g__;s__
1687	SGB_1687	2417_1	No	1	1	MAG_4236	I5021_bin_14	d__Bacteria;p__Firmicutes;c__Bacilli;o__Staphylococcales;f__Staphylococcaceae;g__Staphylococcus;s__Staphylococcus equorum_B
1688	SGB_1688	2418_0	No	1	1	MAG_4890	QHF6-unmapped_bin_587	d__Bacteria;p__Firmicutes;c__Bacilli;o__Staphylococcales;f__Staphylococcaceae;g__Staphylococcus;s__Staphylococcus nepalensis
1689	SGB_1689	2419_1	Yes	0	3	MAG_3899	F5512_bin_21	d__Bacteria;p__Patescibacteria;c__Saccharimonadia;o__Saccharimonadales;f__Saccharimonadaceae;g__TM7x;s__
1690	SGB_1690	242_0	Yes	0	1	MAG_5852	Tibetan-s1400-30F_bin_7	d__Bacteria;p__Verrucomicrobiota;c__Kiritimatiellae;o__RFP12;f__UBA1067;g__UBA1067;s__
1691	SGB_1691	2420_1	Yes	0	2	MAG_4542	LW2-s127530_bin_11	d__Bacteria;p__Firmicutes_A;c__Clostridia;o__4C28d-15;f__;g__;s__
1692	SGB_1692	2421_0	Yes	0	1	MAG_4646	QHF6-unmapped_bin_155	d__Bacteria;p__Patescibacteria;c__Saccharimonadia;o__Saccharimonadales;f__Saccharimonadaceae;g__UBA10027;s__
1693	SGB_1693	2422_0	Yes	0	1	MAG_5115	S127906A_bin_26	d__Bacteria;p__Firmicutes_A;c__Clostridia;o__4C28d-15;f__UBA1242;g__UBA4626;s__
1694	SGB_1694	2423_0	Yes	0	1	MAG_6280	W5021_bin_42	d__Bacteria;p__Actinobacteriota;c__Actinobacteria;o__Actinomycetales;f__Actinomycetaceae;g__Arcanobacterium_A;s__
1695	SGB_1695	2424_1	No	0	12	MAG_2741	F5165_bin_35	d__Bacteria;p__Firmicutes;c__Bacilli;o__Lactobacillales;f__Lactobacillaceae;g__Lactobacillus_H;s__
1696	SGB_1696	2425_1	No	1	1	MAG_6161	W4930_bin_48	d__Bacteria;p__Firmicutes;c__Bacilli;o__Lactobacillales;f__Lactobacillaceae;g__Lactobacillus;s__Lactobacillus delbrueckii_A
1697	SGB_1697	2426_1	Yes	0	7	MAG_3834	F5500_bin_28	d__Bacteria;p__Firmicutes;c__Bacilli;o__Lactobacillales;f__Lactobacillaceae;g__Lactobacillus;s__
1698	SGB_1698	2427_1	Yes	0	1	MAG_4366	LW1-s151260_bin_35	d__Bacteria;p__Bacteroidota;c__Bacteroidia;o__Bacteroidales;f__Marinifilaceae;g__Odoribacter;s__
1699	SGB_1699	2428_1	No	3	3	MAG_4408	LW1-s151760_bin_10	d__Bacteria;p__Bacteroidota;c__Bacteroidia;o__Bacteroidales;f__Marinifilaceae;g__Butyricimonas;s__Butyricimonas virosa
1700	SGB_1700	2429_0	Yes	0	1	MAG_4559	LW2-s127575_bin_16	d__Bacteria;p__Bacteroidota;c__Bacteroidia;o__Bacteroidales;f__Marinifilaceae;g__Butyricimonas;s__
1701	SGB_1701	243_1	Yes	0	2	MAG_5962	Tibetan-s3480-29M_bin_4	d__Bacteria;p__Verrucomicrobiota;c__Kiritimatiellae;o__RFP12;f__UBA1067;g__UBA3624;s__
1702	SGB_1702	2430_1	Yes	0	1	MAG_2721	F5163_bin_31	d__Bacteria;p__Firmicutes;c__Bacilli;o__Lactobacillales;f__Lactobacillaceae;g__Lactobacillus_B;s__
1703	SGB_1703	2431_1	No	1	1	MAG_603	C4974_bin_11	d__Bacteria;p__Firmicutes;c__Bacilli;o__Lactobacillales;f__Lactobacillaceae;g__Lactobacillus_B;s__Lactobacillus_B animalis
1704	SGB_1704	2432_1	No	4	4	MAG_2877	F5210_bin_31	d__Bacteria;p__Firmicutes;c__Bacilli;o__Lactobacillales;f__Lactobacillaceae;g__Lactobacillus_B;s__Lactobacillus_B agilis
1705	SGB_1705	2433_0	No	1	1	MAG_4694	QHF6-unmapped_bin_24	d__Bacteria;p__Firmicutes;c__Bacilli;o__Lactobacillales;f__Lactobacillaceae;g__Lactobacillus_B;s__Lactobacillus_B ruminis
1706	SGB_1706	2434_1	No	1	1	MAG_5007	QHF6-unmapped_bin_91	d__Bacteria;p__Firmicutes;c__Bacilli;o__Lactobacillales;f__Lactobacillaceae;g__Lactobacillus_H;s__Lactobacillus_H timonensis
1707	SGB_1707	2435_1	No	2	2	MAG_2539	F5115_bin_7	d__Bacteria;p__Firmicutes;c__Bacilli;o__Lactobacillales;f__Lactobacillaceae;g__Lactobacillus_H;s__Lactobacillus_H sp002299975
1708	SGB_1708	2436_0	Yes	0	1	MAG_2629	F5141_bin_25	d__Bacteria;p__Firmicutes;c__Bacilli;o__Lactobacillales;f__Lactobacillaceae;g__Lactobacillus_H;s__
1709	SGB_1709	2437_0	Yes	0	1	MAG_2512	F5115_bin_1	d__Bacteria;p__Firmicutes;c__Bacilli;o__Lactobacillales;f__Lactobacillaceae;g__Lactobacillus_H;s__
1710	SGB_1710	2438_1	Yes	0	1	MAG_6185	W4936_bin_37	d__Bacteria;p__Firmicutes;c__Bacilli;o__Lactobacillales;f__Lactobacillaceae;g__Lactobacillus_H;s__
1711	SGB_1711	2439_1	No	1	1	MAG_6203	W4974_bin_18	d__Bacteria;p__Firmicutes;c__Bacilli;o__Lactobacillales;f__Lactobacillaceae;g__Lactobacillus_H;s__Lactobacillus_H vaginalis
1712	SGB_1712	244_1	Yes	0	2	MAG_912	Duroc-Low5_bin_14	d__Bacteria;p__Verrucomicrobiota;c__Kiritimatiellae;o__RFP12;f__UBA1067;g__UBA3624;s__
1713	SGB_1713	2440_1	Yes	0	1	MAG_6249	W5007_bin_11	d__Bacteria;p__Firmicutes;c__Bacilli;o__Lactobacillales;f__Lactobacillaceae;g__Lactobacillus_H;s__
1714	SGB_1714	2441_1	No	2	2	MAG_4162	F5635_bin_1	d__Bacteria;p__Firmicutes;c__Bacilli;o__Lactobacillales;f__Lactobacillaceae;g__Lactobacillus_H;s__Lactobacillus_H reuteri
1715	SGB_1715	2442_1	No	4	4	MAG_4065	F5608_bin_42	d__Bacteria;p__Firmicutes;c__Bacilli;o__Lactobacillales;f__Lactobacillaceae;g__Lactobacillus;s__Lactobacillus johnsonii
1716	SGB_1716	2443_1	No	6	6	MAG_4073	F5610_bin_21	d__Bacteria;p__Firmicutes;c__Bacilli;o__Lactobacillales;f__Lactobacillaceae;g__Lactobacillus;s__Lactobacillus amylovorus
1717	SGB_1717	2443_2	No	1	1	MAG_4446	LW2-s126572_bin_57	d__Bacteria;p__Firmicutes;c__Bacilli;o__Lactobacillales;f__Lactobacillaceae;g__Lactobacillus;s__Lactobacillus amylovorus
1718	SGB_1718	2444_0	No	1	1	MAG_6196	W4950_bin_31	d__Bacteria;p__Firmicutes;c__Bacilli;o__Lactobacillales;f__Lactobacillaceae;g__Lactobacillus;s__Lactobacillus crispatus
1719	SGB_1719	2445_0	No	1	1	MAG_6206	W4974_bin_22	d__Bacteria;p__Firmicutes;c__Bacilli;o__Lactobacillales;f__Lactobacillaceae;g__Lactobacillus;s__Lactobacillus crispatus
1720	SGB_1720	2446_0	Yes	0	1	MAG_1623	F4842_bin_20	d__Bacteria;p__Firmicutes;c__Bacilli;o__Lactobacillales;f__Aerococcaceae;g__Aerococcus;s__
1721	SGB_1721	2447_1	No	3	3	MAG_4045	F5604_bin_48	d__Bacteria;p__Firmicutes;c__Bacilli;o__Lactobacillales;f__Lactobacillaceae;g__Lactobacillus_L;s__Lactobacillus_L dextrinicus
1722	SGB_1722	2448_1	No	1	1	MAG_2448	F5108_bin_20	d__Bacteria;p__Firmicutes;c__Bacilli;o__Lactobacillales;f__Lactobacillaceae;g__Weissella;s__Weissella jogaejeotgali
1723	SGB_1723	2449_1	No	3	3	MAG_4167	F5635_bin_39	d__Bacteria;p__Firmicutes;c__Bacilli;o__Lactobacillales;f__Lactobacillaceae;g__Weissella;s__Weissella paramesenteroides
1724	SGB_1724	245_1	Yes	0	2	MAG_5922	Tibetan-s3480-16M_bin_23	d__Bacteria;p__Verrucomicrobiota;c__Kiritimatiellae;o__RFP12;f__UBA1067;g__RUG572;s__
1725	SGB_1725	2450_0	No	1	1	MAG_1197	F4404_bin_2	d__Bacteria;p__Firmicutes;c__Bacilli;o__Lactobacillales;f__Lactobacillaceae;g__Weissella;s__Weissella hellenica_A
1726	SGB_1726	2451_0	Yes	0	1	MAG_722	C5039_bin_45	d__Bacteria;p__Firmicutes;c__Bacilli;o__Lactobacillales;f__Carnobacteriaceae;g__Atopostipes;s__
1727	SGB_1727	2452_0	Yes	0	1	MAG_4735	QHF6-unmapped_bin_316	d__Bacteria;p__Firmicutes;c__Bacilli;o__Staphylococcales;f__Salinicoccaceae;g__Nosocomiicoccus;s__
1728	SGB_1728	2453_1	Yes	0	2	MAG_3230	F5313_bin_49	d__Bacteria;p__Firmicutes;c__Bacilli;o__Lactobacillales;f__Aerococcaceae;g__Jeotgalibaca;s__
1729	SGB_1729	2454_0	No	1	1	MAG_4231	I4978_bin_25	d__Bacteria;p__Firmicutes;c__Bacilli;o__Lactobacillales;f__Aerococcaceae;g__Facklamia_A;s__Facklamia_A sp003521095
1730	SGB_1730	2455_1	No	2	2	MAG_1513	F4692_bin_42	d__Bacteria;p__Firmicutes;c__Bacilli;o__Lactobacillales;f__Carnobacteriaceae;g__Carnobacterium_A;s__Carnobacterium_A inhibens
1731	SGB_1731	2456_1	Yes	0	1	MAG_3224	F5313_bin_22	d__Bacteria;p__Firmicutes;c__Bacilli;o__Lactobacillales;f__Carnobacteriaceae;g__Carnobacterium_A;s__
1732	SGB_1732	2457_1	No	0	2	MAG_1680	F4864_bin_34	d__Bacteria;p__Firmicutes;c__Bacilli;o__Lactobacillales;f__Carnobacteriaceae;g__Carnobacterium_A;s__
1733	SGB_1733	2458_1	No	1	1	MAG_718	C5039_bin_37	d__Bacteria;p__Firmicutes;c__Bacilli;o__Lactobacillales;f__Carnobacteriaceae;g__Carnobacterium_A;s__Carnobacterium_A mobile
1734	SGB_1734	2459_1	No	1	1	MAG_3809	F5490_bin_31	d__Bacteria;p__Firmicutes;c__Bacilli;o__Lactobacillales;f__Carnobacteriaceae;g__Carnobacterium_A;s__Carnobacterium_A sp001483965
1735	SGB_1735	246_1	Yes	0	1	MAG_6051	Tibetan-s3800-19M_bin_15	d__Bacteria;p__Verrucomicrobiota;c__Kiritimatiellae;o__RFP12;f__UBA1067;g__UBA1067;s__
1736	SGB_1736	2460_0	No	1	1	MAG_4228	I4978_bin_13	d__Bacteria;p__Firmicutes;c__Bacilli;o__Lactobacillales;f__Carnobacteriaceae;g__Desemzia;s__Desemzia incerta
1737	SGB_1737	2461_1	No	1	1	MAG_2029	F4969_bin_35	d__Bacteria;p__Firmicutes;c__Bacilli;o__Lactobacillales;f__Lactobacillaceae;g__Pediococcus;s__Pediococcus pentosaceus
1738	SGB_1738	2461_2	No	1	1	MAG_1181	F4395_bin_32	d__Bacteria;p__Firmicutes;c__Bacilli;o__Lactobacillales;f__Lactobacillaceae;g__Pediococcus;s__Pediococcus pentosaceus
1739	SGB_1739	2462_1	No	1	1	MAG_2412	F5100_bin_33	d__Bacteria;p__Firmicutes;c__Bacilli;o__Lactobacillales;f__Enterococcaceae;g__Enterococcus_B;s__Enterococcus_B faecium
1740	SGB_1740	2463_1	No	1	1	MAG_3615	F5422_bin_4	d__Bacteria;p__Firmicutes;c__Bacilli;o__Lactobacillales;f__Enterococcaceae;g__Enterococcus_B;s__Enterococcus_B hirae
1741	SGB_1741	2463_2	No	1	1	MAG_3460	F5380_bin_1	d__Bacteria;p__Firmicutes;c__Bacilli;o__Lactobacillales;f__Enterococcaceae;g__Enterococcus_B;s__Enterococcus_B hirae
1742	SGB_1742	2464_0	No	1	1	MAG_5219	S133506B_bin_6	d__Bacteria;p__Firmicutes;c__Bacilli;o__Lactobacillales;f__Enterococcaceae;g__Enterococcus_B;s__Enterococcus_B durans
1743	SGB_1743	2465_0	Yes	0	1	MAG_4957	QHF6-unmapped_bin_693	d__Bacteria;p__Firmicutes_A;c__Clostridia;o__Saccharofermentanales;f__DTU023;g__;s__
1744	SGB_1744	247_1	Yes	0	1	MAG_5893	Tibetan-s1400-58M_bin_12	d__Bacteria;p__Verrucomicrobiota;c__Kiritimatiellae;o__RFP12;f__UBA1067;g__UBA1067;s__
1745	SGB_1745	248_1	Yes	0	2	MAG_6122	Tibetan-s3800-8M_bin_13	d__Bacteria;p__Verrucomicrobiota;c__Kiritimatiellae;o__RFP12;f__UBA1067;g__UBA1067;s__
1746	SGB_1746	249_1	Yes	0	1	MAG_1939	F4952_bin_18	d__Bacteria;p__Verrucomicrobiota;c__Kiritimatiellae;o__RFP12;f__UBA1067;g__UBA1067;s__
1747	SGB_1747	25_0	Yes	0	1	MAG_400	Boar-s2_bin_15	d__Bacteria;p__Proteobacteria;c__Alphaproteobacteria;o__RF32;f__CAG-977;g__;s__
1748	SGB_1748	250_0	Yes	0	1	MAG_4928	QHF6-unmapped_bin_646	d__Bacteria;p__Verrucomicrobiota;c__Kiritimatiellae;o__RFP12;f__UBA1067;g__UBA1067;s__
1749	SGB_1749	251_1	Yes	0	4	MAG_954	Duroc-Low8_bin_16	d__Bacteria;p__Verrucomicrobiota;c__Kiritimatiellae;o__RFP12;f__UBA1067;g__UBA1067;s__
1750	SGB_1750	252_1	Yes	0	3	MAG_972	Duroc-Low8_bin_6	d__Bacteria;p__Verrucomicrobiota;c__Kiritimatiellae;o__RFP12;f__UBA1067;g__UBA1067;s__
1751	SGB_1751	253_1	Yes	0	1	MAG_2385	F5084_bin_41	d__Bacteria;p__Verrucomicrobiota;c__Kiritimatiellae;o__RFP12;f__UBA1067;g__UBA1067;s__
1752	SGB_1752	254_1	Yes	0	1	MAG_1411	F4661_bin_22	d__Bacteria;p__Verrucomicrobiota;c__Kiritimatiellae;o__RFP12;f__UBA1067;g__UBA1067;s__
1753	SGB_1753	255_0	Yes	0	1	MAG_844	Duroc-High8_bin_34	d__Bacteria;p__Verrucomicrobiota;c__Kiritimatiellae;o__RFP12;f__UBA1067;g__UBA1067;s__
1754	SGB_1754	256_0	Yes	0	1	MAG_2575	F5131_bin_37	d__Bacteria;p__Verrucomicrobiota;c__Kiritimatiellae;o__RFP12;f__UBA1067;g__UBA1067;s__
1755	SGB_1755	257_1	Yes	0	1	MAG_5847	Tibetan-s1400-30F_bin_18	d__Bacteria;p__Verrucomicrobiota;c__Kiritimatiellae;o__RFP12;f__UBA1067;g__UBA1067;s__
1756	SGB_1756	258_1	Yes	0	15	MAG_3221	F5313_bin_14	d__Bacteria;p__Verrucomicrobiota;c__Kiritimatiellae;o__RFP12;f__UBA1067;g__UBA1067;s__
1757	SGB_1757	259_0	Yes	0	1	MAG_4844	QHF6-unmapped_bin_512	d__Bacteria;p__Verrucomicrobiota;c__Kiritimatiellae;o__RFP12;f__UBA1067;g__UBA1067;s__
1758	SGB_1758	26_0	Yes	0	1	MAG_2719	F5163_bin_29	d__Bacteria;p__Proteobacteria;c__Alphaproteobacteria;o__RF32;f__CAG-977;g__UBA2903;s__
1759	SGB_1759	260_0	Yes	0	1	MAG_172	BL-unmapped_bin_423	d__Bacteria;p__Firmicutes_A;c__Clostridia;o__Christensenellales;f__CAG-74;g__Firm-10;s__
1760	SGB_1760	261_0	Yes	0	1	MAG_4320	LW1-s151103_bin_3	d__Bacteria;p__Actinobacteriota;c__Coriobacteriia;o__Coriobacteriales;f__Eggerthellaceae;g__Eggerthella;s__
1761	SGB_1761	262_1	Yes	0	3	MAG_2892	F5218_bin_24	d__Bacteria;p__Actinobacteriota;c__Coriobacteriia;o__Coriobacteriales;f__Eggerthellaceae;g__;s__
1762	SGB_1762	263_1	Yes	0	2	MAG_3053	F5256_bin_39	d__Bacteria;p__Actinobacteriota;c__Actinobacteria;o__Actinomycetales;f__Micrococcaceae;g__Micrococcus;s__
1763	SGB_1763	263_2	Yes	0	1	MAG_2774	F5176_bin_31	d__Bacteria;p__Actinobacteriota;c__Actinobacteria;o__Actinomycetales;f__Micrococcaceae;g__Micrococcus;s__
1764	SGB_1764	264_0	No	1	1	MAG_5009	QHF6-unmapped_bin_96	d__Bacteria;p__Actinobacteriota;c__Actinobacteria;o__Actinomycetales;f__Micrococcaceae;g__Micrococcus;s__Micrococcus terreus
1765	SGB_1765	265_1	Yes	0	1	MAG_5636	S71402B_bin_36	d__Bacteria;p__Firmicutes_A;c__Clostridia;o__Peptostreptococcales;f__Anaerovoracaceae;g__CAG-145;s__
1766	SGB_1766	265_2	Yes	0	1	MAG_6115	Tibetan-s3800-53F_bin_5	d__Bacteria;p__Firmicutes_A;c__Clostridia;o__Peptostreptococcales;f__Anaerovoracaceae;g__;s__
1767	SGB_1767	266_0	Yes	0	1	MAG_241	Boar-s11_bin_14	d__Bacteria;p__Firmicutes_A;c__Clostridia;o__Peptostreptococcales;f__Anaerovoracaceae;g__CAG-145;s__
1768	SGB_1768	267_1	No	1	1	MAG_4400	LW1-s151691_bin_33	d__Bacteria;p__Desulfobacterota_A;c__Desulfovibrionia;o__Desulfovibrionales;f__Desulfovibrionaceae;g__Bilophila;s__Bilophila wadsworthia
1769	SGB_1769	268_1	No	7	7	MAG_4498	LW2-s127063_bin_25	d__Bacteria;p__Desulfobacterota_A;c__Desulfovibrionia;o__Desulfovibrionales;f__Desulfovibrionaceae;g__Desulfovibrio;s__Desulfovibrio piger
1770	SGB_1770	269_1	Yes	0	1	MAG_4515	LW2-s127152_bin_28	d__Bacteria;p__Desulfobacterota_A;c__Desulfovibrionia;o__Desulfovibrionales;f__Desulfovibrionaceae;g__Desulfovibrio;s__
1771	SGB_1771	27_0	Yes	0	1	MAG_4826	QHF6-unmapped_bin_480	d__Bacteria;p__Proteobacteria;c__Alphaproteobacteria;o__RF32;f__;g__;s__
1772	SGB_1772	270_0	Yes	0	1	MAG_74	BL-unmapped_bin_241	d__Bacteria;p__Desulfobacterota_A;c__Desulfovibrionia;o__Desulfovibrionales;f__Desulfovibrionaceae;g__Desulfovibrio;s__
1773	SGB_1773	271_1	Yes	0	4	MAG_6327	W5042_bin_19	d__Bacteria;p__Firmicutes;c__Bacilli;o__Erysipelotrichales;f__Erysipelotrichaceae;g__UBA636;s__
1774	SGB_1774	272_1	Yes	0	25	MAG_5489	S53008A_bin_22	d__Bacteria;p__Firmicutes_A;c__Clostridia;o__Oscillospirales;f__Ruminococcaceae;g__;s__
1775	SGB_1775	273_1	Yes	0	4	MAG_6136	W4930_bin_10	d__Bacteria;p__Firmicutes_A;c__Clostridia;o__Oscillospirales;f__Ruminococcaceae;g__;s__
1776	SGB_1776	274_1	Yes	0	2	MAG_5231	S136810B_bin_24	d__Bacteria;p__Firmicutes_A;c__Clostridia;o__Oscillospirales;f__Ruminococcaceae;g__;s__
1777	SGB_1777	275_1	Yes	0	3	MAG_5121	S127906A_bin_52	d__Bacteria;p__Firmicutes_A;c__Clostridia;o__Oscillospirales;f__Butyricicoccaceae;g__;s__
1778	SGB_1778	276_1	Yes	0	2	MAG_490	Boar-s5_bin_10	d__Bacteria;p__Firmicutes_A;c__Clostridia;o__Oscillospirales;f__Butyricicoccaceae;g__Butyricicoccus_A;s__
1779	SGB_1779	277_1	No	1	1	MAG_892	Duroc-Low4_bin_15	d__Bacteria;p__Firmicutes_A;c__Clostridia;o__Oscillospirales;f__Butyricicoccaceae;g__Butyricicoccus_A;s__Butyricicoccus_A porcorum
1780	SGB_1780	278_1	Yes	0	1	MAG_19	BL-unmapped_bin_144	d__Bacteria;p__Firmicutes_A;c__Clostridia;o__Oscillospirales;f__Butyricicoccaceae;g__Butyricicoccus_A;s__
1781	SGB_1781	279_1	No	1	1	MAG_924	Duroc-Low5_bin_7	d__Bacteria;p__Firmicutes_A;c__Clostridia;o__Oscillospirales;f__Butyricicoccaceae;g__Butyricicoccus_A;s__Butyricicoccus_A sp002395695
1782	SGB_1782	28_0	Yes	0	1	MAG_4927	QHF6-unmapped_bin_645	d__Bacteria;p__Firmicutes_A;c__Clostridia;o__Lachnospirales;f__Anaerotignaceae;g__;s__
1783	SGB_1783	280_1	Yes	0	1	MAG_5658	S75706A_bin_16	d__Bacteria;p__Firmicutes_A;c__Clostridia;o__Oscillospirales;f__Butyricicoccaceae;g__Butyricicoccus_A;s__
1784	SGB_1784	280_2	Yes	0	3	MAG_871	Duroc-Low2_bin_37	d__Bacteria;p__Firmicutes_A;c__Clostridia;o__Oscillospirales;f__Butyricicoccaceae;g__Butyricicoccus_A;s__
1785	SGB_1785	281_1	No	1	1	MAG_4493	LW2-s126610_bin_5	d__Bacteria;p__Firmicutes_A;c__Clostridia;o__Peptostreptococcales;f__Anaerovoracaceae;g__Mogibacterium;s__Mogibacterium sp002299625
1786	SGB_1786	282_1	Yes	0	1	MAG_6261	W5021_bin_11	d__Bacteria;p__Firmicutes_A;c__Clostridia;o__Peptostreptococcales;f__Anaerovoracaceae;g__Eubacterium_A;s__
1787	SGB_1787	283_1	Yes	0	1	MAG_151	BL-unmapped_bin_38	d__Bacteria;p__Firmicutes_A;c__Clostridia;o__Lachnospirales;f__Lachnospiraceae;g__;s__
1788	SGB_1788	284_0	Yes	0	1	MAG_4860	QHF6-unmapped_bin_538	d__Bacteria;p__Firmicutes_A;c__Clostridia;o__Lachnospirales;f__Lachnospiraceae;g__UBA7160;s__
1789	SGB_1789	285_1	Yes	0	2	MAG_1716	F4878_bin_7	d__Bacteria;p__Firmicutes_A;c__Clostridia;o__Oscillospirales;f__Oscillospiraceae;g__CAG-110;s__
1790	SGB_1790	286_1	Yes	0	3	MAG_2770	F5176_bin_23	d__Bacteria;p__Firmicutes_A;c__Clostridia;o__Monoglobales;f__Monoglobaceae;g__;s__
1791	SGB_1791	286_2	Yes	0	1	MAG_2104	F4981_bin_19	d__Bacteria;p__Firmicutes_A;c__Clostridia;o__Monoglobales;f__Monoglobaceae;g__;s__
1792	SGB_1792	287_0	Yes	0	1	MAG_4624	QHF6-unmapped_bin_117	d__Bacteria;p__Spirochaetota;c__Spirochaetia;o__Treponematales;f__Treponemataceae;g__Treponema_D;s__
1793	SGB_1793	288_0	Yes	0	1	MAG_4827	QHF6-unmapped_bin_481	d__Bacteria;p__Firmicutes_A;c__Clostridia;o__Oscillospirales;f__Oscillospiraceae;g__UBA1777;s__
1794	SGB_1794	289_1	Yes	0	1	MAG_5106	S124310A_bin_5	d__Bacteria;p__Firmicutes_A;c__Clostridia;o__4C28d-15;f__CAG-727;g__UBA4636;s__
1795	SGB_1795	29_1	Yes	0	1	MAG_73	BL-unmapped_bin_238	d__Bacteria;p__Proteobacteria;c__Alphaproteobacteria;o__RF32;f__CAG-977;g__UBA11549;s__
1796	SGB_1796	290_0	Yes	0	1	MAG_1887	F4945_bin_18	d__Bacteria;p__Firmicutes_A;c__Clostridia;o__Oscillospirales;f__Acutalibacteraceae;g__UBA737;s__
1797	SGB_1797	291_0	Yes	0	1	MAG_4965	QHF6-unmapped_bin_703	d__Bacteria;p__Firmicutes_A;c__Clostridia;o__Oscillospirales;f__Ruminococcaceae;g__UBA5884;s__
1798	SGB_1798	292_1	Yes	0	1	MAG_5153	S127912A_bin_33	d__Bacteria;p__Bacteroidota;c__Bacteroidia;o__Bacteroidales;f__Rikenellaceae;g__Alistipes;s__
1799	SGB_1799	293_1	Yes	0	1	MAG_4387	LW1-s151487_bin_16	d__Bacteria;p__Bacteroidota;c__Bacteroidia;o__Bacteroidales;f__Rikenellaceae;g__Alistipes;s__
1800	SGB_1800	294_1	No	1	1	MAG_6324	W5042_bin_16	d__Bacteria;p__Bacteroidota;c__Bacteroidia;o__Bacteroidales;f__Rikenellaceae;g__Alistipes;s__Alistipes onderdonkii
1801	SGB_1801	295_1	No	1	1	MAG_4567	LW2-s127575_bin_30	d__Bacteria;p__Bacteroidota;c__Bacteroidia;o__Bacteroidales;f__Rikenellaceae;g__Alistipes;s__Alistipes shahii
1802	SGB_1802	296_0	No	1	1	MAG_4541	LW2-s127530_bin_1	d__Bacteria;p__Bacteroidota;c__Bacteroidia;o__Bacteroidales;f__Rikenellaceae;g__Alistipes;s__Alistipes sp900083545
1803	SGB_1803	297_0	No	1	1	MAG_6240	W4982_bin_12	d__Bacteria;p__Bacteroidota;c__Bacteroidia;o__Bacteroidales;f__Rikenellaceae;g__Alistipes;s__Alistipes putredinis
1804	SGB_1804	298_1	Yes	0	2	MAG_3944	F5533_bin_28	d__Bacteria;p__Firmicutes_A;c__Clostridia;o__Oscillospirales;f__CAG-272;g__;s__
1805	SGB_1805	299_0	Yes	0	1	MAG_4278	LW1-s150822_bin_4	d__Bacteria;p__Firmicutes_A;c__Clostridia;o__Oscillospirales;f__CAG-272;g__;s__
1806	SGB_1806	3_1	Yes	0	2	MAG_4644	QHF6-unmapped_bin_151	d__Bacteria;p__Proteobacteria;c__Alphaproteobacteria;o__Rs-D84;f__;g__;s__
1807	SGB_1807	30_0	Yes	0	1	MAG_452	Boar-s35_bin_30	d__Bacteria;p__Proteobacteria;c__Alphaproteobacteria;o__RF32;f__UBA3637;g__;s__
1808	SGB_1808	300_1	Yes	0	4	MAG_315	Boar-s18_bin_2	d__Bacteria;p__Bacteroidota;c__Bacteroidia;o__Bacteroidales;f__Rikenellaceae;g__Alistipes;s__
1809	SGB_1809	301_0	Yes	0	1	MAG_5856	Tibetan-s1400-32M_bin_2	d__Bacteria;p__Bacteroidota;c__Bacteroidia;o__Bacteroidales;f__Rikenellaceae;g__Alistipes;s__
1810	SGB_1810	302_1	Yes	0	3	MAG_2225	F5018_bin_43	d__Bacteria;p__Bacteroidota;c__Bacteroidia;o__Bacteroidales;f__Marinilabiliaceae;g__;s__
1811	SGB_1811	303_0	No	1	1	MAG_4563	LW2-s127575_bin_27	d__Bacteria;p__Proteobacteria;c__Gammaproteobacteria;o__Burkholderiales;f__Burkholderiaceae;g__Sutterella;s__Sutterella wadsworthensis_A
1812	SGB_1812	304_1	No	1	1	MAG_3502	F5385_bin_37	d__Archaea;p__Euryarchaeota;c__Methanobacteria;o__Methanobacteriales;f__Methanobacteriaceae;g__Methanobrevibacter_B;s__Methanobrevibacter_B boviskoreani
1813	SGB_1813	305_1	No	0	2	MAG_93	BL-unmapped_bin_27	d__Bacteria;p__Bacteroidota;c__Bacteroidia;o__Bacteroidales;f__Bacteroidaceae;g__Prevotella;s__Prevotella sp002299275
1814	SGB_1814	306_1	No	1	1	MAG_1024	Duroc.SH-FCR.HM2_bin_8	d__Bacteria;p__Bacteroidota;c__Bacteroidia;o__Bacteroidales;f__Bacteroidaceae;g__Prevotella;s__Prevotella sp000436915
1815	SGB_1815	307_0	Yes	0	1	MAG_5612	S64110B_bin_19	d__Bacteria;p__Bacteroidota;c__Bacteroidia;o__Bacteroidales;f__Bacteroidaceae;g__UBA6382;s__
1816	SGB_1816	308_1	Yes	0	2	MAG_4445	LW2-s126572_bin_56	d__Bacteria;p__Firmicutes_A;c__Clostridia;o__Oscillospirales;f__CAG-272;g__;s__
1817	SGB_1817	309_0	Yes	0	1	MAG_4831	QHF6-unmapped_bin_487	d__Bacteria;p__Firmicutes_A;c__Clostridia;o__Oscillospirales;f__CAG-272;g__;s__
1818	SGB_1818	31_0	Yes	0	1	MAG_5834	Tibetan-s1400-2M_bin_16	d__Bacteria;p__Proteobacteria;c__Alphaproteobacteria;o__RF32;f__UBA3637;g__;s__
1819	SGB_1819	310_0	Yes	0	1	MAG_359	Boar-s22_bin_24	d__Bacteria;p__Firmicutes_A;c__Clostridia;o__Oscillospirales;f__CAG-272;g__Firm-07;s__
1820	SGB_1820	311_0	Yes	0	1	MAG_4764	QHF6-unmapped_bin_370	d__Bacteria;p__Firmicutes_A;c__Clostridia;o__Oscillospirales;f__CAG-272;g__;s__
1821	SGB_1821	312_1	Yes	0	1	MAG_4428	LW1-sD151116_bin_35	d__Bacteria;p__Firmicutes_A;c__Clostridia;o__Oscillospirales;f__Acutalibacteraceae;g__;s__
1822	SGB_1822	313_0	Yes	0	1	MAG_4373	LW1-s151337_bin_11	d__Bacteria;p__Firmicutes_A;c__Clostridia;o__Oscillospirales;f__Acutalibacteraceae;g__;s__
1823	SGB_1823	314_0	Yes	0	1	MAG_4390	LW1-s151487_bin_8	d__Bacteria;p__Firmicutes_A;c__Clostridia;o__Oscillospirales;f__Acutalibacteraceae;g__;s__
1824	SGB_1824	315_1	Yes	0	1	MAG_555	Boar-s8_bin_28	d__Bacteria;p__Firmicutes_A;c__Clostridia;o__4C28d-15;f__CAG-727;g__;s__
1825	SGB_1825	316_1	Yes	0	2	MAG_4451	LW2-s126575_bin_11	d__Bacteria;p__Firmicutes_A;c__Clostridia;o__Christensenellales;f__UBA1750;g__UBA7102;s__
1826	SGB_1826	317_1	No	1	1	MAG_4389	LW1-s151487_bin_6	d__Bacteria;p__Firmicutes_A;c__Clostridia;o__Oscillospirales;f__Ruminococcaceae;g__Ruthenibacterium;s__Ruthenibacterium lactatiformans
1827	SGB_1827	318_1	Yes	0	4	MAG_3271	F5331_bin_61	d__Bacteria;p__Firmicutes_A;c__Clostridia;o__Oscillospirales;f__QAMX01;g__;s__
1828	SGB_1828	319_1	Yes	0	2	MAG_6317	W5021_bin_91	d__Bacteria;p__Firmicutes_A;c__Clostridia;o__Christensenellales;f__;g__;s__
1829	SGB_1829	32_0	Yes	0	1	MAG_4828	QHF6-unmapped_bin_482	d__Bacteria;p__Proteobacteria;c__Alphaproteobacteria;o__RF32;f__UBA3637;g__UBA3637;s__
1830	SGB_1830	320_0	Yes	0	1	MAG_384	Boar-s23_bin_32	d__Bacteria;p__Firmicutes_A;c__Clostridia;o__Lachnospirales;f__Lachnospiraceae;g__;s__
1831	SGB_1831	321_0	Yes	0	1	MAG_4968	QHF6-unmapped_bin_707	d__Bacteria;p__Firmicutes_A;c__Clostridia;o__Lachnospirales;f__Lachnospiraceae;g__;s__
1832	SGB_1832	322_0	Yes	0	1	MAG_4963	QHF6-unmapped_bin_701	d__Bacteria;p__Firmicutes_A;c__Clostridia;o__Lachnospirales;f__Lachnospiraceae;g__UBA7182;s__
1833	SGB_1833	323_1	Yes	0	3	MAG_2246	F5021_bin_15	d__Bacteria;p__Firmicutes_A;c__Clostridia;o__Lachnospirales;f__Lachnospiraceae;g__;s__
1834	SGB_1834	324_0	Yes	0	1	MAG_378	Boar-s23_bin_23	d__Bacteria;p__Firmicutes_A;c__Clostridia;o__Lachnospirales;f__Lachnospiraceae;g__;s__
1835	SGB_1835	325_0	Yes	0	1	MAG_455	Boar-s35_bin_37	d__Bacteria;p__Firmicutes_A;c__Clostridia;o__Lachnospirales;f__Lachnospiraceae;g__SZUA-378;s__
1836	SGB_1836	326_1	Yes	0	1	MAG_3008	F5244_bin_32	d__Bacteria;p__Firmicutes_A;c__Clostridia;o__Lachnospirales;f__Lachnospiraceae;g__;s__
1837	SGB_1837	327_1	Yes	0	3	MAG_4458	LW2-s126575_bin_24	d__Bacteria;p__Firmicutes_A;c__Clostridia;o__Lachnospirales;f__Lachnospiraceae;g__CAG-56;s__
1838	SGB_1838	328_1	Yes	0	1	MAG_4581	LW2-s127592_bin_24	d__Bacteria;p__Firmicutes_A;c__Clostridia;o__Lachnospirales;f__Lachnospiraceae;g__Faecalicatena;s__
1839	SGB_1839	329_0	No	1	1	MAG_4412	LW1-s151760_bin_3	d__Bacteria;p__Firmicutes_A;c__Clostridia;o__Lachnospirales;f__Lachnospiraceae;g__Faecalicatena;s__Faecalicatena gnavus
1840	SGB_1840	33_1	Yes	0	1	MAG_474	Boar-s4_bin_21	d__Bacteria;p__Proteobacteria;c__Alphaproteobacteria;o__RF32;f__CAG-239;g__51-20;s__
1841	SGB_1841	33_2	Yes	0	1	MAG_751	C5071_bin_40	d__Bacteria;p__Proteobacteria;c__Alphaproteobacteria;o__RF32;f__CAG-239;g__51-20;s__
1842	SGB_1842	330_1	Yes	0	1	MAG_3636	F5432_bin_53	d__Bacteria;p__Firmicutes_A;c__Clostridia;o__Oscillospirales;f__CAG-382;g__;s__
1843	SGB_1843	331_0	Yes	0	1	MAG_391	Boar-s23_bin_40	d__Bacteria;p__Firmicutes_A;c__Clostridia;o__Oscillospirales;f__CAG-382;g__;s__
1844	SGB_1844	332_1	Yes	0	1	MAG_5485	S53008A_bin_15	d__Bacteria;p__Firmicutes_A;c__Clostridia;o__Oscillospirales;f__QAMX01;g__;s__
1845	SGB_1845	333_0	Yes	0	1	MAG_52	BL-unmapped_bin_191	d__Bacteria;p__Firmicutes_A;c__Clostridia;o__Oscillospirales;f__CAG-382;g__;s__
1846	SGB_1846	334_0	Yes	0	1	MAG_127	BL-unmapped_bin_329	d__Bacteria;p__Firmicutes_A;c__Clostridia;o__Oscillospirales;f__CAG-382;g__;s__
1847	SGB_1847	335_1	Yes	0	1	MAG_1252	F4554_bin_31	d__Bacteria;p__Firmicutes_A;c__Clostridia;o__Oscillospirales;f__Acutalibacteraceae;g__;s__
1848	SGB_1848	336_0	Yes	0	1	MAG_136	BL-unmapped_bin_350	d__Bacteria;p__Firmicutes_A;c__Clostridia;o__Oscillospirales;f__Ruminococcaceae;g__UBA3818;s__
1849	SGB_1849	337_1	Yes	0	1	MAG_1959	F4954_bin_43	d__Bacteria;p__Firmicutes_A;c__Clostridia;o__Oscillospirales;f__Oscillospiraceae;g__CAG-110;s__
1850	SGB_1850	338_0	Yes	0	1	MAG_40	BL-unmapped_bin_177	d__Bacteria;p__Firmicutes_A;c__Clostridia;o__Oscillospirales;f__Ruminococcaceae;g__UBA1448;s__
1851	SGB_1851	339_0	Yes	0	1	MAG_4749	QHF6-unmapped_bin_342	d__Bacteria;p__Firmicutes_A;c__Clostridia;o__Oscillospirales;f__CAG-272;g__UBA1740;s__
1852	SGB_1852	34_1	Yes	0	1	MAG_236	Boar-s10_bin_5	d__Bacteria;p__Proteobacteria;c__Alphaproteobacteria;o__RF32;f__CAG-239;g__CAG-495;s__
1853	SGB_1853	340_1	Yes	0	1	MAG_5104	S124310A_bin_46	d__Bacteria;p__Firmicutes_A;c__Clostridia;o__Oscillospirales;f__Oscillospiraceae;g__CAG-110;s__
1854	SGB_1854	341_1	No	6	6	MAG_6238	W4982_bin_1	d__Bacteria;p__Firmicutes_C;c__Negativicutes;o__Veillonellales;f__Megasphaeraceae;g__Megasphaera;s__Megasphaera elsdenii
1855	SGB_1855	342_0	Yes	0	1	MAG_195	BL-unmapped_bin_68	d__Bacteria;p__Firmicutes_A;c__Clostridia;o__Monoglobales;f__Monoglobaceae;g__;s__
1856	SGB_1856	343_1	Yes	0	1	MAG_4640	QHF6-unmapped_bin_143	d__Bacteria;p__Firmicutes_B;c__Dehalobacteriia;o__UBA4068;f__UBA4068;g__;s__
1857	SGB_1857	344_1	Yes	0	1	MAG_4719	QHF6-unmapped_bin_280	d__Bacteria;p__Firmicutes_A;c__Clostridia;o__Christensenellales;f__CAG-138;g__;s__
1858	SGB_1858	345_0	Yes	0	1	MAG_64	BL-unmapped_bin_219	d__Bacteria;p__Firmicutes_A;c__Clostridia;o__Oscillospirales;f__Butyricicoccaceae;g__;s__
1859	SGB_1859	346_0	Yes	0	1	MAG_4627	QHF6-unmapped_bin_12	d__Bacteria;p__Firmicutes_A;c__Clostridia;o__4C28d-15;f__CAG-727;g__QALS01;s__
1860	SGB_1860	347_0	Yes	0	1	MAG_5506	S53008A_bin_62	d__Bacteria;p__Firmicutes_A;c__Clostridia;o__Oscillospirales;f__Acutalibacteraceae;g__;s__
1861	SGB_1861	348_1	Yes	0	2	MAG_4702	QHF6-unmapped_bin_25	d__Bacteria;p__Firmicutes_A;c__Clostridia;o__Christensenellales;f__CAG-74;g__UBA1224;s__
1862	SGB_1862	349_0	Yes	0	1	MAG_613	C4974_bin_39	d__Bacteria;p__Firmicutes_A;c__Clostridia;o__Christensenellales;f__CAG-74;g__;s__
1863	SGB_1863	35_0	No	1	1	MAG_4547	LW2-s127530_bin_23	d__Bacteria;p__Proteobacteria;c__Alphaproteobacteria;o__RF32;f__CAG-239;g__CAG-495;s__CAG-495 sp000436375
1864	SGB_1864	350_0	Yes	0	1	MAG_55	BL-unmapped_bin_195	d__Bacteria;p__Firmicutes_A;c__Clostridia;o__Christensenellales;f__CAG-74;g__;s__
1865	SGB_1865	351_0	Yes	0	1	MAG_4667	QHF6-unmapped_bin_189	d__Bacteria;p__Firmicutes_A;c__Clostridia;o__Christensenellales;f__CAG-74;g__;s__
1866	SGB_1866	352_1	Yes	0	2	MAG_5539	S58506A_bin_9	d__Bacteria;p__Firmicutes_A;c__Clostridia;o__Christensenellales;f__CAG-74;g__;s__
1867	SGB_1867	353_1	Yes	0	1	MAG_1573	F4726_bin_29	d__Bacteria;p__Firmicutes_A;c__Clostridia;o__Christensenellales;f__CAG-74;g__;s__
1868	SGB_1868	354_0	Yes	0	1	MAG_4815	QHF6-unmapped_bin_467	d__Bacteria;p__Firmicutes_A;c__Clostridia;o__Christensenellales;f__CAG-74;g__;s__
1869	SGB_1869	355_1	Yes	0	5	MAG_661	C4978_bin_39	d__Bacteria;p__Firmicutes_A;c__Clostridia;o__Christensenellales;f__CAG-74;g__Firm-10;s__
1870	SGB_1870	356_0	Yes	0	1	MAG_189	BL-unmapped_bin_6	d__Bacteria;p__Firmicutes_A;c__Clostridia;o__Christensenellales;f__CAG-74;g__Firm-10;s__
1871	SGB_1871	357_1	Yes	0	3	MAG_4046	F5604_bin_49	d__Bacteria;p__Firmicutes_A;c__Clostridia;o__Christensenellales;f__CAG-74;g__;s__
1872	SGB_1872	357_2	Yes	0	1	MAG_1165	F4390_bin_4	d__Bacteria;p__Firmicutes_A;c__Clostridia;o__Christensenellales;f__CAG-74;g__;s__
1873	SGB_1873	358_1	Yes	0	2	MAG_4255	LW1-s150761_bin_11	d__Bacteria;p__Firmicutes_A;c__Clostridia;o__Christensenellales;f__CAG-74;g__;s__
1874	SGB_1874	359_0	Yes	0	1	MAG_818	Duroc-High6_bin_51	d__Bacteria;p__Firmicutes_A;c__Clostridia;o__Christensenellales;f__CAG-74;g__;s__
1875	SGB_1875	36_0	Yes	0	1	MAG_199	BL-unmapped_bin_77	d__Bacteria;p__Firmicutes_B;c__Peptococcia;o__Peptococcales;f__Peptococcaceae;g__;s__
1876	SGB_1876	360_1	Yes	0	2	MAG_3261	F5331_bin_16	d__Bacteria;p__Firmicutes_A;c__Clostridia;o__Christensenellales;f__CAG-74;g__;s__
1877	SGB_1877	361_0	Yes	0	1	MAG_6253	W5021_bin_1	d__Bacteria;p__Firmicutes_A;c__Clostridia;o__Christensenellales;f__CAG-74;g__;s__
1878	SGB_1878	362_0	Yes	0	1	MAG_660	C4978_bin_38	d__Bacteria;p__Firmicutes_A;c__Clostridia;o__Christensenellales;f__CAG-74;g__;s__
1879	SGB_1879	363_0	Yes	0	1	MAG_5022	S101306A_bin_38	d__Bacteria;p__Firmicutes_A;c__Clostridia;o__Christensenellales;f__CAG-74;g__;s__
1880	SGB_1880	364_0	Yes	0	1	MAG_4818	QHF6-unmapped_bin_471	d__Bacteria;p__Firmicutes_A;c__Clostridia;o__Christensenellales;f__CAG-74;g__;s__
1881	SGB_1881	365_1	Yes	0	1	MAG_11	BL-unmapped_bin_12	d__Bacteria;p__Firmicutes_A;c__Clostridia;o__Oscillospirales;f__Ruminococcaceae;g__;s__
1882	SGB_1882	366_0	Yes	0	1	MAG_4718	QHF6-unmapped_bin_273	d__Bacteria;p__Firmicutes_A;c__Clostridia;o__Christensenellales;f__CAG-74;g__;s__
1883	SGB_1883	367_1	Yes	0	11	MAG_2635	F5141_bin_5	d__Bacteria;p__Firmicutes_A;c__Clostridia;o__Christensenellales;f__CAG-74;g__;s__
1884	SGB_1884	368_0	Yes	0	1	MAG_3509	F5385_bin_54	d__Bacteria;p__Firmicutes_A;c__Clostridia;o__Christensenellales;f__CAG-74;g__OEMS01;s__
1885	SGB_1885	369_0	Yes	0	1	MAG_511	Boar-s5_bin_45	d__Bacteria;p__Firmicutes_A;c__Clostridia;o__Christensenellales;f__CAG-74;g__;s__
1886	SGB_1886	37_0	Yes	0	1	MAG_4913	QHF6-unmapped_bin_624	d__Bacteria;p__Firmicutes_A;c__Clostridia;o__Monoglobales;f__Monoglobaceae;g__;s__
1887	SGB_1887	370_0	Yes	0	1	MAG_525	Boar-s7_bin_26	d__Bacteria;p__Firmicutes_A;c__Clostridia;o__Christensenellales;f__CAG-74;g__;s__
1888	SGB_1888	371_0	Yes	0	1	MAG_6019	Tibetan-s3800-12F_bin_42	d__Bacteria;p__Firmicutes_A;c__Clostridia;o__Christensenellales;f__CAG-74;g__;s__
1889	SGB_1889	372_1	Yes	0	2	MAG_640	C4975_bin_51	d__Bacteria;p__Firmicutes_A;c__Clostridia;o__Christensenellales;f__CAG-74;g__;s__
1890	SGB_1890	373_1	Yes	0	1	MAG_5424	S41004B_bin_33	d__Bacteria;p__Firmicutes_A;c__Clostridia;o__Christensenellales;f__CAG-74;g__;s__
1891	SGB_1891	373_2	Yes	0	4	MAG_4399	LW1-s151691_bin_29	d__Bacteria;p__Firmicutes_A;c__Clostridia;o__Christensenellales;f__CAG-74;g__;s__
1892	SGB_1892	374_1	Yes	0	6	MAG_3952	F5560_bin_40	d__Bacteria;p__Firmicutes_A;c__Clostridia;o__Christensenellales;f__CAG-74;g__;s__
1893	SGB_1893	374_2	Yes	0	1	MAG_1364	F4655_bin_29	d__Bacteria;p__Firmicutes_A;c__Clostridia;o__Christensenellales;f__CAG-74;g__;s__
1894	SGB_1894	375_0	Yes	0	1	MAG_1287	F4563_bin_41	d__Bacteria;p__Firmicutes_A;c__Clostridia;o__Christensenellales;f__CAG-74;g__UBA11524;s__
1895	SGB_1895	376_1	Yes	0	5	MAG_4300	LW1-s150971_bin_26	d__Bacteria;p__Firmicutes_A;c__Clostridia;o__Christensenellales;f__CAG-74;g__;s__
1896	SGB_1896	376_2	Yes	0	2	MAG_4345	LW1-s151250_bin_24	d__Bacteria;p__Firmicutes_A;c__Clostridia;o__Christensenellales;f__CAG-74;g__;s__
1897	SGB_1897	376_3	Yes	0	2	MAG_4041	F5604_bin_35	d__Bacteria;p__Firmicutes_A;c__Clostridia;o__Christensenellales;f__CAG-74;g__;s__
1898	SGB_1898	376_4	Yes	0	1	MAG_4323	LW1-s151116_bin_23	d__Bacteria;p__Firmicutes_A;c__Clostridia;o__Christensenellales;f__CAG-74;g__;s__
1899	SGB_1899	377_0	Yes	0	1	MAG_3361	F5352_bin_50	d__Bacteria;p__Firmicutes_A;c__Clostridia;o__Christensenellales;f__CAG-74;g__;s__
1900	SGB_1900	378_1	Yes	0	2	MAG_1563	F4726_bin_10	d__Bacteria;p__Firmicutes_A;c__Clostridia;o__Christensenellales;f__CAG-74;g__;s__
1901	SGB_1901	378_2	Yes	0	3	MAG_4468	LW2-s126575_bin_44	d__Bacteria;p__Firmicutes_A;c__Clostridia;o__Christensenellales;f__CAG-74;g__;s__
1902	SGB_1902	379_0	Yes	0	1	MAG_869	Duroc-Low2_bin_29	d__Bacteria;p__Firmicutes_A;c__Clostridia;o__Christensenellales;f__CAG-74;g__;s__
1903	SGB_1903	38_0	Yes	0	1	MAG_4621	QHF6-unmapped_bin_110	d__Bacteria;p__Actinobacteriota;c__Actinobacteria;o__Propionibacteriales;f__Propionibacteriaceae;g__Tessaracoccus_A;s__
1904	SGB_1904	380_1	Yes	0	1	MAG_1242	F4552_bin_3	d__Bacteria;p__Firmicutes_A;c__Clostridia;o__Christensenellales;f__CAG-74;g__;s__
1905	SGB_1905	380_2	Yes	0	1	MAG_1523	F4704_bin_2	d__Bacteria;p__Firmicutes_A;c__Clostridia;o__Christensenellales;f__CAG-74;g__;s__
1906	SGB_1906	381_0	Yes	0	1	MAG_2161	F4988_bin_48	d__Bacteria;p__Firmicutes_A;c__Clostridia;o__Christensenellales;f__CAG-74;g__;s__
1907	SGB_1907	382_1	Yes	0	3	MAG_3292	F5336_bin_42	d__Bacteria;p__Firmicutes_A;c__Clostridia;o__Christensenellales;f__CAG-74;g__;s__
1908	SGB_1908	383_0	Yes	0	1	MAG_82	BL-unmapped_bin_255	d__Bacteria;p__Firmicutes_A;c__Clostridia;o__Christensenellales;f__CAG-74;g__UBA11524;s__
1909	SGB_1909	384_0	Yes	0	1	MAG_382	Boar-s23_bin_29	d__Bacteria;p__Firmicutes_A;c__Clostridia;o__4C28d-15;f__CAG-727;g__;s__
1910	SGB_1910	385_1	No	3	3	MAG_2755	F5173_bin_18	d__Bacteria;p__Firmicutes_A;c__Clostridia;o__Christensenellales;f__CAG-74;g__UBA11524;s__UBA11524 sp000437595
1911	SGB_1911	386_1	Yes	0	6	MAG_5171	S127912B_bin_54	d__Bacteria;p__Firmicutes_A;c__Clostridia;o__Christensenellales;f__CAG-74;g__UBA11524;s__
1912	SGB_1912	387_0	Yes	0	1	MAG_5978	Tibetan-s3480-3M_bin_4	d__Bacteria;p__Firmicutes_A;c__Clostridia;o__Christensenellales;f__CAG-74;g__UBA11524;s__
1913	SGB_1913	388_1	Yes	0	25	MAG_1302	F4580_bin_5	d__Bacteria;p__Firmicutes_A;c__Clostridia;o__Christensenellales;f__CAG-74;g__UBA11524;s__
1914	SGB_1914	389_0	Yes	0	1	MAG_550	Boar-s8_bin_18	d__Bacteria;p__Firmicutes_A;c__Clostridia;o__Christensenellales;f__CAG-74;g__UBA11524;s__
1915	SGB_1915	39_1	Yes	0	1	MAG_754	C5071_bin_9	d__Bacteria;p__Proteobacteria;c__Alphaproteobacteria;o__RF32;f__CAG-239;g__CAG-495;s__
1916	SGB_1916	390_1	Yes	0	1	MAG_3666	F5440_bin_35	d__Bacteria;p__Firmicutes_A;c__Clostridia;o__Christensenellales;f__CAG-74;g__DTU024;s__
1917	SGB_1917	391_1	Yes	0	1	MAG_4769	QHF6-unmapped_bin_38	d__Bacteria;p__Firmicutes_A;c__Clostridia;o__Christensenellales;f__CAG-74;g__RUG756;s__
1918	SGB_1918	392_0	Yes	0	1	MAG_4262	LW1-s150761_bin_36	d__Bacteria;p__Firmicutes_A;c__Clostridia;o__Christensenellales;f__CAG-74;g__RUG563;s__
1919	SGB_1919	393_0	Yes	0	1	MAG_4649	QHF6-unmapped_bin_158	d__Bacteria;p__Firmicutes_A;c__Clostridia;o__Christensenellales;f__CAG-74;g__RUG563;s__
1920	SGB_1920	394_1	Yes	0	1	MAG_5889	Tibetan-s1400-55F_bin_4	d__Bacteria;p__Firmicutes_C;c__Negativicutes;o__Selenomonadales;f__Selenomonadaceae;g__Selenomonas_A;s__
1921	SGB_1921	395_0	Yes	0	1	MAG_76	BL-unmapped_bin_244	d__Bacteria;p__Firmicutes_A;c__Clostridia;o__Oscillospirales;f__Acutalibacteraceae;g__;s__
1922	SGB_1922	396_0	Yes	0	1	MAG_566	Boar-s8_bin_53	d__Bacteria;p__Firmicutes_A;c__Clostridia;o__Oscillospirales;f__Oscillospiraceae;g__NK3B98;s__
1923	SGB_1923	397_0	Yes	0	1	MAG_4811	QHF6-unmapped_bin_460	d__Bacteria;p__Firmicutes_A;c__Clostridia;o__Oscillospirales;f__Oscillospiraceae;g__;s__
1924	SGB_1924	398_1	No	1	1	MAG_4378	LW1-s151433_bin_10	d__Bacteria;p__Firmicutes_A;c__Clostridia;o__Oscillospirales;f__Ruminococcaceae;g__D5;s__D5 sp900113995
1925	SGB_1925	399_0	Yes	0	1	MAG_144	BL-unmapped_bin_361	d__Bacteria;p__Firmicutes_A;c__Clostridia;o__Oscillospirales;f__Oscillospiraceae;g__;s__
1926	SGB_1926	4_0	Yes	0	1	MAG_4795	QHF6-unmapped_bin_434	d__Bacteria;p__Firmicutes_A;c__Clostridia;o__4C28d-15;f__UBA4651;g__UBA7584;s__
1927	SGB_1927	40_0	Yes	0	1	MAG_4753	QHF6-unmapped_bin_348	d__Bacteria;p__Proteobacteria;c__Alphaproteobacteria;o__RF32;f__CAG-239;g__;s__
1928	SGB_1928	400_1	Yes	0	1	MAG_4421	LW1-sD151116_bin_13	d__Bacteria;p__Firmicutes_A;c__Clostridia;o__Christensenellales;f__CAG-74;g__;s__
1929	SGB_1929	401_1	Yes	0	2	MAG_4479	LW2-s126610_bin_20	d__Bacteria;p__Firmicutes_A;c__Clostridia;o__Christensenellales;f__CAG-74;g__;s__
1930	SGB_1930	402_1	Yes	0	2	MAG_4527	LW2-s127153_bin_20	d__Bacteria;p__Firmicutes_A;c__Clostridia;o__Christensenellales;f__CAG-74;g__;s__
1931	SGB_1931	403_1	Yes	0	9	MAG_1691	F4872_bin_5	d__Bacteria;p__Firmicutes_A;c__Clostridia;o__Christensenellales;f__CAG-74;g__;s__
1932	SGB_1932	404_0	Yes	0	1	MAG_160	BL-unmapped_bin_395	d__Bacteria;p__Firmicutes_A;c__Clostridia;o__Christensenellales;f__CAG-74;g__;s__
1933	SGB_1933	405_0	Yes	0	1	MAG_5407	S41004A_bin_15	d__Bacteria;p__Firmicutes_A;c__Clostridia;o__Christensenellales;f__CAG-74;g__;s__
1934	SGB_1934	406_0	Yes	0	1	MAG_4721	QHF6-unmapped_bin_283	d__Bacteria;p__Firmicutes_A;c__Clostridia;o__Christensenellales;f__CAG-74;g__;s__
1935	SGB_1935	407_1	Yes	0	1	MAG_202	BL-unmapped_bin_81	d__Bacteria;p__Firmicutes_A;c__Clostridia;o__Christensenellales;f__CAG-74;g__RUG563;s__
1936	SGB_1936	408_0	Yes	0	1	MAG_22	BL-unmapped_bin_147	d__Bacteria;p__Firmicutes_A;c__Clostridia;o__Christensenellales;f__CAG-74;g__RUG563;s__
1937	SGB_1937	409_0	Yes	0	1	MAG_4946	QHF6-unmapped_bin_673	d__Bacteria;p__Firmicutes_A;c__Clostridia;o__Christensenellales;f__CAG-138;g__RUG472;s__
1938	SGB_1938	41_0	Yes	0	1	MAG_4987	QHF6-unmapped_bin_744	d__Bacteria;p__Proteobacteria;c__Alphaproteobacteria;o__RF32;f__CAG-239;g__;s__
1939	SGB_1939	410_1	Yes	0	1	MAG_6135	W4930_bin_1	d__Bacteria;p__Firmicutes_A;c__Clostridia;o__Christensenellales;f__CAG-74;g__;s__
1940	SGB_1940	411_0	Yes	0	1	MAG_159	BL-unmapped_bin_394	d__Bacteria;p__Firmicutes_A;c__Clostridia;o__Christensenellales;f__CAG-74;g__;s__
1941	SGB_1941	412_1	Yes	0	1	MAG_6267	W5021_bin_16	d__Bacteria;p__Firmicutes_A;c__Clostridia;o__Christensenellales;f__CAG-74;g__;s__
1942	SGB_1942	413_0	Yes	0	1	MAG_4954	QHF6-unmapped_bin_69	d__Bacteria;p__Firmicutes_A;c__Clostridia;o__Oscillospirales;f__Oscillospiraceae;g__;s__
1943	SGB_1943	414_1	Yes	0	14	MAG_5716	S80312B_bin_11	d__Bacteria;p__Firmicutes_A;c__Clostridia;o__Oscillospirales;f__Oscillospiraceae;g__F23-B02;s__
1944	SGB_1944	414_2	Yes	0	1	MAG_3510	F5386_bin_25	d__Bacteria;p__Firmicutes_A;c__Clostridia;o__Oscillospirales;f__Oscillospiraceae;g__F23-B02;s__
1945	SGB_1945	415_1	Yes	0	1	MAG_3883	F5511_bin_21	d__Bacteria;p__Firmicutes_A;c__Clostridia;o__Oscillospirales;f__Oscillospiraceae;g__F23-B02;s__
1946	SGB_1946	415_2	No	31	31	MAG_919	Duroc-Low5_bin_42	d__Bacteria;p__Firmicutes_A;c__Clostridia;o__Oscillospirales;f__Oscillospiraceae;g__F23-B02;s__F23-B02 sp000431075
1947	SGB_1947	416_1	Yes	0	2	MAG_5654	S72204A_bin_5	d__Bacteria;p__Firmicutes_A;c__Clostridia;o__Oscillospirales;f__Oscillospiraceae;g__UBA1777;s__
1948	SGB_1948	417_1	Yes	0	1	MAG_4293	LW1-s150947_bin_7	d__Bacteria;p__Firmicutes_A;c__Clostridia;o__Oscillospirales;f__Oscillospiraceae;g__F23-B02;s__
1949	SGB_1949	418_1	Yes	0	4	MAG_3375	F5355_bin_45	d__Bacteria;p__Firmicutes_A;c__Clostridia;o__Oscillospirales;f__Oscillospiraceae;g__F23-B02;s__
1950	SGB_1950	419_1	Yes	0	7	MAG_1312	F4592_bin_40	d__Bacteria;p__Firmicutes_A;c__Clostridia;o__Oscillospirales;f__Oscillospiraceae;g__F23-B02;s__
1951	SGB_1951	419_2	Yes	0	6	MAG_3917	F5520_bin_14	d__Bacteria;p__Firmicutes_A;c__Clostridia;o__Oscillospirales;f__Oscillospiraceae;g__F23-B02;s__
1952	SGB_1952	42_1	Yes	0	2	MAG_1571	F4726_bin_26	d__Bacteria;p__Proteobacteria;c__Alphaproteobacteria;o__RF32;f__CAG-239;g__CAG-495;s__
1953	SGB_1953	420_1	Yes	0	1	MAG_2505	F5114_bin_28	d__Bacteria;p__Firmicutes_A;c__Clostridia;o__Oscillospirales;f__Oscillospiraceae;g__F23-B02;s__
1954	SGB_1954	421_1	Yes	0	1	MAG_2461	F5110_bin_17	d__Bacteria;p__Firmicutes_A;c__Clostridia;o__Oscillospirales;f__Oscillospiraceae;g__F23-B02;s__
1955	SGB_1955	422_1	Yes	0	1	MAG_4116	F5622_bin_29	d__Bacteria;p__Firmicutes_A;c__Clostridia;o__Oscillospirales;f__Oscillospiraceae;g__F23-B02;s__
1956	SGB_1956	423_0	Yes	0	1	MAG_2125	F4983_bin_2	d__Bacteria;p__Firmicutes_A;c__Clostridia;o__Oscillospirales;f__Oscillospiraceae;g__F23-B02;s__
1957	SGB_1957	424_1	Yes	0	2	MAG_2541	F5115_bin_77	d__Bacteria;p__Firmicutes_A;c__Clostridia;o__Oscillospirales;f__Butyricicoccaceae;g__Butyricicoccus;s__
1958	SGB_1958	425_0	Yes	0	1	MAG_317	Boar-s18_bin_25	d__Bacteria;p__Firmicutes_A;c__Clostridia;o__Oscillospirales;f__Butyricicoccaceae;g__Butyricicoccus;s__
1959	SGB_1959	426_0	Yes	0	1	MAG_4284	LW1-s150947_bin_25	d__Bacteria;p__Firmicutes_A;c__Clostridia;o__Oscillospirales;f__Butyricicoccaceae;g__Agathobaculum;s__
1960	SGB_1960	427_1	Yes	0	1	MAG_4617	QHF6-unmapped_bin_105	d__Bacteria;p__Firmicutes_A;c__Clostridia;o__Oscillospirales;f__Oscillospiraceae;g__;s__
1961	SGB_1961	428_1	Yes	0	1	MAG_4632	QHF6-unmapped_bin_127	d__Bacteria;p__Firmicutes_A;c__Clostridia;o__Oscillospirales;f__Oscillospiraceae;g__;s__
1962	SGB_1962	429_0	Yes	0	1	MAG_180	BL-unmapped_bin_438	d__Bacteria;p__Firmicutes_A;c__Clostridia;o__Christensenellales;f__QAND01;g__;s__
1963	SGB_1963	43_0	Yes	0	1	MAG_790	Duroc-High4_bin_1	d__Bacteria;p__Proteobacteria;c__Alphaproteobacteria;o__RF32;f__CAG-239;g__CAG-267;s__
1964	SGB_1964	430_0	Yes	0	1	MAG_4919	QHF6-unmapped_bin_631	d__Bacteria;p__Firmicutes_A;c__Clostridia;o__Oscillospirales;f__Oscillospiraceae;g__CAG-110;s__
1965	SGB_1965	431_0	Yes	0	1	MAG_148	BL-unmapped_bin_374	d__Bacteria;p__Firmicutes_A;c__Clostridia;o__Oscillospirales;f__;g__;s__
1966	SGB_1966	432_0	Yes	0	1	MAG_4639	QHF6-unmapped_bin_142	d__Bacteria;p__Firmicutes_A;c__Clostridia;o__Tissierellales;f__Helcococcaceae;g__;s__
1967	SGB_1967	433_1	Yes	0	1	MAG_4775	QHF6-unmapped_bin_386	d__Bacteria;p__Firmicutes_A;c__Clostridia;o__Oscillospirales;f__Oscillospiraceae;g__RUG678;s__
1968	SGB_1968	434_0	Yes	0	1	MAG_4834	QHF6-unmapped_bin_492	d__Bacteria;p__Firmicutes_A;c__Clostridia;o__Oscillospirales;f__Ruminococcaceae;g__;s__
1969	SGB_1969	435_0	Yes	0	1	MAG_6076	Tibetan-s3800-26F_bin_7	d__Bacteria;p__Firmicutes_A;c__Clostridia;o__Monoglobales;f__Firm-18;g__UBA1775;s__
1970	SGB_1970	436_1	Yes	0	1	MAG_2515	F5115_bin_16	d__Bacteria;p__Firmicutes_A;c__Clostridia;o__Oscillospirales;f__Ruminococcaceae;g__Faecalibacterium;s__
1971	SGB_1971	437_0	Yes	0	1	MAG_4701	QHF6-unmapped_bin_249	d__Bacteria;p__Firmicutes_A;c__Clostridia;o__UBA1212;f__UBA1255;g__;s__
1972	SGB_1972	438_1	Yes	0	1	MAG_4433	LW2-s126572_bin_2	d__Bacteria;p__Firmicutes_A;c__Clostridia;o__Oscillospirales;f__Ruminococcaceae;g__Fournierella;s__
1973	SGB_1973	438_2	Yes	0	1	MAG_4485	LW2-s126610_bin_35	d__Bacteria;p__Firmicutes_A;c__Clostridia;o__Oscillospirales;f__Ruminococcaceae;g__Fournierella;s__
1974	SGB_1974	439_0	No	1	1	MAG_4304	LW1-s151070_bin_1	d__Bacteria;p__Firmicutes_A;c__Clostridia;o__Oscillospirales;f__Ruminococcaceae;g__Fournierella;s__Fournierella sp002160145
1975	SGB_1975	44_0	Yes	0	1	MAG_4982	QHF6-unmapped_bin_732	d__Bacteria;p__Proteobacteria;c__Alphaproteobacteria;o__RF32;f__CAG-239;g__CAG-267;s__
1976	SGB_1976	440_1	Yes	0	1	MAG_4685	QHF6-unmapped_bin_220	d__Bacteria;p__Firmicutes_A;c__Clostridia;o__Oscillospirales;f__Ruminococcaceae;g__;s__
1977	SGB_1977	441_1	Yes	0	1	MAG_5725	S80312B_bin_3	d__Bacteria;p__Firmicutes_A;c__Clostridia;o__Oscillospirales;f__Ruminococcaceae;g__;s__
1978	SGB_1978	442_1	No	0	8	MAG_5691	S76602A_bin_9	d__Bacteria;p__Firmicutes_A;c__Clostridia;o__Oscillospirales;f__Ruminococcaceae;g__Faecalibacterium;s__
1979	SGB_1979	443_1	Yes	0	1	MAG_5259	S142704B_bin_5	d__Bacteria;p__Firmicutes_A;c__Clostridia;o__Oscillospirales;f__Ruminococcaceae;g__Gemmiger;s__
1980	SGB_1980	444_1	Yes	0	1	MAG_4561	LW2-s127575_bin_23	d__Bacteria;p__Firmicutes_A;c__Clostridia;o__Oscillospirales;f__Ruminococcaceae;g__Gemmiger;s__
1981	SGB_1981	445_1	Yes	0	1	MAG_2517	F5115_bin_19	d__Bacteria;p__Firmicutes_A;c__Clostridia;o__Oscillospirales;f__Ruminococcaceae;g__Gemmiger;s__
1982	SGB_1982	446_1	Yes	0	1	MAG_2763	F5173_bin_42	d__Bacteria;p__Firmicutes_A;c__Clostridia;o__Oscillospirales;f__Ruminococcaceae;g__Gemmiger;s__
1983	SGB_1983	447_0	No	1	1	MAG_2760	F5173_bin_39	d__Bacteria;p__Firmicutes_A;c__Clostridia;o__Oscillospirales;f__Ruminococcaceae;g__Gemmiger;s__Gemmiger formicilis
1984	SGB_1984	448_0	Yes	0	1	MAG_715	C5039_bin_24	d__Bacteria;p__Firmicutes_A;c__Clostridia;o__Oscillospirales;f__Ruminococcaceae;g__Gemmiger;s__
1985	SGB_1985	449_0	Yes	0	1	MAG_730	C5042_bin_27	d__Bacteria;p__Firmicutes_A;c__Clostridia;o__Oscillospirales;f__Ruminococcaceae;g__Gemmiger;s__
1986	SGB_1986	45_0	Yes	0	1	MAG_4671	QHF6-unmapped_bin_198	d__Bacteria;p__Proteobacteria;c__Alphaproteobacteria;o__RF32;f__CAG-239;g__UBA2931;s__
1987	SGB_1987	450_0	Yes	0	1	MAG_503	Boar-s5_bin_32	d__Bacteria;p__Firmicutes_A;c__Clostridia;o__Oscillospirales;f__Ruminococcaceae;g__Gemmiger;s__
1988	SGB_1988	451_1	Yes	0	1	MAG_6294	W5021_bin_6	d__Bacteria;p__Firmicutes_A;c__Clostridia;o__Oscillospirales;f__Ruminococcaceae;g__Gemmiger;s__
1989	SGB_1989	452_0	Yes	0	1	MAG_1630	F4844_bin_17	d__Bacteria;p__Firmicutes_A;c__Clostridia;o__Oscillospirales;f__Ruminococcaceae;g__Gemmiger;s__
1990	SGB_1990	453_0	Yes	0	1	MAG_6183	W4936_bin_3	d__Bacteria;p__Firmicutes_A;c__Clostridia;o__Oscillospirales;f__Ruminococcaceae;g__Gemmiger;s__
1991	SGB_1991	454_1	Yes	0	1	MAG_3030	F5250_bin_24	d__Bacteria;p__Firmicutes_A;c__Clostridia;o__Christensenellales;f__CAG-138;g__;s__
1992	SGB_1992	455_1	Yes	0	1	MAG_4584	LW2-s127592_bin_8	d__Bacteria;p__Firmicutes_A;c__Clostridia;o__Oscillospirales;f__Ruminococcaceae;g__Anaerotruncus;s__
1993	SGB_1993	456_0	Yes	0	1	MAG_4503	LW2-s127145_bin_22	d__Bacteria;p__Firmicutes_A;c__Clostridia;o__4C28d-15;f__;g__;s__
1994	SGB_1994	457_1	Yes	0	2	MAG_206	BL-unmapped_bin_91	d__Bacteria;p__Firmicutes_A;c__Clostridia;o__Christensenellales;f__GCA-900066905;g__;s__
1995	SGB_1995	458_0	Yes	0	1	MAG_125	BL-unmapped_bin_326	d__Bacteria;p__Firmicutes_A;c__Clostridia;o__Oscillospirales;f__Butyricicoccaceae;g__;s__
1996	SGB_1996	459_1	Yes	0	6	MAG_4375	LW1-s151337_bin_20	d__Bacteria;p__Firmicutes_A;c__Clostridia;o__Oscillospirales;f__Ruminococcaceae;g__Angelakisella;s__
1997	SGB_1997	46_0	No	1	1	MAG_4990	QHF6-unmapped_bin_747	d__Bacteria;p__Proteobacteria;c__Alphaproteobacteria;o__RF32;f__CAG-239;g__UBA2931;s__UBA2931 sp900313185
1998	SGB_1998	460_1	Yes	0	18	MAG_3790	F5486_bin_35	d__Bacteria;p__Firmicutes_A;c__Clostridia;o__Oscillospirales;f__Ruminococcaceae;g__Angelakisella;s__
[truncated: 675 more rows]
