# Supplementary material for: Expanded catalog of microbial genes and metagenome-assembled genomes from the pig gut microbiome
Source: Nat Commun. 2021 Feb 17;12:1106. doi: 10.1038/s41467-021-21295-0 (PMC7889623; doi:10.1038/s41467-021-21295-0)
Supplement: Supplementary file 6 — Supplementary Data 3 [file 41467_2021_21295_MOESM6_ESM.xlsx]

## Sheet: Sheet1
Supplementary Data 3. The species enriched in the gut microbiome of Wild boars and Duroc pigs.
Species	Enriched group (Bonferroni corrected P value < 0.01)	P-value (two-tailed Kruskal test)	P-value (two-tailed Wilcox test, Wild boars vs. Duroc-JY)	P-value (two-tailed Wilcox test, Wild boars vs. Duroc-SH)	mean ± sd (FPKM) (Wide Boar)	mean ± sd (FPKM) (Duroc-JY)	mean ± sd (FPKM) (Duroc-SH)
Prevotella_multisaccharivorax	Duroc	5.7e-08	0.0004	0.00027	0 ± 0	0.414 ± 0.309	20.063 ± 41.249
Streptococcus_lutetiensis	Duroc	1.4e-07	0.0004	0.00027	0 ± 0	2.259 ± 1.789	14.072 ± 10.963
Streptococcus_macedonicus	Duroc	1.4e-07	0.0004	0.00027	0 ± 0	0.963 ± 1.041	7.033 ± 5.513
Prevotella_sp._885	Duroc	1.5e-07	0.00046	0.00029	0.005 ± 0.005	0.721 ± 0.9	4.499 ± 2.176
Prevotella_buccae	Duroc	2.2e-07	0.0004	0.00027	0 ± 0	0.696 ± 0.852	5.639 ± 5.076
Streptococcus_equinus	Duroc	3.1e-07	0.00032	8.7e-06	0.892 ± 0.8	10.64 ± 9.817	62.619 ± 54.549
Streptococcus_suis	Duroc	3.4e-07	5.4e-05	8.7e-06	8.315 ± 6.204	60.39 ± 40.461	238.58 ± 133.084
Prevotella_sp._AM34-19LB	Duroc	3.8e-07	0.00043	0.00028	0.002 ± 0.004	4.571 ± 6.315	25.316 ± 16.985
Prevotella_copri	Duroc	4.1e-07	0.00011	8.7e-06	369.291 ± 232.495	8228.422 ± 9089.988	49585.205 ± 41959.807
Streptococcus_dysgalactiae	Duroc	4.6e-07	0.00079	0.00029	0.076 ± 0.081	2.839 ± 2.832	16.34 ± 9.801
Holdemanella_biformis	Duroc	5e-07	0.0008	8.7e-06	2.551 ± 1.134	15.296 ± 16.184	74.045 ± 51.474
Prevotella_sp._BCRC_81118	Duroc	5.2e-07	0.00043	0.00028	0.005 ± 0.012	0.588 ± 0.575	3.857 ± 3.346
Streptococcus_agalactiae	Duroc	5.6e-07	0.0008	8.7e-06	0.214 ± 0.295	2.666 ± 2.489	11.619 ± 6.514
Fibrobacter_sp._UWS3	Duroc	5.9e-07	0.00046	0.00029	0.035 ± 0.045	22.936 ± 17.467	4.053 ± 5.007
Oribacterium_sp.	Duroc	6.4e-07	0.0017	0.00029	0.017 ± 0.023	1.28 ± 1.426	4.913 ± 2.247
Streptococcus_thermophilus	Duroc	7.2e-07	0.00046	0.00029	0.047 ± 0.055	5.245 ± 4.135	24.549 ± 19.204
Verrucomicrobia_bacterium	Duroc	7.7e-07	2.7e-05	0.00078	9.435 ± 3.537	318.94 ± 147.272	86.363 ± 80.673
Streptococcus_pneumoniae	Duroc	8.4e-07	0.0062	0.00029	0.096 ± 0.156	1.046 ± 1.125	4.083 ± 2.251
Prevotella_pectinovora	Duroc	8.5e-07	0.00011	8.7e-06	2.129 ± 1.276	43.275 ± 43.965	158.504 ± 77.439
Streptococcus_hyointestinalis	Duroc	1e-06	0.0044	0.00029	0.473 ± 0.76	6.417 ± 10.474	45.706 ± 36.439
Prevotella_sp._AM42-24	Duroc	1.1e-06	0.00043	0.00028	0.001 ± 0.002	1.182 ± 1.435	6.433 ± 7.374
Lactococcus_lactis	Duroc	1.2e-06	5.4e-05	8.7e-06	0.714 ± 0.432	12.269 ± 9.487	47.336 ± 34.409
Prevotella_sp._CAG:1092	Duroc	1.3e-06	0.00059	0.00029	0.001 ± 0.002	0.219 ± 0.279	1.283 ± 1.084
Bacteroides_graminisolvens	Duroc	1.5e-06	0.00045	0.00029	0.07 ± 0.145	10.594 ± 9.109	27.864 ± 11.801
Prevotella_disiens	Duroc	1.5e-06	5.4e-05	8.7e-06	9.354 ± 3.65	106.753 ± 81.408	325.901 ± 213.721
Prevotella_sp.	Duroc	1.5e-06	0.0045	8.7e-06	2.581 ± 2.513	14.053 ± 14.417	46.232 ± 20.764
Clostridiaceae_bacterium	Duroc	1.8e-06	0.00019	8.7e-06	0.108 ± 0.133	1.177 ± 0.932	4.283 ± 3.808
Streptococcus_vestibularis	Duroc	1.9e-06	0.0059	0.00028	0.011 ± 0.027	0.295 ± 0.54	1.857 ± 1.438
Prevotella_sp._P5-64	Duroc	2e-06	0.0004	0.00027	0 ± 0	7.752 ± 7.599	22.449 ± 12.063
Dialister_hominis	Duroc	2.4e-06	0.0017	0.00029	0.129 ± 0.156	2.817 ± 3.818	24.361 ± 21.321
Prevotella_timonensis	Duroc	3.3e-06	0.0017	8.7e-06	7.85 ± 3.254	26.776 ± 14.05	54.61 ± 18.063
Succinivibrio_sp.	Duroc	3.8e-06	0.00046	0.00029	0.03 ± 0.042	3.859 ± 4.297	13.107 ± 8.523
Prevotella_nigrescens	Duroc	4e-06	0.0004	0.00027	0 ± 0	2.449 ± 2.237	6.012 ± 3.237
Clostridium_sp._CAG:813	Duroc	7.1e-06	0.0017	0.00027	0 ± 0	0.062 ± 0.117	0.575 ± 1.269
Mesosutterella_multiformis	Duroc	7.3e-06	0.006	0.00027	0 ± 0	1.222 ± 3.89	1.936 ± 1.489
Erysipelotrichaceae_bacterium	Duroc	1.3e-05	5.4e-05	8.7e-06	4.02 ± 1.537	15.385 ± 7.493	32.392 ± 43.551
Prevotella_bivia	Duroc	1.4e-05	2.7e-05	8.7e-06	0.283 ± 0.341	5.994 ± 4.804	15.771 ± 12.656
Prevotella_stercorea	Duroc	1.5e-05	5.4e-05	8.7e-06	23.666 ± 16.728	1002.935 ± 977.333	2428.088 ± 1317.044
Streptococcus_acidominimus	Duroc	1.6e-05	0.00043	0.00028	0.016 ± 0.04	2.306 ± 2.045	5.957 ± 4.858
Coprococcus_comes	Duroc	2.3e-05	0.0034	1.7e-05	32.15 ± 7.061	84.834 ± 53.191	171.891 ± 95.891
Prevotellaceae_bacterium	Duroc	2.4e-05	0.00046	0.00029	0.114 ± 0.235	4.664 ± 1.79	8.048 ± 3.845
Prevotella_bryantii	Duroc	2.6e-05	0.0012	8.7e-06	17.859 ± 12.478	61.255 ± 26.812	104.06 ± 41.59
Streptococcus_salivarius	Duroc	2.7e-05	0.0013	0.00029	0.013 ± 0.027	0.664 ± 0.464	1.689 ± 1.379
Clostridium_sp._CAG:349_48_7	Duroc	3.6e-05	0.0004	0.00052	0 ± 0	3.19 ± 2.785	1.32 ± 1.176
Lactobacillus_johnsonii	Duroc	6.2e-05	2.7e-05	8.7e-06	1.943 ± 0.743	629.775 ± 609.743	2176.907 ± 2035.372
Spirochaetes_bacterium	Duroc	6.5e-05	0.00032	8.7e-06	0.43 ± 0.539	6.358 ± 5.412	11.741 ± 6.519
Sphaerochaeta_sp.	Duroc	6.7e-05	0.00046	0.0042	0.229 ± 0.312	3.608 ± 2.201	1.603 ± 1.782
Prevotella_sp._CAG:474	Duroc	7.2e-05	0.00086	0.00027	0 ± 0	0.826 ± 1.079	1.568 ± 1.174
Lactobacillus_gasseri	Duroc	7.3e-05	0.00046	0.00029	0.158 ± 0.222	17.187 ± 23.225	44.55 ± 44.772
Helicobacter_sp._10-6591	Duroc	7.5e-05	0.0004	0.00027	0 ± 0	1.276 ± 1.623	2.077 ± 1.653
bacterium_P201	Duroc	8.4e-05	0.0024	3.5e-05	4.639 ± 5.406	18.965 ± 12.193	35.294 ± 16.579
Lactobacillus_reuteri	Duroc	8.6e-05	2.7e-05	8.7e-06	6.922 ± 5.216	1133.498 ± 750.827	3327.336 ± 3701.379
Prevotella_corporis	Duroc	9.2e-05	0.0004	0.00027	0 ± 0	0.246 ± 0.2	0.433 ± 0.327
Enterococcus_cecorum	Duroc	9.8e-05	0.00032	1.7e-05	1.895 ± 1.135	19.947 ± 36.08	16.746 ± 11.309
Fibrobacter_intestinalis	Duroc	0.00011	0.00046	0.0009	0.221 ± 0.383	18.007 ± 18.974	6.6 ± 7.208
Mycoplasma_arginini	Duroc	0.00011	0.00043	0.00035	0.005 ± 0.011	1.428 ± 0.965	0.79 ± 0.649
Sutterella_sp.	Duroc	0.00012	5.4e-05	0.00026	1.566 ± 2.985	23.101 ± 17.868	11.327 ± 5.154
Absicoccus_porci	Duroc	0.00013	0.00043	0.00028	0.012 ± 0.03	1.696 ± 0.978	4.083 ± 13.315
Prevotella_sp._P4-51	Duroc	0.00015	0.00019	8.7e-06	0.179 ± 0.163	1.363 ± 0.989	1.937 ± 0.678
uncultured_Lachnospira_sp.	Duroc	0.00015	0.0056	0.0009	0.123 ± 0.286	0.781 ± 1.063	2.123 ± 1.867
Prevotella_sp._P3-120	Duroc	0.00019	0.0004	0.00027	0 ± 0	4.27 ± 3.224	6.492 ± 4.164
Fibrobacter_sp._UWS1	Duroc	0.0002	0.00043	0.00028	0.006 ± 0.015	2.712 ± 2.524	4.302 ± 3.433
Ruminococcaceae_bacterium_AF10-16	Duroc	0.00021	0.00045	0.00029	0.008 ± 0.014	0.336 ± 0.202	0.505 ± 0.463
Campylobacter_lanienae	Duroc	0.00023	2.7e-05	8.7e-06	0.334 ± 0.336	16.784 ± 11.989	46.185 ± 62.463
Fibrobacter_sp._UWOS	Duroc	0.00025	0.00045	0.0016	0.006 ± 0.013	7.443 ± 5.958	4.316 ± 5.307
Campylobacter_concisus	Duroc	0.00027	0.00046	0.00037	0.072 ± 0.122	2.527 ± 1.905	1.569 ± 0.958
Sutterella_wadsworthensis	Duroc	0.00032	0.00019	0.0011	2.46 ± 2.905	13.494 ± 5.437	9.555 ± 5.935
Campylobacter_coli	Duroc	0.00036	2.7e-05	8.7e-06	2.639 ± 1.509	13.482 ± 11.774	15.496 ± 10.654
Campylobacter_jejuni	Duroc	0.00038	0.00019	6.1e-05	0.926 ± 0.964	8.834 ± 7.011	6.272 ± 5.72
Prevotella_sp._P5-126	Duroc	0.00043	0.00046	0.00029	0.013 ± 0.011	1.486 ± 1.213	1.993 ± 1.672
Alloprevotella_sp.	Duroc	0.00045	0.00043	0.0024	0.017 ± 0.043	2.801 ± 2.299	1.668 ± 1.86
Lactobacillus_helveticus	Duroc	0.00046	0.00019	1.7e-05	0.731 ± 1.048	14.066 ± 17.508	19.525 ± 18.31
Chlamydia_trachomatis	Duroc	0.00047	0.0034	1.7e-05	0.454 ± 0.358	5.134 ± 7.725	8.402 ± 8.522
Fibrobacter_sp._UWRM	Duroc	0.00049	0.00043	0.00028	0.004 ± 0.009	4.258 ± 2.92	4.223 ± 3.455
Firmicutes_bacterium	Duroc	0.0005	2.7e-05	8.7e-06	3.175 ± 1.827	104.536 ± 79.941	83.736 ± 47.889
Prevotella_sp._P5-92	Duroc	0.0005	5.4e-05	3.5e-05	11.866 ± 13.788	112.438 ± 73.218	155.833 ± 110.204
Butyrivibrio_sp._YAB3001	Duroc	0.00058	0.0017	0.0078	0 ± 0	0.47 ± 0.391	0.2 ± 0.372
Faecalibacterium_sp._An192	Duroc	0.00059	0.0052	0.00028	0.013 ± 0.033	0.86 ± 1.4	1.334 ± 1.796
Campylobacter_upsaliensis	Duroc	0.00062	0.0017	0.0017	0 ± 0	0.437 ± 0.62	0.137 ± 0.243
Mucispirillum_schaedleri	Duroc	0.0008	0.00074	0.00061	0.015 ± 0.036	2.323 ± 3.357	2.677 ± 2.952
Anaerostipes_sp._992a	Duroc	0.00081	0.00011	1.7e-05	1.876 ± 1.856	18.002 ± 16.776	14.935 ± 8.421
Eubacterium_ruminantium	Duroc	0.0011	0.0013	0.0011	0.066 ± 0.162	1.424 ± 1.06	0.888 ± 0.599
Campylobacter_showae	Duroc	0.0013	0.0017	0.00052	0 ± 0	0.601 ± 0.562	0.325 ± 0.257
Bacteroidales_bacterium_6E	Duroc	0.0017	0.0022	0.0079	0.099 ± 0.207	0.815 ± 0.598	0.521 ± 0.45
uncultured_bacterium	Duroc	0.0017	0.0008	6.1e-05	165.13 ± 71.185	309.967 ± 78.693	305.159 ± 72.401
Terrisporobacter_glycolicus	Duroc	0.002	0.0008	0.00026	0.183 ± 0.179	2.764 ± 2.208	2.261 ± 1.823
Helicobacter_pylori	Duroc	0.0022	0.0008	0.00017	0.36 ± 0.629	2.75 ± 3.008	2.426 ± 1.68
Lactobacillus_coryniformis	Duroc	0.0024	0.00086	0.0029	0 ± 0	0.242 ± 0.193	0.252 ± 0.322
uncultured_bacterium_IN-06	Duroc	0.0032	0.0029	0.0019	0.011 ± 0.028	0.135 ± 0.147	0.185 ± 0.193
Lactobacillus_paragasseri	Duroc	0.0046	0.00086	0.0049	0 ± 0	1.193 ± 2.269	2.383 ± 3.845
Firmicutes_bacterium_CAG:272_52_7	Duroc	0.0059	0.006	0.0029	0 ± 0	0.066 ± 0.093	0.1 ± 0.124
Tetragenococcus_halophilus	Duroc	0.0092	0.006	0.0049	0 ± 0	0.205 ± 0.26	0.306 ± 0.422
Parageobacillus_thermoglucosidasius	Duroc	0.0098	0.0024	0.0085	0.011 ± 0.027	0.495 ± 0.478	0.472 ± 0.584
Lactobacillus_amylovorus	Duroc	0.01	0.0045	0.0026	23.345 ± 52.291	189.297 ± 278.799	148.637 ± 179.016
Lactobacillus_crispatus	Duroc	0.013	0.008	0.0026	2.454 ± 3.801	24.865 ± 36.664	15.096 ± 16.348
Rhodothermus_marinus	Wild Boar	1.6e-08	8.1e-06	3.6e-06	1.365 ± 2.248	0 ± 0	0.002 ± 0.009
Alistipes_finegoldii	Wild Boar	8.8e-08	8.1e-06	9.5e-06	0.382 ± 0.402	0 ± 0	0.005 ± 0.016
Succiniclasticum_ruminis	Wild Boar	7.7e-07	0.00025	1.2e-05	0.244 ± 0.17	0.007 ± 0.027	0 ± 0
Hungatella_hathewayi	Wild Boar	1.1e-06	2.7e-05	8.7e-06	36.484 ± 8.017	15.514 ± 4.46	8.057 ± 3.45
Mesorhizobium_sp.	Wild Boar	1.1e-06	7.3e-05	7.6e-05	0.055 ± 0.046	0 ± 0	0.001 ± 0.005
Xanthomonas_sacchari	Wild Boar	1.5e-06	2.3e-05	2.8e-05	0.53 ± 0.445	0.006 ± 0.025	0.017 ± 0.044
Bacteroides_caecimuris	Wild Boar	2e-06	0.0011	9.4e-07	1.297 ± 1.402	0.069 ± 0.237	0 ± 0
Alistipes_dispar	Wild Boar	2.5e-06	0.00056	0.00013	0.14 ± 0.16	0 ± 0	0 ± 0
Bacillus_simplex	Wild Boar	2.5e-06	0.00056	0.00013	0.094 ± 0.092	0 ± 0	0 ± 0
Bilophila_sp._4_1_30	Wild Boar	2.5e-06	0.00056	0.00013	0.325 ± 0.649	0 ± 0	0 ± 0
Rhodococcus_sp._SMB37	Wild Boar	2.5e-06	0.00056	0.00013	0.015 ± 0.012	0 ± 0	0 ± 0
Glutamicibacter_arilaitensis	Wild Boar	3.7e-06	0.0006	1.2e-05	0.201 ± 0.185	0.005 ± 0.015	0 ± 0
uncultured_Flavonifractor_sp.	Wild Boar	5e-06	0.00019	8.7e-06	14.08 ± 11.245	1.316 ± 0.715	0.429 ± 0.23
Lactococcus_garvieae	Wild Boar	6.2e-06	5.4e-05	0.00011	1.399 ± 1.04	0.062 ± 0.052	0.02 ± 0.038
Brevibacterium_aurantiacum	Wild Boar	7e-06	7.3e-05	0.00029	0.147 ± 0.135	0 ± 0	0.004 ± 0.014
Bifidobacterium_pseudolongum	Wild Boar	7.7e-06	0.00051	8.7e-06	4.658 ± 4.141	0.757 ± 0.691	0.178 ± 0.167
Paenibacillus_macquariensis	Wild Boar	1.1e-05	3.4e-05	0.0002	0.212 ± 0.127	0.004 ± 0.017	0.025 ± 0.057
Thermoclostridium_stercorarium	Wild Boar	1.3e-05	5.4e-05	8.7e-06	9.282 ± 6.306	0.8 ± 0.385	0.399 ± 0.276
Pseudomonas_helleri	Wild Boar	2.1e-05	0.00025	0.00016	0.236 ± 0.214	0.003 ± 0.01	0.003 ± 0.009
Parabacteroides_goldsteinii	Wild Boar	2.5e-05	5.4e-05	8.7e-06	21.933 ± 23.208	2.851 ± 1.244	1.463 ± 1.25
Bacteroides_stercoris	Wild Boar	3.1e-05	0.0061	1.7e-05	27.128 ± 18.177	10.999 ± 4.99	6.268 ± 2.64
Corynebacterium_coyleae	Wild Boar	3.1e-05	0.00056	0.00066	0.128 ± 0.113	0 ± 0	0.002 ± 0.008
Pseudomonas_fluorescens	Wild Boar	3.9e-05	0.0031	0.00013	0.02 ± 0.024	0.001 ± 0.003	0 ± 0
Enterocloster_aldensis	Wild Boar	4.1e-05	0.00056	0.00091	0.097 ± 0.169	0 ± 0	0.001 ± 0.006
Flavonifractor_plautii	Wild Boar	6.1e-05	2.7e-05	1.7e-05	628.042 ± 476.785	23.442 ± 6.379	18.083 ± 7.46
Anaerotruncus_colihominis	Wild Boar	6.9e-05	2.7e-05	8.7e-06	20.064 ± 2.85	10.537 ± 2.813	7.903 ± 2.543
Plesiomonas_shigelloides	Wild Boar	7.3e-05	2.7e-05	8.7e-06	1.591 ± 0.948	0.161 ± 0.103	0.086 ± 0.057
Acinetobacter_lwoffii	Wild Boar	7.9e-05	0.0037	0.0012	0.014 ± 0.017	0 ± 0	0 ± 0
Lactobacillus_acidipiscis	Wild Boar	7.9e-05	0.0037	0.0012	0.015 ± 0.024	0 ± 0	0 ± 0
Lysinibacillus_sphaericus	Wild Boar	7.9e-05	0.0037	0.0012	0.079 ± 0.141	0 ± 0	0 ± 0
Microbacterium_testaceum	Wild Boar	7.9e-05	0.0037	0.0012	0.042 ± 0.052	0 ± 0	0 ± 0
Rhodococcus_rhodochrous	Wild Boar	7.9e-05	0.0037	0.0012	0.011 ± 0.015	0 ± 0	0 ± 0
Alistipes_putredinis	Wild Boar	8.5e-05	0.0022	0.00061	3.463 ± 4.256	0.183 ± 0.125	0.694 ± 2.897
Prevotella_shahii	Wild Boar	8.5e-05	0.0004	8.1e-05	42.875 ± 38.371	0.435 ± 0.661	0.227 ± 0.499
Butyricimonas_virosa	Wild Boar	8.9e-05	0.00033	0.0045	8.085 ± 10.322	0.033 ± 0.059	0.693 ± 1.843
Bacteroides_oleiciplenus	Wild Boar	0.0001	0.00051	8.1e-05	0.916 ± 0.316	0.11 ± 0.177	0.021 ± 0.034
Bacteroidales_bacterium	Wild Boar	0.00011	0.00011	0.00026	7.01 ± 4.446	1.609 ± 1.165	1.065 ± 1.806
Bacteroides_heparinolyticus	Wild Boar	0.00012	0.008	0.0001	182.719 ± 405.541	7.09 ± 5.562	2.773 ± 4.134
Brevibacterium_linens	Wild Boar	0.00012	0.0017	0.00023	0.615 ± 0.473	0.079 ± 0.086	0.024 ± 0.041
Edwardsiella_tarda	Wild Boar	0.00014	0.00024	0.00014	0.429 ± 0.254	0.006 ± 0.009	0.011 ± 0.02
Clostridium_sp._MSTE9	Wild Boar	0.00015	0.0074	0.00013	1.842 ± 2.236	0.015 ± 0.044	0 ± 0
Lachnospiraceae_bacterium_AM40-2BH	Wild Boar	0.00019	0.0098	0.00013	0.696 ± 1.043	0.038 ± 0.103	0 ± 0
[Clostridium]_leptum	Wild Boar	0.00021	0.0012	6.1e-05	6.002 ± 1.987	2.424 ± 0.902	1.66 ± 0.811
Bacteroides_xylanisolvens	Wild Boar	0.00022	2.7e-05	1.7e-05	7.874 ± 4.187	1.426 ± 0.853	1.07 ± 1
Klebsiella_pneumoniae	Wild Boar	0.00023	2.7e-05	8.7e-06	9.934 ± 2.901	1.615 ± 1.58	1.185 ± 1.595
Stenotrophomonas_maltophilia	Wild Boar	0.00026	0.00024	0.00039	0.413 ± 0.242	0.021 ± 0.029	0.045 ± 0.08
Chryseobacterium_taklimakanense	Wild Boar	0.00031	0.0031	0.00091	0.159 ± 0.171	0.004 ± 0.018	0.002 ± 0.011
Faecalicoccus_pleomorphus	Wild Boar	0.00031	0.0031	0.00091	0.022 ± 0.019	0.001 ± 0.005	0.001 ± 0.005
Thermoanaerobacterium_thermosaccharolyticum	Wild Boar	0.00031	0.0031	0.00091	0.067 ± 0.075	0.003 ± 0.011	0.003 ± 0.013
Bifidobacterium_thermacidophilum	Wild Boar	0.00038	0.00056	0.0045	0.37 ± 0.766	0 ± 0	0.001 ± 0.003
Bacteroides_uniformis	Wild Boar	0.00039	5.4e-05	1.7e-05	11.834 ± 5.963	2.808 ± 1.083	2.327 ± 1.156
Streptococcus_pasteurianus	Wild Boar	0.00039	0.001	0.00036	0.743 ± 1.21	0.043 ± 0.048	0.023 ± 0.028
Fusobacterium_varium	Wild Boar	0.0005	0.005	0.00014	0.661 ± 0.993	0.105 ± 0.218	0.025 ± 0.044
Bacteroides_thetaiotaomicron	Wild Boar	0.00052	2.7e-05	8.7e-06	16.774 ± 15.579	1.88 ± 0.625	1.962 ± 1.027
Enterococcus_durans	Wild Boar	0.00054	0.00057	0.00051	0.503 ± 0.351	0.038 ± 0.106	0.032 ± 0.047
Prevotella_sp._CAG:279	Wild Boar	0.00058	2.7e-05	1.7e-05	6.539 ± 5.573	0.449 ± 0.293	0.446 ± 0.456
Comamonas_kerstersii	Wild Boar	0.00063	0.00011	8.7e-06	0.79 ± 0.719	0.079 ± 0.065	0.067 ± 0.052
Bacteroides_clarus	Wild Boar	0.00065	0.0045	8.7e-06	5.592 ± 4.516	1.296 ± 1.188	0.56 ± 0.409
Eubacterium_ramulus	Wild Boar	0.00075	0.00011	0.0001	456.731 ± 363.946	22.726 ± 13.391	27.704 ± 14.155
Peptostreptococcaceae_bacterium_pGA-8	Wild Boar	0.001	0.0043	0.00058	1.28 ± 1.985	0.079 ± 0.152	0.038 ± 0.09
Rhodopseudomonas_palustris	Wild Boar	0.001	0.0031	0.0026	0.144 ± 0.145	0.007 ± 0.029	0.007 ± 0.023
Bifidobacterium_bifidum	Wild Boar	0.0013	0.00032	0.0001	2.603 ± 2.913	0.247 ± 0.214	0.26 ± 0.477
Alistipes_shahii	Wild Boar	0.0016	0.00011	0.0011	6.165 ± 7.912	0.181 ± 0.197	0.339 ± 0.434
Enterococcus_hirae	Wild Boar	0.0019	0.001	0.0013	2.529 ± 3.967	0.046 ± 0.047	0.056 ± 0.061
[Ruminococcus]_gnavus	Wild Boar	0.0021	0.0017	0.00078	37.22 ± 12.042	20.707 ± 7.3	17.689 ± 8.501
Firmicutes_bacterium_ASF500	Wild Boar	0.0023	0.00032	0.00038	13.272 ± 13.469	1.38 ± 1.037	1.415 ± 0.989
Oscillibacter_sp._PC13	Wild Boar	0.0023	0.0066	0.0011	2.261 ± 2.722	0.139 ± 0.226	0.056 ± 0.117
Prevotella_intermedia	Wild Boar	0.0023	0.0008	0.0069	72.782 ± 25.481	33.052 ± 17.6	43.449 ± 15.685
[Clostridium]_symbiosum	Wild Boar	0.0024	0.0012	0.00056	14.826 ± 7.015	6.357 ± 2.546	5.746 ± 3.605
Bifidobacterium_thermophilum	Wild Boar	0.0027	0.001	0.0055	7.85 ± 13.674	0.285 ± 0.201	0.39 ± 0.209
Alistipes_onderdonkii	Wild Boar	0.0031	0.0012	0.002	3.901 ± 3.148	1.031 ± 0.386	0.951 ± 0.976
Kocuria_palustris	Wild Boar	0.0031	0.0038	0.0022	0.32 ± 0.353	0.018 ± 0.036	0.016 ± 0.034
Micrococcus_luteus	Wild Boar	0.0034	0.0015	0.005	0.336 ± 0.245	0.039 ± 0.068	0.049 ± 0.093
bacterium_1XD42-8	Wild Boar	0.0037	0.0083	0.0014	0.331 ± 0.401	0.03 ± 0.058	0.016 ± 0.03
Bacteroides_ovatus	Wild Boar	0.0037	0.00051	0.0011	58.94 ± 39.855	15.118 ± 8.226	15.733 ± 8.78
[Ruminococcus]_torques	Wild Boar	0.004	0.00032	0.002	76.301 ± 26.675	40.351 ± 11.236	43.275 ± 14.312
Staphylococcus_nepalensis	Wild Boar	0.005	0.0074	0.0057	0.215 ± 0.227	0.008 ± 0.025	0.011 ± 0.035
Lachnospiraceae_bacterium_2_1_46FAA	Wild Boar	0.0053	0.0017	0.0026	6.099 ± 4.94	0.496 ± 0.374	0.577 ± 0.521
Ruminococcus_bromii	Wild Boar	0.0055	0.00032	0.0043	40.436 ± 34.541	6.335 ± 4.038	11.825 ± 17.199
Acinetobacter_baumannii	Wild Boar	0.0068	0.0074	0.0091	0.116 ± 0.108	0.012 ± 0.033	0.015 ± 0.041
Enterococcus_gallinarum	Wild Boar	0.0069	0.0053	0.0039	0.878 ± 0.616	0.017 ± 0.022	0.015 ± 0.021
Enterocloster_bolteae	Wild Boar	0.0082	0.0034	0.0043	7.285 ± 2.013	3.797 ± 1.28	3.603 ± 2.12
Desulfovibrio_sp._OH1186_COT-070	Wild Boar	0.0086	0.0058	0.0053	0.445 ± 0.635	0.04 ± 0.055	0.065 ± 0.117
Bacteroides_eggerthii	Wild Boar	0.012	0.008	0.002	19.738 ± 12.562	8.485 ± 7.19	6.978 ± 3.629
Tannerella_forsythia	Wild Boar	0.012	0.0024	0.0069	9.58 ± 5.667	3.124 ± 3.114	3.888 ± 4.146
