# Supplementary material for: Expanded catalog of microbial genes and metagenome-assembled genomes from the pig gut microbiome
Source: Nat Commun. 2021 Feb 17;12:1106. doi: 10.1038/s41467-021-21295-0 (PMC7889623; doi:10.1038/s41467-021-21295-0)
Supplement: Supplementary file 7 — Supplementary Data 4 [file 41467_2021_21295_MOESM7_ESM.xlsx]

## Sheet: Sheet1
Supplementary Data 4. The MAGs enriched in the gut microbiome of Wild boars and Duroc pigs.
MAG_ID	Cluster ID in dRep	SGB ID	GTDB-tk	P-value (two-tailed Kruskal test)	P-value (two-tailed Wilcox test, Wild boars vs. Duroc-JY)	P-value (two-tailed Wilcox test, Wild boars vs. Duroc-SH)	Enriched group in Wild boars vs. Duroc-JY (Bonferroni corrected P value < 0.01)	Enriched group in Wild boars vs. Duroc-SH (Bonferroni corrected P value < 0.01)	mean ± sd (TPM) (Wide Boar)	mean ± sd (TPM) (Duroc-JY)	mean ± sd (TPM) (Duroc-SH)
MAG_4745	1006_0	SGB_10	d__Bacteria;p__Firmicutes_A;c__Clostridia;o__Monoglobales;f__UBA1381;g__;s__	0.00033	2.7e-05	8.7e-06	Wild Boar	Wild Boar	0.116 ± 0.025	0.036 ± 0.008	0.041 ± 0.013
MAG_5419	1081_1	SGB_100	d__Bacteria;p__Firmicutes_A;c__Clostridia;o__Lachnospirales;f__Lachnospiraceae;g__;s__	0.00012	2.7e-05	0.00017	Wild Boar	Wild Boar	0.861 ± 0.251	0.344 ± 0.088	0.444 ± 0.135
MAG_227	1839_0	SGB_1000	d__Bacteria;p__Firmicutes_A;c__Clostridia;o__4C28d-15;f__CAG-727;g__;s__	1.6e-06	2.7e-05	8.7e-06	Wild Boar	Wild Boar	0.965 ± 0.797	0.084 ± 0.027	0.047 ± 0.018
MAG_4496	184_1	SGB_1001	d__Bacteria;p__Firmicutes_A;c__Clostridia;o__Christensenellales;f__CAG-138;g__UBA1685;s__UBA1685 sp002320595	0.0021	0.0008	0.00038	Wild Boar	Wild Boar	0.208 ± 0.091	0.073 ± 0.024	0.065 ± 0.021
MAG_4324	1840_1	SGB_1002	d__Bacteria;p__Firmicutes_A;c__Clostridia;o__Lachnospirales;f__Lachnospiraceae;g__Dorea;s__Dorea scindens	5.8e-07	2.7e-05	3.5e-05	Wild Boar	Wild Boar	0.323 ± 0.117	0.077 ± 0.028	0.149 ± 0.05
MAG_4548	1841_0	SGB_1003	d__Bacteria;p__Verrucomicrobiota;c__Verrucomicrobiae;o__Opitutales;f__;g__;s__	8.5e-05	0.0024	6.1e-05	Wild Boar	Wild Boar	0.032 ± 0.019	0.016 ± 0.024	0.006 ± 0.004
MAG_1298	1842_1	SGB_1004	d__Bacteria;p__Spirochaetota;c__Spirochaetia;o__Treponematales;f__Treponemataceae;g__Treponema_D;s__Treponema_D succinifaciens	0.00077	0.00019	8.7e-06	Duroc-JY	Duroc-SH	0.027 ± 0.013	0.569 ± 0.529	0.401 ± 0.257
MAG_2573	1842_1	SGB_1004	d__Bacteria;p__Spirochaetota;c__Spirochaetia;o__Treponematales;f__Treponemataceae;g__Treponema_D;s__Treponema_D succinifaciens	0.00081	0.00019	8.7e-06	Duroc-JY	Duroc-SH	0.028 ± 0.014	1.095 ± 1.236	0.661 ± 0.539
MAG_6270	1842_1	SGB_1004	d__Bacteria;p__Spirochaetota;c__Spirochaetia;o__Treponematales;f__Treponemataceae;g__Treponema_D;s__Treponema_D succinifaciens	0.00068	0.00011	8.7e-06	Duroc-JY	Duroc-SH	0.029 ± 0.023	1 ± 1.011	0.589 ± 0.4
MAG_947	1842_2	SGB_1005	d__Bacteria;p__Spirochaetota;c__Spirochaetia;o__Treponematales;f__Treponemataceae;g__Treponema_D;s__	0.00092	0.00032	8.7e-06	Duroc-JY	Duroc-SH	0.041 ± 0.012	0.699 ± 0.967	0.295 ± 0.188
MAG_6149	1842_2	SGB_1005	d__Bacteria;p__Spirochaetota;c__Spirochaetia;o__Treponematales;f__Treponemataceae;g__Treponema_D;s__	0.00043	5.4e-05	8.7e-06	Duroc-JY	Duroc-SH	0.029 ± 0.019	0.462 ± 0.442	0.235 ± 0.168
MAG_6181	1842_2	SGB_1005	d__Bacteria;p__Spirochaetota;c__Spirochaetia;o__Treponematales;f__Treponemataceae;g__Treponema_D;s__	0.0033	0.0024	0.00017	Duroc-JY	Duroc-SH	0.054 ± 0.049	0.511 ± 0.564	0.25 ± 0.195
MAG_1003	1846_1	SGB_1009	d__Bacteria;p__Spirochaetota;c__Spirochaetia;o__Treponematales;f__Treponemataceae;g__Treponema_D;s__	0.0074	0.00019	0.0087	Duroc-JY	Duroc-SH	0.074 ± 0.052	0.244 ± 0.09	0.712 ± 1.356
MAG_1013	1846_1	SGB_1009	d__Bacteria;p__Spirochaetota;c__Spirochaetia;o__Treponematales;f__Treponemataceae;g__Treponema_D;s__	6.2e-05	2.7e-05	8.7e-06	Duroc-JY	Duroc-SH	0.099 ± 0.053	0.591 ± 0.102	1.126 ± 1.008
MAG_1015	1846_1	SGB_1009	d__Bacteria;p__Spirochaetota;c__Spirochaetia;o__Treponematales;f__Treponemataceae;g__Treponema_D;s__	0.0012	2.7e-05	0.00078	Duroc-JY	Duroc-SH	0.046 ± 0.03	0.262 ± 0.118	1.313 ± 2.769
MAG_3977	1846_1	SGB_1009	d__Bacteria;p__Spirochaetota;c__Spirochaetia;o__Treponematales;f__Treponemataceae;g__Treponema_D;s__	0.00067	2.7e-05	0.0011	Duroc-JY	Duroc-SH	0.028 ± 0.012	0.281 ± 0.188	0.218 ± 0.217
MAG_5766	1082_0	SGB_101	d__Bacteria;p__Firmicutes_A;c__Clostridia;o__Lachnospirales;f__Lachnospiraceae;g__;s__	4.5e-05	2.7e-05	1.7e-05	Wild Boar	Wild Boar	0.511 ± 0.168	0.166 ± 0.043	0.216 ± 0.058
MAG_5863	1848_0	SGB_1011	d__Bacteria;p__Verrucomicrobiota;c__Verrucomicrobiae;o__Opitutales;f__UBA9783;g__UBA9783;s__	0.00048	2.7e-05	3.5e-05	Duroc-JY	Duroc-SH	0.044 ± 0.018	0.223 ± 0.063	0.201 ± 0.103
MAG_2317	1849_1	SGB_1012	d__Bacteria;p__Spirochaetota;c__Spirochaetia;o__Treponematales;f__Treponemataceae;g__Treponema_D;s__	4.2e-06	2.7e-05	8.7e-06	Duroc-JY	Duroc-SH	0.056 ± 0.023	1.751 ± 5.296	0.263 ± 0.211
MAG_1506	185_1	SGB_1013	d__Bacteria;p__Firmicutes_A;c__Clostridia;o__Christensenellales;f__CAG-138;g__UBA1685;s__	0.012	0.008	0.0026	Wild Boar	Wild Boar	0.155 ± 0.125	0.035 ± 0.044	0.023 ± 0.018
MAG_2111	185_1	SGB_1013	d__Bacteria;p__Firmicutes_A;c__Clostridia;o__Christensenellales;f__CAG-138;g__UBA1685;s__	0.00043	0.0008	0.00017	Wild Boar	Wild Boar	0.173 ± 0.095	0.029 ± 0.035	0.02 ± 0.028
MAG_2255	185_1	SGB_1013	d__Bacteria;p__Firmicutes_A;c__Clostridia;o__Christensenellales;f__CAG-138;g__UBA1685;s__	0.00059	0.0017	0.00038	Wild Boar	Wild Boar	0.136 ± 0.083	0.021 ± 0.029	0.015 ± 0.03
MAG_2646	185_1	SGB_1013	d__Bacteria;p__Firmicutes_A;c__Clostridia;o__Christensenellales;f__CAG-138;g__UBA1685;s__	0.00051	0.0061	0.00056	Wild Boar	Wild Boar	0.105 ± 0.063	0.037 ± 0.038	0.023 ± 0.027
MAG_2810	185_1	SGB_1013	d__Bacteria;p__Firmicutes_A;c__Clostridia;o__Christensenellales;f__CAG-138;g__UBA1685;s__	0.0045	0.0061	0.0011	Wild Boar	Wild Boar	0.134 ± 0.077	0.034 ± 0.036	0.028 ± 0.036
MAG_2866	185_1	SGB_1013	d__Bacteria;p__Firmicutes_A;c__Clostridia;o__Christensenellales;f__CAG-138;g__UBA1685;s__	0.0014	0.0045	0.00056	Wild Boar	Wild Boar	0.092 ± 0.069	0.016 ± 0.019	0.01 ± 0.017
MAG_3130	185_1	SGB_1013	d__Bacteria;p__Firmicutes_A;c__Clostridia;o__Christensenellales;f__CAG-138;g__UBA1685;s__	0.00092	0.0024	0.00038	Wild Boar	Wild Boar	0.091 ± 0.067	0.022 ± 0.026	0.016 ± 0.028
MAG_3275	185_1	SGB_1013	d__Bacteria;p__Firmicutes_A;c__Clostridia;o__Christensenellales;f__CAG-138;g__UBA1685;s__	0.0015	0.0045	0.00056	Wild Boar	Wild Boar	0.135 ± 0.089	0.036 ± 0.027	0.022 ± 0.011
MAG_3570	185_1	SGB_1013	d__Bacteria;p__Firmicutes_A;c__Clostridia;o__Christensenellales;f__CAG-138;g__UBA1685;s__	1.6e-05	0.0034	8.7e-06	Wild Boar	Wild Boar	0.122 ± 0.069	0.038 ± 0.026	0.015 ± 0.009
MAG_3575	185_1	SGB_1013	d__Bacteria;p__Firmicutes_A;c__Clostridia;o__Christensenellales;f__CAG-138;g__UBA1685;s__	9.4e-05	0.0012	6.1e-05	Wild Boar	Wild Boar	0.144 ± 0.111	0.026 ± 0.03	0.012 ± 0.015
MAG_3756	185_1	SGB_1013	d__Bacteria;p__Firmicutes_A;c__Clostridia;o__Christensenellales;f__CAG-138;g__UBA1685;s__	0.0015	0.008	0.00026	Wild Boar	Wild Boar	0.131 ± 0.104	0.023 ± 0.029	0.01 ± 0.01
MAG_3826	185_1	SGB_1013	d__Bacteria;p__Firmicutes_A;c__Clostridia;o__Christensenellales;f__CAG-138;g__UBA1685;s__	0.00026	0.0061	0.00026	Wild Boar	Wild Boar	0.125 ± 0.098	0.026 ± 0.029	0.012 ± 0.014
MAG_4254	185_1	SGB_1013	d__Bacteria;p__Firmicutes_A;c__Clostridia;o__Christensenellales;f__CAG-138;g__UBA1685;s__	0.0011	0.0034	0.00017	Wild Boar	Wild Boar	0.249 ± 0.149	0.062 ± 0.052	0.036 ± 0.024
MAG_4431	185_1	SGB_1013	d__Bacteria;p__Firmicutes_A;c__Clostridia;o__Christensenellales;f__CAG-138;g__UBA1685;s__	0.00063	0.0061	0.00038	Wild Boar	Wild Boar	0.219 ± 0.131	0.065 ± 0.05	0.034 ± 0.023
MAG_5105	185_1	SGB_1013	d__Bacteria;p__Firmicutes_A;c__Clostridia;o__Christensenellales;f__CAG-138;g__UBA1685;s__	0.00032	0.0024	0.0001	Wild Boar	Wild Boar	0.168 ± 0.094	0.051 ± 0.038	0.028 ± 0.015
MAG_5286	185_1	SGB_1013	d__Bacteria;p__Firmicutes_A;c__Clostridia;o__Christensenellales;f__CAG-138;g__UBA1685;s__	0.008	0.0045	0.0015	Wild Boar	Wild Boar	0.192 ± 0.095	0.061 ± 0.036	0.057 ± 0.031
MAG_5631	185_1	SGB_1013	d__Bacteria;p__Firmicutes_A;c__Clostridia;o__Christensenellales;f__CAG-138;g__UBA1685;s__	0.00023	0.00011	8.7e-06	Wild Boar	Wild Boar	0.283 ± 0.094	0.109 ± 0.045	0.085 ± 0.032
MAG_5568	1851_1	SGB_1015	d__Bacteria;p__Spirochaetota;c__Spirochaetia;o__Treponematales;f__Treponemataceae;g__Treponema_D;s__	0.00041	2.7e-05	8.7e-06	Duroc-JY	Duroc-SH	0.052 ± 0.019	0.221 ± 0.11	0.172 ± 0.042
MAG_5976	1854_1	SGB_1018	d__Bacteria;p__Spirochaetota;c__Spirochaetia;o__Treponematales;f__Treponemataceae;g__Treponema_D;s__	6.1e-05	2.7e-05	0.00017	Duroc-JY	Duroc-SH	0.055 ± 0.023	0.432 ± 0.258	0.244 ± 0.167
MAG_5422	1083_1	SGB_102	d__Bacteria;p__Firmicutes_A;c__Clostridia;o__Lachnospirales;f__Lachnospiraceae;g__;s__	0.0015	5.4e-05	0.00038	Wild Boar	Wild Boar	0.727 ± 0.194	0.358 ± 0.092	0.371 ± 0.155
MAG_5872	1856_1	SGB_1020	d__Bacteria;p__Spirochaetota;c__Spirochaetia;o__Treponematales;f__Treponemataceae;g__Treponema_D;s__	3.5e-05	2.7e-05	1.7e-05	Duroc-JY	Duroc-SH	0.109 ± 0.064	0.89 ± 0.349	0.633 ± 0.56
MAG_5884	1856_1	SGB_1020	d__Bacteria;p__Spirochaetota;c__Spirochaetia;o__Treponematales;f__Treponemataceae;g__Treponema_D;s__	3.6e-05	2.7e-05	8.7e-06	Duroc-JY	Duroc-SH	0.03 ± 0.015	0.137 ± 0.066	0.334 ± 0.529
MAG_1496	186_1	SGB_1024	d__Bacteria;p__Firmicutes_A;c__Clostridia;o__Christensenellales;f__CAG-74;g__;s__	2.5e-05	0.0045	1.7e-05	Wild Boar	Wild Boar	0.158 ± 0.043	0.084 ± 0.046	0.046 ± 0.024
MAG_5955	1860_1	SGB_1025	d__Bacteria;p__Spirochaetota;c__Spirochaetia;o__Treponematales;f__Treponemataceae;g__Treponema_D;s__	0.0082	0.0045	0.0015	Duroc-JY	Duroc-SH	0.055 ± 0.063	0.283 ± 0.257	0.219 ± 0.155
MAG_6018	1862_1	SGB_1027	d__Bacteria;p__Spirochaetota;c__Spirochaetia;o__Treponematales;f__Treponemataceae;g__Treponema_D;s__Treponema_D berlinense	0.00049	2.7e-05	8.7e-06	Duroc-JY	Duroc-SH	0.052 ± 0.023	1.267 ± 1.206	1.125 ± 0.793
MAG_1595	1863_1	SGB_1028	d__Bacteria;p__Spirochaetota;c__Spirochaetia;o__Treponematales;f__Treponemataceae;g__Treponema_D;s__	9.7e-07	2.7e-05	0.002	Duroc-JY	Duroc-SH	0.053 ± 0.018	0.217 ± 0.049	0.116 ± 0.045
MAG_4077	1863_1	SGB_1028	d__Bacteria;p__Spirochaetota;c__Spirochaetia;o__Treponematales;f__Treponemataceae;g__Treponema_D;s__	1.7e-06	2.7e-05	0.0015	Duroc-JY	Duroc-SH	0.059 ± 0.014	0.222 ± 0.06	0.122 ± 0.044
MAG_4799	1084_0	SGB_103	d__Bacteria;p__Firmicutes_A;c__Clostridia;o__Lachnospirales;f__Lachnospiraceae;g__;s__	2.2e-05	2.7e-05	0.00038	Wild Boar	Wild Boar	0.608 ± 0.143	0.257 ± 0.073	0.391 ± 0.121
MAG_1001	1867_1	SGB_1032	d__Bacteria;p__Spirochaetota;c__Spirochaetia;o__Treponematales;f__Treponemataceae;g__Treponema_D;s__	3.8e-05	2.7e-05	8.7e-06	Duroc-JY	Duroc-SH	0.048 ± 0.02	0.82 ± 0.557	1.132 ± 2.905
MAG_2757	1868_2	SGB_1034	d__Bacteria;p__Spirochaetota;c__Spirochaetia;o__Treponematales;f__Treponemataceae;g__Treponema_D;s__	1.7e-06	2.7e-05	8.7e-06	Duroc-JY	Duroc-SH	0.075 ± 0.032	0.598 ± 0.283	1.661 ± 1.242
MAG_2993	1868_2	SGB_1034	d__Bacteria;p__Spirochaetota;c__Spirochaetia;o__Treponematales;f__Treponemataceae;g__Treponema_D;s__	1.2e-05	2.7e-05	0.00056	Duroc-JY	Duroc-SH	0.04 ± 0.017	0.308 ± 0.143	0.143 ± 0.085
MAG_1036	1870_1	SGB_1037	d__Bacteria;p__Spirochaetota;c__Spirochaetia;o__Treponematales;f__Treponemataceae;g__Treponema_D;s__	0.00023	2.7e-05	0.0001	Duroc-JY	Duroc-SH	0.041 ± 0.018	0.504 ± 0.295	0.697 ± 1.533
MAG_1481	1870_1	SGB_1037	d__Bacteria;p__Spirochaetota;c__Spirochaetia;o__Treponematales;f__Treponemataceae;g__Treponema_D;s__	5.5e-05	2.7e-05	0.0001	Duroc-JY	Duroc-SH	0.099 ± 0.019	0.697 ± 0.393	0.386 ± 0.241
MAG_800	1870_2	SGB_1038	d__Bacteria;p__Spirochaetota;c__Spirochaetia;o__Treponematales;f__Treponemataceae;g__Treponema_D;s__	7.5e-05	2.7e-05	0.00038	Duroc-JY	Duroc-SH	0.175 ± 0.16	1.397 ± 0.951	0.783 ± 0.479
MAG_853	1870_2	SGB_1038	d__Bacteria;p__Spirochaetota;c__Spirochaetia;o__Treponematales;f__Treponemataceae;g__Treponema_D;s__	6.8e-06	2.7e-05	0.00078	Duroc-JY	Duroc-SH	0.041 ± 0.015	0.888 ± 1.049	0.253 ± 0.287
MAG_874	1870_2	SGB_1038	d__Bacteria;p__Spirochaetota;c__Spirochaetia;o__Treponematales;f__Treponemataceae;g__Treponema_D;s__	0.0012	2.7e-05	0.00026	Duroc-JY	Duroc-SH	0.176 ± 0.147	1.01 ± 0.474	1.439 ± 1.543
MAG_1681	1870_2	SGB_1038	d__Bacteria;p__Spirochaetota;c__Spirochaetia;o__Treponematales;f__Treponemataceae;g__Treponema_D;s__	2.4e-05	2.7e-05	8.7e-06	Duroc-JY	Duroc-SH	0.063 ± 0.036	0.635 ± 0.358	0.361 ± 0.123
MAG_2323	1870_2	SGB_1038	d__Bacteria;p__Spirochaetota;c__Spirochaetia;o__Treponematales;f__Treponemataceae;g__Treponema_D;s__	8.5e-06	2.7e-05	6.1e-05	Duroc-JY	Duroc-SH	0.086 ± 0.098	0.691 ± 0.327	0.401 ± 0.109
MAG_3504	1870_2	SGB_1038	d__Bacteria;p__Spirochaetota;c__Spirochaetia;o__Treponematales;f__Treponemataceae;g__Treponema_D;s__	1.6e-05	2.7e-05	8.7e-06	Duroc-JY	Duroc-SH	0.113 ± 0.119	0.596 ± 0.212	0.896 ± 0.326
MAG_3839	1870_2	SGB_1038	d__Bacteria;p__Spirochaetota;c__Spirochaetia;o__Treponematales;f__Treponemataceae;g__Treponema_D;s__	2e-05	2.7e-05	3.5e-05	Duroc-JY	Duroc-SH	0.029 ± 0.014	0.502 ± 0.363	0.244 ± 0.256
MAG_3859	1870_2	SGB_1038	d__Bacteria;p__Spirochaetota;c__Spirochaetia;o__Treponematales;f__Treponemataceae;g__Treponema_D;s__	6.8e-06	2.7e-05	0.00017	Duroc-JY	Duroc-SH	0.044 ± 0.015	0.615 ± 0.313	0.245 ± 0.163
MAG_519	1085_1	SGB_104	d__Bacteria;p__Firmicutes_A;c__Clostridia;o__Lachnospirales;f__Lachnospiraceae;g__Acetatifactor;s__	3.2e-05	2.7e-05	8.7e-06	Wild Boar	Wild Boar	1.201 ± 0.8	0.148 ± 0.058	0.216 ± 0.075
MAG_1213	1874_1	SGB_1043	d__Bacteria;p__Planctomycetota;c__Planctomycetes;o__Pirellulales;f__Thermoguttaceae;g__;s__	0.0053	0.0008	0.0026	Wild Boar	Wild Boar	0.044 ± 0.033	0.012 ± 0.003	0.015 ± 0.008
MAG_4707	1875_1	SGB_1044	d__Bacteria;p__Firmicutes_A;c__Clostridia;o__Christensenellales;f__CAG-74;g__Firm-10;s__	3e-06	0.0012	8.7e-06	Wild Boar	Wild Boar	0.26 ± 0.077	0.1 ± 0.069	0.038 ± 0.014
MAG_642	1877_1	SGB_1046	d__Bacteria;p__Spirochaetota;c__Spirochaetia;o__Sphaerochaetales;f__Sphaerochaetaceae;g__UBA5920;s__	4e-06	2.7e-05	0.00038	Duroc-JY	Duroc-SH	0.007 ± 0.005	0.259 ± 0.133	0.107 ± 0.157
MAG_678	1877_1	SGB_1046	d__Bacteria;p__Spirochaetota;c__Spirochaetia;o__Sphaerochaetales;f__Sphaerochaetaceae;g__UBA5920;s__	2.5e-06	2.7e-05	8.7e-06	Duroc-JY	Duroc-SH	0.01 ± 0.004	0.301 ± 0.146	0.136 ± 0.158
MAG_776	1877_1	SGB_1046	d__Bacteria;p__Spirochaetota;c__Spirochaetia;o__Sphaerochaetales;f__Sphaerochaetaceae;g__UBA5920;s__	3.6e-06	2.7e-05	0.00056	Duroc-JY	Duroc-SH	0.026 ± 0.015	0.429 ± 0.19	0.166 ± 0.168
MAG_854	1877_1	SGB_1046	d__Bacteria;p__Spirochaetota;c__Spirochaetia;o__Sphaerochaetales;f__Sphaerochaetaceae;g__UBA5920;s__	1.3e-06	2.7e-05	3.5e-05	Duroc-JY	Duroc-SH	0.017 ± 0.008	0.492 ± 0.264	0.163 ± 0.191
MAG_876	1877_1	SGB_1046	d__Bacteria;p__Spirochaetota;c__Spirochaetia;o__Sphaerochaetales;f__Sphaerochaetaceae;g__UBA5920;s__	5.6e-06	2.7e-05	6.1e-05	Duroc-JY	Duroc-SH	0.01 ± 0.004	0.394 ± 0.235	0.162 ± 0.225
MAG_880	1877_1	SGB_1046	d__Bacteria;p__Spirochaetota;c__Spirochaetia;o__Sphaerochaetales;f__Sphaerochaetaceae;g__UBA5920;s__	4e-06	2.7e-05	0.0001	Duroc-JY	Duroc-SH	0.03 ± 0.006	0.53 ± 0.366	0.197 ± 0.242
MAG_914	1877_1	SGB_1046	d__Bacteria;p__Spirochaetota;c__Spirochaetia;o__Sphaerochaetales;f__Sphaerochaetaceae;g__UBA5920;s__	8.7e-06	2.7e-05	8.7e-06	Duroc-JY	Duroc-SH	0.006 ± 0.004	0.592 ± 0.343	0.238 ± 0.216
MAG_925	1877_1	SGB_1046	d__Bacteria;p__Spirochaetota;c__Spirochaetia;o__Sphaerochaetales;f__Sphaerochaetaceae;g__UBA5920;s__	2.8e-07	2.7e-05	8.7e-06	Duroc-JY	Duroc-SH	0.013 ± 0.007	0.834 ± 0.332	0.187 ± 0.23
MAG_946	1877_1	SGB_1046	d__Bacteria;p__Spirochaetota;c__Spirochaetia;o__Sphaerochaetales;f__Sphaerochaetaceae;g__UBA5920;s__	0.0001	2.7e-05	8.7e-06	Duroc-JY	Duroc-SH	0.117 ± 0.065	2.574 ± 1.425	1.5 ± 0.508
MAG_1091	1877_1	SGB_1046	d__Bacteria;p__Spirochaetota;c__Spirochaetia;o__Sphaerochaetales;f__Sphaerochaetaceae;g__UBA5920;s__	6.3e-06	2.7e-05	0.0043	Duroc-JY	Duroc-SH	0.021 ± 0.005	0.448 ± 0.395	0.151 ± 0.161
MAG_1118	1877_1	SGB_1046	d__Bacteria;p__Spirochaetota;c__Spirochaetia;o__Sphaerochaetales;f__Sphaerochaetaceae;g__UBA5920;s__	3e-06	2.7e-05	0.00056	Duroc-JY	Duroc-SH	0.01 ± 0.006	0.264 ± 0.139	0.1 ± 0.131
MAG_1264	1877_1	SGB_1046	d__Bacteria;p__Spirochaetota;c__Spirochaetia;o__Sphaerochaetales;f__Sphaerochaetaceae;g__UBA5920;s__	2.5e-06	2.7e-05	0.00026	Duroc-JY	Duroc-SH	0.015 ± 0.008	0.387 ± 0.201	0.157 ± 0.195
MAG_1356	1877_1	SGB_1046	d__Bacteria;p__Spirochaetota;c__Spirochaetia;o__Sphaerochaetales;f__Sphaerochaetaceae;g__UBA5920;s__	2.3e-06	2.7e-05	1.7e-05	Duroc-JY	Duroc-SH	0.019 ± 0.015	0.441 ± 0.198	0.201 ± 0.209
MAG_1375	1877_1	SGB_1046	d__Bacteria;p__Spirochaetota;c__Spirochaetia;o__Sphaerochaetales;f__Sphaerochaetaceae;g__UBA5920;s__	6.2e-06	2.7e-05	0.00017	Duroc-JY	Duroc-SH	0.007 ± 0.005	0.235 ± 0.123	0.104 ± 0.142
MAG_1440	1877_1	SGB_1046	d__Bacteria;p__Spirochaetota;c__Spirochaetia;o__Sphaerochaetales;f__Sphaerochaetaceae;g__UBA5920;s__	1.6e-06	2.7e-05	8.7e-06	Duroc-JY	Duroc-SH	0.012 ± 0.006	0.367 ± 0.153	0.166 ± 0.154
MAG_1574	1877_1	SGB_1046	d__Bacteria;p__Spirochaetota;c__Spirochaetia;o__Sphaerochaetales;f__Sphaerochaetaceae;g__UBA5920;s__	3.6e-06	2.7e-05	6.1e-05	Duroc-JY	Duroc-SH	0.013 ± 0.005	0.29 ± 0.135	0.135 ± 0.167
MAG_1618	1877_1	SGB_1046	d__Bacteria;p__Spirochaetota;c__Spirochaetia;o__Sphaerochaetales;f__Sphaerochaetaceae;g__UBA5920;s__	1.8e-06	2.7e-05	0.00026	Duroc-JY	Duroc-SH	0.016 ± 0.007	0.416 ± 0.203	0.157 ± 0.188
MAG_1668	1877_1	SGB_1046	d__Bacteria;p__Spirochaetota;c__Spirochaetia;o__Sphaerochaetales;f__Sphaerochaetaceae;g__UBA5920;s__	8.5e-06	2.7e-05	0.0043	Duroc-JY	Duroc-SH	0.018 ± 0.006	0.278 ± 0.136	0.13 ± 0.198
MAG_1747	1877_1	SGB_1046	d__Bacteria;p__Spirochaetota;c__Spirochaetia;o__Sphaerochaetales;f__Sphaerochaetaceae;g__UBA5920;s__	3e-06	2.7e-05	3.5e-05	Duroc-JY	Duroc-SH	0.006 ± 0.003	0.26 ± 0.133	0.111 ± 0.159
MAG_1817	1877_1	SGB_1046	d__Bacteria;p__Spirochaetota;c__Spirochaetia;o__Sphaerochaetales;f__Sphaerochaetaceae;g__UBA5920;s__	3.3e-06	2.7e-05	3.5e-05	Duroc-JY	Duroc-SH	0.006 ± 0.004	0.252 ± 0.137	0.106 ± 0.145
MAG_1847	1877_1	SGB_1046	d__Bacteria;p__Spirochaetota;c__Spirochaetia;o__Sphaerochaetales;f__Sphaerochaetaceae;g__UBA5920;s__	5.7e-06	2.7e-05	0.00038	Duroc-JY	Duroc-SH	0.047 ± 0.016	0.59 ± 0.262	0.25 ± 0.233
MAG_1857	1877_1	SGB_1046	d__Bacteria;p__Spirochaetota;c__Spirochaetia;o__Sphaerochaetales;f__Sphaerochaetaceae;g__UBA5920;s__	3.5e-06	2.7e-05	0.0011	Duroc-JY	Duroc-SH	0.013 ± 0.004	0.266 ± 0.129	0.099 ± 0.137
MAG_1909	1877_1	SGB_1046	d__Bacteria;p__Spirochaetota;c__Spirochaetia;o__Sphaerochaetales;f__Sphaerochaetaceae;g__UBA5920;s__	3e-06	2.7e-05	0.0001	Duroc-JY	Duroc-SH	0.008 ± 0.004	0.279 ± 0.143	0.113 ± 0.142
MAG_1947	1877_1	SGB_1046	d__Bacteria;p__Spirochaetota;c__Spirochaetia;o__Sphaerochaetales;f__Sphaerochaetaceae;g__UBA5920;s__	5.7e-06	2.7e-05	0.00017	Duroc-JY	Duroc-SH	0.009 ± 0.005	0.266 ± 0.137	0.115 ± 0.153
MAG_1979	1877_1	SGB_1046	d__Bacteria;p__Spirochaetota;c__Spirochaetia;o__Sphaerochaetales;f__Sphaerochaetaceae;g__UBA5920;s__	3.2e-06	2.7e-05	8.7e-06	Duroc-JY	Duroc-SH	0.015 ± 0.005	0.319 ± 0.161	0.154 ± 0.171
MAG_2184	1877_1	SGB_1046	d__Bacteria;p__Spirochaetota;c__Spirochaetia;o__Sphaerochaetales;f__Sphaerochaetaceae;g__UBA5920;s__	1.3e-06	2.7e-05	0.00056	Duroc-JY	Duroc-SH	0.041 ± 0.022	0.529 ± 0.208	0.197 ± 0.181
MAG_2219	1877_1	SGB_1046	d__Bacteria;p__Spirochaetota;c__Spirochaetia;o__Sphaerochaetales;f__Sphaerochaetaceae;g__UBA5920;s__	2.3e-06	2.7e-05	0.0001	Duroc-JY	Duroc-SH	0.007 ± 0.003	0.249 ± 0.129	0.097 ± 0.135
MAG_2383	1877_1	SGB_1046	d__Bacteria;p__Spirochaetota;c__Spirochaetia;o__Sphaerochaetales;f__Sphaerochaetaceae;g__UBA5920;s__	4.3e-06	2.7e-05	0.00056	Duroc-JY	Duroc-SH	0.011 ± 0.004	0.262 ± 0.139	0.105 ± 0.147
MAG_2397	1877_1	SGB_1046	d__Bacteria;p__Spirochaetota;c__Spirochaetia;o__Sphaerochaetales;f__Sphaerochaetaceae;g__UBA5920;s__	3.3e-06	2.7e-05	0.00026	Duroc-JY	Duroc-SH	0.025 ± 0.009	0.473 ± 0.322	0.182 ± 0.167
MAG_2463	1877_1	SGB_1046	d__Bacteria;p__Spirochaetota;c__Spirochaetia;o__Sphaerochaetales;f__Sphaerochaetaceae;g__UBA5920;s__	3.2e-06	2.7e-05	0.0011	Duroc-JY	Duroc-SH	0.017 ± 0.011	0.321 ± 0.149	0.127 ± 0.165
MAG_2478	1877_1	SGB_1046	d__Bacteria;p__Spirochaetota;c__Spirochaetia;o__Sphaerochaetales;f__Sphaerochaetaceae;g__UBA5920;s__	9.1e-06	2.7e-05	0.0055	Duroc-JY	Duroc-SH	0.009 ± 0.004	0.251 ± 0.131	0.099 ± 0.141
MAG_2593	1877_1	SGB_1046	d__Bacteria;p__Spirochaetota;c__Spirochaetia;o__Sphaerochaetales;f__Sphaerochaetaceae;g__UBA5920;s__	3.3e-06	2.7e-05	6.1e-05	Duroc-JY	Duroc-SH	0.006 ± 0.005	0.266 ± 0.127	0.112 ± 0.154
MAG_2625	1877_1	SGB_1046	d__Bacteria;p__Spirochaetota;c__Spirochaetia;o__Sphaerochaetales;f__Sphaerochaetaceae;g__UBA5920;s__	3.3e-06	2.7e-05	0.00026	Duroc-JY	Duroc-SH	0.021 ± 0.012	0.349 ± 0.173	0.147 ± 0.161
MAG_2661	1877_1	SGB_1046	d__Bacteria;p__Spirochaetota;c__Spirochaetia;o__Sphaerochaetales;f__Sphaerochaetaceae;g__UBA5920;s__	2.7e-06	2.7e-05	8.7e-06	Duroc-JY	Duroc-SH	0.01 ± 0.003	0.324 ± 0.161	0.139 ± 0.174
MAG_2671	1877_1	SGB_1046	d__Bacteria;p__Spirochaetota;c__Spirochaetia;o__Sphaerochaetales;f__Sphaerochaetaceae;g__UBA5920;s__	4e-06	2.7e-05	0.0001	Duroc-JY	Duroc-SH	0.006 ± 0.003	0.265 ± 0.136	0.114 ± 0.158
MAG_2687	1877_1	SGB_1046	d__Bacteria;p__Spirochaetota;c__Spirochaetia;o__Sphaerochaetales;f__Sphaerochaetaceae;g__UBA5920;s__	6.1e-06	2.7e-05	0.002	Duroc-JY	Duroc-SH	0.048 ± 0.048	0.472 ± 0.215	0.211 ± 0.233
MAG_2789	1877_1	SGB_1046	d__Bacteria;p__Spirochaetota;c__Spirochaetia;o__Sphaerochaetales;f__Sphaerochaetaceae;g__UBA5920;s__	3.3e-06	2.7e-05	6.1e-05	Duroc-JY	Duroc-SH	0.01 ± 0.006	0.262 ± 0.136	0.111 ± 0.146
MAG_2824	1877_1	SGB_1046	d__Bacteria;p__Spirochaetota;c__Spirochaetia;o__Sphaerochaetales;f__Sphaerochaetaceae;g__UBA5920;s__	2.7e-06	2.7e-05	6.1e-05	Duroc-JY	Duroc-SH	0.017 ± 0.008	0.45 ± 0.243	0.173 ± 0.219
MAG_2832	1877_1	SGB_1046	d__Bacteria;p__Spirochaetota;c__Spirochaetia;o__Sphaerochaetales;f__Sphaerochaetaceae;g__UBA5920;s__	9.6e-06	2.7e-05	0.0026	Duroc-JY	Duroc-SH	0.005 ± 0.004	0.212 ± 0.11	0.086 ± 0.126
MAG_2849	1877_1	SGB_1046	d__Bacteria;p__Spirochaetota;c__Spirochaetia;o__Sphaerochaetales;f__Sphaerochaetaceae;g__UBA5920;s__	4.8e-06	2.7e-05	0.0034	Duroc-JY	Duroc-SH	0.043 ± 0.046	0.451 ± 0.218	0.188 ± 0.205
MAG_2875	1877_1	SGB_1046	d__Bacteria;p__Spirochaetota;c__Spirochaetia;o__Sphaerochaetales;f__Sphaerochaetaceae;g__UBA5920;s__	9.9e-06	2.7e-05	0.0069	Duroc-JY	Duroc-SH	0.015 ± 0.005	0.258 ± 0.129	0.104 ± 0.135
MAG_2902	1877_1	SGB_1046	d__Bacteria;p__Spirochaetota;c__Spirochaetia;o__Sphaerochaetales;f__Sphaerochaetaceae;g__UBA5920;s__	2.3e-06	2.7e-05	3.5e-05	Duroc-JY	Duroc-SH	0.013 ± 0.006	0.281 ± 0.136	0.126 ± 0.152
MAG_2924	1877_1	SGB_1046	d__Bacteria;p__Spirochaetota;c__Spirochaetia;o__Sphaerochaetales;f__Sphaerochaetaceae;g__UBA5920;s__	3e-06	2.7e-05	0.00026	Duroc-JY	Duroc-SH	0.015 ± 0.003	0.304 ± 0.154	0.12 ± 0.154
MAG_3087	1877_1	SGB_1046	d__Bacteria;p__Spirochaetota;c__Spirochaetia;o__Sphaerochaetales;f__Sphaerochaetaceae;g__UBA5920;s__	2e-06	2.7e-05	0.00038	Duroc-JY	Duroc-SH	0.051 ± 0.018	0.598 ± 0.284	0.245 ± 0.208
MAG_3610	1877_1	SGB_1046	d__Bacteria;p__Spirochaetota;c__Spirochaetia;o__Sphaerochaetales;f__Sphaerochaetaceae;g__UBA5920;s__	8e-06	2.7e-05	8.7e-06	Duroc-JY	Duroc-SH	0.014 ± 0.005	0.3 ± 0.132	0.187 ± 0.147
MAG_3639	1877_1	SGB_1046	d__Bacteria;p__Spirochaetota;c__Spirochaetia;o__Sphaerochaetales;f__Sphaerochaetaceae;g__UBA5920;s__	5.2e-06	2.7e-05	0.00078	Duroc-JY	Duroc-SH	0.011 ± 0.006	0.275 ± 0.142	0.12 ± 0.18
MAG_3888	1877_1	SGB_1046	d__Bacteria;p__Spirochaetota;c__Spirochaetia;o__Sphaerochaetales;f__Sphaerochaetaceae;g__UBA5920;s__	4.2e-06	2.7e-05	8.7e-06	Duroc-JY	Duroc-SH	0.018 ± 0.011	0.336 ± 0.147	0.167 ± 0.151
MAG_4024	1877_1	SGB_1046	d__Bacteria;p__Spirochaetota;c__Spirochaetia;o__Sphaerochaetales;f__Sphaerochaetaceae;g__UBA5920;s__	5.2e-06	2.7e-05	0.00026	Duroc-JY	Duroc-SH	0.007 ± 0.004	0.247 ± 0.125	0.108 ± 0.148
MAG_4035	1877_1	SGB_1046	d__Bacteria;p__Spirochaetota;c__Spirochaetia;o__Sphaerochaetales;f__Sphaerochaetaceae;g__UBA5920;s__	8.9e-06	2.7e-05	0.0015	Duroc-JY	Duroc-SH	0.009 ± 0.008	0.247 ± 0.129	0.107 ± 0.154
MAG_4070	1877_1	SGB_1046	d__Bacteria;p__Spirochaetota;c__Spirochaetia;o__Sphaerochaetales;f__Sphaerochaetaceae;g__UBA5920;s__	1.1e-05	2.7e-05	0.002	Duroc-JY	Duroc-SH	0.014 ± 0.014	0.278 ± 0.141	0.117 ± 0.155
MAG_4131	1877_1	SGB_1046	d__Bacteria;p__Spirochaetota;c__Spirochaetia;o__Sphaerochaetales;f__Sphaerochaetaceae;g__UBA5920;s__	3.5e-06	2.7e-05	0.00078	Duroc-JY	Duroc-SH	0.007 ± 0.007	0.241 ± 0.121	0.098 ± 0.14
MAG_4160	1877_1	SGB_1046	d__Bacteria;p__Spirochaetota;c__Spirochaetia;o__Sphaerochaetales;f__Sphaerochaetaceae;g__UBA5920;s__	2e-06	2.7e-05	8.7e-06	Duroc-JY	Duroc-SH	0.013 ± 0.006	0.402 ± 0.203	0.151 ± 0.183
MAG_5098	1877_1	SGB_1046	d__Bacteria;p__Spirochaetota;c__Spirochaetia;o__Sphaerochaetales;f__Sphaerochaetaceae;g__UBA5920;s__	7.4e-06	2.7e-05	0.00017	Duroc-JY	Duroc-SH	0.03 ± 0.013	0.624 ± 0.312	0.279 ± 0.329
MAG_5122	1877_1	SGB_1046	d__Bacteria;p__Spirochaetota;c__Spirochaetia;o__Sphaerochaetales;f__Sphaerochaetaceae;g__UBA5920;s__	1.4e-06	2.7e-05	1.7e-05	Duroc-JY	Duroc-SH	0.017 ± 0.006	0.625 ± 0.427	0.204 ± 0.218
MAG_5145	1877_1	SGB_1046	d__Bacteria;p__Spirochaetota;c__Spirochaetia;o__Sphaerochaetales;f__Sphaerochaetaceae;g__UBA5920;s__	2e-05	2.7e-05	6.1e-05	Duroc-JY	Duroc-SH	0.061 ± 0.046	0.67 ± 0.296	0.402 ± 0.316
MAG_5331	1877_1	SGB_1046	d__Bacteria;p__Spirochaetota;c__Spirochaetia;o__Sphaerochaetales;f__Sphaerochaetaceae;g__UBA5920;s__	0.00041	2.7e-05	8.7e-06	Duroc-JY	Duroc-SH	0.017 ± 0.015	0.337 ± 0.133	0.318 ± 0.152
MAG_5395	1877_1	SGB_1046	d__Bacteria;p__Spirochaetota;c__Spirochaetia;o__Sphaerochaetales;f__Sphaerochaetaceae;g__UBA5920;s__	2.1e-05	2.7e-05	8.7e-06	Duroc-JY	Duroc-SH	0.007 ± 0.004	0.319 ± 0.156	0.204 ± 0.196
MAG_5733	1877_1	SGB_1046	d__Bacteria;p__Spirochaetota;c__Spirochaetia;o__Sphaerochaetales;f__Sphaerochaetaceae;g__UBA5920;s__	6.3e-06	2.7e-05	8.7e-06	Duroc-JY	Duroc-SH	0.009 ± 0.005	0.32 ± 0.164	0.159 ± 0.165
MAG_644	1878_1	SGB_1047	d__Bacteria;p__Spirochaetota;c__Spirochaetia;o__Sphaerochaetales;f__Sphaerochaetaceae;g__UBA5920;s__	0.00013	2.7e-05	8.7e-06	Duroc-JY	Duroc-SH	0.025 ± 0.015	1.008 ± 0.591	0.609 ± 0.349
MAG_933	1878_1	SGB_1047	d__Bacteria;p__Spirochaetota;c__Spirochaetia;o__Sphaerochaetales;f__Sphaerochaetaceae;g__UBA5920;s__	0.0001	2.7e-05	8.7e-06	Duroc-JY	Duroc-SH	0.071 ± 0.031	2.778 ± 1.988	1.345 ± 0.811
MAG_1756	1878_1	SGB_1047	d__Bacteria;p__Spirochaetota;c__Spirochaetia;o__Sphaerochaetales;f__Sphaerochaetaceae;g__UBA5920;s__	0.00016	2.7e-05	0.0001	Duroc-JY	Duroc-SH	0.059 ± 0.038	1.376 ± 0.871	0.777 ± 0.464
MAG_2895	1878_1	SGB_1047	d__Bacteria;p__Spirochaetota;c__Spirochaetia;o__Sphaerochaetales;f__Sphaerochaetaceae;g__UBA5920;s__	9.5e-05	2.7e-05	8.7e-06	Duroc-JY	Duroc-SH	0.032 ± 0.014	1.339 ± 0.816	0.764 ± 0.458
MAG_4156	1878_1	SGB_1047	d__Bacteria;p__Spirochaetota;c__Spirochaetia;o__Sphaerochaetales;f__Sphaerochaetaceae;g__UBA5920;s__	0.0002	2.7e-05	1.7e-05	Duroc-JY	Duroc-SH	0.026 ± 0.016	1.114 ± 0.698	0.674 ± 0.4
MAG_4247	1878_1	SGB_1047	d__Bacteria;p__Spirochaetota;c__Spirochaetia;o__Sphaerochaetales;f__Sphaerochaetaceae;g__UBA5920;s__	9e-05	2.7e-05	8.7e-06	Duroc-JY	Duroc-SH	0.032 ± 0.021	1.26 ± 0.586	0.815 ± 0.404
MAG_5131	1878_1	SGB_1047	d__Bacteria;p__Spirochaetota;c__Spirochaetia;o__Sphaerochaetales;f__Sphaerochaetaceae;g__UBA5920;s__	9e-05	2.7e-05	8.7e-06	Duroc-JY	Duroc-SH	0.035 ± 0.016	1.535 ± 0.924	0.892 ± 0.543
MAG_5508	1878_1	SGB_1047	d__Bacteria;p__Spirochaetota;c__Spirochaetia;o__Sphaerochaetales;f__Sphaerochaetaceae;g__UBA5920;s__	0.00013	2.7e-05	8.7e-06	Duroc-JY	Duroc-SH	0.029 ± 0.025	1.308 ± 0.81	0.774 ± 0.446
MAG_6085	1879_1	SGB_1048	d__Bacteria;p__Spirochaetota;c__Spirochaetia;o__Sphaerochaetales;f__Sphaerochaetaceae;g__UBA5920;s__	3.1e-06	2.7e-05	0.002	Duroc-JY	Duroc-SH	0.079 ± 0.044	1.095 ± 0.806	0.324 ± 0.214
MAG_2376	188_1	SGB_1049	d__Bacteria;p__Firmicutes_A;c__Clostridia;o__Christensenellales;f__CAG-138;g__CAG-1024;s__	0.00011	0.0045	6.1e-05	Wild Boar	Wild Boar	0.352 ± 0.322	0.111 ± 0.092	0.054 ± 0.049
MAG_491	1086_0	SGB_105	d__Bacteria;p__Firmicutes_A;c__Clostridia;o__Lachnospirales;f__Lachnospiraceae;g__;s__	0.0027	0.00051	0.00056	Wild Boar	Wild Boar	2.245 ± 2.755	0.265 ± 0.121	0.272 ± 0.101
MAG_665	1880_1	SGB_1050	d__Bacteria;p__Spirochaetota;c__Spirochaetia;o__Sphaerochaetales;f__Sphaerochaetaceae;g__UBA5920;s__	0.00018	2.7e-05	8.7e-06	Duroc-JY	Duroc-SH	0.046 ± 0.012	0.779 ± 0.372	0.584 ± 0.353
MAG_1589	1880_1	SGB_1050	d__Bacteria;p__Spirochaetota;c__Spirochaetia;o__Sphaerochaetales;f__Sphaerochaetaceae;g__UBA5920;s__	4.3e-05	2.7e-05	8.7e-06	Duroc-JY	Duroc-SH	0.041 ± 0.029	1.065 ± 0.419	0.699 ± 0.441
MAG_1794	1880_1	SGB_1050	d__Bacteria;p__Spirochaetota;c__Spirochaetia;o__Sphaerochaetales;f__Sphaerochaetaceae;g__UBA5920;s__	8.7e-06	2.7e-05	8.7e-06	Duroc-JY	Duroc-SH	0.049 ± 0.03	1.001 ± 0.309	0.592 ± 0.31
MAG_1820	1880_1	SGB_1050	d__Bacteria;p__Spirochaetota;c__Spirochaetia;o__Sphaerochaetales;f__Sphaerochaetaceae;g__UBA5920;s__	0.00018	2.7e-05	8.7e-06	Duroc-JY	Duroc-SH	0.054 ± 0.023	1.176 ± 0.538	0.846 ± 0.436
MAG_1921	1880_1	SGB_1050	d__Bacteria;p__Spirochaetota;c__Spirochaetia;o__Sphaerochaetales;f__Sphaerochaetaceae;g__UBA5920;s__	0.00053	2.7e-05	8.7e-06	Duroc-JY	Duroc-SH	0.07 ± 0.063	0.86 ± 0.371	0.823 ± 0.252
MAG_2612	1880_1	SGB_1050	d__Bacteria;p__Spirochaetota;c__Spirochaetia;o__Sphaerochaetales;f__Sphaerochaetaceae;g__UBA5920;s__	5.5e-05	2.7e-05	8.7e-06	Duroc-JY	Duroc-SH	0.034 ± 0.025	0.905 ± 0.338	0.615 ± 0.377
MAG_4079	1880_1	SGB_1050	d__Bacteria;p__Spirochaetota;c__Spirochaetia;o__Sphaerochaetales;f__Sphaerochaetaceae;g__UBA5920;s__	6.5e-05	2.7e-05	1.7e-05	Duroc-JY	Duroc-SH	0.039 ± 0.027	0.856 ± 0.379	0.56 ± 0.331
MAG_888	1880_2	SGB_1051	d__Bacteria;p__Spirochaetota;c__Spirochaetia;o__Sphaerochaetales;f__Sphaerochaetaceae;g__UBA5920;s__	9.5e-05	2.7e-05	8.7e-06	Duroc-JY	Duroc-SH	0.044 ± 0.028	2.25 ± 1.053	1.52 ± 0.515
MAG_4495	1880_2	SGB_1051	d__Bacteria;p__Spirochaetota;c__Spirochaetia;o__Sphaerochaetales;f__Sphaerochaetaceae;g__UBA5920;s__	0.00024	2.7e-05	8.7e-06	Duroc-JY	Duroc-SH	0.034 ± 0.025	0.863 ± 0.391	0.665 ± 0.398
MAG_4553	1880_2	SGB_1051	d__Bacteria;p__Spirochaetota;c__Spirochaetia;o__Sphaerochaetales;f__Sphaerochaetaceae;g__UBA5920;s__	0.00053	2.7e-05	8.7e-06	Duroc-JY	Duroc-SH	0.089 ± 0.083	1.643 ± 0.692	1.66 ± 0.741
MAG_5061	1880_2	SGB_1051	d__Bacteria;p__Spirochaetota;c__Spirochaetia;o__Sphaerochaetales;f__Sphaerochaetaceae;g__UBA5920;s__	1.3e-06	2.7e-05	8.7e-06	Duroc-JY	Duroc-SH	0.156 ± 0.078	5.117 ± 1.832	2.245 ± 1.207
MAG_6009	1880_2	SGB_1051	d__Bacteria;p__Spirochaetota;c__Spirochaetia;o__Sphaerochaetales;f__Sphaerochaetaceae;g__UBA5920;s__	0.00014	2.7e-05	1.7e-05	Duroc-JY	Duroc-SH	0.095 ± 0.05	1.036 ± 0.483	0.723 ± 0.437
MAG_1	1882_1	SGB_1053	d__Bacteria;p__Spirochaetota;c__Spirochaetia;o__Sphaerochaetales;f__Sphaerochaetaceae;g__UBA5920;s__	1.3e-07	2.7e-05	8.7e-06	Duroc-JY	Duroc-SH	0.074 ± 0.022	0.514 ± 0.437	0.184 ± 0.053
MAG_5173	1887_1	SGB_1058	d__Bacteria;p__Firmicutes_A;c__Clostridia;o__Christensenellales;f__CAG-74;g__;s__	0.00011	0.00011	8.7e-06	Duroc-JY	Duroc-SH	0.06 ± 0.032	0.225 ± 0.133	0.338 ± 0.171
MAG_945	1890_1	SGB_1062	d__Bacteria;p__Spirochaetota;c__Spirochaetia;o__Sphaerochaetales;f__Sphaerochaetaceae;g__Spiro-01;s__	0.00019	2.7e-05	8.7e-06	Duroc-JY	Duroc-SH	0.246 ± 0.117	1.325 ± 0.586	0.968 ± 0.206
MAG_425	1891_1	SGB_1063	d__Bacteria;p__Spirochaetota;c__Spirochaetia;o__Sphaerochaetales;f__Sphaerochaetaceae;g__Spiro-01;s__	2.8e-07	0.0012	8.7e-06	Wild Boar	Wild Boar	1.208 ± 0.958	0.274 ± 0.117	0.111 ± 0.043
MAG_827	1892_1	SGB_1064	d__Bacteria;p__Spirochaetota;c__Spirochaetia;o__Sphaerochaetales;f__Sphaerochaetaceae;g__Spiro-01;s__	1.7e-05	2.7e-05	8.7e-06	Duroc-JY	Duroc-SH	0.043 ± 0.013	1.179 ± 0.676	0.68 ± 0.501
MAG_5917	1892_1	SGB_1064	d__Bacteria;p__Spirochaetota;c__Spirochaetia;o__Sphaerochaetales;f__Sphaerochaetaceae;g__;s__	1.9e-05	2.7e-05	1.7e-05	Duroc-JY	Duroc-SH	0.072 ± 0.033	0.732 ± 0.419	0.427 ± 0.277
MAG_6023	1892_1	SGB_1064	d__Bacteria;p__Spirochaetota;c__Spirochaetia;o__Sphaerochaetales;f__Sphaerochaetaceae;g__;s__	1.4e-05	2.7e-05	8.7e-06	Duroc-JY	Duroc-SH	0.069 ± 0.027	0.959 ± 0.457	0.527 ± 0.365
MAG_4258	1893_1	SGB_1065	d__Bacteria;p__Spirochaetota;c__Spirochaetia;o__Sphaerochaetales;f__Sphaerochaetaceae;g__Spiro-01;s__	0.00013	2.7e-05	3.5e-05	Duroc-JY	Duroc-SH	0.051 ± 0.025	0.83 ± 0.412	0.555 ± 0.351
MAG_5825	1893_1	SGB_1065	d__Bacteria;p__Spirochaetota;c__Spirochaetia;o__Sphaerochaetales;f__Sphaerochaetaceae;g__;s__	9.5e-05	2.7e-05	8.7e-06	Duroc-JY	Duroc-SH	0.038 ± 0.022	1.064 ± 0.388	0.813 ± 0.388
MAG_6103	1893_1	SGB_1065	d__Bacteria;p__Spirochaetota;c__Spirochaetia;o__Sphaerochaetales;f__Sphaerochaetaceae;g__;s__	0.00037	2.7e-05	1.7e-05	Duroc-JY	Duroc-SH	0.099 ± 0.068	0.929 ± 0.34	0.781 ± 0.331
MAG_5952	1894_0	SGB_1066	d__Bacteria;p__Spirochaetota;c__Spirochaetia;o__Sphaerochaetales;f__Sphaerochaetaceae;g__;s__	0.00052	2.7e-05	8.7e-06	Duroc-JY	Duroc-SH	0.2 ± 0.124	5.663 ± 3.359	5.06 ± 2.239
MAG_89	1088_1	SGB_107	d__Bacteria;p__Firmicutes_A;c__Clostridia;o__Oscillospirales;f__Oscillospiraceae;g__;s__	9.5e-06	5.4e-05	8.7e-06	Wild Boar	Wild Boar	0.785 ± 0.318	0.183 ± 0.11	0.088 ± 0.025
MAG_1742	190_1	SGB_1073	d__Bacteria;p__Firmicutes_A;c__Clostridia;o__Christensenellales;f__CAG-138;g__;s__	0.0072	0.0008	0.0055	Duroc-JY	Duroc-SH	0.022 ± 0.012	0.449 ± 0.606	0.348 ± 0.434
MAG_879	1900_0	SGB_1074	d__Bacteria;p__Proteobacteria;c__Alphaproteobacteria;o__Rickettsiales;f__;g__;s__	0.00071	2.7e-05	0.00026	Duroc-JY	Duroc-SH	0.1 ± 0.061	1.817 ± 1.808	1.473 ± 2.228
MAG_3955	1901_0	SGB_1075	d__Bacteria;p__Fusobacteriota;c__Fusobacteriia;o__Fusobacteriales;f__Fusobacteriaceae;g__Fusobacterium_C;s__Fusobacterium_C necrophorum	0.0003	2.7e-05	0.0011	Wild Boar	Wild Boar	0.061 ± 0.032	0.02 ± 0.007	0.027 ± 0.009
MAG_4754	1902_1	SGB_1076	d__Bacteria;p__Firmicutes_A;c__Clostridia;o__Lachnospirales;f__Lachnospiraceae;g__;s__	0.00069	0.00019	8.7e-06	Duroc-JY	Duroc-SH	0.159 ± 0.091	0.595 ± 0.318	0.552 ± 0.135
MAG_506	1908_1	SGB_1082	d__Bacteria;p__Firmicutes_A;c__Clostridia;o__Oscillospirales;f__Acutalibacteraceae;g__;s__	0.00023	2.7e-05	0.00056	Wild Boar	Wild Boar	2.283 ± 2.148	0.036 ± 0.011	0.051 ± 0.025
MAG_5704	1909_1	SGB_1084	d__Bacteria;p__Firmicutes_A;c__Clostridia;o__Oscillospirales;f__Acutalibacteraceae;g__;s__	0.0091	0.0061	0.0087	Duroc-JY	Duroc-SH	0.108 ± 0.17	0.355 ± 0.217	0.308 ± 0.29
MAG_1126	191_1	SGB_1085	d__Bacteria;p__Firmicutes_A;c__Clostridia;o__Christensenellales;f__CAG-138;g__;s__	9.7e-06	2.7e-05	0.0015	Duroc-JY	Duroc-SH	0.029 ± 0.009	0.129 ± 0.088	0.067 ± 0.038
MAG_1754	1911_1	SGB_1087	d__Bacteria;p__Firmicutes_A;c__Clostridia;o__Oscillospirales;f__Acutalibacteraceae;g__;s__	0.00083	2.7e-05	0.0001	Duroc-JY	Duroc-SH	0.07 ± 0.028	0.234 ± 0.097	0.253 ± 0.131
MAG_3400	109_0	SGB_109	d__Bacteria;p__Actinobacteriota;c__Actinobacteria;o__Mycobacteriales;f__Mycobacteriaceae;g__Corynebacterium;s__Corynebacterium pollutisoli	0.001	0.00011	0.002	Wild Boar	Wild Boar	0.068 ± 0.048	0.016 ± 0.006	0.023 ± 0.014
MAG_4999	1007_0	SGB_11	d__Bacteria;p__Firmicutes_A;c__Clostridia;o__;f__;g__;s__	0.00076	0.00032	8.7e-06	Wild Boar	Wild Boar	0.13 ± 0.018	0.047 ± 0.027	0.043 ± 0.023
MAG_1076	1938_1	SGB_1116	d__Bacteria;p__Cyanobacteria;c__Vampirovibrionia;o__Gastranaerophilales;f__Gastranaerophilaceae;g__Zag111;s__	3.5e-07	2.7e-05	8.7e-06	Duroc-JY	Duroc-SH	0.145 ± 0.094	1.817 ± 1.345	5.402 ± 2.798
MAG_5928	1092_0	SGB_112	d__Bacteria;p__Firmicutes_A;c__Clostridia;o__Lachnospirales;f__Lachnospiraceae;g__TWA4;s__	0.0004	0.0034	6.1e-05	Wild Boar	Wild Boar	2.759 ± 2.458	0.668 ± 0.616	0.351 ± 0.213
MAG_529	1944_1	SGB_1124	d__Bacteria;p__Cyanobacteria;c__Vampirovibrionia;o__Gastranaerophilales;f__Gastranaerophilaceae;g__QAMI01;s__	0.00053	2.7e-05	8.7e-06	Wild Boar	Wild Boar	1.245 ± 1.642	0.089 ± 0.053	0.089 ± 0.042
MAG_4591	1093_0	SGB_113	d__Bacteria;p__Bacteroidota;c__Bacteroidia;o__Bacteroidales;f__Bacteroidaceae;g__Bacteroides_A;s__	2.9e-07	0.00019	8.7e-06	Duroc-JY	Duroc-SH	0.452 ± 0.16	1.352 ± 0.791	5.432 ± 4.018
MAG_2444	1952_1	SGB_1133	d__Bacteria;p__Cyanobacteria;c__Vampirovibrionia;o__Gastranaerophilales;f__Gastranaerophilaceae;g__Zag1;s__	0.014	0.008	0.0034	Wild Boar	Wild Boar	0.148 ± 0.123	0.039 ± 0.031	0.031 ± 0.017
MAG_1831	1962_1	SGB_1146	d__Bacteria;p__Cyanobacteria;c__Vampirovibrionia;o__Gastranaerophilales;f__Gastranaerophilaceae;g__CAG-196;s__	0.0033	0.0034	0.0026	Duroc-JY	Duroc-SH	0.27 ± 0.151	0.54 ± 0.189	0.642 ± 0.254
MAG_3416	1962_1	SGB_1146	d__Bacteria;p__Cyanobacteria;c__Vampirovibrionia;o__Gastranaerophilales;f__Gastranaerophilaceae;g__CAG-196;s__	0.00039	0.0008	1.7e-05	Duroc-JY	Duroc-SH	0.146 ± 0.172	0.644 ± 0.262	0.83 ± 0.307
MAG_4368	1095_1	SGB_115	d__Bacteria;p__Firmicutes_A;c__Clostridia;o__Lachnospirales;f__Lachnospiraceae;g__Dorea;s__	9.5e-07	2.7e-05	0.00078	Wild Boar	Wild Boar	0.723 ± 0.273	0.184 ± 0.044	0.346 ± 0.132
MAG_4616	197_0	SGB_1155	d__Bacteria;p__Actinobacteriota;c__Coriobacteriia;o__Coriobacteriales;f__Eggerthellaceae;g__;s__	0.00025	0.00032	0.0026	Wild Boar	Wild Boar	0.105 ± 0.065	0.025 ± 0.013	0.038 ± 0.016
MAG_1050	1980_1	SGB_1168	d__Bacteria;p__Cyanobacteria;c__Vampirovibrionia;o__Gastranaerophilales;f__Gastranaerophilaceae;g__UBA6984;s__	6.7e-05	0.0024	1.7e-05	Duroc-JY	Duroc-SH	0.087 ± 0.054	0.242 ± 0.16	1.235 ± 2.509
MAG_2783	1985_1	SGB_1174	d__Bacteria;p__Cyanobacteria;c__Vampirovibrionia;o__Gastranaerophilales;f__Gastranaerophilaceae;g__;s__	0.0016	0.00051	0.0001	Duroc-JY	Duroc-SH	0.122 ± 0.119	0.433 ± 0.142	0.718 ± 0.83
MAG_3625	1986_1	SGB_1175	d__Bacteria;p__Cyanobacteria;c__Vampirovibrionia;o__Gastranaerophilales;f__Gastranaerophilaceae;g__;s__	0.00037	2.7e-05	8.7e-06	Duroc-JY	Duroc-SH	0.164 ± 0.046	1.324 ± 0.57	1.107 ± 0.643
MAG_258	1098_1	SGB_118	d__Bacteria;p__Firmicutes_A;c__Clostridia;o__Lachnospirales;f__Lachnospiraceae;g__Dorea;s__	8.9e-07	5.4e-05	0.00026	Wild Boar	Wild Boar	3.566 ± 3	0.136 ± 0.065	0.272 ± 0.092
MAG_523	1098_1	SGB_118	d__Bacteria;p__Firmicutes_A;c__Clostridia;o__Lachnospirales;f__Lachnospiraceae;g__Dorea;s__	5.8e-07	2.7e-05	3.5e-05	Wild Boar	Wild Boar	3.24 ± 2.419	0.131 ± 0.056	0.255 ± 0.08
MAG_5782	199_0	SGB_1180	d__Bacteria;p__Firmicutes_A;c__Clostridia;o__Oscillospirales;f__Acutalibacteraceae;g__UBA1081;s__	0.0021	5.4e-05	0.002	Wild Boar	Wild Boar	0.717 ± 0.429	0.13 ± 0.064	0.198 ± 0.14
MAG_577	1996_1	SGB_1187	d__Bacteria;p__Cyanobacteria;c__Vampirovibrionia;o__Gastranaerophilales;f__Gastranaerophilaceae;g__;s__	2.7e-05	2.7e-05	0.0015	Duroc-JY	Duroc-SH	0.185 ± 0.076	0.933 ± 0.354	0.518 ± 0.306
MAG_3384	1997_1	SGB_1189	d__Bacteria;p__Cyanobacteria;c__Vampirovibrionia;o__Gastranaerophilales;f__Gastranaerophilaceae;g__;s__	0.0009	2.7e-05	0.0001	Duroc-JY	Duroc-SH	0.13 ± 0.094	0.484 ± 0.153	0.478 ± 0.201
MAG_600	200_1	SGB_1198	d__Bacteria;p__Actinobacteriota;c__Coriobacteriia;o__Coriobacteriales;f__Eggerthellaceae;g__;s__	0.00019	2.7e-05	3.5e-05	Duroc-JY	Duroc-SH	0.007 ± 0.003	0.039 ± 0.013	0.03 ± 0.016
MAG_632	200_1	SGB_1198	d__Bacteria;p__Actinobacteriota;c__Coriobacteriia;o__Coriobacteriales;f__Eggerthellaceae;g__;s__	0.0073	0.0017	0.0026	Duroc-JY	Duroc-SH	0.022 ± 0.01	0.038 ± 0.007	0.037 ± 0.009
MAG_1203	200_1	SGB_1198	d__Bacteria;p__Actinobacteriota;c__Coriobacteriia;o__Coriobacteriales;f__Eggerthellaceae;g__;s__	0.0003	0.00011	0.0069	Duroc-JY	Duroc-SH	0.013 ± 0.007	0.064 ± 0.063	0.027 ± 0.011
MAG_1229	200_1	SGB_1198	d__Bacteria;p__Actinobacteriota;c__Coriobacteriia;o__Coriobacteriales;f__Eggerthellaceae;g__;s__	0.00034	2.7e-05	8.7e-06	Duroc-JY	Duroc-SH	0.016 ± 0.005	0.066 ± 0.014	0.058 ± 0.018
MAG_1432	200_1	SGB_1198	d__Bacteria;p__Actinobacteriota;c__Coriobacteriia;o__Coriobacteriales;f__Eggerthellaceae;g__;s__	0.00027	2.7e-05	8.7e-06	Duroc-JY	Duroc-SH	0.012 ± 0.004	0.233 ± 0.12	0.303 ± 0.17
MAG_1614	200_1	SGB_1198	d__Bacteria;p__Actinobacteriota;c__Coriobacteriia;o__Coriobacteriales;f__Eggerthellaceae;g__;s__	1.5e-05	2.7e-05	3.5e-05	Duroc-JY	Duroc-SH	0.012 ± 0.004	0.091 ± 0.038	0.051 ± 0.029
MAG_1679	200_1	SGB_1198	d__Bacteria;p__Actinobacteriota;c__Coriobacteriia;o__Coriobacteriales;f__Eggerthellaceae;g__;s__	0.00029	2.7e-05	0.0001	Duroc-JY	Duroc-SH	0.03 ± 0.024	0.197 ± 0.1	0.124 ± 0.05
MAG_1750	200_1	SGB_1198	d__Bacteria;p__Actinobacteriota;c__Coriobacteriia;o__Coriobacteriales;f__Eggerthellaceae;g__;s__	0.00013	2.7e-05	8.7e-06	Duroc-JY	Duroc-SH	0.046 ± 0.022	0.338 ± 0.147	0.248 ± 0.11
MAG_1883	200_1	SGB_1198	d__Bacteria;p__Actinobacteriota;c__Coriobacteriia;o__Coriobacteriales;f__Eggerthellaceae;g__;s__	1.2e-07	2.7e-05	0.00056	Duroc-JY	Duroc-SH	0.032 ± 0.017	0.23 ± 0.065	0.087 ± 0.035
MAG_1941	200_1	SGB_1198	d__Bacteria;p__Actinobacteriota;c__Coriobacteriia;o__Coriobacteriales;f__Eggerthellaceae;g__;s__	0.00016	2.7e-05	8.7e-06	Duroc-JY	Duroc-SH	0.01 ± 0.005	0.08 ± 0.02	0.069 ± 0.023
MAG_2000	200_1	SGB_1198	d__Bacteria;p__Actinobacteriota;c__Coriobacteriia;o__Coriobacteriales;f__Eggerthellaceae;g__;s__	6.6e-07	0.00032	8.7e-06	Duroc-JY	Duroc-SH	0.011 ± 0.008	0.053 ± 0.037	0.186 ± 0.125
MAG_2177	200_1	SGB_1198	d__Bacteria;p__Actinobacteriota;c__Coriobacteriia;o__Coriobacteriales;f__Eggerthellaceae;g__;s__	7.4e-06	5.4e-05	0.0055	Duroc-JY	Duroc-SH	0.018 ± 0.008	0.081 ± 0.03	0.04 ± 0.017
MAG_2303	200_1	SGB_1198	d__Bacteria;p__Actinobacteriota;c__Coriobacteriia;o__Coriobacteriales;f__Eggerthellaceae;g__;s__	8e-06	2.7e-05	8.7e-06	Duroc-JY	Duroc-SH	0.009 ± 0.004	0.052 ± 0.014	0.035 ± 0.014
MAG_2427	200_1	SGB_1198	d__Bacteria;p__Actinobacteriota;c__Coriobacteriia;o__Coriobacteriales;f__Eggerthellaceae;g__;s__	6.3e-07	2.7e-05	0.00056	Duroc-JY	Duroc-SH	0.096 ± 0.022	0.379 ± 0.099	0.196 ± 0.066
MAG_2493	200_1	SGB_1198	d__Bacteria;p__Actinobacteriota;c__Coriobacteriia;o__Coriobacteriales;f__Eggerthellaceae;g__;s__	1.2e-06	2.7e-05	0.002	Duroc-JY	Duroc-SH	0.028 ± 0.012	0.247 ± 0.125	0.079 ± 0.039
MAG_2569	200_1	SGB_1198	d__Bacteria;p__Actinobacteriota;c__Coriobacteriia;o__Coriobacteriales;f__Eggerthellaceae;g__;s__	0.0004	2.7e-05	8.7e-06	Duroc-JY	Duroc-SH	0.012 ± 0.004	0.103 ± 0.035	0.09 ± 0.034
MAG_2634	200_1	SGB_1198	d__Bacteria;p__Actinobacteriota;c__Coriobacteriia;o__Coriobacteriales;f__Eggerthellaceae;g__;s__	2.8e-07	2.7e-05	0.00026	Duroc-JY	Duroc-SH	0.033 ± 0.02	0.458 ± 0.223	0.121 ± 0.072
MAG_2715	200_1	SGB_1198	d__Bacteria;p__Actinobacteriota;c__Coriobacteriia;o__Coriobacteriales;f__Eggerthellaceae;g__;s__	0.00037	5.4e-05	0.0001	Duroc-JY	Duroc-SH	0.003 ± 0.002	0.035 ± 0.02	0.024 ± 0.018
MAG_2780	200_1	SGB_1198	d__Bacteria;p__Actinobacteriota;c__Coriobacteriia;o__Coriobacteriales;f__Eggerthellaceae;g__;s__	6.2e-07	2.7e-05	0.00078	Duroc-JY	Duroc-SH	0.011 ± 0.005	0.083 ± 0.034	0.036 ± 0.016
MAG_2815	200_1	SGB_1198	d__Bacteria;p__Actinobacteriota;c__Coriobacteriia;o__Coriobacteriales;f__Eggerthellaceae;g__;s__	0.00089	2.7e-05	0.0034	Duroc-JY	Duroc-SH	0.007 ± 0.003	0.02 ± 0.007	0.016 ± 0.006
MAG_2823	200_1	SGB_1198	d__Bacteria;p__Actinobacteriota;c__Coriobacteriia;o__Coriobacteriales;f__Eggerthellaceae;g__;s__	1e-05	2.7e-05	6.1e-05	Duroc-JY	Duroc-SH	0.011 ± 0.005	0.078 ± 0.056	0.037 ± 0.019
MAG_2923	200_1	SGB_1198	d__Bacteria;p__Actinobacteriota;c__Coriobacteriia;o__Coriobacteriales;f__Eggerthellaceae;g__;s__	1.2e-05	2.7e-05	0.0069	Duroc-JY	Duroc-SH	0.028 ± 0.013	0.083 ± 0.027	0.051 ± 0.019
MAG_3046	200_1	SGB_1198	d__Bacteria;p__Actinobacteriota;c__Coriobacteriia;o__Coriobacteriales;f__Eggerthellaceae;g__;s__	0.019	0.008	0.0069	Duroc-JY	Duroc-SH	0.005 ± 0.004	0.011 ± 0.004	0.011 ± 0.004
MAG_3254	200_1	SGB_1198	d__Bacteria;p__Actinobacteriota;c__Coriobacteriia;o__Coriobacteriales;f__Eggerthellaceae;g__;s__	2.3e-06	2.7e-05	0.0087	Duroc-JY	Duroc-SH	0.012 ± 0.008	0.111 ± 0.054	0.035 ± 0.019
MAG_4033	200_1	SGB_1198	d__Bacteria;p__Actinobacteriota;c__Coriobacteriia;o__Coriobacteriales;f__Eggerthellaceae;g__;s__	0.00092	0.00019	1.7e-05	Duroc-JY	Duroc-SH	0.005 ± 0.003	0.017 ± 0.007	0.017 ± 0.007
MAG_4926	1008_0	SGB_12	d__Bacteria;p__Firmicutes_A;c__Clostridia;o__Oscillospirales;f__CAG-272;g__;s__	3e-07	0.00011	8.7e-06	Wild Boar	Wild Boar	0.243 ± 0.073	0.12 ± 0.045	0.061 ± 0.019
MAG_4233	110_1	SGB_121	d__Bacteria;p__Actinobacteriota;c__Actinobacteria;o__Mycobacteriales;f__Mycobacteriaceae;g__Corynebacterium;s__	0.0014	0.0012	0.00017	Wild Boar	Wild Boar	0.058 ± 0.047	0.013 ± 0.012	0.01 ± 0.006
MAG_6201	2012_1	SGB_1213	d__Archaea;p__Euryarchaeota;c__Methanobacteria;o__Methanobacteriales;f__Methanobacteriaceae;g__Methanobrevibacter_A;s__Methanobrevibacter_A smithii	3.3e-05	5.4e-05	8.7e-06	Duroc-JY	Duroc-SH	0.057 ± 0.026	0.366 ± 0.286	0.707 ± 0.358
MAG_5305	2013_1	SGB_1214	d__Archaea;p__Euryarchaeota;c__Methanobacteria;o__Methanobacteriales;f__Methanobacteriaceae;g__Methanobrevibacter_A;s__Methanobrevibacter_A woesei	0.006	0.0012	0.002	Duroc-JY	Duroc-SH	0.032 ± 0.019	0.108 ± 0.056	0.125 ± 0.118
MAG_5400	2013_1	SGB_1214	d__Archaea;p__Euryarchaeota;c__Methanobacteria;o__Methanobacteriales;f__Methanobacteriaceae;g__Methanobrevibacter_A;s__Methanobrevibacter_A woesei	5.8e-06	0.0012	8.7e-06	Duroc-JY	Duroc-SH	0.024 ± 0.017	0.077 ± 0.04	0.173 ± 0.084
MAG_5599	2013_1	SGB_1214	d__Archaea;p__Euryarchaeota;c__Methanobacteria;o__Methanobacteriales;f__Methanobacteriaceae;g__Methanobrevibacter_A;s__Methanobrevibacter_A woesei	0.00051	2.7e-05	8.7e-06	Duroc-JY	Duroc-SH	0.029 ± 0.02	0.767 ± 0.335	0.783 ± 0.472
MAG_3577	2016_2	SGB_1218	d__Archaea;p__Euryarchaeota;c__Methanobacteria;o__Methanobacteriales;f__Methanobacteriaceae;g__Methanobrevibacter_A;s__	0.0042	0.0017	0.00056	Duroc-JY	Duroc-SH	0.041 ± 0.035	0.247 ± 0.205	0.236 ± 0.174
MAG_2887	2017_1	SGB_1219	d__Archaea;p__Euryarchaeota;c__Methanobacteria;o__Methanobacteriales;f__Methanobacteriaceae;g__Methanobrevibacter_A;s__	0.00039	5.4e-05	8.7e-06	Duroc-JY	Duroc-SH	0.051 ± 0.034	0.298 ± 0.136	0.372 ± 0.239
MAG_6236	2018_1	SGB_1220	d__Archaea;p__Euryarchaeota;c__Methanobacteria;o__Methanobacteriales;f__Methanobacteriaceae;g__Methanobrevibacter_A;s__	0.0019	0.00032	0.00078	Duroc-JY	Duroc-SH	0.035 ± 0.029	0.334 ± 0.271	0.279 ± 0.265
MAG_56	202_0	SGB_1222	d__Bacteria;p__Actinobacteriota;c__Coriobacteriia;o__Coriobacteriales;f__Eggerthellaceae;g__;s__	0.0019	0.0061	0.00026	Wild Boar	Wild Boar	0.292 ± 0.109	0.159 ± 0.074	0.122 ± 0.058
MAG_1217	2020_0	SGB_1223	d__Bacteria;p__Firmicutes;c__Bacilli;o__Bacillales_A;f__Planococcaceae;g__Psychrobacillus;s__Psychrobacillus insolitus	0.00035	5.4e-05	0.0011	Duroc-JY	Duroc-SH	0.049 ± 0.037	0.26 ± 0.153	0.162 ± 0.08
MAG_570	2021_0	SGB_1224	d__Bacteria;p__Proteobacteria;c__Alphaproteobacteria;o__RF32;f__UBA3637;g__;s__	0.0014	0.0024	0.00026	Wild Boar	Wild Boar	0.938 ± 1.385	0.031 ± 0.051	0.007 ± 0.003
MAG_779	2022_1	SGB_1225	d__Bacteria;p__Firmicutes;c__Bacilli;o__RF39;f__CAG-1000;g__UBA6985;s__	3.2e-06	2.7e-05	8.7e-06	Duroc-JY	Duroc-SH	0.068 ± 0.031	1.671 ± 1.352	0.529 ± 0.263
MAG_460	2031_1	SGB_1235	d__Bacteria;p__Firmicutes;c__Bacilli;o__Acholeplasmatales;f__CAG-307;g__;s__	9e-06	0.0017	8.7e-06	Wild Boar	Wild Boar	1.919 ± 2.153	0.314 ± 0.103	0.187 ± 0.057
MAG_4989	2034_0	SGB_1238	d__Bacteria;p__Firmicutes_A;c__Clostridia;o__Lachnospirales;f__Lachnospiraceae;g__;s__	0.0057	0.0024	0.0011	Wild Boar	Wild Boar	0.195 ± 0.115	0.073 ± 0.041	0.072 ± 0.028
MAG_5100	2035_1	SGB_1239	d__Bacteria;p__Firmicutes;c__Bacilli;o__ML615J-28;f__CAG-698;g__CAG-698;s__	0.00041	2.7e-05	8.7e-06	Duroc-JY	Duroc-SH	0.058 ± 0.03	0.652 ± 0.296	0.561 ± 0.207
MAG_5128	2035_1	SGB_1239	d__Bacteria;p__Firmicutes;c__Bacilli;o__ML615J-28;f__CAG-698;g__CAG-698;s__	0.00053	2.7e-05	8.7e-06	Duroc-JY	Duroc-SH	0.09 ± 0.038	3.299 ± 1.547	3.276 ± 1.341
MAG_5193	1102_1	SGB_124	d__Bacteria;p__Firmicutes_A;c__Clostridia;o__Lachnospirales;f__Lachnospiraceae;g__Dorea;s__	0.0011	0.00032	0.00056	Wild Boar	Wild Boar	0.492 ± 0.129	0.22 ± 0.096	0.26 ± 0.101
MAG_5790	1102_1	SGB_124	d__Bacteria;p__Firmicutes_A;c__Clostridia;o__Lachnospirales;f__Lachnospiraceae;g__Dorea;s__	0.0042	0.0017	0.00056	Wild Boar	Wild Boar	0.845 ± 0.19	0.527 ± 0.146	0.515 ± 0.149
MAG_1007	2036_1	SGB_1240	d__Bacteria;p__Firmicutes;c__Bacilli;o__Acholeplasmatales;f__CAG-307;g__;s__	5.8e-05	2.7e-05	0.0069	Duroc-JY	Duroc-SH	0.142 ± 0.084	1.431 ± 1.156	2.024 ± 6.474
MAG_863	2037_0	SGB_1241	d__Bacteria;p__Firmicutes;c__Bacilli;o__Acholeplasmatales;f__CAG-307;g__UBA7004;s__	9.4e-05	0.00011	0.0087	Duroc-JY	Duroc-SH	0.128 ± 0.07	1.051 ± 1.038	0.375 ± 0.298
MAG_4505	2038_1	SGB_1242	d__Bacteria;p__Firmicutes;c__Bacilli;o__RFN20;f__CAG-826;g__UBA4855;s__	0.00044	2.7e-05	3.5e-05	Duroc-JY	Duroc-SH	0.085 ± 0.03	0.566 ± 0.282	0.482 ± 0.333
MAG_5448	2038_1	SGB_1242	d__Bacteria;p__Firmicutes;c__Bacilli;o__RFN20;f__CAG-826;g__UBA4855;s__	0.00093	2.7e-05	0.002	Duroc-JY	Duroc-SH	0.127 ± 0.064	0.705 ± 0.378	0.537 ± 0.36
MAG_887	2039_1	SGB_1243	d__Bacteria;p__Firmicutes;c__Bacilli;o__RFN20;f__CAG-826;g__UBA4855;s__	0.00036	2.7e-05	8.7e-06	Duroc-JY	Duroc-SH	0.051 ± 0.022	2.429 ± 1.21	2.081 ± 1.235
MAG_6092	2039_1	SGB_1243	d__Bacteria;p__Firmicutes;c__Bacilli;o__RFN20;f__CAG-826;g__UBA4855;s__	9.5e-05	2.7e-05	8.7e-06	Duroc-JY	Duroc-SH	0.075 ± 0.046	1.096 ± 0.553	0.762 ± 0.54
MAG_802	2039_2	SGB_1244	d__Bacteria;p__Firmicutes;c__Bacilli;o__RFN20;f__CAG-826;g__UBA4855;s__	2e-05	2.7e-05	8.7e-06	Duroc-JY	Duroc-SH	0.099 ± 0.042	4.708 ± 2.509	2.756 ± 1.127
MAG_4554	2039_3	SGB_1245	d__Bacteria;p__Firmicutes;c__Bacilli;o__RFN20;f__CAG-826;g__UBA4855;s__	0.00032	2.7e-05	8.7e-06	Duroc-JY	Duroc-SH	0.128 ± 0.092	2.079 ± 0.804	1.774 ± 0.821
MAG_6039	2040_0	SGB_1247	d__Bacteria;p__Firmicutes;c__Bacilli;o__RFN20;f__CAG-826;g__UBA4855;s__	4.6e-05	2.7e-05	8.7e-06	Duroc-JY	Duroc-SH	0.062 ± 0.03	0.669 ± 0.32	0.413 ± 0.267
MAG_5119	2041_0	SGB_1248	d__Bacteria;p__Firmicutes;c__Bacilli;o__RFN20;f__CAG-631;g__;s__	2.3e-05	2.7e-05	0.00026	Duroc-JY	Duroc-SH	0.095 ± 0.052	0.518 ± 0.201	0.304 ± 0.112
MAG_969	2042_1	SGB_1249	d__Bacteria;p__Firmicutes_A;c__Clostridia;o__4C28d-15;f__UBA3700;g__UBA3700;s__	0.00048	2.7e-05	8.7e-06	Duroc-JY	Duroc-SH	0.195 ± 0.08	7.223 ± 4.12	6.162 ± 2.807
MAG_6086	2042_1	SGB_1249	d__Bacteria;p__Firmicutes_A;c__Clostridia;o__4C28d-15;f__UBA3700;g__UBA3700;s__	2e-06	2.7e-05	8.7e-06	Duroc-JY	Duroc-SH	0.107 ± 0.025	1.095 ± 0.547	0.485 ± 0.28
MAG_750	2044_0	SGB_1251	d__Bacteria;p__Firmicutes_A;c__Clostridia;o__4C28d-15;f__UBA3700;g__UBA3700;s__	9.5e-05	2.7e-05	8.7e-06	Duroc-JY	Duroc-SH	0.08 ± 0.035	1.096 ± 0.621	0.759 ± 0.296
MAG_4576	2050_1	SGB_1258	d__Bacteria;p__Fusobacteriota;c__Fusobacteriia;o__Fusobacteriales;f__Fusobacteriaceae;g__Fusobacterium_A;s__Fusobacterium_A mortiferum	0.00058	5.4e-05	8.7e-06	Duroc-JY	Duroc-SH	0.083 ± 0.037	0.362 ± 0.185	0.319 ± 0.119
MAG_3367	2056_1	SGB_1264	d__Bacteria;p__Firmicutes_A;c__Clostridia;o__Clostridiales;f__Clostridiaceae;g__Clostridium;s__Clostridium sp000435835	0.00031	2.7e-05	8.7e-06	Duroc-JY	Duroc-SH	0.141 ± 0.026	2.22 ± 1.818	2.638 ± 1.219
MAG_2638	2057_0	SGB_1265	d__Bacteria;p__Firmicutes_A;c__Clostridia;o__Clostridiales;f__Clostridiaceae;g__Clostridium;s__	0.0014	0.0008	0.00017	Duroc-JY	Duroc-SH	0.247 ± 0.159	1.049 ± 0.621	0.764 ± 0.239
MAG_449	2059_0	SGB_1267	d__Bacteria;p__Firmicutes_A;c__Clostridia;o__Oscillospirales;f__Acutalibacteraceae;g__;s__	0.00043	2.7e-05	8.7e-06	Wild Boar	Wild Boar	1.614 ± 0.874	0.101 ± 0.031	0.091 ± 0.02
MAG_4934	1105_0	SGB_127	d__Bacteria;p__Firmicutes_A;c__Clostridia;o__Lachnospirales;f__Lachnospiraceae;g__Coprococcus_A;s__	0.00047	2.7e-05	8.7e-06	Wild Boar	Wild Boar	1.715 ± 1.431	0.181 ± 0.069	0.208 ± 0.104
MAG_3413	2060_2	SGB_1270	d__Bacteria;p__Firmicutes;c__Bacilli;o__RF39;f__CAG-302;g__CAG-302;s__	0.00017	0.00032	0.0069	Duroc-JY	Duroc-SH	0.113 ± 0.044	0.371 ± 0.155	0.216 ± 0.094
MAG_4050	2061_1	SGB_1271	d__Bacteria;p__Firmicutes_A;c__Clostridia;o__Peptostreptococcales;f__Peptostreptococcaceae;g__Romboutsia;s__Romboutsia timonensis	8.4e-05	0.00011	0.002	Duroc-JY	Duroc-SH	0.2 ± 0.092	1.168 ± 0.675	0.592 ± 0.337
MAG_5201	2062_0	SGB_1272	d__Bacteria;p__Firmicutes_A;c__Clostridia;o__Peptostreptococcales;f__Peptostreptococcaceae;g__Terrisporobacter;s__	0.0012	0.0017	0.00056	Duroc-JY	Duroc-SH	0.177 ± 0.07	0.777 ± 0.53	0.492 ± 0.218
MAG_6038	2065_0	SGB_1275	d__Bacteria;p__Firmicutes_A;c__Clostridia;o__Clostridiales;f__Clostridiaceae;g__Clostridium;s__	0.00055	0.00032	0.00017	Duroc-JY	Duroc-SH	0.243 ± 0.099	0.876 ± 0.454	0.618 ± 0.241
MAG_4232	1106_1	SGB_128	d__Bacteria;p__Firmicutes;c__Bacilli;o__Lactobacillales;f__Aerococcaceae;g__Jeotgalibaca;s__Jeotgalibaca dankookensis	0.0011	0.00032	3.5e-05	Duroc-JY	Duroc-SH	0.052 ± 0.023	0.299 ± 0.489	0.152 ± 0.062
MAG_4993	2071_0	SGB_1282	d__Bacteria;p__Firmicutes_A;c__Clostridia;o__Lachnospirales;f__Lachnospiraceae;g__;s__	1.6e-05	2.7e-05	6.1e-05	Wild Boar	Wild Boar	0.135 ± 0.031	0.042 ± 0.011	0.062 ± 0.02
MAG_2728	2072_1	SGB_1283	d__Bacteria;p__Firmicutes_A;c__Clostridia;o__Oscillospirales;f__Acutalibacteraceae;g__Ruminococcus_E;s__Ruminococcus_E sp900314705	1.7e-05	0.008	8.7e-06	Duroc-JY	Duroc-SH	0.09 ± 0.017	0.359 ± 0.335	1.391 ± 1.05
MAG_2729	2078_0	SGB_1289	d__Bacteria;p__Firmicutes_A;c__Clostridia;o__TANB77;f__CAG-508;g__CAG-245;s__	1.4e-05	2.7e-05	8.7e-06	Duroc-JY	Duroc-SH	0.306 ± 0.097	1.309 ± 0.502	1.973 ± 0.592
MAG_222	1009_0	SGB_13	d__Bacteria;p__Firmicutes_C;c__;o__;f__;g__;s__	0.001	0.00051	8.7e-06	Wild Boar	Wild Boar	0.677 ± 0.516	0.102 ± 0.137	0.054 ± 0.019
MAG_4900	210_1	SGB_1315	d__Bacteria;p__Actinobacteriota;c__Coriobacteriia;o__Coriobacteriales;f__Eggerthellaceae;g__;s__	0.0023	0.0034	3.5e-05	Wild Boar	Wild Boar	0.184 ± 0.124	0.047 ± 0.033	0.034 ± 0.014
MAG_138	211_1	SGB_1326	d__Bacteria;p__Actinobacteriota;c__Coriobacteriia;o__Coriobacteriales;f__Eggerthellaceae;g__;s__	0.00045	2.7e-05	8.7e-06	Wild Boar	Wild Boar	0.182 ± 0.077	0.045 ± 0.013	0.043 ± 0.018
MAG_4734	211_1	SGB_1326	d__Bacteria;p__Actinobacteriota;c__Coriobacteriia;o__Coriobacteriales;f__Eggerthellaceae;g__;s__	0.00053	2.7e-05	8.7e-06	Wild Boar	Wild Boar	0.256 ± 0.163	0.038 ± 0.016	0.038 ± 0.015
MAG_3521	2119_1	SGB_1337	d__Bacteria;p__Firmicutes_A;c__Clostridia;o__TANB77;f__CAG-508;g__CAG-273;s__CAG-273 sp000435755	0.0081	0.0012	0.0055	Duroc-JY	Duroc-SH	0.103 ± 0.06	0.288 ± 0.139	0.316 ± 0.294
MAG_4191	2119_1	SGB_1337	d__Bacteria;p__Firmicutes_A;c__Clostridia;o__TANB77;f__CAG-508;g__CAG-273;s__	0.0011	0.0012	1.7e-05	Duroc-JY	Duroc-SH	0.114 ± 0.067	0.437 ± 0.254	0.521 ± 0.287
MAG_1478	1111_1	SGB_134	d__Bacteria;p__Firmicutes_A;c__Clostridia;o__Lachnospirales;f__Lachnospiraceae;g__Lachnospira;s__	0.00011	0.0024	3.5e-05	Duroc-JY	Duroc-SH	0.111 ± 0.059	0.304 ± 0.151	0.462 ± 0.195
MAG_5734	1111_1	SGB_134	d__Bacteria;p__Firmicutes_A;c__Clostridia;o__Lachnospirales;f__Lachnospiraceae;g__Lachnospira;s__	0.00011	2.7e-05	8.7e-06	Duroc-JY	Duroc-SH	0.231 ± 0.125	1.362 ± 0.388	1.697 ± 0.509
MAG_2127	214_1	SGB_1361	d__Bacteria;p__Actinobacteriota;c__Coriobacteriia;o__Coriobacteriales;f__QAMH01;g__;s__	3.1e-05	0.0045	3.5e-05	Wild Boar	Wild Boar	0.226 ± 0.073	0.1 ± 0.037	0.059 ± 0.022
MAG_286	215_1	SGB_1372	d__Bacteria;p__Actinobacteriota;c__Coriobacteriia;o__Coriobacteriales;f__QAMH01;g__;s__	0.0002	2.7e-05	8.7e-06	Wild Boar	Wild Boar	2.586 ± 1.398	0.037 ± 0.015	0.03 ± 0.016
MAG_386	215_2	SGB_1373	d__Bacteria;p__Actinobacteriota;c__Coriobacteriia;o__Coriobacteriales;f__QAMH01;g__;s__	0.00041	2.7e-05	8.7e-06	Wild Boar	Wild Boar	2.102 ± 2.204	0.034 ± 0.011	0.033 ± 0.017
MAG_3829	2158_1	SGB_1382	d__Bacteria;p__Firmicutes_A;c__Clostridia;o__TANB77;f__CAG-508;g__CAG-452;s__	0.0029	0.00032	0.00078	Duroc-JY	Duroc-SH	0.155 ± 0.074	0.377 ± 0.176	0.383 ± 0.177
MAG_4732	216_0	SGB_1385	d__Bacteria;p__Actinobacteriota;c__Coriobacteriia;o__Coriobacteriales;f__QAMH01;g__;s__	0.0003	0.0061	6.1e-05	Wild Boar	Wild Boar	0.148 ± 0.088	0.05 ± 0.023	0.033 ± 0.015
MAG_5473	2160_1	SGB_1386	d__Bacteria;p__Firmicutes_A;c__Clostridia;o__TANB77;f__CAG-508;g__CAG-452;s__	0.0035	0.0017	0.0026	Duroc-JY	Duroc-SH	0.215 ± 0.156	0.715 ± 0.332	0.566 ± 0.272
MAG_5150	1116_1	SGB_139	d__Bacteria;p__Firmicutes_A;c__Clostridia;o__Lachnospirales;f__Lachnospiraceae;g__Kineothrix;s__	0.00037	0.00011	1.7e-05	Wild Boar	Wild Boar	0.496 ± 0.108	0.148 ± 0.094	0.162 ± 0.057
MAG_4955	2169_0	SGB_1395	d__Bacteria;p__Firmicutes_A;c__Clostridia;o__TANB77;f__CAG-508;g__UBA7001;s__	0.0031	0.008	3.5e-05	Wild Boar	Wild Boar	0.196 ± 0.056	0.094 ± 0.117	0.059 ± 0.034
MAG_5875	217_1	SGB_1396	d__Bacteria;p__Actinobacteriota;c__Coriobacteriia;o__Coriobacteriales;f__Atopobiaceae;g__;s__	0.00011	0.00011	0.0011	Wild Boar	Wild Boar	0.126 ± 0.072	0.023 ± 0.009	0.037 ± 0.02
MAG_333	1117_1	SGB_140	d__Bacteria;p__Firmicutes_A;c__Clostridia;o__Lachnospirales;f__Lachnospiraceae;g__Acetatifactor;s__	0.00032	5.4e-05	1.7e-05	Wild Boar	Wild Boar	1.929 ± 3.703	0.173 ± 0.077	0.198 ± 0.066
MAG_5014	2173_1	SGB_1400	d__Bacteria;p__Firmicutes;c__Bacilli;o__RF39;f__CAG-611;g__UBA3789;s__	0.00052	2.7e-05	8.7e-06	Duroc-JY	Duroc-SH	0.075 ± 0.039	0.583 ± 0.288	0.579 ± 0.232
MAG_5752	2173_2	SGB_1401	d__Bacteria;p__Firmicutes;c__Bacilli;o__RF39;f__CAG-611;g__UBA3789;s__	0.00015	2.7e-05	8.7e-06	Duroc-JY	Duroc-SH	0.084 ± 0.042	3.506 ± 3.08	1.683 ± 1.056
MAG_1949	2178_1	SGB_1406	d__Bacteria;p__Firmicutes;c__Bacilli;o__RF39;f__CAG-611;g__CAG-877;s__	0.006	0.00032	0.0055	Duroc-JY	Duroc-SH	0.036 ± 0.019	0.192 ± 0.153	0.342 ± 0.389
MAG_5546	2178_1	SGB_1406	d__Bacteria;p__Firmicutes;c__Bacilli;o__RF39;f__CAG-611;g__CAG-877;s__	0.004	2.7e-05	0.0055	Duroc-JY	Duroc-SH	0.048 ± 0.025	0.301 ± 0.209	0.53 ± 0.967
MAG_6257	218_1	SGB_1408	d__Bacteria;p__Actinobacteriota;c__Coriobacteriia;o__Coriobacteriales;f__Atopobiaceae;g__UBA7748;s__UBA7748 sp900314535	2.4e-06	2.7e-05	0.0011	Wild Boar	Duroc-SH	0.059 ± 0.042	0.009 ± 0.004	0.085 ± 0.298
MAG_543	1118_1	SGB_141	d__Bacteria;p__Firmicutes_A;c__Clostridia;o__Lachnospirales;f__Lachnospiraceae;g__Eubacterium_I;s__	1.1e-05	2.7e-05	8.7e-06	Wild Boar	Wild Boar	3.843 ± 6.092	0.123 ± 0.037	0.2 ± 0.085
MAG_2267	2184_0	SGB_1413	d__Bacteria;p__Firmicutes;c__Bacilli;o__RF39;f__CAG-611;g__;s__	0.00014	5.4e-05	0.00056	Duroc-JY	Duroc-SH	0.123 ± 0.067	0.946 ± 0.618	0.439 ± 0.276
MAG_749	2188_0	SGB_1417	d__Bacteria;p__Firmicutes;c__Bacilli;o__RF39;f__CAG-1000;g__CAG-582;s__	0.00052	2.7e-05	8.7e-06	Duroc-JY	Duroc-SH	0.071 ± 0.037	0.439 ± 0.239	0.447 ± 0.227
MAG_4488	219_1	SGB_1419	d__Bacteria;p__Actinobacteriota;c__Coriobacteriia;o__Coriobacteriales;f__Coriobacteriaceae;g__Collinsella;s__Collinsella sp002391315	3.2e-06	0.0061	1.7e-05	Duroc-JY	Duroc-SH	0.055 ± 0.031	0.133 ± 0.082	0.332 ± 0.136
MAG_6178	219_1	SGB_1419	d__Bacteria;p__Actinobacteriota;c__Coriobacteriia;o__Coriobacteriales;f__Coriobacteriaceae;g__Collinsella;s__Collinsella sp002391315	2e-06	0.0017	1.7e-05	Duroc-JY	Duroc-SH	0.043 ± 0.031	0.133 ± 0.078	0.336 ± 0.135
MAG_255	1119_0	SGB_142	d__Bacteria;p__Firmicutes_A;c__Clostridia;o__Lachnospirales;f__Lachnospiraceae;g__Eubacterium_I;s__	0.00018	2.7e-05	8.7e-06	Wild Boar	Wild Boar	4.178 ± 3.569	0.291 ± 0.06	0.361 ± 0.123
MAG_6060	2196_1	SGB_1426	d__Bacteria;p__Firmicutes;c__Bacilli;o__RF39;f__CAG-1000;g__CAG-1000;s__	0.00026	2.7e-05	8.7e-06	Duroc-JY	Duroc-SH	0.151 ± 0.092	1.809 ± 0.893	1.397 ± 0.569
MAG_5456	2198_1	SGB_1428	d__Bacteria;p__Firmicutes;c__Bacilli;o__RF39;f__CAG-1000;g__CAG-1000;s__CAG-1000 sp000436975	0.00035	2.7e-05	8.7e-06	Duroc-JY	Duroc-SH	0.061 ± 0.033	0.781 ± 0.859	0.887 ± 0.584
MAG_4741	112_0	SGB_143	d__Bacteria;p__Actinobacteriota;c__Actinobacteria;o__Mycobacteriales;f__Mycobacteriaceae;g__Corynebacterium;s__	2.2e-05	5.4e-05	0.00026	Wild Boar	Wild Boar	0.056 ± 0.043	0.008 ± 0.003	0.012 ± 0.005
MAG_551	22_0	SGB_1430	d__Bacteria;p__Firmicutes_A;c__Clostridia;o__Oscillospirales;f__Acutalibacteraceae;g__;s__	0.00034	2.7e-05	6.1e-05	Wild Boar	Wild Boar	1.481 ± 1.465	0.076 ± 0.023	0.111 ± 0.099
MAG_6311	220_1	SGB_1431	d__Bacteria;p__Actinobacteriota;c__Coriobacteriia;o__Coriobacteriales;f__Atopobiaceae;g__Olsenella;s__	4.1e-05	2.7e-05	0.00017	Wild Boar	Wild Boar	0.134 ± 0.074	0.021 ± 0.009	0.035 ± 0.031
MAG_5480	2201_1	SGB_1434	d__Bacteria;p__Firmicutes;c__Bacilli;o__RF39;f__CAG-1000;g__CAG-460;s__CAG-460 sp000437315	5.5e-05	0.0045	0.0001	Duroc-JY	Duroc-SH	0.058 ± 0.035	0.242 ± 0.167	0.499 ± 0.258
MAG_5594	2201_1	SGB_1434	d__Bacteria;p__Firmicutes;c__Bacilli;o__RF39;f__CAG-1000;g__CAG-460;s__CAG-460 sp000437315	0.00013	0.0061	0.0001	Duroc-JY	Duroc-SH	0.07 ± 0.042	0.272 ± 0.171	0.504 ± 0.27
MAG_2988	2204_2	SGB_1439	d__Bacteria;p__Firmicutes;c__Bacilli;o__RF39;f__CAG-1000;g__;s__	5.5e-05	2.7e-05	8.7e-06	Duroc-JY	Duroc-SH	0.163 ± 0.119	2.345 ± 2.172	3.571 ± 2.149
MAG_5399	2204_2	SGB_1439	d__Bacteria;p__Firmicutes;c__Bacilli;o__RF39;f__CAG-1000;g__;s__	0.0011	0.00019	0.0034	Duroc-JY	Duroc-SH	0.045 ± 0.032	0.17 ± 0.075	0.126 ± 0.069
MAG_364	1120_0	SGB_144	d__Bacteria;p__Firmicutes_A;c__Clostridia;o__Lachnospirales;f__Lachnospiraceae;g__Eubacterium_I;s__	1.7e-05	2.7e-05	6.1e-05	Wild Boar	Wild Boar	2.357 ± 3.046	0.365 ± 0.104	0.555 ± 0.204
MAG_1933	2205_1	SGB_1440	d__Bacteria;p__Firmicutes;c__Bacilli;o__RF39;f__CAG-611;g__CAG-611;s__	0.0043	0.0061	0.0015	Duroc-JY	Duroc-SH	0.066 ± 0.031	0.173 ± 0.098	0.245 ± 0.164
MAG_5478	2206_1	SGB_1441	d__Bacteria;p__Firmicutes;c__Bacilli;o__RF39;f__UBA5348;g__CAG-1193;s__	0.00051	2.7e-05	8.7e-06	Duroc-JY	Duroc-SH	0.076 ± 0.012	0.717 ± 0.306	0.749 ± 0.3
MAG_1930	2207_1	SGB_1442	d__Bacteria;p__Firmicutes;c__Bacilli;o__RF39;f__CAG-1000;g__CAG-533;s__	0.0016	5.4e-05	0.00056	Duroc-JY	Duroc-SH	0.051 ± 0.031	0.241 ± 0.111	0.337 ± 0.249
MAG_2980	2207_1	SGB_1442	d__Bacteria;p__Firmicutes;c__Bacilli;o__RF39;f__CAG-1000;g__CAG-533;s__	8.6e-05	2.7e-05	8.7e-06	Duroc-JY	Duroc-SH	0.074 ± 0.029	0.373 ± 0.169	0.595 ± 0.304
MAG_6151	221_0	SGB_1445	d__Bacteria;p__Actinobacteriota;c__Coriobacteriia;o__Coriobacteriales;f__Atopobiaceae;g__Olsenella_C;s__	1.9e-05	0.00011	0.0043	Wild Boar	Duroc-SH	0.129 ± 0.063	0.025 ± 0.015	0.168 ± 0.556
MAG_2825	2210_1	SGB_1446	d__Bacteria;p__Firmicutes;c__Bacilli;o__RF39;f__CAG-1000;g__CAG-533;s__CAG-533 sp000434495	0.001	2.7e-05	0.00017	Duroc-JY	Duroc-SH	0.021 ± 0.007	0.219 ± 0.116	0.248 ± 0.22
MAG_3323	2210_1	SGB_1446	d__Bacteria;p__Firmicutes;c__Bacilli;o__RF39;f__CAG-1000;g__CAG-533;s__CAG-533 sp000434495	3.8e-06	2.7e-05	8.7e-06	Duroc-JY	Duroc-SH	0.028 ± 0.018	0.282 ± 0.135	0.51 ± 0.162
MAG_3507	2210_1	SGB_1446	d__Bacteria;p__Firmicutes;c__Bacilli;o__RF39;f__CAG-1000;g__CAG-533;s__CAG-533 sp000434495	0.00052	2.7e-05	8.7e-06	Duroc-JY	Duroc-SH	0.03 ± 0.019	0.363 ± 0.264	0.277 ± 0.108
MAG_4086	2210_1	SGB_1446	d__Bacteria;p__Firmicutes;c__Bacilli;o__RF39;f__CAG-1000;g__CAG-533;s__CAG-533 sp000434495	0.00099	2.7e-05	0.00017	Duroc-JY	Duroc-SH	0.027 ± 0.015	0.229 ± 0.093	0.227 ± 0.133
MAG_1818	2210_2	SGB_1447	d__Bacteria;p__Firmicutes;c__Bacilli;o__RF39;f__CAG-1000;g__CAG-533;s__CAG-533 sp000434495	0.00068	2.7e-05	0.00017	Duroc-JY	Duroc-SH	0.032 ± 0.014	0.329 ± 0.16	0.277 ± 0.172
MAG_3399	2210_2	SGB_1447	d__Bacteria;p__Firmicutes;c__Bacilli;o__RF39;f__CAG-1000;g__CAG-533;s__CAG-533 sp003150195	0.00015	0.00011	3.5e-05	Duroc-JY	Duroc-SH	0.042 ± 0.017	0.195 ± 0.08	0.272 ± 0.105
MAG_3979	2210_2	SGB_1447	d__Bacteria;p__Firmicutes;c__Bacilli;o__RF39;f__CAG-1000;g__CAG-533;s__CAG-533 sp000434495	0.00066	2.7e-05	0.00017	Duroc-JY	Duroc-SH	0.034 ± 0.022	0.307 ± 0.151	0.264 ± 0.17
MAG_4101	2210_2	SGB_1447	d__Bacteria;p__Firmicutes;c__Bacilli;o__RF39;f__CAG-1000;g__CAG-533;s__CAG-533 sp000434495	0.002	0.00051	0.00038	Duroc-JY	Duroc-SH	0.058 ± 0.083	0.291 ± 0.136	0.336 ± 0.179
MAG_6167	1121_1	SGB_145	d__Bacteria;p__Firmicutes_A;c__Clostridia;o__Lachnospirales;f__Lachnospiraceae;g__Eisenbergiella;s__Eisenbergiella massiliensis	2.4e-05	2.7e-05	8.7e-06	Wild Boar	Wild Boar	0.377 ± 0.055	0.1 ± 0.02	0.13 ± 0.037
MAG_1222	2217_1	SGB_1455	d__Bacteria;p__Firmicutes;c__Bacilli;o__RF39;f__CAG-302;g__CAG-302;s__	0.00049	0.00019	3.5e-05	Duroc-JY	Duroc-SH	0.057 ± 0.025	0.212 ± 0.092	0.167 ± 0.071
MAG_2867	2217_1	SGB_1455	d__Bacteria;p__Firmicutes;c__Bacilli;o__RF39;f__CAG-302;g__CAG-302;s__	0.014	0.0034	0.0069	Duroc-JY	Duroc-SH	0.038 ± 0.024	0.103 ± 0.047	0.12 ± 0.088
MAG_4480	2217_1	SGB_1455	d__Bacteria;p__Firmicutes;c__Bacilli;o__RF39;f__CAG-302;g__CAG-302;s__	0.00026	2.7e-05	8.7e-06	Duroc-JY	Duroc-SH	0.109 ± 0.036	0.553 ± 0.314	0.662 ± 0.233
MAG_5584	2217_1	SGB_1455	d__Bacteria;p__Firmicutes;c__Bacilli;o__RF39;f__CAG-302;g__CAG-302;s__	0.00037	2.7e-05	0.00017	Duroc-JY	Duroc-SH	0.058 ± 0.04	0.338 ± 0.206	0.233 ± 0.126
MAG_6288	2218_2	SGB_1457	d__Bacteria;p__Firmicutes;c__Bacilli;o__RF39;f__CAG-302;g__CAG-302;s__	2.6e-05	2.7e-05	8.7e-06	Duroc-JY	Duroc-SH	0.083 ± 0.038	0.617 ± 0.451	1.066 ± 0.459
MAG_2532	2218_3	SGB_1458	d__Bacteria;p__Firmicutes;c__Bacilli;o__RF39;f__CAG-302;g__CAG-302;s__	0.00035	2.7e-05	8.7e-06	Duroc-JY	Duroc-SH	0.058 ± 0.029	0.375 ± 0.241	0.444 ± 0.2
MAG_4117	1122_1	SGB_146	d__Bacteria;p__Firmicutes_A;c__Clostridia;o__Lachnospirales;f__Lachnospiraceae;g__;s__	0.0014	0.00032	0.0001	Wild Boar	Wild Boar	0.687 ± 0.123	0.359 ± 0.151	0.339 ± 0.147
MAG_6335	222_0	SGB_1460	d__Bacteria;p__Actinobacteriota;c__Coriobacteriia;o__Coriobacteriales;f__Atopobiaceae;g__RUG001;s__RUG001 sp900314575	4.2e-05	5.4e-05	0.00056	Wild Boar	Wild Boar	0.149 ± 0.079	0.022 ± 0.011	0.055 ± 0.098
MAG_2045	2223_1	SGB_1465	d__Bacteria;p__Firmicutes;c__Bacilli;o__RF39;f__CAG-302;g__CAG-302;s__	0.0075	0.0034	0.0015	Duroc-JY	Duroc-SH	0.061 ± 0.038	0.234 ± 0.233	0.184 ± 0.139
MAG_5056	2223_1	SGB_1465	d__Bacteria;p__Firmicutes;c__Bacilli;o__RF39;f__CAG-302;g__CAG-302;s__	0.0052	0.0017	0.0026	Duroc-JY	Duroc-SH	0.044 ± 0.028	0.201 ± 0.159	0.154 ± 0.122
MAG_1405	2225_1	SGB_1467	d__Bacteria;p__Firmicutes;c__Bacilli;o__RF39;f__CAG-302;g__CAG-302;s__CAG-302 sp001916775	6.5e-05	0.00032	8.7e-06	Duroc-JY	Duroc-SH	0.046 ± 0.03	0.231 ± 0.125	0.42 ± 0.256
MAG_5174	2225_1	SGB_1467	d__Bacteria;p__Firmicutes;c__Bacilli;o__RF39;f__CAG-302;g__CAG-302;s__CAG-302 sp001916775	8.1e-05	2.7e-05	8.7e-06	Duroc-JY	Duroc-SH	0.074 ± 0.036	0.463 ± 0.173	0.931 ± 1.257
MAG_6207	2225_1	SGB_1467	d__Bacteria;p__Firmicutes;c__Bacilli;o__RF39;f__CAG-302;g__CAG-302;s__CAG-302 sp001916775	1.3e-05	0.0024	8.7e-06	Duroc-JY	Duroc-SH	0.054 ± 0.03	0.176 ± 0.096	0.389 ± 0.208
MAG_4971	1123_0	SGB_147	d__Bacteria;p__Firmicutes_A;c__Clostridia;o__Lachnospirales;f__Lachnospiraceae;g__;s__	0.00049	2.7e-05	8.7e-06	Wild Boar	Wild Boar	0.693 ± 0.137	0.255 ± 0.071	0.279 ± 0.101
MAG_5284	2231_0	SGB_1474	d__Bacteria;p__Firmicutes;c__Bacilli;o__RF39;f__CAG-1000;g__CAG-605;s__CAG-605 sp000433475	0.00039	0.0034	0.00078	Duroc-JY	Duroc-SH	0.073 ± 0.041	0.47 ± 0.574	1.2 ± 0.89
MAG_4352	1124_0	SGB_148	d__Bacteria;p__Firmicutes_A;c__Clostridia;o__Lachnospirales;f__Lachnospiraceae;g__CAG-56;s__	0.00022	2.7e-05	0.00026	Wild Boar	Wild Boar	0.67 ± 0.102	0.304 ± 0.101	0.402 ± 0.139
MAG_2455	2238_1	SGB_1481	d__Bacteria;p__Firmicutes;c__Bacilli;o__RF39;f__CAG-302;g__CAG-914;s__CAG-914 sp000437895	0.001	0.00011	0.00078	Duroc-JY	Duroc-SH	0.05 ± 0.032	0.277 ± 0.223	0.228 ± 0.272
MAG_4404	224_0	SGB_1483	d__Bacteria;p__Actinobacteriota;c__Coriobacteriia;o__Coriobacteriales;f__Atopobiaceae;g__Olsenella_B;s__	0.0089	0.0045	0.0034	Wild Boar	Wild Boar	0.101 ± 0.054	0.034 ± 0.023	0.039 ± 0.033
MAG_3742	2242_1	SGB_1486	d__Bacteria;p__Firmicutes;c__Bacilli;o__RF39;f__CAG-302;g__;s__	5.4e-05	2.7e-05	0.0011	Duroc-JY	Duroc-SH	0.064 ± 0.011	0.246 ± 0.117	0.15 ± 0.121
MAG_4520	2242_1	SGB_1486	d__Bacteria;p__Firmicutes;c__Bacilli;o__RF39;f__CAG-302;g__;s__	0.00057	2.7e-05	1.7e-05	Duroc-JY	Duroc-SH	0.046 ± 0.022	0.257 ± 0.186	0.278 ± 0.297
MAG_4478	1125_0	SGB_149	d__Bacteria;p__Firmicutes_A;c__Clostridia;o__Lachnospirales;f__Lachnospiraceae;g__CAG-56;s__	3.3e-05	2.7e-05	6.1e-05	Wild Boar	Wild Boar	0.438 ± 0.093	0.149 ± 0.041	0.213 ± 0.069
MAG_6264	225_0	SGB_1494	d__Bacteria;p__Actinobacteriota;c__Coriobacteriia;o__Coriobacteriales;f__Atopobiaceae;g__Olsenella_B;s__Olsenella_B sp000752675	2.6e-05	2.7e-05	0.00038	Wild Boar	Wild Boar	0.102 ± 0.049	0.024 ± 0.009	0.049 ± 0.069
MAG_2537	2252_1	SGB_1497	d__Bacteria;p__Firmicutes;c__Bacilli;o__RF39;f__CAG-611;g__CAG-451;s__	1.6e-05	2.7e-05	8.7e-06	Duroc-JY	Duroc-SH	0.094 ± 0.045	0.847 ± 0.652	1.639 ± 0.562
MAG_5614	2253_1	SGB_1498	d__Bacteria;p__Firmicutes;c__Bacilli;o__RF39;f__CAG-611;g__UBA3789;s__	0.00052	2.7e-05	8.7e-06	Duroc-JY	Duroc-SH	0.074 ± 0.035	1.365 ± 1.067	1.065 ± 0.572
MAG_2587	2255_1	SGB_1500	d__Bacteria;p__Firmicutes;c__Bacilli;o__RF39;f__CAG-611;g__CAG-710;s__CAG-710 sp000432595	0.00021	0.00032	0.0001	Duroc-JY	Duroc-SH	0.084 ± 0.023	0.369 ± 0.168	0.564 ± 0.286
MAG_3100	2256_1	SGB_1501	d__Bacteria;p__Firmicutes;c__Bacilli;o__RF39;f__CAG-611;g__CAG-710;s__	0.0055	0.008	0.00026	Duroc-JY	Duroc-SH	0.067 ± 0.027	0.142 ± 0.075	0.133 ± 0.038
MAG_697	2258_1	SGB_1503	d__Bacteria;p__Firmicutes;c__Bacilli;o__RF39;f__CAG-611;g__;s__	0.0014	0.0008	0.0001	Duroc-JY	Duroc-SH	0.041 ± 0.016	0.172 ± 0.097	0.137 ± 0.057
MAG_5523	2259_1	SGB_1505	d__Bacteria;p__Firmicutes;c__Bacilli;o__RF39;f__CAG-611;g__CAG-611;s__	0.0011	0.0017	3.5e-05	Duroc-JY	Duroc-SH	0.091 ± 0.046	0.333 ± 0.253	0.4 ± 0.221
MAG_4902	1127_0	SGB_151	d__Bacteria;p__Firmicutes_A;c__Clostridia;o__Lachnospirales;f__Lachnospiraceae;g__GCA-900066135;s__	0.00011	2.7e-05	6.1e-05	Wild Boar	Wild Boar	0.524 ± 0.137	0.153 ± 0.044	0.216 ± 0.091
MAG_1975	2277_1	SGB_1525	d__Bacteria;p__Firmicutes;c__Bacilli;o__RF39;f__CAG-822;g__;s__	0.0051	0.0045	0.00038	Duroc-JY	Duroc-SH	0.069 ± 0.035	0.201 ± 0.12	0.186 ± 0.098
MAG_2063	2285_1	SGB_1534	d__Bacteria;p__Firmicutes;c__Bacilli;o__RF39;f__CAG-822;g__UBA3631;s__	0.00028	2.7e-05	8.7e-06	Duroc-JY	Duroc-SH	0.058 ± 0.029	0.252 ± 0.087	0.278 ± 0.087
MAG_3931	2287_1	SGB_1537	d__Bacteria;p__Firmicutes;c__Bacilli;o__RF39;f__CAG-822;g__UBA3631;s__	0.014	0.0061	0.0069	Duroc-JY	Duroc-SH	0.064 ± 0.035	0.16 ± 0.107	0.119 ± 0.039
MAG_680	113_1	SGB_154	d__Bacteria;p__Actinobacteriota;c__Actinobacteria;o__Actinomycetales;f__Micrococcaceae;g__Yaniella;s__	0.0024	0.00051	0.00038	Wild Boar	Wild Boar	0.023 ± 0.023	0.001 ± 0.001	0.002 ± 0.001
MAG_31	229_0	SGB_1540	d__Bacteria;p__Firmicutes_A;c__Clostridia;o__Oscillospirales;f__Acutalibacteraceae;g__;s__	0.0084	0.0034	0.002	Wild Boar	Wild Boar	0.374 ± 0.145	0.152 ± 0.097	0.155 ± 0.107
MAG_6329	2295_0	SGB_1546	d__Bacteria;p__Firmicutes;c__Bacilli;o__RF39;f__CAG-302;g__UBA6414;s__	0.00041	2.7e-05	8.7e-06	Duroc-JY	Duroc-SH	0.118 ± 0.031	0.513 ± 0.272	0.573 ± 0.242
MAG_1969	2298_1	SGB_1549	d__Bacteria;p__Firmicutes;c__Bacilli;o__RF39;f__CAG-822;g__UBA5578;s__	0.0053	0.0034	0.00078	Duroc-JY	Duroc-SH	0.066 ± 0.028	0.192 ± 0.132	0.184 ± 0.071
MAG_4785	23_0	SGB_1551	d__Bacteria;p__Firmicutes_A;c__Clostridia;o__Oscillospirales;f__Acutalibacteraceae;g__;s__	2.2e-06	0.00011	8.7e-06	Wild Boar	Wild Boar	0.331 ± 0.169	0.062 ± 0.036	0.031 ± 0.009
MAG_4810	230_1	SGB_1552	d__Bacteria;p__Verrucomicrobiota;c__Lentisphaeria;o__Victivallales;f__UBA1829;g__UBA1829;s__	0.0029	2.7e-05	0.0026	Duroc-JY	Duroc-SH	0.138 ± 0.019	0.266 ± 0.078	0.285 ± 0.112
MAG_610	2300_1	SGB_1553	d__Bacteria;p__Firmicutes;c__Bacilli;o__RF39;f__CAG-433;g__CAG-594;s__	0.0094	0.0045	0.002	Duroc-JY	Duroc-SH	0.047 ± 0.026	0.128 ± 0.06	0.133 ± 0.084
MAG_6113	2322_0	SGB_1578	d__Bacteria;p__Firmicutes;c__Bacilli;o__RFN20;f__CAG-826;g__;s__	1.4e-06	2.7e-05	0.0034	Duroc-JY	Duroc-SH	0.254 ± 0.274	1.714 ± 0.721	0.737 ± 0.299
MAG_6285	1133_1	SGB_158	d__Bacteria;p__Firmicutes_A;c__Clostridia;o__Lachnospirales;f__Lachnospiraceae;g__UBA11774;s__	8e-05	0.00011	0.0087	Wild Boar	Wild Boar	0.224 ± 0.111	0.066 ± 0.025	0.111 ± 0.05
MAG_5227	2327_1	SGB_1583	d__Bacteria;p__Firmicutes_A;c__Clostridia;o__Lachnospirales;f__Lachnospiraceae;g__Clostridium_M;s__	2.5e-06	2.7e-05	8.7e-06	Wild Boar	Wild Boar	0.257 ± 0.067	0.063 ± 0.013	0.095 ± 0.027
MAG_4299	2328_1	SGB_1584	d__Bacteria;p__Firmicutes_A;c__Clostridia;o__Lachnospirales;f__Lachnospiraceae;g__Clostridium_M;s__	9.8e-06	2.7e-05	3.5e-05	Wild Boar	Wild Boar	0.269 ± 0.071	0.069 ± 0.016	0.109 ± 0.046
MAG_4440	2329_1	SGB_1585	d__Bacteria;p__Firmicutes_A;c__Clostridia;o__Lachnospirales;f__Lachnospiraceae;g__Clostridium_M;s__Clostridium_M clostridioforme	1.6e-06	2.7e-05	8.7e-06	Wild Boar	Wild Boar	0.433 ± 0.071	0.089 ± 0.013	0.126 ± 0.031
MAG_1498	2331_1	SGB_1588	d__Bacteria;p__Firmicutes_A;c__Clostridia;o__Peptostreptococcales;f__Anaerovoracaceae;g__UBA1739;s__	0.0028	0.0012	0.00038	Wild Boar	Wild Boar	0.4 ± 0.135	0.149 ± 0.081	0.163 ± 0.086
MAG_638	1134_1	SGB_159	d__Bacteria;p__Firmicutes_A;c__Clostridia;o__Lachnospirales;f__Lachnospiraceae;g__14-2;s__	0.00016	5.4e-05	0.0015	Wild Boar	Wild Boar	0.647 ± 0.359	0.187 ± 0.065	0.279 ± 0.122
MAG_4089	2333_1	SGB_1590	d__Bacteria;p__Firmicutes;c__Bacilli;o__Bacillales_A;f__Planococcaceae;g__Rummeliibacillus;s__	0.00031	5.4e-05	3.5e-05	Duroc-JY	Duroc-SH	0.069 ± 0.024	0.194 ± 0.046	0.239 ± 0.103
MAG_4215	2334_0	SGB_1591	d__Bacteria;p__Firmicutes;c__Bacilli;o__Bacillales_A;f__Planococcaceae;g__Rummeliibacillus;s__Rummeliibacillus stabekisii	0.00051	2.7e-05	8.7e-06	Duroc-JY	Duroc-SH	0.201 ± 0.079	0.67 ± 0.123	0.655 ± 0.152
MAG_4028	2336_0	SGB_1593	d__Bacteria;p__Firmicutes;c__Bacilli;o__Bacillales_A;f__Planococcaceae;g__Planococcus_A;s__	0.00089	0.00011	3.5e-05	Duroc-JY	Duroc-SH	0.05 ± 0.022	0.132 ± 0.069	0.12 ± 0.028
MAG_1695	2337_1	SGB_1594	d__Bacteria;p__Firmicutes;c__Bacilli;o__Erysipelotrichales;f__Erysipelotrichaceae;g__Solobacterium;s__	3.2e-06	2.7e-05	8.7e-06	Duroc-JY	Duroc-SH	0.052 ± 0.024	0.252 ± 0.068	0.367 ± 0.098
MAG_2218	2337_1	SGB_1594	d__Bacteria;p__Firmicutes;c__Bacilli;o__Erysipelotrichales;f__Erysipelotrichaceae;g__Solobacterium;s__	3.6e-05	0.00032	0.0001	Duroc-JY	Duroc-SH	0.109 ± 0.046	0.276 ± 0.079	0.384 ± 0.114
MAG_2449	2337_1	SGB_1594	d__Bacteria;p__Firmicutes;c__Bacilli;o__Erysipelotrichales;f__Erysipelotrichaceae;g__Solobacterium;s__	5e-06	2.7e-05	3.5e-05	Duroc-JY	Duroc-SH	0.075 ± 0.027	0.269 ± 0.068	0.401 ± 0.113
MAG_3926	2337_1	SGB_1594	d__Bacteria;p__Firmicutes;c__Bacilli;o__Erysipelotrichales;f__Erysipelotrichaceae;g__Solobacterium;s__	2e-06	0.00019	1.7e-05	Duroc-JY	Duroc-SH	0.08 ± 0.032	0.223 ± 0.061	0.368 ± 0.103
MAG_5277	2337_1	SGB_1594	d__Bacteria;p__Firmicutes;c__Bacilli;o__Erysipelotrichales;f__Erysipelotrichaceae;g__Solobacterium;s__	1.1e-06	0.00032	8.7e-06	Duroc-JY	Duroc-SH	0.068 ± 0.025	0.21 ± 0.083	0.395 ± 0.112
MAG_5736	2337_1	SGB_1594	d__Bacteria;p__Firmicutes;c__Bacilli;o__Erysipelotrichales;f__Erysipelotrichaceae;g__Solobacterium;s__	1.1e-05	0.00051	6.1e-05	Duroc-JY	Duroc-SH	0.101 ± 0.068	0.257 ± 0.083	0.382 ± 0.109
MAG_5770	2337_1	SGB_1594	d__Bacteria;p__Firmicutes;c__Bacilli;o__Erysipelotrichales;f__Erysipelotrichaceae;g__Solobacterium;s__	8.3e-07	0.00019	8.7e-06	Duroc-JY	Duroc-SH	0.026 ± 0.01	0.127 ± 0.058	0.273 ± 0.086
MAG_624	2338_1	SGB_1595	d__Bacteria;p__Firmicutes;c__Bacilli;o__Erysipelotrichales;f__Erysipelotrichaceae;g__Solobacterium;s__	5.9e-06	0.00032	1.7e-05	Duroc-JY	Duroc-SH	0.033 ± 0.013	0.092 ± 0.035	0.181 ± 0.093
MAG_1273	2338_1	SGB_1595	d__Bacteria;p__Firmicutes;c__Bacilli;o__Erysipelotrichales;f__Erysipelotrichaceae;g__Solobacterium;s__	0.003	0.008	0.0055	Duroc-JY	Duroc-SH	0.107 ± 0.11	0.227 ± 0.077	0.29 ± 0.101
MAG_1579	2338_1	SGB_1595	d__Bacteria;p__Firmicutes;c__Bacilli;o__Erysipelotrichales;f__Erysipelotrichaceae;g__Solobacterium;s__	1.2e-05	0.0008	3.5e-05	Duroc-JY	Duroc-SH	0.036 ± 0.01	0.083 ± 0.034	0.16 ± 0.064
MAG_1882	2338_1	SGB_1595	d__Bacteria;p__Firmicutes;c__Bacilli;o__Erysipelotrichales;f__Erysipelotrichaceae;g__Solobacterium;s__	5.4e-06	5.4e-05	1.7e-05	Duroc-JY	Duroc-SH	0.037 ± 0.013	0.134 ± 0.056	0.231 ± 0.078
MAG_1946	2338_1	SGB_1595	d__Bacteria;p__Firmicutes;c__Bacilli;o__Erysipelotrichales;f__Erysipelotrichaceae;g__Solobacterium;s__	8.1e-06	5.4e-05	8.7e-06	Duroc-JY	Duroc-SH	0.051 ± 0.024	0.186 ± 0.077	0.323 ± 0.118
MAG_2048	2338_1	SGB_1595	d__Bacteria;p__Firmicutes;c__Bacilli;o__Erysipelotrichales;f__Erysipelotrichaceae;g__Solobacterium;s__	3.5e-06	0.0034	6.1e-05	Duroc-JY	Duroc-SH	0.044 ± 0.024	0.104 ± 0.034	0.186 ± 0.061
MAG_2272	2338_1	SGB_1595	d__Bacteria;p__Firmicutes;c__Bacilli;o__Erysipelotrichales;f__Erysipelotrichaceae;g__Solobacterium;s__	2.2e-06	0.00032	8.7e-06	Duroc-JY	Duroc-SH	0.019 ± 0.006	0.057 ± 0.028	0.12 ± 0.049
MAG_3097	2338_1	SGB_1595	d__Bacteria;p__Firmicutes;c__Bacilli;o__Erysipelotrichales;f__Erysipelotrichaceae;g__Solobacterium;s__	1.7e-07	0.00011	8.7e-06	Duroc-JY	Duroc-SH	0.041 ± 0.013	0.107 ± 0.04	0.255 ± 0.082
MAG_3235	2338_1	SGB_1595	d__Bacteria;p__Firmicutes;c__Bacilli;o__Erysipelotrichales;f__Erysipelotrichaceae;g__Solobacterium;s__	7.7e-06	0.00011	3.5e-05	Duroc-JY	Duroc-SH	0.051 ± 0.022	0.136 ± 0.043	0.238 ± 0.084
MAG_3862	2338_1	SGB_1595	d__Bacteria;p__Firmicutes;c__Bacilli;o__Erysipelotrichales;f__Erysipelotrichaceae;g__Solobacterium;s__	2.1e-05	0.0061	0.0001	Duroc-JY	Duroc-SH	0.031 ± 0.01	0.073 ± 0.036	0.151 ± 0.061
MAG_4659	234_0	SGB_1597	d__Bacteria;p__Firmicutes_A;c__Clostridia;o__Oscillospirales;f__Ruminococcaceae;g__;s__	0.00015	0.00032	1.7e-05	Wild Boar	Wild Boar	0.104 ± 0.044	0.038 ± 0.013	0.028 ± 0.011
MAG_6265	2340_1	SGB_1598	d__Bacteria;p__Firmicutes;c__Bacilli;o__Erysipelotrichales;f__Erysipelotrichaceae;g__Solobacterium;s__Solobacterium sp900290205	0.0021	2.7e-05	0.0069	Wild Boar	Duroc-SH	0.118 ± 0.024	0.059 ± 0.012	0.169 ± 0.447
MAG_6322	2341_1	SGB_1599	d__Bacteria;p__Firmicutes;c__Bacilli;o__Erysipelotrichales;f__Erysipelotrichaceae;g__Solobacterium;s__Solobacterium sp900343155	1.4e-06	2.7e-05	0.0055	Wild Boar	Duroc-SH	0.142 ± 0.098	0.026 ± 0.007	0.152 ± 0.457
MAG_2592	1011_1	SGB_16	d__Bacteria;p__Proteobacteria;c__Gammaproteobacteria;o__Enterobacterales;f__Enterobacteriaceae;g__Escherichia;s__Escherichia flexneri	0.00012	5.4e-05	0.0026	Duroc-JY	Duroc-SH	0.179 ± 0.087	0.532 ± 0.154	0.378 ± 0.131
MAG_221	1011_1	SGB_16	d__Bacteria;p__Proteobacteria;c__Gammaproteobacteria;o__Enterobacterales;f__Enterobacteriaceae;g__Escherichia;s__Escherichia coli	0.0025	0.00032	0.00056	Wild Boar	Wild Boar	0.345 ± 0.595	0.023 ± 0.021	0.022 ± 0.02
MAG_287	1011_1	SGB_16	d__Bacteria;p__Proteobacteria;c__Gammaproteobacteria;o__Enterobacterales;f__Enterobacteriaceae;g__Escherichia;s__Escherichia coli_D	0.00096	0.00019	0.0001	Wild Boar	Wild Boar	0.872 ± 0.959	0.037 ± 0.029	0.031 ± 0.026
MAG_368	1011_1	SGB_16	d__Bacteria;p__Proteobacteria;c__Gammaproteobacteria;o__Enterobacterales;f__Enterobacteriaceae;g__Escherichia;s__Escherichia coli	0.0087	0.008	0.0015	Wild Boar	Wild Boar	0.288 ± 0.445	0.034 ± 0.027	0.031 ± 0.031
MAG_467	1011_1	SGB_16	d__Bacteria;p__Proteobacteria;c__Gammaproteobacteria;o__Enterobacterales;f__Enterobacteriaceae;g__Escherichia;s__Escherichia coli_D	0.01	0.008	0.0015	Wild Boar	Wild Boar	0.336 ± 0.445	0.031 ± 0.031	0.028 ± 0.027
MAG_376	1135_0	SGB_160	d__Bacteria;p__Firmicutes_A;c__Clostridia;o__Lachnospirales;f__Lachnospiraceae;g__UBA11774;s__	0.0022	0.00019	0.0026	Wild Boar	Wild Boar	0.453 ± 0.377	0.123 ± 0.048	0.152 ± 0.066
MAG_622	2343_1	SGB_1601	d__Bacteria;p__Bacteroidota;c__Bacteroidia;o__Bacteroidales;f__Bacteroidaceae;g__UBA4372;s__	0.00035	2.7e-05	8.7e-06	Duroc-JY	Duroc-SH	0.076 ± 0.055	0.576 ± 0.205	0.68 ± 0.279
MAG_769	2343_1	SGB_1601	d__Bacteria;p__Bacteroidota;c__Bacteroidia;o__Bacteroidales;f__Bacteroidaceae;g__UBA4372;s__	6e-05	5.4e-05	1.7e-05	Duroc-JY	Duroc-SH	0.087 ± 0.059	0.428 ± 0.19	0.627 ± 0.229
MAG_823	2343_1	SGB_1601	d__Bacteria;p__Bacteroidota;c__Bacteroidia;o__Bacteroidales;f__Bacteroidaceae;g__UBA4372;s__	0.00044	2.7e-05	1.7e-05	Duroc-JY	Duroc-SH	0.044 ± 0.041	0.418 ± 0.157	0.489 ± 0.232
MAG_860	2343_1	SGB_1601	d__Bacteria;p__Bacteroidota;c__Bacteroidia;o__Bacteroidales;f__Bacteroidaceae;g__UBA4372;s__	0.00014	2.7e-05	8.7e-06	Duroc-JY	Duroc-SH	0.014 ± 0.01	0.492 ± 0.245	0.671 ± 0.318
MAG_1025	2343_1	SGB_1601	d__Bacteria;p__Bacteroidota;c__Bacteroidia;o__Bacteroidales;f__Bacteroidaceae;g__UBA4372;s__	1.9e-06	2.7e-05	8.7e-06	Duroc-JY	Duroc-SH	0.035 ± 0.016	0.334 ± 0.128	0.823 ± 0.584
MAG_1225	2343_1	SGB_1601	d__Bacteria;p__Bacteroidota;c__Bacteroidia;o__Bacteroidales;f__Bacteroidaceae;g__UBA4372;s__	0.00027	2.7e-05	8.7e-06	Duroc-JY	Duroc-SH	0.013 ± 0.006	0.297 ± 0.094	0.374 ± 0.188
MAG_1659	2343_1	SGB_1601	d__Bacteria;p__Bacteroidota;c__Bacteroidia;o__Bacteroidales;f__Bacteroidaceae;g__UBA4372;s__	5.5e-05	2.7e-05	8.7e-06	Duroc-JY	Duroc-SH	0.028 ± 0.011	0.335 ± 0.117	0.485 ± 0.182
MAG_1926	2343_1	SGB_1601	d__Bacteria;p__Bacteroidota;c__Bacteroidia;o__Bacteroidales;f__Bacteroidaceae;g__UBA4372;s__	0.00014	2.7e-05	1.7e-05	Duroc-JY	Duroc-SH	0.013 ± 0.014	0.257 ± 0.089	0.369 ± 0.195
MAG_1970	2343_1	SGB_1601	d__Bacteria;p__Bacteroidota;c__Bacteroidia;o__Bacteroidales;f__Bacteroidaceae;g__UBA4372;s__	6.5e-07	2.7e-05	8.7e-06	Duroc-JY	Duroc-SH	0.034 ± 0.015	0.411 ± 0.176	1.043 ± 0.513
MAG_2188	2343_1	SGB_1601	d__Bacteria;p__Bacteroidota;c__Bacteroidia;o__Bacteroidales;f__Bacteroidaceae;g__UBA4372;s__	0.00021	2.7e-05	8.7e-06	Duroc-JY	Duroc-SH	0.025 ± 0.013	0.274 ± 0.093	0.352 ± 0.166
MAG_2465	2343_1	SGB_1601	d__Bacteria;p__Bacteroidota;c__Bacteroidia;o__Bacteroidales;f__Bacteroidaceae;g__UBA4372;s__	0.00026	2.7e-05	8.7e-06	Duroc-JY	Duroc-SH	0.014 ± 0.008	0.285 ± 0.113	0.373 ± 0.188
MAG_2487	2343_1	SGB_1601	d__Bacteria;p__Bacteroidota;c__Bacteroidia;o__Bacteroidales;f__Bacteroidaceae;g__UBA4372;s__	5.4e-06	5.4e-05	8.7e-06	Duroc-JY	Duroc-SH	0.043 ± 0.038	0.476 ± 0.185	0.954 ± 0.449
MAG_2605	2343_1	SGB_1601	d__Bacteria;p__Bacteroidota;c__Bacteroidia;o__Bacteroidales;f__Bacteroidaceae;g__UBA4372;s__	3.8e-05	2.7e-05	8.7e-06	Duroc-JY	Duroc-SH	0.034 ± 0.014	0.32 ± 0.079	0.457 ± 0.174
MAG_2616	2343_1	SGB_1601	d__Bacteria;p__Bacteroidota;c__Bacteroidia;o__Bacteroidales;f__Bacteroidaceae;g__UBA4372;s__	1.7e-05	2.7e-05	8.7e-06	Duroc-JY	Duroc-SH	0.035 ± 0.029	0.374 ± 0.124	0.572 ± 0.22
MAG_2681	2343_1	SGB_1601	d__Bacteria;p__Bacteroidota;c__Bacteroidia;o__Bacteroidales;f__Bacteroidaceae;g__UBA4372;s__	0.00019	5.4e-05	1.7e-05	Duroc-JY	Duroc-SH	0.086 ± 0.077	0.479 ± 0.152	0.626 ± 0.243
MAG_2714	2343_1	SGB_1601	d__Bacteria;p__Bacteroidota;c__Bacteroidia;o__Bacteroidales;f__Bacteroidaceae;g__UBA4372;s__	0.00011	2.7e-05	8.7e-06	Duroc-JY	Duroc-SH	0.011 ± 0.008	0.287 ± 0.097	0.413 ± 0.193
MAG_2737	2343_1	SGB_1601	d__Bacteria;p__Bacteroidota;c__Bacteroidia;o__Bacteroidales;f__Bacteroidaceae;g__UBA4372;s__	0.00019	2.7e-05	8.7e-06	Duroc-JY	Duroc-SH	0.011 ± 0.006	0.275 ± 0.093	0.39 ± 0.203
MAG_2781	2343_1	SGB_1601	d__Bacteria;p__Bacteroidota;c__Bacteroidia;o__Bacteroidales;f__Bacteroidaceae;g__UBA4372;s__	4.6e-05	2.7e-05	8.7e-06	Duroc-JY	Duroc-SH	0.033 ± 0.02	0.393 ± 0.153	0.677 ± 0.339
MAG_2802	2343_1	SGB_1601	d__Bacteria;p__Bacteroidota;c__Bacteroidia;o__Bacteroidales;f__Bacteroidaceae;g__UBA4372;s__	3.2e-06	2.7e-05	8.7e-06	Duroc-JY	Duroc-SH	0.289 ± 0.098	1.182 ± 0.385	2.613 ± 1.639
MAG_2889	2343_1	SGB_1601	d__Bacteria;p__Bacteroidota;c__Bacteroidia;o__Bacteroidales;f__Bacteroidaceae;g__UBA4372;s__	3.2e-06	2.7e-05	8.7e-06	Duroc-JY	Duroc-SH	0.018 ± 0.013	0.305 ± 0.105	0.588 ± 0.218
MAG_3316	2343_1	SGB_1601	d__Bacteria;p__Bacteroidota;c__Bacteroidia;o__Bacteroidales;f__Bacteroidaceae;g__UBA4372;s__	0.00055	2.7e-05	3.5e-05	Duroc-JY	Duroc-SH	0.237 ± 0.097	0.757 ± 0.137	0.696 ± 0.224
MAG_4018	2343_1	SGB_1601	d__Bacteria;p__Bacteroidota;c__Bacteroidia;o__Bacteroidales;f__Bacteroidaceae;g__UBA4372;s__	0.00069	2.7e-05	3.5e-05	Duroc-JY	Duroc-SH	0.245 ± 0.146	0.888 ± 0.303	0.836 ± 0.252
MAG_4150	2343_1	SGB_1601	d__Bacteria;p__Bacteroidota;c__Bacteroidia;o__Bacteroidales;f__Bacteroidaceae;g__UBA4372;s__	0.00023	2.7e-05	8.7e-06	Duroc-JY	Duroc-SH	0.017 ± 0.008	0.288 ± 0.099	0.371 ± 0.186
MAG_5335	2343_1	SGB_1601	d__Bacteria;p__Bacteroidota;c__Bacteroidia;o__Bacteroidales;f__Bacteroidaceae;g__UBA4372;s__	6.3e-06	2.7e-05	8.7e-06	Duroc-JY	Duroc-SH	0.02 ± 0.013	0.34 ± 0.108	0.606 ± 0.218
MAG_5367	2343_1	SGB_1601	d__Bacteria;p__Bacteroidota;c__Bacteroidia;o__Bacteroidales;f__Bacteroidaceae;g__UBA4372;s__	0.00012	2.7e-05	8.7e-06	Duroc-JY	Duroc-SH	0.021 ± 0.017	0.308 ± 0.103	0.449 ± 0.217
MAG_5423	2343_1	SGB_1601	d__Bacteria;p__Bacteroidota;c__Bacteroidia;o__Bacteroidales;f__Bacteroidaceae;g__UBA4372;s__	7.3e-05	2.7e-05	8.7e-06	Duroc-JY	Duroc-SH	0.038 ± 0.033	0.343 ± 0.106	0.498 ± 0.215
MAG_5556	2343_1	SGB_1601	d__Bacteria;p__Bacteroidota;c__Bacteroidia;o__Bacteroidales;f__Bacteroidaceae;g__UBA4372;s__	1.2e-05	5.4e-05	8.7e-06	Duroc-JY	Duroc-SH	0.067 ± 0.055	0.455 ± 0.153	0.747 ± 0.275
MAG_5579	2343_1	SGB_1601	d__Bacteria;p__Bacteroidota;c__Bacteroidia;o__Bacteroidales;f__Bacteroidaceae;g__UBA4372;s__	2.4e-05	2.7e-05	8.7e-06	Duroc-JY	Duroc-SH	0.051 ± 0.023	0.344 ± 0.109	0.541 ± 0.21
MAG_5590	2343_1	SGB_1601	d__Bacteria;p__Bacteroidota;c__Bacteroidia;o__Bacteroidales;f__Bacteroidaceae;g__UBA4372;s__	2.7e-06	2.7e-05	8.7e-06	Duroc-JY	Duroc-SH	0.149 ± 0.075	0.912 ± 0.384	2.04 ± 1.02
MAG_5618	2343_1	SGB_1601	d__Bacteria;p__Bacteroidota;c__Bacteroidia;o__Bacteroidales;f__Bacteroidaceae;g__UBA4372;s__	0.00012	2.7e-05	8.7e-06	Duroc-JY	Duroc-SH	0.035 ± 0.023	0.376 ± 0.13	0.532 ± 0.237
MAG_5861	2343_1	SGB_1601	d__Bacteria;p__Bacteroidota;c__Bacteroidia;o__Bacteroidales;f__Bacteroidaceae;g__UBA4372;s__	5.5e-05	0.00011	1.7e-05	Duroc-JY	Duroc-SH	0.05 ± 0.053	0.292 ± 0.096	0.475 ± 0.215
MAG_6061	2343_1	SGB_1601	d__Bacteria;p__Bacteroidota;c__Bacteroidia;o__Bacteroidales;f__Bacteroidaceae;g__UBA4372;s__	0.00012	0.00011	8.7e-06	Duroc-JY	Duroc-SH	0.104 ± 0.055	0.545 ± 0.2	0.808 ± 0.383
MAG_6080	2343_1	SGB_1601	d__Bacteria;p__Bacteroidota;c__Bacteroidia;o__Bacteroidales;f__Bacteroidaceae;g__UBA4372;s__	0.00064	0.00019	1.7e-05	Duroc-JY	Duroc-SH	0.215 ± 0.071	0.727 ± 0.216	0.851 ± 0.369
MAG_3144	2345_0	SGB_1603	d__Bacteria;p__Bacteroidota;c__Bacteroidia;o__Bacteroidales;f__Porphyromonadaceae;g__Porphyromonas;s__	3.8e-05	2.7e-05	0.0015	Duroc-JY	Duroc-SH	0.138 ± 0.073	0.442 ± 0.142	0.305 ± 0.095
MAG_5376	235_2	SGB_1609	d__Bacteria;p__Verrucomicrobiota;c__Lentisphaeria;o__UBA1407;f__UBA1407;g__;s__	0.0037	5.4e-05	0.0034	Duroc-JY	Duroc-SH	0.195 ± 0.069	0.536 ± 0.17	0.542 ± 0.248
MAG_5981	235_2	SGB_1609	d__Bacteria;p__Verrucomicrobiota;c__Lentisphaeria;o__UBA1407;f__UBA1407;g__;s__	0.0068	0.0024	0.0026	Duroc-JY	Duroc-SH	0.121 ± 0.073	0.305 ± 0.114	0.34 ± 0.149
MAG_1205	2350_1	SGB_1610	d__Bacteria;p__Firmicutes;c__Bacilli;o__Erysipelotrichales;f__Erysipelotrichaceae;g__;s__	0.0002	2.7e-05	8.7e-06	Duroc-JY	Duroc-SH	0.01 ± 0.005	0.167 ± 0.088	0.121 ± 0.068
MAG_1272	2350_1	SGB_1610	d__Bacteria;p__Firmicutes;c__Bacilli;o__Erysipelotrichales;f__Erysipelotrichaceae;g__;s__	2.2e-06	2.7e-05	8.7e-06	Duroc-JY	Duroc-SH	0.026 ± 0.019	0.136 ± 0.039	0.211 ± 0.047
MAG_1504	2350_1	SGB_1610	d__Bacteria;p__Firmicutes;c__Bacilli;o__Erysipelotrichales;f__Erysipelotrichaceae;g__UBA1783;s__	0.00052	2.7e-05	8.7e-06	Duroc-JY	Duroc-SH	0.069 ± 0.038	0.77 ± 0.203	0.796 ± 0.244
MAG_1766	2350_1	SGB_1610	d__Bacteria;p__Firmicutes;c__Bacilli;o__Erysipelotrichales;f__Erysipelotrichaceae;g__UBA1783;s__	0.00028	2.7e-05	8.7e-06	Duroc-JY	Duroc-SH	0.033 ± 0.014	0.731 ± 0.228	0.663 ± 0.362
MAG_1885	2350_1	SGB_1610	d__Bacteria;p__Firmicutes;c__Bacilli;o__Erysipelotrichales;f__Erysipelotrichaceae;g__;s__	0.00052	2.7e-05	8.7e-06	Duroc-JY	Duroc-SH	0.04 ± 0.02	0.542 ± 0.197	0.615 ± 0.325
MAG_2023	2350_1	SGB_1610	d__Bacteria;p__Firmicutes;c__Bacilli;o__Erysipelotrichales;f__Erysipelotrichaceae;g__UBA1783;s__	0.00023	2.7e-05	8.7e-06	Duroc-JY	Duroc-SH	0.112 ± 0.038	0.661 ± 0.151	0.586 ± 0.145
MAG_2061	2350_1	SGB_1610	d__Bacteria;p__Firmicutes;c__Bacilli;o__Erysipelotrichales;f__Erysipelotrichaceae;g__UBA1783;s__	1.5e-05	5.4e-05	8.7e-06	Duroc-JY	Duroc-SH	0.051 ± 0.028	0.162 ± 0.038	0.292 ± 0.22
MAG_2363	2350_1	SGB_1610	d__Bacteria;p__Firmicutes;c__Bacilli;o__Erysipelotrichales;f__Erysipelotrichaceae;g__UBA1783;s__	2.1e-07	2.7e-05	8.7e-06	Duroc-JY	Duroc-SH	0.014 ± 0.007	0.135 ± 0.035	0.262 ± 0.088
MAG_2404	2350_1	SGB_1610	d__Bacteria;p__Firmicutes;c__Bacilli;o__Erysipelotrichales;f__Erysipelotrichaceae;g__;s__	0.00016	2.7e-05	8.7e-06	Duroc-JY	Duroc-SH	0.027 ± 0.01	0.365 ± 0.144	0.487 ± 0.256
MAG_2689	2350_1	SGB_1610	d__Bacteria;p__Firmicutes;c__Bacilli;o__Erysipelotrichales;f__Erysipelotrichaceae;g__;s__	9e-05	2.7e-05	8.7e-06	Duroc-JY	Duroc-SH	0.045 ± 0.013	0.63 ± 0.205	0.898 ± 0.515
MAG_2847	2350_1	SGB_1610	d__Bacteria;p__Firmicutes;c__Bacilli;o__Erysipelotrichales;f__Erysipelotrichaceae;g__;s__	1.7e-05	2.7e-05	8.7e-06	Duroc-JY	Duroc-SH	0.026 ± 0.01	0.421 ± 0.278	0.702 ± 0.393
MAG_3068	2350_1	SGB_1610	d__Bacteria;p__Firmicutes;c__Bacilli;o__Erysipelotrichales;f__Erysipelotrichaceae;g__UBA1783;s__	5.8e-05	2.7e-05	8.7e-06	Duroc-JY	Duroc-SH	0.02 ± 0.009	0.214 ± 0.049	0.299 ± 0.119
MAG_3317	2350_1	SGB_1610	d__Bacteria;p__Firmicutes;c__Bacilli;o__Erysipelotrichales;f__Erysipelotrichaceae;g__UBA1783;s__	0.00041	2.7e-05	8.7e-06	Duroc-JY	Duroc-SH	0.048 ± 0.017	0.831 ± 0.286	0.806 ± 0.499
MAG_3332	2350_1	SGB_1610	d__Bacteria;p__Firmicutes;c__Bacilli;o__Erysipelotrichales;f__Erysipelotrichaceae;g__UBA1783;s__	3.2e-07	2.7e-05	8.7e-06	Duroc-JY	Duroc-SH	0.051 ± 0.026	0.302 ± 0.106	0.547 ± 0.113
MAG_3573	2350_1	SGB_1610	d__Bacteria;p__Firmicutes;c__Bacilli;o__Erysipelotrichales;f__Erysipelotrichaceae;g__;s__	4.6e-05	2.7e-05	8.7e-06	Duroc-JY	Duroc-SH	0.021 ± 0.015	0.265 ± 0.099	0.18 ± 0.095
MAG_3658	2350_1	SGB_1610	d__Bacteria;p__Firmicutes;c__Bacilli;o__Erysipelotrichales;f__Erysipelotrichaceae;g__;s__	0.0097	0.0061	0.002	Duroc-JY	Duroc-SH	0.145 ± 0.093	0.464 ± 0.595	0.296 ± 0.119
MAG_3702	2350_1	SGB_1610	d__Bacteria;p__Firmicutes;c__Bacilli;o__Erysipelotrichales;f__Erysipelotrichaceae;g__;s__	0.00045	2.7e-05	8.7e-06	Duroc-JY	Duroc-SH	0.043 ± 0.015	1.016 ± 0.469	1.11 ± 0.472
MAG_3941	2350_1	SGB_1610	d__Bacteria;p__Firmicutes;c__Bacilli;o__Erysipelotrichales;f__Erysipelotrichaceae;g__UBA1783;s__	0.00017	2.7e-05	8.7e-06	Duroc-JY	Duroc-SH	0.025 ± 0.017	0.402 ± 0.172	0.511 ± 0.211
MAG_4001	2350_1	SGB_1610	d__Bacteria;p__Firmicutes;c__Bacilli;o__Erysipelotrichales;f__Erysipelotrichaceae;g__;s__	0.00031	2.7e-05	8.7e-06	Duroc-JY	Duroc-SH	0.013 ± 0.006	0.377 ± 0.15	0.458 ± 0.202
MAG_5169	2350_1	SGB_1610	d__Bacteria;p__Firmicutes;c__Bacilli;o__Erysipelotrichales;f__Erysipelotrichaceae;g__;s__	0.00022	2.7e-05	8.7e-06	Duroc-JY	Duroc-SH	0.09 ± 0.023	2.1 ± 0.967	2.642 ± 1.031
MAG_5558	2350_1	SGB_1610	d__Bacteria;p__Firmicutes;c__Bacilli;o__Erysipelotrichales;f__Erysipelotrichaceae;g__;s__	0.00053	2.7e-05	8.7e-06	Duroc-JY	Duroc-SH	0.059 ± 0.02	0.475 ± 0.12	0.484 ± 0.141
MAG_5605	2350_2	SGB_1611	d__Bacteria;p__Firmicutes;c__Bacilli;o__Erysipelotrichales;f__Erysipelotrichaceae;g__;s__	0.00041	0.00011	8.7e-06	Duroc-JY	Duroc-SH	0.203 ± 0.308	1.635 ± 0.827	1.872 ± 0.691
MAG_625	2352_1	SGB_1613	d__Bacteria;p__Firmicutes;c__Bacilli;o__Erysipelotrichales;f__Erysipelotrichaceae;g__Holdemanella;s__	0.0042	0.00051	0.0055	Duroc-JY	Duroc-SH	0.148 ± 0.058	0.405 ± 0.156	0.646 ± 0.583
MAG_6188	2353_1	SGB_1614	d__Bacteria;p__Firmicutes;c__Bacilli;o__Erysipelotrichales;f__Erysipelotrichaceae;g__Holdemanella;s__Holdemanella sp002299315	1.8e-07	0.00032	8.7e-06	Duroc-JY	Duroc-SH	0.083 ± 0.032	0.371 ± 0.286	1.7 ± 1.099
MAG_569	2357_0	SGB_1618	d__Bacteria;p__Firmicutes;c__Bacilli;o__Erysipelotrichales;f__Erysipelatoclostridiaceae;g__Erysipelatoclostridium;s__	0.0098	0.0061	0.0026	Wild Boar	Wild Boar	1.369 ± 1.938	0.092 ± 0.029	0.085 ± 0.034
MAG_6081	236_1	SGB_1621	d__Bacteria;p__Verrucomicrobiota;c__Lentisphaeria;o__UBA1407;f__UBA1407;g__UBA1724;s__	0.0002	2.7e-05	0.00026	Duroc-JY	Duroc-SH	0.096 ± 0.065	1.273 ± 0.773	0.789 ± 0.744
MAG_1110	2363_1	SGB_1625	d__Bacteria;p__Firmicutes;c__Bacilli;o__Erysipelotrichales;f__Erysipelotrichaceae;g__UBA636;s__	0.0044	0.00051	0.0043	Duroc-JY	Duroc-SH	0.02 ± 0.011	0.065 ± 0.037	0.052 ± 0.026
MAG_1314	2363_1	SGB_1625	d__Bacteria;p__Firmicutes;c__Bacilli;o__Erysipelotrichales;f__Erysipelotrichaceae;g__UBA636;s__	0.00023	0.00051	0.00017	Duroc-JY	Duroc-SH	0.083 ± 0.019	0.137 ± 0.033	0.166 ± 0.043
MAG_5251	2363_1	SGB_1625	d__Bacteria;p__Firmicutes;c__Bacilli;o__Erysipelotrichales;f__Erysipelotrichaceae;g__UBA636;s__	0.0012	5.4e-05	0.00038	Duroc-JY	Duroc-SH	0.035 ± 0.009	0.095 ± 0.04	0.085 ± 0.038
MAG_5338	2363_1	SGB_1625	d__Bacteria;p__Firmicutes;c__Bacilli;o__Erysipelotrichales;f__Erysipelotrichaceae;g__UBA636;s__	0.0026	2.7e-05	0.002	Duroc-JY	Duroc-SH	0.021 ± 0.007	0.055 ± 0.02	0.103 ± 0.179
MAG_713	2364_1	SGB_1626	d__Bacteria;p__Firmicutes;c__Bacilli;o__Erysipelotrichales;f__Erysipelotrichaceae;g__UBA636;s__	0.00082	0.0061	0.00017	Duroc-JY	Duroc-SH	0.01 ± 0.003	0.018 ± 0.009	0.022 ± 0.007
MAG_1124	2364_1	SGB_1626	d__Bacteria;p__Firmicutes;c__Bacilli;o__Erysipelotrichales;f__Erysipelotrichaceae;g__UBA636;s__	2.3e-05	2.7e-05	8.7e-06	Duroc-JY	Duroc-SH	0.012 ± 0.004	0.125 ± 0.077	0.243 ± 0.137
MAG_1525	2364_1	SGB_1626	d__Bacteria;p__Firmicutes;c__Bacilli;o__Erysipelotrichales;f__Erysipelotrichaceae;g__UBA636;s__	8.6e-05	2.7e-05	8.7e-06	Duroc-JY	Duroc-SH	0.01 ± 0.004	0.145 ± 0.065	0.193 ± 0.057
MAG_1545	2364_1	SGB_1626	d__Bacteria;p__Firmicutes;c__Bacilli;o__Erysipelotrichales;f__Erysipelotrichaceae;g__UBA636;s__	0.0019	0.00011	0.00078	Duroc-JY	Duroc-SH	0.007 ± 0.003	0.032 ± 0.02	0.029 ± 0.018
MAG_1572	2364_1	SGB_1626	d__Bacteria;p__Firmicutes;c__Bacilli;o__Erysipelotrichales;f__Erysipelotrichaceae;g__UBA636;s__	0.00026	2.7e-05	8.7e-06	Duroc-JY	Duroc-SH	0.026 ± 0.011	0.221 ± 0.082	0.266 ± 0.085
MAG_1686	2364_1	SGB_1626	d__Bacteria;p__Firmicutes;c__Bacilli;o__Erysipelotrichales;f__Erysipelotrichaceae;g__UBA636;s__	0.00052	2.7e-05	8.7e-06	Duroc-JY	Duroc-SH	0.026 ± 0.01	0.525 ± 0.263	0.534 ± 0.276
MAG_1730	2364_1	SGB_1626	d__Bacteria;p__Firmicutes;c__Bacilli;o__Erysipelotrichales;f__Erysipelotrichaceae;g__UBA636;s__	0.00022	2.7e-05	8.7e-06	Duroc-JY	Duroc-SH	0.072 ± 0.006	0.55 ± 0.093	0.475 ± 0.166
MAG_1842	2364_1	SGB_1626	d__Bacteria;p__Firmicutes;c__Bacilli;o__Erysipelotrichales;f__Erysipelotrichaceae;g__UBA636;s__	0.0003	2.7e-05	8.7e-06	Duroc-JY	Duroc-SH	0.013 ± 0.006	0.111 ± 0.052	0.138 ± 0.069
MAG_1871	2364_1	SGB_1626	d__Bacteria;p__Firmicutes;c__Bacilli;o__Erysipelotrichales;f__Erysipelotrichaceae;g__UBA636;s__	0.0011	2.7e-05	0.00078	Duroc-JY	Duroc-SH	0.008 ± 0.003	0.029 ± 0.009	0.027 ± 0.016
MAG_1961	2364_1	SGB_1626	d__Bacteria;p__Firmicutes;c__Bacilli;o__Erysipelotrichales;f__Erysipelotrichaceae;g__UBA636;s__	0.00018	5.4e-05	3.5e-05	Duroc-JY	Duroc-SH	0.03 ± 0.023	0.129 ± 0.045	0.101 ± 0.029
MAG_1998	2364_1	SGB_1626	d__Bacteria;p__Firmicutes;c__Bacilli;o__Erysipelotrichales;f__Erysipelotrichaceae;g__UBA636;s__	7.8e-07	5.4e-05	8.7e-06	Duroc-JY	Duroc-SH	0.033 ± 0.016	0.11 ± 0.036	0.207 ± 0.066
MAG_2017	2364_1	SGB_1626	d__Bacteria;p__Firmicutes;c__Bacilli;o__Erysipelotrichales;f__Erysipelotrichaceae;g__UBA636;s__	5.2e-05	2.7e-05	8.7e-06	Duroc-JY	Duroc-SH	0.017 ± 0.008	0.087 ± 0.041	0.152 ± 0.087
MAG_2162	2364_1	SGB_1626	d__Bacteria;p__Firmicutes;c__Bacilli;o__Erysipelotrichales;f__Erysipelotrichaceae;g__UBA636;s__	0.0005	2.7e-05	6.1e-05	Duroc-JY	Duroc-SH	0.013 ± 0.004	0.04 ± 0.012	0.047 ± 0.02
MAG_2268	2364_1	SGB_1626	d__Bacteria;p__Firmicutes;c__Bacilli;o__Erysipelotrichales;f__Erysipelotrichaceae;g__UBA636;s__	0.00016	2.7e-05	8.7e-06	Duroc-JY	Duroc-SH	0.027 ± 0.007	0.194 ± 0.088	0.246 ± 0.088
MAG_2290	2364_1	SGB_1626	d__Bacteria;p__Firmicutes;c__Bacilli;o__Erysipelotrichales;f__Erysipelotrichaceae;g__UBA636;s__	2.7e-05	2.7e-05	0.00017	Duroc-JY	Duroc-SH	0.013 ± 0.003	0.068 ± 0.022	0.044 ± 0.018
MAG_2322	2364_1	SGB_1626	d__Bacteria;p__Firmicutes;c__Bacilli;o__Erysipelotrichales;f__Erysipelotrichaceae;g__UBA636;s__	3e-05	2.7e-05	8.7e-06	Duroc-JY	Duroc-SH	0.018 ± 0.006	0.137 ± 0.081	0.244 ± 0.128
MAG_2546	2364_1	SGB_1626	d__Bacteria;p__Firmicutes;c__Bacilli;o__Erysipelotrichales;f__Erysipelotrichaceae;g__UBA636;s__	0.00053	2.7e-05	8.7e-06	Duroc-JY	Duroc-SH	0.018 ± 0.005	0.133 ± 0.077	0.123 ± 0.062
MAG_2811	2364_1	SGB_1626	d__Bacteria;p__Firmicutes;c__Bacilli;o__Erysipelotrichales;f__Erysipelotrichaceae;g__UBA636;s__	0.00053	0.00019	8.7e-06	Duroc-JY	Duroc-SH	0.036 ± 0.026	0.163 ± 0.079	0.19 ± 0.073
MAG_2821	2364_1	SGB_1626	d__Bacteria;p__Firmicutes;c__Bacilli;o__Erysipelotrichales;f__Erysipelotrichaceae;g__UBA636;s__	0.00061	2.7e-05	1.7e-05	Duroc-JY	Duroc-SH	0.009 ± 0.005	0.058 ± 0.024	0.055 ± 0.022
MAG_2856	2364_1	SGB_1626	d__Bacteria;p__Firmicutes;c__Bacilli;o__Erysipelotrichales;f__Erysipelotrichaceae;g__UBA636;s__	3.6e-05	2.7e-05	8.7e-06	Duroc-JY	Duroc-SH	0.018 ± 0.013	0.275 ± 0.145	0.157 ± 0.081
MAG_2932	2364_1	SGB_1626	d__Bacteria;p__Firmicutes;c__Bacilli;o__Erysipelotrichales;f__Erysipelotrichaceae;g__UBA636;s__	1.4e-05	2.7e-05	8.7e-06	Duroc-JY	Duroc-SH	0.015 ± 0.007	0.206 ± 0.087	0.119 ± 0.111
MAG_3029	2364_1	SGB_1626	d__Bacteria;p__Firmicutes;c__Bacilli;o__Erysipelotrichales;f__Erysipelotrichaceae;g__UBA636;s__	0.00038	2.7e-05	8.7e-06	Duroc-JY	Duroc-SH	0.045 ± 0.031	0.313 ± 0.099	0.403 ± 0.229
MAG_3141	2364_1	SGB_1626	d__Bacteria;p__Firmicutes;c__Bacilli;o__Erysipelotrichales;f__Erysipelotrichaceae;g__UBA636;s__	0.0001	2.7e-05	8.7e-06	Duroc-JY	Duroc-SH	0.009 ± 0.004	0.097 ± 0.027	0.083 ± 0.033
MAG_3250	2364_1	SGB_1626	d__Bacteria;p__Firmicutes;c__Bacilli;o__Erysipelotrichales;f__Erysipelotrichaceae;g__UBA636;s__	3.4e-05	2.7e-05	8.7e-06	Duroc-JY	Duroc-SH	0.019 ± 0.004	0.072 ± 0.017	0.098 ± 0.032
MAG_3281	2364_1	SGB_1626	d__Bacteria;p__Firmicutes;c__Bacilli;o__Erysipelotrichales;f__Erysipelotrichaceae;g__UBA636;s__	2.1e-05	2.7e-05	8.7e-06	Duroc-JY	Duroc-SH	0.036 ± 0.014	0.31 ± 0.196	0.553 ± 0.365
MAG_3288	2364_1	SGB_1626	d__Bacteria;p__Firmicutes;c__Bacilli;o__Erysipelotrichales;f__Erysipelotrichaceae;g__UBA636;s__	0.001	0.0045	0.0011	Duroc-JY	Duroc-SH	0.006 ± 0.003	0.012 ± 0.004	0.018 ± 0.008
MAG_3360	2364_1	SGB_1626	d__Bacteria;p__Firmicutes;c__Bacilli;o__Erysipelotrichales;f__Erysipelotrichaceae;g__UBA636;s__	0.0043	0.0017	0.002	Duroc-JY	Duroc-SH	0.042 ± 0.031	0.129 ± 0.059	0.099 ± 0.034
MAG_3512	2364_1	SGB_1626	d__Bacteria;p__Firmicutes;c__Bacilli;o__Erysipelotrichales;f__Erysipelotrichaceae;g__UBA636;s__	5.1e-05	2.7e-05	1.7e-05	Duroc-JY	Duroc-SH	0.012 ± 0.005	0.101 ± 0.034	0.07 ± 0.03
MAG_3531	2364_1	SGB_1626	d__Bacteria;p__Firmicutes;c__Bacilli;o__Erysipelotrichales;f__Erysipelotrichaceae;g__UBA636;s__	6.5e-05	2.7e-05	8.7e-06	Duroc-JY	Duroc-SH	0.012 ± 0.003	0.101 ± 0.03	0.074 ± 0.04
MAG_3651	2364_1	SGB_1626	d__Bacteria;p__Firmicutes;c__Bacilli;o__Erysipelotrichales;f__Erysipelotrichaceae;g__UBA636;s__	0.00052	2.7e-05	8.7e-06	Duroc-JY	Duroc-SH	0.031 ± 0.012	0.269 ± 0.089	0.281 ± 0.167
MAG_3856	2364_1	SGB_1626	d__Bacteria;p__Firmicutes;c__Bacilli;o__Erysipelotrichales;f__Erysipelotrichaceae;g__UBA636;s__	0.00033	2.7e-05	8.7e-06	Duroc-JY	Duroc-SH	0.015 ± 0.007	0.115 ± 0.052	0.149 ± 0.08
MAG_4054	2364_1	SGB_1626	d__Bacteria;p__Firmicutes;c__Bacilli;o__Erysipelotrichales;f__Erysipelotrichaceae;g__UBA636;s__	0.00017	5.4e-05	0.00078	Duroc-JY	Duroc-SH	0.103 ± 0.049	0.361 ± 0.15	0.247 ± 0.084
MAG_4148	2364_1	SGB_1626	d__Bacteria;p__Firmicutes;c__Bacilli;o__Erysipelotrichales;f__Erysipelotrichaceae;g__UBA636;s__	0.00018	2.7e-05	8.7e-06	Duroc-JY	Duroc-SH	0.009 ± 0.003	0.074 ± 0.029	0.115 ± 0.07
MAG_5015	2364_1	SGB_1626	d__Bacteria;p__Firmicutes;c__Bacilli;o__Erysipelotrichales;f__Erysipelotrichaceae;g__UBA636;s__	3.1e-07	0.00032	8.7e-06	Duroc-JY	Duroc-SH	0.009 ± 0.003	0.021 ± 0.011	0.055 ± 0.022
MAG_5189	2364_1	SGB_1626	d__Bacteria;p__Firmicutes;c__Bacilli;o__Erysipelotrichales;f__Erysipelotrichaceae;g__UBA636;s__	0.00046	2.7e-05	8.7e-06	Duroc-JY	Duroc-SH	0.025 ± 0.005	0.095 ± 0.039	0.108 ± 0.051
MAG_5462	2364_1	SGB_1626	d__Bacteria;p__Firmicutes;c__Bacilli;o__Erysipelotrichales;f__Erysipelotrichaceae;g__UBA636;s__	1.4e-06	5.4e-05	8.7e-06	Duroc-JY	Duroc-SH	0.009 ± 0.004	0.074 ± 0.058	0.199 ± 0.087
MAG_1554	2365_1	SGB_1627	d__Bacteria;p__Actinobacteriota;c__Actinobacteria;o__Actinomycetales;f__Micrococcaceae;g__Rothia;s__	0.019	0.0061	0.0087	Wild Boar	Wild Boar	0.039 ± 0.037	0.009 ± 0.005	0.009 ± 0.007
MAG_4794	1138_0	SGB_163	d__Bacteria;p__Firmicutes_A;c__Clostridia;o__Lachnospirales;f__Lachnospiraceae;g__Robinsoniella;s__	0.00032	0.00019	0.00026	Wild Boar	Wild Boar	0.452 ± 0.149	0.139 ± 0.06	0.179 ± 0.057
MAG_745	2368_1	SGB_1630	d__Bacteria;p__Firmicutes;c__Bacilli;o__RFN20;f__CAG-826;g__;s__	2e-06	2.7e-05	8.7e-06	Duroc-JY	Duroc-SH	0.042 ± 0.024	0.791 ± 0.526	0.354 ± 0.177
MAG_824	2368_1	SGB_1630	d__Bacteria;p__Firmicutes;c__Bacilli;o__RFN20;f__CAG-826;g__;s__	1.3e-07	2.7e-05	8.7e-06	Duroc-JY	Duroc-SH	0.044 ± 0.017	1.47 ± 0.975	0.422 ± 0.243
MAG_5265	2368_1	SGB_1630	d__Bacteria;p__Firmicutes;c__Bacilli;o__RFN20;f__CAG-826;g__;s__	1.3e-07	2.7e-05	1.7e-05	Duroc-JY	Duroc-SH	0.039 ± 0.026	0.732 ± 0.332	0.231 ± 0.126
MAG_42	2369_0	SGB_1631	d__Bacteria;p__Firmicutes;c__Bacilli;o__Erysipelotrichales;f__Erysipelotrichaceae;g__;s__	0.00033	2.7e-05	8.7e-06	Wild Boar	Wild Boar	0.051 ± 0.037	0.011 ± 0.003	0.01 ± 0.003
MAG_1771	2371_1	SGB_1635	d__Bacteria;p__Firmicutes;c__Bacilli;o__Erysipelotrichales;f__Erysipelotrichaceae;g__UBA636;s__	0.00052	2.7e-05	8.7e-06	Duroc-JY	Duroc-SH	0.512 ± 0.239	4.301 ± 1.134	4.251 ± 1.066
MAG_3206	2372_1	SGB_1636	d__Bacteria;p__Firmicutes;c__Bacilli;o__Erysipelotrichales;f__Erysipelotrichaceae;g__UBA636;s__	0.0011	0.00011	6.1e-05	Duroc-JY	Duroc-SH	0.116 ± 0.056	0.383 ± 0.149	0.389 ± 0.183
MAG_5052	2373_1	SGB_1637	d__Bacteria;p__Firmicutes;c__Bacilli;o__Erysipelotrichales;f__Erysipelotrichaceae;g__UBA636;s__	0.0023	0.00051	0.00026	Duroc-JY	Duroc-SH	0.126 ± 0.056	0.33 ± 0.132	0.358 ± 0.198
MAG_3225	2375_1	SGB_1639	d__Bacteria;p__Firmicutes;c__Bacilli;o__Erysipelotrichales;f__Erysipelotrichaceae;g__;s__	0.00027	5.4e-05	1.7e-05	Duroc-JY	Duroc-SH	0.071 ± 0.011	0.296 ± 0.145	0.243 ± 0.142
MAG_6182	2377_1	SGB_1641	d__Bacteria;p__Firmicutes;c__Bacilli;o__Erysipelotrichales;f__Erysipelotrichaceae;g__Solobacterium;s__	3.3e-07	0.00011	8.7e-06	Duroc-JY	Duroc-SH	0.088 ± 0.028	0.199 ± 0.067	0.44 ± 0.153
MAG_5946	2379_0	SGB_1643	d__Bacteria;p__Firmicutes;c__Bacilli;o__Acholeplasmatales;f__CAG-307;g__CAG-307;s__	0.00025	0.00051	0.0055	Duroc-JY	Duroc-SH	0.161 ± 0.103	0.884 ± 0.657	0.413 ± 0.254
MAG_1088	238_1	SGB_1644	d__Bacteria;p__Firmicutes_A;c__Clostridia;o__Oscillospirales;f__Oscillospiraceae;g__CAG-110;s__	0.00032	0.00019	6.1e-05	Wild Boar	Wild Boar	0.266 ± 0.11	0.096 ± 0.026	0.078 ± 0.03
MAG_574	2380_1	SGB_1645	d__Bacteria;p__Firmicutes_A;c__Clostridia;o__Lachnospirales;f__Cellulosilyticaceae;g__Niameybacter;s__	0.00061	5.4e-05	1.7e-05	Duroc-JY	Duroc-SH	0.139 ± 0.078	0.772 ± 0.379	0.668 ± 0.277
MAG_4997	2382_0	SGB_1647	d__Bacteria;p__Firmicutes_A;c__Clostridia;o__Lachnospirales;f__Lachnospiraceae;g__;s__	0.00061	0.00011	0.0011	Wild Boar	Wild Boar	0.422 ± 0.258	0.118 ± 0.046	0.153 ± 0.062
MAG_6129	2385_0	SGB_1650	d__Bacteria;p__Verrucomicrobiota;c__Verrucomicrobiae;o__Opitutales;f__UBA9783;g__UBA9783;s__UBA9783 sp002392285	4e-06	5.4e-05	0.002	Duroc-JY	Duroc-SH	0.087 ± 0.045	0.387 ± 0.179	0.181 ± 0.068
MAG_106	2386_0	SGB_1651	d__Bacteria;p__Firmicutes_A;c__Clostridia;o__Monoglobales;f__UBA9506;g__UBA9506;s__	0.00065	0.0024	8.7e-06	Wild Boar	Wild Boar	0.11 ± 0.038	0.05 ± 0.029	0.034 ± 0.008
MAG_4486	2387_0	SGB_1652	d__Bacteria;p__Firmicutes_A;c__Clostridia;o__Lachnospirales;f__UBA1390;g__;s__	0.00037	2.7e-05	6.1e-05	Wild Boar	Wild Boar	1.127 ± 0.357	0.302 ± 0.069	0.37 ± 0.136
MAG_4207	2388_1	SGB_1653	d__Bacteria;p__Firmicutes;c__Bacilli;o__Lactobacillales;f__Streptococcaceae;g__Streptococcus;s__	1e-06	0.0034	8.7e-06	Duroc-JY	Duroc-SH	0.039 ± 0.041	0.374 ± 0.837	1.293 ± 0.864
MAG_5580	2388_1	SGB_1653	d__Bacteria;p__Firmicutes;c__Bacilli;o__Lactobacillales;f__Streptococcaceae;g__Streptococcus;s__	4.8e-07	0.0012	8.7e-06	Duroc-JY	Duroc-SH	0.056 ± 0.053	0.22 ± 0.199	1.021 ± 0.576
MAG_5208	2389_1	SGB_1654	d__Bacteria;p__Firmicutes;c__Bacilli;o__Lactobacillales;f__Streptococcaceae;g__Streptococcus;s__Streptococcus sp002300045	1.7e-07	2.7e-05	8.7e-06	Duroc-JY	Duroc-SH	0.057 ± 0.01	2.465 ± 1.927	15.786 ± 11.693
MAG_447	239_1	SGB_1655	d__Bacteria;p__Verrucomicrobiota;c__Kiritimatiellae;o__RFP12;f__;g__;s__	1.5e-07	0.0061	8.7e-06	Wild Boar	Wild Boar	2.483 ± 3.193	0.206 ± 0.385	0.011 ± 0.005
MAG_3233	2392_1	SGB_1659	d__Bacteria;p__Firmicutes;c__Bacilli;o__Lactobacillales;f__Streptococcaceae;g__Streptococcus;s__Streptococcus suis	8.1e-08	0.0008	8.7e-06	Duroc-JY	Duroc-SH	0.039 ± 0.028	0.135 ± 0.073	0.668 ± 0.276
MAG_4790	2399_1	SGB_1666	d__Bacteria;p__Firmicutes_A;c__Clostridia;o__Lachnospirales;f__Lachnospiraceae;g__;s__	5.4e-06	2.7e-05	1.7e-05	Wild Boar	Wild Boar	0.418 ± 0.086	0.114 ± 0.03	0.184 ± 0.069
MAG_6102	240_1	SGB_1668	d__Bacteria;p__Verrucomicrobiota;c__Kiritimatiellae;o__RFP12;f__UBA1067;g__UBA1731;s__	3.2e-06	2.7e-05	0.0087	Duroc-JY	Duroc-SH	0.036 ± 0.024	0.433 ± 0.186	0.14 ± 0.182
MAG_508	2400_0	SGB_1669	d__Bacteria;p__Firmicutes_A;c__Clostridia;o__Lachnospirales;f__Lachnospiraceae;g__Eubacterium_I;s__	8.5e-06	2.7e-05	6.1e-05	Wild Boar	Wild Boar	2.141 ± 1.866	0.139 ± 0.046	0.228 ± 0.088
MAG_934	2407_1	SGB_1676	d__Bacteria;p__Firmicutes_A;c__Clostridia;o__Lachnospirales;f__Lachnospiraceae;g__CAG-127;s__	0.007	0.0034	0.0069	Duroc-JY	Duroc-SH	0.265 ± 0.191	0.79 ± 0.828	0.846 ± 1.03
MAG_4532	241_1	SGB_1679	d__Bacteria;p__Verrucomicrobiota;c__Kiritimatiellae;o__RFP12;f__UBA1067;g__UBA1067;s__	7.1e-05	2.7e-05	0.0001	Duroc-JY	Duroc-SH	0.02 ± 0.013	0.469 ± 0.364	0.383 ± 0.717
MAG_5656	2413_1	SGB_1683	d__Bacteria;p__Firmicutes;c__Bacilli;o__Erysipelotrichales;f__Erysipelotrichaceae;g__Traorella;s__	0.0008	2.7e-05	0.00017	Wild Boar	Wild Boar	0.203 ± 0.111	0.07 ± 0.013	0.077 ± 0.025
MAG_3899	2419_1	SGB_1689	d__Bacteria;p__Patescibacteria;c__Saccharimonadia;o__Saccharimonadales;f__Saccharimonadaceae;g__TM7x;s__	0.00026	5.4e-05	0.00038	Duroc-JY	Duroc-SH	0.018 ± 0.012	0.09 ± 0.052	0.059 ± 0.027
MAG_3743	2419_1	SGB_1689	d__Bacteria;p__Patescibacteria;c__Saccharimonadia;o__Saccharimonadales;f__Saccharimonadaceae;g__TM7x;s__	2.3e-05	0.0012	8.7e-06	Wild Boar	Wild Boar	0.203 ± 0.057	0.106 ± 0.039	0.066 ± 0.022
MAG_4542	2420_1	SGB_1691	d__Bacteria;p__Firmicutes_A;c__Clostridia;o__4C28d-15;f__;g__;s__	1.2e-05	2.7e-05	8.7e-06	Duroc-JY	Duroc-SH	0.483 ± 0.139	1.058 ± 0.163	1.24 ± 0.133
MAG_2741	2424_1	SGB_1695	d__Bacteria;p__Firmicutes;c__Bacilli;o__Lactobacillales;f__Lactobacillaceae;g__Lactobacillus_H;s__	0.003	0.0017	0.00056	Duroc-JY	Duroc-SH	0.046 ± 0.039	0.166 ± 0.122	0.203 ± 0.129
MAG_4408	2428_1	SGB_1699	d__Bacteria;p__Bacteroidota;c__Bacteroidia;o__Bacteroidales;f__Marinifilaceae;g__Butyricimonas;s__Butyricimonas virosa	1.6e-07	2.7e-05	0.0015	Wild Boar	Wild Boar	0.193 ± 0.168	0.016 ± 0.004	0.053 ± 0.036
MAG_5076	1011_2	SGB_17	d__Bacteria;p__Proteobacteria;c__Gammaproteobacteria;o__Enterobacterales;f__Enterobacteriaceae;g__Escherichia;s__Escherichia sp000208585	0.0045	0.0017	0.0011	Wild Boar	Wild Boar	0.164 ± 0.21	0.021 ± 0.022	0.022 ± 0.015
MAG_2643	243_1	SGB_1701	d__Bacteria;p__Verrucomicrobiota;c__Kiritimatiellae;o__RFP12;f__UBA1067;g__UBA3624;s__	1.5e-06	2.7e-05	0.00038	Duroc-JY	Duroc-SH	0.062 ± 0.03	0.818 ± 0.507	0.266 ± 0.147
MAG_5962	243_1	SGB_1701	d__Bacteria;p__Verrucomicrobiota;c__Kiritimatiellae;o__RFP12;f__UBA1067;g__UBA3624;s__	2.3e-06	2.7e-05	0.0043	Duroc-JY	Duroc-SH	0.11 ± 0.051	1.041 ± 0.652	0.316 ± 0.179
MAG_2222	2432_1	SGB_1704	d__Bacteria;p__Firmicutes;c__Bacilli;o__Lactobacillales;f__Lactobacillaceae;g__Lactobacillus_B;s__Lactobacillus_B agilis	0.00045	2.7e-05	8.7e-06	Duroc-JY	Duroc-SH	0.021 ± 0.01	0.556 ± 0.165	0.893 ± 1.196
MAG_2494	2432_1	SGB_1704	d__Bacteria;p__Firmicutes;c__Bacilli;o__Lactobacillales;f__Lactobacillaceae;g__Lactobacillus_B;s__Lactobacillus_B agilis	1.8e-05	2.7e-05	8.7e-06	Duroc-JY	Duroc-SH	0.016 ± 0.013	0.182 ± 0.075	0.349 ± 0.33
MAG_2877	2432_1	SGB_1704	d__Bacteria;p__Firmicutes;c__Bacilli;o__Lactobacillales;f__Lactobacillaceae;g__Lactobacillus_B;s__Lactobacillus_B agilis	0.00047	2.7e-05	8.7e-06	Duroc-JY	Duroc-SH	0.022 ± 0.012	0.209 ± 0.123	0.29 ± 0.311
MAG_2539	2435_1	SGB_1707	d__Bacteria;p__Firmicutes;c__Bacilli;o__Lactobacillales;f__Lactobacillaceae;g__Lactobacillus_H;s__Lactobacillus_H sp002299975	0.00012	5.4e-05	3.5e-05	Duroc-JY	Duroc-SH	0.037 ± 0.019	0.129 ± 0.06	0.186 ± 0.071
MAG_6203	2439_1	SGB_1711	d__Bacteria;p__Firmicutes;c__Bacilli;o__Lactobacillales;f__Lactobacillaceae;g__Lactobacillus_H;s__Lactobacillus_H vaginalis	9e-05	2.7e-05	8.7e-06	Duroc-JY	Duroc-SH	0.034 ± 0.016	0.165 ± 0.042	0.256 ± 0.14
MAG_912	244_1	SGB_1712	d__Bacteria;p__Verrucomicrobiota;c__Kiritimatiellae;o__RFP12;f__UBA1067;g__UBA3624;s__	0.00052	2.7e-05	8.7e-06	Duroc-JY	Duroc-SH	0.038 ± 0.024	1.447 ± 0.782	1.527 ± 1.105
MAG_5859	244_1	SGB_1712	d__Bacteria;p__Verrucomicrobiota;c__Kiritimatiellae;o__RFP12;f__UBA1067;g__UBA3624;s__	0.00043	2.7e-05	8.7e-06	Duroc-JY	Duroc-SH	0.038 ± 0.023	0.952 ± 0.479	1.228 ± 0.913
MAG_4162	2441_1	SGB_1714	d__Bacteria;p__Firmicutes;c__Bacilli;o__Lactobacillales;f__Lactobacillaceae;g__Lactobacillus_H;s__Lactobacillus_H reuteri	5.3e-06	2.7e-05	8.7e-06	Duroc-JY	Duroc-SH	0.017 ± 0.014	1.112 ± 0.736	3.863 ± 3.296
MAG_6252	2441_1	SGB_1714	d__Bacteria;p__Firmicutes;c__Bacilli;o__Lactobacillales;f__Lactobacillaceae;g__Lactobacillus_H;s__Lactobacillus_H reuteri	1.3e-05	2.7e-05	8.7e-06	Duroc-JY	Duroc-SH	0.022 ± 0.015	0.236 ± 0.141	0.652 ± 0.573
MAG_3365	2442_1	SGB_1715	d__Bacteria;p__Firmicutes;c__Bacilli;o__Lactobacillales;f__Lactobacillaceae;g__Lactobacillus;s__Lactobacillus johnsonii	2.7e-06	2.7e-05	8.7e-06	Duroc-JY	Duroc-SH	0.023 ± 0.012	0.785 ± 0.574	3.727 ± 3.185
MAG_4065	2442_1	SGB_1715	d__Bacteria;p__Firmicutes;c__Bacilli;o__Lactobacillales;f__Lactobacillaceae;g__Lactobacillus;s__Lactobacillus johnsonii	8e-06	2.7e-05	8.7e-06	Duroc-JY	Duroc-SH	0.018 ± 0.009	0.964 ± 0.728	3.472 ± 3.045
MAG_4487	2442_1	SGB_1715	d__Bacteria;p__Firmicutes;c__Bacilli;o__Lactobacillales;f__Lactobacillaceae;g__Lactobacillus;s__Lactobacillus johnsonii	4.9e-06	2.7e-05	8.7e-06	Duroc-JY	Duroc-SH	0.021 ± 0.011	0.88 ± 0.613	3.571 ± 3.07
MAG_5765	2442_1	SGB_1715	d__Bacteria;p__Firmicutes;c__Bacilli;o__Lactobacillales;f__Lactobacillaceae;g__Lactobacillus;s__Lactobacillus johnsonii	1.4e-06	2.7e-05	8.7e-06	Duroc-JY	Duroc-SH	0.276 ± 0.108	1.603 ± 0.917	5.489 ± 4.275
MAG_3320	2443_1	SGB_1716	d__Bacteria;p__Firmicutes;c__Bacilli;o__Lactobacillales;f__Lactobacillaceae;g__Lactobacillus;s__Lactobacillus amylovorus	1.4e-07	5.4e-05	8.7e-06	Duroc-JY	Duroc-SH	0.056 ± 0.096	0.757 ± 0.437	2.277 ± 0.992
MAG_4073	2443_1	SGB_1716	d__Bacteria;p__Firmicutes;c__Bacilli;o__Lactobacillales;f__Lactobacillaceae;g__Lactobacillus;s__Lactobacillus amylovorus	0.0015	0.00032	0.0001	Duroc-JY	Duroc-SH	0.054 ± 0.095	0.507 ± 0.402	0.474 ± 0.347
MAG_5711	2443_1	SGB_1716	d__Bacteria;p__Firmicutes;c__Bacilli;o__Lactobacillales;f__Lactobacillaceae;g__Lactobacillus;s__Lactobacillus amylovorus	0.0089	0.0045	0.0034	Duroc-JY	Duroc-SH	0.076 ± 0.156	0.283 ± 0.197	0.637 ± 0.997
MAG_6089	2443_1	SGB_1716	d__Bacteria;p__Firmicutes;c__Bacilli;o__Lactobacillales;f__Lactobacillaceae;g__Lactobacillus;s__Lactobacillus amylovorus	0.0063	0.0034	0.0034	Duroc-JY	Duroc-SH	0.06 ± 0.101	0.285 ± 0.171	0.244 ± 0.176
MAG_6172	2443_1	SGB_1716	d__Bacteria;p__Firmicutes;c__Bacilli;o__Lactobacillales;f__Lactobacillaceae;g__Lactobacillus;s__Lactobacillus amylovorus	6.8e-06	0.0024	8.7e-06	Duroc-JY	Duroc-SH	0.211 ± 0.121	0.594 ± 0.408	0.973 ± 0.322
MAG_4446	2443_2	SGB_1717	d__Bacteria;p__Firmicutes;c__Bacilli;o__Lactobacillales;f__Lactobacillaceae;g__Lactobacillus;s__Lactobacillus amylovorus	0.0016	0.00032	0.00017	Duroc-JY	Duroc-SH	0.056 ± 0.09	0.44 ± 0.354	0.495 ± 0.342
MAG_1623	2446_0	SGB_1720	d__Bacteria;p__Firmicutes;c__Bacilli;o__Lactobacillales;f__Aerococcaceae;g__Aerococcus;s__	0.0001	2.7e-05	8.7e-06	Duroc-JY	Duroc-SH	0.029 ± 0.017	0.145 ± 0.05	0.256 ± 0.204
MAG_1198	2447_1	SGB_1721	d__Bacteria;p__Firmicutes;c__Bacilli;o__Lactobacillales;f__Lactobacillaceae;g__Lactobacillus_L;s__Lactobacillus_L dextrinicus	0.0001	2.7e-05	8.7e-06	Duroc-JY	Duroc-SH	0.034 ± 0.009	0.202 ± 0.143	0.278 ± 0.191
MAG_4036	2449_1	SGB_1723	d__Bacteria;p__Firmicutes;c__Bacilli;o__Lactobacillales;f__Lactobacillaceae;g__Weissella;s__Weissella paramesenteroides	0.0016	0.00019	0.00017	Duroc-JY	Duroc-SH	0.089 ± 0.167	0.637 ± 0.212	0.713 ± 0.602
MAG_4167	2449_1	SGB_1723	d__Bacteria;p__Firmicutes;c__Bacilli;o__Lactobacillales;f__Lactobacillaceae;g__Weissella;s__Weissella paramesenteroides	0.00012	2.7e-05	8.7e-06	Duroc-JY	Duroc-SH	0.02 ± 0.016	0.426 ± 0.165	0.618 ± 0.288
MAG_5922	245_1	SGB_1724	d__Bacteria;p__Verrucomicrobiota;c__Kiritimatiellae;o__RFP12;f__UBA1067;g__RUG572;s__	3.9e-05	2.7e-05	3.5e-05	Duroc-JY	Duroc-SH	0.031 ± 0.021	0.927 ± 0.509	0.495 ± 0.405
MAG_5947	245_1	SGB_1724	d__Bacteria;p__Verrucomicrobiota;c__Kiritimatiellae;o__RFP12;f__UBA1067;g__UBA3624;s__	1.8e-05	2.7e-05	3.5e-05	Duroc-JY	Duroc-SH	0.107 ± 0.018	1.15 ± 0.609	0.594 ± 0.349
MAG_1197	2450_0	SGB_1725	d__Bacteria;p__Firmicutes;c__Bacilli;o__Lactobacillales;f__Lactobacillaceae;g__Weissella;s__Weissella hellenica_A	0.00053	2.7e-05	1.7e-05	Duroc-JY	Duroc-SH	0.024 ± 0.018	0.155 ± 0.094	0.18 ± 0.11
MAG_3093	2453_1	SGB_1728	d__Bacteria;p__Firmicutes;c__Bacilli;o__Lactobacillales;f__Aerococcaceae;g__Jeotgalibaca;s__	1.5e-06	0.00011	8.7e-06	Duroc-JY	Duroc-SH	0.231 ± 0.123	0.524 ± 0.115	0.717 ± 0.113
MAG_4740	1147_0	SGB_173	d__Bacteria;p__Firmicutes_A;c__Clostridia;o__Lachnospirales;f__Lachnospiraceae;g__Acetatifactor;s__	0.0039	0.008	0.00026	Wild Boar	Wild Boar	0.407 ± 0.223	0.161 ± 0.132	0.163 ± 0.077
MAG_1513	2455_1	SGB_1730	d__Bacteria;p__Firmicutes;c__Bacilli;o__Lactobacillales;f__Carnobacteriaceae;g__Carnobacterium_A;s__Carnobacterium_A inhibens	5.8e-06	2.7e-05	8.7e-06	Duroc-JY	Duroc-SH	0.03 ± 0.018	0.121 ± 0.051	0.185 ± 0.048
MAG_1726	2455_1	SGB_1730	d__Bacteria;p__Firmicutes;c__Bacilli;o__Lactobacillales;f__Carnobacteriaceae;g__Carnobacterium_A;s__Carnobacterium_A inhibens	7.4e-06	2.7e-05	8.7e-06	Duroc-JY	Duroc-SH	0.057 ± 0.01	0.351 ± 0.094	0.724 ± 0.732
MAG_1622	2457_1	SGB_1732	d__Bacteria;p__Firmicutes;c__Bacilli;o__Lactobacillales;f__Carnobacteriaceae;g__Carnobacterium_A;s__Carnobacterium_A jeotgali	1.3e-06	2.7e-05	8.7e-06	Duroc-JY	Duroc-SH	0.031 ± 0.015	0.261 ± 0.094	0.51 ± 0.217
MAG_1680	2457_1	SGB_1732	d__Bacteria;p__Firmicutes;c__Bacilli;o__Lactobacillales;f__Carnobacteriaceae;g__Carnobacterium_A;s__	4.9e-05	2.7e-05	8.7e-06	Duroc-JY	Duroc-SH	0.042 ± 0.018	0.322 ± 0.112	0.446 ± 0.172
MAG_3809	2459_1	SGB_1734	d__Bacteria;p__Firmicutes;c__Bacilli;o__Lactobacillales;f__Carnobacteriaceae;g__Carnobacterium_A;s__Carnobacterium_A sp001483965	0.00036	0.00011	0.0034	Wild Boar	Wild Boar	0.028 ± 0.019	0.009 ± 0.003	0.012 ± 0.005
MAG_6051	246_1	SGB_1735	d__Bacteria;p__Verrucomicrobiota;c__Kiritimatiellae;o__RFP12;f__UBA1067;g__UBA1067;s__	8.7e-06	2.7e-05	0.0001	Duroc-JY	Duroc-SH	0.053 ± 0.024	1.386 ± 0.606	0.648 ± 0.793
MAG_2029	2461_1	SGB_1737	d__Bacteria;p__Firmicutes;c__Bacilli;o__Lactobacillales;f__Lactobacillaceae;g__Pediococcus;s__Pediococcus pentosaceus	7.7e-05	2.7e-05	8.7e-06	Duroc-JY	Duroc-SH	0.023 ± 0.013	0.101 ± 0.055	0.327 ± 0.605
MAG_1181	2461_2	SGB_1738	d__Bacteria;p__Firmicutes;c__Bacilli;o__Lactobacillales;f__Lactobacillaceae;g__Pediococcus;s__Pediococcus pentosaceus	3.3e-05	0.00019	1.7e-05	Duroc-JY	Duroc-SH	0.018 ± 0.014	0.069 ± 0.034	0.17 ± 0.178
MAG_2412	2462_1	SGB_1739	d__Bacteria;p__Firmicutes;c__Bacilli;o__Lactobacillales;f__Enterococcaceae;g__Enterococcus_B;s__Enterococcus_B faecium	0.00032	2.7e-05	1.7e-05	Duroc-JY	Duroc-SH	0.108 ± 0.037	0.334 ± 0.069	0.313 ± 0.121
MAG_4938	1148_0	SGB_174	d__Bacteria;p__Firmicutes_A;c__Clostridia;o__Lachnospirales;f__Lachnospiraceae;g__Acetatifactor;s__	0.0018	0.0012	6.1e-05	Wild Boar	Wild Boar	0.298 ± 0.143	0.119 ± 0.074	0.106 ± 0.044
MAG_4957	2465_0	SGB_1743	d__Bacteria;p__Firmicutes_A;c__Clostridia;o__Saccharofermentanales;f__DTU023;g__;s__	0.0027	0.00032	0.00078	Wild Boar	Wild Boar	0.054 ± 0.038	0.012 ± 0.006	0.013 ± 0.008
MAG_852	248_1	SGB_1745	d__Bacteria;p__Verrucomicrobiota;c__Kiritimatiellae;o__RFP12;f__UBA1067;g__UBA1067;s__	6.9e-07	2.7e-05	0.0001	Duroc-JY	Duroc-SH	0.03 ± 0.016	0.979 ± 0.859	0.29 ± 0.349
MAG_6122	248_1	SGB_1745	d__Bacteria;p__Verrucomicrobiota;c__Kiritimatiellae;o__RFP12;f__UBA1067;g__UBA1067;s__	5e-07	2.7e-05	0.00078	Duroc-JY	Duroc-SH	0.035 ± 0.012	0.838 ± 0.558	0.204 ± 0.175
MAG_1939	249_1	SGB_1746	d__Bacteria;p__Verrucomicrobiota;c__Kiritimatiellae;o__RFP12;f__UBA1067;g__UBA1067;s__	3.6e-06	2.7e-05	6.1e-05	Duroc-JY	Duroc-SH	0.064 ± 0.029	1.148 ± 0.859	0.917 ± 2.327
MAG_4928	250_0	SGB_1748	d__Bacteria;p__Verrucomicrobiota;c__Kiritimatiellae;o__RFP12;f__UBA1067;g__UBA1067;s__	1.8e-07	2.7e-05	3.5e-05	Duroc-JY	Duroc-SH	0.041 ± 0.024	0.573 ± 0.194	0.228 ± 0.107
MAG_760	251_1	SGB_1749	d__Bacteria;p__Verrucomicrobiota;c__Kiritimatiellae;o__RFP12;f__UBA1067;g__UBA1067;s__	1.5e-07	2.7e-05	1.7e-05	Duroc-JY	Duroc-SH	0.02 ± 0.01	1.129 ± 1.028	0.178 ± 0.179
MAG_773	251_1	SGB_1749	d__Bacteria;p__Verrucomicrobiota;c__Kiritimatiellae;o__RFP12;f__UBA1067;g__UBA1067;s__	3.9e-07	2.7e-05	0.00026	Duroc-JY	Duroc-SH	0.02 ± 0.009	1.444 ± 1.6	0.167 ± 0.215
MAG_954	251_1	SGB_1749	d__Bacteria;p__Verrucomicrobiota;c__Kiritimatiellae;o__RFP12;f__UBA1067;g__UBA1067;s__	3.1e-07	2.7e-05	0.00026	Duroc-JY	Duroc-SH	0.019 ± 0.012	1.533 ± 2.314	0.124 ± 0.194
MAG_1011	251_1	SGB_1749	d__Bacteria;p__Verrucomicrobiota;c__Kiritimatiellae;o__RFP12;f__UBA1067;g__UBA1067;s__	1.1e-05	2.7e-05	8.7e-06	Duroc-JY	Duroc-SH	0.025 ± 0.011	1.146 ± 0.91	0.611 ± 0.873
MAG_899	252_1	SGB_1750	d__Bacteria;p__Verrucomicrobiota;c__Kiritimatiellae;o__RFP12;f__UBA1067;g__UBA1067;s__	3.2e-06	2.7e-05	8.7e-06	Duroc-JY	Duroc-SH	0.037 ± 0.017	2.08 ± 0.997	0.942 ± 1.045
MAG_972	252_1	SGB_1750	d__Bacteria;p__Verrucomicrobiota;c__Kiritimatiellae;o__RFP12;f__UBA1067;g__UBA1067;s__	5.3e-06	2.7e-05	8.7e-06	Duroc-JY	Duroc-SH	0.049 ± 0.018	1.844 ± 1.055	0.81 ± 0.657
MAG_1592	252_1	SGB_1750	d__Bacteria;p__Verrucomicrobiota;c__Kiritimatiellae;o__RFP12;f__UBA1067;g__UBA1067;s__	5.8e-06	2.7e-05	8.7e-06	Duroc-JY	Duroc-SH	0.033 ± 0.015	1.12 ± 0.532	0.554 ± 0.578
MAG_2385	253_1	SGB_1751	d__Bacteria;p__Verrucomicrobiota;c__Kiritimatiellae;o__RFP12;f__UBA1067;g__UBA1067;s__	2.6e-07	2.7e-05	8.7e-06	Duroc-JY	Duroc-SH	0.04 ± 0.017	1.032 ± 0.533	0.361 ± 0.304
MAG_1411	254_1	SGB_1752	d__Bacteria;p__Verrucomicrobiota;c__Kiritimatiellae;o__RFP12;f__UBA1067;g__UBA1067;s__	2.8e-07	2.7e-05	3.5e-05	Duroc-JY	Duroc-SH	0.039 ± 0.015	0.893 ± 0.532	0.281 ± 0.292
MAG_844	255_0	SGB_1753	d__Bacteria;p__Verrucomicrobiota;c__Kiritimatiellae;o__RFP12;f__UBA1067;g__UBA1067;s__	6.5e-07	2.7e-05	8.7e-06	Duroc-JY	Duroc-SH	0.04 ± 0.01	2.055 ± 1.605	0.739 ± 1.177
MAG_2575	256_0	SGB_1754	d__Bacteria;p__Verrucomicrobiota;c__Kiritimatiellae;o__RFP12;f__UBA1067;g__UBA1067;s__	2.6e-07	2.7e-05	8.7e-06	Duroc-JY	Duroc-SH	0.045 ± 0.016	1.543 ± 0.857	0.507 ± 0.504
MAG_789	258_1	SGB_1756	d__Bacteria;p__Verrucomicrobiota;c__Kiritimatiellae;o__RFP12;f__UBA1067;g__UBA1067;s__	2.5e-06	2.7e-05	6.1e-05	Duroc-JY	Duroc-SH	0.049 ± 0.013	1.379 ± 0.481	0.561 ± 0.488
MAG_829	258_1	SGB_1756	d__Bacteria;p__Verrucomicrobiota;c__Kiritimatiellae;o__RFP12;f__UBA1067;g__UBA1067;s__	7.1e-07	2.7e-05	1.7e-05	Duroc-JY	Duroc-SH	0.017 ± 0.008	0.821 ± 0.367	0.29 ± 0.268
MAG_870	258_1	SGB_1756	d__Bacteria;p__Verrucomicrobiota;c__Kiritimatiellae;o__RFP12;f__UBA1067;g__UBA1067;s__	3.9e-07	2.7e-05	8.7e-06	Duroc-JY	Duroc-SH	0.025 ± 0.008	1.512 ± 0.634	0.489 ± 0.415
MAG_1148	258_1	SGB_1756	d__Bacteria;p__Verrucomicrobiota;c__Kiritimatiellae;o__RFP12;f__UBA1067;g__UBA1067;s__	7.9e-07	2.7e-05	0.00056	Duroc-JY	Duroc-SH	0.038 ± 0.012	0.828 ± 0.296	0.283 ± 0.238
MAG_1390	258_1	SGB_1756	d__Bacteria;p__Verrucomicrobiota;c__Kiritimatiellae;o__RFP12;f__UBA1067;g__UBA1067;s__	4.9e-07	2.7e-05	0.00017	Duroc-JY	Duroc-SH	0.029 ± 0.006	0.897 ± 0.341	0.302 ± 0.257
MAG_1640	258_1	SGB_1756	d__Bacteria;p__Verrucomicrobiota;c__Kiritimatiellae;o__RFP12;f__UBA1067;g__UBA1067;s__	3.2e-06	2.7e-05	0.00078	Duroc-JY	Duroc-SH	0.075 ± 0.016	0.881 ± 0.23	0.39 ± 0.313
MAG_1783	258_1	SGB_1756	d__Bacteria;p__Verrucomicrobiota;c__Kiritimatiellae;o__RFP12;f__UBA1067;g__UBA1067;s__	1.9e-06	2.7e-05	3.5e-05	Duroc-JY	Duroc-SH	0.026 ± 0.011	0.833 ± 0.27	0.357 ± 0.358
MAG_2192	258_1	SGB_1756	d__Bacteria;p__Verrucomicrobiota;c__Kiritimatiellae;o__RFP12;f__UBA1067;g__UBA1067;s__	1.7e-06	2.7e-05	0.00026	Duroc-JY	Duroc-SH	0.056 ± 0.019	1.407 ± 0.443	0.533 ± 0.509
MAG_3221	258_1	SGB_1756	d__Bacteria;p__Verrucomicrobiota;c__Kiritimatiellae;o__RFP12;f__UBA1067;g__UBA1067;s__	5.8e-07	2.7e-05	1.7e-05	Duroc-JY	Duroc-SH	0.014 ± 0.006	0.756 ± 0.254	0.257 ± 0.226
MAG_3328	258_1	SGB_1756	d__Bacteria;p__Verrucomicrobiota;c__Kiritimatiellae;o__RFP12;f__UBA1067;g__UBA1067;s__	1.2e-06	2.7e-05	8.7e-06	Duroc-JY	Duroc-SH	0.015 ± 0.007	0.757 ± 0.251	0.303 ± 0.246
MAG_3496	258_1	SGB_1756	d__Bacteria;p__Verrucomicrobiota;c__Kiritimatiellae;o__RFP12;f__UBA1067;g__UBA1067;s__	1.3e-06	2.7e-05	0.00017	Duroc-JY	Duroc-SH	0.03 ± 0.017	0.597 ± 0.19	0.237 ± 0.197
MAG_3914	258_1	SGB_1756	d__Bacteria;p__Verrucomicrobiota;c__Kiritimatiellae;o__RFP12;f__UBA1067;g__UBA1067;s__	4.2e-07	2.7e-05	3.5e-05	Duroc-JY	Duroc-SH	0.027 ± 0.009	0.804 ± 0.302	0.279 ± 0.236
MAG_4251	258_1	SGB_1756	d__Bacteria;p__Verrucomicrobiota;c__Kiritimatiellae;o__RFP12;f__UBA1067;g__UBA1067;s__	4.2e-07	2.7e-05	3.5e-05	Duroc-JY	Duroc-SH	0.06 ± 0.022	1.432 ± 0.478	0.546 ± 0.447
MAG_5607	258_1	SGB_1756	d__Bacteria;p__Verrucomicrobiota;c__Kiritimatiellae;o__RFP12;f__UBA1067;g__UBA1067;s__	2.7e-06	2.7e-05	1.7e-05	Duroc-JY	Duroc-SH	0.039 ± 0.01	0.746 ± 0.213	0.34 ± 0.279
MAG_4844	259_0	SGB_1757	d__Bacteria;p__Verrucomicrobiota;c__Kiritimatiellae;o__RFP12;f__UBA1067;g__UBA1067;s__	5.1e-07	2.7e-05	6.1e-05	Duroc-JY	Duroc-SH	0.037 ± 0.018	0.425 ± 0.206	0.165 ± 0.1
MAG_2719	26_0	SGB_1758	d__Bacteria;p__Proteobacteria;c__Alphaproteobacteria;o__RF32;f__CAG-977;g__UBA2903;s__	0.002	2.7e-05	0.002	Duroc-JY	Duroc-SH	0.066 ± 0.025	0.556 ± 0.501	0.764 ± 0.667
MAG_3053	263_1	SGB_1762	d__Bacteria;p__Actinobacteriota;c__Actinobacteria;o__Actinomycetales;f__Micrococcaceae;g__Micrococcus;s__	0.0012	5.4e-05	0.00056	Wild Boar	Wild Boar	0.068 ± 0.056	0.01 ± 0.002	0.013 ± 0.007
MAG_3077	263_1	SGB_1762	d__Bacteria;p__Actinobacteriota;c__Actinobacteria;o__Actinomycetales;f__Micrococcaceae;g__Micrococcus;s__	0.00022	5.4e-05	3.5e-05	Wild Boar	Wild Boar	0.075 ± 0.057	0.014 ± 0.004	0.012 ± 0.005
MAG_2774	263_2	SGB_1763	d__Bacteria;p__Actinobacteriota;c__Actinobacteria;o__Actinomycetales;f__Micrococcaceae;g__Micrococcus;s__	0.0061	0.0024	0.002	Wild Boar	Wild Boar	0.075 ± 0.056	0.017 ± 0.013	0.019 ± 0.025
MAG_5009	264_0	SGB_1764	d__Bacteria;p__Actinobacteriota;c__Actinobacteria;o__Actinomycetales;f__Micrococcaceae;g__Micrococcus;s__Micrococcus terreus	0.00061	2.7e-05	1.7e-05	Wild Boar	Wild Boar	0.081 ± 0.065	0.005 ± 0.002	0.005 ± 0.004
MAG_5636	265_1	SGB_1765	d__Bacteria;p__Firmicutes_A;c__Clostridia;o__Peptostreptococcales;f__Anaerovoracaceae;g__CAG-145;s__	0.00027	5.4e-05	8.7e-06	Wild Boar	Wild Boar	0.99 ± 0.378	0.439 ± 0.153	0.365 ± 0.123
MAG_6115	265_2	SGB_1766	d__Bacteria;p__Firmicutes_A;c__Clostridia;o__Peptostreptococcales;f__Anaerovoracaceae;g__;s__	0.00019	0.00011	8.7e-06	Wild Boar	Wild Boar	1.563 ± 0.533	0.452 ± 0.261	0.297 ± 0.108
MAG_241	266_0	SGB_1767	d__Bacteria;p__Firmicutes_A;c__Clostridia;o__Peptostreptococcales;f__Anaerovoracaceae;g__CAG-145;s__	0.00039	2.7e-05	8.7e-06	Wild Boar	Wild Boar	2.779 ± 2.869	0.173 ± 0.051	0.186 ± 0.06
MAG_4400	267_1	SGB_1768	d__Bacteria;p__Desulfobacterota_A;c__Desulfovibrionia;o__Desulfovibrionales;f__Desulfovibrionaceae;g__Bilophila;s__Bilophila wadsworthia	0.00078	0.0008	0.0055	Wild Boar	Wild Boar	0.276 ± 0.272	0.059 ± 0.017	0.077 ± 0.023
MAG_3662	271_1	SGB_1773	d__Bacteria;p__Firmicutes;c__Bacilli;o__Erysipelotrichales;f__Erysipelotrichaceae;g__UBA636;s__	2.3e-07	0.008	8.7e-06	Duroc-JY	Duroc-SH	0.056 ± 0.019	0.093 ± 0.035	0.246 ± 0.101
MAG_3877	271_1	SGB_1773	d__Bacteria;p__Firmicutes;c__Bacilli;o__Erysipelotrichales;f__Erysipelotrichaceae;g__UBA636;s__	0.00043	2.7e-05	8.7e-06	Duroc-JY	Duroc-SH	0.062 ± 0.014	0.806 ± 0.377	0.851 ± 0.299
MAG_4472	271_1	SGB_1773	d__Bacteria;p__Firmicutes;c__Bacilli;o__Erysipelotrichales;f__Erysipelotrichaceae;g__UBA636;s__	1.8e-06	0.00011	8.7e-06	Duroc-JY	Duroc-SH	0.061 ± 0.013	0.229 ± 0.151	0.562 ± 0.325
MAG_6327	271_1	SGB_1773	d__Bacteria;p__Firmicutes;c__Bacilli;o__Erysipelotrichales;f__Erysipelotrichaceae;g__UBA636;s__	1.1e-07	5.4e-05	8.7e-06	Duroc-JY	Duroc-SH	0.047 ± 0.02	0.145 ± 0.057	0.362 ± 0.116
MAG_3405	272_1	SGB_1774	d__Bacteria;p__Firmicutes_A;c__Clostridia;o__Oscillospirales;f__Ruminococcaceae;g__;s__	2.5e-05	0.0024	8.7e-06	Duroc-JY	Duroc-SH	0.036 ± 0.011	0.143 ± 0.092	0.281 ± 0.126
MAG_5166	272_1	SGB_1774	d__Bacteria;p__Firmicutes_A;c__Clostridia;o__Oscillospirales;f__Ruminococcaceae;g__;s__	0.00053	0.00019	8.7e-06	Duroc-JY	Duroc-SH	0.021 ± 0.009	0.092 ± 0.062	0.107 ± 0.054
MAG_5388	272_1	SGB_1774	d__Bacteria;p__Firmicutes_A;c__Clostridia;o__Oscillospirales;f__Ruminococcaceae;g__;s__	0.00087	2.7e-05	0.00038	Duroc-JY	Duroc-SH	0.037 ± 0.011	0.185 ± 0.123	0.253 ± 0.396
MAG_5474	272_1	SGB_1774	d__Bacteria;p__Firmicutes_A;c__Clostridia;o__Oscillospirales;f__Ruminococcaceae;g__;s__	0.0032	0.0012	0.00038	Duroc-JY	Duroc-SH	0.032 ± 0.007	0.085 ± 0.05	0.09 ± 0.052
MAG_5797	272_1	SGB_1774	d__Bacteria;p__Firmicutes_A;c__Clostridia;o__Oscillospirales;f__Ruminococcaceae;g__;s__	0.0054	0.0017	0.0087	Duroc-JY	Duroc-SH	0.109 ± 0.05	0.3 ± 0.145	0.232 ± 0.125
MAG_5927	273_1	SGB_1775	d__Bacteria;p__Firmicutes_A;c__Clostridia;o__Oscillospirales;f__Ruminococcaceae;g__;s__	0.00013	0.0061	3.5e-05	Wild Boar	Wild Boar	0.408 ± 0.214	0.139 ± 0.128	0.052 ± 0.051
MAG_6136	273_1	SGB_1775	d__Bacteria;p__Firmicutes_A;c__Clostridia;o__Oscillospirales;f__Ruminococcaceae;g__;s__	0.0015	0.0045	0.0001	Wild Boar	Wild Boar	0.627 ± 0.304	0.248 ± 0.157	0.18 ± 0.089
MAG_5231	274_1	SGB_1776	d__Bacteria;p__Firmicutes_A;c__Clostridia;o__Oscillospirales;f__Ruminococcaceae;g__;s__	0.00085	0.00051	1.7e-05	Wild Boar	Wild Boar	0.159 ± 0.066	0.052 ± 0.023	0.044 ± 0.015
MAG_490	276_1	SGB_1778	d__Bacteria;p__Firmicutes_A;c__Clostridia;o__Oscillospirales;f__Butyricicoccaceae;g__Butyricicoccus_A;s__	9.1e-05	0.0024	6.1e-05	Wild Boar	Wild Boar	3.497 ± 3.763	0.18 ± 0.08	0.117 ± 0.04
MAG_547	276_1	SGB_1778	d__Bacteria;p__Firmicutes_A;c__Clostridia;o__Oscillospirales;f__Butyricicoccaceae;g__Butyricicoccus_A;s__	9.2e-05	0.0034	6.1e-05	Wild Boar	Wild Boar	1.936 ± 1.625	0.173 ± 0.095	0.106 ± 0.032
MAG_924	279_1	SGB_1781	d__Bacteria;p__Firmicutes_A;c__Clostridia;o__Oscillospirales;f__Butyricicoccaceae;g__Butyricicoccus_A;s__Butyricicoccus_A sp002395695	0.00083	0.0045	3.5e-05	Duroc-JY	Duroc-SH	0.459 ± 0.207	2.003 ± 2.6	2.384 ± 2.086
MAG_6261	282_1	SGB_1786	d__Bacteria;p__Firmicutes_A;c__Clostridia;o__Peptostreptococcales;f__Anaerovoracaceae;g__Eubacterium_A;s__	3.3e-06	2.7e-05	0.00026	Wild Boar	Wild Boar	0.125 ± 0.064	0.024 ± 0.006	0.048 ± 0.051
MAG_1156	286_1	SGB_1790	d__Bacteria;p__Firmicutes_A;c__Clostridia;o__Monoglobales;f__Monoglobaceae;g__;s__	0.001	0.00019	0.00078	Wild Boar	Wild Boar	0.141 ± 0.081	0.065 ± 0.017	0.061 ± 0.05
MAG_2770	286_1	SGB_1790	d__Bacteria;p__Firmicutes_A;c__Clostridia;o__Monoglobales;f__Monoglobaceae;g__;s__	0.00079	2.7e-05	0.00017	Wild Boar	Wild Boar	0.164 ± 0.093	0.056 ± 0.017	0.061 ± 0.057
MAG_4161	286_1	SGB_1790	d__Bacteria;p__Firmicutes_A;c__Clostridia;o__Monoglobales;f__Monoglobaceae;g__;s__	0.00066	2.7e-05	0.00026	Wild Boar	Wild Boar	0.126 ± 0.04	0.049 ± 0.014	0.048 ± 0.043
MAG_2104	286_2	SGB_1791	d__Bacteria;p__Firmicutes_A;c__Clostridia;o__Monoglobales;f__Monoglobaceae;g__;s__	3.5e-05	2.7e-05	0.00026	Wild Boar	Wild Boar	0.238 ± 0.167	0.069 ± 0.019	0.079 ± 0.152
MAG_5106	289_1	SGB_1794	d__Bacteria;p__Firmicutes_A;c__Clostridia;o__4C28d-15;f__CAG-727;g__UBA4636;s__	0.00042	2.7e-05	0.00038	Duroc-JY	Duroc-SH	0.071 ± 0.02	0.335 ± 0.177	0.241 ± 0.124
MAG_4965	291_0	SGB_1797	d__Bacteria;p__Firmicutes_A;c__Clostridia;o__Oscillospirales;f__Ruminococcaceae;g__UBA5884;s__	0.0053	0.0024	0.00078	Wild Boar	Wild Boar	0.207 ± 0.154	0.072 ± 0.089	0.056 ± 0.03
MAG_6324	294_1	SGB_1800	d__Bacteria;p__Bacteroidota;c__Bacteroidia;o__Bacteroidales;f__Rikenellaceae;g__Alistipes;s__Alistipes onderdonkii	6.7e-06	2.7e-05	0.0001	Wild Boar	Wild Boar	0.122 ± 0.067	0.015 ± 0.004	0.027 ± 0.02
MAG_4567	295_1	SGB_1801	d__Bacteria;p__Bacteroidota;c__Bacteroidia;o__Bacteroidales;f__Rikenellaceae;g__Alistipes;s__Alistipes shahii	1.4e-06	2.7e-05	0.0001	Wild Boar	Wild Boar	0.247 ± 0.169	0.032 ± 0.008	0.057 ± 0.026
MAG_4541	296_0	SGB_1802	d__Bacteria;p__Bacteroidota;c__Bacteroidia;o__Bacteroidales;f__Rikenellaceae;g__Alistipes;s__Alistipes sp900083545	0.00053	2.7e-05	8.7e-06	Wild Boar	Wild Boar	0.395 ± 0.323	0.039 ± 0.019	0.04 ± 0.02
MAG_6240	297_0	SGB_1803	d__Bacteria;p__Bacteroidota;c__Bacteroidia;o__Bacteroidales;f__Rikenellaceae;g__Alistipes;s__Alistipes putredinis	5e-06	5.4e-05	0.0015	Wild Boar	Wild Boar	0.156 ± 0.077	0.031 ± 0.012	0.061 ± 0.023
MAG_4278	299_0	SGB_1805	d__Bacteria;p__Firmicutes_A;c__Clostridia;o__Oscillospirales;f__CAG-272;g__;s__	0.00098	5.4e-05	0.00026	Wild Boar	Wild Boar	0.517 ± 0.196	0.152 ± 0.055	0.195 ± 0.105
MAG_900	3_1	SGB_1806	d__Bacteria;p__Proteobacteria;c__Alphaproteobacteria;o__Rs-D84;f__;g__;s__	8.7e-06	2.7e-05	8.7e-06	Duroc-JY	Duroc-SH	0.036 ± 0.025	0.706 ± 0.48	0.303 ± 0.183
MAG_315	300_1	SGB_1808	d__Bacteria;p__Bacteroidota;c__Bacteroidia;o__Bacteroidales;f__Rikenellaceae;g__Alistipes;s__	0.0037	0.0008	0.00078	Wild Boar	Wild Boar	1.979 ± 3.132	0.055 ± 0.022	0.068 ± 0.061
MAG_402	300_1	SGB_1808	d__Bacteria;p__Bacteroidota;c__Bacteroidia;o__Bacteroidales;f__Rikenellaceae;g__Alistipes;s__	0.00076	5.4e-05	3.5e-05	Wild Boar	Wild Boar	1.381 ± 0.876	0.122 ± 0.062	0.12 ± 0.074
MAG_3502	304_1	SGB_1812	d__Archaea;p__Euryarchaeota;c__Methanobacteria;o__Methanobacteriales;f__Methanobacteriaceae;g__Methanobrevibacter_B;s__Methanobrevibacter_B boviskoreani	8e-05	0.00051	0.0043	Wild Boar	Wild Boar	0.043 ± 0.024	0.007 ± 0.004	0.012 ± 0.003
MAG_93	305_1	SGB_1813	d__Bacteria;p__Bacteroidota;c__Bacteroidia;o__Bacteroidales;f__Bacteroidaceae;g__Prevotella;s__Prevotella sp002299275	6.9e-05	0.0045	3.5e-05	Duroc-JY	Duroc-SH	0.247 ± 0.227	0.713 ± 0.361	2.464 ± 3.536
MAG_1024	306_1	SGB_1814	d__Bacteria;p__Bacteroidota;c__Bacteroidia;o__Bacteroidales;f__Bacteroidaceae;g__Prevotella;s__Prevotella sp000436915	4.3e-07	2.7e-05	8.7e-06	Duroc-JY	Duroc-SH	0.132 ± 0.088	1.138 ± 1.186	6.419 ± 5.568
MAG_90	308_1	SGB_1816	d__Bacteria;p__Firmicutes_A;c__Clostridia;o__Oscillospirales;f__CAG-272;g__;s__	8.1e-06	5.4e-05	8.7e-06	Wild Boar	Wild Boar	0.363 ± 0.138	0.085 ± 0.044	0.046 ± 0.023
MAG_4445	308_1	SGB_1816	d__Bacteria;p__Firmicutes_A;c__Clostridia;o__Oscillospirales;f__CAG-272;g__;s__	8.4e-05	0.0008	8.7e-06	Wild Boar	Wild Boar	0.447 ± 0.18	0.193 ± 0.07	0.132 ± 0.048
MAG_4831	309_0	SGB_1817	d__Bacteria;p__Firmicutes_A;c__Clostridia;o__Oscillospirales;f__CAG-272;g__;s__	3.5e-07	2.7e-05	8.7e-06	Wild Boar	Wild Boar	0.181 ± 0.074	0.043 ± 0.013	0.02 ± 0.008
MAG_359	310_0	SGB_1819	d__Bacteria;p__Firmicutes_A;c__Clostridia;o__Oscillospirales;f__CAG-272;g__Firm-07;s__	1.9e-06	2.7e-05	8.7e-06	Wild Boar	Wild Boar	4.173 ± 6.827	0.544 ± 0.218	0.316 ± 0.08
MAG_4428	312_1	SGB_1821	d__Bacteria;p__Firmicutes_A;c__Clostridia;o__Oscillospirales;f__Acutalibacteraceae;g__;s__	0.00032	2.7e-05	8.7e-06	Wild Boar	Wild Boar	0.337 ± 0.119	0.058 ± 0.021	0.048 ± 0.014
MAG_4373	313_0	SGB_1822	d__Bacteria;p__Firmicutes_A;c__Clostridia;o__Oscillospirales;f__Acutalibacteraceae;g__;s__	0.00057	5.4e-05	1.7e-05	Wild Boar	Wild Boar	0.527 ± 0.266	0.084 ± 0.02	0.078 ± 0.023
MAG_4390	314_0	SGB_1823	d__Bacteria;p__Firmicutes_A;c__Clostridia;o__Oscillospirales;f__Acutalibacteraceae;g__;s__	0.00037	0.00051	1.7e-05	Wild Boar	Wild Boar	0.311 ± 0.144	0.082 ± 0.025	0.068 ± 0.02
MAG_555	315_1	SGB_1824	d__Bacteria;p__Firmicutes_A;c__Clostridia;o__4C28d-15;f__CAG-727;g__;s__	1.9e-05	2.7e-05	3.5e-05	Wild Boar	Wild Boar	4.182 ± 4.126	0.115 ± 0.045	0.087 ± 0.105
MAG_4451	316_1	SGB_1825	d__Bacteria;p__Firmicutes_A;c__Clostridia;o__Christensenellales;f__UBA1750;g__UBA7102;s__	0.00033	2.7e-05	8.7e-06	Wild Boar	Wild Boar	1.141 ± 0.552	0.298 ± 0.16	0.248 ± 0.155
MAG_6262	316_1	SGB_1825	d__Bacteria;p__Firmicutes_A;c__Clostridia;o__Christensenellales;f__UBA1750;g__UBA7102;s__	0.00021	2.7e-05	8.7e-06	Wild Boar	Wild Boar	1.164 ± 0.424	0.265 ± 0.134	0.213 ± 0.119
MAG_4389	317_1	SGB_1826	d__Bacteria;p__Firmicutes_A;c__Clostridia;o__Oscillospirales;f__Ruminococcaceae;g__Ruthenibacterium;s__Ruthenibacterium lactatiformans	0.0006	2.7e-05	1.7e-05	Wild Boar	Wild Boar	0.403 ± 0.178	0.096 ± 0.024	0.097 ± 0.031
MAG_384	320_0	SGB_1830	d__Bacteria;p__Firmicutes_A;c__Clostridia;o__Lachnospirales;f__Lachnospiraceae;g__;s__	0.00043	2.7e-05	8.7e-06	Wild Boar	Wild Boar	0.712 ± 0.424	0.157 ± 0.068	0.167 ± 0.056
MAG_4968	321_0	SGB_1831	d__Bacteria;p__Firmicutes_A;c__Clostridia;o__Lachnospirales;f__Lachnospiraceae;g__;s__	9.8e-06	2.7e-05	0.00078	Wild Boar	Wild Boar	0.441 ± 0.246	0.128 ± 0.044	0.214 ± 0.072
MAG_4963	322_0	SGB_1832	d__Bacteria;p__Firmicutes_A;c__Clostridia;o__Lachnospirales;f__Lachnospiraceae;g__UBA7182;s__	9.9e-06	2.7e-05	0.0069	Wild Boar	Wild Boar	0.956 ± 0.336	0.287 ± 0.116	0.585 ± 0.27
MAG_2968	323_1	SGB_1833	d__Bacteria;p__Firmicutes_A;c__Clostridia;o__Lachnospirales;f__Lachnospiraceae;g__;s__	0.0014	0.0024	8.7e-06	Wild Boar	Wild Boar	0.561 ± 0.287	0.27 ± 0.123	0.23 ± 0.069
MAG_3403	323_1	SGB_1833	d__Bacteria;p__Firmicutes_A;c__Clostridia;o__Lachnospirales;f__Lachnospiraceae;g__;s__	0.006	0.0045	0.00056	Wild Boar	Wild Boar	0.495 ± 0.408	0.195 ± 0.114	0.177 ± 0.064
MAG_378	324_0	SGB_1834	d__Bacteria;p__Firmicutes_A;c__Clostridia;o__Lachnospirales;f__Lachnospiraceae;g__;s__	0.00022	2.7e-05	8.7e-06	Wild Boar	Wild Boar	0.945 ± 1.025	0.161 ± 0.054	0.189 ± 0.048
MAG_455	325_0	SGB_1835	d__Bacteria;p__Firmicutes_A;c__Clostridia;o__Lachnospirales;f__Lachnospiraceae;g__SZUA-378;s__	0.00033	2.7e-05	8.7e-06	Wild Boar	Wild Boar	1.751 ± 0.745	0.314 ± 0.117	0.365 ± 0.122
MAG_4270	327_1	SGB_1837	d__Bacteria;p__Firmicutes_A;c__Clostridia;o__Lachnospirales;f__Lachnospiraceae;g__CAG-56;s__	0.00062	5.4e-05	0.00038	Wild Boar	Wild Boar	0.739 ± 0.355	0.322 ± 0.082	0.374 ± 0.109
MAG_4458	327_1	SGB_1837	d__Bacteria;p__Firmicutes_A;c__Clostridia;o__Lachnospirales;f__Lachnospiraceae;g__CAG-56;s__	0.00011	2.7e-05	0.002	Wild Boar	Wild Boar	0.594 ± 0.309	0.226 ± 0.047	0.319 ± 0.11
MAG_4538	327_1	SGB_1837	d__Bacteria;p__Firmicutes_A;c__Clostridia;o__Lachnospirales;f__Lachnospiraceae;g__CAG-56;s__	0.0009	0.00011	0.0026	Wild Boar	Wild Boar	0.444 ± 0.173	0.238 ± 0.048	0.279 ± 0.085
MAG_136	336_0	SGB_1848	d__Bacteria;p__Firmicutes_A;c__Clostridia;o__Oscillospirales;f__Ruminococcaceae;g__UBA3818;s__	0.00035	5.4e-05	8.7e-06	Wild Boar	Wild Boar	0.648 ± 0.259	0.136 ± 0.06	0.111 ± 0.039
MAG_1959	337_1	SGB_1849	d__Bacteria;p__Firmicutes_A;c__Clostridia;o__Oscillospirales;f__Oscillospiraceae;g__CAG-110;s__	1.6e-06	0.0045	1.7e-05	Wild Boar	Wild Boar	1.191 ± 0.582	0.276 ± 0.16	0.116 ± 0.037
MAG_5104	340_1	SGB_1853	d__Bacteria;p__Firmicutes_A;c__Clostridia;o__Oscillospirales;f__Oscillospiraceae;g__CAG-110;s__	0.0013	0.0017	3.5e-05	Wild Boar	Wild Boar	0.809 ± 0.345	0.298 ± 0.117	0.248 ± 0.08
MAG_4640	343_1	SGB_1856	d__Bacteria;p__Firmicutes_B;c__Dehalobacteriia;o__UBA4068;f__UBA4068;g__;s__	0.00043	0.0008	0.0001	Wild Boar	Wild Boar	0.355 ± 0.184	0.099 ± 0.058	0.069 ± 0.038
MAG_4719	344_1	SGB_1857	d__Bacteria;p__Firmicutes_A;c__Clostridia;o__Christensenellales;f__CAG-138;g__;s__	0.00022	2.7e-05	3.5e-05	Wild Boar	Wild Boar	0.24 ± 0.082	0.057 ± 0.034	0.046 ± 0.046
MAG_64	345_0	SGB_1858	d__Bacteria;p__Firmicutes_A;c__Clostridia;o__Oscillospirales;f__Butyricicoccaceae;g__;s__	0.0007	2.7e-05	3.5e-05	Wild Boar	Wild Boar	0.117 ± 0.052	0.029 ± 0.009	0.029 ± 0.012
MAG_4627	346_0	SGB_1859	d__Bacteria;p__Firmicutes_A;c__Clostridia;o__4C28d-15;f__CAG-727;g__QALS01;s__	5.4e-06	0.00019	8.7e-06	Wild Boar	Wild Boar	0.861 ± 0.453	0.209 ± 0.136	0.092 ± 0.042
MAG_4702	348_1	SGB_1861	d__Bacteria;p__Firmicutes_A;c__Clostridia;o__Christensenellales;f__CAG-74;g__UBA1224;s__	2.1e-06	0.008	8.7e-06	Wild Boar	Wild Boar	0.239 ± 0.087	0.108 ± 0.105	0.028 ± 0.017
MAG_4667	351_0	SGB_1865	d__Bacteria;p__Firmicutes_A;c__Clostridia;o__Christensenellales;f__CAG-74;g__;s__	7.5e-07	0.00019	8.7e-06	Wild Boar	Wild Boar	0.268 ± 0.087	0.079 ± 0.048	0.03 ± 0.011
MAG_1573	353_1	SGB_1867	d__Bacteria;p__Firmicutes_A;c__Clostridia;o__Christensenellales;f__CAG-74;g__;s__	3.8e-05	0.00019	1.7e-05	Wild Boar	Wild Boar	1.249 ± 0.367	0.402 ± 0.198	0.231 ± 0.164
MAG_189	356_0	SGB_1870	d__Bacteria;p__Firmicutes_A;c__Clostridia;o__Christensenellales;f__CAG-74;g__Firm-10;s__	4.4e-06	0.0012	1.7e-05	Wild Boar	Wild Boar	0.477 ± 0.23	0.133 ± 0.13	0.046 ± 0.027
MAG_1395	357_1	SGB_1871	d__Bacteria;p__Firmicutes_A;c__Clostridia;o__Christensenellales;f__CAG-74;g__;s__	4.4e-06	0.0017	8.7e-06	Wild Boar	Wild Boar	0.456 ± 0.097	0.212 ± 0.137	0.072 ± 0.037
MAG_1705	357_1	SGB_1871	d__Bacteria;p__Firmicutes_A;c__Clostridia;o__Christensenellales;f__CAG-74;g__;s__	7.9e-07	0.00051	8.7e-06	Wild Boar	Wild Boar	0.392 ± 0.119	0.157 ± 0.096	0.045 ± 0.018
MAG_4046	357_1	SGB_1871	d__Bacteria;p__Firmicutes_A;c__Clostridia;o__Christensenellales;f__CAG-74;g__;s__	1.4e-06	0.008	8.7e-06	Wild Boar	Wild Boar	0.459 ± 0.157	0.239 ± 0.137	0.09 ± 0.031
MAG_1165	357_2	SGB_1872	d__Bacteria;p__Firmicutes_A;c__Clostridia;o__Christensenellales;f__CAG-74;g__;s__	1.7e-06	0.00011	8.7e-06	Wild Boar	Wild Boar	0.625 ± 0.207	0.179 ± 0.142	0.058 ± 0.022
MAG_3816	358_1	SGB_1873	d__Bacteria;p__Firmicutes_A;c__Clostridia;o__Christensenellales;f__CAG-74;g__;s__	9.9e-06	0.0008	8.7e-06	Wild Boar	Wild Boar	1.413 ± 0.556	0.477 ± 0.37	0.189 ± 0.122
MAG_4255	358_1	SGB_1873	d__Bacteria;p__Firmicutes_A;c__Clostridia;o__Christensenellales;f__CAG-74;g__;s__	2.8e-05	0.00051	8.7e-06	Wild Boar	Wild Boar	1.487 ± 0.593	0.44 ± 0.386	0.171 ± 0.114
MAG_818	359_0	SGB_1874	d__Bacteria;p__Firmicutes_A;c__Clostridia;o__Christensenellales;f__CAG-74;g__;s__	5.9e-07	0.0034	8.7e-06	Wild Boar	Wild Boar	2.124 ± 0.929	0.781 ± 0.995	0.113 ± 0.072
MAG_199	36_0	SGB_1875	d__Bacteria;p__Firmicutes_B;c__Peptococcia;o__Peptococcales;f__Peptococcaceae;g__;s__	0.00056	0.00011	8.7e-06	Wild Boar	Wild Boar	0.318 ± 0.156	0.14 ± 0.041	0.12 ± 0.054
MAG_2566	360_1	SGB_1876	d__Bacteria;p__Firmicutes_A;c__Clostridia;o__Christensenellales;f__CAG-74;g__;s__	5.9e-06	0.00011	8.7e-06	Wild Boar	Wild Boar	0.764 ± 0.372	0.144 ± 0.113	0.052 ± 0.028
MAG_3261	360_1	SGB_1876	d__Bacteria;p__Firmicutes_A;c__Clostridia;o__Christensenellales;f__CAG-74;g__;s__	2e-06	0.00011	8.7e-06	Wild Boar	Wild Boar	0.837 ± 0.351	0.229 ± 0.157	0.086 ± 0.04
MAG_6253	361_0	SGB_1877	d__Bacteria;p__Firmicutes_A;c__Clostridia;o__Christensenellales;f__CAG-74;g__;s__	4.4e-05	0.00011	8.7e-06	Wild Boar	Wild Boar	0.905 ± 0.549	0.238 ± 0.154	0.129 ± 0.098
MAG_660	362_0	SGB_1878	d__Bacteria;p__Firmicutes_A;c__Clostridia;o__Christensenellales;f__CAG-74;g__;s__	3.8e-06	0.00011	8.7e-06	Wild Boar	Wild Boar	0.673 ± 0.268	0.139 ± 0.083	0.059 ± 0.047
MAG_5022	363_0	SGB_1879	d__Bacteria;p__Firmicutes_A;c__Clostridia;o__Christensenellales;f__CAG-74;g__;s__	9.3e-06	0.0034	0.00026	Wild Boar	Wild Boar	1.049 ± 0.14	0.513 ± 0.37	0.162 ± 0.325
MAG_278	1159_0	SGB_188	d__Bacteria;p__Firmicutes_A;c__Clostridia;o__Lachnospirales;f__Lachnospiraceae;g__Agathobacter;s__	0.00012	0.00019	0.0069	Wild Boar	Wild Boar	1.451 ± 1.887	0.16 ± 0.116	0.3 ± 0.145
MAG_4818	364_0	SGB_1880	d__Bacteria;p__Firmicutes_A;c__Clostridia;o__Christensenellales;f__CAG-74;g__;s__	1.4e-06	0.00019	8.7e-06	Wild Boar	Wild Boar	0.389 ± 0.121	0.11 ± 0.085	0.039 ± 0.015
MAG_11	365_1	SGB_1881	d__Bacteria;p__Firmicutes_A;c__Clostridia;o__Oscillospirales;f__Ruminococcaceae;g__;s__	2e-06	2.7e-05	8.7e-06	Wild Boar	Wild Boar	0.335 ± 0.149	0.069 ± 0.02	0.044 ± 0.014
MAG_4718	366_0	SGB_1882	d__Bacteria;p__Firmicutes_A;c__Clostridia;o__Christensenellales;f__CAG-74;g__;s__	8.8e-06	5.4e-05	8.7e-06	Wild Boar	Wild Boar	0.206 ± 0.07	0.051 ± 0.026	0.03 ± 0.014
MAG_2635	367_1	SGB_1883	d__Bacteria;p__Firmicutes_A;c__Clostridia;o__Christensenellales;f__CAG-74;g__;s__	9.4e-05	0.0045	0.00026	Wild Boar	Wild Boar	0.204 ± 0.091	0.072 ± 0.046	0.033 ± 0.023
MAG_3336	367_1	SGB_1883	d__Bacteria;p__Firmicutes_A;c__Clostridia;o__Christensenellales;f__CAG-74;g__;s__	2.7e-05	0.0017	6.1e-05	Wild Boar	Wild Boar	0.184 ± 0.087	0.047 ± 0.033	0.021 ± 0.019
MAG_3368	367_1	SGB_1883	d__Bacteria;p__Firmicutes_A;c__Clostridia;o__Christensenellales;f__CAG-74;g__;s__	5.9e-05	0.0061	0.00017	Wild Boar	Wild Boar	0.193 ± 0.093	0.058 ± 0.047	0.023 ± 0.018
MAG_3537	367_1	SGB_1883	d__Bacteria;p__Firmicutes_A;c__Clostridia;o__Christensenellales;f__CAG-74;g__;s__	4.7e-05	0.0045	0.0001	Wild Boar	Wild Boar	0.164 ± 0.072	0.06 ± 0.038	0.027 ± 0.02
MAG_3544	367_1	SGB_1883	d__Bacteria;p__Firmicutes_A;c__Clostridia;o__Christensenellales;f__CAG-74;g__;s__	9e-06	0.0061	3.5e-05	Wild Boar	Wild Boar	0.179 ± 0.07	0.081 ± 0.059	0.028 ± 0.019
MAG_3628	367_1	SGB_1883	d__Bacteria;p__Firmicutes_A;c__Clostridia;o__Christensenellales;f__CAG-74;g__;s__	0.00012	0.0034	0.00017	Wild Boar	Wild Boar	0.16 ± 0.068	0.07 ± 0.044	0.031 ± 0.022
MAG_3729	367_1	SGB_1883	d__Bacteria;p__Firmicutes_A;c__Clostridia;o__Christensenellales;f__CAG-74;g__;s__	0.00011	0.0061	0.00017	Wild Boar	Wild Boar	0.194 ± 0.084	0.07 ± 0.051	0.031 ± 0.023
MAG_3757	367_1	SGB_1883	d__Bacteria;p__Firmicutes_A;c__Clostridia;o__Christensenellales;f__CAG-74;g__;s__	3.6e-05	0.0061	0.00017	Wild Boar	Wild Boar	0.164 ± 0.07	0.052 ± 0.037	0.021 ± 0.017
MAG_4214	367_1	SGB_1883	d__Bacteria;p__Firmicutes_A;c__Clostridia;o__Christensenellales;f__CAG-74;g__;s__	4e-05	0.0017	0.0001	Wild Boar	Wild Boar	0.166 ± 0.071	0.055 ± 0.039	0.024 ± 0.019
MAG_6255	367_1	SGB_1883	d__Bacteria;p__Firmicutes_A;c__Clostridia;o__Christensenellales;f__CAG-74;g__;s__	1.5e-05	0.0008	3.5e-05	Wild Boar	Wild Boar	0.188 ± 0.083	0.06 ± 0.038	0.026 ± 0.019
MAG_3509	368_0	SGB_1884	d__Bacteria;p__Firmicutes_A;c__Clostridia;o__Christensenellales;f__CAG-74;g__OEMS01;s__	1.8e-05	0.00011	1.7e-05	Wild Boar	Wild Boar	1.436 ± 0.601	0.457 ± 0.216	0.242 ± 0.161
MAG_511	369_0	SGB_1885	d__Bacteria;p__Firmicutes_A;c__Clostridia;o__Christensenellales;f__CAG-74;g__;s__	3.1e-05	2.7e-05	1.7e-05	Wild Boar	Wild Boar	2.577 ± 1.903	0.13 ± 0.057	0.096 ± 0.137
MAG_4913	37_0	SGB_1886	d__Bacteria;p__Firmicutes_A;c__Clostridia;o__Monoglobales;f__Monoglobaceae;g__;s__	6.1e-05	2.7e-05	3.5e-05	Wild Boar	Wild Boar	0.13 ± 0.037	0.038 ± 0.011	0.055 ± 0.022
MAG_525	370_0	SGB_1887	d__Bacteria;p__Firmicutes_A;c__Clostridia;o__Christensenellales;f__CAG-74;g__;s__	1.9e-05	2.7e-05	1.7e-05	Wild Boar	Wild Boar	5.091 ± 3.59	0.162 ± 0.074	0.111 ± 0.168
MAG_6019	371_0	SGB_1888	d__Bacteria;p__Firmicutes_A;c__Clostridia;o__Christensenellales;f__CAG-74;g__;s__	0.0002	0.0012	0.00017	Wild Boar	Wild Boar	3.58 ± 2.501	0.36 ± 0.172	0.292 ± 0.547
MAG_640	372_1	SGB_1889	d__Bacteria;p__Firmicutes_A;c__Clostridia;o__Christensenellales;f__CAG-74;g__;s__	1e-06	0.0034	8.7e-06	Wild Boar	Wild Boar	1.108 ± 1.406	0.237 ± 0.187	0.056 ± 0.02
MAG_4226	116_0	SGB_189	d__Bacteria;p__Actinobacteriota;c__Actinobacteria;o__Mycobacteriales;f__Mycobacteriaceae;g__Corynebacterium;s__	0.0023	0.00051	0.00026	Wild Boar	Wild Boar	0.039 ± 0.031	0.006 ± 0.006	0.005 ± 0.004
MAG_5424	373_1	SGB_1890	d__Bacteria;p__Firmicutes_A;c__Clostridia;o__Christensenellales;f__CAG-74;g__;s__	5.2e-07	0.00051	8.7e-06	Wild Boar	Wild Boar	1.182 ± 0.514	0.345 ± 0.279	0.072 ± 0.031
MAG_6275	373_2	SGB_1891	d__Bacteria;p__Firmicutes_A;c__Clostridia;o__Christensenellales;f__CAG-74;g__;s__	1.9e-06	0.0012	8.7e-06	Wild Boar	Wild Boar	1.569 ± 1.551	0.396 ± 0.267	0.103 ± 0.056
MAG_3456	374_1	SGB_1892	d__Bacteria;p__Firmicutes_A;c__Clostridia;o__Christensenellales;f__CAG-74;g__;s__	5.5e-05	0.00019	8.7e-06	Wild Boar	Wild Boar	0.355 ± 0.102	0.127 ± 0.065	0.076 ± 0.037
MAG_3566	374_1	SGB_1892	d__Bacteria;p__Firmicutes_A;c__Clostridia;o__Christensenellales;f__CAG-74;g__;s__	4.9e-06	0.0008	8.7e-06	Wild Boar	Wild Boar	0.248 ± 0.091	0.075 ± 0.064	0.026 ± 0.01
MAG_3849	374_1	SGB_1892	d__Bacteria;p__Firmicutes_A;c__Clostridia;o__Christensenellales;f__CAG-74;g__;s__	1.6e-06	0.0017	8.7e-06	Wild Boar	Wild Boar	0.256 ± 0.083	0.087 ± 0.077	0.024 ± 0.01
MAG_3936	374_1	SGB_1892	d__Bacteria;p__Firmicutes_A;c__Clostridia;o__Christensenellales;f__CAG-74;g__;s__	1.8e-05	0.0045	8.7e-06	Wild Boar	Wild Boar	0.305 ± 0.077	0.157 ± 0.088	0.074 ± 0.029
MAG_3952	374_1	SGB_1892	d__Bacteria;p__Firmicutes_A;c__Clostridia;o__Christensenellales;f__CAG-74;g__;s__	2.8e-06	0.0012	8.7e-06	Wild Boar	Wild Boar	0.294 ± 0.111	0.092 ± 0.083	0.029 ± 0.015
MAG_3967	374_1	SGB_1892	d__Bacteria;p__Firmicutes_A;c__Clostridia;o__Christensenellales;f__CAG-74;g__;s__	1.4e-06	0.0012	8.7e-06	Wild Boar	Wild Boar	0.26 ± 0.076	0.127 ± 0.067	0.044 ± 0.026
MAG_1364	374_2	SGB_1893	d__Bacteria;p__Firmicutes_A;c__Clostridia;o__Christensenellales;f__CAG-74;g__;s__	1.6e-05	0.00019	8.7e-06	Wild Boar	Wild Boar	0.325 ± 0.059	0.128 ± 0.09	0.048 ± 0.013
MAG_1287	375_0	SGB_1894	d__Bacteria;p__Firmicutes_A;c__Clostridia;o__Christensenellales;f__CAG-74;g__UBA11524;s__	7e-07	0.0045	8.7e-06	Wild Boar	Wild Boar	0.557 ± 0.097	0.246 ± 0.207	0.06 ± 0.019
MAG_548	376_1	SGB_1895	d__Bacteria;p__Firmicutes_A;c__Clostridia;o__Christensenellales;f__CAG-74;g__;s__	1.3e-06	2.7e-05	8.7e-06	Wild Boar	Wild Boar	3.59 ± 2.89	0.174 ± 0.081	0.071 ± 0.032
MAG_4266	376_1	SGB_1895	d__Bacteria;p__Firmicutes_A;c__Clostridia;o__Christensenellales;f__CAG-74;g__;s__	0.01	0.0034	0.0043	Wild Boar	Wild Boar	0.461 ± 0.185	0.198 ± 0.131	0.218 ± 0.131
MAG_4300	376_1	SGB_1895	d__Bacteria;p__Firmicutes_A;c__Clostridia;o__Christensenellales;f__CAG-74;g__;s__	0.002	0.00019	0.00038	Wild Boar	Wild Boar	0.558 ± 0.208	0.198 ± 0.106	0.203 ± 0.115
MAG_4306	376_1	SGB_1895	d__Bacteria;p__Firmicutes_A;c__Clostridia;o__Christensenellales;f__CAG-74;g__;s__	0.00036	0.00019	3.5e-05	Wild Boar	Wild Boar	0.662 ± 0.24	0.237 ± 0.098	0.187 ± 0.1
MAG_4327	376_1	SGB_1895	d__Bacteria;p__Firmicutes_A;c__Clostridia;o__Christensenellales;f__CAG-74;g__;s__	0.00046	0.00011	3.5e-05	Wild Boar	Wild Boar	0.534 ± 0.198	0.172 ± 0.081	0.139 ± 0.082
MAG_2558	376_2	SGB_1896	d__Bacteria;p__Firmicutes_A;c__Clostridia;o__Christensenellales;f__CAG-74;g__;s__	5.6e-05	5.4e-05	0.0001	Wild Boar	Wild Boar	0.484 ± 0.158	0.208 ± 0.079	0.127 ± 0.104
MAG_4345	376_2	SGB_1896	d__Bacteria;p__Firmicutes_A;c__Clostridia;o__Christensenellales;f__CAG-74;g__;s__	2.3e-05	5.4e-05	3.5e-05	Wild Boar	Wild Boar	0.544 ± 0.205	0.21 ± 0.075	0.123 ± 0.102
MAG_1896	376_3	SGB_1897	d__Bacteria;p__Firmicutes_A;c__Clostridia;o__Christensenellales;f__CAG-74;g__;s__	7.2e-07	2.7e-05	8.7e-06	Wild Boar	Wild Boar	0.651 ± 0.249	0.173 ± 0.095	0.051 ± 0.031
MAG_4041	376_3	SGB_1897	d__Bacteria;p__Firmicutes_A;c__Clostridia;o__Christensenellales;f__CAG-74;g__;s__	2.2e-06	2.7e-05	8.7e-06	Wild Boar	Wild Boar	0.804 ± 0.285	0.229 ± 0.111	0.09 ± 0.046
MAG_4323	376_4	SGB_1898	d__Bacteria;p__Firmicutes_A;c__Clostridia;o__Christensenellales;f__CAG-74;g__;s__	6.3e-07	0.00011	8.7e-06	Wild Boar	Wild Boar	0.955 ± 0.498	0.259 ± 0.158	0.064 ± 0.033
MAG_3361	377_0	SGB_1899	d__Bacteria;p__Firmicutes_A;c__Clostridia;o__Christensenellales;f__CAG-74;g__;s__	2.2e-07	5.4e-05	8.7e-06	Wild Boar	Wild Boar	1.152 ± 0.357	0.342 ± 0.213	0.062 ± 0.03
MAG_4243	1012_0	SGB_19	d__Bacteria;p__Proteobacteria;c__Gammaproteobacteria;o__Pseudomonadales;f__Moraxellaceae;g__Acinetobacter;s__Acinetobacter towneri	0.00053	2.7e-05	8.7e-06	Duroc-JY	Duroc-SH	0.071 ± 0.039	0.718 ± 0.346	0.664 ± 0.241
MAG_3333	378_1	SGB_1900	d__Bacteria;p__Firmicutes_A;c__Clostridia;o__Christensenellales;f__CAG-74;g__;s__	0.013	0.008	0.0055	Wild Boar	Wild Boar	0.489 ± 0.23	0.301 ± 0.175	0.257 ± 0.126
MAG_2443	378_2	SGB_1901	d__Bacteria;p__Firmicutes_A;c__Clostridia;o__Christensenellales;f__CAG-74;g__;s__	5.3e-07	2.7e-05	8.7e-06	Wild Boar	Wild Boar	0.72 ± 0.262	0.225 ± 0.111	0.07 ± 0.04
MAG_4274	378_2	SGB_1901	d__Bacteria;p__Firmicutes_A;c__Clostridia;o__Christensenellales;f__CAG-74;g__;s__	5.5e-07	0.00019	8.7e-06	Wild Boar	Wild Boar	0.594 ± 0.297	0.202 ± 0.108	0.062 ± 0.041
MAG_4468	378_2	SGB_1901	d__Bacteria;p__Firmicutes_A;c__Clostridia;o__Christensenellales;f__CAG-74;g__;s__	9.9e-06	0.0008	8.7e-06	Wild Boar	Wild Boar	0.505 ± 0.264	0.189 ± 0.1	0.079 ± 0.069
MAG_869	379_0	SGB_1902	d__Bacteria;p__Firmicutes_A;c__Clostridia;o__Christensenellales;f__CAG-74;g__;s__	1.5e-06	0.0034	8.7e-06	Wild Boar	Wild Boar	0.788 ± 0.244	0.528 ± 0.747	0.138 ± 0.097
MAG_4621	38_0	SGB_1903	d__Bacteria;p__Actinobacteriota;c__Actinobacteria;o__Propionibacteriales;f__Propionibacteriaceae;g__Tessaracoccus_A;s__	0.00098	0.00011	0.00026	Wild Boar	Wild Boar	0.048 ± 0.041	0.009 ± 0.003	0.008 ± 0.004
MAG_1242	380_1	SGB_1904	d__Bacteria;p__Firmicutes_A;c__Clostridia;o__Christensenellales;f__CAG-74;g__;s__	1.9e-06	2.7e-05	8.7e-06	Wild Boar	Wild Boar	0.534 ± 0.147	0.151 ± 0.075	0.055 ± 0.028
MAG_1523	380_2	SGB_1905	d__Bacteria;p__Firmicutes_A;c__Clostridia;o__Christensenellales;f__CAG-74;g__;s__	2.5e-06	2.7e-05	8.7e-06	Wild Boar	Wild Boar	0.519 ± 0.112	0.224 ± 0.111	0.08 ± 0.024
MAG_2161	381_0	SGB_1906	d__Bacteria;p__Firmicutes_A;c__Clostridia;o__Christensenellales;f__CAG-74;g__;s__	1.9e-07	0.0034	8.7e-06	Wild Boar	Wild Boar	0.592 ± 0.183	0.265 ± 0.16	0.062 ± 0.029
MAG_1280	382_1	SGB_1907	d__Bacteria;p__Firmicutes_A;c__Clostridia;o__Christensenellales;f__CAG-74;g__;s__	7.1e-07	0.008	8.7e-06	Wild Boar	Wild Boar	0.218 ± 0.046	0.119 ± 0.069	0.035 ± 0.012
MAG_82	383_0	SGB_1908	d__Bacteria;p__Firmicutes_A;c__Clostridia;o__Christensenellales;f__CAG-74;g__UBA11524;s__	5.9e-07	0.00032	8.7e-06	Wild Boar	Wild Boar	0.554 ± 0.085	0.255 ± 0.141	0.084 ± 0.043
MAG_5978	387_0	SGB_1912	d__Bacteria;p__Firmicutes_A;c__Clostridia;o__Christensenellales;f__CAG-74;g__UBA11524;s__	3.4e-07	5.4e-05	8.7e-06	Wild Boar	Wild Boar	0.432 ± 0.124	0.135 ± 0.068	0.047 ± 0.013
MAG_1232	388_1	SGB_1913	d__Bacteria;p__Firmicutes_A;c__Clostridia;o__Christensenellales;f__CAG-74;g__UBA11524;s__	2.6e-06	0.0034	8.7e-06	Wild Boar	Wild Boar	0.434 ± 0.077	0.237 ± 0.132	0.075 ± 0.045
MAG_1502	388_1	SGB_1913	d__Bacteria;p__Firmicutes_A;c__Clostridia;o__Christensenellales;f__CAG-74;g__UBA11524;s__	5.2e-06	0.008	8.7e-06	Wild Boar	Wild Boar	0.336 ± 0.07	0.186 ± 0.101	0.067 ± 0.038
MAG_2798	388_1	SGB_1913	d__Bacteria;p__Firmicutes_A;c__Clostridia;o__Christensenellales;f__CAG-74;g__UBA11524;s__	2.3e-06	0.0012	8.7e-06	Wild Boar	Wild Boar	0.597 ± 0.133	0.284 ± 0.155	0.093 ± 0.047
MAG_3915	388_1	SGB_1913	d__Bacteria;p__Firmicutes_A;c__Clostridia;o__Christensenellales;f__CAG-74;g__UBA11524;s__	7e-06	0.0012	8.7e-06	Wild Boar	Wild Boar	0.415 ± 0.102	0.191 ± 0.12	0.068 ± 0.039
MAG_5358	388_1	SGB_1913	d__Bacteria;p__Firmicutes_A;c__Clostridia;o__Christensenellales;f__CAG-74;g__UBA11524;s__	2.4e-06	0.0024	8.7e-06	Wild Boar	Wild Boar	0.52 ± 0.117	0.262 ± 0.15	0.086 ± 0.046
MAG_550	389_0	SGB_1914	d__Bacteria;p__Firmicutes_A;c__Clostridia;o__Christensenellales;f__CAG-74;g__UBA11524;s__	3.1e-07	5.4e-05	8.7e-06	Wild Boar	Wild Boar	4.442 ± 2.01	1.024 ± 0.548	0.234 ± 0.157
MAG_3666	390_1	SGB_1916	d__Bacteria;p__Firmicutes_A;c__Clostridia;o__Christensenellales;f__CAG-74;g__DTU024;s__	0.00022	2.7e-05	3.5e-05	Wild Boar	Wild Boar	0.132 ± 0.055	0.037 ± 0.01	0.033 ± 0.015
MAG_4769	391_1	SGB_1917	d__Bacteria;p__Firmicutes_A;c__Clostridia;o__Christensenellales;f__CAG-74;g__RUG756;s__	0.0012	0.008	0.00078	Wild Boar	Wild Boar	0.262 ± 0.134	0.113 ± 0.065	0.079 ± 0.067
MAG_5889	394_1	SGB_1920	d__Bacteria;p__Firmicutes_C;c__Negativicutes;o__Selenomonadales;f__Selenomonadaceae;g__Selenomonas_A;s__	2.1e-06	0.0061	6.1e-05	Duroc-JY	Duroc-SH	0.066 ± 0.025	0.115 ± 0.058	0.465 ± 0.313
MAG_76	395_0	SGB_1921	d__Bacteria;p__Firmicutes_A;c__Clostridia;o__Oscillospirales;f__Acutalibacteraceae;g__;s__	5.2e-05	2.7e-05	8.7e-06	Wild Boar	Wild Boar	0.145 ± 0.042	0.032 ± 0.007	0.026 ± 0.007
MAG_566	396_0	SGB_1922	d__Bacteria;p__Firmicutes_A;c__Clostridia;o__Oscillospirales;f__Oscillospiraceae;g__NK3B98;s__	1.8e-05	0.00011	8.7e-06	Wild Boar	Wild Boar	3.966 ± 4.018	0.134 ± 0.079	0.078 ± 0.022
MAG_4811	397_0	SGB_1923	d__Bacteria;p__Firmicutes_A;c__Clostridia;o__Oscillospirales;f__Oscillospiraceae;g__;s__	4.9e-05	2.7e-05	8.7e-06	Wild Boar	Wild Boar	0.508 ± 0.197	0.101 ± 0.036	0.07 ± 0.026
MAG_4378	398_1	SGB_1924	d__Bacteria;p__Firmicutes_A;c__Clostridia;o__Oscillospirales;f__Ruminococcaceae;g__D5;s__D5 sp900113995	0.00036	0.00011	8.7e-06	Wild Boar	Wild Boar	0.379 ± 0.17	0.07 ± 0.034	0.057 ± 0.018
MAG_144	399_0	SGB_1925	d__Bacteria;p__Firmicutes_A;c__Clostridia;o__Oscillospirales;f__Oscillospiraceae;g__;s__	0.00049	2.7e-05	8.7e-06	Wild Boar	Wild Boar	1.905 ± 1.14	0.233 ± 0.055	0.224 ± 0.058
MAG_4479	401_1	SGB_1929	d__Bacteria;p__Firmicutes_A;c__Clostridia;o__Christensenellales;f__CAG-74;g__;s__	0.00051	0.0024	0.00017	Wild Boar	Wild Boar	0.171 ± 0.061	0.082 ± 0.03	0.061 ± 0.031
MAG_6291	401_1	SGB_1929	d__Bacteria;p__Firmicutes_A;c__Clostridia;o__Christensenellales;f__CAG-74;g__;s__	0.00015	0.00011	1.7e-05	Wild Boar	Wild Boar	0.193 ± 0.052	0.074 ± 0.024	0.057 ± 0.025
MAG_1691	403_1	SGB_1931	d__Bacteria;p__Firmicutes_A;c__Clostridia;o__Christensenellales;f__CAG-74;g__;s__	2.7e-05	0.0034	8.7e-06	Wild Boar	Wild Boar	0.132 ± 0.016	0.048 ± 0.041	0.022 ± 0.007
MAG_2917	403_1	SGB_1931	d__Bacteria;p__Firmicutes_A;c__Clostridia;o__Christensenellales;f__CAG-74;g__;s__	4.6e-06	0.0034	8.7e-06	Wild Boar	Wild Boar	0.117 ± 0.026	0.045 ± 0.043	0.017 ± 0.006
MAG_3070	403_1	SGB_1931	d__Bacteria;p__Firmicutes_A;c__Clostridia;o__Christensenellales;f__CAG-74;g__;s__	1.1e-05	0.0061	8.7e-06	Wild Boar	Wild Boar	0.098 ± 0.024	0.036 ± 0.037	0.014 ± 0.006
MAG_3298	403_1	SGB_1931	d__Bacteria;p__Firmicutes_A;c__Clostridia;o__Christensenellales;f__CAG-74;g__;s__	0.00069	0.0061	8.7e-06	Wild Boar	Wild Boar	0.157 ± 0.021	0.08 ± 0.048	0.056 ± 0.023
MAG_3452	403_1	SGB_1931	d__Bacteria;p__Firmicutes_A;c__Clostridia;o__Christensenellales;f__CAG-74;g__;s__	5.4e-05	0.0034	8.7e-06	Wild Boar	Wild Boar	0.121 ± 0.02	0.045 ± 0.041	0.02 ± 0.006
MAG_3739	403_1	SGB_1931	d__Bacteria;p__Firmicutes_A;c__Clostridia;o__Christensenellales;f__CAG-74;g__;s__	2.3e-05	0.0012	8.7e-06	Wild Boar	Wild Boar	0.24 ± 0.079	0.109 ± 0.073	0.049 ± 0.021
MAG_3784	403_1	SGB_1931	d__Bacteria;p__Firmicutes_A;c__Clostridia;o__Christensenellales;f__CAG-74;g__;s__	3.3e-06	0.0061	8.7e-06	Wild Boar	Wild Boar	0.099 ± 0.017	0.059 ± 0.094	0.013 ± 0.005
MAG_4007	403_1	SGB_1931	d__Bacteria;p__Firmicutes_A;c__Clostridia;o__Christensenellales;f__CAG-74;g__;s__	5.5e-05	0.008	8.7e-06	Wild Boar	Wild Boar	0.117 ± 0.03	0.052 ± 0.043	0.022 ± 0.007
MAG_5368	403_1	SGB_1931	d__Bacteria;p__Firmicutes_A;c__Clostridia;o__Christensenellales;f__CAG-74;g__;s__	1.5e-05	0.0045	8.7e-06	Wild Boar	Wild Boar	0.211 ± 0.071	0.112 ± 0.058	0.059 ± 0.02
MAG_160	404_0	SGB_1932	d__Bacteria;p__Firmicutes_A;c__Clostridia;o__Christensenellales;f__CAG-74;g__;s__	2.9e-06	2.7e-05	8.7e-06	Wild Boar	Wild Boar	0.336 ± 0.082	0.089 ± 0.035	0.047 ± 0.017
MAG_5407	405_0	SGB_1933	d__Bacteria;p__Firmicutes_A;c__Clostridia;o__Christensenellales;f__CAG-74;g__;s__	1.3e-06	2.7e-05	8.7e-06	Wild Boar	Wild Boar	0.363 ± 0.091	0.101 ± 0.041	0.055 ± 0.014
MAG_4721	406_0	SGB_1934	d__Bacteria;p__Firmicutes_A;c__Clostridia;o__Christensenellales;f__CAG-74;g__;s__	0.00048	0.00051	0.0001	Wild Boar	Wild Boar	0.246 ± 0.113	0.075 ± 0.03	0.057 ± 0.029
MAG_22	408_0	SGB_1936	d__Bacteria;p__Firmicutes_A;c__Clostridia;o__Christensenellales;f__CAG-74;g__RUG563;s__	8.2e-06	0.00011	8.7e-06	Wild Boar	Wild Boar	0.229 ± 0.106	0.056 ± 0.029	0.026 ± 0.011
MAG_4954	413_0	SGB_1942	d__Bacteria;p__Firmicutes_A;c__Clostridia;o__Oscillospirales;f__Oscillospiraceae;g__;s__	6e-05	0.0017	8.7e-06	Wild Boar	Wild Boar	0.169 ± 0.085	0.053 ± 0.047	0.025 ± 0.008
MAG_1812	414_1	SGB_1943	d__Bacteria;p__Firmicutes_A;c__Clostridia;o__Oscillospirales;f__Oscillospiraceae;g__F23-B02;s__	2.3e-05	2.7e-05	0.0034	Duroc-JY	Duroc-SH	0.03 ± 0.016	0.261 ± 0.196	0.114 ± 0.107
MAG_3201	414_1	SGB_1943	d__Bacteria;p__Firmicutes_A;c__Clostridia;o__Oscillospirales;f__Oscillospiraceae;g__F23-B02;s__	8.2e-05	2.7e-05	3.5e-05	Duroc-JY	Duroc-SH	0.065 ± 0.023	0.31 ± 0.141	0.22 ± 0.124
MAG_3510	414_2	SGB_1944	d__Bacteria;p__Firmicutes_A;c__Clostridia;o__Oscillospirales;f__Oscillospiraceae;g__F23-B02;s__	0.00064	0.00011	0.00056	Duroc-JY	Duroc-SH	0.022 ± 0.012	0.133 ± 0.058	0.137 ± 0.198
MAG_3883	415_1	SGB_1945	d__Bacteria;p__Firmicutes_A;c__Clostridia;o__Oscillospirales;f__Oscillospiraceae;g__F23-B02;s__	0.0006	0.00011	0.00026	Duroc-JY	Duroc-SH	0.161 ± 0.068	0.514 ± 0.337	0.815 ± 0.484
MAG_596	415_2	SGB_1946	d__Bacteria;p__Firmicutes_A;c__Clostridia;o__Oscillospirales;f__Oscillospiraceae;g__F23-B02;s__F23-B02 sp000431075	0.0035	0.0034	0.00017	Duroc-JY	Duroc-SH	0.034 ± 0.02	0.142 ± 0.076	0.13 ± 0.061
MAG_919	415_2	SGB_1946	d__Bacteria;p__Firmicutes_A;c__Clostridia;o__Oscillospirales;f__Oscillospiraceae;g__F23-B02;s__F23-B02 sp000431075	0.0006	5.4e-05	8.7e-06	Duroc-JY	Duroc-SH	0.03 ± 0.012	0.276 ± 0.282	0.206 ± 0.091
MAG_1274	415_2	SGB_1946	d__Bacteria;p__Firmicutes_A;c__Clostridia;o__Oscillospirales;f__Oscillospiraceae;g__F23-B02;s__F23-B02 sp000431075	0.0011	0.00032	3.5e-05	Duroc-JY	Duroc-SH	0.022 ± 0.013	0.142 ± 0.088	0.122 ± 0.061
MAG_1445	415_2	SGB_1946	d__Bacteria;p__Firmicutes_A;c__Clostridia;o__Oscillospirales;f__Oscillospiraceae;g__F23-B02;s__F23-B02 sp000431075	0.0021	0.00051	0.00038	Duroc-JY	Duroc-SH	0.037 ± 0.019	0.149 ± 0.076	0.13 ± 0.06
MAG_1542	415_2	SGB_1946	d__Bacteria;p__Firmicutes_A;c__Clostridia;o__Oscillospirales;f__Oscillospiraceae;g__F23-B02;s__F23-B02 sp000431075	0.00092	0.00011	0.00026	Duroc-JY	Duroc-SH	0.029 ± 0.014	0.135 ± 0.07	0.106 ± 0.052
MAG_1649	415_2	SGB_1946	d__Bacteria;p__Firmicutes_A;c__Clostridia;o__Oscillospirales;f__Oscillospiraceae;g__F23-B02;s__F23-B02 sp000431075	0.0015	0.00032	0.00017	Duroc-JY	Duroc-SH	0.072 ± 0.033	0.353 ± 0.204	0.307 ± 0.172
MAG_1761	415_2	SGB_1946	d__Bacteria;p__Firmicutes_A;c__Clostridia;o__Oscillospirales;f__Oscillospiraceae;g__F23-B02;s__F23-B02 sp000431075	0.00066	0.00011	8.7e-06	Duroc-JY	Duroc-SH	0.018 ± 0.009	0.139 ± 0.082	0.127 ± 0.063
MAG_1937	415_2	SGB_1946	d__Bacteria;p__Firmicutes_A;c__Clostridia;o__Oscillospirales;f__Oscillospiraceae;g__F23-B02;s__F23-B02 sp000431075	0.0007	5.4e-05	1.7e-05	Duroc-JY	Duroc-SH	0.054 ± 0.015	0.181 ± 0.085	0.175 ± 0.07
MAG_1968	415_2	SGB_1946	d__Bacteria;p__Firmicutes_A;c__Clostridia;o__Oscillospirales;f__Oscillospiraceae;g__F23-B02;s__F23-B02 sp000431075	0.001	0.00032	0.0011	Duroc-JY	Duroc-SH	0.037 ± 0.024	0.203 ± 0.13	0.12 ± 0.057
MAG_2316	415_2	SGB_1946	d__Bacteria;p__Firmicutes_A;c__Clostridia;o__Oscillospirales;f__Oscillospiraceae;g__F23-B02;s__F23-B02 sp000431075	0.0053	0.0061	0.00038	Duroc-JY	Duroc-SH	0.064 ± 0.028	0.18 ± 0.084	0.159 ± 0.059
MAG_2387	415_2	SGB_1946	d__Bacteria;p__Firmicutes_A;c__Clostridia;o__Oscillospirales;f__Oscillospiraceae;g__F23-B02;s__F23-B02 sp000431075	0.0007	0.00019	8.7e-06	Duroc-JY	Duroc-SH	0.022 ± 0.011	0.152 ± 0.084	0.135 ± 0.064
MAG_2451	415_2	SGB_1946	d__Bacteria;p__Firmicutes_A;c__Clostridia;o__Oscillospirales;f__Oscillospiraceae;g__F23-B02;s__F23-B02 sp000431075	0.00044	5.4e-05	3.5e-05	Duroc-JY	Duroc-SH	0.044 ± 0.016	0.179 ± 0.078	0.146 ± 0.062
MAG_2606	415_2	SGB_1946	d__Bacteria;p__Firmicutes_A;c__Clostridia;o__Oscillospirales;f__Oscillospiraceae;g__F23-B02;s__F23-B02 sp000431075	0.00095	0.0008	8.7e-06	Duroc-JY	Duroc-SH	0.026 ± 0.011	0.16 ± 0.098	0.181 ± 0.078
MAG_2709	415_2	SGB_1946	d__Bacteria;p__Firmicutes_A;c__Clostridia;o__Oscillospirales;f__Oscillospiraceae;g__F23-B02;s__F23-B02 sp000431075	0.00041	2.7e-05	8.7e-06	Duroc-JY	Duroc-SH	0.023 ± 0.01	0.227 ± 0.129	0.189 ± 0.09
MAG_3122	415_2	SGB_1946	d__Bacteria;p__Firmicutes_A;c__Clostridia;o__Oscillospirales;f__Oscillospiraceae;g__F23-B02;s__F23-B02 sp000431075	0.00047	5.4e-05	8.7e-06	Duroc-JY	Duroc-SH	0.016 ± 0.006	0.132 ± 0.069	0.111 ± 0.055
MAG_3140	415_2	SGB_1946	d__Bacteria;p__Firmicutes_A;c__Clostridia;o__Oscillospirales;f__Oscillospiraceae;g__F23-B02;s__F23-B02 sp000431075	0.0014	0.00032	0.00038	Duroc-JY	Duroc-SH	0.046 ± 0.018	0.153 ± 0.061	0.13 ± 0.057
MAG_3415	415_2	SGB_1946	d__Bacteria;p__Firmicutes_A;c__Clostridia;o__Oscillospirales;f__Oscillospiraceae;g__F23-B02;s__F23-B02 sp000431075	0.0012	0.0008	8.7e-06	Duroc-JY	Duroc-SH	0.024 ± 0.011	0.143 ± 0.084	0.132 ± 0.07
MAG_3648	415_2	SGB_1946	d__Bacteria;p__Firmicutes_A;c__Clostridia;o__Oscillospirales;f__Oscillospiraceae;g__F23-B02;s__F23-B02 sp000431075	0.0006	0.00019	8.7e-06	Duroc-JY	Duroc-SH	0.017 ± 0.01	0.132 ± 0.078	0.106 ± 0.055
MAG_3905	415_2	SGB_1946	d__Bacteria;p__Firmicutes_A;c__Clostridia;o__Oscillospirales;f__Oscillospiraceae;g__F23-B02;s__F23-B02 sp000431075	0.0053	0.0034	0.00056	Duroc-JY	Duroc-SH	0.054 ± 0.04	0.185 ± 0.101	0.189 ± 0.114
MAG_4185	415_2	SGB_1946	d__Bacteria;p__Firmicutes_A;c__Clostridia;o__Oscillospirales;f__Oscillospiraceae;g__F23-B02;s__F23-B02 sp000431075	0.00063	0.00051	1.7e-05	Duroc-JY	Duroc-SH	0.023 ± 0.011	0.136 ± 0.068	0.103 ± 0.051
MAG_5159	415_2	SGB_1946	d__Bacteria;p__Firmicutes_A;c__Clostridia;o__Oscillospirales;f__Oscillospiraceae;g__F23-B02;s__F23-B02 sp000431075	0.0027	0.0034	6.1e-05	Duroc-JY	Duroc-SH	0.029 ± 0.016	0.13 ± 0.076	0.116 ± 0.061
MAG_4293	417_1	SGB_1948	d__Bacteria;p__Firmicutes_A;c__Clostridia;o__Oscillospirales;f__Oscillospiraceae;g__F23-B02;s__	0.0017	0.00032	0.00017	Wild Boar	Wild Boar	0.698 ± 0.427	0.113 ± 0.034	0.108 ± 0.042
MAG_1443	1165_1	SGB_195	d__Bacteria;p__Firmicutes_A;c__Clostridia;o__Lachnospirales;f__Lachnospiraceae;g__;s__	0.006	0.0024	0.0011	Wild Boar	Wild Boar	0.703 ± 0.201	0.381 ± 0.133	0.378 ± 0.137
MAG_2125	423_0	SGB_1956	d__Bacteria;p__Firmicutes_A;c__Clostridia;o__Oscillospirales;f__Oscillospiraceae;g__F23-B02;s__	0.00025	0.0034	8.7e-06	Wild Boar	Wild Boar	0.185 ± 0.058	0.097 ± 0.098	0.055 ± 0.016
MAG_317	425_0	SGB_1958	d__Bacteria;p__Firmicutes_A;c__Clostridia;o__Oscillospirales;f__Butyricicoccaceae;g__Butyricicoccus;s__	7.3e-05	2.7e-05	8.7e-06	Wild Boar	Wild Boar	1.965 ± 0.629	0.56 ± 0.351	0.291 ± 0.107
MAG_4284	426_0	SGB_1959	d__Bacteria;p__Firmicutes_A;c__Clostridia;o__Oscillospirales;f__Butyricicoccaceae;g__Agathobaculum;s__	3.3e-05	2.7e-05	1.7e-05	Wild Boar	Wild Boar	0.688 ± 0.247	0.119 ± 0.043	0.177 ± 0.072
MAG_4617	427_1	SGB_1960	d__Bacteria;p__Firmicutes_A;c__Clostridia;o__Oscillospirales;f__Oscillospiraceae;g__;s__	0.00044	5.4e-05	8.7e-06	Wild Boar	Wild Boar	0.46 ± 0.259	0.062 ± 0.029	0.052 ± 0.016
MAG_4632	428_1	SGB_1961	d__Bacteria;p__Firmicutes_A;c__Clostridia;o__Oscillospirales;f__Oscillospiraceae;g__;s__	0.00013	2.7e-05	8.7e-06	Wild Boar	Wild Boar	1.138 ± 0.682	0.064 ± 0.02	0.052 ± 0.016
MAG_180	429_0	SGB_1962	d__Bacteria;p__Firmicutes_A;c__Clostridia;o__Christensenellales;f__QAND01;g__;s__	0.00023	2.7e-05	8.7e-06	Wild Boar	Wild Boar	0.135 ± 0.055	0.028 ± 0.012	0.022 ± 0.007
MAG_4919	430_0	SGB_1964	d__Bacteria;p__Firmicutes_A;c__Clostridia;o__Oscillospirales;f__Oscillospiraceae;g__CAG-110;s__	2.8e-05	0.00019	8.7e-06	Wild Boar	Wild Boar	0.84 ± 0.473	0.118 ± 0.058	0.069 ± 0.026
MAG_4639	432_0	SGB_1966	d__Bacteria;p__Firmicutes_A;c__Clostridia;o__Tissierellales;f__Helcococcaceae;g__;s__	0.00077	0.00011	1.7e-05	Wild Boar	Wild Boar	0.051 ± 0.026	0.014 ± 0.006	0.014 ± 0.005
MAG_4775	433_1	SGB_1967	d__Bacteria;p__Firmicutes_A;c__Clostridia;o__Oscillospirales;f__Oscillospiraceae;g__RUG678;s__	0.0025	5.4e-05	0.0015	Wild Boar	Wild Boar	0.34 ± 0.182	0.068 ± 0.022	0.078 ± 0.055
MAG_4834	434_0	SGB_1968	d__Bacteria;p__Firmicutes_A;c__Clostridia;o__Oscillospirales;f__Ruminococcaceae;g__;s__	0.00021	5.4e-05	8.7e-06	Wild Boar	Wild Boar	0.219 ± 0.048	0.068 ± 0.028	0.053 ± 0.016
MAG_4701	437_0	SGB_1971	d__Bacteria;p__Firmicutes_A;c__Clostridia;o__UBA1212;f__UBA1255;g__;s__	0.0033	0.0045	0.00017	Wild Boar	Wild Boar	0.161 ± 0.052	0.08 ± 0.114	0.048 ± 0.036
MAG_4433	438_1	SGB_1972	d__Bacteria;p__Firmicutes_A;c__Clostridia;o__Oscillospirales;f__Ruminococcaceae;g__Fournierella;s__	5.1e-05	2.7e-05	0.0015	Wild Boar	Wild Boar	0.7 ± 0.337	0.169 ± 0.039	0.252 ± 0.091
MAG_4485	438_2	SGB_1973	d__Bacteria;p__Firmicutes_A;c__Clostridia;o__Oscillospirales;f__Ruminococcaceae;g__Fournierella;s__	0.00018	5.4e-05	0.0011	Wild Boar	Wild Boar	0.756 ± 0.347	0.176 ± 0.054	0.262 ± 0.108
MAG_4304	439_0	SGB_1974	d__Bacteria;p__Firmicutes_A;c__Clostridia;o__Oscillospirales;f__Ruminococcaceae;g__Fournierella;s__Fournierella sp002160145	0.00052	2.7e-05	8.7e-06	Wild Boar	Wild Boar	0.744 ± 0.337	0.16 ± 0.042	0.166 ± 0.046
MAG_730	449_0	SGB_1985	d__Bacteria;p__Firmicutes_A;c__Clostridia;o__Oscillospirales;f__Ruminococcaceae;g__Gemmiger;s__	0.0042	0.0024	0.00056	Wild Boar	Wild Boar	0.793 ± 0.294	0.312 ± 0.131	0.301 ± 0.15
MAG_503	450_0	SGB_1987	d__Bacteria;p__Firmicutes_A;c__Clostridia;o__Oscillospirales;f__Ruminococcaceae;g__Gemmiger;s__	0.00085	0.00011	3.5e-05	Wild Boar	Wild Boar	2.605 ± 2.066	0.325 ± 0.117	0.336 ± 0.132
MAG_6183	453_0	SGB_1990	d__Bacteria;p__Firmicutes_A;c__Clostridia;o__Oscillospirales;f__Ruminococcaceae;g__Gemmiger;s__	0.00043	5.4e-05	3.5e-05	Wild Boar	Wild Boar	1.002 ± 0.438	0.23 ± 0.072	0.258 ± 0.076
MAG_3030	454_1	SGB_1991	d__Bacteria;p__Firmicutes_A;c__Clostridia;o__Christensenellales;f__CAG-138;g__;s__	7.3e-07	0.00032	8.7e-06	Wild Boar	Wild Boar	0.461 ± 0.233	0.105 ± 0.063	0.051 ± 0.015
MAG_4584	455_1	SGB_1992	d__Bacteria;p__Firmicutes_A;c__Clostridia;o__Oscillospirales;f__Ruminococcaceae;g__Anaerotruncus;s__	0.00045	2.7e-05	8.7e-06	Wild Boar	Wild Boar	0.375 ± 0.153	0.081 ± 0.016	0.077 ± 0.02
MAG_4503	456_0	SGB_1993	d__Bacteria;p__Firmicutes_A;c__Clostridia;o__4C28d-15;f__;g__;s__	1.9e-06	2.7e-05	8.7e-06	Wild Boar	Wild Boar	0.245 ± 0.201	0.057 ± 0.017	0.034 ± 0.012
MAG_206	457_1	SGB_1994	d__Bacteria;p__Firmicutes_A;c__Clostridia;o__Christensenellales;f__GCA-900066905;g__;s__	3.5e-06	0.0024	8.7e-06	Wild Boar	Wild Boar	0.148 ± 0.058	0.059 ± 0.048	0.027 ± 0.007
MAG_4706	457_1	SGB_1994	d__Bacteria;p__Firmicutes_A;c__Clostridia;o__Christensenellales;f__GCA-900066905;g__;s__	0.00044	0.0017	8.7e-06	Wild Boar	Wild Boar	0.146 ± 0.057	0.056 ± 0.044	0.034 ± 0.008
MAG_125	458_0	SGB_1995	d__Bacteria;p__Firmicutes_A;c__Clostridia;o__Oscillospirales;f__Butyricicoccaceae;g__;s__	0.00036	2.7e-05	8.7e-06	Wild Boar	Wild Boar	0.514 ± 0.326	0.051 ± 0.016	0.045 ± 0.015
MAG_5689	10_0	SGB_2	d__Bacteria;p__Proteobacteria;c__Gammaproteobacteria;o__Burkholderiales;f__Burkholderiaceae;g__CAG-521;s__	0.00023	2.7e-05	8.7e-06	Duroc-JY	Duroc-SH	0.034 ± 0.015	0.209 ± 0.113	0.155 ± 0.06
MAG_4319	117_1	SGB_200	d__Bacteria;p__Actinobacteriota;c__Actinobacteria;o__Actinomycetales;f__Actinomycetaceae;g__Pauljensenia;s__	0.0017	0.0017	0.002	Wild Boar	Wild Boar	0.025 ± 0.02	0.007 ± 0.007	0.008 ± 0.004
MAG_4413	117_1	SGB_200	d__Bacteria;p__Actinobacteriota;c__Actinobacteria;o__Actinomycetales;f__Actinomycetaceae;g__Pauljensenia;s__	0.0006	0.00019	0.00026	Wild Boar	Wild Boar	0.036 ± 0.031	0.006 ± 0.005	0.006 ± 0.004
MAG_5300	117_1	SGB_200	d__Bacteria;p__Actinobacteriota;c__Actinobacteria;o__Actinomycetales;f__Actinomycetaceae;g__Pauljensenia;s__	0.0037	0.0008	0.0015	Wild Boar	Wild Boar	0.02 ± 0.014	0.007 ± 0.014	0.006 ± 0.004
MAG_5755	463_0	SGB_2001	d__Bacteria;p__Firmicutes_A;c__Clostridia;o__Oscillospirales;f__Butyricicoccaceae;g__;s__	0.0043	0.0017	0.0026	Wild Boar	Wild Boar	1.378 ± 0.54	0.524 ± 0.292	0.594 ± 0.249
MAG_4447	475_1	SGB_2016	d__Bacteria;p__Firmicutes_A;c__Clostridia;o__Oscillospirales;f__Oscillospiraceae;g__CAG-110;s__	1.2e-06	0.00051	8.7e-06	Wild Boar	Wild Boar	8.53 ± 5.577	0.962 ± 0.623	0.29 ± 0.175
MAG_4511	475_1	SGB_2016	d__Bacteria;p__Firmicutes_A;c__Clostridia;o__Oscillospirales;f__Oscillospiraceae;g__CAG-110;s__	1e-06	0.0008	8.7e-06	Wild Boar	Wild Boar	8.123 ± 5.182	0.924 ± 0.527	0.3 ± 0.164
MAG_3968	476_0	SGB_2017	d__Bacteria;p__Firmicutes_A;c__Clostridia;o__Oscillospirales;f__Oscillospiraceae;g__CAG-110;s__	9.3e-07	0.0061	8.7e-06	Wild Boar	Wild Boar	18.162 ± 13.339	1.533 ± 1.137	0.402 ± 0.18
MAG_531	478_0	SGB_2019	d__Bacteria;p__Firmicutes_A;c__Clostridia;o__Oscillospirales;f__Oscillospiraceae;g__CAG-110;s__	4.4e-06	0.0045	1.7e-05	Wild Boar	Wild Boar	14.404 ± 10.132	1.241 ± 0.622	0.488 ± 0.325
MAG_4461	483_1	SGB_2028	d__Bacteria;p__Firmicutes_A;c__Clostridia;o__Oscillospirales;f__Oscillospiraceae;g__CAG-110;s__	7.7e-07	0.0024	8.7e-06	Wild Boar	Wild Boar	1.983 ± 0.77	0.646 ± 0.365	0.184 ± 0.085
MAG_2631	483_2	SGB_2029	d__Bacteria;p__Firmicutes_A;c__Clostridia;o__Oscillospirales;f__Oscillospiraceae;g__CAG-110;s__	2.8e-07	0.0024	8.7e-06	Wild Boar	Wild Boar	3.62 ± 1.515	1.018 ± 0.646	0.204 ± 0.092
MAG_626	484_0	SGB_2030	d__Bacteria;p__Firmicutes_A;c__Clostridia;o__Oscillospirales;f__Oscillospiraceae;g__CAG-110;s__	3.4e-07	0.0061	8.7e-06	Wild Boar	Wild Boar	5.117 ± 4.218	0.846 ± 0.536	0.212 ± 0.093
MAG_2115	486_1	SGB_2032	d__Bacteria;p__Firmicutes_A;c__Clostridia;o__Oscillospirales;f__Oscillospiraceae;g__CAG-110;s__	2.8e-06	0.0034	1.7e-05	Wild Boar	Wild Boar	1.325 ± 0.513	0.542 ± 0.29	0.207 ± 0.091
MAG_4448	486_1	SGB_2032	d__Bacteria;p__Firmicutes_A;c__Clostridia;o__Oscillospirales;f__Oscillospiraceae;g__CAG-110;s__	3e-05	2.7e-05	8.7e-06	Wild Boar	Wild Boar	1.719 ± 0.767	0.274 ± 0.1	0.181 ± 0.059
MAG_5897	487_0	SGB_2033	d__Bacteria;p__Firmicutes_A;c__Clostridia;o__Oscillospirales;f__Oscillospiraceae;g__CAG-110;s__	3.3e-06	0.0061	8.7e-06	Wild Boar	Wild Boar	1.545 ± 0.703	0.368 ± 0.197	0.154 ± 0.056
MAG_537	488_1	SGB_2034	d__Bacteria;p__Firmicutes_A;c__Clostridia;o__Oscillospirales;f__Oscillospiraceae;g__CAG-110;s__	4.3e-07	0.00032	8.7e-06	Wild Boar	Wild Boar	19.088 ± 18.621	0.581 ± 0.279	0.218 ± 0.086
MAG_539	489_1	SGB_2035	d__Bacteria;p__Firmicutes_A;c__Clostridia;o__Oscillospirales;f__Oscillospiraceae;g__CAG-110;s__	3.3e-07	0.00011	8.7e-06	Wild Boar	Wild Boar	11.366 ± 9.899	0.25 ± 0.102	0.093 ± 0.034
MAG_554	489_1	SGB_2035	d__Bacteria;p__Firmicutes_A;c__Clostridia;o__Oscillospirales;f__Oscillospiraceae;g__CAG-110;s__	6.9e-07	0.0008	8.7e-06	Wild Boar	Wild Boar	12.465 ± 10.342	0.297 ± 0.159	0.106 ± 0.041
MAG_493	489_2	SGB_2036	d__Bacteria;p__Firmicutes_A;c__Clostridia;o__Oscillospirales;f__Oscillospiraceae;g__CAG-110;s__	3.5e-06	2.7e-05	8.7e-06	Wild Boar	Wild Boar	19.184 ± 27.852	0.444 ± 0.095	0.317 ± 0.051
MAG_1576	49_0	SGB_2037	d__Bacteria;p__Proteobacteria;c__Alphaproteobacteria;o__RF32;f__CAG-239;g__CAG-267;s__	0.0028	0.0034	0.0069	Duroc-JY	Duroc-SH	0.118 ± 0.14	0.445 ± 0.229	0.299 ± 0.12
MAG_228	490_1	SGB_2038	d__Bacteria;p__Firmicutes_A;c__Clostridia;o__Oscillospirales;f__Oscillospiraceae;g__CAG-110;s__	9.4e-07	0.00011	8.7e-06	Wild Boar	Wild Boar	16.711 ± 14.959	0.413 ± 0.191	0.18 ± 0.064
MAG_466	491_0	SGB_2039	d__Bacteria;p__Firmicutes_A;c__Clostridia;o__Oscillospirales;f__Oscillospiraceae;g__CAG-110;s__	8.5e-07	0.00011	8.7e-06	Wild Boar	Wild Boar	15.83 ± 16.305	0.417 ± 0.168	0.201 ± 0.07
MAG_301	492_0	SGB_2040	d__Bacteria;p__Firmicutes_A;c__Clostridia;o__Oscillospirales;f__Oscillospiraceae;g__CAG-110;s__	2.1e-05	2.7e-05	8.7e-06	Wild Boar	Wild Boar	18.82 ± 20.393	0.49 ± 0.154	0.358 ± 0.064
MAG_318	494_1	SGB_2042	d__Bacteria;p__Firmicutes_A;c__Clostridia;o__Oscillospirales;f__Oscillospiraceae;g__CAG-110;s__	1.2e-06	0.0008	8.7e-06	Wild Boar	Wild Boar	4.155 ± 5.053	0.42 ± 0.205	0.167 ± 0.06
MAG_4981	495_0	SGB_2043	d__Bacteria;p__Firmicutes_A;c__Clostridia;o__Oscillospirales;f__Oscillospiraceae;g__CAG-110;s__	8.2e-07	0.0012	8.7e-06	Wild Boar	Wild Boar	2.177 ± 0.988	0.405 ± 0.204	0.144 ± 0.055
MAG_1688	496_1	SGB_2044	d__Bacteria;p__Firmicutes_A;c__Clostridia;o__Oscillospirales;f__Oscillospiraceae;g__CAG-110;s__	2.9e-06	0.0024	8.7e-06	Wild Boar	Wild Boar	0.984 ± 0.396	0.33 ± 0.181	0.126 ± 0.037
MAG_5545	496_1	SGB_2044	d__Bacteria;p__Firmicutes_A;c__Clostridia;o__Oscillospirales;f__Oscillospiraceae;g__CAG-110;s__	9.9e-06	0.00032	8.7e-06	Wild Boar	Wild Boar	0.933 ± 0.326	0.239 ± 0.105	0.135 ± 0.039
MAG_36	497_0	SGB_2045	d__Bacteria;p__Firmicutes_A;c__Clostridia;o__Oscillospirales;f__Ruminococcaceae;g__;s__	6.3e-05	0.00051	8.7e-06	Wild Boar	Wild Boar	0.656 ± 0.155	0.306 ± 0.177	0.163 ± 0.105
MAG_2285	498_1	SGB_2046	d__Bacteria;p__Firmicutes_A;c__Clostridia;o__Oscillospirales;f__Oscillospiraceae;g__CAG-170;s__	0.00081	0.00051	0.0001	Wild Boar	Wild Boar	0.538 ± 0.233	0.178 ± 0.1	0.141 ± 0.06
MAG_4297	499_1	SGB_2047	d__Bacteria;p__Firmicutes_A;c__Clostridia;o__Oscillospirales;f__Oscillospiraceae;g__CAG-170;s__	0.0014	0.0034	0.0001	Wild Boar	Wild Boar	0.522 ± 0.283	0.119 ± 0.072	0.088 ± 0.032
MAG_4348	499_1	SGB_2047	d__Bacteria;p__Firmicutes_A;c__Clostridia;o__Oscillospirales;f__Oscillospiraceae;g__CAG-170;s__	0.0011	0.0034	0.0001	Wild Boar	Wild Boar	0.758 ± 0.357	0.199 ± 0.105	0.146 ± 0.061
MAG_4434	499_1	SGB_2047	d__Bacteria;p__Firmicutes_A;c__Clostridia;o__Oscillospirales;f__Oscillospiraceae;g__CAG-170;s__	0.0014	0.0012	6.1e-05	Wild Boar	Wild Boar	0.554 ± 0.261	0.156 ± 0.086	0.127 ± 0.06
MAG_4543	499_1	SGB_2047	d__Bacteria;p__Firmicutes_A;c__Clostridia;o__Oscillospirales;f__Oscillospiraceae;g__CAG-170;s__	0.0014	0.0012	0.0001	Wild Boar	Wild Boar	0.756 ± 0.393	0.146 ± 0.083	0.118 ± 0.055
MAG_6169	499_1	SGB_2047	d__Bacteria;p__Firmicutes_A;c__Clostridia;o__Oscillospirales;f__Oscillospiraceae;g__CAG-170;s__	0.0077	0.008	0.0011	Wild Boar	Wild Boar	0.658 ± 0.369	0.167 ± 0.139	0.129 ± 0.061
MAG_3481	500_1	SGB_2050	d__Bacteria;p__Firmicutes_A;c__Clostridia;o__Oscillospirales;f__Oscillospiraceae;g__CAG-170;s__	0.0014	0.008	0.00056	Wild Boar	Wild Boar	0.643 ± 0.28	0.27 ± 0.175	0.162 ± 0.089
MAG_1077	51_1	SGB_2060	d__Bacteria;p__Proteobacteria;c__Alphaproteobacteria;o__RF32;f__CAG-239;g__;s__	5.9e-06	0.0045	1.7e-05	Duroc-JY	Duroc-SH	0.114 ± 0.133	0.466 ± 0.447	1.515 ± 1.747
MAG_2520	51_1	SGB_2060	d__Bacteria;p__Proteobacteria;c__Alphaproteobacteria;o__RF32;f__CAG-239;g__;s__	4.2e-05	0.00051	8.7e-06	Duroc-JY	Duroc-SH	0.096 ± 0.111	0.448 ± 0.226	1.136 ± 1.172
MAG_2015	511_1	SGB_2062	d__Bacteria;p__Firmicutes_A;c__Clostridia;o__Oscillospirales;f__Oscillospiraceae;g__CAG-110;s__	0.0004	0.00032	0.00017	Wild Boar	Wild Boar	0.519 ± 0.283	0.114 ± 0.097	0.073 ± 0.063
MAG_2947	511_1	SGB_2062	d__Bacteria;p__Firmicutes_A;c__Clostridia;o__Oscillospirales;f__Oscillospiraceae;g__CAG-110;s__	0.00026	0.0045	0.0001	Wild Boar	Wild Boar	0.714 ± 0.314	0.311 ± 0.164	0.194 ± 0.121
MAG_3741	511_1	SGB_2062	d__Bacteria;p__Firmicutes_A;c__Clostridia;o__Oscillospirales;f__Oscillospiraceae;g__CAG-110;s__	0.00041	0.00051	0.00017	Wild Boar	Wild Boar	0.518 ± 0.26	0.149 ± 0.124	0.094 ± 0.082
MAG_3868	511_1	SGB_2062	d__Bacteria;p__Firmicutes_A;c__Clostridia;o__Oscillospirales;f__Oscillospiraceae;g__CAG-110;s__	8.1e-05	0.0012	3.5e-05	Wild Boar	Wild Boar	0.67 ± 0.255	0.261 ± 0.147	0.142 ± 0.103
MAG_3942	511_1	SGB_2062	d__Bacteria;p__Firmicutes_A;c__Clostridia;o__Oscillospirales;f__Oscillospiraceae;g__CAG-110;s__	0.00014	0.00011	1.7e-05	Wild Boar	Wild Boar	0.464 ± 0.199	0.122 ± 0.073	0.087 ± 0.051
MAG_5907	511_1	SGB_2062	d__Bacteria;p__Firmicutes_A;c__Clostridia;o__Oscillospirales;f__Oscillospiraceae;g__CAG-110;s__	6.8e-05	0.0017	6.1e-05	Wild Boar	Wild Boar	0.85 ± 0.48	0.211 ± 0.143	0.108 ± 0.079
MAG_1697	511_2	SGB_2063	d__Bacteria;p__Firmicutes_A;c__Clostridia;o__Oscillospirales;f__Oscillospiraceae;g__CAG-110;s__	1.8e-05	0.0024	8.7e-06	Wild Boar	Wild Boar	0.459 ± 0.237	0.116 ± 0.077	0.044 ± 0.026
MAG_2460	511_2	SGB_2063	d__Bacteria;p__Firmicutes_A;c__Clostridia;o__Oscillospirales;f__Oscillospiraceae;g__CAG-110;s__	4.3e-05	0.0045	8.7e-06	Wild Boar	Wild Boar	0.554 ± 0.325	0.148 ± 0.115	0.058 ± 0.027
MAG_2841	511_2	SGB_2063	d__Bacteria;p__Firmicutes_A;c__Clostridia;o__Oscillospirales;f__Oscillospiraceae;g__CAG-110;s__	1.8e-05	0.0034	8.7e-06	Wild Boar	Wild Boar	0.542 ± 0.296	0.152 ± 0.123	0.052 ± 0.026
MAG_2241	512_1	SGB_2064	d__Bacteria;p__Firmicutes_A;c__Clostridia;o__Oscillospirales;f__Oscillospiraceae;g__CAG-110;s__	0.0019	0.00032	0.00026	Wild Boar	Wild Boar	0.443 ± 0.108	0.21 ± 0.11	0.191 ± 0.102
MAG_5196	512_1	SGB_2064	d__Bacteria;p__Firmicutes_A;c__Clostridia;o__Oscillospirales;f__Oscillospiraceae;g__CAG-110;s__	0.0028	0.0008	0.00038	Wild Boar	Wild Boar	0.445 ± 0.085	0.219 ± 0.119	0.206 ± 0.116
MAG_1914	512_2	SGB_2065	d__Bacteria;p__Firmicutes_A;c__Clostridia;o__Oscillospirales;f__Oscillospiraceae;g__CAG-110;s__	0.0015	0.0012	0.0001	Wild Boar	Wild Boar	0.539 ± 0.096	0.23 ± 0.175	0.184 ± 0.129
MAG_3063	513_1	SGB_2066	d__Bacteria;p__Firmicutes_A;c__Clostridia;o__Oscillospirales;f__Oscillospiraceae;g__CAG-110;s__	0.0032	0.0017	0.00078	Wild Boar	Wild Boar	0.216 ± 0.119	0.06 ± 0.034	0.053 ± 0.04
MAG_6269	513_1	SGB_2066	d__Bacteria;p__Firmicutes_A;c__Clostridia;o__Oscillospirales;f__Oscillospiraceae;g__CAG-110;s__	0.0076	0.0034	0.002	Wild Boar	Wild Boar	0.257 ± 0.113	0.1 ± 0.047	0.101 ± 0.067
MAG_2064	515_1	SGB_2068	d__Bacteria;p__Firmicutes_A;c__Clostridia;o__Oscillospirales;f__Oscillospiraceae;g__CAG-110;s__	0.00028	0.0008	8.7e-06	Wild Boar	Wild Boar	0.269 ± 0.112	0.085 ± 0.106	0.049 ± 0.017
MAG_1281	516_1	SGB_2069	d__Bacteria;p__Firmicutes_A;c__Clostridia;o__Oscillospirales;f__Oscillospiraceae;g__CAG-110;s__	0.00014	0.008	6.1e-05	Wild Boar	Wild Boar	0.36 ± 0.174	0.135 ± 0.179	0.058 ± 0.035
MAG_1674	517_1	SGB_2070	d__Bacteria;p__Firmicutes_A;c__Clostridia;o__Oscillospirales;f__Oscillospiraceae;g__CAG-110;s__	0.00092	0.0024	0.00038	Wild Boar	Wild Boar	0.223 ± 0.125	0.065 ± 0.035	0.047 ± 0.039
MAG_2076	517_1	SGB_2070	d__Bacteria;p__Firmicutes_A;c__Clostridia;o__Oscillospirales;f__Oscillospiraceae;g__CAG-110;s__	0.00069	0.0024	0.0001	Wild Boar	Wild Boar	0.248 ± 0.157	0.061 ± 0.045	0.04 ± 0.033
MAG_3569	517_1	SGB_2070	d__Bacteria;p__Firmicutes_A;c__Clostridia;o__Oscillospirales;f__Oscillospiraceae;g__CAG-110;s__	0.0018	0.0034	0.00056	Wild Boar	Wild Boar	0.275 ± 0.15	0.091 ± 0.049	0.07 ± 0.044
MAG_3701	517_1	SGB_2070	d__Bacteria;p__Firmicutes_A;c__Clostridia;o__Oscillospirales;f__Oscillospiraceae;g__CAG-110;s__	0.00065	0.0061	0.00026	Wild Boar	Wild Boar	0.366 ± 0.229	0.129 ± 0.093	0.076 ± 0.054
MAG_4344	517_1	SGB_2070	d__Bacteria;p__Firmicutes_A;c__Clostridia;o__Oscillospirales;f__Oscillospiraceae;g__CAG-110;s__	0.0027	0.0017	0.00078	Wild Boar	Wild Boar	0.346 ± 0.163	0.141 ± 0.063	0.122 ± 0.084
MAG_1179	518_1	SGB_2071	d__Bacteria;p__Firmicutes_A;c__Clostridia;o__Oscillospirales;f__Oscillospiraceae;g__CAG-110;s__	0.00047	0.00051	0.00026	Wild Boar	Wild Boar	0.38 ± 0.196	0.114 ± 0.085	0.085 ± 0.109
MAG_5549	518_2	SGB_2072	d__Bacteria;p__Firmicutes_A;c__Clostridia;o__Oscillospirales;f__Oscillospiraceae;g__CAG-110;s__	0.0021	0.0045	0.00038	Wild Boar	Wild Boar	0.422 ± 0.235	0.152 ± 0.09	0.113 ± 0.072
MAG_3780	519_1	SGB_2073	d__Bacteria;p__Firmicutes_A;c__Clostridia;o__Oscillospirales;f__Oscillospiraceae;g__CAG-110;s__	0.0083	0.0024	0.0026	Wild Boar	Wild Boar	0.254 ± 0.087	0.112 ± 0.069	0.116 ± 0.091
MAG_5191	519_1	SGB_2073	d__Bacteria;p__Firmicutes_A;c__Clostridia;o__Oscillospirales;f__Oscillospiraceae;g__CAG-110;s__	0.012	0.008	0.0055	Wild Boar	Wild Boar	0.362 ± 0.162	0.189 ± 0.081	0.173 ± 0.089
MAG_1653	520_1	SGB_2075	d__Bacteria;p__Firmicutes_A;c__Clostridia;o__Oscillospirales;f__Oscillospiraceae;g__CAG-110;s__	0.00022	0.008	0.0001	Wild Boar	Wild Boar	0.188 ± 0.119	0.059 ± 0.038	0.033 ± 0.017
MAG_3638	520_1	SGB_2075	d__Bacteria;p__Firmicutes_A;c__Clostridia;o__Oscillospirales;f__Oscillospiraceae;g__CAG-110;s__	0.01	0.0034	0.0034	Wild Boar	Wild Boar	0.469 ± 0.166	0.218 ± 0.075	0.236 ± 0.114
MAG_3736	520_1	SGB_2075	d__Bacteria;p__Firmicutes_A;c__Clostridia;o__Oscillospirales;f__Oscillospiraceae;g__CAG-110;s__	6.2e-06	0.0024	8.7e-06	Wild Boar	Wild Boar	0.248 ± 0.103	0.114 ± 0.053	0.055 ± 0.022
MAG_1177	521_1	SGB_2076	d__Bacteria;p__Firmicutes_A;c__Clostridia;o__Oscillospirales;f__Oscillospiraceae;g__CAG-110;s__	0.00083	0.0017	0.00056	Wild Boar	Wild Boar	0.073 ± 0.021	0.038 ± 0.04	0.029 ± 0.037
MAG_2079	521_1	SGB_2076	d__Bacteria;p__Firmicutes_A;c__Clostridia;o__Oscillospirales;f__Oscillospiraceae;g__CAG-110;s__	0.00083	0.0034	0.00026	Wild Boar	Wild Boar	0.172 ± 0.069	0.095 ± 0.058	0.07 ± 0.046
MAG_3831	521_1	SGB_2076	d__Bacteria;p__Firmicutes_A;c__Clostridia;o__Oscillospirales;f__Oscillospiraceae;g__CAG-110;s__	0.0019	0.0017	0.00038	Wild Boar	Wild Boar	0.059 ± 0.015	0.03 ± 0.038	0.026 ± 0.035
MAG_3945	521_1	SGB_2076	d__Bacteria;p__Firmicutes_A;c__Clostridia;o__Oscillospirales;f__Oscillospiraceae;g__CAG-110;s__	0.0064	0.0034	0.0015	Wild Boar	Wild Boar	0.103 ± 0.04	0.047 ± 0.035	0.044 ± 0.041
MAG_2294	522_0	SGB_2077	d__Bacteria;p__Firmicutes_A;c__Clostridia;o__Oscillospirales;f__Oscillospiraceae;g__CAG-110;s__	1.6e-05	0.00019	8.7e-06	Wild Boar	Wild Boar	0.352 ± 0.155	0.086 ± 0.049	0.047 ± 0.02
MAG_1150	525_1	SGB_2080	d__Bacteria;p__Firmicutes_A;c__Clostridia;o__Oscillospirales;f__Oscillospiraceae;g__CAG-110;s__	5.3e-06	2.7e-05	8.7e-06	Wild Boar	Wild Boar	0.419 ± 0.201	0.061 ± 0.027	0.032 ± 0.015
MAG_2182	525_1	SGB_2080	d__Bacteria;p__Firmicutes_A;c__Clostridia;o__Oscillospirales;f__Oscillospiraceae;g__CAG-110;s__	2.3e-05	2.7e-05	8.7e-06	Wild Boar	Wild Boar	0.396 ± 0.206	0.06 ± 0.027	0.035 ± 0.014
MAG_2466	525_1	SGB_2080	d__Bacteria;p__Firmicutes_A;c__Clostridia;o__Oscillospirales;f__Oscillospiraceae;g__CAG-110;s__	1.7e-05	2.7e-05	8.7e-06	Wild Boar	Wild Boar	0.262 ± 0.144	0.031 ± 0.012	0.019 ± 0.01
MAG_3265	525_1	SGB_2080	d__Bacteria;p__Firmicutes_A;c__Clostridia;o__Oscillospirales;f__Oscillospiraceae;g__CAG-110;s__	0.0005	2.7e-05	8.7e-06	Wild Boar	Wild Boar	0.499 ± 0.195	0.108 ± 0.046	0.101 ± 0.043
MAG_3471	525_1	SGB_2080	d__Bacteria;p__Firmicutes_A;c__Clostridia;o__Oscillospirales;f__Oscillospiraceae;g__CAG-110;s__	0.0002	2.7e-05	1.7e-05	Wild Boar	Wild Boar	0.307 ± 0.161	0.044 ± 0.018	0.033 ± 0.018
MAG_3584	525_1	SGB_2080	d__Bacteria;p__Firmicutes_A;c__Clostridia;o__Oscillospirales;f__Oscillospiraceae;g__CAG-110;s__	6.3e-05	5.4e-05	3.5e-05	Wild Boar	Wild Boar	0.328 ± 0.158	0.073 ± 0.029	0.048 ± 0.033
MAG_3596	525_1	SGB_2080	d__Bacteria;p__Firmicutes_A;c__Clostridia;o__Oscillospirales;f__Oscillospiraceae;g__CAG-110;s__	0.00064	0.00011	6.1e-05	Wild Boar	Wild Boar	0.343 ± 0.151	0.094 ± 0.037	0.08 ± 0.042
MAG_3879	525_1	SGB_2080	d__Bacteria;p__Firmicutes_A;c__Clostridia;o__Oscillospirales;f__Oscillospiraceae;g__CAG-110;s__	0.00022	0.00032	0.0001	Wild Boar	Wild Boar	0.448 ± 0.158	0.106 ± 0.039	0.074 ± 0.047
MAG_5391	525_1	SGB_2080	d__Bacteria;p__Firmicutes_A;c__Clostridia;o__Oscillospirales;f__Oscillospiraceae;g__CAG-110;s__	2.1e-05	0.00019	8.7e-06	Wild Boar	Wild Boar	0.333 ± 0.144	0.098 ± 0.037	0.059 ± 0.029
MAG_534	526_1	SGB_2081	d__Bacteria;p__Firmicutes_A;c__Clostridia;o__Oscillospirales;f__Oscillospiraceae;g__;s__	2.2e-06	5.4e-05	8.7e-06	Wild Boar	Wild Boar	22.693 ± 17.659	0.502 ± 0.347	0.179 ± 0.076
MAG_565	527_0	SGB_2082	d__Bacteria;p__Firmicutes_A;c__Clostridia;o__Oscillospirales;f__Oscillospiraceae;g__;s__	3.2e-06	5.4e-05	8.7e-06	Wild Boar	Wild Boar	16.437 ± 12.675	0.396 ± 0.222	0.169 ± 0.065
MAG_5487	528_1	SGB_2083	d__Bacteria;p__Firmicutes_A;c__Clostridia;o__Oscillospirales;f__Oscillospiraceae;g__CAG-110;s__	9.2e-05	0.00019	3.5e-05	Wild Boar	Wild Boar	3.712 ± 2.817	0.376 ± 0.267	0.239 ± 0.247
MAG_5142	529_0	SGB_2084	d__Bacteria;p__Firmicutes_A;c__Clostridia;o__Oscillospirales;f__Oscillospiraceae;g__CAG-110;s__	1e-06	0.0008	8.7e-06	Wild Boar	Wild Boar	2.816 ± 1.76	0.576 ± 0.401	0.207 ± 0.08
MAG_4762	530_0	SGB_2086	d__Bacteria;p__Firmicutes_A;c__Clostridia;o__Oscillospirales;f__Oscillospiraceae;g__;s__	0.00022	2.7e-05	8.7e-06	Wild Boar	Wild Boar	1.446 ± 0.754	0.212 ± 0.09	0.162 ± 0.046
MAG_4974	531_0	SGB_2087	d__Bacteria;p__Firmicutes_A;c__Clostridia;o__Oscillospirales;f__Oscillospiraceae;g__UBA5446;s__	3.8e-05	0.00032	8.7e-06	Wild Boar	Wild Boar	0.884 ± 0.451	0.166 ± 0.168	0.072 ± 0.025
MAG_2403	532_1	SGB_2088	d__Bacteria;p__Firmicutes_A;c__Clostridia;o__Oscillospirales;f__Oscillospiraceae;g__Oscillibacter;s__	0.0041	0.0017	0.0015	Wild Boar	Wild Boar	0.888 ± 0.424	0.275 ± 0.095	0.269 ± 0.197
MAG_3067	532_1	SGB_2088	d__Bacteria;p__Firmicutes_A;c__Clostridia;o__Oscillospirales;f__Oscillospiraceae;g__Oscillibacter;s__	0.0022	0.0008	0.00078	Wild Boar	Wild Boar	0.866 ± 0.367	0.279 ± 0.101	0.27 ± 0.207
MAG_3524	532_1	SGB_2088	d__Bacteria;p__Firmicutes_A;c__Clostridia;o__Oscillospirales;f__Oscillospiraceae;g__Oscillibacter;s__	0.0028	0.00032	0.002	Wild Boar	Wild Boar	0.867 ± 0.385	0.288 ± 0.101	0.273 ± 0.22
MAG_5120	532_1	SGB_2088	d__Bacteria;p__Firmicutes_A;c__Clostridia;o__Oscillospirales;f__Oscillospiraceae;g__Oscillibacter;s__	1e-06	0.0034	8.7e-06	Wild Boar	Wild Boar	1.33 ± 0.333	0.758 ± 0.379	0.317 ± 0.13
MAG_5168	532_1	SGB_2088	d__Bacteria;p__Firmicutes_A;c__Clostridia;o__Oscillospirales;f__Oscillospiraceae;g__Oscillibacter;s__	0.00081	0.00019	0.00026	Wild Boar	Wild Boar	0.814 ± 0.363	0.255 ± 0.091	0.204 ± 0.147
MAG_5365	532_1	SGB_2088	d__Bacteria;p__Firmicutes_A;c__Clostridia;o__Oscillospirales;f__Oscillospiraceae;g__Oscillibacter;s__	0.00016	0.00032	6.1e-05	Wild Boar	Wild Boar	0.852 ± 0.378	0.276 ± 0.089	0.191 ± 0.099
MAG_5544	532_1	SGB_2088	d__Bacteria;p__Firmicutes_A;c__Clostridia;o__Oscillospirales;f__Oscillospiraceae;g__Oscillibacter;s__	0.00069	5.4e-05	0.00026	Wild Boar	Wild Boar	0.813 ± 0.319	0.262 ± 0.09	0.221 ± 0.151
MAG_6140	533_0	SGB_2089	d__Bacteria;p__Firmicutes_A;c__Clostridia;o__Oscillospirales;f__Oscillospiraceae;g__Oscillibacter;s__	4.3e-06	2.7e-05	0.0087	Wild Boar	Wild Boar	2.128 ± 0.879	0.611 ± 0.11	1.04 ± 0.53
MAG_4537	536_1	SGB_2092	d__Bacteria;p__Firmicutes_A;c__Clostridia;o__Oscillospirales;f__Oscillospiraceae;g__Oscillibacter;s__	0.00031	2.7e-05	8.7e-06	Wild Boar	Wild Boar	6.858 ± 0.984	2.438 ± 0.879	2.065 ± 0.689
MAG_4526	537_1	SGB_2093	d__Bacteria;p__Firmicutes_A;c__Clostridia;o__Oscillospirales;f__Oscillospiraceae;g__Oscillibacter;s__	0.00047	5.4e-05	8.7e-06	Wild Boar	Wild Boar	5.624 ± 1.229	2.64 ± 0.997	2.357 ± 0.995
MAG_353	538_0	SGB_2094	d__Bacteria;p__Firmicutes_A;c__Clostridia;o__Oscillospirales;f__Oscillospiraceae;g__Oscillibacter;s__	0.00045	2.7e-05	8.7e-06	Wild Boar	Wild Boar	9.46 ± 5.384	1.285 ± 0.343	1.269 ± 0.401
MAG_6244	539_0	SGB_2095	d__Bacteria;p__Firmicutes_A;c__Clostridia;o__Oscillospirales;f__Oscillospiraceae;g__Oscillibacter;s__Oscillibacter sp001916835	1.3e-06	2.7e-05	1.7e-05	Wild Boar	Wild Boar	2.015 ± 0.655	0.55 ± 0.112	0.791 ± 0.182
MAG_669	54_0	SGB_2096	d__Bacteria;p__Actinobacteriota;c__Actinobacteria;o__Actinomycetales;f__Microbacteriaceae;g__Leucobacter;s__	0.00034	2.7e-05	3.5e-05	Wild Boar	Wild Boar	0.026 ± 0.022	0.002 ± 0.001	0.003 ± 0.002
MAG_4501	540_2	SGB_2098	d__Bacteria;p__Firmicutes_A;c__Clostridia;o__Oscillospirales;f__Oscillospiraceae;g__CAG-83;s__CAG-83 sp001916855	3.8e-05	0.00011	0.0069	Wild Boar	Wild Boar	2.168 ± 1.205	0.372 ± 0.121	0.699 ± 0.361
MAG_4846	1014_0	SGB_21	d__Bacteria;p__Firmicutes_A;c__Clostridia;o__Peptostreptococcales;f__Anaerovoracaceae;g__;s__	0.0021	0.00051	0.0034	Wild Boar	Wild Boar	0.084 ± 0.024	0.04 ± 0.01	0.049 ± 0.017
MAG_4497	542_1	SGB_2100	d__Bacteria;p__Firmicutes_A;c__Clostridia;o__Oscillospirales;f__Oscillospiraceae;g__CAG-83;s__	0.00069	0.00011	0.00017	Wild Boar	Wild Boar	1.049 ± 0.554	0.225 ± 0.084	0.257 ± 0.088
MAG_1172	549_1	SGB_2107	d__Bacteria;p__Firmicutes_A;c__Clostridia;o__Oscillospirales;f__Oscillospiraceae;g__CAG-83;s__	0.007	0.0061	0.0015	Wild Boar	Wild Boar	1.738 ± 1.163	0.576 ± 0.429	0.473 ± 0.376
MAG_4944	55_0	SGB_2108	d__Bacteria;p__Actinobacteriota;c__Actinobacteria;o__Actinomycetales;f__Microbacteriaceae;g__;s__	0.00043	2.7e-05	6.1e-05	Wild Boar	Wild Boar	0.019 ± 0.016	0.002 ± 0.001	0.003 ± 0.002
MAG_541	550_1	SGB_2109	d__Bacteria;p__Firmicutes_A;c__Clostridia;o__Oscillospirales;f__Oscillospiraceae;g__;s__	4.9e-05	2.7e-05	8.7e-06	Wild Boar	Wild Boar	25.047 ± 20.265	0.278 ± 0.082	0.202 ± 0.063
MAG_292	551_1	SGB_2110	d__Bacteria;p__Firmicutes_A;c__Clostridia;o__Oscillospirales;f__Oscillospiraceae;g__;s__	0.00041	2.7e-05	8.7e-06	Wild Boar	Wild Boar	8.664 ± 6.939	0.25 ± 0.057	0.265 ± 0.056
MAG_560	551_2	SGB_2111	d__Bacteria;p__Firmicutes_A;c__Clostridia;o__Oscillospirales;f__Oscillospiraceae;g__;s__	0.00026	2.7e-05	8.7e-06	Wild Boar	Wild Boar	8.38 ± 7.235	0.244 ± 0.053	0.271 ± 0.057
MAG_4750	552_0	SGB_2112	d__Bacteria;p__Firmicutes_A;c__Clostridia;o__Oscillospirales;f__Ruminococcaceae;g__;s__	7.4e-06	2.7e-05	8.7e-06	Wild Boar	Wild Boar	0.75 ± 0.267	0.136 ± 0.046	0.087 ± 0.025
MAG_4776	553_0	SGB_2113	d__Bacteria;p__Firmicutes_A;c__Clostridia;o__Christensenellales;f__;g__;s__	0.00053	2.7e-05	1.7e-05	Wild Boar	Wild Boar	0.174 ± 0.091	0.03 ± 0.01	0.029 ± 0.015
MAG_2582	554_1	SGB_2114	d__Bacteria;p__Firmicutes_A;c__Clostridia;o__Oscillospirales;f__Butyricicoccaceae;g__UBA4644;s__	0.0037	0.00032	0.0015	Wild Boar	Wild Boar	1.007 ± 0.287	0.367 ± 0.228	0.414 ± 0.352
MAG_2896	554_1	SGB_2114	d__Bacteria;p__Firmicutes_A;c__Clostridia;o__Oscillospirales;f__Butyricicoccaceae;g__UBA4644;s__	0.0017	0.00011	0.0011	Wild Boar	Wild Boar	1.232 ± 0.383	0.444 ± 0.206	0.438 ± 0.356
MAG_4474	554_1	SGB_2114	d__Bacteria;p__Firmicutes_A;c__Clostridia;o__Oscillospirales;f__Butyricicoccaceae;g__UBA4644;s__	0.0026	0.00019	0.00078	Wild Boar	Wild Boar	1.15 ± 0.364	0.337 ± 0.222	0.378 ± 0.345
MAG_352	555_1	SGB_2115	d__Bacteria;p__Firmicutes_A;c__Clostridia;o__Oscillospirales;f__Oscillospiraceae;g__UBA1777;s__	9.1e-06	0.00032	8.7e-06	Wild Boar	Wild Boar	3.921 ± 4.291	0.897 ± 0.565	0.42 ± 0.255
MAG_4492	555_3	SGB_2117	d__Bacteria;p__Firmicutes_A;c__Clostridia;o__Oscillospirales;f__Oscillospiraceae;g__UBA1777;s__	5.4e-05	0.00032	8.7e-06	Wild Boar	Wild Boar	1.901 ± 0.427	0.765 ± 0.473	0.417 ± 0.233
MAG_473	556_1	SGB_2118	d__Bacteria;p__Firmicutes_A;c__Clostridia;o__Oscillospirales;f__Oscillospiraceae;g__UBA1777;s__	7.7e-06	0.00051	8.7e-06	Wild Boar	Wild Boar	4.018 ± 3.849	0.354 ± 0.189	0.174 ± 0.095
MAG_6000	557_1	SGB_2120	d__Bacteria;p__Firmicutes_A;c__Clostridia;o__Oscillospirales;f__Oscillospiraceae;g__UBA1777;s__	8.7e-05	0.0061	3.5e-05	Wild Boar	Wild Boar	1.606 ± 0.892	0.467 ± 0.248	0.274 ± 0.119
MAG_3480	558_1	SGB_2121	d__Bacteria;p__Firmicutes_A;c__Clostridia;o__Oscillospirales;f__Oscillospiraceae;g__UBA1777;s__	0.0039	0.008	0.0011	Wild Boar	Wild Boar	2.448 ± 2.006	0.405 ± 0.327	0.249 ± 0.115
MAG_4272	558_1	SGB_2121	d__Bacteria;p__Firmicutes_A;c__Clostridia;o__Oscillospirales;f__Oscillospiraceae;g__UBA1777;s__	0.00021	0.00032	8.7e-06	Wild Boar	Wild Boar	3.325 ± 1.92	0.718 ± 0.313	0.513 ± 0.182
MAG_274	558_2	SGB_2122	d__Bacteria;p__Firmicutes_A;c__Clostridia;o__Oscillospirales;f__Oscillospiraceae;g__UBA1777;s__	0.00011	0.00011	8.7e-06	Wild Boar	Wild Boar	6.999 ± 5.713	0.423 ± 0.207	0.272 ± 0.122
MAG_2296	560_0	SGB_2125	d__Bacteria;p__Firmicutes_A;c__Clostridia;o__Oscillospirales;f__Oscillospiraceae;g__UBA1777;s__	0.00017	0.0012	1.7e-05	Wild Boar	Wild Boar	0.814 ± 0.459	0.164 ± 0.094	0.103 ± 0.047
MAG_4630	561_1	SGB_2126	d__Bacteria;p__Firmicutes_A;c__Clostridia;o__Oscillospirales;f__Oscillospiraceae;g__;s__	0.00045	5.4e-05	8.7e-06	Wild Boar	Wild Boar	1.81 ± 0.92	0.282 ± 0.134	0.235 ± 0.094
MAG_4349	562_1	SGB_2127	d__Bacteria;p__Firmicutes_A;c__Clostridia;o__Oscillospirales;f__Oscillospiraceae;g__Lawsonibacter;s__Lawsonibacter sp000177015	0.0022	0.0024	0.00038	Wild Boar	Wild Boar	1.846 ± 1.244	0.331 ± 0.066	0.296 ± 0.09
MAG_4359	562_1	SGB_2127	d__Bacteria;p__Firmicutes_A;c__Clostridia;o__Oscillospirales;f__Oscillospiraceae;g__Lawsonibacter;s__Lawsonibacter sp000177015	0.00034	2.7e-05	3.5e-05	Wild Boar	Wild Boar	1.209 ± 0.771	0.142 ± 0.038	0.165 ± 0.06
MAG_4405	562_1	SGB_2127	d__Bacteria;p__Firmicutes_A;c__Clostridia;o__Oscillospirales;f__Oscillospiraceae;g__Lawsonibacter;s__Lawsonibacter sp000177015	0.00039	2.7e-05	8.7e-06	Wild Boar	Wild Boar	1.366 ± 0.846	0.147 ± 0.036	0.162 ± 0.055
MAG_4425	562_1	SGB_2127	d__Bacteria;p__Firmicutes_A;c__Clostridia;o__Oscillospirales;f__Oscillospiraceae;g__Lawsonibacter;s__Lawsonibacter sp000177015	0.00038	2.7e-05	3.5e-05	Wild Boar	Wild Boar	1.38 ± 0.787	0.215 ± 0.05	0.243 ± 0.076
MAG_4455	562_1	SGB_2127	d__Bacteria;p__Firmicutes_A;c__Clostridia;o__Oscillospirales;f__Oscillospiraceae;g__Lawsonibacter;s__Lawsonibacter sp000177015	0.00045	2.7e-05	8.7e-06	Wild Boar	Wild Boar	1.582 ± 0.928	0.17 ± 0.043	0.162 ± 0.055
MAG_4568	562_1	SGB_2127	d__Bacteria;p__Firmicutes_A;c__Clostridia;o__Oscillospirales;f__Oscillospiraceae;g__Lawsonibacter;s__Lawsonibacter sp000177015	6.1e-05	2.7e-05	3.5e-05	Wild Boar	Wild Boar	1.222 ± 0.768	0.148 ± 0.04	0.188 ± 0.06
MAG_6192	562_1	SGB_2127	d__Bacteria;p__Firmicutes_A;c__Clostridia;o__Oscillospirales;f__Oscillospiraceae;g__Lawsonibacter;s__Lawsonibacter sp000177015	0.00016	2.7e-05	3.5e-05	Wild Boar	Wild Boar	1.172 ± 0.741	0.136 ± 0.034	0.162 ± 0.051
MAG_6231	562_1	SGB_2127	d__Bacteria;p__Firmicutes_A;c__Clostridia;o__Oscillospirales;f__Oscillospiraceae;g__Lawsonibacter;s__Lawsonibacter sp000177015	0.00043	2.7e-05	1.7e-05	Wild Boar	Wild Boar	1.496 ± 0.827	0.213 ± 0.05	0.235 ± 0.07
MAG_4430	564_1	SGB_2129	d__Bacteria;p__Firmicutes_A;c__Clostridia;o__Oscillospirales;f__Oscillospiraceae;g__Marseille-P3106;s__Marseille-P3106 sp900169975	0.00021	2.7e-05	8.7e-06	Wild Boar	Wild Boar	4.7 ± 3.254	0.245 ± 0.082	0.206 ± 0.068
MAG_4575	565_1	SGB_2130	d__Bacteria;p__Firmicutes_A;c__Clostridia;o__Oscillospirales;f__Oscillospiraceae;g__Intestinimonas;s__Intestinimonas butyriciproducens	0.00037	2.7e-05	8.7e-06	Wild Boar	Wild Boar	3.785 ± 2.817	0.142 ± 0.039	0.127 ± 0.039
MAG_4385	566_1	SGB_2131	d__Bacteria;p__Firmicutes_A;c__Clostridia;o__Oscillospirales;f__Oscillospiraceae;g__Intestinimonas;s__Intestinimonas massiliensis	0.00013	2.7e-05	8.7e-06	Wild Boar	Wild Boar	6.6 ± 4.881	0.248 ± 0.072	0.207 ± 0.063
MAG_4325	567_1	SGB_2132	d__Bacteria;p__Firmicutes_A;c__Clostridia;o__Oscillospirales;f__Oscillospiraceae;g__Flavonifractor;s__	0.00019	2.7e-05	8.7e-06	Wild Boar	Wild Boar	6.284 ± 4.263	0.285 ± 0.076	0.335 ± 0.093
MAG_4358	567_1	SGB_2132	d__Bacteria;p__Firmicutes_A;c__Clostridia;o__Oscillospirales;f__Oscillospiraceae;g__Flavonifractor;s__	0.0004	2.7e-05	8.7e-06	Wild Boar	Wild Boar	4.838 ± 3.37	0.21 ± 0.061	0.22 ± 0.057
MAG_4578	567_1	SGB_2132	d__Bacteria;p__Firmicutes_A;c__Clostridia;o__Oscillospirales;f__Oscillospiraceae;g__Flavonifractor;s__	0.00027	2.7e-05	8.7e-06	Wild Boar	Wild Boar	4.96 ± 3.382	0.25 ± 0.082	0.282 ± 0.077
MAG_2584	568_1	SGB_2133	d__Bacteria;p__Firmicutes_A;c__Clostridia;o__Oscillospirales;f__Oscillospiraceae;g__Ruminiclostridium_C;s__	9.5e-07	5.4e-05	8.7e-06	Wild Boar	Wild Boar	1.685 ± 0.89	0.243 ± 0.138	0.1 ± 0.03
MAG_5134	568_1	SGB_2133	d__Bacteria;p__Firmicutes_A;c__Clostridia;o__Oscillospirales;f__Oscillospiraceae;g__Ruminiclostridium_C;s__	5.2e-05	2.7e-05	8.7e-06	Wild Boar	Wild Boar	1.512 ± 0.906	0.161 ± 0.11	0.079 ± 0.023
MAG_5167	568_1	SGB_2133	d__Bacteria;p__Firmicutes_A;c__Clostridia;o__Oscillospirales;f__Oscillospiraceae;g__Ruminiclostridium_C;s__	1.3e-05	5.4e-05	8.7e-06	Wild Boar	Wild Boar	1.45 ± 0.844	0.144 ± 0.106	0.065 ± 0.019
MAG_5276	568_1	SGB_2133	d__Bacteria;p__Firmicutes_A;c__Clostridia;o__Oscillospirales;f__Oscillospiraceae;g__Ruminiclostridium_C;s__	3.5e-06	0.00032	8.7e-06	Wild Boar	Wild Boar	1.577 ± 0.846	0.307 ± 0.203	0.099 ± 0.027
MAG_5322	568_1	SGB_2133	d__Bacteria;p__Firmicutes_A;c__Clostridia;o__Oscillospirales;f__Oscillospiraceae;g__Ruminiclostridium_C;s__	6.4e-06	0.00011	8.7e-06	Wild Boar	Wild Boar	1.507 ± 0.809	0.231 ± 0.207	0.095 ± 0.03
MAG_1140	569_1	SGB_2134	d__Bacteria;p__Firmicutes_A;c__Clostridia;o__Oscillospirales;f__Oscillospiraceae;g__Ruminiclostridium_C;s__	2.9e-06	0.00032	8.7e-06	Wild Boar	Wild Boar	1.525 ± 0.818	0.224 ± 0.106	0.09 ± 0.052
MAG_1404	569_1	SGB_2134	d__Bacteria;p__Firmicutes_A;c__Clostridia;o__Oscillospirales;f__Oscillospiraceae;g__Ruminiclostridium_C;s__	5.9e-06	0.00032	1.7e-05	Wild Boar	Wild Boar	1.09 ± 0.59	0.178 ± 0.081	0.075 ± 0.056
MAG_1416	569_1	SGB_2134	d__Bacteria;p__Firmicutes_A;c__Clostridia;o__Oscillospirales;f__Oscillospiraceae;g__Ruminiclostridium_C;s__	7e-06	0.00032	8.7e-06	Wild Boar	Wild Boar	1.392 ± 0.841	0.182 ± 0.066	0.089 ± 0.058
MAG_2075	569_1	SGB_2134	d__Bacteria;p__Firmicutes_A;c__Clostridia;o__Oscillospirales;f__Oscillospiraceae;g__Ruminiclostridium_C;s__	4.3e-05	0.0045	6.1e-05	Wild Boar	Wild Boar	1.435 ± 0.892	0.177 ± 0.07	0.09 ± 0.061
MAG_2309	569_1	SGB_2134	d__Bacteria;p__Firmicutes_A;c__Clostridia;o__Oscillospirales;f__Oscillospiraceae;g__Ruminiclostridium_C;s__	2e-06	5.4e-05	8.7e-06	Wild Boar	Wild Boar	1.305 ± 0.601	0.304 ± 0.157	0.109 ± 0.079
MAG_2765	569_1	SGB_2134	d__Bacteria;p__Firmicutes_A;c__Clostridia;o__Oscillospirales;f__Oscillospiraceae;g__Ruminiclostridium_C;s__	2.9e-06	2.7e-05	8.7e-06	Wild Boar	Wild Boar	1.228 ± 0.55	0.266 ± 0.094	0.117 ± 0.081
MAG_2782	569_1	SGB_2134	d__Bacteria;p__Firmicutes_A;c__Clostridia;o__Oscillospirales;f__Oscillospiraceae;g__Ruminiclostridium_C;s__	2e-06	0.00011	8.7e-06	Wild Boar	Wild Boar	1.146 ± 0.603	0.192 ± 0.111	0.067 ± 0.044
MAG_2885	569_1	SGB_2134	d__Bacteria;p__Firmicutes_A;c__Clostridia;o__Oscillospirales;f__Oscillospiraceae;g__Ruminiclostridium_C;s__	3.7e-05	0.0012	6.1e-05	Wild Boar	Wild Boar	1.283 ± 0.761	0.16 ± 0.059	0.086 ± 0.056
MAG_3118	569_1	SGB_2134	d__Bacteria;p__Firmicutes_A;c__Clostridia;o__Oscillospirales;f__Oscillospiraceae;g__Ruminiclostridium_C;s__	2.3e-07	0.00019	8.7e-06	Wild Boar	Wild Boar	1.325 ± 0.651	0.316 ± 0.107	0.123 ± 0.063
MAG_3159	569_1	SGB_2134	d__Bacteria;p__Firmicutes_A;c__Clostridia;o__Oscillospirales;f__Oscillospiraceae;g__Ruminiclostridium_C;s__	3.7e-05	0.0024	6.1e-05	Wild Boar	Wild Boar	1.07 ± 0.649	0.14 ± 0.07	0.066 ± 0.049
MAG_3218	569_1	SGB_2134	d__Bacteria;p__Firmicutes_A;c__Clostridia;o__Oscillospirales;f__Oscillospiraceae;g__Ruminiclostridium_C;s__	1.7e-06	0.00011	8.7e-06	Wild Boar	Wild Boar	1.246 ± 0.625	0.244 ± 0.096	0.103 ± 0.061
MAG_3245	569_1	SGB_2134	d__Bacteria;p__Firmicutes_A;c__Clostridia;o__Oscillospirales;f__Oscillospiraceae;g__Ruminiclostridium_C;s__	2e-06	2.7e-05	8.7e-06	Wild Boar	Wild Boar	4.632 ± 3.049	0.193 ± 0.082	0.099 ± 0.033
MAG_3465	569_1	SGB_2134	d__Bacteria;p__Firmicutes_A;c__Clostridia;o__Oscillospirales;f__Oscillospiraceae;g__Ruminiclostridium_C;s__	0.00019	0.0024	6.1e-05	Wild Boar	Wild Boar	1.172 ± 0.714	0.128 ± 0.056	0.074 ± 0.055
MAG_3542	569_1	SGB_2134	d__Bacteria;p__Firmicutes_A;c__Clostridia;o__Oscillospirales;f__Oscillospiraceae;g__Ruminiclostridium_C;s__	3.6e-05	0.0012	3.5e-05	Wild Boar	Wild Boar	1.263 ± 0.742	0.147 ± 0.058	0.081 ± 0.047
MAG_4052	569_1	SGB_2134	d__Bacteria;p__Firmicutes_A;c__Clostridia;o__Oscillospirales;f__Oscillospiraceae;g__Ruminiclostridium_C;s__	4.1e-06	0.0008	8.7e-06	Wild Boar	Wild Boar	1.369 ± 0.781	0.261 ± 0.137	0.108 ± 0.06
MAG_4157	569_1	SGB_2134	d__Bacteria;p__Firmicutes_A;c__Clostridia;o__Oscillospirales;f__Oscillospiraceae;g__Ruminiclostridium_C;s__	3.7e-05	0.0024	6.1e-05	Wild Boar	Wild Boar	1.085 ± 0.635	0.14 ± 0.061	0.074 ± 0.049
MAG_5428	57_1	SGB_2135	d__Bacteria;p__Actinobacteriota;c__Actinobacteria;o__Actinomycetales;f__Bifidobacteriaceae;g__Bifidobacterium;s__Bifidobacterium boum	0.00018	0.00011	8.7e-06	Wild Boar	Wild Boar	0.087 ± 0.031	0.035 ± 0.012	0.029 ± 0.009
MAG_5522	57_1	SGB_2135	d__Bacteria;p__Actinobacteriota;c__Actinobacteria;o__Actinomycetales;f__Bifidobacteriaceae;g__Bifidobacterium;s__Bifidobacterium boum	0.00033	0.00011	0.0087	Wild Boar	Wild Boar	0.073 ± 0.041	0.022 ± 0.01	0.037 ± 0.02
MAG_6142	57_1	SGB_2135	d__Bacteria;p__Actinobacteriota;c__Actinobacteria;o__Actinomycetales;f__Bifidobacteriaceae;g__Bifidobacterium;s__Bifidobacterium boum	1.1e-06	2.7e-05	0.00017	Wild Boar	Wild Boar	0.051 ± 0.033	0.005 ± 0.002	0.014 ± 0.008
MAG_6259	571_1	SGB_2137	d__Bacteria;p__Firmicutes_A;c__Clostridia;o__Oscillospirales;f__Oscillospiraceae;g__Ruminiclostridium_C;s__	0.0001	2.7e-05	8.7e-06	Wild Boar	Wild Boar	2.386 ± 1.639	0.144 ± 0.041	0.193 ± 0.074
MAG_4443	572_1	SGB_2138	d__Bacteria;p__Firmicutes_A;c__Clostridia;o__Oscillospirales;f__Oscillospiraceae;g__Ruminiclostridium_C;s__Ruminiclostridium_C sp000435295	0.00036	2.7e-05	8.7e-06	Wild Boar	Wild Boar	1.579 ± 1.111	0.078 ± 0.025	0.068 ± 0.019
MAG_84	573_0	SGB_2139	d__Bacteria;p__Firmicutes_A;c__Clostridia;o__Oscillospirales;f__Oscillospiraceae;g__Oscillibacter;s__	0.00049	2.7e-05	8.7e-06	Wild Boar	Wild Boar	1.419 ± 0.593	0.252 ± 0.077	0.265 ± 0.071
MAG_260	574_1	SGB_2140	d__Bacteria;p__Firmicutes_A;c__Clostridia;o__Oscillospirales;f__Oscillospiraceae;g__;s__	1.3e-05	2.7e-05	8.7e-06	Wild Boar	Wild Boar	13.645 ± 12.252	0.243 ± 0.082	0.167 ± 0.036
MAG_284	574_2	SGB_2141	d__Bacteria;p__Firmicutes_A;c__Clostridia;o__Oscillospirales;f__Oscillospiraceae;g__;s__	1.4e-05	2.7e-05	8.7e-06	Wild Boar	Wild Boar	13.844 ± 12.873	0.255 ± 0.109	0.159 ± 0.041
MAG_1465	575_1	SGB_2142	d__Bacteria;p__Firmicutes_A;c__Clostridia;o__Oscillospirales;f__Oscillospiraceae;g__UBA9475;s__	6.2e-05	2.7e-05	8.7e-06	Wild Boar	Wild Boar	12.164 ± 8.126	0.47 ± 0.168	0.331 ± 0.117
MAG_3543	576_0	SGB_2143	d__Bacteria;p__Firmicutes_A;c__Clostridia;o__Oscillospirales;f__Oscillospiraceae;g__UBA9475;s__	1.6e-05	2.7e-05	8.7e-06	Wild Boar	Wild Boar	7.861 ± 5.411	0.435 ± 0.19	0.256 ± 0.107
MAG_567	577_0	SGB_2144	d__Bacteria;p__Firmicutes_A;c__Clostridia;o__Oscillospirales;f__Oscillospiraceae;g__UBA9475;s__	1.4e-05	2.7e-05	8.7e-06	Wild Boar	Wild Boar	15.919 ± 12.091	0.303 ± 0.097	0.194 ± 0.061
MAG_6305	578_0	SGB_2145	d__Bacteria;p__Firmicutes_A;c__Clostridia;o__Oscillospirales;f__Oscillospiraceae;g__UBA9475;s__	0.00014	2.7e-05	8.7e-06	Wild Boar	Wild Boar	5.24 ± 3.703	0.233 ± 0.074	0.19 ± 0.076
MAG_6139	579_0	SGB_2146	d__Bacteria;p__Firmicutes_A;c__Clostridia;o__Oscillospirales;f__Oscillospiraceae;g__Lawsonibacter;s__	0.00026	2.7e-05	8.7e-06	Wild Boar	Wild Boar	5.966 ± 3.862	0.578 ± 0.214	0.473 ± 0.126
MAG_485	58_1	SGB_2147	d__Bacteria;p__Actinobacteriota;c__Actinobacteria;o__Actinomycetales;f__Bifidobacteriaceae;g__Bifidobacterium;s__Bifidobacterium thermacidophilum	0.00015	2.7e-05	8.7e-06	Wild Boar	Wild Boar	0.603 ± 0.894	0.009 ± 0.006	0.012 ± 0.006
MAG_6336	58_1	SGB_2147	d__Bacteria;p__Actinobacteriota;c__Actinobacteria;o__Actinomycetales;f__Bifidobacteriaceae;g__Bifidobacterium;s__Bifidobacterium thermacidophilum	4.6e-05	2.7e-05	8.7e-06	Wild Boar	Wild Boar	0.138 ± 0.098	0.006 ± 0.005	0.011 ± 0.008
MAG_3038	580_1	SGB_2148	d__Bacteria;p__Firmicutes_A;c__Clostridia;o__Christensenellales;f__CAG-138;g__CAG-1024;s__	0.00028	0.0017	0.00017	Wild Boar	Wild Boar	0.426 ± 0.175	0.125 ± 0.099	0.071 ± 0.072
MAG_3659	580_1	SGB_2148	d__Bacteria;p__Firmicutes_A;c__Clostridia;o__Christensenellales;f__CAG-138;g__CAG-1024;s__	0.00027	0.0012	6.1e-05	Wild Boar	Wild Boar	0.411 ± 0.157	0.128 ± 0.089	0.079 ± 0.064
MAG_5236	580_1	SGB_2148	d__Bacteria;p__Firmicutes_A;c__Clostridia;o__Christensenellales;f__CAG-138;g__CAG-1024;s__	0.00019	0.0012	3.5e-05	Wild Boar	Wild Boar	0.47 ± 0.175	0.144 ± 0.095	0.09 ± 0.068
MAG_5377	1180_1	SGB_215	d__Bacteria;p__Verrucomicrobiota;c__Kiritimatiellae;o__RFP12;f__UBA3636;g__;s__	5.7e-07	2.7e-05	6.1e-05	Duroc-JY	Duroc-SH	0.034 ± 0.013	0.311 ± 0.077	0.157 ± 0.091
MAG_4292	583_1	SGB_2151	d__Bacteria;p__Firmicutes_A;c__Clostridia;o__Oscillospirales;f__Oscillospiraceae;g__CAG-103;s__	0.0053	0.00051	0.0026	Wild Boar	Wild Boar	0.308 ± 0.181	0.073 ± 0.034	0.073 ± 0.039
MAG_4354	583_1	SGB_2151	d__Bacteria;p__Firmicutes_A;c__Clostridia;o__Oscillospirales;f__Oscillospiraceae;g__CAG-103;s__	0.0083	0.0017	0.0034	Wild Boar	Wild Boar	0.341 ± 0.182	0.095 ± 0.042	0.103 ± 0.054
MAG_4580	583_1	SGB_2151	d__Bacteria;p__Firmicutes_A;c__Clostridia;o__Oscillospirales;f__Oscillospiraceae;g__CAG-103;s__	0.0071	0.0012	0.0055	Wild Boar	Wild Boar	0.277 ± 0.173	0.059 ± 0.035	0.073 ± 0.041
MAG_509	584_0	SGB_2153	d__Bacteria;p__Firmicutes_A;c__Clostridia;o__Oscillospirales;f__Oscillospiraceae;g__CAG-103;s__	3.6e-05	2.7e-05	8.7e-06	Wild Boar	Wild Boar	2.128 ± 1.993	0.108 ± 0.034	0.082 ± 0.019
MAG_3476	585_1	SGB_2154	d__Bacteria;p__Firmicutes_A;c__Clostridia;o__Oscillospirales;f__Oscillospiraceae;g__ER4;s__	0.0012	0.0008	6.1e-05	Wild Boar	Wild Boar	0.518 ± 0.271	0.154 ± 0.058	0.131 ± 0.051
MAG_5420	59_1	SGB_2159	d__Bacteria;p__Actinobacteriota;c__Actinobacteria;o__Actinomycetales;f__Bifidobacteriaceae;g__Bifidobacterium;s__Bifidobacterium pseudolongum	0.001	0.00019	3.5e-05	Wild Boar	Wild Boar	0.066 ± 0.043	0.01 ± 0.005	0.011 ± 0.006
MAG_3055	59_2	SGB_2160	d__Bacteria;p__Actinobacteriota;c__Actinobacteria;o__Actinomycetales;f__Bifidobacteriaceae;g__Bifidobacterium;s__Bifidobacterium pseudolongum_A	8.6e-05	2.7e-05	0.0001	Wild Boar	Wild Boar	0.063 ± 0.042	0.007 ± 0.002	0.011 ± 0.007
MAG_49	591_1	SGB_2162	d__Bacteria;p__Firmicutes_A;c__Clostridia;o__Oscillospirales;f__Oscillospiraceae;g__;s__	0.0012	0.0024	0.00056	Wild Boar	Wild Boar	1.079 ± 0.623	0.357 ± 0.211	0.241 ± 0.128
MAG_2906	593_1	SGB_2164	d__Bacteria;p__Firmicutes_A;c__Clostridia;o__Oscillospirales;f__Oscillospiraceae;g__UBA738;s__	0.0024	2.7e-05	0.0026	Duroc-JY	Duroc-SH	0.042 ± 0.02	0.131 ± 0.058	0.135 ± 0.088
MAG_5032	593_1	SGB_2164	d__Bacteria;p__Firmicutes_A;c__Clostridia;o__Oscillospirales;f__Oscillospiraceae;g__UBA738;s__	0.0027	0.0017	0.00026	Duroc-JY	Duroc-SH	0.054 ± 0.02	0.143 ± 0.064	0.168 ± 0.092
MAG_5139	593_1	SGB_2164	d__Bacteria;p__Firmicutes_A;c__Clostridia;o__Oscillospirales;f__Oscillospiraceae;g__UBA738;s__	0.02	0.008	0.0069	Duroc-JY	Duroc-SH	0.102 ± 0.032	0.243 ± 0.12	0.249 ± 0.13
MAG_6279	595_1	SGB_2166	d__Bacteria;p__Firmicutes_A;c__Clostridia;o__Oscillospirales;f__Oscillospiraceae;g__UBA1777;s__	0.00034	0.0024	0.00026	Wild Boar	Wild Boar	0.689 ± 0.31	0.266 ± 0.163	0.175 ± 0.17
MAG_479	1181_2	SGB_217	d__Bacteria;p__Firmicutes_A;c__Clostridia;o__Lachnospirales;f__Lachnospiraceae;g__UBA7050;s__	3.8e-05	2.7e-05	8.7e-06	Wild Boar	Wild Boar	0.81 ± 0.335	0.175 ± 0.042	0.239 ± 0.067
MAG_2163	599_0	SGB_2170	d__Bacteria;p__Firmicutes_A;c__Clostridia;o__Oscillospirales;f__Acutalibacteraceae;g__;s__	2.7e-06	0.00011	8.7e-06	Wild Boar	Wild Boar	0.549 ± 0.222	0.163 ± 0.072	0.083 ± 0.037
MAG_5528	60_0	SGB_2172	d__Bacteria;p__Actinobacteriota;c__Actinobacteria;o__Actinomycetales;f__Bifidobacteriaceae;g__Bifidobacterium;s__Bifidobacterium choerinum	0.00065	5.4e-05	1.7e-05	Wild Boar	Wild Boar	0.104 ± 0.064	0.025 ± 0.014	0.022 ± 0.011
MAG_4816	600_0	SGB_2173	d__Bacteria;p__Firmicutes_A;c__Clostridia;o__Oscillospirales;f__Acutalibacteraceae;g__;s__	0.00044	0.0034	0.00026	Wild Boar	Wild Boar	0.469 ± 0.207	0.214 ± 0.274	0.124 ± 0.108
MAG_35	601_0	SGB_2174	d__Bacteria;p__Firmicutes_A;c__Clostridia;o__Christensenellales;f__UBA941;g__;s__	0.00013	2.7e-05	8.7e-06	Wild Boar	Wild Boar	0.216 ± 0.098	0.045 ± 0.015	0.036 ± 0.013
MAG_2114	602_0	SGB_2175	d__Bacteria;p__Firmicutes_A;c__Clostridia;o__Oscillospirales;f__;g__;s__	0.00014	2.7e-05	3.5e-05	Wild Boar	Wild Boar	0.553 ± 0.167	0.103 ± 0.026	0.162 ± 0.094
MAG_4977	603_0	SGB_2176	d__Bacteria;p__Firmicutes_A;c__Clostridia;o__Christensenellales;f__;g__;s__	4.5e-06	2.7e-05	8.7e-06	Wild Boar	Wild Boar	0.275 ± 0.158	0.041 ± 0.013	0.026 ± 0.008
MAG_4141	605_1	SGB_2178	d__Bacteria;p__Firmicutes_A;c__Clostridia;o__Oscillospirales;f__Acutalibacteraceae;g__UBA1425;s__	2.4e-05	0.0012	8.7e-06	Wild Boar	Wild Boar	0.1 ± 0.04	0.037 ± 0.031	0.02 ± 0.005
MAG_5708	605_1	SGB_2178	d__Bacteria;p__Firmicutes_A;c__Clostridia;o__Oscillospirales;f__Acutalibacteraceae;g__UBA1425;s__	0.0003	0.0017	8.7e-06	Wild Boar	Wild Boar	0.109 ± 0.037	0.052 ± 0.022	0.039 ± 0.013
MAG_2399	606_1	SGB_2179	d__Bacteria;p__Firmicutes_A;c__Clostridia;o__Oscillospirales;f__Acutalibacteraceae;g__UBA1425;s__	1.9e-05	0.0034	1.7e-05	Wild Boar	Wild Boar	0.259 ± 0.107	0.151 ± 0.045	0.089 ± 0.044
MAG_5344	606_1	SGB_2179	d__Bacteria;p__Firmicutes_A;c__Clostridia;o__Oscillospirales;f__Acutalibacteraceae;g__UBA1425;s__	0.00021	0.0024	8.7e-06	Wild Boar	Wild Boar	0.128 ± 0.031	0.076 ± 0.041	0.054 ± 0.012
MAG_5555	606_1	SGB_2179	d__Bacteria;p__Firmicutes_A;c__Clostridia;o__Oscillospirales;f__Acutalibacteraceae;g__UBA1425;s__	1.3e-05	0.0008	8.7e-06	Wild Boar	Wild Boar	0.113 ± 0.039	0.036 ± 0.033	0.018 ± 0.005
MAG_4757	609_0	SGB_2185	d__Bacteria;p__Firmicutes_A;c__Clostridia;o__Oscillospirales;f__Ruminococcaceae;g__;s__	1.3e-05	2.7e-05	8.7e-06	Wild Boar	Wild Boar	0.241 ± 0.119	0.046 ± 0.014	0.031 ± 0.01
MAG_134	611_0	SGB_2188	d__Bacteria;p__Firmicutes_A;c__Clostridia;o__Oscillospirales;f__Acutalibacteraceae;g__;s__	2.5e-06	2.7e-05	8.7e-06	Wild Boar	Wild Boar	0.205 ± 0.054	0.07 ± 0.032	0.039 ± 0.011
MAG_59	613_1	SGB_2190	d__Bacteria;p__Firmicutes_A;c__Clostridia;o__Oscillospirales;f__Acutalibacteraceae;g__;s__	1.2e-05	0.00051	8.7e-06	Wild Boar	Wild Boar	0.284 ± 0.068	0.117 ± 0.061	0.067 ± 0.025
MAG_4837	614_0	SGB_2191	d__Bacteria;p__Firmicutes_A;c__Clostridia;o__Oscillospirales;f__Acutalibacteraceae;g__UBA5905;s__	0.0033	0.00051	0.00078	Wild Boar	Wild Boar	0.618 ± 0.281	0.239 ± 0.073	0.252 ± 0.15
MAG_505	619_0	SGB_2196	d__Bacteria;p__Firmicutes;c__Bacilli;o__Erysipelotrichales;f__Erysipelotrichaceae;g__Absiella;s__	3e-05	2.7e-05	8.7e-06	Wild Boar	Wild Boar	1.306 ± 1.41	0.038 ± 0.008	0.053 ± 0.016
MAG_4048	620_1	SGB_2198	d__Bacteria;p__Firmicutes_A;c__Clostridia;o__Oscillospirales;f__Acutalibacteraceae;g__UBA1417;s__	1.5e-06	5.4e-05	8.7e-06	Wild Boar	Wild Boar	0.628 ± 0.312	0.182 ± 0.09	0.084 ± 0.029
MAG_5037	620_1	SGB_2198	d__Bacteria;p__Firmicutes_A;c__Clostridia;o__Oscillospirales;f__Acutalibacteraceae;g__UBA1417;s__	7.2e-07	2.7e-05	8.7e-06	Wild Boar	Wild Boar	0.672 ± 0.361	0.161 ± 0.086	0.059 ± 0.025
MAG_987	622_1	SGB_2200	d__Bacteria;p__Bacteroidota;c__Bacteroidia;o__Bacteroidales;f__Marinilabiliaceae;g__;s__	6.9e-05	2.7e-05	8.7e-06	Duroc-JY	Duroc-SH	0.044 ± 0.019	0.405 ± 0.356	0.918 ± 1.603
MAG_1633	623_1	SGB_2201	d__Bacteria;p__Bacteroidota;c__Bacteroidia;o__Bacteroidales;f__Marinilabiliaceae;g__;s__	0.0012	0.0008	8.7e-06	Duroc-JY	Duroc-SH	0.047 ± 0.015	0.238 ± 0.276	0.128 ± 0.068
MAG_6027	623_1	SGB_2201	d__Bacteria;p__Bacteroidota;c__Bacteroidia;o__Bacteroidales;f__Marinilabiliaceae;g__;s__	0.012	0.0045	0.0069	Duroc-JY	Duroc-SH	0.037 ± 0.015	0.112 ± 0.097	0.074 ± 0.046
MAG_3947	625_1	SGB_2203	d__Bacteria;p__Firmicutes_A;c__Clostridia;o__Oscillospirales;f__Acutalibacteraceae;g__RUG612;s__	1.4e-06	0.00011	8.7e-06	Wild Boar	Wild Boar	0.315 ± 0.112	0.092 ± 0.034	0.052 ± 0.016
MAG_2893	626_1	SGB_2204	d__Bacteria;p__Firmicutes_A;c__Clostridia;o__Oscillospirales;f__Oscillospiraceae;g__;s__	0.00021	0.00032	3.5e-05	Wild Boar	Wild Boar	0.71 ± 0.264	0.143 ± 0.06	0.103 ± 0.054
MAG_3530	626_1	SGB_2204	d__Bacteria;p__Firmicutes_A;c__Clostridia;o__Oscillospirales;f__Oscillospiraceae;g__;s__	0.00036	0.00019	3.5e-05	Wild Boar	Wild Boar	0.832 ± 0.334	0.121 ± 0.058	0.093 ± 0.055
MAG_817	628_1	SGB_2206	d__Bacteria;p__Firmicutes_A;c__Clostridia;o__4C28d-15;f__CAG-917;g__;s__	0.00023	2.7e-05	8.7e-06	Duroc-JY	Duroc-SH	0.039 ± 0.012	0.709 ± 0.636	0.468 ± 0.135
MAG_2374	628_1	SGB_2206	d__Bacteria;p__Firmicutes_A;c__Clostridia;o__4C28d-15;f__CAG-917;g__;s__	1.3e-06	2.7e-05	3.5e-05	Duroc-JY	Duroc-SH	0.035 ± 0.017	0.451 ± 0.36	0.125 ± 0.045
MAG_5103	628_1	SGB_2206	d__Bacteria;p__Firmicutes_A;c__Clostridia;o__4C28d-15;f__CAG-917;g__;s__	1.5e-05	2.7e-05	0.0055	Duroc-JY	Duroc-SH	0.05 ± 0.028	0.386 ± 0.287	0.14 ± 0.123
MAG_5221	628_1	SGB_2206	d__Bacteria;p__Firmicutes_A;c__Clostridia;o__4C28d-15;f__CAG-917;g__;s__	0.00012	2.7e-05	8.7e-06	Duroc-JY	Duroc-SH	0.036 ± 0.017	0.854 ± 0.306	0.664 ± 0.131
MAG_5319	628_1	SGB_2206	d__Bacteria;p__Firmicutes_A;c__Clostridia;o__4C28d-15;f__CAG-917;g__;s__	0.00047	2.7e-05	8.7e-06	Duroc-JY	Duroc-SH	0.028 ± 0.013	0.604 ± 0.274	0.531 ± 0.116
MAG_5892	629_0	SGB_2207	d__Bacteria;p__Firmicutes_A;c__Clostridia;o__4C28d-15;f__CAG-917;g__CAG-475;s__	0.0002	2.7e-05	8.7e-06	Duroc-JY	Duroc-SH	0.09 ± 0.027	1.163 ± 0.312	1.025 ± 0.403
MAG_100	630_0	SGB_2209	d__Bacteria;p__Firmicutes_A;c__Clostridia;o__Monoglobales;f__Monoglobaceae;g__;s__	0.0023	0.00032	0.0015	Wild Boar	Wild Boar	0.134 ± 0.049	0.054 ± 0.017	0.063 ± 0.026
MAG_401	1185_0	SGB_221	d__Bacteria;p__Firmicutes_A;c__Clostridia;o__Lachnospirales;f__Lachnospiraceae;g__Acetatifactor;s__	0.0015	2.7e-05	0.00056	Wild Boar	Wild Boar	0.987 ± 0.391	0.361 ± 0.108	0.393 ± 0.16
MAG_4888	631_0	SGB_2210	d__Bacteria;p__Firmicutes_A;c__Clostridia;o__Oscillospirales;f__Butyricicoccaceae;g__;s__	0.001	0.00051	0.0026	Wild Boar	Wild Boar	0.092 ± 0.028	0.042 ± 0.014	0.055 ± 0.017
MAG_4967	633_0	SGB_2212	d__Bacteria;p__Firmicutes_A;c__Clostridia;o__Eubacteriales;f__Anaerofustaceae;g__Anaerofustis;s__	0.00017	0.0008	8.7e-06	Duroc-JY	Duroc-SH	0.091 ± 0.03	0.203 ± 0.079	0.264 ± 0.078
MAG_2964	634_1	SGB_2213	d__Bacteria;p__Firmicutes_A;c__Clostridia;o__Oscillospirales;f__Ruminococcaceae;g__QAMM01;s__	0.0003	0.00032	6.1e-05	Wild Boar	Wild Boar	0.205 ± 0.089	0.09 ± 0.034	0.069 ± 0.032
MAG_165	636_0	SGB_2215	d__Bacteria;p__Firmicutes_A;c__Clostridia;o__Oscillospirales;f__Oscillospiraceae;g__;s__	0.00053	2.7e-05	1.7e-05	Wild Boar	Wild Boar	1.273 ± 0.501	0.251 ± 0.07	0.278 ± 0.103
MAG_515	638_1	SGB_2217	d__Bacteria;p__Firmicutes_A;c__Clostridia;o__Oscillospirales;f__CAG-272;g__CAG-448;s__	0.0087	0.008	0.0034	Wild Boar	Wild Boar	2.36 ± 1.693	0.438 ± 0.229	0.404 ± 0.371
MAG_4309	64_0	SGB_2219	d__Bacteria;p__Firmicutes;c__Bacilli;o__Erysipelotrichales;f__Erysipelotrichaceae;g__Absiella;s__Absiella innocuum	6.4e-07	2.7e-05	0.0034	Wild Boar	Wild Boar	0.138 ± 0.048	0.06 ± 0.011	0.094 ± 0.017
MAG_405	1186_0	SGB_222	d__Bacteria;p__Firmicutes_A;c__Clostridia;o__Lachnospirales;f__Lachnospiraceae;g__Acetatifactor;s__	0.0018	5.4e-05	0.00056	Wild Boar	Wild Boar	0.832 ± 0.456	0.288 ± 0.104	0.314 ± 0.141
MAG_399	642_0	SGB_2222	d__Bacteria;p__Firmicutes_A;c__Clostridia;o__Oscillospirales;f__CAG-272;g__CAG-448;s__	5.3e-08	0.00051	8.7e-06	Wild Boar	Wild Boar	0.627 ± 0.276	0.254 ± 0.107	0.083 ± 0.029
MAG_512	644_2	SGB_2225	d__Bacteria;p__Firmicutes_A;c__Clostridia;o__Oscillospirales;f__CAG-272;g__CAG-390;s__	1e-06	0.00011	1.7e-05	Wild Boar	Wild Boar	1.438 ± 1.321	0.14 ± 0.069	0.06 ± 0.043
MAG_341	645_0	SGB_2226	d__Bacteria;p__Firmicutes_A;c__Clostridia;o__Oscillospirales;f__CAG-272;g__CAG-448;s__	2.7e-07	0.0061	8.7e-06	Wild Boar	Wild Boar	1.79 ± 3.444	0.262 ± 0.079	0.107 ± 0.047
MAG_111	646_0	SGB_2227	d__Bacteria;p__Firmicutes_A;c__Clostridia;o__Christensenellales;f__Christensenellaceae;g__;s__	0.00032	2.7e-05	1.7e-05	Wild Boar	Wild Boar	0.229 ± 0.093	0.06 ± 0.016	0.054 ± 0.019
MAG_4713	647_0	SGB_2228	d__Bacteria;p__Firmicutes_A;c__Clostridia;o__Christensenellales;f__Christensenellaceae;g__;s__	0.0044	0.0045	0.00038	Wild Boar	Wild Boar	0.155 ± 0.078	0.055 ± 0.048	0.036 ± 0.01
MAG_3624	1187_1	SGB_223	d__Bacteria;p__Firmicutes_A;c__Clostridia;o__Lachnospirales;f__Lachnospiraceae;g__Acetatifactor;s__	0.0014	0.00051	6.1e-05	Wild Boar	Wild Boar	0.601 ± 0.263	0.223 ± 0.125	0.236 ± 0.097
MAG_4622	649_0	SGB_2230	d__Bacteria;p__Firmicutes_A;c__Clostridia;o__Oscillospirales;f__Oscillospiraceae;g__RUG678;s__	3.6e-05	2.7e-05	8.7e-06	Wild Boar	Wild Boar	0.1 ± 0.04	0.03 ± 0.008	0.022 ± 0.006
MAG_6286	65_0	SGB_2231	d__Bacteria;p__Firmicutes_B;c__Dehalobacteriia;o__UBA4068;f__UBA5755;g__;s__	0.00028	0.00011	0.00017	Wild Boar	Wild Boar	0.261 ± 0.112	0.082 ± 0.034	0.106 ± 0.04
MAG_139	650_0	SGB_2232	d__Bacteria;p__Firmicutes_A;c__Clostridia;o__Oscillospirales;f__Acutalibacteraceae;g__;s__	0.00017	0.0008	3.5e-05	Wild Boar	Wild Boar	0.422 ± 0.181	0.134 ± 0.05	0.093 ± 0.046
MAG_4654	651_0	SGB_2233	d__Bacteria;p__Firmicutes_A;c__Clostridia;o__Oscillospirales;f__Oscillospiraceae;g__CAG-110;s__	0.00019	5.4e-05	1.7e-05	Wild Boar	Wild Boar	0.387 ± 0.169	0.096 ± 0.048	0.072 ± 0.024
MAG_5005	660_1	SGB_2244	d__Bacteria;p__Firmicutes_A;c__Clostridia;o__Christensenellales;f__Christensenellaceae;g__;s__	0.00017	5.4e-05	8.7e-06	Wild Boar	Wild Boar	0.092 ± 0.024	0.028 ± 0.012	0.022 ± 0.006
MAG_4711	664_0	SGB_2248	d__Bacteria;p__Firmicutes_A;c__Clostridia;o__Monoglobales;f__;g__;s__	0.0011	2.7e-05	0.00017	Wild Boar	Wild Boar	0.138 ± 0.043	0.048 ± 0.012	0.054 ± 0.026
MAG_4869	665_0	SGB_2249	d__Bacteria;p__Firmicutes_A;c__Clostridia;o__Monoglobales;f__UBA1381;g__;s__	0.001	0.0008	8.7e-06	Wild Boar	Wild Boar	0.161 ± 0.017	0.068 ± 0.036	0.067 ± 0.021
MAG_54	666_0	SGB_2250	d__Bacteria;p__Firmicutes_A;c__Clostridia;o__Oscillospirales;f__CAG-272;g__;s__	0.00036	2.7e-05	8.7e-06	Wild Boar	Wild Boar	1.31 ± 0.366	0.274 ± 0.152	0.232 ± 0.12
MAG_5781	667_0	SGB_2251	d__Bacteria;p__Firmicutes_A;c__Clostridia;o__Oscillospirales;f__Ruminococcaceae;g__;s__	0.0019	0.0045	8.7e-06	Wild Boar	Wild Boar	0.469 ± 0.744	0.083 ± 0.092	0.046 ± 0.013
MAG_657	669_1	SGB_2253	d__Bacteria;p__Firmicutes_A;c__Clostridia;o__Oscillospirales;f__Acutalibacteraceae;g__Eubacterium_R;s__	0.0082	0.0061	0.002	Wild Boar	Wild Boar	0.047 ± 0.018	0.024 ± 0.017	0.039 ± 0.095
MAG_5772	669_1	SGB_2253	d__Bacteria;p__Firmicutes_A;c__Clostridia;o__Oscillospirales;f__Acutalibacteraceae;g__Eubacterium_R;s__	0.0013	5.4e-05	0.00026	Wild Boar	Wild Boar	0.076 ± 0.012	0.034 ± 0.015	0.054 ± 0.106
MAG_4859	67_0	SGB_2254	d__Bacteria;p__Firmicutes_A;c__Clostridia;o__Monoglobales;f__UBA1381;g__;s__	0.00061	2.7e-05	1.7e-05	Wild Boar	Wild Boar	0.255 ± 0.103	0.067 ± 0.017	0.071 ± 0.031
MAG_169	671_1	SGB_2256	d__Bacteria;p__Firmicutes_A;c__Clostridia;o__Oscillospirales;f__Oscillospiraceae;g__;s__	0.00057	0.0034	6.1e-05	Wild Boar	Wild Boar	0.175 ± 0.075	0.074 ± 0.029	0.056 ± 0.018
MAG_4680	119_0	SGB_226	d__Bacteria;p__Actinobacteriota;c__Actinobacteria;o__Actinomycetales;f__Actinomycetaceae;g__Actinomyces;s__Actinomyces denticolens	2.2e-05	2.7e-05	0.0001	Wild Boar	Wild Boar	0.07 ± 0.054	0.008 ± 0.003	0.013 ± 0.007
MAG_135	674_1	SGB_2260	d__Bacteria;p__Firmicutes_A;c__Clostridia;o__Oscillospirales;f__Oscillospiraceae;g__;s__	0.0017	0.00011	0.0026	Wild Boar	Wild Boar	0.134 ± 0.067	0.04 ± 0.011	0.049 ± 0.021
MAG_92	679_0	SGB_2265	d__Bacteria;p__Firmicutes_A;c__Clostridia;o__Oscillospirales;f__Oscillospiraceae;g__;s__	2.2e-05	0.0008	8.7e-06	Wild Boar	Wild Boar	0.232 ± 0.128	0.065 ± 0.045	0.036 ± 0.01
MAG_4687	68_0	SGB_2266	d__Bacteria;p__Actinobacteriota;c__Actinobacteria;o__Mycobacteriales;f__Mycobacteriaceae;g__Corynebacterium;s__	4.7e-05	2.7e-05	0.0011	Wild Boar	Wild Boar	0.048 ± 0.037	0.005 ± 0.001	0.008 ± 0.004
MAG_4716	683_1	SGB_2271	d__Bacteria;p__Firmicutes_A;c__Clostridia;o__Oscillospirales;f__;g__;s__	0.00072	5.4e-05	3.5e-05	Wild Boar	Wild Boar	0.119 ± 0.031	0.044 ± 0.012	0.041 ± 0.013
MAG_4760	69_0	SGB_2278	d__Bacteria;p__Actinobacteriota;c__Actinobacteria;o__Actinomycetales;f__Microbacteriaceae;g__;s__	0.00019	2.7e-05	1.7e-05	Wild Boar	Wild Boar	0.053 ± 0.033	0.006 ± 0.001	0.008 ± 0.004
MAG_3	696_0	SGB_2285	d__Bacteria;p__Firmicutes_A;c__Clostridia;o__Oscillospirales;f__Acutalibacteraceae;g__UBA737;s__	0.0064	0.0061	0.002	Wild Boar	Wild Boar	0.087 ± 0.029	0.048 ± 0.011	0.043 ± 0.01
MAG_4864	697_0	SGB_2286	d__Bacteria;p__Firmicutes_A;c__Clostridia;o__Christensenellales;f__;g__;s__	2.2e-05	5.4e-05	6.1e-05	Wild Boar	Wild Boar	0.118 ± 0.074	0.021 ± 0.007	0.029 ± 0.01
MAG_4823	698_0	SGB_2287	d__Bacteria;p__Firmicutes_A;c__Clostridia;o__Oscillospirales;f__Acutalibacteraceae;g__Ruminococcus_E;s__	0.00049	2.7e-05	1.7e-05	Wild Boar	Wild Boar	0.114 ± 0.025	0.034 ± 0.008	0.034 ± 0.017
MAG_4948	699_0	SGB_2288	d__Bacteria;p__Firmicutes_A;c__Clostridia;o__Monoglobales;f__;g__;s__	0.00011	0.0017	8.7e-06	Wild Boar	Wild Boar	0.103 ± 0.03	0.061 ± 0.082	0.029 ± 0.009
MAG_4337	7_1	SGB_2289	d__Bacteria;p__Proteobacteria;c__Gammaproteobacteria;o__Burkholderiales;f__Burkholderiaceae;g__Duodenibacillus;s__	0.00036	2.7e-05	8.7e-06	Duroc-JY	Duroc-SH	0.033 ± 0.015	0.185 ± 0.105	0.151 ± 0.059
MAG_4438	7_1	SGB_2289	d__Bacteria;p__Proteobacteria;c__Gammaproteobacteria;o__Burkholderiales;f__Burkholderiaceae;g__Duodenibacillus;s__	0.00012	2.7e-05	1.7e-05	Duroc-JY	Duroc-SH	0.035 ± 0.013	0.161 ± 0.091	0.11 ± 0.051
MAG_943	7_2	SGB_2290	d__Bacteria;p__Proteobacteria;c__Gammaproteobacteria;o__Burkholderiales;f__Burkholderiaceae;g__Duodenibacillus;s__	0.00036	2.7e-05	8.7e-06	Duroc-JY	Duroc-SH	0.027 ± 0.01	0.513 ± 0.564	0.316 ± 0.184
MAG_5379	7_2	SGB_2290	d__Bacteria;p__Proteobacteria;c__Gammaproteobacteria;o__Burkholderiales;f__Burkholderiaceae;g__Duodenibacillus;s__	0.0003	2.7e-05	8.7e-06	Duroc-JY	Duroc-SH	0.02 ± 0.009	0.252 ± 0.207	0.17 ± 0.113
MAG_3322	70_1	SGB_2291	d__Bacteria;p__Firmicutes_A;c__Clostridia;o__Lachnospirales;f__Lachnospiraceae;g__CAG-791;s__CAG-791 sp000431495	1.9e-06	0.008	8.7e-06	Duroc-JY	Duroc-SH	0.264 ± 0.051	0.504 ± 0.321	1.241 ± 0.509
MAG_142	700_0	SGB_2292	d__Bacteria;p__Firmicutes_A;c__Clostridia;o__Monoglobales;f__;g__;s__	0.0021	0.0061	0.0001	Wild Boar	Wild Boar	0.121 ± 0.042	0.058 ± 0.037	0.041 ± 0.013
MAG_173	701_0	SGB_2293	d__Bacteria;p__Firmicutes_A;c__Clostridia;o__;f__;g__;s__	0.0026	0.0017	0.0001	Wild Boar	Wild Boar	0.111 ± 0.028	0.055 ± 0.028	0.049 ± 0.013
MAG_5048	702_1	SGB_2294	d__Bacteria;p__Firmicutes_A;c__Clostridia;o__Monoglobales;f__;g__;s__	0.002	0.0034	0.00017	Wild Boar	Wild Boar	0.148 ± 0.037	0.09 ± 0.035	0.073 ± 0.023
MAG_4950	703_0	SGB_2295	d__Bacteria;p__Firmicutes_A;c__Clostridia;o__Monoglobales;f__;g__;s__	0.0005	0.0008	3.5e-05	Wild Boar	Wild Boar	0.116 ± 0.035	0.054 ± 0.019	0.041 ± 0.012
MAG_4835	705_0	SGB_2297	d__Bacteria;p__Firmicutes_A;c__Clostridia;o__Oscillospirales;f__Butyricicoccaceae;g__;s__	0.00045	2.7e-05	8.7e-06	Wild Boar	Wild Boar	0.156 ± 0.063	0.031 ± 0.009	0.032 ± 0.01
MAG_4978	706_0	SGB_2298	d__Bacteria;p__Firmicutes_A;c__Clostridia;o__Oscillospirales;f__Ruminococcaceae;g__UBA946;s__	0.0017	0.0034	3.5e-05	Wild Boar	Wild Boar	0.216 ± 0.043	0.111 ± 0.058	0.092 ± 0.041
MAG_5001	707_0	SGB_2299	d__Bacteria;p__Firmicutes_A;c__Clostridia;o__Oscillospirales;f__Oscillospiraceae;g__;s__	0.00049	2.7e-05	8.7e-06	Wild Boar	Wild Boar	0.281 ± 0.1	0.057 ± 0.023	0.051 ± 0.018
MAG_237	713_0	SGB_2306	d__Bacteria;p__Firmicutes_A;c__Clostridia;o__Oscillospirales;f__Ruminococcaceae;g__CAG-353;s__	0.00031	0.0008	0.00026	Wild Boar	Wild Boar	0.564 ± 0.105	0.29 ± 0.135	0.201 ± 0.158
MAG_306	716_0	SGB_2310	d__Bacteria;p__Firmicutes_A;c__Clostridia;o__Oscillospirales;f__Ruminococcaceae;g__UBA946;s__	0.00096	0.0017	0.00038	Wild Boar	Wild Boar	2.671 ± 4.683	0.219 ± 0.103	0.187 ± 0.197
MAG_414	717_0	SGB_2311	d__Bacteria;p__Firmicutes_A;c__Clostridia;o__Oscillospirales;f__Ruminococcaceae;g__UBA946;s__	0.00051	0.00032	0.0001	Wild Boar	Wild Boar	0.667 ± 0.223	0.292 ± 0.137	0.342 ± 0.096
MAG_1774	718_1	SGB_2312	d__Bacteria;p__Firmicutes_A;c__Clostridia;o__Oscillospirales;f__UBA644;g__UBA644;s__UBA644 sp002299265	0.00034	2.7e-05	8.7e-06	Duroc-JY	Duroc-SH	0.047 ± 0.019	0.342 ± 0.105	0.407 ± 0.141
MAG_4153	718_1	SGB_2312	d__Bacteria;p__Firmicutes_A;c__Clostridia;o__Oscillospirales;f__UBA644;g__UBA644;s__UBA644 sp002299265	0.0023	0.0045	0.00026	Duroc-JY	Duroc-SH	0.069 ± 0.043	0.143 ± 0.044	0.184 ± 0.073
MAG_3192	718_1	SGB_2312	d__Bacteria;p__Firmicutes_A;c__Clostridia;o__Oscillospirales;f__UBA644;g__UBA644;s__UBA644 sp002299265	0.0094	0.0017	0.0043	Wild Boar	Wild Boar	0.139 ± 0.065	0.053 ± 0.019	0.057 ± 0.034
MAG_5747	718_1	SGB_2312	d__Bacteria;p__Firmicutes_A;c__Clostridia;o__Oscillospirales;f__UBA644;g__UBA644;s__UBA644 sp002299265	0.0024	0.0024	0.00078	Wild Boar	Wild Boar	0.373 ± 0.07	0.236 ± 0.066	0.203 ± 0.088
MAG_156	719_0	SGB_2313	d__Bacteria;p__Firmicutes_A;c__Clostridia;o__Oscillospirales;f__Acutalibacteraceae;g__;s__	0.00062	0.0045	0.0011	Wild Boar	Wild Boar	0.286 ± 0.118	0.108 ± 0.04	0.096 ± 0.118
MAG_4728	720_0	SGB_2315	d__Bacteria;p__Firmicutes_A;c__Clostridia;o__Oscillospirales;f__Acutalibacteraceae;g__;s__	4.2e-05	0.0024	8.7e-06	Wild Boar	Wild Boar	0.238 ± 0.098	0.083 ± 0.068	0.035 ± 0.012
MAG_388	721_0	SGB_2316	d__Bacteria;p__Firmicutes_A;c__Clostridia;o__Oscillospirales;f__Acutalibacteraceae;g__;s__	0.00025	0.0045	0.0001	Wild Boar	Wild Boar	1.023 ± 1.028	0.302 ± 0.175	0.177 ± 0.112
MAG_4346	722_1	SGB_2317	d__Bacteria;p__Firmicutes_A;c__Clostridia;o__Oscillospirales;f__Acutalibacteraceae;g__UBA1691;s__UBA1691 sp002320555	0.00059	2.7e-05	3.5e-05	Wild Boar	Wild Boar	0.394 ± 0.236	0.066 ± 0.015	0.075 ± 0.03
MAG_150	723_0	SGB_2318	d__Bacteria;p__Firmicutes_A;c__Clostridia;o__Oscillospirales;f__Ruminococcaceae;g__D5;s__	0.0027	0.0012	0.00038	Wild Boar	Wild Boar	0.29 ± 0.099	0.123 ± 0.029	0.114 ± 0.04
MAG_522	1194_0	SGB_232	d__Bacteria;p__Firmicutes_A;c__Clostridia;o__Lachnospirales;f__Lachnospiraceae;g__;s__	0.0037	0.0017	0.0011	Wild Boar	Wild Boar	2.143 ± 2.027	0.478 ± 0.294	0.477 ± 0.46
MAG_4469	725_1	SGB_2320	d__Bacteria;p__Firmicutes_A;c__Clostridia;o__Oscillospirales;f__CAG-382;g__UBA1206;s__UBA1206 sp000433115	0.00036	2.7e-05	8.7e-06	Duroc-JY	Duroc-SH	0.158 ± 0.042	0.605 ± 0.234	0.725 ± 0.315
MAG_858	728_1	SGB_2323	d__Bacteria;p__Firmicutes_A;c__Clostridia;o__Oscillospirales;f__CAG-272;g__CAG-724;s__CAG-724 sp003524145	0.00046	2.7e-05	0.00078	Duroc-JY	Duroc-SH	0.144 ± 0.035	1.887 ± 1.574	1.566 ± 2.112
MAG_728	73_0	SGB_2325	d__Bacteria;p__Proteobacteria;c__Alphaproteobacteria;o__Rhodobacterales;f__Rhodobacteraceae;g__Paracoccus;s__	0.00051	2.7e-05	8.7e-06	Wild Boar	Wild Boar	0.06 ± 0.042	0.008 ± 0.003	0.008 ± 0.004
MAG_850	736_0	SGB_2332	d__Bacteria;p__Firmicutes_A;c__Clostridia;o__4C28d-15;f__UBA1242;g__;s__	1.3e-07	2.7e-05	0.0069	Duroc-JY	Wild Boar	0.077 ± 0.024	0.747 ± 0.702	0.049 ± 0.013
MAG_4941	738_0	SGB_2334	d__Bacteria;p__Firmicutes_A;c__Clostridia;o__Oscillospirales;f__CAG-272;g__;s__	0.017	0.0045	0.0087	Duroc-JY	Duroc-SH	0.115 ± 0.031	0.383 ± 0.265	0.388 ± 0.256
MAG_29	739_0	SGB_2335	d__Bacteria;p__Firmicutes_A;c__Clostridia;o__Oscillospirales;f__Oscillospiraceae;g__;s__	0.00053	2.7e-05	8.7e-06	Wild Boar	Wild Boar	0.559 ± 0.517	0.059 ± 0.024	0.055 ± 0.021
MAG_4698	74_0	SGB_2336	d__Bacteria;p__Proteobacteria;c__Alphaproteobacteria;o__Rhodobacterales;f__Rhodobacteraceae;g__Paracoccus;s__	0.00047	2.7e-05	8.7e-06	Wild Boar	Wild Boar	0.079 ± 0.063	0.006 ± 0.002	0.006 ± 0.002
MAG_104	741_1	SGB_2338	d__Bacteria;p__Firmicutes_A;c__Clostridia;o__Monoglobales;f__Monoglobaceae;g__;s__	0.0019	0.00032	0.00026	Wild Boar	Wild Boar	0.114 ± 0.036	0.054 ± 0.014	0.057 ± 0.019
MAG_4843	742_0	SGB_2339	d__Bacteria;p__Firmicutes_A;c__Clostridia;o__Monoglobales;f__Monoglobaceae;g__;s__	0.00096	0.00019	6.1e-05	Wild Boar	Wild Boar	0.11 ± 0.034	0.04 ± 0.01	0.04 ± 0.014
MAG_4940	743_0	SGB_2340	d__Bacteria;p__Firmicutes_A;c__Clostridia;o__Monoglobales;f__Monoglobaceae;g__;s__	0.00061	5.4e-05	8.7e-06	Wild Boar	Wild Boar	0.114 ± 0.044	0.03 ± 0.012	0.029 ± 0.008
MAG_2159	744_1	SGB_2341	d__Bacteria;p__Firmicutes_A;c__Clostridia;o__Oscillospirales;f__Acutalibacteraceae;g__;s__	1.1e-05	0.0012	6.1e-05	Wild Boar	Wild Boar	0.225 ± 0.19	0.065 ± 0.022	0.035 ± 0.02
MAG_2563	744_1	SGB_2341	d__Bacteria;p__Firmicutes_A;c__Clostridia;o__Oscillospirales;f__Acutalibacteraceae;g__;s__	1.8e-05	0.008	0.0001	Wild Boar	Wild Boar	0.223 ± 0.177	0.066 ± 0.031	0.032 ± 0.033
MAG_3018	744_1	SGB_2341	d__Bacteria;p__Firmicutes_A;c__Clostridia;o__Oscillospirales;f__Acutalibacteraceae;g__;s__	1.9e-05	0.0017	6.1e-05	Wild Boar	Wild Boar	0.195 ± 0.146	0.058 ± 0.02	0.034 ± 0.02
MAG_4759	746_0	SGB_2344	d__Bacteria;p__Firmicutes_A;c__Clostridia;o__Oscillospirales;f__Acutalibacteraceae;g__;s__	5.5e-05	5.4e-05	0.00026	Wild Boar	Wild Boar	0.163 ± 0.04	0.06 ± 0.028	0.05 ± 0.062
MAG_72	748_1	SGB_2346	d__Bacteria;p__Firmicutes_A;c__Clostridia;o__Oscillospirales;f__Ruminococcaceae;g__;s__	6.5e-05	2.7e-05	8.7e-06	Wild Boar	Wild Boar	0.129 ± 0.032	0.042 ± 0.018	0.03 ± 0.007
MAG_4863	749_0	SGB_2347	d__Bacteria;p__Firmicutes_A;c__Clostridia;o__Oscillospirales;f__Ruminococcaceae;g__;s__	0.00011	2.7e-05	3.5e-05	Wild Boar	Wild Boar	0.156 ± 0.067	0.037 ± 0.01	0.05 ± 0.02
MAG_1858	75_1	SGB_2348	d__Bacteria;p__Proteobacteria;c__Gammaproteobacteria;o__Pseudomonadales;f__Pseudomonadaceae;g__Pseudomonas_E;s__Pseudomonas_E sp002843585	2.7e-05	2.7e-05	0.00026	Wild Boar	Wild Boar	0.042 ± 0.031	0.004 ± 0.001	0.009 ± 0.006
MAG_520	1196_0	SGB_235	d__Bacteria;p__Firmicutes_A;c__Clostridia;o__Lachnospirales;f__Lachnospiraceae;g__UBA2882;s__	0.0002	2.7e-05	6.1e-05	Wild Boar	Wild Boar	1.18 ± 0.82	0.249 ± 0.105	0.314 ± 0.11
MAG_4868	751_0	SGB_2350	d__Bacteria;p__Firmicutes_A;c__Clostridia;o__;f__;g__;s__	0.00018	2.7e-05	8.7e-06	Wild Boar	Wild Boar	0.186 ± 0.075	0.051 ± 0.024	0.037 ± 0.013
MAG_1552	752_1	SGB_2351	d__Bacteria;p__Firmicutes_B;c__Dehalobacteriia;o__UBA7702;f__UBA7702;g__UBA7702;s__	0.00011	0.00019	0.0001	Wild Boar	Wild Boar	0.08 ± 0.029	0.027 ± 0.014	0.018 ± 0.017
MAG_2232	752_1	SGB_2351	d__Bacteria;p__Firmicutes_B;c__Dehalobacteriia;o__UBA7702;f__UBA7702;g__UBA7702;s__	1.4e-05	0.00032	8.7e-06	Wild Boar	Wild Boar	0.289 ± 0.091	0.093 ± 0.063	0.043 ± 0.02
MAG_2382	752_1	SGB_2351	d__Bacteria;p__Firmicutes_B;c__Dehalobacteriia;o__UBA7702;f__UBA7702;g__UBA7702;s__	0.00023	0.00019	3.5e-05	Wild Boar	Wild Boar	0.119 ± 0.047	0.037 ± 0.019	0.028 ± 0.016
MAG_2581	752_1	SGB_2351	d__Bacteria;p__Firmicutes_B;c__Dehalobacteriia;o__UBA7702;f__UBA7702;g__UBA7702;s__	0.00071	0.00051	8.7e-06	Wild Boar	Wild Boar	0.167 ± 0.051	0.051 ± 0.044	0.028 ± 0.009
MAG_3311	752_1	SGB_2351	d__Bacteria;p__Firmicutes_B;c__Dehalobacteriia;o__UBA7702;f__UBA7702;g__UBA7702;s__	0.00079	0.00011	3.5e-05	Wild Boar	Wild Boar	0.076 ± 0.023	0.02 ± 0.013	0.018 ± 0.016
MAG_3495	752_1	SGB_2351	d__Bacteria;p__Firmicutes_B;c__Dehalobacteriia;o__UBA7702;f__UBA7702;g__UBA7702;s__	0.00065	0.00019	0.00026	Wild Boar	Wild Boar	0.09 ± 0.031	0.038 ± 0.016	0.033 ± 0.019
MAG_3635	752_1	SGB_2351	d__Bacteria;p__Firmicutes_B;c__Dehalobacteriia;o__UBA7702;f__UBA7702;g__UBA7702;s__	5.9e-05	0.0061	8.7e-06	Wild Boar	Wild Boar	0.11 ± 0.036	0.052 ± 0.036	0.026 ± 0.015
MAG_3996	752_1	SGB_2351	d__Bacteria;p__Firmicutes_B;c__Dehalobacteriia;o__UBA7702;f__UBA7702;g__UBA7702;s__	0.00038	0.0024	3.5e-05	Wild Boar	Wild Boar	0.201 ± 0.065	0.1 ± 0.042	0.072 ± 0.027
MAG_4158	752_1	SGB_2351	d__Bacteria;p__Firmicutes_B;c__Dehalobacteriia;o__UBA7702;f__UBA7702;g__UBA7702;s__	0.00045	0.0008	8.7e-06	Wild Boar	Wild Boar	0.133 ± 0.036	0.04 ± 0.04	0.018 ± 0.006
MAG_2468	752_2	SGB_2352	d__Bacteria;p__Firmicutes_B;c__Dehalobacteriia;o__UBA7702;f__UBA7702;g__UBA7702;s__	0.00025	0.00019	8.7e-06	Wild Boar	Wild Boar	0.413 ± 0.193	0.059 ± 0.039	0.037 ± 0.013
MAG_4200	753_2	SGB_2354	d__Bacteria;p__Firmicutes_B;c__Dehalobacteriia;o__UBA7702;f__UBA7702;g__UBA7702;s__	0.00075	0.00032	8.7e-06	Wild Boar	Wild Boar	0.254 ± 0.156	0.051 ± 0.056	0.04 ± 0.015
MAG_214	757_1	SGB_2358	d__Bacteria;p__Elusimicrobiota;c__Elusimicrobia;o__Elusimicrobiales;f__Elusimicrobiaceae;g__UBA1436;s__UBA1436 sp002329395	1.4e-05	0.0008	8.7e-06	Wild Boar	Wild Boar	0.487 ± 0.298	0.083 ± 0.069	0.027 ± 0.013
MAG_4287	759_0	SGB_2361	d__Bacteria;p__Elusimicrobiota;c__Elusimicrobia;o__Elusimicrobiales;f__Elusimicrobiaceae;g__UBA1436;s__	0.0093	0.0045	0.002	Duroc-JY	Duroc-SH	0.085 ± 0.121	0.422 ± 0.443	0.434 ± 0.43
MAG_1863	76_2	SGB_2363	d__Bacteria;p__Proteobacteria;c__Gammaproteobacteria;o__Pseudomonadales;f__Pseudomonadaceae;g__Pseudomonas_E;s__Pseudomonas_E lundensis_A	0.00032	0.00011	0.00038	Wild Boar	Wild Boar	0.025 ± 0.02	0.006 ± 0.002	0.005 ± 0.003
MAG_6328	761_0	SGB_2365	d__Bacteria;p__Firmicutes_A;c__Clostridia;o__Lachnospirales;f__Lachnospiraceae;g__Eubacterium_H;s__Eubacterium_H sp002394235	1.2e-05	2.7e-05	0.0087	Wild Boar	Duroc-SH	0.319 ± 0.104	0.13 ± 0.028	0.351 ± 0.691
MAG_113	764_0	SGB_2368	d__Bacteria;p__Firmicutes_A;c__Clostridia;o__Christensenellales;f__Christensenellaceae;g__;s__	0.00018	0.00032	8.7e-06	Wild Boar	Wild Boar	0.216 ± 0.087	0.057 ± 0.036	0.037 ± 0.01
MAG_1556	767_1	SGB_2371	d__Bacteria;p__Firmicutes_A;c__Clostridia;o__Oscillospirales;f__Ruminococcaceae;g__Ruminococcus_F;s__	0.0024	0.00011	0.0015	Wild Boar	Wild Boar	0.449 ± 0.138	0.159 ± 0.069	0.2 ± 0.272
MAG_2736	769_1	SGB_2373	d__Bacteria;p__Firmicutes_C;c__Negativicutes;o__Selenomonadales;f__Selenomonadaceae;g__Mitsuokella;s__Mitsuokella jalaludinii	8e-07	0.008	8.7e-06	Duroc-JY	Duroc-SH	0.092 ± 0.037	0.336 ± 0.237	2.308 ± 2.772
MAG_1929	77_1	SGB_2374	d__Bacteria;p__Proteobacteria;c__Gammaproteobacteria;o__Pseudomonadales;f__Pseudomonadaceae;g__Pseudomonas_E;s__Pseudomonas_E versuta	0.00033	0.00011	0.00017	Wild Boar	Wild Boar	0.036 ± 0.029	0.006 ± 0.004	0.005 ± 0.003
MAG_5	771_0	SGB_2376	d__Bacteria;p__Firmicutes_A;c__Clostridia;o__Oscillospirales;f__Acutalibacteraceae;g__RUG612;s__	0.00012	2.7e-05	8.7e-06	Wild Boar	Wild Boar	0.141 ± 0.035	0.054 ± 0.019	0.041 ± 0.012
MAG_16	772_0	SGB_2377	d__Bacteria;p__Firmicutes_A;c__Clostridia;o__Oscillospirales;f__Oscillospiraceae;g__;s__	1.5e-05	2.7e-05	8.7e-06	Wild Boar	Wild Boar	1.691 ± 0.732	0.14 ± 0.074	0.069 ± 0.014
MAG_45	774_0	SGB_2379	d__Bacteria;p__Firmicutes_A;c__Clostridia;o__Oscillospirales;f__Oscillospiraceae;g__;s__	0.00023	2.7e-05	8.7e-06	Wild Boar	Wild Boar	0.948 ± 0.353	0.208 ± 0.088	0.158 ± 0.094
MAG_4717	775_0	SGB_2380	d__Bacteria;p__Firmicutes_A;c__Clostridia;o__Oscillospirales;f__Oscillospiraceae;g__;s__	0.00053	2.7e-05	8.7e-06	Wild Boar	Wild Boar	0.141 ± 0.061	0.026 ± 0.01	0.028 ± 0.013
MAG_203	776_1	SGB_2381	d__Bacteria;p__Firmicutes_A;c__Clostridia;o__Christensenellales;f__QAND01;g__QAND01;s__QAND01 sp003150225	0.00015	0.00019	3.5e-05	Wild Boar	Wild Boar	0.161 ± 0.093	0.033 ± 0.013	0.024 ± 0.013
MAG_1561	779_1	SGB_2384	d__Bacteria;p__Firmicutes_A;c__Clostridia;o__;f__;g__;s__	8.2e-06	0.00011	8.7e-06	Wild Boar	Wild Boar	0.153 ± 0.032	0.058 ± 0.037	0.024 ± 0.013
MAG_2109	779_1	SGB_2384	d__Bacteria;p__Firmicutes_A;c__Clostridia;o__;f__;g__;s__	7.6e-06	0.00019	8.7e-06	Wild Boar	Wild Boar	0.168 ± 0.059	0.067 ± 0.032	0.035 ± 0.015
MAG_2429	779_1	SGB_2384	d__Bacteria;p__Firmicutes_A;c__Clostridia;o__;f__;g__;s__	7.8e-07	5.4e-05	8.7e-06	Wild Boar	Wild Boar	0.273 ± 0.046	0.085 ± 0.041	0.04 ± 0.011
MAG_3042	779_1	SGB_2384	d__Bacteria;p__Firmicutes_A;c__Clostridia;o__;f__;g__;s__	8.8e-06	5.4e-05	8.7e-06	Wild Boar	Wild Boar	0.336 ± 0.121	0.076 ± 0.044	0.035 ± 0.021
MAG_3957	779_1	SGB_2384	d__Bacteria;p__Firmicutes_A;c__Clostridia;o__Monoglobales;f__;g__;s__	1.3e-05	0.0012	1.7e-05	Wild Boar	Wild Boar	0.219 ± 0.058	0.116 ± 0.038	0.072 ± 0.029
MAG_6256	779_1	SGB_2384	d__Bacteria;p__Firmicutes_A;c__Clostridia;o__;f__;g__;s__	0.00092	0.00032	8.7e-06	Wild Boar	Wild Boar	0.165 ± 0.058	0.068 ± 0.03	0.064 ± 0.017
MAG_2325	78_1	SGB_2385	d__Bacteria;p__Proteobacteria;c__Gammaproteobacteria;o__Pseudomonadales;f__Pseudomonadaceae;g__Pseudomonas_E;s__Pseudomonas_E fragi_B	8.7e-06	2.7e-05	0.0087	Wild Boar	Wild Boar	0.031 ± 0.025	0.004 ± 0.001	0.009 ± 0.006
MAG_5860	780_1	SGB_2386	d__Bacteria;p__Firmicutes_A;c__Clostridia;o__4C28d-15;f__CAG-727;g__;s__	0.00022	5.4e-05	0.00038	Duroc-JY	Duroc-SH	0.126 ± 0.075	0.748 ± 0.274	0.52 ± 0.328
MAG_6044	783_0	SGB_2389	d__Bacteria;p__Firmicutes_A;c__Clostridia;o__Oscillospirales;f__CAG-272;g__Firm-07;s__	1.2e-06	0.0061	8.7e-06	Wild Boar	Wild Boar	0.294 ± 0.082	0.193 ± 0.06	0.095 ± 0.04
MAG_5488	785_1	SGB_2391	d__Bacteria;p__Firmicutes_A;c__Clostridia;o__4C28d-15;f__CAG-727;g__UBA4636;s__	4.9e-05	0.00011	0.0055	Duroc-JY	Duroc-SH	0.125 ± 0.035	0.762 ± 0.378	0.356 ± 0.211
MAG_4770	786_0	SGB_2392	d__Bacteria;p__Firmicutes_A;c__Clostridia;o__Oscillospirales;f__Acutalibacteraceae;g__;s__	0.00051	2.7e-05	8.7e-06	Wild Boar	Wild Boar	0.103 ± 0.02	0.038 ± 0.01	0.038 ± 0.016
MAG_1209	79_0	SGB_2396	d__Bacteria;p__Proteobacteria;c__Gammaproteobacteria;o__Pseudomonadales;f__Pseudomonadaceae;g__Pseudomonas_E;s__Pseudomonas_E helleri	0.00017	2.7e-05	0.0001	Wild Boar	Wild Boar	0.032 ± 0.024	0.003 ± 0.001	0.005 ± 0.004
MAG_4861	792_1	SGB_2399	d__Bacteria;p__Firmicutes_A;c__Clostridia;o__Oscillospirales;f__UBA644;g__;s__	0.00021	0.00011	8.7e-06	Wild Boar	Wild Boar	0.1 ± 0.023	0.05 ± 0.011	0.042 ± 0.012
MAG_627	1017_1	SGB_24	d__Bacteria;p__Firmicutes_A;c__Clostridia;o__Peptostreptococcales;f__Anaerovoracaceae;g__CAG-145;s__	0.00041	2.7e-05	8.7e-06	Duroc-JY	Duroc-SH	0.152 ± 0.075	0.554 ± 0.122	0.582 ± 0.107
MAG_733	1017_1	SGB_24	d__Bacteria;p__Firmicutes_A;c__Clostridia;o__Peptostreptococcales;f__Anaerovoracaceae;g__CAG-145;s__	2.2e-06	0.0045	1.7e-05	Duroc-JY	Duroc-SH	0.15 ± 0.102	0.342 ± 0.062	0.609 ± 0.235
MAG_1349	1017_1	SGB_24	d__Bacteria;p__Firmicutes_A;c__Clostridia;o__Peptostreptococcales;f__Anaerovoracaceae;g__CAG-145;s__	0.00088	0.0012	0.0087	Duroc-JY	Duroc-SH	0.278 ± 0.182	0.659 ± 0.126	0.528 ± 0.142
MAG_1752	1017_1	SGB_24	d__Bacteria;p__Firmicutes_A;c__Clostridia;o__Peptostreptococcales;f__Anaerovoracaceae;g__CAG-145;s__	2.6e-07	0.00019	8.7e-06	Duroc-JY	Duroc-SH	0.192 ± 0.084	0.505 ± 0.188	1.269 ± 0.692
MAG_5866	1017_1	SGB_24	d__Bacteria;p__Firmicutes_A;c__Clostridia;o__Peptostreptococcales;f__Anaerovoracaceae;g__CAG-145;s__	7e-06	0.00032	8.7e-06	Duroc-JY	Duroc-SH	0.206 ± 0.158	0.659 ± 0.191	1.028 ± 0.274
MAG_6242	795_0	SGB_2402	d__Bacteria;p__Firmicutes;c__Bacilli;o__Lactobacillales;f__Lactobacillaceae;g__Lactobacillus_B;s__	9e-05	0.0008	3.5e-05	Duroc-JY	Duroc-SH	0.055 ± 0.028	0.156 ± 0.06	0.473 ± 1.03
MAG_3750	796_1	SGB_2403	d__Bacteria;p__Firmicutes_A;c__Clostridia;o__Oscillospirales;f__CAG-272;g__;s__	0.00089	2.7e-05	0.0001	Wild Boar	Wild Boar	0.382 ± 0.239	0.068 ± 0.024	0.08 ± 0.065
MAG_3960	797_0	SGB_2404	d__Bacteria;p__Firmicutes_A;c__Clostridia;o__Monoglobales;f__;g__;s__	0.00031	0.00019	8.7e-06	Wild Boar	Wild Boar	0.162 ± 0.024	0.087 ± 0.029	0.07 ± 0.024
MAG_1724	798_1	SGB_2405	d__Bacteria;p__Firmicutes_A;c__Clostridia;o__Oscillospirales;f__CAG-272;g__;s__	1.4e-05	0.00051	0.0001	Wild Boar	Wild Boar	0.109 ± 0.029	0.058 ± 0.024	0.036 ± 0.021
MAG_3268	798_1	SGB_2405	d__Bacteria;p__Firmicutes_A;c__Clostridia;o__Oscillospirales;f__CAG-272;g__;s__	0.00016	0.0008	1.7e-05	Wild Boar	Wild Boar	0.186 ± 0.059	0.102 ± 0.042	0.07 ± 0.028
MAG_3357	798_1	SGB_2405	d__Bacteria;p__Firmicutes_A;c__Clostridia;o__Oscillospirales;f__CAG-272;g__;s__	0.00012	0.00051	8.7e-06	Wild Boar	Wild Boar	0.055 ± 0.015	0.019 ± 0.016	0.011 ± 0.003
MAG_3479	798_1	SGB_2405	d__Bacteria;p__Firmicutes_A;c__Clostridia;o__Oscillospirales;f__CAG-272;g__;s__	0.00012	0.00051	8.7e-06	Wild Boar	Wild Boar	0.083 ± 0.015	0.032 ± 0.021	0.02 ± 0.008
MAG_4820	80_1	SGB_2408	d__Bacteria;p__Firmicutes_A;c__Clostridia;o__Christensenellales;f__CAG-138;g__;s__	2.8e-05	0.00032	3.5e-05	Wild Boar	Wild Boar	0.151 ± 0.063	0.042 ± 0.014	0.026 ± 0.015
MAG_4710	800_1	SGB_2409	d__Bacteria;p__Firmicutes_A;c__Clostridia;o__Oscillospirales;f__Acutalibacteraceae;g__;s__	1e-07	0.00032	8.7e-06	Wild Boar	Wild Boar	0.335 ± 0.123	0.108 ± 0.054	0.038 ± 0.011
MAG_6031	1200_1	SGB_241	d__Bacteria;p__Firmicutes_A;c__Clostridia;o__Lachnospirales;f__Lachnospiraceae;g__;s__	0.0011	5.4e-05	0.00026	Wild Boar	Wild Boar	0.607 ± 0.35	0.204 ± 0.056	0.226 ± 0.085
MAG_687	801_1	SGB_2410	d__Bacteria;p__Firmicutes_A;c__Clostridia;o__Oscillospirales;f__Acutalibacteraceae;g__;s__	1.7e-05	0.00032	8.7e-06	Wild Boar	Wild Boar	0.1 ± 0.028	0.032 ± 0.023	0.017 ± 0.006
MAG_1685	801_1	SGB_2410	d__Bacteria;p__Firmicutes_A;c__Clostridia;o__Oscillospirales;f__Acutalibacteraceae;g__;s__	5.1e-05	0.008	8.7e-06	Wild Boar	Wild Boar	0.175 ± 0.042	0.112 ± 0.043	0.069 ± 0.025
MAG_1958	801_1	SGB_2410	d__Bacteria;p__Firmicutes_A;c__Clostridia;o__Oscillospirales;f__Acutalibacteraceae;g__;s__	7.6e-05	0.00011	8.7e-06	Wild Boar	Wild Boar	0.165 ± 0.05	0.046 ± 0.027	0.03 ± 0.009
MAG_3184	801_1	SGB_2410	d__Bacteria;p__Firmicutes_A;c__Clostridia;o__Oscillospirales;f__Acutalibacteraceae;g__;s__	3e-05	0.00019	8.7e-06	Wild Boar	Wild Boar	0.143 ± 0.026	0.051 ± 0.034	0.027 ± 0.008
MAG_475	805_0	SGB_2414	d__Bacteria;p__Actinobacteriota;c__Actinobacteria;o__Actinomycetales;f__Bifidobacteriaceae;g__Pseudoscardovia;s__	0.00017	2.7e-05	8.7e-06	Wild Boar	Wild Boar	0.518 ± 0.676	0.049 ± 0.013	0.06 ± 0.017
MAG_5049	806_1	SGB_2415	d__Bacteria;p__Firmicutes_A;c__Clostridia;o__Oscillospirales;f__Acutalibacteraceae;g__;s__	0.00098	0.008	8.7e-06	Wild Boar	Wild Boar	0.106 ± 0.024	0.066 ± 0.053	0.044 ± 0.008
MAG_94	807_0	SGB_2416	d__Bacteria;p__Firmicutes_A;c__Clostridia;o__Oscillospirales;f__Acutalibacteraceae;g__;s__	0.00049	0.0024	1.7e-05	Wild Boar	Wild Boar	0.105 ± 0.025	0.063 ± 0.086	0.034 ± 0.01
MAG_4787	808_1	SGB_2417	d__Bacteria;p__Firmicutes_A;c__Clostridia;o__Oscillospirales;f__Acutalibacteraceae;g__UBA737;s__	0.006	0.0045	0.00056	Wild Boar	Wild Boar	0.135 ± 0.033	0.07 ± 0.035	0.073 ± 0.069
MAG_4839	809_0	SGB_2418	d__Bacteria;p__Firmicutes_A;c__Clostridia;o__Christensenellales;f__CAG-74;g__;s__	2.2e-05	0.00011	8.7e-06	Wild Boar	Wild Boar	0.2 ± 0.049	0.064 ± 0.036	0.035 ± 0.012
MAG_4454	1201_1	SGB_242	d__Bacteria;p__Firmicutes_A;c__Clostridia;o__Lachnospirales;f__Lachnospiraceae;g__Acetatifactor;s__	0.00074	0.00019	0.0034	Wild Boar	Wild Boar	0.649 ± 0.465	0.227 ± 0.085	0.29 ± 0.101
MAG_4994	811_0	SGB_2421	d__Bacteria;p__Firmicutes_A;c__Clostridia;o__Monoglobales;f__;g__;s__	0.0011	2.7e-05	0.00017	Wild Boar	Wild Boar	0.131 ± 0.021	0.049 ± 0.013	0.053 ± 0.029
MAG_4650	812_1	SGB_2422	d__Bacteria;p__Firmicutes_A;c__Clostridia;o__Oscillospirales;f__Acutalibacteraceae;g__UBA737;s__	0.0022	0.00032	0.00038	Wild Boar	Wild Boar	0.094 ± 0.032	0.038 ± 0.013	0.035 ± 0.01
MAG_4788	813_1	SGB_2423	d__Bacteria;p__Firmicutes_A;c__Clostridia;o__Oscillospirales;f__Acutalibacteraceae;g__UBA737;s__	5.7e-05	0.00032	8.7e-06	Wild Boar	Wild Boar	0.114 ± 0.021	0.048 ± 0.021	0.035 ± 0.011
MAG_5140	813_2	SGB_2424	d__Bacteria;p__Firmicutes_A;c__Clostridia;o__Oscillospirales;f__Acutalibacteraceae;g__UBA737;s__	0.00031	2.7e-05	8.7e-06	Wild Boar	Wild Boar	0.122 ± 0.015	0.046 ± 0.014	0.038 ± 0.013
MAG_4985	815_1	SGB_2426	d__Bacteria;p__Firmicutes_A;c__Clostridia;o__Oscillospirales;f__Acutalibacteraceae;g__UBA737;s__	0.00047	2.7e-05	8.7e-06	Wild Boar	Wild Boar	0.197 ± 0.057	0.063 ± 0.023	0.056 ± 0.02
MAG_1131	817_1	SGB_2428	d__Bacteria;p__Firmicutes_A;c__Clostridia;o__Oscillospirales;f__Acutalibacteraceae;g__UBA737;s__	0.0004	0.0017	1.7e-05	Wild Boar	Wild Boar	0.067 ± 0.023	0.039 ± 0.02	0.029 ± 0.009
MAG_1163	817_1	SGB_2428	d__Bacteria;p__Firmicutes_A;c__Clostridia;o__Oscillospirales;f__Acutalibacteraceae;g__UBA737;s__	0.0013	0.0061	0.0001	Wild Boar	Wild Boar	0.023 ± 0.006	0.013 ± 0.013	0.008 ± 0.004
MAG_1881	817_1	SGB_2428	d__Bacteria;p__Firmicutes_A;c__Clostridia;o__Oscillospirales;f__Acutalibacteraceae;g__UBA737;s__	0.0039	0.008	0.00026	Wild Boar	Wild Boar	0.059 ± 0.026	0.03 ± 0.027	0.021 ± 0.008
MAG_1901	817_1	SGB_2428	d__Bacteria;p__Firmicutes_A;c__Clostridia;o__Oscillospirales;f__Acutalibacteraceae;g__UBA737;s__	0.00025	0.0034	8.7e-06	Wild Boar	Wild Boar	0.036 ± 0.011	0.016 ± 0.016	0.008 ± 0.003
MAG_2206	817_1	SGB_2428	d__Bacteria;p__Firmicutes_A;c__Clostridia;o__Oscillospirales;f__Acutalibacteraceae;g__UBA737;s__	0.0094	0.0045	0.002	Wild Boar	Wild Boar	0.114 ± 0.028	0.078 ± 0.025	0.074 ± 0.021
MAG_2930	817_1	SGB_2428	d__Bacteria;p__Firmicutes_A;c__Clostridia;o__Oscillospirales;f__Acutalibacteraceae;g__UBA737;s__	0.0013	0.00019	0.0001	Wild Boar	Wild Boar	0.096 ± 0.038	0.042 ± 0.016	0.045 ± 0.018
MAG_3012	817_1	SGB_2428	d__Bacteria;p__Firmicutes_A;c__Clostridia;o__Oscillospirales;f__Acutalibacteraceae;g__UBA737;s__	0.0028	0.0017	0.00017	Wild Boar	Wild Boar	0.037 ± 0.007	0.021 ± 0.014	0.018 ± 0.007
MAG_3104	817_1	SGB_2428	d__Bacteria;p__Firmicutes_A;c__Clostridia;o__Oscillospirales;f__Acutalibacteraceae;g__UBA737;s__	0.0012	0.008	1.7e-05	Wild Boar	Wild Boar	0.028 ± 0.01	0.017 ± 0.018	0.011 ± 0.005
MAG_3164	817_1	SGB_2428	d__Bacteria;p__Firmicutes_A;c__Clostridia;o__Oscillospirales;f__Acutalibacteraceae;g__UBA737;s__	0.00094	0.0061	1.7e-05	Wild Boar	Wild Boar	0.031 ± 0.018	0.016 ± 0.014	0.01 ± 0.005
MAG_3350	817_1	SGB_2428	d__Bacteria;p__Firmicutes_A;c__Clostridia;o__Oscillospirales;f__Acutalibacteraceae;g__UBA737;s__	0.00065	0.008	3.5e-05	Wild Boar	Wild Boar	0.033 ± 0.01	0.02 ± 0.015	0.012 ± 0.006
MAG_3406	817_1	SGB_2428	d__Bacteria;p__Firmicutes_A;c__Clostridia;o__Oscillospirales;f__Acutalibacteraceae;g__UBA737;s__	0.00042	0.00051	1.7e-05	Wild Boar	Wild Boar	0.04 ± 0.014	0.016 ± 0.009	0.012 ± 0.005
MAG_3424	817_1	SGB_2428	d__Bacteria;p__Firmicutes_A;c__Clostridia;o__Oscillospirales;f__Acutalibacteraceae;g__UBA737;s__	0.00033	0.0045	8.7e-06	Wild Boar	Wild Boar	0.038 ± 0.011	0.022 ± 0.024	0.011 ± 0.004
MAG_3664	817_1	SGB_2428	d__Bacteria;p__Firmicutes_A;c__Clostridia;o__Oscillospirales;f__Acutalibacteraceae;g__UBA737;s__	0.0029	0.0017	0.00056	Wild Boar	Wild Boar	0.02 ± 0.008	0.01 ± 0.01	0.009 ± 0.004
MAG_3712	817_1	SGB_2428	d__Bacteria;p__Firmicutes_A;c__Clostridia;o__Oscillospirales;f__Acutalibacteraceae;g__UBA737;s__	0.0004	0.00051	8.7e-06	Wild Boar	Wild Boar	0.035 ± 0.012	0.012 ± 0.009	0.008 ± 0.003
MAG_3763	817_1	SGB_2428	d__Bacteria;p__Firmicutes_A;c__Clostridia;o__Oscillospirales;f__Acutalibacteraceae;g__UBA737;s__	0.002	0.0061	8.7e-06	Wild Boar	Wild Boar	0.035 ± 0.006	0.021 ± 0.015	0.016 ± 0.005
MAG_4154	817_1	SGB_2428	d__Bacteria;p__Firmicutes_A;c__Clostridia;o__Oscillospirales;f__Acutalibacteraceae;g__UBA737;s__	0.0053	0.0034	0.00056	Wild Boar	Wild Boar	0.04 ± 0.017	0.019 ± 0.013	0.016 ± 0.005
MAG_3689	819_2	SGB_2432	d__Bacteria;p__Firmicutes_A;c__Clostridia;o__Oscillospirales;f__Acutalibacteraceae;g__UBA737;s__	0.0046	0.00051	0.0026	Wild Boar	Wild Boar	0.536 ± 0.272	0.194 ± 0.152	0.201 ± 0.116
MAG_4152	819_2	SGB_2432	d__Bacteria;p__Firmicutes_A;c__Clostridia;o__Oscillospirales;f__Acutalibacteraceae;g__UBA737;s__	0.00094	0.00051	0.00026	Wild Boar	Wild Boar	0.743 ± 0.53	0.196 ± 0.255	0.197 ± 0.113
MAG_2632	819_3	SGB_2433	d__Bacteria;p__Firmicutes_A;c__Clostridia;o__Oscillospirales;f__Acutalibacteraceae;g__UBA737;s__	0.00029	5.4e-05	3.5e-05	Wild Boar	Wild Boar	0.677 ± 0.392	0.122 ± 0.068	0.168 ± 0.11
MAG_146	82_0	SGB_2434	d__Bacteria;p__Firmicutes_A;c__Clostridia;o__Oscillospirales;f__Oscillospiraceae;g__;s__	0.00048	0.00011	8.7e-06	Wild Boar	Wild Boar	0.727 ± 0.42	0.146 ± 0.106	0.114 ± 0.042
MAG_350	820_0	SGB_2435	d__Bacteria;p__Firmicutes_A;c__Clostridia;o__Oscillospirales;f__Acutalibacteraceae;g__UBA737;s__	0.00026	2.7e-05	1.7e-05	Wild Boar	Wild Boar	2.218 ± 2.92	0.172 ± 0.067	0.232 ± 0.13
MAG_4857	821_1	SGB_2436	d__Bacteria;p__Firmicutes_A;c__Clostridia;o__Oscillospirales;f__Acutalibacteraceae;g__UBA737;s__	0.00061	5.4e-05	8.7e-06	Wild Boar	Wild Boar	0.196 ± 0.04	0.069 ± 0.029	0.064 ± 0.018
MAG_3132	823_1	SGB_2438	d__Bacteria;p__Firmicutes_A;c__Clostridia;o__Oscillospirales;f__Acutalibacteraceae;g__;s__	0.00013	0.0012	1.7e-05	Wild Boar	Wild Boar	0.159 ± 0.049	0.073 ± 0.032	0.051 ± 0.022
MAG_5611	823_1	SGB_2438	d__Bacteria;p__Firmicutes_A;c__Clostridia;o__Oscillospirales;f__Acutalibacteraceae;g__UBA737;s__	0.00033	2.7e-05	8.7e-06	Wild Boar	Wild Boar	0.148 ± 0.053	0.041 ± 0.011	0.038 ± 0.02
MAG_3013	823_2	SGB_2439	d__Bacteria;p__Firmicutes_A;c__Clostridia;o__Oscillospirales;f__Acutalibacteraceae;g__UBA737;s__	0.0057	0.0061	0.002	Wild Boar	Wild Boar	0.049 ± 0.013	0.03 ± 0.012	0.037 ± 0.047
MAG_5425	823_2	SGB_2439	d__Bacteria;p__Firmicutes_A;c__Clostridia;o__Oscillospirales;f__Acutalibacteraceae;g__UBA737;s__	0.0033	0.00019	0.0034	Wild Boar	Wild Boar	0.116 ± 0.035	0.045 ± 0.019	0.064 ± 0.055
MAG_4656	827_0	SGB_2443	d__Bacteria;p__Firmicutes_A;c__Clostridia;o__Christensenellales;f__;g__;s__	0.011	0.0045	0.0087	Wild Boar	Wild Boar	0.042 ± 0.025	0.017 ± 0.006	0.02 ± 0.007
MAG_4675	83_0	SGB_2446	d__Bacteria;p__Actinobacteriota;c__Coriobacteriia;o__Coriobacteriales;f__Coriobacteriaceae;g__Collinsella;s__Collinsella provencensis	2.1e-05	5.4e-05	0.0011	Wild Boar	Wild Boar	0.072 ± 0.036	0.017 ± 0.008	0.031 ± 0.015
MAG_2205	1204_1	SGB_245	d__Bacteria;p__Firmicutes_A;c__Clostridia;o__Lachnospirales;f__Lachnospiraceae;g__Acetatifactor;s__	8.9e-05	0.00011	0.00056	Wild Boar	Wild Boar	0.745 ± 0.423	0.173 ± 0.083	0.258 ± 0.096
MAG_225	832_3	SGB_2451	d__Bacteria;p__Firmicutes_A;c__Clostridia;o__Oscillospirales;f__Ruminococcaceae;g__CAG-115;s__	0.00012	0.00011	1.7e-05	Wild Boar	Wild Boar	1.169 ± 1.294	0.177 ± 0.073	0.129 ± 0.08
MAG_308	832_3	SGB_2451	d__Bacteria;p__Firmicutes_A;c__Clostridia;o__Oscillospirales;f__Ruminococcaceae;g__CAG-115;s__	7.7e-05	2.7e-05	8.7e-06	Wild Boar	Wild Boar	0.824 ± 1.176	0.076 ± 0.033	0.05 ± 0.026
MAG_240	837_1	SGB_2459	d__Bacteria;p__Firmicutes_A;c__Clostridia;o__Oscillospirales;f__Ruminococcaceae;g__CAG-115;s__	0.00029	0.00032	0.0001	Wild Boar	Wild Boar	3.808 ± 5.434	0.44 ± 0.162	0.316 ± 0.185
MAG_2131	1205_1	SGB_246	d__Bacteria;p__Firmicutes_A;c__Clostridia;o__Lachnospirales;f__Lachnospiraceae;g__Acetatifactor;s__	0.0011	0.00051	0.0055	Wild Boar	Wild Boar	0.499 ± 0.294	0.195 ± 0.079	0.254 ± 0.096
MAG_303	84_1	SGB_2462	d__Bacteria;p__Verrucomicrobiota;c__Kiritimatiellae;o__RFP12;f__;g__;s__	4.7e-07	0.00051	8.7e-06	Wild Boar	Wild Boar	0.975 ± 0.855	0.06 ± 0.064	0.015 ± 0.008
MAG_407	84_1	SGB_2462	d__Bacteria;p__Verrucomicrobiota;c__Kiritimatiellae;o__RFP12;f__;g__;s__	2.8e-07	0.00032	8.7e-06	Wild Boar	Wild Boar	0.731 ± 0.525	0.061 ± 0.061	0.017 ± 0.009
MAG_544	84_1	SGB_2462	d__Bacteria;p__Verrucomicrobiota;c__Kiritimatiellae;o__RFP12;f__;g__;s__	3.2e-07	2.7e-05	8.7e-06	Wild Boar	Wild Boar	1.993 ± 2.266	0.065 ± 0.061	0.019 ± 0.009
MAG_1438	840_2	SGB_2464	d__Bacteria;p__Firmicutes_A;c__Clostridia;o__Oscillospirales;f__Ruminococcaceae;g__Ruminiclostridium_E;s__	0.00014	0.00019	6.1e-05	Duroc-JY	Duroc-SH	0.093 ± 0.044	0.274 ± 0.108	0.432 ± 0.241
MAG_4819	1206_0	SGB_247	d__Bacteria;p__Firmicutes_A;c__Clostridia;o__Lachnospirales;f__Lachnospiraceae;g__Acetatifactor;s__	0.006	0.0045	0.0026	Wild Boar	Wild Boar	0.481 ± 0.333	0.181 ± 0.118	0.207 ± 0.102
MAG_3003	843_1	SGB_2472	d__Bacteria;p__Firmicutes_A;c__Clostridia;o__Oscillospirales;f__Ruminococcaceae;g__Ruminiclostridium_E;s__	1.2e-05	0.00032	8.7e-06	Duroc-JY	Duroc-SH	0.127 ± 0.054	0.347 ± 0.165	0.753 ± 0.477
MAG_5382	843_1	SGB_2472	d__Bacteria;p__Firmicutes_A;c__Clostridia;o__Oscillospirales;f__Ruminococcaceae;g__Ruminiclostridium_E;s__	0.00042	2.7e-05	3.5e-05	Duroc-JY	Duroc-SH	0.021 ± 0.006	0.17 ± 0.092	0.236 ± 0.138
MAG_961	845_1	SGB_2475	d__Bacteria;p__Firmicutes_A;c__Clostridia;o__Oscillospirales;f__Ruminococcaceae;g__Ruminiclostridium_E;s__	0.00035	2.7e-05	8.7e-06	Duroc-JY	Duroc-SH	0.097 ± 0.039	0.873 ± 0.62	0.589 ± 0.206
MAG_1436	845_1	SGB_2475	d__Bacteria;p__Firmicutes_A;c__Clostridia;o__Oscillospirales;f__Ruminococcaceae;g__Ruminiclostridium_E;s__	0.00053	2.7e-05	8.7e-06	Duroc-JY	Duroc-SH	0.07 ± 0.023	0.466 ± 0.198	0.461 ± 0.222
MAG_2004	845_1	SGB_2475	d__Bacteria;p__Firmicutes_A;c__Clostridia;o__Oscillospirales;f__Ruminococcaceae;g__Ruminiclostridium_E;s__	0.00011	2.7e-05	0.0034	Duroc-JY	Duroc-SH	0.053 ± 0.014	0.164 ± 0.094	0.095 ± 0.038
MAG_2042	845_1	SGB_2475	d__Bacteria;p__Firmicutes_A;c__Clostridia;o__Oscillospirales;f__Ruminococcaceae;g__Ruminiclostridium_E;s__	0.00045	2.7e-05	8.7e-06	Duroc-JY	Duroc-SH	0.074 ± 0.012	0.286 ± 0.112	0.258 ± 0.102
MAG_2088	845_1	SGB_2475	d__Bacteria;p__Firmicutes_A;c__Clostridia;o__Oscillospirales;f__Ruminococcaceae;g__Ruminiclostridium_E;s__	0.00048	2.7e-05	8.7e-06	Duroc-JY	Duroc-SH	0.049 ± 0.022	0.321 ± 0.135	0.31 ± 0.124
MAG_2193	845_1	SGB_2475	d__Bacteria;p__Firmicutes_A;c__Clostridia;o__Oscillospirales;f__Ruminococcaceae;g__Ruminiclostridium_E;s__	2.8e-05	2.7e-05	0.00038	Duroc-JY	Duroc-SH	0.04 ± 0.008	0.153 ± 0.105	0.076 ± 0.029
MAG_2600	845_1	SGB_2475	d__Bacteria;p__Firmicutes_A;c__Clostridia;o__Oscillospirales;f__Ruminococcaceae;g__Ruminiclostridium_E;s__	1.9e-06	2.7e-05	0.0043	Duroc-JY	Duroc-SH	0.049 ± 0.029	0.293 ± 0.116	0.121 ± 0.061
MAG_5366	845_1	SGB_2475	d__Bacteria;p__Firmicutes_A;c__Clostridia;o__Oscillospirales;f__Ruminococcaceae;g__Ruminiclostridium_E;s__	3.7e-05	2.7e-05	0.00026	Duroc-JY	Duroc-SH	0.04 ± 0.008	0.21 ± 0.136	0.101 ± 0.041
MAG_897	845_2	SGB_2476	d__Bacteria;p__Firmicutes_A;c__Clostridia;o__Oscillospirales;f__Ruminococcaceae;g__Ruminiclostridium_E;s__	5.4e-06	2.7e-05	1.7e-05	Duroc-JY	Duroc-SH	0.116 ± 0.04	0.928 ± 0.54	0.423 ± 0.156
MAG_1257	845_2	SGB_2476	d__Bacteria;p__Firmicutes_A;c__Clostridia;o__Oscillospirales;f__Ruminococcaceae;g__Ruminiclostridium_E;s__	3.4e-05	2.7e-05	0.00026	Duroc-JY	Duroc-SH	0.151 ± 0.074	0.603 ± 0.266	0.433 ± 0.294
MAG_1972	845_2	SGB_2476	d__Bacteria;p__Firmicutes_A;c__Clostridia;o__Oscillospirales;f__Ruminococcaceae;g__Ruminiclostridium_E;s__	0.00041	2.7e-05	1.7e-05	Duroc-JY	Duroc-SH	0.066 ± 0.02	0.302 ± 0.101	0.277 ± 0.143
MAG_2984	845_2	SGB_2476	d__Bacteria;p__Firmicutes_A;c__Clostridia;o__Oscillospirales;f__Ruminococcaceae;g__Ruminiclostridium_E;s__	3e-05	2.7e-05	3.5e-05	Duroc-JY	Duroc-SH	0.063 ± 0.018	0.393 ± 0.18	0.219 ± 0.106
MAG_3878	845_2	SGB_2476	d__Bacteria;p__Firmicutes_A;c__Clostridia;o__Oscillospirales;f__Ruminococcaceae;g__Ruminiclostridium_E;s__	0.0002	2.7e-05	8.7e-06	Duroc-JY	Duroc-SH	0.109 ± 0.023	0.454 ± 0.142	0.581 ± 0.257
MAG_294	849_1	SGB_2480	d__Bacteria;p__Firmicutes_A;c__Clostridia;o__;f__;g__;s__	5.2e-05	0.0008	3.5e-05	Wild Boar	Wild Boar	2.372 ± 2.072	0.169 ± 0.075	0.102 ± 0.074
MAG_361	849_1	SGB_2480	d__Bacteria;p__Firmicutes_A;c__Clostridia;o__;f__;g__;s__	0.00016	5.4e-05	1.7e-05	Wild Boar	Wild Boar	1.589 ± 2.604	0.12 ± 0.058	0.087 ± 0.062
MAG_6054	849_1	SGB_2480	d__Bacteria;p__Firmicutes_A;c__Clostridia;o__;f__;g__;s__	0.00012	0.0024	0.00026	Wild Boar	Wild Boar	0.682 ± 0.475	0.241 ± 0.09	0.152 ± 0.101
MAG_714	85_1	SGB_2481	d__Bacteria;p__Actinobacteriota;c__Actinobacteria;o__Actinomycetales;f__Brevibacteriaceae;g__Brevibacterium;s__Brevibacterium epidermidis	0.00036	2.7e-05	8.7e-06	Wild Boar	Wild Boar	0.038 ± 0.028	0.004 ± 0.002	0.005 ± 0.002
MAG_4668	850_0	SGB_2482	d__Bacteria;p__Firmicutes_A;c__Clostridia;o__Eubacteriales;f__Anaerofustaceae;g__;s__	0.00055	0.00032	0.0011	Wild Boar	Wild Boar	0.072 ± 0.032	0.023 ± 0.009	0.029 ± 0.008
MAG_1136	851_1	SGB_2483	d__Bacteria;p__Firmicutes_A;c__Clostridia;o__Monoglobales;f__UBA1381;g__;s__	0.00082	2.7e-05	0.00056	Wild Boar	Wild Boar	0.284 ± 0.071	0.124 ± 0.019	0.148 ± 0.067
MAG_3308	851_1	SGB_2483	d__Bacteria;p__Firmicutes_A;c__Clostridia;o__Monoglobales;f__UBA1381;g__;s__	0.0029	0.00011	0.0015	Wild Boar	Wild Boar	0.253 ± 0.08	0.138 ± 0.035	0.142 ± 0.057
MAG_4949	852_0	SGB_2484	d__Bacteria;p__Firmicutes_A;c__Clostridia;o__Oscillospirales;f__CAG-272;g__;s__	0.00029	5.4e-05	8.7e-06	Wild Boar	Wild Boar	0.15 ± 0.046	0.071 ± 0.022	0.061 ± 0.019
MAG_293	853_1	SGB_2485	d__Bacteria;p__Firmicutes_A;c__Clostridia;o__Monoglobales;f__UBA1381;g__CAG-41;s__	0.00055	2.7e-05	1.7e-05	Wild Boar	Wild Boar	1.166 ± 1.882	0.045 ± 0.018	0.057 ± 0.039
MAG_549	853_2	SGB_2486	d__Bacteria;p__Firmicutes_A;c__Clostridia;o__Monoglobales;f__UBA1381;g__CAG-41;s__	0.00061	2.7e-05	1.7e-05	Wild Boar	Wild Boar	1.291 ± 1.455	0.058 ± 0.024	0.066 ± 0.044
MAG_1303	854_1	SGB_2487	d__Bacteria;p__Firmicutes_A;c__Clostridia;o__Monoglobales;f__UBA1381;g__CAG-41;s__	0.0015	0.00032	0.00026	Wild Boar	Wild Boar	0.119 ± 0.054	0.043 ± 0.02	0.037 ± 0.024
MAG_1786	854_1	SGB_2487	d__Bacteria;p__Firmicutes_A;c__Clostridia;o__Monoglobales;f__UBA1381;g__CAG-41;s__	0.01	0.008	0.002	Wild Boar	Wild Boar	0.089 ± 0.049	0.037 ± 0.024	0.032 ± 0.018
MAG_2498	854_1	SGB_2487	d__Bacteria;p__Firmicutes_A;c__Clostridia;o__Monoglobales;f__UBA1381;g__CAG-41;s__	0.0037	0.0008	0.00078	Wild Boar	Wild Boar	0.098 ± 0.05	0.029 ± 0.017	0.032 ± 0.021
MAG_3447	854_1	SGB_2487	d__Bacteria;p__Firmicutes_A;c__Clostridia;o__Monoglobales;f__UBA1381;g__CAG-41;s__	0.0094	0.0045	0.002	Wild Boar	Wild Boar	0.085 ± 0.051	0.031 ± 0.02	0.03 ± 0.018
MAG_1138	854_2	SGB_2488	d__Bacteria;p__Firmicutes_A;c__Clostridia;o__Monoglobales;f__UBA1381;g__CAG-41;s__	0.0011	0.0034	0.0001	Wild Boar	Wild Boar	0.17 ± 0.123	0.064 ± 0.03	0.048 ± 0.027
MAG_1620	854_2	SGB_2488	d__Bacteria;p__Firmicutes_A;c__Clostridia;o__Monoglobales;f__UBA1381;g__CAG-41;s__	0.0011	0.00032	3.5e-05	Wild Boar	Wild Boar	0.146 ± 0.081	0.037 ± 0.022	0.035 ± 0.025
MAG_1648	854_2	SGB_2488	d__Bacteria;p__Firmicutes_A;c__Clostridia;o__Monoglobales;f__UBA1381;g__CAG-41;s__	0.0031	0.00032	0.0011	Wild Boar	Wild Boar	0.154 ± 0.097	0.047 ± 0.023	0.047 ± 0.029
MAG_2550	854_2	SGB_2488	d__Bacteria;p__Firmicutes_A;c__Clostridia;o__Monoglobales;f__UBA1381;g__CAG-41;s__	0.014	0.0045	0.0055	Wild Boar	Wild Boar	0.107 ± 0.06	0.043 ± 0.026	0.044 ± 0.024
MAG_3153	854_2	SGB_2488	d__Bacteria;p__Firmicutes_A;c__Clostridia;o__Monoglobales;f__UBA1381;g__CAG-41;s__	0.0015	0.00032	0.0001	Wild Boar	Wild Boar	0.129 ± 0.066	0.043 ± 0.022	0.045 ± 0.023
MAG_3728	854_2	SGB_2488	d__Bacteria;p__Firmicutes_A;c__Clostridia;o__Monoglobales;f__UBA1381;g__CAG-41;s__	0.0006	0.00032	3.5e-05	Wild Boar	Wild Boar	0.122 ± 0.07	0.028 ± 0.016	0.024 ± 0.022
MAG_2690	856_0	SGB_2490	d__Bacteria;p__Firmicutes_A;c__Clostridia;o__Monoglobales;f__Monoglobaceae;g__Monoglobus;s__	0.00096	0.008	0.00078	Wild Boar	Wild Boar	0.283 ± 0.185	0.122 ± 0.042	0.091 ± 0.053
MAG_1283	857_1	SGB_2491	d__Bacteria;p__Firmicutes_A;c__Clostridia;o__Monoglobales;f__UBA1381;g__;s__	0.00037	0.00032	8.7e-06	Wild Boar	Wild Boar	0.219 ± 0.098	0.086 ± 0.034	0.069 ± 0.028
MAG_4805	859_0	SGB_2493	d__Bacteria;p__Firmicutes_A;c__Clostridia;o__Monoglobales;f__UBA1381;g__UBA4716;s__	0.00061	2.7e-05	1.7e-05	Wild Boar	Wild Boar	0.289 ± 0.105	0.074 ± 0.032	0.079 ± 0.045
MAG_652	86_1	SGB_2494	d__Bacteria;p__Firmicutes;c__Bacilli;o__Lactobacillales;f__Aerococcaceae;g__Aerococcus;s__Aerococcus urinaeequi	0.00063	2.7e-05	0.00017	Duroc-JY	Duroc-SH	0.011 ± 0.01	0.078 ± 0.043	0.068 ± 0.052
MAG_1315	86_1	SGB_2494	d__Bacteria;p__Firmicutes;c__Bacilli;o__Lactobacillales;f__Aerococcaceae;g__Aerococcus;s__Aerococcus urinaeequi	0.00013	2.7e-05	8.7e-06	Duroc-JY	Duroc-SH	0.021 ± 0.008	0.179 ± 0.09	0.226 ± 0.095
MAG_2084	86_1	SGB_2494	d__Bacteria;p__Firmicutes;c__Bacilli;o__Lactobacillales;f__Aerococcaceae;g__Aerococcus;s__Aerococcus urinaeequi	0.00028	2.7e-05	8.7e-06	Duroc-JY	Duroc-SH	0.033 ± 0.016	1.402 ± 0.718	1.075 ± 0.552
MAG_3876	86_1	SGB_2494	d__Bacteria;p__Firmicutes;c__Bacilli;o__Lactobacillales;f__Aerococcaceae;g__Aerococcus;s__Aerococcus urinaeequi	1.1e-05	0.00019	8.7e-06	Duroc-JY	Duroc-SH	0.014 ± 0.011	0.103 ± 0.099	0.231 ± 0.166
MAG_215	863_0	SGB_2498	d__Bacteria;p__Firmicutes_A;c__Clostridia;o__4C28d-15;f__CAG-727;g__;s__	3.2e-06	2.7e-05	8.7e-06	Wild Boar	Wild Boar	0.548 ± 0.409	0.08 ± 0.033	0.044 ± 0.014
MAG_4534	865_0	SGB_2500	d__Bacteria;p__Firmicutes_A;c__Clostridia;o__Oscillospirales;f__CAG-272;g__;s__	1.6e-06	2.7e-05	8.7e-06	Wild Boar	Wild Boar	0.61 ± 0.168	0.202 ± 0.084	0.102 ± 0.037
MAG_4800	868_0	SGB_2503	d__Bacteria;p__Firmicutes_A;c__Clostridia;o__Oscillospirales;f__CAG-382;g__;s__	0.00011	0.00011	0.00017	Wild Boar	Wild Boar	0.307 ± 0.198	0.086 ± 0.045	0.067 ± 0.072
MAG_4986	869_0	SGB_2504	d__Bacteria;p__Firmicutes_A;c__Clostridia;o__Oscillospirales;f__CAG-272;g__;s__	0.0077	0.008	0.0055	Wild Boar	Wild Boar	0.248 ± 0.06	0.136 ± 0.091	0.121 ± 0.153
MAG_699	87_1	SGB_2505	d__Bacteria;p__Actinobacteriota;c__Actinobacteria;o__Mycobacteriales;f__Mycobacteriaceae;g__Corynebacterium;s__Corynebacterium stationis	0.00052	2.7e-05	6.1e-05	Duroc-JY	Duroc-SH	0.018 ± 0.014	0.118 ± 0.064	0.093 ± 0.037
MAG_4205	872_1	SGB_2508	d__Bacteria;p__Firmicutes_A;c__Clostridia;o__Oscillospirales;f__Acutalibacteraceae;g__CAG-177;s__	2.7e-05	0.008	8.7e-06	Wild Boar	Wild Boar	0.093 ± 0.041	0.04 ± 0.035	0.015 ± 0.007
MAG_3822	873_1	SGB_2509	d__Bacteria;p__Firmicutes_A;c__Clostridia;o__Oscillospirales;f__Acutalibacteraceae;g__CAG-177;s__	0.0004	2.7e-05	8.7e-06	Duroc-JY	Duroc-SH	0.07 ± 0.015	0.229 ± 0.069	0.222 ± 0.114
MAG_931	874_1	SGB_2510	d__Bacteria;p__Firmicutes_A;c__Clostridia;o__Oscillospirales;f__Acutalibacteraceae;g__CAG-177;s__CAG-177 sp003514385	0.0002	5.4e-05	8.7e-06	Duroc-JY	Duroc-SH	0.008 ± 0.003	0.155 ± 0.12	0.266 ± 0.188
MAG_952	874_1	SGB_2510	d__Bacteria;p__Firmicutes_A;c__Clostridia;o__Oscillospirales;f__Acutalibacteraceae;g__CAG-177;s__CAG-177 sp003514385	0.00035	2.7e-05	8.7e-06	Duroc-JY	Duroc-SH	0.013 ± 0.005	0.275 ± 0.164	0.352 ± 0.214
MAG_1159	874_1	SGB_2510	d__Bacteria;p__Firmicutes_A;c__Clostridia;o__Oscillospirales;f__Acutalibacteraceae;g__CAG-177;s__CAG-177 sp003514385	0.00016	0.0024	8.7e-06	Duroc-JY	Duroc-SH	0.016 ± 0.007	0.095 ± 0.059	0.222 ± 0.156
MAG_1221	874_1	SGB_2510	d__Bacteria;p__Firmicutes_A;c__Clostridia;o__Oscillospirales;f__Acutalibacteraceae;g__CAG-177;s__CAG-177 sp003514385	0.00011	0.00051	8.7e-06	Duroc-JY	Duroc-SH	0.015 ± 0.005	0.098 ± 0.061	0.23 ± 0.16
MAG_1415	874_1	SGB_2510	d__Bacteria;p__Firmicutes_A;c__Clostridia;o__Oscillospirales;f__Acutalibacteraceae;g__CAG-177;s__CAG-177 sp003514385	0.00016	0.0012	8.7e-06	Duroc-JY	Duroc-SH	0.02 ± 0.014	0.1 ± 0.058	0.22 ± 0.153
MAG_1430	874_1	SGB_2510	d__Bacteria;p__Firmicutes_A;c__Clostridia;o__Oscillospirales;f__Acutalibacteraceae;g__CAG-177;s__CAG-177 sp003514385	0.0029	0.0024	0.00026	Duroc-JY	Duroc-SH	0.019 ± 0.007	0.112 ± 0.069	0.158 ± 0.126
MAG_1441	874_1	SGB_2510	d__Bacteria;p__Firmicutes_A;c__Clostridia;o__Oscillospirales;f__Acutalibacteraceae;g__CAG-177;s__CAG-177 sp003514385	0.00051	2.7e-05	8.7e-06	Duroc-JY	Duroc-SH	0.02 ± 0.01	0.215 ± 0.108	0.245 ± 0.166
MAG_1613	874_1	SGB_2510	d__Bacteria;p__Firmicutes_A;c__Clostridia;o__Oscillospirales;f__Acutalibacteraceae;g__CAG-177;s__CAG-177 sp003514385	0.00014	0.00032	8.7e-06	Duroc-JY	Duroc-SH	0.024 ± 0.009	0.203 ± 0.14	0.364 ± 0.235
MAG_1655	874_1	SGB_2510	d__Bacteria;p__Firmicutes_A;c__Clostridia;o__Oscillospirales;f__Acutalibacteraceae;g__CAG-177;s__CAG-177 sp003514385	0.00049	0.00011	8.7e-06	Duroc-JY	Duroc-SH	0.022 ± 0.011	0.182 ± 0.11	0.259 ± 0.173
MAG_1693	874_1	SGB_2510	d__Bacteria;p__Firmicutes_A;c__Clostridia;o__Oscillospirales;f__Acutalibacteraceae;g__CAG-177;s__CAG-177 sp003514385	0.00024	0.0017	8.7e-06	Duroc-JY	Duroc-SH	0.017 ± 0.005	0.095 ± 0.059	0.212 ± 0.155
MAG_1816	874_1	SGB_2510	d__Bacteria;p__Firmicutes_A;c__Clostridia;o__Oscillospirales;f__Acutalibacteraceae;g__CAG-177;s__CAG-177 sp003514385	0.00035	0.0008	3.5e-05	Duroc-JY	Duroc-SH	0.023 ± 0.007	0.098 ± 0.051	0.201 ± 0.145
MAG_1841	874_1	SGB_2510	d__Bacteria;p__Firmicutes_A;c__Clostridia;o__Oscillospirales;f__Acutalibacteraceae;g__CAG-177;s__CAG-177 sp003514385	0.00014	0.00051	8.7e-06	Duroc-JY	Duroc-SH	0.013 ± 0.007	0.082 ± 0.05	0.188 ± 0.137
MAG_1876	874_1	SGB_2510	d__Bacteria;p__Firmicutes_A;c__Clostridia;o__Oscillospirales;f__Acutalibacteraceae;g__CAG-177;s__CAG-177 sp003514385	0.00012	0.00011	8.7e-06	Duroc-JY	Duroc-SH	0.019 ± 0.007	0.106 ± 0.057	0.223 ± 0.166
MAG_2052	874_1	SGB_2510	d__Bacteria;p__Firmicutes_A;c__Clostridia;o__Oscillospirales;f__Acutalibacteraceae;g__CAG-177;s__CAG-177 sp003514385	0.00035	0.0024	3.5e-05	Duroc-JY	Duroc-SH	0.02 ± 0.007	0.119 ± 0.075	0.249 ± 0.175
MAG_2074	874_1	SGB_2510	d__Bacteria;p__Firmicutes_A;c__Clostridia;o__Oscillospirales;f__Acutalibacteraceae;g__CAG-177;s__CAG-177 sp003514385	0.00017	2.7e-05	8.7e-06	Duroc-JY	Duroc-SH	0.014 ± 0.005	0.109 ± 0.052	0.202 ± 0.142
MAG_2085	874_1	SGB_2510	d__Bacteria;p__Firmicutes_A;c__Clostridia;o__Oscillospirales;f__Acutalibacteraceae;g__CAG-177;s__CAG-177 sp003514385	0.00031	2.7e-05	8.7e-06	Duroc-JY	Duroc-SH	0.016 ± 0.004	0.136 ± 0.068	0.216 ± 0.152
MAG_2175	874_1	SGB_2510	d__Bacteria;p__Firmicutes_A;c__Clostridia;o__Oscillospirales;f__Acutalibacteraceae;g__CAG-177;s__CAG-177 sp003514385	0.00079	0.0012	0.00026	Duroc-JY	Duroc-SH	0.029 ± 0.007	0.107 ± 0.059	0.207 ± 0.149
MAG_2292	874_1	SGB_2510	d__Bacteria;p__Firmicutes_A;c__Clostridia;o__Oscillospirales;f__Acutalibacteraceae;g__CAG-177;s__CAG-177 sp003514385	0.00024	0.00019	8.7e-06	Duroc-JY	Duroc-SH	0.019 ± 0.005	0.152 ± 0.096	0.292 ± 0.216
MAG_2324	874_1	SGB_2510	d__Bacteria;p__Firmicutes_A;c__Clostridia;o__Oscillospirales;f__Acutalibacteraceae;g__CAG-177;s__CAG-177 sp003514385	0.00035	0.0024	3.5e-05	Duroc-JY	Duroc-SH	0.023 ± 0.017	0.102 ± 0.066	0.216 ± 0.159
MAG_2531	874_1	SGB_2510	d__Bacteria;p__Firmicutes_A;c__Clostridia;o__Oscillospirales;f__Acutalibacteraceae;g__CAG-177;s__CAG-177 sp003514385	4.1e-06	0.00051	8.7e-06	Duroc-JY	Duroc-SH	0.061 ± 0.026	0.176 ± 0.081	0.363 ± 0.167
MAG_2588	874_1	SGB_2510	d__Bacteria;p__Firmicutes_A;c__Clostridia;o__Oscillospirales;f__Acutalibacteraceae;g__CAG-177;s__CAG-177 sp003514385	0.00034	2.7e-05	8.7e-06	Duroc-JY	Duroc-SH	0.014 ± 0.007	0.191 ± 0.088	0.289 ± 0.19
MAG_2942	874_1	SGB_2510	d__Bacteria;p__Firmicutes_A;c__Clostridia;o__Oscillospirales;f__Acutalibacteraceae;g__CAG-177;s__CAG-177 sp003514385	0.00021	0.0008	8.7e-06	Duroc-JY	Duroc-SH	0.012 ± 0.006	0.101 ± 0.063	0.217 ± 0.157
MAG_2946	874_1	SGB_2510	d__Bacteria;p__Firmicutes_A;c__Clostridia;o__Oscillospirales;f__Acutalibacteraceae;g__CAG-177;s__CAG-177 sp003514385	0.00048	0.0024	8.7e-06	Duroc-JY	Duroc-SH	0.014 ± 0.003	0.104 ± 0.066	0.202 ± 0.152
MAG_3031	874_1	SGB_2510	d__Bacteria;p__Firmicutes_A;c__Clostridia;o__Oscillospirales;f__Acutalibacteraceae;g__CAG-177;s__CAG-177 sp003514385	0.0023	0.0061	0.00017	Duroc-JY	Duroc-SH	0.023 ± 0.007	0.119 ± 0.072	0.186 ± 0.14
MAG_3117	874_1	SGB_2510	d__Bacteria;p__Firmicutes_A;c__Clostridia;o__Oscillospirales;f__Acutalibacteraceae;g__CAG-177;s__CAG-177 sp003514385	0.00023	0.00051	3.5e-05	Duroc-JY	Duroc-SH	0.05 ± 0.007	0.142 ± 0.064	0.26 ± 0.161
MAG_3183	874_1	SGB_2510	d__Bacteria;p__Firmicutes_A;c__Clostridia;o__Oscillospirales;f__Acutalibacteraceae;g__CAG-177;s__CAG-177 sp003514385	0.00016	0.00051	8.7e-06	Duroc-JY	Duroc-SH	0.012 ± 0.004	0.084 ± 0.054	0.196 ± 0.146
MAG_3270	874_1	SGB_2510	d__Bacteria;p__Firmicutes_A;c__Clostridia;o__Oscillospirales;f__Acutalibacteraceae;g__CAG-177;s__CAG-177 sp003514385	0.00052	0.0012	0.00017	Duroc-JY	Duroc-SH	0.021 ± 0.005	0.165 ± 0.111	0.33 ± 0.247
MAG_3329	874_1	SGB_2510	d__Bacteria;p__Firmicutes_A;c__Clostridia;o__Oscillospirales;f__Acutalibacteraceae;g__CAG-177;s__CAG-177 sp003514385	0.00032	0.00019	8.7e-06	Duroc-JY	Duroc-SH	0.021 ± 0.01	0.142 ± 0.075	0.255 ± 0.177
MAG_3404	874_1	SGB_2510	d__Bacteria;p__Firmicutes_A;c__Clostridia;o__Oscillospirales;f__Acutalibacteraceae;g__CAG-177;s__CAG-177 sp003514385	0.00052	0.0008	8.7e-06	Duroc-JY	Duroc-SH	0.011 ± 0.005	0.113 ± 0.069	0.188 ± 0.139
MAG_3442	874_1	SGB_2510	d__Bacteria;p__Firmicutes_A;c__Clostridia;o__Oscillospirales;f__Acutalibacteraceae;g__CAG-177;s__CAG-177 sp003514385	0.00016	0.00051	8.7e-06	Duroc-JY	Duroc-SH	0.013 ± 0.004	0.11 ± 0.069	0.241 ± 0.175
MAG_3468	874_1	SGB_2510	d__Bacteria;p__Firmicutes_A;c__Clostridia;o__Oscillospirales;f__Acutalibacteraceae;g__CAG-177;s__CAG-177 sp003514385	0.0004	0.0034	1.7e-05	Duroc-JY	Duroc-SH	0.026 ± 0.005	0.115 ± 0.064	0.231 ± 0.161
MAG_3490	874_1	SGB_2510	d__Bacteria;p__Firmicutes_A;c__Clostridia;o__Oscillospirales;f__Acutalibacteraceae;g__CAG-177;s__CAG-177 sp003514385	0.0022	0.00051	0.00026	Duroc-JY	Duroc-SH	0.022 ± 0.006	0.185 ± 0.111	0.207 ± 0.158
MAG_3529	874_1	SGB_2510	d__Bacteria;p__Firmicutes_A;c__Clostridia;o__Oscillospirales;f__Acutalibacteraceae;g__CAG-177;s__CAG-177 sp003514385	0.00013	0.00051	8.7e-06	Duroc-JY	Duroc-SH	0.013 ± 0.005	0.098 ± 0.061	0.212 ± 0.153
MAG_3582	874_1	SGB_2510	d__Bacteria;p__Firmicutes_A;c__Clostridia;o__Oscillospirales;f__Acutalibacteraceae;g__CAG-177;s__CAG-177 sp003514385	0.0024	0.0008	0.00056	Duroc-JY	Duroc-SH	0.054 ± 0.03	0.327 ± 0.295	0.403 ± 0.301
MAG_3724	874_1	SGB_2510	d__Bacteria;p__Firmicutes_A;c__Clostridia;o__Oscillospirales;f__Acutalibacteraceae;g__CAG-177;s__CAG-177 sp003514385	0.00014	0.0008	8.7e-06	Duroc-JY	Duroc-SH	0.013 ± 0.003	0.099 ± 0.063	0.224 ± 0.16
MAG_3788	874_1	SGB_2510	d__Bacteria;p__Firmicutes_A;c__Clostridia;o__Oscillospirales;f__Acutalibacteraceae;g__CAG-177;s__CAG-177 sp003514385	0.00086	0.0061	0.00026	Duroc-JY	Duroc-SH	0.023 ± 0.012	0.092 ± 0.061	0.208 ± 0.151
MAG_3858	874_1	SGB_2510	d__Bacteria;p__Firmicutes_A;c__Clostridia;o__Oscillospirales;f__Acutalibacteraceae;g__CAG-177;s__CAG-177 sp003514385	0.0014	0.00032	0.00017	Duroc-JY	Duroc-SH	0.054 ± 0.036	0.193 ± 0.102	0.265 ± 0.147
MAG_3922	874_1	SGB_2510	d__Bacteria;p__Firmicutes_A;c__Clostridia;o__Oscillospirales;f__Acutalibacteraceae;g__CAG-177;s__CAG-177 sp003514385	0.00031	0.00011	8.7e-06	Duroc-JY	Duroc-SH	0.014 ± 0.005	0.107 ± 0.053	0.21 ± 0.156
MAG_4037	874_1	SGB_2510	d__Bacteria;p__Firmicutes_A;c__Clostridia;o__Oscillospirales;f__Acutalibacteraceae;g__CAG-177;s__CAG-177 sp003514385	0.00029	0.00019	8.7e-06	Duroc-JY	Duroc-SH	0.016 ± 0.009	0.203 ± 0.178	0.391 ± 0.323
MAG_4061	874_1	SGB_2510	d__Bacteria;p__Firmicutes_A;c__Clostridia;o__Oscillospirales;f__Acutalibacteraceae;g__CAG-177;s__CAG-177 sp003514385	0.00022	0.0008	8.7e-06	Duroc-JY	Duroc-SH	0.012 ± 0.006	0.104 ± 0.066	0.223 ± 0.163
MAG_4091	874_1	SGB_2510	d__Bacteria;p__Firmicutes_A;c__Clostridia;o__Oscillospirales;f__Acutalibacteraceae;g__CAG-177;s__CAG-177 sp003514385	0.00027	0.0024	8.7e-06	Duroc-JY	Duroc-SH	0.017 ± 0.008	0.101 ± 0.063	0.228 ± 0.177
MAG_4120	874_1	SGB_2510	d__Bacteria;p__Firmicutes_A;c__Clostridia;o__Oscillospirales;f__Acutalibacteraceae;g__CAG-177;s__CAG-177 sp003514385	0.00072	0.0061	0.0001	Duroc-JY	Duroc-SH	0.029 ± 0.016	0.102 ± 0.062	0.216 ± 0.159
MAG_4179	874_1	SGB_2510	d__Bacteria;p__Firmicutes_A;c__Clostridia;o__Oscillospirales;f__Acutalibacteraceae;g__CAG-177;s__CAG-177 sp003514385	0.00028	2.7e-05	8.7e-06	Duroc-JY	Duroc-SH	0.015 ± 0.006	0.149 ± 0.094	0.239 ± 0.174
MAG_4310	874_1	SGB_2510	d__Bacteria;p__Firmicutes_A;c__Clostridia;o__Oscillospirales;f__Acutalibacteraceae;g__CAG-177;s__CAG-177 sp003514385	0.0016	0.0061	0.00056	Duroc-JY	Duroc-SH	0.056 ± 0.031	0.157 ± 0.099	0.296 ± 0.204
MAG_4481	874_1	SGB_2510	d__Bacteria;p__Firmicutes_A;c__Clostridia;o__Oscillospirales;f__Acutalibacteraceae;g__CAG-177;s__CAG-177 sp003514385	0.00027	0.0017	3.5e-05	Duroc-JY	Duroc-SH	0.033 ± 0.01	0.211 ± 0.19	0.436 ± 0.327
MAG_5141	874_1	SGB_2510	d__Bacteria;p__Firmicutes_A;c__Clostridia;o__Oscillospirales;f__Acutalibacteraceae;g__CAG-177;s__CAG-177 sp003514385	0.0003	0.00051	8.7e-06	Duroc-JY	Duroc-SH	0.048 ± 0.014	0.162 ± 0.077	0.274 ± 0.176
MAG_5222	874_1	SGB_2510	d__Bacteria;p__Firmicutes_A;c__Clostridia;o__Oscillospirales;f__Acutalibacteraceae;g__CAG-177;s__CAG-177 sp003514385	0.00012	0.00051	8.7e-06	Duroc-JY	Duroc-SH	0.016 ± 0.006	0.108 ± 0.066	0.239 ± 0.172
MAG_5252	874_1	SGB_2510	d__Bacteria;p__Firmicutes_A;c__Clostridia;o__Oscillospirales;f__Acutalibacteraceae;g__CAG-177;s__CAG-177 sp003514385	0.00015	0.00019	8.7e-06	Duroc-JY	Duroc-SH	0.009 ± 0.002	0.106 ± 0.067	0.239 ± 0.172
MAG_5263	874_1	SGB_2510	d__Bacteria;p__Firmicutes_A;c__Clostridia;o__Oscillospirales;f__Acutalibacteraceae;g__CAG-177;s__CAG-177 sp003514385	0.00012	0.00019	8.7e-06	Duroc-JY	Duroc-SH	0.011 ± 0.004	0.112 ± 0.072	0.241 ± 0.173
MAG_5536	874_1	SGB_2510	d__Bacteria;p__Firmicutes_A;c__Clostridia;o__Oscillospirales;f__Acutalibacteraceae;g__CAG-177;s__CAG-177 sp003514385	0.00014	0.0008	8.7e-06	Duroc-JY	Duroc-SH	0.016 ± 0.005	0.102 ± 0.064	0.225 ± 0.16
MAG_5695	874_1	SGB_2510	d__Bacteria;p__Firmicutes_A;c__Clostridia;o__Oscillospirales;f__Acutalibacteraceae;g__CAG-177;s__CAG-177 sp003514385	0.00027	0.0017	8.7e-06	Duroc-JY	Duroc-SH	0.014 ± 0.005	0.106 ± 0.069	0.224 ± 0.161
MAG_6223	874_1	SGB_2510	d__Bacteria;p__Firmicutes_A;c__Clostridia;o__Oscillospirales;f__Acutalibacteraceae;g__CAG-177;s__CAG-177 sp003514385	0.00049	0.0024	0.0001	Duroc-JY	Duroc-SH	0.048 ± 0.025	0.143 ± 0.078	0.283 ± 0.194
MAG_6319	874_1	SGB_2510	d__Bacteria;p__Firmicutes_A;c__Clostridia;o__Oscillospirales;f__Acutalibacteraceae;g__CAG-177;s__CAG-177 sp003514385	0.00092	0.0034	0.00017	Duroc-JY	Duroc-SH	0.033 ± 0.006	0.174 ± 0.107	0.325 ± 0.243
MAG_2251	876_1	SGB_2512	d__Bacteria;p__Firmicutes_A;c__Clostridia;o__Oscillospirales;f__Acutalibacteraceae;g__CAG-488;s__	0.0037	0.00019	0.0043	Wild Boar	Wild Boar	0.21 ± 0.462	0.01 ± 0.006	0.014 ± 0.017
MAG_2313	876_1	SGB_2512	d__Bacteria;p__Firmicutes_A;c__Clostridia;o__Oscillospirales;f__Acutalibacteraceae;g__CAG-488;s__	0.0053	0.0017	0.0015	Wild Boar	Wild Boar	0.268 ± 0.573	0.02 ± 0.009	0.022 ± 0.023
MAG_4175	876_1	SGB_2512	d__Bacteria;p__Firmicutes_A;c__Clostridia;o__Oscillospirales;f__Acutalibacteraceae;g__CAG-488;s__	0.0045	0.0008	0.0015	Wild Boar	Wild Boar	0.353 ± 0.748	0.028 ± 0.01	0.03 ± 0.027
MAG_1461	878_1	SGB_2515	d__Bacteria;p__Firmicutes_A;c__Clostridia;o__Oscillospirales;f__Acutalibacteraceae;g__CAG-177;s__	0.0009	0.00011	0.00026	Wild Boar	Wild Boar	0.104 ± 0.015	0.042 ± 0.021	0.035 ± 0.025
MAG_2280	878_1	SGB_2515	d__Bacteria;p__Firmicutes_A;c__Clostridia;o__Oscillospirales;f__Acutalibacteraceae;g__CAG-177;s__	0.0008	5.4e-05	0.00026	Wild Boar	Wild Boar	0.097 ± 0.011	0.035 ± 0.018	0.032 ± 0.031
MAG_5682	878_2	SGB_2516	d__Bacteria;p__Firmicutes_A;c__Clostridia;o__Oscillospirales;f__Acutalibacteraceae;g__CAG-177;s__	0.016	0.0061	0.0087	Wild Boar	Wild Boar	0.041 ± 0.006	0.026 ± 0.03	0.04 ± 0.081
MAG_3236	879_1	SGB_2517	d__Bacteria;p__Firmicutes_A;c__Clostridia;o__Oscillospirales;f__CAG-272;g__;s__	0.0031	0.0017	0.00078	Wild Boar	Wild Boar	0.067 ± 0.012	0.031 ± 0.018	0.029 ± 0.022
MAG_3609	879_1	SGB_2517	d__Bacteria;p__Firmicutes_A;c__Clostridia;o__Oscillospirales;f__CAG-272;g__;s__	0.0022	0.00051	0.00056	Wild Boar	Wild Boar	0.165 ± 0.081	0.048 ± 0.028	0.046 ± 0.032
MAG_3902	879_1	SGB_2517	d__Bacteria;p__Firmicutes_A;c__Clostridia;o__Oscillospirales;f__CAG-272;g__;s__	0.00077	0.008	0.00038	Wild Boar	Wild Boar	0.15 ± 0.044	0.091 ± 0.033	0.064 ± 0.034
MAG_4437	879_1	SGB_2517	d__Bacteria;p__Firmicutes_A;c__Clostridia;o__Oscillospirales;f__CAG-272;g__;s__	0.008	0.0061	0.0011	Wild Boar	Wild Boar	0.16 ± 0.062	0.064 ± 0.033	0.064 ± 0.035
MAG_5253	879_1	SGB_2517	d__Bacteria;p__Firmicutes_A;c__Clostridia;o__Oscillospirales;f__CAG-272;g__;s__	0.0032	0.0017	0.00078	Wild Boar	Wild Boar	0.162 ± 0.05	0.073 ± 0.031	0.065 ± 0.033
MAG_5637	879_1	SGB_2517	d__Bacteria;p__Firmicutes_A;c__Clostridia;o__Oscillospirales;f__CAG-272;g__;s__	0.0033	0.0024	0.00056	Wild Boar	Wild Boar	0.138 ± 0.042	0.068 ± 0.032	0.06 ± 0.033
MAG_296	879_2	SGB_2518	d__Bacteria;p__Firmicutes_A;c__Clostridia;o__Oscillospirales;f__CAG-272;g__;s__	6.4e-06	5.4e-05	8.7e-06	Wild Boar	Wild Boar	1.347 ± 1.222	0.051 ± 0.026	0.028 ± 0.01
MAG_387	879_2	SGB_2518	d__Bacteria;p__Firmicutes_A;c__Clostridia;o__Oscillospirales;f__CAG-272;g__;s__	0.00019	5.4e-05	8.7e-06	Wild Boar	Wild Boar	1.823 ± 2.805	0.102 ± 0.045	0.076 ± 0.033
MAG_2220	879_2	SGB_2518	d__Bacteria;p__Firmicutes_A;c__Clostridia;o__Oscillospirales;f__CAG-272;g__;s__	0.00073	0.0024	0.00017	Wild Boar	Wild Boar	0.371 ± 0.18	0.092 ± 0.071	0.056 ± 0.025
MAG_3473	879_2	SGB_2518	d__Bacteria;p__Firmicutes_A;c__Clostridia;o__Oscillospirales;f__CAG-272;g__;s__	0.0003	0.0034	6.1e-05	Wild Boar	Wild Boar	0.323 ± 0.149	0.084 ± 0.066	0.045 ± 0.021
MAG_4556	1210_1	SGB_252	d__Bacteria;p__Firmicutes_A;c__Clostridia;o__Lachnospirales;f__Lachnospiraceae;g__CAG-95;s__	0.0034	0.0012	0.00056	Wild Boar	Wild Boar	0.746 ± 0.422	0.275 ± 0.1	0.289 ± 0.087
MAG_5018	881_0	SGB_2521	d__Bacteria;p__Firmicutes_A;c__Clostridia;o__Oscillospirales;f__Butyricicoccaceae;g__;s__	0.00012	0.00011	0.00026	Wild Boar	Wild Boar	0.482 ± 0.231	0.115 ± 0.048	0.163 ± 0.08
MAG_3043	883_1	SGB_2523	d__Bacteria;p__Firmicutes_A;c__Clostridia;o__Oscillospirales;f__Acutalibacteraceae;g__;s__	5.9e-05	0.0045	1.7e-05	Wild Boar	Wild Boar	0.079 ± 0.033	0.036 ± 0.021	0.019 ± 0.012
MAG_3585	883_1	SGB_2523	d__Bacteria;p__Firmicutes_A;c__Clostridia;o__Oscillospirales;f__Acutalibacteraceae;g__;s__	0.00025	0.0045	0.0001	Wild Boar	Wild Boar	0.097 ± 0.039	0.046 ± 0.023	0.03 ± 0.016
MAG_5188	883_1	SGB_2523	d__Bacteria;p__Firmicutes_A;c__Clostridia;o__Oscillospirales;f__Acutalibacteraceae;g__;s__	0.00017	0.0045	6.1e-05	Wild Boar	Wild Boar	0.076 ± 0.029	0.037 ± 0.02	0.023 ± 0.012
MAG_1790	883_2	SGB_2524	d__Bacteria;p__Firmicutes_A;c__Clostridia;o__Oscillospirales;f__Acutalibacteraceae;g__;s__	0.00054	0.0045	6.1e-05	Wild Boar	Wild Boar	0.072 ± 0.057	0.026 ± 0.025	0.015 ± 0.006
MAG_2098	883_2	SGB_2524	d__Bacteria;p__Firmicutes_A;c__Clostridia;o__Oscillospirales;f__Acutalibacteraceae;g__;s__	0.00012	0.0034	8.7e-06	Wild Boar	Wild Boar	0.12 ± 0.112	0.038 ± 0.044	0.017 ± 0.008
MAG_2428	883_2	SGB_2524	d__Bacteria;p__Firmicutes_A;c__Clostridia;o__Oscillospirales;f__Acutalibacteraceae;g__;s__	5.2e-05	0.0017	8.7e-06	Wild Boar	Wild Boar	0.116 ± 0.107	0.04 ± 0.048	0.02 ± 0.01
MAG_2422	884_1	SGB_2525	d__Bacteria;p__Firmicutes_A;c__Clostridia;o__Peptostreptococcales;f__Anaerovoracaceae;g__UBA1191;s__	0.0029	0.008	8.7e-06	Wild Boar	Wild Boar	0.138 ± 0.08	0.065 ± 0.043	0.052 ± 0.014
MAG_321	886_0	SGB_2527	d__Bacteria;p__Firmicutes_A;c__Clostridia;o__Oscillospirales;f__Acutalibacteraceae;g__Eubacterium_R;s__	0.00059	0.00032	8.7e-06	Wild Boar	Wild Boar	1.26 ± 2.281	0.066 ± 0.057	0.059 ± 0.02
MAG_4709	887_1	SGB_2528	d__Bacteria;p__Firmicutes_A;c__Clostridia;o__Monoglobales;f__;g__;s__	0.00074	0.00019	8.7e-06	Wild Boar	Wild Boar	0.117 ± 0.026	0.05 ± 0.021	0.043 ± 0.011
MAG_4937	888_0	SGB_2529	d__Bacteria;p__Firmicutes_A;c__Clostridia;o__Monoglobales;f__;g__;s__	0.0002	2.7e-05	1.7e-05	Wild Boar	Wild Boar	0.127 ± 0.026	0.032 ± 0.012	0.041 ± 0.017
MAG_6007	1211_0	SGB_253	d__Bacteria;p__Firmicutes_A;c__Clostridia;o__Lachnospirales;f__Lachnospiraceae;g__CAG-95;s__	0.00059	0.0012	0.0069	Wild Boar	Wild Boar	0.57 ± 0.242	0.234 ± 0.049	0.305 ± 0.084
MAG_487	889_1	SGB_2530	d__Bacteria;p__Firmicutes_A;c__Clostridia;o__Oscillospirales;f__Acutalibacteraceae;g__UBA6857;s__	0.00019	2.7e-05	8.7e-06	Wild Boar	Wild Boar	1.131 ± 1.222	0.071 ± 0.025	0.057 ± 0.021
MAG_444	889_2	SGB_2531	d__Bacteria;p__Firmicutes_A;c__Clostridia;o__Oscillospirales;f__Acutalibacteraceae;g__UBA6857;s__	0.00017	2.7e-05	8.7e-06	Wild Boar	Wild Boar	0.532 ± 0.643	0.051 ± 0.021	0.04 ± 0.017
MAG_4743	89_0	SGB_2532	d__Bacteria;p__Actinobacteriota;c__Actinobacteria;o__Mycobacteriales;f__Mycobacteriaceae;g__Corynebacterium;s__Corynebacterium glutamicum	0.0017	0.008	0.00078	Wild Boar	Wild Boar	0.021 ± 0.019	0.005 ± 0.005	0.003 ± 0.003
MAG_1683	894_1	SGB_2537	d__Bacteria;p__Firmicutes_A;c__Clostridia;o__Oscillospirales;f__Acutalibacteraceae;g__UBA6857;s__	0.00033	0.00011	0.0026	Duroc-JY	Duroc-SH	0.034 ± 0.009	0.124 ± 0.069	0.086 ± 0.076
MAG_4657	897_0	SGB_2540	d__Bacteria;p__Firmicutes_A;c__Clostridia;o__Oscillospirales;f__Oscillospiraceae;g__;s__	0.00026	2.7e-05	8.7e-06	Wild Boar	Wild Boar	0.437 ± 0.137	0.061 ± 0.036	0.042 ± 0.015
MAG_1707	898_1	SGB_2541	d__Bacteria;p__Firmicutes_A;c__Clostridia;o__Oscillospirales;f__Acutalibacteraceae;g__DTU089_A;s__	4e-06	2.7e-05	0.00026	Duroc-JY	Duroc-SH	0.047 ± 0.017	0.267 ± 0.087	0.149 ± 0.06
MAG_1351	898_2	SGB_2542	d__Bacteria;p__Firmicutes_A;c__Clostridia;o__Oscillospirales;f__Acutalibacteraceae;g__DTU089_A;s__	4.3e-07	2.7e-05	8.7e-06	Duroc-JY	Duroc-SH	0.167 ± 0.047	0.982 ± 0.224	0.579 ± 0.206
MAG_3213	898_2	SGB_2542	d__Bacteria;p__Firmicutes_A;c__Clostridia;o__Oscillospirales;f__Acutalibacteraceae;g__DTU089_A;s__	0.00016	2.7e-05	0.00017	Duroc-JY	Duroc-SH	0.075 ± 0.023	0.311 ± 0.129	0.225 ± 0.095
MAG_4367	9_0	SGB_2544	d__Bacteria;p__Proteobacteria;c__Gammaproteobacteria;o__Burkholderiales;f__Burkholderiaceae;g__CAG-521;s__	0.0016	0.0017	3.5e-05	Duroc-JY	Duroc-SH	0.043 ± 0.022	0.18 ± 0.149	0.165 ± 0.065
MAG_725	90_1	SGB_2545	d__Bacteria;p__Actinobacteriota;c__Actinobacteria;o__Actinomycetales;f__Dermabacteraceae;g__Brachybacterium;s__Brachybacterium massiliense	2.7e-06	0.00011	8.7e-06	Wild Boar	Wild Boar	0.066 ± 0.04	0.017 ± 0.008	0.008 ± 0.004
MAG_4234	90_1	SGB_2545	d__Bacteria;p__Actinobacteriota;c__Actinobacteria;o__Actinomycetales;f__Dermabacteraceae;g__Brachybacterium;s__Brachybacterium massiliense	0.00023	2.7e-05	1.7e-05	Wild Boar	Wild Boar	0.057 ± 0.045	0.005 ± 0.002	0.004 ± 0.002
MAG_704	902_1	SGB_2548	d__Bacteria;p__Firmicutes_A;c__Clostridia;o__Oscillospirales;f__Acutalibacteraceae;g__CAG-180;s__	0.00013	0.0008	8.7e-06	Wild Boar	Wild Boar	0.032 ± 0.006	0.017 ± 0.02	0.008 ± 0.004
MAG_712	902_1	SGB_2548	d__Bacteria;p__Firmicutes_A;c__Clostridia;o__Oscillospirales;f__Acutalibacteraceae;g__CAG-180;s__	0.00037	0.0008	8.7e-06	Wild Boar	Wild Boar	0.051 ± 0.037	0.021 ± 0.025	0.012 ± 0.005
MAG_1763	902_1	SGB_2548	d__Bacteria;p__Firmicutes_A;c__Clostridia;o__Oscillospirales;f__Acutalibacteraceae;g__CAG-180;s__	1.9e-05	0.0024	8.7e-06	Wild Boar	Wild Boar	0.047 ± 0.019	0.015 ± 0.02	0.006 ± 0.003
MAG_2338	902_1	SGB_2548	d__Bacteria;p__Firmicutes_A;c__Clostridia;o__Oscillospirales;f__Acutalibacteraceae;g__CAG-180;s__	0.00089	0.0008	1.7e-05	Wild Boar	Wild Boar	0.046 ± 0.006	0.032 ± 0.043	0.019 ± 0.007
MAG_2420	902_1	SGB_2548	d__Bacteria;p__Firmicutes_A;c__Clostridia;o__Oscillospirales;f__Acutalibacteraceae;g__CAG-180;s__	1.9e-05	0.0012	8.7e-06	Wild Boar	Wild Boar	0.027 ± 0.007	0.016 ± 0.017	0.007 ± 0.003
MAG_3649	902_1	SGB_2548	d__Bacteria;p__Firmicutes_A;c__Clostridia;o__Oscillospirales;f__Acutalibacteraceae;g__CAG-180;s__	0.00052	0.0024	0.00038	Wild Boar	Wild Boar	0.035 ± 0.009	0.019 ± 0.02	0.012 ± 0.012
MAG_5748	902_1	SGB_2548	d__Bacteria;p__Firmicutes_A;c__Clostridia;o__Oscillospirales;f__Acutalibacteraceae;g__CAG-180;s__	0.00041	0.0008	0.0001	Wild Boar	Wild Boar	0.024 ± 0.008	0.013 ± 0.019	0.007 ± 0.004
MAG_5771	902_1	SGB_2548	d__Bacteria;p__Firmicutes_A;c__Clostridia;o__Oscillospirales;f__Acutalibacteraceae;g__CAG-180;s__	0.00058	0.0008	3.5e-05	Wild Boar	Wild Boar	0.043 ± 0.021	0.017 ± 0.021	0.01 ± 0.007
MAG_438	903_1	SGB_2549	d__Bacteria;p__Firmicutes_A;c__Clostridia;o__Oscillospirales;f__Acutalibacteraceae;g__CAG-180;s__	0.00053	2.7e-05	8.7e-06	Wild Boar	Wild Boar	0.549 ± 0.91	0.02 ± 0.01	0.019 ± 0.007
MAG_504	903_1	SGB_2549	d__Bacteria;p__Firmicutes_A;c__Clostridia;o__Oscillospirales;f__Acutalibacteraceae;g__CAG-180;s__	0.00052	2.7e-05	3.5e-05	Wild Boar	Wild Boar	3.878 ± 7.741	0.068 ± 0.029	0.062 ± 0.041
MAG_4196	904_1	SGB_2550	d__Bacteria;p__Firmicutes_A;c__Clostridia;o__Oscillospirales;f__Acutalibacteraceae;g__CAG-180;s__	0.0064	0.0017	0.0026	Wild Boar	Wild Boar	0.201 ± 0.084	0.11 ± 0.049	0.102 ± 0.046
MAG_5087	904_2	SGB_2551	d__Bacteria;p__Firmicutes_A;c__Clostridia;o__Oscillospirales;f__Acutalibacteraceae;g__CAG-180;s__	1.9e-06	2.7e-05	0.0087	Duroc-JY	Duroc-SH	0.034 ± 0.01	0.461 ± 0.312	0.14 ± 0.093
MAG_3555	906_1	SGB_2553	d__Bacteria;p__Firmicutes_A;c__Clostridia;o__Oscillospirales;f__Ruminococcaceae;g__Ruthenibacterium;s__	0.01	0.0045	0.0026	Wild Boar	Wild Boar	0.393 ± 0.168	0.179 ± 0.046	0.191 ± 0.068
MAG_586	91_0	SGB_2557	d__Bacteria;p__Actinobacteriota;c__Actinobacteria;o__Actinomycetales;f__Dermabacteraceae;g__Brachybacterium;s__	0.00041	2.7e-05	8.7e-06	Wild Boar	Wild Boar	0.058 ± 0.044	0.008 ± 0.002	0.007 ± 0.003
MAG_10	910_1	SGB_2558	d__Bacteria;p__Firmicutes_A;c__Clostridia;o__Oscillospirales;f__Acutalibacteraceae;g__RUG612;s__	0.00022	2.7e-05	0.0001	Wild Boar	Wild Boar	0.188 ± 0.052	0.065 ± 0.022	0.085 ± 0.031
MAG_1617	911_1	SGB_2559	d__Bacteria;p__Firmicutes_A;c__Clostridia;o__Oscillospirales;f__Acutalibacteraceae;g__;s__	0.0007	0.00011	8.7e-06	Wild Boar	Wild Boar	0.118 ± 0.026	0.052 ± 0.019	0.047 ± 0.013
MAG_239	1213_1	SGB_256	d__Bacteria;p__Firmicutes_A;c__Clostridia;o__Lachnospirales;f__Lachnospiraceae;g__CAG-95;s__	2.6e-05	2.7e-05	8.7e-06	Wild Boar	Wild Boar	2.685 ± 2.463	0.267 ± 0.082	0.367 ± 0.085
MAG_3997	913_1	SGB_2561	d__Bacteria;p__Firmicutes_A;c__Clostridia;o__Oscillospirales;f__Acutalibacteraceae;g__;s__	0.00091	0.00019	6.1e-05	Wild Boar	Wild Boar	0.197 ± 0.051	0.09 ± 0.027	0.084 ± 0.04
MAG_583	915_1	SGB_2563	d__Bacteria;p__Firmicutes_A;c__Clostridia;o__Oscillospirales;f__Acutalibacteraceae;g__CAG-964_A;s__	1.8e-05	0.00051	1.7e-05	Wild Boar	Wild Boar	0.318 ± 0.098	0.104 ± 0.08	0.049 ± 0.049
MAG_3765	915_1	SGB_2563	d__Bacteria;p__Firmicutes_A;c__Clostridia;o__Oscillospirales;f__Acutalibacteraceae;g__CAG-964_A;s__	4.9e-05	0.00011	1.7e-05	Wild Boar	Wild Boar	0.323 ± 0.115	0.081 ± 0.056	0.047 ± 0.038
MAG_545	917_1	SGB_2565	d__Bacteria;p__Firmicutes_A;c__Clostridia;o__Oscillospirales;f__Acutalibacteraceae;g__Ruminococcus_E;s__	0.0022	5.4e-05	0.0011	Wild Boar	Wild Boar	1.61 ± 2.518	0.118 ± 0.058	0.237 ± 0.429
MAG_2265	917_2	SGB_2566	d__Bacteria;p__Firmicutes_A;c__Clostridia;o__Oscillospirales;f__Acutalibacteraceae;g__Ruminococcus_E;s__	0.0082	0.00032	0.0087	Wild Boar	Wild Boar	0.325 ± 0.169	0.092 ± 0.06	0.183 ± 0.354
MAG_442	1213_2	SGB_257	d__Bacteria;p__Firmicutes_A;c__Clostridia;o__Lachnospirales;f__Lachnospiraceae;g__CAG-95;s__	6.4e-06	2.7e-05	1.7e-05	Wild Boar	Wild Boar	1.989 ± 2.975	0.186 ± 0.049	0.287 ± 0.085
MAG_6287	918_5	SGB_2571	d__Bacteria;p__Firmicutes_A;c__Clostridia;o__Oscillospirales;f__Acutalibacteraceae;g__Ruminococcus_E;s__	0.0093	0.0045	0.0034	Wild Boar	Wild Boar	0.658 ± 1.095	0.102 ± 0.075	0.107 ± 0.135
MAG_299	919_0	SGB_2574	d__Bacteria;p__Firmicutes_A;c__Clostridia;o__Oscillospirales;f__Acutalibacteraceae;g__Ruminococcus_E;s__	0.00067	2.7e-05	6.1e-05	Wild Boar	Wild Boar	3.233 ± 4.364	0.116 ± 0.046	0.154 ± 0.113
MAG_4924	92_0	SGB_2575	d__Bacteria;p__Actinobacteriota;c__Actinobacteria;o__Actinomycetales;f__Dermabacteraceae;g__Brachybacterium;s__Brachybacterium muris	0.00059	2.7e-05	1.7e-05	Wild Boar	Wild Boar	0.096 ± 0.068	0.006 ± 0.003	0.007 ± 0.004
MAG_2409	921_1	SGB_2577	d__Bacteria;p__Firmicutes_A;c__Clostridia;o__Oscillospirales;f__Acutalibacteraceae;g__Ruminococcus_E;s__	0.00043	2.7e-05	0.00026	Wild Boar	Wild Boar	0.104 ± 0.015	0.031 ± 0.01	0.048 ± 0.035
MAG_2963	921_1	SGB_2577	d__Bacteria;p__Firmicutes_A;c__Clostridia;o__Oscillospirales;f__Acutalibacteraceae;g__Ruminococcus_E;s__	0.001	2.7e-05	0.00026	Wild Boar	Wild Boar	0.124 ± 0.014	0.057 ± 0.023	0.065 ± 0.032
MAG_1450	922_1	SGB_2578	d__Bacteria;p__Firmicutes_A;c__Clostridia;o__Oscillospirales;f__Acutalibacteraceae;g__Ruminococcus_E;s__	2.5e-05	2.7e-05	0.0043	Duroc-JY	Duroc-SH	0.077 ± 0.025	0.394 ± 0.252	0.196 ± 0.112
MAG_1565	922_1	SGB_2578	d__Bacteria;p__Firmicutes_A;c__Clostridia;o__Oscillospirales;f__Acutalibacteraceae;g__Ruminococcus_E;s__	0.00012	2.7e-05	1.7e-05	Duroc-JY	Duroc-SH	0.123 ± 0.041	0.763 ± 0.254	0.583 ± 0.188
MAG_2090	922_1	SGB_2578	d__Bacteria;p__Firmicutes_A;c__Clostridia;o__Oscillospirales;f__Acutalibacteraceae;g__Ruminococcus_E;s__	0.00078	0.00019	0.00026	Duroc-JY	Duroc-SH	0.1 ± 0.024	0.23 ± 0.074	0.193 ± 0.061
MAG_2745	922_1	SGB_2578	d__Bacteria;p__Firmicutes_A;c__Clostridia;o__Oscillospirales;f__Acutalibacteraceae;g__Ruminococcus_E;s__	1.4e-05	2.7e-05	8.7e-06	Duroc-JY	Duroc-SH	0.032 ± 0.006	0.176 ± 0.155	0.319 ± 0.175
MAG_3688	922_1	SGB_2578	d__Bacteria;p__Firmicutes_A;c__Clostridia;o__Oscillospirales;f__Acutalibacteraceae;g__Ruminococcus_E;s__	0.00038	2.7e-05	0.0001	Duroc-JY	Duroc-SH	0.044 ± 0.012	0.144 ± 0.077	0.104 ± 0.038
MAG_4177	922_1	SGB_2578	d__Bacteria;p__Firmicutes_A;c__Clostridia;o__Oscillospirales;f__Acutalibacteraceae;g__Ruminococcus_E;s__	0.00029	5.4e-05	1.7e-05	Duroc-JY	Duroc-SH	0.089 ± 0.021	0.23 ± 0.1	0.258 ± 0.091
MAG_6065	922_1	SGB_2578	d__Bacteria;p__Firmicutes_A;c__Clostridia;o__Oscillospirales;f__Acutalibacteraceae;g__Ruminococcus_E;s__	0.0012	0.0008	8.7e-06	Wild Boar	Wild Boar	0.175 ± 0.086	0.062 ± 0.039	0.053 ± 0.019
MAG_1137	923_1	SGB_2579	d__Bacteria;p__Firmicutes_A;c__Clostridia;o__Oscillospirales;f__Acutalibacteraceae;g__Ruminococcus_E;s__	0.0012	0.00019	6.1e-05	Wild Boar	Wild Boar	0.123 ± 0.043	0.039 ± 0.023	0.037 ± 0.021
MAG_2279	923_1	SGB_2579	d__Bacteria;p__Firmicutes_A;c__Clostridia;o__Oscillospirales;f__Acutalibacteraceae;g__Ruminococcus_E;s__	0.00082	5.4e-05	6.1e-05	Wild Boar	Wild Boar	0.136 ± 0.022	0.057 ± 0.024	0.059 ± 0.024
MAG_5321	1214_1	SGB_258	d__Bacteria;p__Firmicutes_A;c__Clostridia;o__Lachnospirales;f__Lachnospiraceae;g__UBA2868;s__	0.00084	0.00011	6.1e-05	Duroc-JY	Duroc-SH	0.155 ± 0.121	0.495 ± 0.138	0.519 ± 0.164
MAG_5430	1214_1	SGB_258	d__Bacteria;p__Firmicutes_A;c__Clostridia;o__Lachnospirales;f__Lachnospiraceae;g__UBA2868;s__	0.00039	0.00011	3.5e-05	Duroc-JY	Duroc-SH	0.081 ± 0.032	0.225 ± 0.069	0.282 ± 0.112
MAG_3188	923_2	SGB_2580	d__Bacteria;p__Firmicutes_A;c__Clostridia;o__Oscillospirales;f__Acutalibacteraceae;g__Ruminococcus_E;s__	0.0042	0.0034	0.00026	Wild Boar	Wild Boar	0.093 ± 0.037	0.047 ± 0.042	0.038 ± 0.018
MAG_3305	923_2	SGB_2580	d__Bacteria;p__Firmicutes_A;c__Clostridia;o__Oscillospirales;f__Acutalibacteraceae;g__Ruminococcus_E;s__	0.0008	0.0008	3.5e-05	Wild Boar	Wild Boar	0.069 ± 0.012	0.04 ± 0.057	0.025 ± 0.013
MAG_4663	927_1	SGB_2587	d__Bacteria;p__Firmicutes_A;c__Clostridia;o__Oscillospirales;f__Acutalibacteraceae;g__;s__	0.0015	0.0024	8.7e-06	Wild Boar	Wild Boar	0.134 ± 0.043	0.048 ± 0.048	0.037 ± 0.013
MAG_631	928_1	SGB_2588	d__Bacteria;p__Firmicutes_A;c__Clostridia;o__Oscillospirales;f__Acutalibacteraceae;g__Eubacterium_R;s__	0.00042	0.00011	3.5e-05	Duroc-JY	Duroc-SH	0.058 ± 0.019	0.144 ± 0.048	0.177 ± 0.073
MAG_5779	928_1	SGB_2588	d__Bacteria;p__Firmicutes_A;c__Clostridia;o__Oscillospirales;f__Acutalibacteraceae;g__Eubacterium_R;s__	1.5e-07	2.7e-05	8.7e-06	Duroc-JY	Duroc-SH	0.183 ± 0.083	0.773 ± 0.112	1.234 ± 0.261
MAG_629	929_1	SGB_2589	d__Bacteria;p__Firmicutes_A;c__Clostridia;o__Oscillospirales;f__Acutalibacteraceae;g__Eubacterium_R;s__	0.0018	0.0012	0.00017	Wild Boar	Wild Boar	0.079 ± 0.028	0.037 ± 0.029	0.037 ± 0.014
MAG_664	929_1	SGB_2589	d__Bacteria;p__Firmicutes_A;c__Clostridia;o__Oscillospirales;f__Acutalibacteraceae;g__Eubacterium_R;s__	0.0012	0.00051	1.7e-05	Wild Boar	Wild Boar	0.073 ± 0.038	0.022 ± 0.017	0.017 ± 0.008
MAG_729	929_1	SGB_2589	d__Bacteria;p__Firmicutes_A;c__Clostridia;o__Oscillospirales;f__Acutalibacteraceae;g__Eubacterium_R;s__	0.0018	0.0024	1.7e-05	Wild Boar	Wild Boar	0.075 ± 0.03	0.024 ± 0.022	0.022 ± 0.01
MAG_1895	929_1	SGB_2589	d__Bacteria;p__Firmicutes_A;c__Clostridia;o__Oscillospirales;f__Acutalibacteraceae;g__Eubacterium_R;s__	0.0015	0.0012	1.7e-05	Wild Boar	Wild Boar	0.08 ± 0.027	0.031 ± 0.023	0.026 ± 0.009
MAG_5466	929_1	SGB_2589	d__Bacteria;p__Firmicutes_A;c__Clostridia;o__Oscillospirales;f__Acutalibacteraceae;g__Eubacterium_R;s__	0.00021	0.00011	8.7e-06	Wild Boar	Wild Boar	0.098 ± 0.027	0.035 ± 0.016	0.028 ± 0.012
MAG_5694	929_1	SGB_2589	d__Bacteria;p__Firmicutes_A;c__Clostridia;o__Oscillospirales;f__Acutalibacteraceae;g__Eubacterium_R;s__	0.00074	0.00019	8.7e-06	Wild Boar	Wild Boar	0.084 ± 0.028	0.031 ± 0.02	0.029 ± 0.011
MAG_755	1215_1	SGB_259	d__Bacteria;p__Firmicutes_A;c__Clostridia;o__Lachnospirales;f__Lachnospiraceae;g__UBA2868;s__	1.3e-05	2.7e-05	0.0001	Duroc-JY	Duroc-SH	0.112 ± 0.035	1.464 ± 0.858	0.72 ± 0.867
MAG_993	1215_1	SGB_259	d__Bacteria;p__Firmicutes_A;c__Clostridia;o__Lachnospirales;f__Lachnospiraceae;g__UBA2868;s__	0.00013	2.7e-05	8.7e-06	Duroc-JY	Duroc-SH	0.083 ± 0.045	0.909 ± 0.607	0.962 ± 1.979
MAG_6013	1215_1	SGB_259	d__Bacteria;p__Firmicutes_A;c__Clostridia;o__Lachnospirales;f__Lachnospiraceae;g__UBA2868;s__	5e-05	2.7e-05	6.1e-05	Duroc-JY	Duroc-SH	0.084 ± 0.044	1.033 ± 0.645	0.573 ± 0.407
MAG_585	93_1	SGB_2590	d__Bacteria;p__Actinobacteriota;c__Actinobacteria;o__Actinomycetales;f__Brevibacteriaceae;g__Brevibacterium;s__Brevibacterium yomogidense	0.00041	2.7e-05	8.7e-06	Wild Boar	Wild Boar	0.041 ± 0.031	0.005 ± 0.003	0.006 ± 0.002
MAG_2320	932_1	SGB_2594	d__Bacteria;p__Firmicutes_A;c__Clostridia;o__Oscillospirales;f__Acutalibacteraceae;g__Eubacterium_R;s__Eubacterium_R coprostanoligenes	0.0002	2.7e-05	8.7e-06	Duroc-JY	Duroc-SH	0.116 ± 0.021	0.364 ± 0.086	0.415 ± 0.098
MAG_2536	932_1	SGB_2594	d__Bacteria;p__Firmicutes_A;c__Clostridia;o__Oscillospirales;f__Acutalibacteraceae;g__Eubacterium_R;s__Eubacterium_R coprostanoligenes	0.00029	2.7e-05	8.7e-06	Duroc-JY	Duroc-SH	0.07 ± 0.025	0.395 ± 0.24	0.406 ± 0.136
MAG_1524	933_2	SGB_2596	d__Bacteria;p__Firmicutes_A;c__Clostridia;o__Oscillospirales;f__Acutalibacteraceae;g__Eubacterium_R;s__	0.00053	0.00019	0.0034	Duroc-JY	Duroc-SH	0.046 ± 0.023	0.187 ± 0.099	0.109 ± 0.054
MAG_1540	933_2	SGB_2596	d__Bacteria;p__Firmicutes_A;c__Clostridia;o__Oscillospirales;f__Acutalibacteraceae;g__Eubacterium_R;s__	0.0001	2.7e-05	0.002	Duroc-JY	Duroc-SH	0.056 ± 0.02	0.279 ± 0.11	0.176 ± 0.093
MAG_2375	933_2	SGB_2596	d__Bacteria;p__Firmicutes_A;c__Clostridia;o__Oscillospirales;f__Acutalibacteraceae;g__Eubacterium_R;s__	0.00039	0.00032	8.7e-06	Duroc-JY	Duroc-SH	0.098 ± 0.02	0.348 ± 0.142	0.449 ± 0.196
MAG_3198	933_2	SGB_2596	d__Bacteria;p__Firmicutes_A;c__Clostridia;o__Oscillospirales;f__Acutalibacteraceae;g__Eubacterium_R;s__	7.3e-05	5.4e-05	0.0034	Duroc-JY	Duroc-SH	0.046 ± 0.021	0.166 ± 0.051	0.106 ± 0.057
MAG_3370	933_2	SGB_2596	d__Bacteria;p__Firmicutes_A;c__Clostridia;o__Oscillospirales;f__Acutalibacteraceae;g__Eubacterium_R;s__	0.00033	2.7e-05	3.5e-05	Duroc-JY	Duroc-SH	0.036 ± 0.026	0.292 ± 0.172	0.224 ± 0.116
MAG_3388	933_2	SGB_2596	d__Bacteria;p__Firmicutes_A;c__Clostridia;o__Oscillospirales;f__Acutalibacteraceae;g__Eubacterium_R;s__	0.00025	2.7e-05	8.7e-06	Duroc-JY	Duroc-SH	0.089 ± 0.016	0.65 ± 0.346	0.453 ± 0.171
MAG_5741	933_2	SGB_2596	d__Bacteria;p__Firmicutes_A;c__Clostridia;o__Oscillospirales;f__Acutalibacteraceae;g__Eubacterium_R;s__	9e-05	2.7e-05	8.7e-06	Duroc-JY	Duroc-SH	0.095 ± 0.022	0.723 ± 0.345	0.479 ± 0.233
MAG_5792	933_2	SGB_2596	d__Bacteria;p__Firmicutes_A;c__Clostridia;o__Oscillospirales;f__Acutalibacteraceae;g__Eubacterium_R;s__	0.0013	0.00011	0.00017	Wild Boar	Wild Boar	0.137 ± 0.07	0.043 ± 0.022	0.039 ± 0.024
MAG_592	934_0	SGB_2597	d__Bacteria;p__Firmicutes_A;c__Clostridia;o__Oscillospirales;f__Acutalibacteraceae;g__Eubacterium_R;s__	0.00099	0.00051	8.7e-06	Wild Boar	Wild Boar	0.219 ± 0.122	0.059 ± 0.038	0.054 ± 0.017
MAG_1988	935_1	SGB_2598	d__Bacteria;p__Firmicutes_A;c__Clostridia;o__Oscillospirales;f__Acutalibacteraceae;g__Eubacterium_R;s__	1.9e-05	2.7e-05	6.1e-05	Wild Boar	Wild Boar	0.154 ± 0.065	0.035 ± 0.011	0.057 ± 0.024
MAG_88	936_1	SGB_2599	d__Bacteria;p__Firmicutes_A;c__Clostridia;o__Oscillospirales;f__Acutalibacteraceae;g__Eubacterium_R;s__	0.0004	5.4e-05	8.7e-06	Wild Boar	Wild Boar	0.103 ± 0.037	0.024 ± 0.014	0.026 ± 0.011
MAG_646	936_1	SGB_2599	d__Bacteria;p__Firmicutes_A;c__Clostridia;o__Oscillospirales;f__Acutalibacteraceae;g__Eubacterium_R;s__	0.00092	0.00032	8.7e-06	Wild Boar	Wild Boar	0.129 ± 0.054	0.047 ± 0.032	0.041 ± 0.014
MAG_716	936_1	SGB_2599	d__Bacteria;p__Firmicutes_A;c__Clostridia;o__Oscillospirales;f__Acutalibacteraceae;g__Eubacterium_R;s__	0.00026	2.7e-05	1.7e-05	Wild Boar	Wild Boar	0.114 ± 0.053	0.027 ± 0.014	0.032 ± 0.013
MAG_546	938_1	SGB_2601	d__Bacteria;p__Firmicutes_A;c__Clostridia;o__Oscillospirales;f__Acutalibacteraceae;g__Eubacterium_R;s__	1.7e-06	2.7e-05	8.7e-06	Wild Boar	Wild Boar	2.094 ± 2.614	0.041 ± 0.014	0.078 ± 0.026
MAG_4223	94_0	SGB_2603	d__Bacteria;p__Actinobacteriota;c__Actinobacteria;o__Actinomycetales;f__Microbacteriaceae;g__Agrococcus;s__	0.0002	2.7e-05	8.7e-06	Wild Boar	Wild Boar	0.058 ± 0.034	0.006 ± 0.003	0.007 ± 0.004
MAG_1344	940_1	SGB_2604	d__Bacteria;p__Firmicutes_A;c__Clostridia;o__Oscillospirales;f__Acutalibacteraceae;g__Eubacterium_R;s__	8.1e-05	2.7e-05	8.7e-06	Wild Boar	Wild Boar	0.249 ± 0.075	0.048 ± 0.027	0.064 ± 0.029
MAG_3015	940_1	SGB_2604	d__Bacteria;p__Firmicutes_A;c__Clostridia;o__Oscillospirales;f__Acutalibacteraceae;g__Eubacterium_R;s__	1.1e-05	2.7e-05	1.7e-05	Wild Boar	Wild Boar	0.179 ± 0.045	0.04 ± 0.014	0.06 ± 0.02
MAG_3095	941_0	SGB_2605	d__Bacteria;p__Firmicutes_A;c__Clostridia;o__Oscillospirales;f__Acutalibacteraceae;g__Eubacterium_R;s__	0.00018	5.4e-05	1.7e-05	Wild Boar	Wild Boar	0.245 ± 0.112	0.039 ± 0.027	0.051 ± 0.03
MAG_1780	942_1	SGB_2606	d__Bacteria;p__Firmicutes_A;c__Clostridia;o__Oscillospirales;f__Acutalibacteraceae;g__Eubacterium_R;s__	1.4e-05	2.7e-05	1.7e-05	Wild Boar	Wild Boar	0.273 ± 0.118	0.042 ± 0.014	0.075 ± 0.037
MAG_1101	943_2	SGB_2608	d__Bacteria;p__Firmicutes_A;c__Clostridia;o__Oscillospirales;f__Acutalibacteraceae;g__Eubacterium_R;s__	4.3e-07	2.7e-05	1.7e-05	Wild Boar	Wild Boar	0.307 ± 0.226	0.036 ± 0.013	0.079 ± 0.03
MAG_44	944_1	SGB_2609	d__Bacteria;p__Firmicutes_A;c__Clostridia;o__Oscillospirales;f__Acutalibacteraceae;g__Eubacterium_R;s__	0.00036	0.00011	1.7e-05	Wild Boar	Wild Boar	0.138 ± 0.123	0.019 ± 0.018	0.022 ± 0.014
MAG_1588	944_1	SGB_2609	d__Bacteria;p__Firmicutes_A;c__Clostridia;o__Oscillospirales;f__Acutalibacteraceae;g__Eubacterium_R;s__	0.001	0.00019	3.5e-05	Wild Boar	Wild Boar	0.156 ± 0.101	0.046 ± 0.021	0.045 ± 0.02
MAG_2878	944_1	SGB_2609	d__Bacteria;p__Firmicutes_A;c__Clostridia;o__Oscillospirales;f__Acutalibacteraceae;g__Eubacterium_R;s__	0.0003	5.4e-05	3.5e-05	Wild Boar	Wild Boar	0.154 ± 0.125	0.021 ± 0.018	0.026 ± 0.018
MAG_3948	944_1	SGB_2609	d__Bacteria;p__Firmicutes_A;c__Clostridia;o__Oscillospirales;f__Acutalibacteraceae;g__Eubacterium_R;s__	0.00045	5.4e-05	8.7e-06	Wild Boar	Wild Boar	0.165 ± 0.109	0.047 ± 0.022	0.04 ± 0.017
MAG_285	1216_1	SGB_261	d__Bacteria;p__Firmicutes_A;c__Clostridia;o__Oscillospirales;f__CAG-382;g__;s__	3.2e-06	0.00032	8.7e-06	Wild Boar	Wild Boar	0.765 ± 1.189	0.033 ± 0.028	0.013 ± 0.005
MAG_514	1216_1	SGB_261	d__Bacteria;p__Firmicutes_A;c__Clostridia;o__Oscillospirales;f__CAG-382;g__;s__	1.2e-06	0.0024	8.7e-06	Wild Boar	Wild Boar	1.05 ± 1.798	0.082 ± 0.06	0.031 ± 0.011
MAG_5764	945_1	SGB_2610	d__Bacteria;p__Firmicutes_A;c__Clostridia;o__Oscillospirales;f__Acutalibacteraceae;g__Eubacterium_R;s__	0.0007	0.00019	8.7e-06	Wild Boar	Wild Boar	0.194 ± 0.097	0.037 ± 0.037	0.034 ± 0.018
MAG_1555	946_1	SGB_2611	d__Bacteria;p__Firmicutes_A;c__Clostridia;o__Oscillospirales;f__Acutalibacteraceae;g__Eubacterium_R;s__	0.00065	2.7e-05	0.0001	Wild Boar	Wild Boar	0.257 ± 0.21	0.026 ± 0.009	0.037 ± 0.029
MAG_2945	946_1	SGB_2611	d__Bacteria;p__Firmicutes_A;c__Clostridia;o__Oscillospirales;f__Acutalibacteraceae;g__Eubacterium_R;s__	0.00049	2.7e-05	3.5e-05	Wild Boar	Wild Boar	0.305 ± 0.258	0.043 ± 0.013	0.05 ± 0.021
MAG_3987	946_1	SGB_2611	d__Bacteria;p__Firmicutes_A;c__Clostridia;o__Oscillospirales;f__Acutalibacteraceae;g__Eubacterium_R;s__	7e-05	2.7e-05	0.00017	Wild Boar	Wild Boar	0.276 ± 0.225	0.024 ± 0.009	0.043 ± 0.034
MAG_2492	947_1	SGB_2612	d__Bacteria;p__Firmicutes_A;c__Clostridia;o__Oscillospirales;f__Acutalibacteraceae;g__CAG-180;s__	0.0021	0.0034	0.0026	Duroc-JY	Duroc-SH	0.059 ± 0.012	0.098 ± 0.035	0.144 ± 0.071
MAG_3890	947_1	SGB_2612	d__Bacteria;p__Firmicutes_A;c__Clostridia;o__Oscillospirales;f__Acutalibacteraceae;g__CAG-180;s__	3.3e-06	0.0012	8.7e-06	Duroc-JY	Duroc-SH	0.07 ± 0.018	0.213 ± 0.156	0.518 ± 0.263
MAG_6212	947_1	SGB_2612	d__Bacteria;p__Firmicutes_A;c__Clostridia;o__Oscillospirales;f__Acutalibacteraceae;g__CAG-180;s__	0.00015	0.00051	6.1e-05	Duroc-JY	Duroc-SH	0.288 ± 0.066	0.468 ± 0.102	0.594 ± 0.156
MAG_1965	948_1	SGB_2613	d__Bacteria;p__Firmicutes_A;c__Clostridia;o__Oscillospirales;f__Acutalibacteraceae;g__CAG-180;s__	0.00078	0.0012	8.7e-06	Wild Boar	Wild Boar	0.081 ± 0.015	0.047 ± 0.046	0.032 ± 0.009
MAG_5017	949_2	SGB_2615	d__Bacteria;p__Firmicutes_A;c__Clostridia;o__Oscillospirales;f__Acutalibacteraceae;g__CAG-180;s__	0.00084	0.0034	8.7e-06	Wild Boar	Wild Boar	0.12 ± 0.019	0.097 ± 0.12	0.057 ± 0.016
MAG_4677	95_0	SGB_2616	d__Bacteria;p__Actinobacteriota;c__Actinobacteria;o__Actinomycetales;f__Actinomycetaceae;g__Trueperella;s__	0.015	0.0061	0.0069	Wild Boar	Wild Boar	0.034 ± 0.03	0.005 ± 0.003	0.008 ± 0.008
MAG_744	950_1	SGB_2617	d__Bacteria;p__Firmicutes_A;c__Clostridia;o__Oscillospirales;f__Acutalibacteraceae;g__CAG-180;s__	0.0014	0.00011	0.00038	Duroc-JY	Duroc-SH	0.116 ± 0.048	0.275 ± 0.069	0.28 ± 0.125
MAG_5565	950_1	SGB_2617	d__Bacteria;p__Firmicutes_A;c__Clostridia;o__Oscillospirales;f__Acutalibacteraceae;g__CAG-180;s__	5.2e-05	2.7e-05	0.0001	Duroc-JY	Duroc-SH	0.068 ± 0.011	0.301 ± 0.083	0.21 ± 0.09
MAG_371	950_2	SGB_2618	d__Bacteria;p__Firmicutes_A;c__Clostridia;o__Oscillospirales;f__Acutalibacteraceae;g__CAG-180;s__	0.00014	2.7e-05	8.7e-06	Wild Boar	Wild Boar	0.825 ± 0.86	0.111 ± 0.037	0.086 ± 0.025
MAG_530	951_1	SGB_2619	d__Bacteria;p__Firmicutes_A;c__Clostridia;o__Oscillospirales;f__Acutalibacteraceae;g__CAG-180;s__	3.4e-05	2.7e-05	8.7e-06	Wild Boar	Wild Boar	0.771 ± 1.061	0.057 ± 0.022	0.042 ± 0.01
MAG_691	1217_1	SGB_262	d__Bacteria;p__Firmicutes_A;c__Clostridia;o__Oscillospirales;f__CAG-272;g__;s__	6.4e-06	0.0012	8.7e-06	Wild Boar	Wild Boar	0.26 ± 0.115	0.128 ± 0.037	0.081 ± 0.026
MAG_4585	952_0	SGB_2620	d__Bacteria;p__Firmicutes_A;c__Clostridia;o__Oscillospirales;f__Acutalibacteraceae;g__CAG-180;s__	9.6e-05	0.0017	8.7e-06	Wild Boar	Wild Boar	0.15 ± 0.063	0.14 ± 0.316	0.048 ± 0.013
MAG_4895	955_1	SGB_2623	d__Bacteria;p__Firmicutes_A;c__Clostridia;o__Oscillospirales;f__Oscillospiraceae;g__;s__	0.0003	0.00011	0.002	Wild Boar	Wild Boar	0.134 ± 0.094	0.024 ± 0.008	0.035 ± 0.015
MAG_4947	957_0	SGB_2625	d__Bacteria;p__Firmicutes_A;c__Clostridia;o__Oscillospirales;f__CAG-272;g__;s__	0.00022	0.0012	0.00026	Wild Boar	Wild Boar	0.297 ± 0.136	0.094 ± 0.064	0.062 ± 0.075
MAG_393	958_0	SGB_2626	d__Bacteria;p__Firmicutes_A;c__Clostridia;o__Oscillospirales;f__CAG-272;g__UBA1740;s__	3.8e-06	2.7e-05	8.7e-06	Wild Boar	Wild Boar	0.584 ± 0.478	0.108 ± 0.031	0.07 ± 0.02
MAG_579	96_1	SGB_2628	d__Bacteria;p__Actinobacteriota;c__Actinobacteria;o__Mycobacteriales;f__Mycobacteriaceae;g__Rhodococcus;s__	0.00049	2.7e-05	8.7e-06	Wild Boar	Wild Boar	0.029 ± 0.022	0.003 ± 0.002	0.003 ± 0.001
MAG_1671	960_1	SGB_2629	d__Bacteria;p__Firmicutes_A;c__Clostridia;o__Oscillospirales;f__Acutalibacteraceae;g__;s__	0.0044	0.0012	0.002	Wild Boar	Wild Boar	0.121 ± 0.026	0.06 ± 0.029	0.078 ± 0.084
MAG_492	961_1	SGB_2630	d__Bacteria;p__Firmicutes_A;c__Clostridia;o__Oscillospirales;f__CAG-272;g__;s__	8.9e-06	2.7e-05	3.5e-05	Wild Boar	Wild Boar	0.826 ± 0.894	0.075 ± 0.026	0.048 ± 0.041
MAG_5680	962_1	SGB_2631	d__Bacteria;p__Firmicutes;c__Bacilli;o__Lactobacillales;f__Enterococcaceae;g__Enterococcus_E;s__Enterococcus_E cecorum	0.00047	2.7e-05	8.7e-06	Duroc-JY	Duroc-SH	0.035 ± 0.016	0.204 ± 0.112	0.196 ± 0.128
MAG_1167	967_1	SGB_2637	d__Bacteria;p__Firmicutes_A;c__Clostridia;o__Christensenellales;f__Christensenellaceae;g__;s__	0.00079	2.7e-05	0.0001	Wild Boar	Wild Boar	0.139 ± 0.043	0.042 ± 0.011	0.049 ± 0.028
MAG_137	968_0	SGB_2638	d__Bacteria;p__Firmicutes_A;c__Clostridia;o__Oscillospirales;f__Ruminococcaceae;g__;s__	0.00015	2.7e-05	6.1e-05	Wild Boar	Wild Boar	0.684 ± 0.29	0.154 ± 0.044	0.137 ± 0.114
MAG_4229	97_0	SGB_2640	d__Bacteria;p__Actinobacteriota;c__Actinobacteria;o__Actinomycetales;f__Dermatophilaceae;g__Serinicoccus;s__	0.00053	2.7e-05	8.7e-06	Wild Boar	Wild Boar	0.068 ± 0.052	0.006 ± 0.002	0.007 ± 0.003
MAG_4806	973_0	SGB_2644	d__Bacteria;p__Firmicutes_A;c__Clostridia;o__Oscillospirales;f__Acutalibacteraceae;g__UBA737;s__	7.6e-05	0.00011	8.7e-06	Wild Boar	Wild Boar	0.133 ± 0.03	0.054 ± 0.02	0.04 ± 0.008
MAG_4992	974_0	SGB_2645	d__Bacteria;p__Firmicutes_A;c__Clostridia;o__Oscillospirales;f__Acutalibacteraceae;g__UBA737;s__	7.3e-05	2.7e-05	8.7e-06	Wild Boar	Wild Boar	0.198 ± 0.13	0.053 ± 0.021	0.039 ± 0.017
MAG_117	976_0	SGB_2647	d__Bacteria;p__Firmicutes_A;c__Clostridia;o__Oscillospirales;f__Acutalibacteraceae;g__;s__	4.9e-06	2.7e-05	8.7e-06	Wild Boar	Wild Boar	0.612 ± 0.249	0.119 ± 0.037	0.077 ± 0.017
MAG_3051	977_0	SGB_2648	d__Bacteria;p__Firmicutes_A;c__Clostridia;o__Oscillospirales;f__Acutalibacteraceae;g__;s__	0.00013	0.0061	6.1e-05	Wild Boar	Wild Boar	0.308 ± 0.214	0.133 ± 0.038	0.095 ± 0.028
MAG_4748	978_0	SGB_2649	d__Bacteria;p__Firmicutes_A;c__Clostridia;o__Oscillospirales;f__Acutalibacteraceae;g__;s__	9.5e-06	2.7e-05	1.7e-05	Wild Boar	Wild Boar	0.202 ± 0.043	0.076 ± 0.022	0.053 ± 0.037
MAG_2602	979_1	SGB_2650	d__Bacteria;p__Firmicutes_A;c__Clostridia;o__Oscillospirales;f__Acutalibacteraceae;g__;s__	2.6e-05	2.7e-05	0.0001	Duroc-JY	Duroc-SH	0.475 ± 0.119	1.118 ± 0.232	0.884 ± 0.235
MAG_3414	979_1	SGB_2650	d__Bacteria;p__Firmicutes_A;c__Clostridia;o__Oscillospirales;f__Acutalibacteraceae;g__;s__	0.00055	2.7e-05	6.1e-05	Wild Boar	Wild Boar	0.109 ± 0.035	0.036 ± 0.008	0.036 ± 0.017
MAG_5004	98_0	SGB_2651	d__Bacteria;p__Actinobacteriota;c__Actinobacteria;o__Actinomycetales;f__Dermatophilaceae;g__;s__	0.00051	2.7e-05	8.7e-06	Wild Boar	Wild Boar	0.1 ± 0.072	0.006 ± 0.002	0.006 ± 0.004
MAG_155	980_0	SGB_2652	d__Bacteria;p__Firmicutes_A;c__Clostridia;o__Oscillospirales;f__Acutalibacteraceae;g__;s__	8e-06	2.7e-05	8.7e-06	Wild Boar	Wild Boar	0.313 ± 0.126	0.089 ± 0.03	0.057 ± 0.021
MAG_5986	981_2	SGB_2654	d__Bacteria;p__Firmicutes_C;c__Negativicutes;o__Acidaminococcales;f__Acidaminococcaceae;g__Phascolarctobacterium_A;s__	0.0024	0.0024	6.1e-05	Wild Boar	Wild Boar	0.182 ± 0.092	0.076 ± 0.051	0.075 ± 0.03
MAG_4969	982_1	SGB_2655	d__Bacteria;p__Firmicutes_A;c__Clostridia;o__Oscillospirales;f__Acutalibacteraceae;g__RUG806;s__	1.5e-05	2.7e-05	8.7e-06	Wild Boar	Wild Boar	0.219 ± 0.093	0.051 ± 0.017	0.037 ± 0.008
MAG_1781	983_1	SGB_2656	d__Bacteria;p__Firmicutes_A;c__Clostridia;o__Oscillospirales;f__Acutalibacteraceae;g__RUG806;s__	3.4e-05	0.0061	8.7e-06	Wild Boar	Wild Boar	0.138 ± 0.045	0.073 ± 0.076	0.033 ± 0.01
MAG_250	1220_1	SGB_266	d__Bacteria;p__Firmicutes_A;c__Clostridia;o__Lachnospirales;f__Lachnospiraceae;g__Butyrivibrio_A;s__	0.002	0.0008	0.0011	Wild Boar	Wild Boar	1.405 ± 2.534	0.108 ± 0.044	0.131 ± 0.05
MAG_3438	99_1	SGB_2663	d__Bacteria;p__Actinobacteriota;c__Actinobacteria;o__Mycobacteriales;f__Mycobacteriaceae;g__Corynebacterium;s__	0.0064	0.0024	0.0015	Wild Boar	Wild Boar	0.035 ± 0.026	0.007 ± 0.005	0.008 ± 0.011
MAG_482	995_0	SGB_2669	d__Bacteria;p__Firmicutes_A;c__Clostridia;o__Lachnospirales;f__Lachnospiraceae;g__CAG-127;s__	9.8e-05	5.4e-05	0.0011	Wild Boar	Wild Boar	0.586 ± 0.324	0.126 ± 0.057	0.199 ± 0.077
MAG_291	1221_0	SGB_267	d__Bacteria;p__Firmicutes_A;c__Clostridia;o__Lachnospirales;f__Lachnospiraceae;g__Butyrivibrio_A;s__	0.00037	0.00011	0.00038	Wild Boar	Wild Boar	1.535 ± 2.582	0.121 ± 0.037	0.155 ± 0.055
MAG_351	998_0	SGB_2672	d__Bacteria;p__Firmicutes_A;c__Clostridia;o__Lachnospirales;f__Lachnospiraceae;g__Anaerosporobacter;s__	0.013	0.0045	0.0087	Wild Boar	Wild Boar	2.362 ± 5.31	0.083 ± 0.037	0.09 ± 0.04
MAG_3748	999_0	SGB_2673	d__Bacteria;p__Firmicutes_A;c__Clostridia;o__Lachnospirales;f__Lachnospiraceae;g__XBB1006;s__	0.00076	0.00032	0.0069	Wild Boar	Wild Boar	0.371 ± 0.156	0.149 ± 0.042	0.194 ± 0.062
MAG_558	1222_1	SGB_268	d__Bacteria;p__Firmicutes_A;c__Clostridia;o__Lachnospirales;f__Lachnospiraceae;g__Butyrivibrio_A;s__	0.0005	5.4e-05	0.00026	Wild Boar	Wild Boar	2.356 ± 2.578	0.159 ± 0.061	0.204 ± 0.089
MAG_205	1225_0	SGB_271	d__Bacteria;p__Firmicutes_A;c__Clostridia;o__Lachnospirales;f__Lachnospiraceae;g__;s__	0.00036	2.7e-05	8.7e-06	Wild Boar	Wild Boar	0.782 ± 0.098	0.164 ± 0.044	0.189 ± 0.067
MAG_5831	123_0	SGB_276	d__Bacteria;p__Deferribacterota;c__Deferribacteres;o__Deferribacterales;f__Mucispirillaceae;g__Mucispirillum;s__	7.9e-05	0.00051	1.7e-05	Duroc-JY	Duroc-SH	0.051 ± 0.035	0.283 ± 0.269	0.463 ± 0.221
MAG_4343	1231_1	SGB_278	d__Bacteria;p__Firmicutes_A;c__Clostridia;o__Lachnospirales;f__Lachnospiraceae;g__Hungatella;s__Hungatella hathewayi	2.5e-06	2.7e-05	8.7e-06	Wild Boar	Wild Boar	0.234 ± 0.031	0.062 ± 0.013	0.095 ± 0.028
MAG_4867	1233_0	SGB_280	d__Bacteria;p__Firmicutes_A;c__Clostridia;o__Lachnospirales;f__Lachnospiraceae;g__UBA1066_A;s__	2.8e-05	2.7e-05	3.5e-05	Wild Boar	Wild Boar	0.085 ± 0.025	0.025 ± 0.008	0.035 ± 0.012
MAG_497	1236_0	SGB_283	d__Bacteria;p__Firmicutes_A;c__Clostridia;o__Lachnospirales;f__Lachnospiraceae;g__;s__	7.7e-05	2.7e-05	8.7e-06	Wild Boar	Wild Boar	3.048 ± 5.156	0.123 ± 0.046	0.166 ± 0.055
MAG_2355	1237_0	SGB_284	d__Bacteria;p__Firmicutes_A;c__Clostridia;o__Lachnospirales;f__Lachnospiraceae;g__;s__	0.0003	0.00051	0.0026	Wild Boar	Wild Boar	0.613 ± 0.27	0.264 ± 0.062	0.322 ± 0.047
MAG_4920	1238_0	SGB_285	d__Bacteria;p__Firmicutes_A;c__Clostridia;o__Lachnospirales;f__Lachnospiraceae;g__CAG-510;s__	1.7e-06	2.7e-05	6.1e-05	Wild Boar	Wild Boar	0.494 ± 0.165	0.105 ± 0.041	0.194 ± 0.075
MAG_1170	1239_1	SGB_286	d__Bacteria;p__Firmicutes_A;c__Clostridia;o__Lachnospirales;f__Lachnospiraceae;g__CAG-510;s__	9.2e-05	2.7e-05	3.5e-05	Wild Boar	Wild Boar	0.851 ± 0.793	0.157 ± 0.06	0.215 ± 0.076
MAG_300	1240_0	SGB_289	d__Bacteria;p__Firmicutes_A;c__Clostridia;o__Lachnospirales;f__Lachnospiraceae;g__CAG-510;s__	0.00033	5.4e-05	8.7e-06	Wild Boar	Wild Boar	3.552 ± 4.006	0.238 ± 0.088	0.206 ± 0.069
MAG_4873	1241_0	SGB_290	d__Bacteria;p__Firmicutes_A;c__Clostridia;o__Lachnospirales;f__Lachnospiraceae;g__CAG-510;s__	2.6e-05	5.4e-05	0.00038	Wild Boar	Wild Boar	0.469 ± 0.229	0.123 ± 0.051	0.193 ± 0.064
MAG_499	1242_0	SGB_291	d__Bacteria;p__Firmicutes_A;c__Clostridia;o__Lachnospirales;f__Lachnospiraceae;g__CAG-303;s__	0.00067	0.00051	0.0015	Wild Boar	Wild Boar	1.442 ± 1.296	0.142 ± 0.071	0.205 ± 0.099
MAG_4929	1244_0	SGB_293	d__Bacteria;p__Firmicutes_A;c__Clostridia;o__Lachnospirales;f__Lachnospiraceae;g__;s__	0.00041	0.00011	0.0001	Wild Boar	Wild Boar	0.345 ± 0.237	0.094 ± 0.045	0.117 ± 0.048
MAG_4852	125_0	SGB_299	d__Bacteria;p__Firmicutes_A;c__Clostridia;o__Lachnospirales;f__Lachnospiraceae;g__UBA7096;s__	0.0022	2.7e-05	0.0055	Wild Boar	Wild Boar	0.33 ± 0.133	0.141 ± 0.04	0.181 ± 0.087
MAG_4355	1252_0	SGB_302	d__Bacteria;p__Firmicutes_A;c__Clostridia;o__Lachnospirales;f__Lachnospiraceae;g__Roseburia;s__	1.4e-05	5.4e-05	0.0011	Wild Boar	Wild Boar	0.715 ± 0.297	0.219 ± 0.083	0.362 ± 0.127
MAG_3604	1255_0	SGB_305	d__Bacteria;p__Firmicutes_A;c__Clostridia;o__Lachnospirales;f__Lachnospiraceae;g__;s__	1.5e-05	2.7e-05	6.1e-05	Wild Boar	Wild Boar	0.153 ± 0.033	0.041 ± 0.011	0.063 ± 0.025
MAG_107	1256_0	SGB_306	d__Bacteria;p__Firmicutes_A;c__Clostridia;o__Lachnospirales;f__Lachnospiraceae;g__SZUA-448;s__	0.0017	0.0024	3.5e-05	Wild Boar	Wild Boar	0.521 ± 0.377	0.14 ± 0.106	0.101 ± 0.04
MAG_4854	1257_0	SGB_307	d__Bacteria;p__Firmicutes_A;c__Clostridia;o__Lachnospirales;f__Lachnospiraceae;g__;s__	0.0037	0.0061	0.00017	Wild Boar	Wild Boar	0.283 ± 0.205	0.108 ± 0.079	0.109 ± 0.043
MAG_319	1258_0	SGB_308	d__Bacteria;p__Firmicutes_A;c__Clostridia;o__Lachnospirales;f__Lachnospiraceae;g__;s__	0.0029	0.0012	0.00038	Wild Boar	Wild Boar	1.843 ± 3.528	0.194 ± 0.11	0.179 ± 0.134
MAG_4943	1259_0	SGB_309	d__Bacteria;p__Firmicutes_A;c__Clostridia;o__Lachnospirales;f__Lachnospiraceae;g__;s__	0.0005	2.7e-05	8.7e-06	Wild Boar	Wild Boar	0.375 ± 0.269	0.103 ± 0.047	0.105 ± 0.037
MAG_4225	126_1	SGB_310	d__Bacteria;p__Proteobacteria;c__Alphaproteobacteria;o__Rhizobiales;f__Rhizobiaceae;g__Chelativorans;s__	0.00028	2.7e-05	8.7e-06	Wild Boar	Wild Boar	0.036 ± 0.024	0.003 ± 0.002	0.003 ± 0.001
MAG_5152	1261_1	SGB_312	d__Bacteria;p__Firmicutes_A;c__Clostridia;o__Lachnospirales;f__Lachnospiraceae;g__;s__	0.0071	0.008	0.00056	Wild Boar	Wild Boar	0.422 ± 0.383	0.175 ± 0.109	0.156 ± 0.05
MAG_170	1262_0	SGB_313	d__Bacteria;p__Firmicutes_A;c__Clostridia;o__Lachnospirales;f__Lachnospiraceae;g__;s__	0.0015	0.0008	6.1e-05	Wild Boar	Wild Boar	0.444 ± 0.575	0.092 ± 0.087	0.082 ± 0.03
MAG_374	1263_2	SGB_315	d__Bacteria;p__Firmicutes_A;c__Clostridia;o__Lachnospirales;f__Lachnospiraceae;g__CAG-510;s__	0.00066	0.00011	8.7e-06	Wild Boar	Wild Boar	2.132 ± 2.655	0.36 ± 0.123	0.338 ± 0.098
MAG_2102	1263_2	SGB_315	d__Bacteria;p__Firmicutes_A;c__Clostridia;o__Lachnospirales;f__Lachnospiraceae;g__CAG-510;s__	0.0017	0.0017	0.00056	Wild Boar	Wild Boar	0.637 ± 0.585	0.155 ± 0.077	0.183 ± 0.059
MAG_3747	1264_1	SGB_316	d__Bacteria;p__Firmicutes_A;c__Clostridia;o__Lachnospirales;f__Lachnospiraceae;g__SZUA-378;s__	2.8e-05	2.7e-05	0.0001	Wild Boar	Wild Boar	0.775 ± 0.637	0.122 ± 0.036	0.18 ± 0.061
MAG_4462	1266_1	SGB_318	d__Bacteria;p__Firmicutes_A;c__Clostridia;o__Lachnospirales;f__Lachnospiraceae;g__;s__	0.00016	0.00051	0.0069	Wild Boar	Wild Boar	3.46 ± 4.159	0.281 ± 0.116	0.467 ± 0.343
MAG_269	1267_0	SGB_319	d__Bacteria;p__Firmicutes_A;c__Clostridia;o__Lachnospirales;f__Lachnospiraceae;g__;s__	5.7e-05	2.7e-05	6.1e-05	Wild Boar	Wild Boar	0.903 ± 0.482	0.138 ± 0.039	0.223 ± 0.124
MAG_226	1268_0	SGB_320	d__Bacteria;p__Firmicutes_A;c__Clostridia;o__Oscillospirales;f__Ruminococcaceae;g__UBA5884;s__	0.0071	0.0017	0.0026	Wild Boar	Wild Boar	0.917 ± 1.039	0.135 ± 0.05	0.161 ± 0.105
MAG_4772	1271_0	SGB_324	d__Bacteria;p__Firmicutes_A;c__Clostridia;o__Monoglobales;f__UBA9506;g__UBA9506;s__	0.00051	2.7e-05	8.7e-06	Wild Boar	Wild Boar	0.137 ± 0.041	0.035 ± 0.01	0.035 ± 0.014
MAG_796	1275_1	SGB_328	d__Bacteria;p__Bacteroidota;c__Bacteroidia;o__Bacteroidales;f__Bacteroidaceae;g__Prevotella;s__	0.0002	0.00011	8.7e-06	Duroc-JY	Duroc-SH	0.247 ± 0.152	2.352 ± 1.861	3.529 ± 1.952
MAG_1020	1275_1	SGB_328	d__Bacteria;p__Bacteroidota;c__Bacteroidia;o__Bacteroidales;f__Bacteroidaceae;g__Prevotella;s__	1.5e-05	2.7e-05	8.7e-06	Duroc-JY	Duroc-SH	0.082 ± 0.07	1.731 ± 1.425	3.454 ± 1.869
MAG_1508	1275_1	SGB_328	d__Bacteria;p__Bacteroidota;c__Bacteroidia;o__Bacteroidales;f__Bacteroidaceae;g__Prevotella;s__	5.5e-05	2.7e-05	8.7e-06	Duroc-JY	Duroc-SH	0.081 ± 0.046	1.566 ± 1.451	2.662 ± 1.733
MAG_1984	1275_1	SGB_328	d__Bacteria;p__Bacteroidota;c__Bacteroidia;o__Bacteroidales;f__Bacteroidaceae;g__Prevotella;s__	8.7e-06	2.7e-05	8.7e-06	Duroc-JY	Duroc-SH	0.088 ± 0.061	1.881 ± 1.672	3.953 ± 2.044
MAG_2762	1275_1	SGB_328	d__Bacteria;p__Bacteroidota;c__Bacteroidia;o__Bacteroidales;f__Bacteroidaceae;g__Prevotella;s__	4.1e-05	2.7e-05	8.7e-06	Duroc-JY	Duroc-SH	0.147 ± 0.112	2.401 ± 1.949	4.053 ± 2.13
MAG_2153	1278_1	SGB_331	d__Bacteria;p__Firmicutes_A;c__Clostridia;o__Oscillospirales;f__CAG-272;g__;s__	3.5e-07	0.0024	8.7e-06	Wild Boar	Wild Boar	0.487 ± 0.262	0.186 ± 0.291	0.069 ± 0.016
MAG_516	1279_0	SGB_332	d__Bacteria;p__Firmicutes_A;c__Clostridia;o__Oscillospirales;f__CAG-272;g__;s__	5.3e-07	2.7e-05	8.7e-06	Wild Boar	Wild Boar	1.154 ± 0.843	0.085 ± 0.027	0.051 ± 0.01
MAG_528	1282_1	SGB_336	d__Bacteria;p__Bacteroidota;c__Bacteroidia;o__Bacteroidales;f__Muribaculaceae;g__CAG-279;s__	1.5e-05	5.4e-05	0.00078	Wild Boar	Wild Boar	6.364 ± 14.342	0.112 ± 0.043	0.179 ± 0.049
MAG_162	1284_1	SGB_338	d__Bacteria;p__Firmicutes_A;c__Clostridia;o__Oscillospirales;f__Oscillospiraceae;g__;s__	0.00063	0.008	0.0001	Wild Boar	Wild Boar	0.418 ± 0.19	0.189 ± 0.057	0.145 ± 0.044
MAG_4862	1285_0	SGB_339	d__Bacteria;p__Firmicutes_A;c__Clostridia;o__Oscillospirales;f__Oscillospiraceae;g__;s__	8.8e-06	5.4e-05	8.7e-06	Wild Boar	Wild Boar	0.619 ± 0.349	0.089 ± 0.047	0.052 ± 0.013
MAG_2020	1025_1	SGB_34	d__Bacteria;p__Firmicutes_A;c__Clostridia;o__Peptostreptococcales;f__Anaerovoracaceae;g__UBA1191;s__	0.00052	5.4e-05	8.7e-06	Duroc-JY	Duroc-SH	0.179 ± 0.031	0.543 ± 0.277	0.469 ± 0.179
MAG_675	1026_1	SGB_35	d__Bacteria;p__Firmicutes_A;c__Clostridia;o__Peptostreptococcales;f__Anaerovoracaceae;g__UBA1191;s__	0.0011	0.00011	0.0034	Wild Boar	Wild Boar	0.308 ± 0.1	0.11 ± 0.049	0.163 ± 0.101
MAG_280	1296_0	SGB_351	d__Bacteria;p__Firmicutes_A;c__Clostridia;o__Lachnospirales;f__Lachnospiraceae;g__XBB1006;s__	4.3e-05	2.7e-05	1.7e-05	Wild Boar	Wild Boar	1.514 ± 1.633	0.123 ± 0.046	0.177 ± 0.065
MAG_289	1297_0	SGB_352	d__Bacteria;p__Firmicutes_A;c__Clostridia;o__Lachnospirales;f__Lachnospiraceae;g__;s__	0.0013	0.00019	0.00056	Wild Boar	Wild Boar	2.029 ± 2.374	0.148 ± 0.061	0.178 ± 0.068
MAG_4996	1298_1	SGB_353	d__Bacteria;p__Firmicutes_A;c__Clostridia;o__Lachnospirales;f__UBA1390;g__RUG159;s__	0.00088	0.00051	8.7e-06	Wild Boar	Wild Boar	0.254 ± 0.194	0.087 ± 0.064	0.063 ± 0.021
MAG_4227	130_0	SGB_356	d__Bacteria;p__Proteobacteria;c__Alphaproteobacteria;o__Rhizobiales;f__Devosiaceae;g__Devosia;s__	0.00052	2.7e-05	1.7e-05	Wild Boar	Wild Boar	0.062 ± 0.032	0.008 ± 0.002	0.01 ± 0.005
MAG_1083	1301_1	SGB_358	d__Bacteria;p__Firmicutes_A;c__Clostridia;o__Oscillospirales;f__Acutalibacteraceae;g__UBA1227;s__	0.00025	2.7e-05	6.1e-05	Duroc-JY	Duroc-SH	0.094 ± 0.024	0.226 ± 0.074	0.184 ± 0.055
MAG_4780	131_0	SGB_367	d__Bacteria;p__Actinobacteriota;c__Coriobacteriia;o__Coriobacteriales;f__RUG033;g__;s__	0.00054	2.7e-05	1.7e-05	Wild Boar	Wild Boar	0.26 ± 0.144	0.03 ± 0.009	0.031 ± 0.014
MAG_369	1315_1	SGB_373	d__Bacteria;p__Bacteroidota;c__Bacteroidia;o__Bacteroidales;f__Bacteroidaceae;g__Prevotella;s__	8.6e-05	2.7e-05	8.7e-06	Wild Boar	Wild Boar	4.496 ± 1.255	0.347 ± 0.151	0.526 ± 0.251
MAG_185	132_1	SGB_378	d__Bacteria;p__Firmicutes_C;c__Negativicutes;o__Selenomonadales;f__Selenomonadaceae;g__Anaerovibrio;s__	2.2e-06	0.0061	8.7e-06	Duroc-JY	Duroc-SH	0.081 ± 0.029	0.214 ± 0.092	0.525 ± 0.216
MAG_4914	1320_0	SGB_379	d__Bacteria;p__Firmicutes_A;c__Clostridia;o__Lachnospirales;f__Lachnospiraceae;g__Acetatifactor;s__	0.009	0.008	0.0043	Wild Boar	Wild Boar	0.271 ± 0.216	0.109 ± 0.059	0.12 ± 0.043
MAG_4155	1029_1	SGB_38	d__Bacteria;p__Firmicutes_A;c__Clostridia;o__Peptostreptococcales;f__Anaerovoracaceae;g__;s__	0.0015	0.00051	0.00038	Wild Boar	Wild Boar	0.185 ± 0.065	0.097 ± 0.05	0.099 ± 0.027
MAG_132	1323_1	SGB_382	d__Bacteria;p__Firmicutes_A;c__Clostridia;o__4C28d-15;f__CAG-727;g__UBA1259;s__	0.001	2.7e-05	0.0055	Duroc-JY	Duroc-SH	0.087 ± 0.034	0.417 ± 0.139	0.321 ± 0.206
MAG_131	1325_0	SGB_384	d__Bacteria;p__Firmicutes_A;c__Clostridia;o__Oscillospirales;f__Acutalibacteraceae;g__;s__	0.00014	0.00011	8.7e-06	Wild Boar	Wild Boar	0.468 ± 0.079	0.152 ± 0.094	0.096 ± 0.064
MAG_2391	1326_0	SGB_385	d__Bacteria;p__Firmicutes_A;c__Clostridia;o__Monoglobales;f__Monoglobaceae;g__;s__	9.8e-05	0.00019	3.5e-05	Wild Boar	Wild Boar	0.362 ± 0.097	0.175 ± 0.041	0.133 ± 0.052
MAG_4995	1329_0	SGB_388	d__Bacteria;p__Firmicutes_A;c__Clostridia;o__Christensenellales;f__Christensenellaceae;g__;s__	0.00016	0.00011	8.7e-06	Wild Boar	Wild Boar	0.169 ± 0.047	0.065 ± 0.019	0.054 ± 0.009
MAG_792	133_1	SGB_389	d__Bacteria;p__Firmicutes_C;c__Negativicutes;o__Selenomonadales;f__Selenomonadaceae;g__Anaerovibrio;s__	3.5e-05	5.4e-05	8.7e-06	Duroc-JY	Duroc-SH	0.088 ± 0.036	0.875 ± 1.386	2.33 ± 2.843
MAG_3339	103_1	SGB_39	d__Bacteria;p__Actinobacteriota;c__Actinobacteria;o__Mycobacteriales;f__Mycobacteriaceae;g__Dietzia;s__	0.002	0.00011	0.0011	Wild Boar	Wild Boar	0.045 ± 0.041	0.006 ± 0.003	0.009 ± 0.008
MAG_4808	1330_0	SGB_390	d__Bacteria;p__Firmicutes_A;c__Clostridia;o__Christensenellales;f__Christensenellaceae;g__Christensenella_A;s__	0.00067	5.4e-05	1.7e-05	Wild Boar	Wild Boar	0.08 ± 0.039	0.022 ± 0.006	0.021 ± 0.006
MAG_262	1332_0	SGB_392	d__Bacteria;p__Firmicutes_A;c__Clostridia;o__Oscillospirales;f__CAG-272;g__;s__	2.6e-07	0.00019	8.7e-06	Wild Boar	Wild Boar	1.046 ± 1.822	0.132 ± 0.049	0.055 ± 0.021
MAG_6156	1337_0	SGB_397	d__Bacteria;p__Bacteroidota;c__Bacteroidia;o__Bacteroidales;f__Bacteroidaceae;g__UBA6398;s__UBA6398 sp003150315	1.2e-07	0.0061	8.7e-06	Duroc-JY	Duroc-SH	0.081 ± 0.029	0.245 ± 0.206	1.39 ± 0.563
MAG_5125	1338_1	SGB_398	d__Bacteria;p__Firmicutes_A;c__Clostridia;o__4C28d-15;f__;g__;s__	0.00015	2.7e-05	1.7e-05	Duroc-JY	Duroc-SH	0.048 ± 0.014	0.488 ± 0.297	0.296 ± 0.157
MAG_5096	1339_0	SGB_399	d__Bacteria;p__Firmicutes_A;c__Clostridia;o__4C28d-15;f__UBA1242;g__;s__	9e-05	2.7e-05	8.7e-06	Duroc-JY	Duroc-SH	0.05 ± 0.027	0.509 ± 0.322	0.262 ± 0.145
MAG_5041	134_1	SGB_400	d__Bacteria;p__Firmicutes_C;c__Negativicutes;o__Selenomonadales;f__Selenomonadaceae;g__Anaerovibrio;s__	0.0036	0.00051	0.0043	Duroc-JY	Duroc-SH	0.062 ± 0.024	0.783 ± 1.053	0.238 ± 0.241
MAG_4549	1340_1	SGB_401	d__Bacteria;p__Firmicutes_A;c__Clostridia;o__Lachnospirales;f__Anaerotignaceae;g__Anaerotignum;s__	0.00054	0.00011	8.7e-06	Wild Boar	Wild Boar	0.707 ± 0.52	0.085 ± 0.071	0.078 ± 0.024
MAG_4524	1341_1	SGB_402	d__Bacteria;p__Firmicutes_A;c__Clostridia;o__Lachnospirales;f__Anaerotignaceae;g__Anaerotignum;s__	0.00028	0.00011	8.7e-06	Wild Boar	Wild Boar	0.191 ± 0.066	0.065 ± 0.029	0.073 ± 0.02
MAG_4483	1341_2	SGB_403	d__Bacteria;p__Firmicutes_A;c__Clostridia;o__Lachnospirales;f__Anaerotignaceae;g__Anaerotignum;s__Anaerotignum lactatifermentans	2.7e-05	2.7e-05	1.7e-05	Wild Boar	Wild Boar	0.223 ± 0.099	0.054 ± 0.007	0.067 ± 0.017
MAG_1039	1343_1	SGB_405	d__Bacteria;p__Firmicutes_A;c__Clostridia;o__4C28d-15;f__UBA1242;g__UBA11490;s__	0.00019	2.7e-05	8.7e-06	Duroc-JY	Duroc-SH	0.064 ± 0.03	0.607 ± 0.508	1.494 ± 3.25
MAG_252	1346_0	SGB_408	d__Bacteria;p__Firmicutes_A;c__Clostridia;o__Oscillospirales;f__CAG-382;g__;s__	6.8e-06	2.7e-05	8.7e-06	Wild Boar	Wild Boar	3.586 ± 3.203	0.125 ± 0.03	0.085 ± 0.037
MAG_4463	1347_0	SGB_409	d__Bacteria;p__Firmicutes_A;c__Clostridia;o__4C28d-15;f__UBA1242;g__UBA11490;s__	0.00013	2.7e-05	8.7e-06	Duroc-JY	Duroc-SH	0.077 ± 0.035	2.338 ± 1.231	1.52 ± 1.148
MAG_3229	1031_1	SGB_41	d__Bacteria;p__Firmicutes_A;c__Clostridia;o__Peptostreptococcales;f__Anaerovoracaceae;g__UBA1191;s__	0.00047	2.7e-05	0.0001	Duroc-JY	Duroc-SH	0.052 ± 0.018	0.202 ± 0.079	0.167 ± 0.076
MAG_5346	1031_1	SGB_41	d__Bacteria;p__Firmicutes_A;c__Clostridia;o__Peptostreptococcales;f__Anaerovoracaceae;g__UBA1191;s__	0.00013	0.0008	3.5e-05	Duroc-JY	Duroc-SH	0.073 ± 0.024	0.123 ± 0.028	0.152 ± 0.04
MAG_5530	1031_1	SGB_41	d__Bacteria;p__Firmicutes_A;c__Clostridia;o__Peptostreptococcales;f__Anaerovoracaceae;g__UBA1191;s__	0.0047	0.00019	0.0043	Duroc-JY	Duroc-SH	0.046 ± 0.023	0.161 ± 0.103	0.163 ± 0.131
MAG_5574	1031_1	SGB_41	d__Bacteria;p__Firmicutes_A;c__Clostridia;o__Peptostreptococcales;f__Anaerovoracaceae;g__UBA1191;s__	0.009	0.0034	0.0034	Wild Boar	Wild Boar	0.044 ± 0.017	0.026 ± 0.011	0.024 ± 0.011
MAG_2915	1349_1	SGB_411	d__Bacteria;p__Firmicutes_A;c__Clostridia;o__Tissierellales;f__Ezakiellaceae;g__Ezakiella;s__	0.0017	0.0061	0.00017	Duroc-JY	Duroc-SH	0.045 ± 0.017	0.118 ± 0.083	0.152 ± 0.093
MAG_4000	1349_1	SGB_411	d__Bacteria;p__Firmicutes_A;c__Clostridia;o__Tissierellales;f__Ezakiellaceae;g__Ezakiella;s__	0.00071	0.00011	0.00017	Duroc-JY	Duroc-SH	0.051 ± 0.021	0.18 ± 0.072	0.15 ± 0.075
MAG_913	135_1	SGB_412	d__Bacteria;p__Firmicutes_C;c__Negativicutes;o__Selenomonadales;f__Selenomonadaceae;g__Anaerovibrio;s__	1e-06	0.0012	8.7e-06	Duroc-JY	Duroc-SH	0.122 ± 0.084	1.221 ± 1.806	12.068 ± 10.396
MAG_5501	1350_0	SGB_413	d__Bacteria;p__Firmicutes;c__Bacilli;o__ML615J-28;f__CAG-313;g__;s__	0.00032	5.4e-05	1.7e-05	Duroc-JY	Duroc-SH	0.113 ± 0.108	0.962 ± 0.439	0.748 ± 0.344
MAG_813	1353_1	SGB_416	d__Bacteria;p__Firmicutes_A;c__Clostridia;o__4C28d-15;f__UBA1242;g__;s__	0.00013	2.7e-05	0.0055	Duroc-JY	Duroc-SH	0.024 ± 0.018	0.46 ± 0.565	0.162 ± 0.186
MAG_825	1353_1	SGB_416	d__Bacteria;p__Firmicutes_A;c__Clostridia;o__4C28d-15;f__UBA1242;g__;s__	6.4e-07	2.7e-05	3.5e-05	Duroc-JY	Duroc-SH	0.081 ± 0.041	0.996 ± 0.718	0.336 ± 0.185
MAG_5438	1353_1	SGB_416	d__Bacteria;p__Firmicutes_A;c__Clostridia;o__4C28d-15;f__UBA1242;g__;s__	0.00047	5.4e-05	8.7e-06	Duroc-JY	Duroc-SH	0.132 ± 0.056	0.537 ± 0.326	0.589 ± 0.279
MAG_998	1354_1	SGB_418	d__Bacteria;p__Firmicutes_A;c__Clostridia;o__4C28d-15;f__UBA1242;g__;s__	0.00014	2.7e-05	0.00078	Duroc-JY	Duroc-SH	0.024 ± 0.013	0.181 ± 0.094	0.26 ± 0.67
MAG_620	1032_1	SGB_42	d__Bacteria;p__Firmicutes_A;c__Clostridia;o__Peptostreptococcales;f__Anaerovoracaceae;g__UBA1191;s__	5.8e-05	2.7e-05	8.7e-06	Wild Boar	Wild Boar	0.458 ± 0.13	0.097 ± 0.023	0.142 ± 0.054
MAG_266	1361_1	SGB_428	d__Bacteria;p__Proteobacteria;c__Alphaproteobacteria;o__UBA3830;f__;g__;s__	4e-05	0.0034	6.1e-05	Wild Boar	Wild Boar	1.211 ± 1.103	0.139 ± 0.105	0.052 ± 0.055
MAG_6313	1033_1	SGB_43	d__Bacteria;p__Firmicutes_A;c__Clostridia;o__Peptostreptococcales;f__Anaerovoracaceae;g__UBA1191;s__	5.1e-05	2.7e-05	1.7e-05	Wild Boar	Wild Boar	0.752 ± 0.427	0.103 ± 0.048	0.188 ± 0.102
MAG_3840	137_1	SGB_437	d__Bacteria;p__Verrucomicrobiota;c__Verrucomicrobiae;o__Verrucomicrobiales;f__Akkermansiaceae;g__Akkermansia;s__Akkermansia muciniphila	0.0004	2.7e-05	3.5e-05	Wild Boar	Wild Boar	0.044 ± 0.03	0.007 ± 0.002	0.008 ± 0.002
MAG_4330	1372_1	SGB_440	d__Bacteria;p__Firmicutes_A;c__Clostridia;o__4C28d-15;f__UBA1242;g__UBA11517;s__UBA11517 sp003522085	0.00052	2.7e-05	8.7e-06	Duroc-JY	Duroc-SH	0.07 ± 0.036	0.415 ± 0.17	0.394 ± 0.12
MAG_5387	1374_0	SGB_442	d__Bacteria;p__Firmicutes_A;c__Clostridia;o__4C28d-15;f__UBA1242;g__;s__	0.00028	2.7e-05	0.00038	Duroc-JY	Duroc-SH	0.072 ± 0.047	0.563 ± 0.255	0.428 ± 0.337
MAG_4519	1375_1	SGB_443	d__Bacteria;p__Firmicutes_A;c__Clostridia;o__4C28d-15;f__UBA1242;g__;s__	3.9e-05	0.00051	8.7e-06	Wild Boar	Wild Boar	0.783 ± 0.114	0.49 ± 0.141	0.409 ± 0.085
MAG_4291	1379_1	SGB_447	d__Bacteria;p__Firmicutes_A;c__Clostridia;o__Oscillospirales;f__Acutalibacteraceae;g__CAG-217;s__CAG-217 sp000436335	1.6e-05	2.7e-05	0.0034	Wild Boar	Wild Boar	0.17 ± 0.078	0.051 ± 0.01	0.074 ± 0.023
MAG_78	138_0	SGB_448	d__Bacteria;p__Firmicutes_A;c__Clostridia;o__Lachnospirales;f__UBA1390;g__;s__	0.00043	5.4e-05	8.7e-06	Wild Boar	Wild Boar	1.672 ± 0.636	0.252 ± 0.103	0.216 ± 0.099
MAG_5161	1035_0	SGB_45	d__Bacteria;p__Firmicutes_A;c__Clostridia;o__Peptostreptococcales;f__Anaerovoracaceae;g__CAG-145;s__	0.0001	0.00011	0.00017	Wild Boar	Wild Boar	0.119 ± 0.042	0.048 ± 0.016	0.062 ± 0.02
MAG_210	1381_0	SGB_450	d__Bacteria;p__Firmicutes_A;c__Clostridia;o__4C28d-15;f__CAG-727;g__UBA11940;s__	2.7e-06	2.7e-05	8.7e-06	Wild Boar	Wild Boar	2.269 ± 0.771	0.312 ± 0.153	0.138 ± 0.099
MAG_428	1382_0	SGB_451	d__Bacteria;p__Firmicutes_A;c__Clostridia;o__4C28d-15;f__CAG-727;g__UBA11940;s__	1.1e-05	2.7e-05	8.7e-06	Wild Boar	Wild Boar	0.839 ± 0.326	0.131 ± 0.074	0.064 ± 0.061
MAG_253	1383_1	SGB_452	d__Bacteria;p__Firmicutes_A;c__Clostridia;o__Oscillospirales;f__CAG-272;g__;s__	3.5e-06	2.7e-05	8.7e-06	Wild Boar	Wild Boar	4.232 ± 4.637	0.629 ± 0.266	0.298 ± 0.21
MAG_510	1385_1	SGB_455	d__Bacteria;p__Firmicutes_A;c__Clostridia;o__4C28d-15;f__CAG-727;g__UBA11940;s__	7.2e-07	2.7e-05	8.7e-06	Wild Boar	Wild Boar	2.96 ± 3.563	0.082 ± 0.026	0.041 ± 0.017
MAG_219	1386_1	SGB_456	d__Bacteria;p__Firmicutes_A;c__Clostridia;o__4C28d-15;f__CAG-727;g__UBA11940;s__	3.1e-07	5.4e-05	8.7e-06	Wild Boar	Wild Boar	2.775 ± 2.366	0.091 ± 0.067	0.032 ± 0.013
MAG_532	1387_1	SGB_457	d__Bacteria;p__Firmicutes_A;c__Clostridia;o__4C28d-15;f__CAG-727;g__UBA11940;s__	5.1e-07	0.00011	8.7e-06	Wild Boar	Wild Boar	3.504 ± 6.001	0.13 ± 0.134	0.056 ± 0.016
MAG_436	1388_1	SGB_458	d__Bacteria;p__Firmicutes_A;c__Clostridia;o__4C28d-15;f__CAG-727;g__UBA11940;s__	1.1e-07	2.7e-05	8.7e-06	Wild Boar	Wild Boar	1.072 ± 1.275	0.059 ± 0.022	0.023 ± 0.008
MAG_501	1388_1	SGB_458	d__Bacteria;p__Firmicutes_A;c__Clostridia;o__4C28d-15;f__CAG-727;g__UBA11940;s__	3.2e-07	2.7e-05	8.7e-06	Wild Boar	Wild Boar	3.685 ± 6.802	0.081 ± 0.033	0.034 ± 0.017
MAG_489	1389_1	SGB_459	d__Bacteria;p__Firmicutes_A;c__Clostridia;o__4C28d-15;f__CAG-727;g__UBA11940;s__	8.5e-08	2.7e-05	8.7e-06	Wild Boar	Wild Boar	2.444 ± 4.018	0.12 ± 0.068	0.032 ± 0.013
MAG_2784	1036_1	SGB_46	d__Bacteria;p__Firmicutes_A;c__Clostridia;o__Peptostreptococcales;f__Anaerovoracaceae;g__CAG-145;s__	0.00013	0.0017	0.00038	Duroc-JY	Duroc-SH	0.404 ± 0.102	0.728 ± 0.239	1.098 ± 0.425
MAG_1567	139_1	SGB_460	d__Bacteria;p__Proteobacteria;c__Gammaproteobacteria;o__Enterobacterales;f__Aeromonadaceae;g__Aeromonas;s__Aeromonas schubertii	0.00013	2.7e-05	6.1e-05	Wild Boar	Wild Boar	0.061 ± 0.035	0.007 ± 0.002	0.012 ± 0.013
MAG_380	1390_0	SGB_461	d__Bacteria;p__Firmicutes_A;c__Clostridia;o__4C28d-15;f__CAG-727;g__UBA11940;s__	6.7e-08	2.7e-05	8.7e-06	Wild Boar	Wild Boar	1.633 ± 0.878	0.156 ± 0.098	0.04 ± 0.015
MAG_420	1391_0	SGB_462	d__Bacteria;p__Firmicutes_A;c__Clostridia;o__4C28d-15;f__CAG-727;g__UBA11940;s__	3.2e-07	2.7e-05	8.7e-06	Wild Boar	Wild Boar	0.8 ± 0.388	0.107 ± 0.034	0.048 ± 0.024
MAG_513	1392_0	SGB_463	d__Bacteria;p__Firmicutes_A;c__Clostridia;o__4C28d-15;f__CAG-727;g__UBA11940;s__	2.3e-07	2.7e-05	8.7e-06	Wild Boar	Wild Boar	1.657 ± 2.538	0.071 ± 0.025	0.032 ± 0.012
MAG_57	1396_0	SGB_467	d__Bacteria;p__Firmicutes_A;c__Clostridia;o__4C28d-15;f__CAG-727;g__UBA10281;s__	0.00012	2.7e-05	6.1e-05	Duroc-JY	Duroc-SH	0.094 ± 0.021	0.603 ± 0.227	0.44 ± 0.285
MAG_4269	1398_1	SGB_469	d__Bacteria;p__Firmicutes_A;c__Clostridia;o__4C28d-15;f__CAG-727;g__UBA10281;s__	0.00068	0.00011	8.7e-06	Duroc-JY	Duroc-SH	0.091 ± 0.036	0.442 ± 0.212	0.45 ± 0.252
MAG_4574	1398_1	SGB_469	d__Bacteria;p__Firmicutes_A;c__Clostridia;o__4C28d-15;f__CAG-727;g__UBA10281;s__	0.00044	0.00011	6.1e-05	Duroc-JY	Duroc-SH	0.185 ± 0.098	0.724 ± 0.302	0.615 ± 0.304
MAG_5083	1037_1	SGB_47	d__Bacteria;p__Firmicutes_A;c__Clostridia;o__Peptostreptococcales;f__Anaerovoracaceae;g__CAG-145;s__	0.0014	0.0008	0.0011	Duroc-JY	Duroc-SH	0.287 ± 0.062	0.629 ± 0.249	0.807 ± 0.332
MAG_147	1399_0	SGB_470	d__Bacteria;p__Firmicutes_A;c__Clostridia;o__4C28d-15;f__CAG-727;g__UBA10281;s__	5.5e-05	2.7e-05	0.00056	Duroc-JY	Duroc-SH	0.091 ± 0.02	0.941 ± 0.382	0.537 ± 0.604
MAG_2524	1400_0	SGB_473	d__Bacteria;p__Firmicutes_A;c__Clostridia;o__4C28d-15;f__CAG-727;g__UBA10281;s__	0.00044	2.7e-05	8.7e-06	Duroc-JY	Duroc-SH	0.137 ± 0.022	0.919 ± 0.495	1.06 ± 0.542
MAG_966	1401_1	SGB_474	d__Bacteria;p__Firmicutes_A;c__Clostridia;o__4C28d-15;f__CAG-917;g__CAG-475;s__	0.0003	2.7e-05	1.7e-05	Duroc-JY	Duroc-SH	0.028 ± 0.015	1.635 ± 1.569	1.005 ± 0.749
MAG_2716	1401_1	SGB_474	d__Bacteria;p__Firmicutes_A;c__Clostridia;o__4C28d-15;f__CAG-917;g__CAG-475;s__	0.0004	2.7e-05	3.5e-05	Duroc-JY	Duroc-SH	0.047 ± 0.016	0.881 ± 0.666	0.634 ± 0.433
MAG_5314	1401_1	SGB_474	d__Bacteria;p__Firmicutes_A;c__Clostridia;o__4C28d-15;f__CAG-917;g__CAG-475;s__	0.00033	2.7e-05	8.7e-06	Duroc-JY	Duroc-SH	0.02 ± 0.012	1.12 ± 0.918	0.788 ± 0.597
MAG_5363	1401_1	SGB_474	d__Bacteria;p__Firmicutes_A;c__Clostridia;o__4C28d-15;f__CAG-917;g__CAG-475;s__	0.00013	2.7e-05	8.7e-06	Duroc-JY	Duroc-SH	0.023 ± 0.013	1.232 ± 0.798	0.779 ± 0.455
MAG_5997	1401_1	SGB_474	d__Bacteria;p__Firmicutes_A;c__Clostridia;o__4C28d-15;f__CAG-917;g__CAG-475;s__	0.0006	2.7e-05	0.0001	Duroc-JY	Duroc-SH	0.029 ± 0.013	0.884 ± 0.743	0.623 ± 0.486
MAG_866	1402_1	SGB_475	d__Bacteria;p__Firmicutes_A;c__Clostridia;o__4C28d-15;f__CAG-917;g__CAG-475;s__	0.00056	2.7e-05	0.00056	Duroc-JY	Duroc-SH	0.317 ± 0.068	4.163 ± 3.518	2.435 ± 1.866
MAG_938	1403_1	SGB_476	d__Bacteria;p__Firmicutes_A;c__Clostridia;o__4C28d-15;f__CAG-917;g__CAG-475;s__	0.00032	2.7e-05	0.00078	Duroc-JY	Duroc-SH	0.027 ± 0.012	1.445 ± 1.07	0.761 ± 0.67
MAG_968	1403_1	SGB_476	d__Bacteria;p__Firmicutes_A;c__Clostridia;o__4C28d-15;f__CAG-917;g__CAG-475;s__	0.00036	2.7e-05	0.00038	Duroc-JY	Duroc-SH	0.032 ± 0.015	1.607 ± 1.362	0.846 ± 0.751
MAG_927	1404_1	SGB_477	d__Bacteria;p__Firmicutes_A;c__Clostridia;o__4C28d-15;f__CAG-917;g__CAG-475;s__CAG-475 sp000434435	0.00036	2.7e-05	8.7e-06	Duroc-JY	Duroc-SH	0.025 ± 0.009	1.297 ± 1.124	0.809 ± 0.414
MAG_2527	1404_1	SGB_477	d__Bacteria;p__Firmicutes_A;c__Clostridia;o__4C28d-15;f__CAG-917;g__CAG-475;s__CAG-475 sp000434435	0.00045	2.7e-05	8.7e-06	Duroc-JY	Duroc-SH	0.028 ± 0.011	0.827 ± 0.694	0.547 ± 0.322
MAG_5147	1404_1	SGB_477	d__Bacteria;p__Firmicutes_A;c__Clostridia;o__4C28d-15;f__CAG-917;g__CAG-475;s__CAG-475 sp000434435	0.00035	2.7e-05	8.7e-06	Duroc-JY	Duroc-SH	0.032 ± 0.008	0.941 ± 0.723	0.601 ± 0.34
MAG_5557	1404_1	SGB_477	d__Bacteria;p__Firmicutes_A;c__Clostridia;o__4C28d-15;f__CAG-917;g__CAG-475;s__CAG-475 sp000434435	0.00019	2.7e-05	8.7e-06	Duroc-JY	Duroc-SH	0.054 ± 0.032	1.089 ± 0.763	0.64 ± 0.332
MAG_5665	1404_1	SGB_477	d__Bacteria;p__Firmicutes_A;c__Clostridia;o__4C28d-15;f__CAG-917;g__CAG-475;s__CAG-475 sp000434435	0.00019	2.7e-05	8.7e-06	Duroc-JY	Duroc-SH	0.028 ± 0.009	0.746 ± 0.576	0.447 ± 0.276
MAG_47	1405_1	SGB_478	d__Bacteria;p__Firmicutes_A;c__Clostridia;o__4C28d-15;f__CAG-917;g__CAG-475;s__	0.00074	0.0012	8.7e-06	Duroc-JY	Duroc-SH	0.045 ± 0.026	0.331 ± 0.227	0.45 ± 0.331
MAG_1889	1405_1	SGB_478	d__Bacteria;p__Firmicutes_A;c__Clostridia;o__4C28d-15;f__CAG-917;g__CAG-475;s__	0.00092	2.7e-05	0.0001	Duroc-JY	Duroc-SH	0.059 ± 0.016	0.436 ± 0.284	0.488 ± 0.406
MAG_5340	1405_1	SGB_478	d__Bacteria;p__Firmicutes_A;c__Clostridia;o__4C28d-15;f__CAG-917;g__CAG-475;s__	0.00041	2.7e-05	8.7e-06	Duroc-JY	Duroc-SH	0.071 ± 0.029	0.476 ± 0.2	0.583 ± 0.352
MAG_984	1407_1	SGB_480	d__Bacteria;p__Firmicutes_A;c__Clostridia;o__4C28d-15;f__CAG-917;g__CAG-349;s__	0.0043	0.00051	0.0034	Duroc-JY	Duroc-SH	0.139 ± 0.15	0.561 ± 0.268	0.686 ± 0.979
MAG_826	1408_1	SGB_481	d__Bacteria;p__Firmicutes_A;c__Clostridia;o__4C28d-15;f__CAG-917;g__CAG-349;s__CAG-349 sp003539515	0.00048	2.7e-05	0.00038	Duroc-JY	Duroc-SH	0.027 ± 0.021	0.576 ± 0.353	0.393 ± 0.26
MAG_1105	1408_1	SGB_481	d__Bacteria;p__Firmicutes_A;c__Clostridia;o__4C28d-15;f__CAG-917;g__CAG-349;s__CAG-349 sp003539515	0.00075	2.7e-05	0.00017	Duroc-JY	Duroc-SH	0.029 ± 0.014	0.391 ± 0.202	0.314 ± 0.195
MAG_1218	1408_1	SGB_481	d__Bacteria;p__Firmicutes_A;c__Clostridia;o__4C28d-15;f__CAG-917;g__CAG-349;s__CAG-349 sp003539515	0.0008	2.7e-05	0.00056	Duroc-JY	Duroc-SH	0.02 ± 0.008	0.402 ± 0.231	0.302 ± 0.206
MAG_1377	1408_1	SGB_481	d__Bacteria;p__Firmicutes_A;c__Clostridia;o__4C28d-15;f__CAG-917;g__CAG-349;s__CAG-349 sp003539515	0.00054	2.7e-05	0.0001	Duroc-JY	Duroc-SH	0.005 ± 0.002	0.411 ± 0.229	0.324 ± 0.224
MAG_1547	1408_1	SGB_481	d__Bacteria;p__Firmicutes_A;c__Clostridia;o__4C28d-15;f__CAG-917;g__CAG-349;s__CAG-349 sp003539515	0.00038	2.7e-05	0.00026	Duroc-JY	Duroc-SH	0.04 ± 0.01	0.497 ± 0.266	0.346 ± 0.215
MAG_1586	1408_1	SGB_481	d__Bacteria;p__Firmicutes_A;c__Clostridia;o__4C28d-15;f__CAG-917;g__CAG-349;s__CAG-349 sp003539515	0.00065	2.7e-05	0.00017	Duroc-JY	Duroc-SH	0.019 ± 0.007	0.432 ± 0.237	0.335 ± 0.223
MAG_1661	1408_1	SGB_481	d__Bacteria;p__Firmicutes_A;c__Clostridia;o__4C28d-15;f__CAG-917;g__CAG-349;s__CAG-349 sp003539515	0.00047	2.7e-05	3.5e-05	Duroc-JY	Duroc-SH	0.006 ± 0.004	0.409 ± 0.234	0.332 ± 0.223
MAG_1751	1408_1	SGB_481	d__Bacteria;p__Firmicutes_A;c__Clostridia;o__4C28d-15;f__CAG-917;g__CAG-349;s__CAG-349 sp003539515	0.00081	2.7e-05	0.00026	Duroc-JY	Duroc-SH	0.017 ± 0.006	0.435 ± 0.276	0.34 ± 0.214
MAG_1848	1408_1	SGB_481	d__Bacteria;p__Firmicutes_A;c__Clostridia;o__4C28d-15;f__CAG-917;g__CAG-349;s__CAG-349 sp003539515	0.0011	2.7e-05	0.00078	Duroc-JY	Duroc-SH	0.036 ± 0.013	0.421 ± 0.239	0.334 ± 0.224
MAG_1872	1408_1	SGB_481	d__Bacteria;p__Firmicutes_A;c__Clostridia;o__4C28d-15;f__CAG-917;g__CAG-349;s__CAG-349 sp003539515	0.00069	2.7e-05	0.00026	Duroc-JY	Duroc-SH	0.025 ± 0.008	0.38 ± 0.215	0.297 ± 0.196
MAG_2049	1408_1	SGB_481	d__Bacteria;p__Firmicutes_A;c__Clostridia;o__4C28d-15;f__CAG-917;g__CAG-349;s__CAG-349 sp003539515	0.00053	2.7e-05	3.5e-05	Duroc-JY	Duroc-SH	0.007 ± 0.005	0.388 ± 0.214	0.311 ± 0.211
MAG_2071	1408_1	SGB_481	d__Bacteria;p__Firmicutes_A;c__Clostridia;o__4C28d-15;f__CAG-917;g__CAG-349;s__CAG-349 sp003539515	0.0004	2.7e-05	3.5e-05	Duroc-JY	Duroc-SH	0.013 ± 0.003	0.445 ± 0.258	0.331 ± 0.228
MAG_2185	1408_1	SGB_481	d__Bacteria;p__Firmicutes_A;c__Clostridia;o__4C28d-15;f__CAG-917;g__CAG-349;s__CAG-349 sp003539515	0.00059	2.7e-05	6.1e-05	Duroc-JY	Duroc-SH	0.007 ± 0.005	0.391 ± 0.216	0.319 ± 0.218
MAG_2470	1408_1	SGB_481	d__Bacteria;p__Firmicutes_A;c__Clostridia;o__4C28d-15;f__CAG-917;g__CAG-349;s__CAG-349 sp003539515	0.0007	2.7e-05	0.00017	Duroc-JY	Duroc-SH	0.009 ± 0.006	0.419 ± 0.223	0.341 ± 0.232
MAG_2599	1408_1	SGB_481	d__Bacteria;p__Firmicutes_A;c__Clostridia;o__4C28d-15;f__CAG-917;g__CAG-349;s__CAG-349 sp003539515	0.0011	2.7e-05	0.00056	Duroc-JY	Duroc-SH	0.027 ± 0.011	0.372 ± 0.189	0.313 ± 0.203
MAG_2666	1408_1	SGB_481	d__Bacteria;p__Firmicutes_A;c__Clostridia;o__4C28d-15;f__CAG-917;g__CAG-349;s__CAG-349 sp003539515	0.00047	2.7e-05	3.5e-05	Duroc-JY	Duroc-SH	0.006 ± 0.003	0.415 ± 0.235	0.334 ± 0.226
MAG_2674	1408_1	SGB_481	d__Bacteria;p__Firmicutes_A;c__Clostridia;o__4C28d-15;f__CAG-917;g__CAG-349;s__CAG-349 sp003539515	0.0012	2.7e-05	0.0011	Duroc-JY	Duroc-SH	0.059 ± 0.017	0.443 ± 0.229	0.345 ± 0.22
MAG_2708	1408_1	SGB_481	d__Bacteria;p__Firmicutes_A;c__Clostridia;o__4C28d-15;f__CAG-917;g__CAG-349;s__CAG-349 sp003539515	0.00053	2.7e-05	6.1e-05	Duroc-JY	Duroc-SH	0.007 ± 0.004	0.439 ± 0.278	0.336 ± 0.23
MAG_2766	1408_1	SGB_481	d__Bacteria;p__Firmicutes_A;c__Clostridia;o__4C28d-15;f__CAG-917;g__CAG-349;s__CAG-349 sp003539515	0.0012	2.7e-05	0.00056	Duroc-JY	Duroc-SH	0.033 ± 0.025	0.378 ± 0.205	0.31 ± 0.206
MAG_2851	1408_1	SGB_481	d__Bacteria;p__Firmicutes_A;c__Clostridia;o__4C28d-15;f__CAG-917;g__CAG-349;s__CAG-349 sp003539515	0.00059	2.7e-05	6.1e-05	Duroc-JY	Duroc-SH	0.006 ± 0.003	0.391 ± 0.225	0.318 ± 0.213
MAG_3594	1408_1	SGB_481	d__Bacteria;p__Firmicutes_A;c__Clostridia;o__4C28d-15;f__CAG-917;g__CAG-349;s__CAG-349 sp003539515	0.00067	2.7e-05	0.00056	Duroc-JY	Duroc-SH	0.035 ± 0.019	0.539 ± 0.363	0.361 ± 0.236
MAG_3627	1408_1	SGB_481	d__Bacteria;p__Firmicutes_A;c__Clostridia;o__4C28d-15;f__CAG-917;g__CAG-349;s__CAG-349 sp003539515	0.00052	2.7e-05	6.1e-05	Duroc-JY	Duroc-SH	0.014 ± 0.019	0.4 ± 0.226	0.318 ± 0.214
MAG_3652	1408_1	SGB_481	d__Bacteria;p__Firmicutes_A;c__Clostridia;o__4C28d-15;f__CAG-917;g__CAG-349;s__CAG-349 sp003539515	0.00066	2.7e-05	0.00017	Duroc-JY	Duroc-SH	0.008 ± 0.004	0.386 ± 0.226	0.301 ± 0.203
MAG_3705	1408_1	SGB_481	d__Bacteria;p__Firmicutes_A;c__Clostridia;o__4C28d-15;f__CAG-917;g__CAG-349;s__CAG-349 sp003539515	0.00066	2.7e-05	0.0001	Duroc-JY	Duroc-SH	0.008 ± 0.004	0.385 ± 0.21	0.313 ± 0.215
MAG_3836	1408_1	SGB_481	d__Bacteria;p__Firmicutes_A;c__Clostridia;o__4C28d-15;f__CAG-917;g__CAG-349;s__CAG-349 sp003539515	0.00092	2.7e-05	0.00078	Duroc-JY	Duroc-SH	0.052 ± 0.023	0.459 ± 0.25	0.357 ± 0.229
MAG_3871	1408_1	SGB_481	d__Bacteria;p__Firmicutes_A;c__Clostridia;o__4C28d-15;f__CAG-917;g__CAG-349;s__CAG-349 sp003539515	0.0005	2.7e-05	3.5e-05	Duroc-JY	Duroc-SH	0.012 ± 0.004	0.406 ± 0.231	0.333 ± 0.223
MAG_3884	1408_1	SGB_481	d__Bacteria;p__Firmicutes_A;c__Clostridia;o__4C28d-15;f__CAG-917;g__CAG-349;s__CAG-349 sp003539515	0.00056	2.7e-05	0.0001	Duroc-JY	Duroc-SH	0.021 ± 0.006	0.411 ± 0.222	0.329 ± 0.212
MAG_4025	1408_1	SGB_481	d__Bacteria;p__Firmicutes_A;c__Clostridia;o__4C28d-15;f__CAG-917;g__CAG-349;s__CAG-349 sp003539515	0.0015	2.7e-05	0.0015	Duroc-JY	Duroc-SH	0.059 ± 0.062	0.573 ± 0.306	0.448 ± 0.296
MAG_4049	1408_1	SGB_481	d__Bacteria;p__Firmicutes_A;c__Clostridia;o__4C28d-15;f__CAG-917;g__CAG-349;s__CAG-349 sp003539515	0.0006	2.7e-05	0.0001	Duroc-JY	Duroc-SH	0.009 ± 0.005	0.394 ± 0.222	0.311 ± 0.204
MAG_4072	1408_1	SGB_481	d__Bacteria;p__Firmicutes_A;c__Clostridia;o__4C28d-15;f__CAG-917;g__CAG-349;s__CAG-349 sp003539515	0.00038	2.7e-05	3.5e-05	Duroc-JY	Duroc-SH	0.013 ± 0.008	0.532 ± 0.3	0.377 ± 0.241
MAG_4113	1408_1	SGB_481	d__Bacteria;p__Firmicutes_A;c__Clostridia;o__4C28d-15;f__CAG-917;g__CAG-349;s__CAG-349 sp003539515	0.00077	2.7e-05	0.00056	Duroc-JY	Duroc-SH	0.021 ± 0.013	0.429 ± 0.227	0.321 ± 0.212
MAG_4212	1408_1	SGB_481	d__Bacteria;p__Firmicutes_A;c__Clostridia;o__4C28d-15;f__CAG-917;g__CAG-349;s__CAG-349 sp003539515	0.00041	2.7e-05	8.7e-06	Duroc-JY	Duroc-SH	0.017 ± 0.004	0.411 ± 0.219	0.349 ± 0.2
MAG_4253	1408_1	SGB_481	d__Bacteria;p__Firmicutes_A;c__Clostridia;o__4C28d-15;f__CAG-917;g__CAG-349;s__CAG-349 sp003539515	0.00028	2.7e-05	0.00026	Duroc-JY	Duroc-SH	0.051 ± 0.012	0.571 ± 0.272	0.389 ± 0.232
MAG_4424	1408_1	SGB_481	d__Bacteria;p__Firmicutes_A;c__Clostridia;o__4C28d-15;f__CAG-917;g__CAG-349;s__CAG-349 sp003539515	0.00025	2.7e-05	0.0011	Duroc-JY	Duroc-SH	0.058 ± 0.042	0.544 ± 0.282	0.349 ± 0.255
MAG_4435	1408_1	SGB_481	d__Bacteria;p__Firmicutes_A;c__Clostridia;o__4C28d-15;f__CAG-917;g__CAG-349;s__CAG-349 sp003539515	0.0002	2.7e-05	0.0001	Duroc-JY	Duroc-SH	0.031 ± 0.016	0.46 ± 0.243	0.307 ± 0.208
MAG_4518	1408_1	SGB_481	d__Bacteria;p__Firmicutes_A;c__Clostridia;o__4C28d-15;f__CAG-917;g__CAG-349;s__CAG-349 sp003539515	0.00047	2.7e-05	8.7e-06	Duroc-JY	Duroc-SH	0.255 ± 0.06	1.267 ± 0.642	1.114 ± 0.452
MAG_5073	1408_1	SGB_481	d__Bacteria;p__Firmicutes_A;c__Clostridia;o__4C28d-15;f__CAG-917;g__CAG-349;s__CAG-349 sp003539515	0.00066	2.7e-05	0.00017	Duroc-JY	Duroc-SH	0.012 ± 0.004	0.41 ± 0.25	0.321 ± 0.22
MAG_5102	1408_1	SGB_481	d__Bacteria;p__Firmicutes_A;c__Clostridia;o__4C28d-15;f__CAG-917;g__CAG-349;s__CAG-349 sp003539515	0.00065	2.7e-05	0.00017	Duroc-JY	Duroc-SH	0.012 ± 0.007	0.411 ± 0.229	0.33 ± 0.217
MAG_5325	1408_1	SGB_481	d__Bacteria;p__Firmicutes_A;c__Clostridia;o__4C28d-15;f__CAG-917;g__CAG-349;s__CAG-349 sp003539515	0.00062	2.7e-05	6.1e-05	Duroc-JY	Duroc-SH	0.012 ± 0.004	0.439 ± 0.231	0.365 ± 0.233
MAG_5389	1408_1	SGB_481	d__Bacteria;p__Firmicutes_A;c__Clostridia;o__4C28d-15;f__CAG-917;g__CAG-349;s__CAG-349 sp003539515	0.00065	2.7e-05	0.00026	Duroc-JY	Duroc-SH	0.023 ± 0.028	0.479 ± 0.267	0.365 ± 0.244
MAG_5433	1408_1	SGB_481	d__Bacteria;p__Firmicutes_A;c__Clostridia;o__4C28d-15;f__CAG-917;g__CAG-349;s__CAG-349 sp003539515	0.00063	2.7e-05	0.00026	Duroc-JY	Duroc-SH	0.017 ± 0.004	0.443 ± 0.237	0.338 ± 0.219
MAG_5560	1408_1	SGB_481	d__Bacteria;p__Firmicutes_A;c__Clostridia;o__4C28d-15;f__CAG-917;g__CAG-349;s__CAG-349 sp003539515	0.00036	2.7e-05	1.7e-05	Duroc-JY	Duroc-SH	0.055 ± 0.036	0.514 ± 0.268	0.411 ± 0.236
MAG_5603	1408_1	SGB_481	d__Bacteria;p__Firmicutes_A;c__Clostridia;o__4C28d-15;f__CAG-917;g__CAG-349;s__CAG-349 sp003539515	0.0059	0.0008	0.0055	Duroc-JY	Duroc-SH	0.161 ± 0.07	0.496 ± 0.284	0.411 ± 0.223
MAG_5815	1408_1	SGB_481	d__Bacteria;p__Firmicutes_A;c__Clostridia;o__4C28d-15;f__CAG-917;g__CAG-349;s__CAG-349 sp003539515	0.0003	2.7e-05	1.7e-05	Duroc-JY	Duroc-SH	0.011 ± 0.006	0.491 ± 0.254	0.365 ± 0.237
MAG_6333	1408_1	SGB_481	d__Bacteria;p__Firmicutes_A;c__Clostridia;o__4C28d-15;f__CAG-917;g__CAG-349;s__CAG-349 sp003539515	0.00044	2.7e-05	0.00026	Duroc-JY	Duroc-SH	0.046 ± 0.016	0.397 ± 0.206	0.287 ± 0.19
MAG_4766	1412_0	SGB_486	d__Bacteria;p__Firmicutes_A;c__Clostridia;o__4C28d-15;f__CAG-314;g__CAG-1435;s__	0.00049	5.4e-05	8.7e-06	Duroc-JY	Duroc-SH	0.047 ± 0.02	0.498 ± 0.319	0.441 ± 0.289
MAG_267	1418_2	SGB_494	d__Bacteria;p__Firmicutes_A;c__Clostridia;o__4C28d-15;f__UBA3700;g__;s__	1.2e-06	2.7e-05	8.7e-06	Wild Boar	Wild Boar	1.039 ± 0.227	0.2 ± 0.1	0.107 ± 0.095
MAG_103	1419_0	SGB_496	d__Bacteria;p__Firmicutes_A;c__Clostridia;o__Oscillospirales;f__Ruminococcaceae;g__QANG01;s__	7.7e-05	2.7e-05	8.7e-06	Wild Boar	Wild Boar	0.609 ± 0.189	0.104 ± 0.031	0.081 ± 0.025
MAG_6263	1420_0	SGB_498	d__Bacteria;p__Firmicutes_A;c__Clostridia;o__Oscillospirales;f__Ruminococcaceae;g__QANG01;s__	0.00014	2.7e-05	8.7e-06	Wild Boar	Wild Boar	0.332 ± 0.139	0.091 ± 0.022	0.107 ± 0.026
MAG_27	1001_1	SGB_5	d__Bacteria;p__Firmicutes_A;c__Clostridia;o__Monoglobales;f__;g__;s__	0.0014	0.008	0.0001	Wild Boar	Wild Boar	0.095 ± 0.03	0.055 ± 0.029	0.042 ± 0.012
MAG_398	1423_0	SGB_501	d__Bacteria;p__Firmicutes_A;c__Clostridia;o__Oscillospirales;f__CAG-272;g__;s__	2.2e-06	2.7e-05	8.7e-06	Wild Boar	Wild Boar	0.299 ± 0.056	0.111 ± 0.041	0.065 ± 0.024
MAG_5850	1425_0	SGB_503	d__Bacteria;p__Verrucomicrobiota;c__Verrucomicrobiae;o__Opitutales;f__CAG-312;g__CAG-312;s__	0.0027	0.00051	0.0015	Duroc-JY	Duroc-SH	0.047 ± 0.02	0.325 ± 0.273	0.232 ± 0.177
MAG_4533	1426_1	SGB_504	d__Bacteria;p__Firmicutes_A;c__Clostridia;o__4C28d-15;f__CAG-917;g__CAG-917;s__	0.00041	2.7e-05	0.0087	Duroc-JY	Duroc-SH	0.05 ± 0.015	0.582 ± 0.321	0.385 ± 0.439
MAG_799	1428_0	SGB_507	d__Bacteria;p__Firmicutes_A;c__Clostridia;o__4C28d-15;f__CAG-1252;g__;s__	0.00023	2.7e-05	8.7e-06	Duroc-JY	Duroc-SH	0.247 ± 0.12	4.266 ± 2.331	4.466 ± 1.357
MAG_609	104_0	SGB_51	d__Bacteria;p__Actinobacteriota;c__Actinobacteria;o__Mycobacteriales;f__Mycobacteriaceae;g__Dietzia;s__	0.00069	0.00011	8.7e-06	Wild Boar	Wild Boar	0.038 ± 0.036	0.005 ± 0.004	0.005 ± 0.002
MAG_324	143_2	SGB_510	d__Bacteria;p__Verrucomicrobiota;c__Verrucomicrobiae;o__Verrucomicrobiales;f__Akkermansiaceae;g__Akkermansia;s__	0.002	0.0017	0.0001	Wild Boar	Wild Boar	1.184 ± 2.595	0.054 ± 0.045	0.041 ± 0.026
MAG_4651	1431_0	SGB_513	d__Bacteria;p__Firmicutes_A;c__Clostridia;o__4C28d-15;f__CAG-552;g__UBA10677;s__	0.0042	0.0024	0.00038	Duroc-JY	Duroc-SH	0.077 ± 0.019	0.426 ± 0.333	0.386 ± 0.246
MAG_3665	1432_0	SGB_514	d__Bacteria;p__Firmicutes_A;c__Clostridia;o__Oscillospirales;f__Acutalibacteraceae;g__CAG-180;s__	0.00011	0.00011	0.002	Wild Boar	Wild Boar	0.071 ± 0.027	0.025 ± 0.008	0.034 ± 0.008
MAG_5799	1434_1	SGB_516	d__Bacteria;p__Fibrobacterota;c__Fibrobacteria;o__Fibrobacterales;f__Fibrobacteraceae;g__Fibrobacter;s__Fibrobacter sp900142475	4.6e-06	2.7e-05	0.0015	Duroc-JY	Duroc-SH	0.023 ± 0.013	0.183 ± 0.1	0.073 ± 0.049
MAG_5472	1435_1	SGB_517	d__Bacteria;p__Fibrobacterota;c__Fibrobacteria;o__Fibrobacterales;f__Fibrobacteraceae;g__Fibrobacter_A;s__Fibrobacter_A sp002797675	3e-06	2.7e-05	0.00026	Duroc-JY	Duroc-SH	0.025 ± 0.019	1.561 ± 0.955	0.492 ± 0.748
MAG_6047	1435_1	SGB_517	d__Bacteria;p__Fibrobacterota;c__Fibrobacteria;o__Fibrobacterales;f__Fibrobacteraceae;g__Fibrobacter_A;s__Fibrobacter_A sp002797675	5.5e-06	2.7e-05	0.002	Duroc-JY	Duroc-SH	0.034 ± 0.021	1.365 ± 0.844	0.418 ± 0.616
MAG_5112	1437_1	SGB_519	d__Bacteria;p__Fibrobacterota;c__Fibrobacteria;o__Fibrobacterales;f__Fibrobacteraceae;g__Fibrobacter_A;s__Fibrobacter_A intestinalis	0.00021	2.7e-05	0.00017	Duroc-JY	Duroc-SH	0.029 ± 0.015	0.862 ± 0.773	0.508 ± 0.594
MAG_6012	1437_1	SGB_519	d__Bacteria;p__Fibrobacterota;c__Fibrobacteria;o__Fibrobacterales;f__Fibrobacteraceae;g__Fibrobacter_A;s__Fibrobacter_A intestinalis	0.00022	2.7e-05	0.00017	Duroc-JY	Duroc-SH	0.034 ± 0.016	0.708 ± 0.619	0.435 ± 0.496
MAG_5862	1438_1	SGB_520	d__Bacteria;p__Myxococcota;c__Bradimonadia;o__Bradymonadales;f__UBA4248;g__UBA4248;s__	6.2e-05	2.7e-05	0.0011	Duroc-JY	Duroc-SH	0.059 ± 0.032	0.235 ± 0.058	0.165 ± 0.08
MAG_290	144_1	SGB_522	d__Bacteria;p__Verrucomicrobiota;c__Verrucomicrobiae;o__Verrucomicrobiales;f__Akkermansiaceae;g__Akkermansia;s__	2.8e-06	0.0008	8.7e-06	Wild Boar	Wild Boar	0.621 ± 0.973	0.017 ± 0.012	0.006 ± 0.002
MAG_461	144_1	SGB_522	d__Bacteria;p__Verrucomicrobiota;c__Verrucomicrobiae;o__Verrucomicrobiales;f__Akkermansiaceae;g__Akkermansia;s__	2.6e-05	2.7e-05	8.7e-06	Wild Boar	Wild Boar	0.781 ± 0.385	0.077 ± 0.042	0.054 ± 0.013
MAG_559	144_1	SGB_522	d__Bacteria;p__Verrucomicrobiota;c__Verrucomicrobiae;o__Verrucomicrobiales;f__Akkermansiaceae;g__Akkermansia;s__	0.00047	0.0034	6.1e-05	Wild Boar	Wild Boar	0.468 ± 0.941	0.013 ± 0.015	0.003 ± 0.001
MAG_1607	144_1	SGB_522	d__Bacteria;p__Verrucomicrobiota;c__Verrucomicrobiae;o__Verrucomicrobiales;f__Akkermansiaceae;g__Akkermansia;s__	4e-05	0.0008	8.7e-06	Wild Boar	Wild Boar	0.088 ± 0.06	0.016 ± 0.018	0.003 ± 0.002
MAG_2284	144_1	SGB_522	d__Bacteria;p__Verrucomicrobiota;c__Verrucomicrobiae;o__Verrucomicrobiales;f__Akkermansiaceae;g__Akkermansia;s__	4.7e-05	0.0012	8.7e-06	Wild Boar	Wild Boar	0.083 ± 0.065	0.016 ± 0.017	0.004 ± 0.002
MAG_3344	144_1	SGB_522	d__Bacteria;p__Verrucomicrobiota;c__Verrucomicrobiae;o__Verrucomicrobiales;f__Akkermansiaceae;g__Akkermansia;s__	4.7e-05	0.0061	8.7e-06	Wild Boar	Wild Boar	0.123 ± 0.102	0.022 ± 0.02	0.007 ± 0.002
MAG_3410	144_1	SGB_522	d__Bacteria;p__Verrucomicrobiota;c__Verrucomicrobiae;o__Verrucomicrobiales;f__Akkermansiaceae;g__Akkermansia;s__	9.9e-06	0.0017	8.7e-06	Wild Boar	Wild Boar	0.106 ± 0.08	0.026 ± 0.021	0.008 ± 0.003
MAG_2543	144_2	SGB_523	d__Bacteria;p__Verrucomicrobiota;c__Verrucomicrobiae;o__Verrucomicrobiales;f__Akkermansiaceae;g__Akkermansia;s__	0.00044	0.0017	1.7e-05	Wild Boar	Wild Boar	0.092 ± 0.025	0.05 ± 0.02	0.037 ± 0.011
MAG_1493	1440_1	SGB_524	d__Bacteria;p__Myxococcota;c__Bradimonadia;o__Bradymonadales;f__UBA4248;g__UBA4248;s__	0.00052	2.7e-05	8.7e-06	Duroc-JY	Duroc-SH	0.025 ± 0.014	1.636 ± 1.066	1.82 ± 1.255
MAG_922	1442_1	SGB_526	d__Bacteria;p__Firmicutes;c__Bacilli;o__RFN20;f__CAG-826;g__UBA4951;s__	9.1e-05	5.4e-05	8.7e-06	Duroc-JY	Duroc-SH	0.031 ± 0.022	1.043 ± 1.243	1.987 ± 1.698
MAG_920	1443_0	SGB_527	d__Bacteria;p__Firmicutes;c__Bacilli;o__RFN20;f__CAG-826;g__UBA4951;s__	0.00031	0.00011	1.7e-05	Duroc-JY	Duroc-SH	0.026 ± 0.022	0.458 ± 0.74	0.439 ± 0.301
MAG_929	1445_1	SGB_529	d__Bacteria;p__Firmicutes;c__Bacilli;o__RFN20;f__CAG-826;g__UBA733;s__	0.00052	2.7e-05	8.7e-06	Duroc-JY	Duroc-SH	0.028 ± 0.014	1.343 ± 0.93	1.142 ± 0.422
MAG_4133	1445_1	SGB_529	d__Bacteria;p__Firmicutes;c__Bacilli;o__RFN20;f__CAG-826;g__UBA733;s__	0.00036	2.7e-05	8.7e-06	Duroc-JY	Duroc-SH	0.026 ± 0.015	0.531 ± 0.355	0.662 ± 0.21
MAG_4545	1445_1	SGB_529	d__Bacteria;p__Firmicutes;c__Bacilli;o__RFN20;f__CAG-826;g__UBA733;s__	0.00035	2.7e-05	8.7e-06	Duroc-JY	Duroc-SH	0.063 ± 0.035	0.875 ± 0.559	1.043 ± 0.287
MAG_5065	1041_1	SGB_53	d__Bacteria;p__Firmicutes_A;c__Clostridia;o__Peptostreptococcales;f__Anaerovoracaceae;g__CAG-145;s__	0.00011	0.008	8.7e-06	Duroc-JY	Duroc-SH	0.283 ± 0.098	0.461 ± 0.141	0.58 ± 0.097
MAG_6316	1446_1	SGB_530	d__Bacteria;p__Firmicutes;c__Bacilli;o__Erysipelotrichales;f__Erysipelotrichaceae;g__Solobacterium;s__Solobacterium timonensis	0.0023	2.7e-05	0.0015	Wild Boar	Duroc-SH	0.142 ± 0.066	0.059 ± 0.017	0.154 ± 0.429
MAG_861	1447_1	SGB_531	d__Bacteria;p__Firmicutes;c__Bacilli;o__RFN20;f__CAG-826;g__UBA733;s__	2.3e-05	2.7e-05	0.0026	Duroc-JY	Duroc-SH	0.062 ± 0.037	0.82 ± 0.631	0.314 ± 0.334
MAG_3962	1448_0	SGB_532	d__Bacteria;p__Firmicutes;c__Bacilli;o__RFN20;f__CAG-826;g__UBA733;s__	0.00053	2.7e-05	3.5e-05	Duroc-JY	Duroc-SH	0.041 ± 0.017	0.714 ± 0.619	0.464 ± 0.317
MAG_911	1449_1	SGB_533	d__Bacteria;p__Firmicutes;c__Bacilli;o__RFN20;f__CAG-826;g__UBA733;s__	0.00041	5.4e-05	3.5e-05	Duroc-JY	Duroc-SH	0.033 ± 0.025	1.054 ± 0.995	0.669 ± 0.561
MAG_758	1450_1	SGB_535	d__Bacteria;p__Firmicutes;c__Bacilli;o__RFN20;f__CAG-826;g__UBA733;s__	0.00052	2.7e-05	8.7e-06	Duroc-JY	Duroc-SH	0.016 ± 0.011	0.653 ± 0.396	0.649 ± 0.34
MAG_862	1450_1	SGB_535	d__Bacteria;p__Firmicutes;c__Bacilli;o__RFN20;f__CAG-826;g__UBA733;s__	0.00051	2.7e-05	8.7e-06	Duroc-JY	Duroc-SH	0.022 ± 0.015	0.75 ± 0.592	0.704 ± 0.371
MAG_926	1450_1	SGB_535	d__Bacteria;p__Firmicutes;c__Bacilli;o__RFN20;f__CAG-826;g__UBA733;s__	0.00049	2.7e-05	8.7e-06	Duroc-JY	Duroc-SH	0.035 ± 0.019	1.15 ± 0.842	1.159 ± 0.556
MAG_2615	1450_1	SGB_535	d__Bacteria;p__Firmicutes;c__Bacilli;o__RFN20;f__CAG-826;g__UBA733;s__	0.00043	2.7e-05	8.7e-06	Duroc-JY	Duroc-SH	0.075 ± 0.033	0.86 ± 0.313	0.795 ± 0.387
MAG_2733	1450_1	SGB_535	d__Bacteria;p__Firmicutes;c__Bacilli;o__RFN20;f__CAG-826;g__UBA733;s__	0.00053	2.7e-05	8.7e-06	Duroc-JY	Duroc-SH	0.047 ± 0.017	0.48 ± 0.209	0.477 ± 0.246
MAG_5110	1450_1	SGB_535	d__Bacteria;p__Firmicutes;c__Bacilli;o__RFN20;f__CAG-826;g__UBA733;s__	0.00053	2.7e-05	8.7e-06	Duroc-JY	Duroc-SH	0.16 ± 0.04	0.767 ± 0.275	0.731 ± 0.307
MAG_5498	1450_1	SGB_535	d__Bacteria;p__Firmicutes;c__Bacilli;o__RFN20;f__CAG-826;g__UBA733;s__	0.00059	2.7e-05	3.5e-05	Duroc-JY	Duroc-SH	0.172 ± 0.055	0.783 ± 0.365	0.696 ± 0.374
MAG_5727	1450_1	SGB_535	d__Bacteria;p__Firmicutes;c__Bacilli;o__RFN20;f__CAG-826;g__UBA733;s__	0.0018	2.7e-05	0.002	Duroc-JY	Duroc-SH	0.275 ± 0.082	0.62 ± 0.212	0.692 ± 0.279
MAG_591	1456_1	SGB_541	d__Bacteria;p__Proteobacteria;c__Gammaproteobacteria;o__Burkholderiales;f__Rhodocyclaceae;g__;s__	0.002	0.00032	0.00026	Duroc-JY	Duroc-SH	0.084 ± 0.05	0.438 ± 0.584	0.328 ± 0.219
MAG_2623	1456_1	SGB_541	d__Bacteria;p__Proteobacteria;c__Gammaproteobacteria;o__Burkholderiales;f__Rhodocyclaceae;g__;s__	1.7e-06	2.7e-05	0.002	Duroc-JY	Duroc-SH	0.075 ± 0.012	0.468 ± 0.143	0.221 ± 0.113
MAG_4377	1457_2	SGB_543	d__Bacteria;p__Proteobacteria;c__Gammaproteobacteria;o__Enterobacterales;f__Pasteurellaceae;g__Basfia;s__	0.00011	0.00032	8.7e-06	Duroc-JY	Duroc-SH	0.041 ± 0.025	0.188 ± 0.119	0.357 ± 0.233
MAG_4444	1459_0	SGB_545	d__Bacteria;p__Firmicutes_A;c__Clostridia;o__Oscillospirales;f__Oscillospiraceae;g__UBA5446;s__	0.00012	0.00011	1.7e-05	Wild Boar	Wild Boar	0.483 ± 0.266	0.097 ± 0.035	0.076 ± 0.033
MAG_110	1461_0	SGB_548	d__Bacteria;p__Firmicutes_A;c__Clostridia;o__Christensenellales;f__QAND01;g__;s__	4.4e-06	0.0017	8.7e-06	Wild Boar	Wild Boar	0.088 ± 0.033	0.041 ± 0.016	0.023 ± 0.007
MAG_1042	1462_0	SGB_549	d__Bacteria;p__Firmicutes_A;c__Clostridia;o__Christensenellales;f__QALW01;g__;s__	0.0069	0.0034	0.0087	Duroc-JY	Duroc-SH	0.154 ± 0.018	0.243 ± 0.069	0.543 ± 1.121
MAG_2607	1465_1	SGB_552	d__Bacteria;p__Planctomycetota;c__Planctomycetes;o__Pirellulales;f__Thermoguttaceae;g__;s__	0.00056	2.7e-05	1.7e-05	Duroc-JY	Duroc-SH	0.088 ± 0.034	0.305 ± 0.098	0.359 ± 0.179
MAG_5315	1465_2	SGB_553	d__Bacteria;p__Planctomycetota;c__Planctomycetes;o__Pirellulales;f__Thermoguttaceae;g__;s__	0.0029	0.0034	0.00056	Wild Boar	Wild Boar	0.117 ± 0.059	0.026 ± 0.028	0.016 ± 0.012
MAG_349	1468_0	SGB_556	d__Bacteria;p__Proteobacteria;c__Gammaproteobacteria;o__Diplorickettsiales;f__Diplorickettsiaceae;g__Rickettsiella;s__	0.00075	0.00011	1.7e-05	Wild Boar	Wild Boar	1.361 ± 2.769	0.083 ± 0.019	0.079 ± 0.017
MAG_5900	1469_0	SGB_557	d__Bacteria;p__Firmicutes_A;c__Clostridia;o__Oscillospirales;f__CAG-272;g__;s__	8.9e-05	2.7e-05	0.0026	Duroc-JY	Duroc-SH	0.328 ± 0.088	0.795 ± 0.164	0.628 ± 0.304
MAG_71	147_0	SGB_558	d__Bacteria;p__Firmicutes_A;c__Clostridia;o__Oscillospirales;f__Ruminococcaceae;g__;s__	0.00035	0.00032	0.00026	Wild Boar	Wild Boar	0.208 ± 0.091	0.08 ± 0.035	0.063 ± 0.039
MAG_540	1044_0	SGB_56	d__Bacteria;p__Firmicutes_A;c__Clostridia;o__Peptostreptococcales;f__Anaerovoracaceae;g__CAG-145;s__	0.00036	2.7e-05	8.7e-06	Wild Boar	Wild Boar	2.747 ± 2.1	0.138 ± 0.051	0.169 ± 0.078
MAG_849	1476_1	SGB_566	d__Bacteria;p__Proteobacteria;c__Alphaproteobacteria;o__Rs-D84;f__Rs-D84;g__Rs-D84;s__	0.00045	2.7e-05	8.7e-06	Duroc-JY	Duroc-SH	0.007 ± 0.005	0.446 ± 1.085	0.214 ± 0.146
MAG_1142	1476_1	SGB_566	d__Bacteria;p__Proteobacteria;c__Alphaproteobacteria;o__Rs-D84;f__Rs-D84;g__Rs-D84;s__	0.00013	0.00032	3.5e-05	Duroc-JY	Duroc-SH	0.02 ± 0.016	0.14 ± 0.142	0.245 ± 0.184
MAG_1426	1476_1	SGB_566	d__Bacteria;p__Proteobacteria;c__Alphaproteobacteria;o__Rs-D84;f__Rs-D84;g__Rs-D84;s__	0.00027	2.7e-05	8.7e-06	Duroc-JY	Duroc-SH	0.011 ± 0.005	0.153 ± 0.138	0.106 ± 0.065
MAG_1452	1476_1	SGB_566	d__Bacteria;p__Proteobacteria;c__Alphaproteobacteria;o__Rs-D84;f__Rs-D84;g__Rs-D84;s__	1.9e-06	2.7e-05	0.0043	Duroc-JY	Duroc-SH	0.009 ± 0.006	0.152 ± 0.169	0.023 ± 0.014
MAG_2138	1476_1	SGB_566	d__Bacteria;p__Proteobacteria;c__Alphaproteobacteria;o__Rs-D84;f__Rs-D84;g__Rs-D84;s__	2.2e-06	2.7e-05	0.0055	Duroc-JY	Duroc-SH	0.019 ± 0.011	0.138 ± 0.176	0.036 ± 0.012
MAG_3133	1476_1	SGB_566	d__Bacteria;p__Proteobacteria;c__Alphaproteobacteria;o__Rs-D84;f__Rs-D84;g__Rs-D84;s__	1e-05	2.7e-05	8.7e-06	Duroc-JY	Duroc-SH	0.01 ± 0.005	0.258 ± 0.209	0.656 ± 0.483
MAG_3678	1476_1	SGB_566	d__Bacteria;p__Proteobacteria;c__Alphaproteobacteria;o__Rs-D84;f__Rs-D84;g__Rs-D84;s__	0.00014	0.00019	0.0069	Duroc-JY	Duroc-SH	0.042 ± 0.062	0.414 ± 0.362	0.15 ± 0.107
MAG_4082	1476_1	SGB_566	d__Bacteria;p__Proteobacteria;c__Alphaproteobacteria;o__Rs-D84;f__Rs-D84;g__Rs-D84;s__	0.0015	0.00011	0.00026	Duroc-JY	Duroc-SH	0.011 ± 0.007	0.138 ± 0.16	0.067 ± 0.044
MAG_5220	1476_1	SGB_566	d__Bacteria;p__Proteobacteria;c__Alphaproteobacteria;o__Rs-D84;f__Rs-D84;g__Rs-D84;s__	3e-05	2.7e-05	8.7e-06	Duroc-JY	Duroc-SH	0.056 ± 0.022	0.364 ± 0.154	0.216 ± 0.097
MAG_5353	1476_1	SGB_566	d__Bacteria;p__Proteobacteria;c__Alphaproteobacteria;o__Rs-D84;f__Rs-D84;g__Rs-D84;s__	0.0015	0.0008	0.0011	Duroc-JY	Duroc-SH	0.033 ± 0.014	0.135 ± 0.12	0.074 ± 0.03
MAG_5380	1476_1	SGB_566	d__Bacteria;p__Proteobacteria;c__Alphaproteobacteria;o__Rs-D84;f__Rs-D84;g__Rs-D84;s__	6.5e-07	2.7e-05	0.00038	Duroc-JY	Duroc-SH	0.019 ± 0.014	0.232 ± 0.165	0.068 ± 0.053
MAG_674	1479_1	SGB_569	d__Bacteria;p__Verrucomicrobiota_A;c__Chlamydiia;o__Chlamydiales;f__Chlamydiaceae;g__Chlamydia;s__Chlamydia suis	0.00034	2.7e-05	8.7e-06	Duroc-JY	Duroc-SH	0.056 ± 0.032	0.624 ± 0.233	0.54 ± 0.198
MAG_6290	1479_1	SGB_569	d__Bacteria;p__Verrucomicrobiota_A;c__Chlamydiia;o__Chlamydiales;f__Chlamydiaceae;g__Chlamydia;s__Chlamydia suis	0.0001	2.7e-05	8.7e-06	Duroc-JY	Duroc-SH	0.011 ± 0.009	0.157 ± 0.037	0.196 ± 0.059
MAG_1215	1045_1	SGB_57	d__Bacteria;p__Firmicutes_A;c__Clostridia;o__Peptostreptococcales;f__Anaerovoracaceae;g__;s__	0.00011	5.4e-05	8.7e-06	Duroc-JY	Duroc-SH	0.084 ± 0.029	0.202 ± 0.074	0.239 ± 0.059
MAG_2577	1045_1	SGB_57	d__Bacteria;p__Firmicutes_A;c__Clostridia;o__Peptostreptococcales;f__Anaerovoracaceae;g__;s__	2.9e-06	0.00019	8.7e-06	Duroc-JY	Duroc-SH	0.089 ± 0.024	0.157 ± 0.047	0.225 ± 0.044
MAG_1854	1485_1	SGB_578	d__Bacteria;p__Proteobacteria;c__Gammaproteobacteria;o__Pseudomonadales;f__Moraxellaceae;g__Psychrobacter;s__Psychrobacter sp001652315	0.00075	0.00011	1.7e-05	Wild Boar	Wild Boar	0.013 ± 0.007	0.002 ± 0.002	0.002 ± 0.001
MAG_6011	1489_1	SGB_584	d__Bacteria;p__Firmicutes;c__Bacilli;o__ML615J-28;f__CAG-313;g__CAG-313;s__CAG-313 sp003539625	0.00071	2.7e-05	6.1e-05	Duroc-JY	Duroc-SH	0.189 ± 0.089	0.968 ± 0.648	0.916 ± 0.645
MAG_3676	1490_1	SGB_586	d__Bacteria;p__Patescibacteria;c__Saccharimonadia;o__Saccharimonadales;f__Saccharimonadaceae;g__UBA2866;s__	0.0016	2.7e-05	0.00078	Duroc-JY	Duroc-SH	0.017 ± 0.012	0.133 ± 0.066	0.128 ± 0.094
MAG_4866	1492_1	SGB_588	d__Bacteria;p__Firmicutes_A;c__Clostridia;o__Peptostreptococcales;f__Anaerovoracaceae;g__S5-A14a;s__S5-A14a sp900112915	0.00014	5.4e-05	1.7e-05	Wild Boar	Wild Boar	0.085 ± 0.034	0.025 ± 0.012	0.03 ± 0.011
MAG_62	1047_0	SGB_59	d__Bacteria;p__Firmicutes_A;c__Clostridia;o__Peptostreptococcales;f__Anaerovoracaceae;g__;s__	0.00064	0.00011	8.7e-06	Wild Boar	Wild Boar	0.088 ± 0.039	0.026 ± 0.013	0.025 ± 0.008
MAG_891	1496_1	SGB_592	d__Bacteria;p__Patescibacteria;c__Saccharimonadia;o__Saccharimonadales;f__Saccharimonadaceae;g__UBA2834;s__	2.3e-05	2.7e-05	8.7e-06	Duroc-JY	Duroc-SH	0.105 ± 0.079	1.424 ± 0.569	0.943 ± 0.364
MAG_1269	1496_1	SGB_592	d__Bacteria;p__Patescibacteria;c__Saccharimonadia;o__Saccharimonadales;f__Saccharimonadaceae;g__UBA2834;s__	8e-06	2.7e-05	8.7e-06	Duroc-JY	Duroc-SH	0.007 ± 0.006	0.252 ± 0.108	0.124 ± 0.098
MAG_1541	1496_1	SGB_592	d__Bacteria;p__Patescibacteria;c__Saccharimonadia;o__Saccharimonadales;f__Saccharimonadaceae;g__UBA2834;s__	5.3e-06	2.7e-05	8.7e-06	Duroc-JY	Duroc-SH	0.044 ± 0.032	0.52 ± 0.154	0.337 ± 0.137
MAG_2557	1496_1	SGB_592	d__Bacteria;p__Patescibacteria;c__Saccharimonadia;o__Saccharimonadales;f__Saccharimonadaceae;g__UBA2834;s__	3.7e-06	0.0012	8.7e-06	Duroc-JY	Duroc-SH	0.355 ± 0.262	0.922 ± 0.27	1.483 ± 0.399
MAG_2574	1496_1	SGB_592	d__Bacteria;p__Patescibacteria;c__Saccharimonadia;o__Saccharimonadales;f__Saccharimonadaceae;g__UBA2834;s__	0.00073	2.7e-05	0.0034	Duroc-JY	Duroc-SH	0.298 ± 0.071	0.558 ± 0.099	0.664 ± 0.242
MAG_3488	1496_1	SGB_592	d__Bacteria;p__Patescibacteria;c__Saccharimonadia;o__Saccharimonadales;f__Saccharimonadaceae;g__UBA2834;s__	0.00012	2.7e-05	0.0001	Duroc-JY	Duroc-SH	0.354 ± 0.101	0.892 ± 0.227	0.717 ± 0.228
MAG_4104	1496_1	SGB_592	d__Bacteria;p__Patescibacteria;c__Saccharimonadia;o__Saccharimonadales;f__Saccharimonadaceae;g__;s__	0.00039	2.7e-05	3.5e-05	Duroc-JY	Duroc-SH	0.064 ± 0.032	0.575 ± 0.241	0.517 ± 0.426
MAG_4115	1496_1	SGB_592	d__Bacteria;p__Patescibacteria;c__Saccharimonadia;o__Saccharimonadales;f__Saccharimonadaceae;g__UBA2834;s__	3.3e-06	2.7e-05	0.00026	Duroc-JY	Duroc-SH	0.234 ± 0.069	0.894 ± 0.316	0.502 ± 0.158
MAG_5070	1496_1	SGB_592	d__Bacteria;p__Patescibacteria;c__Saccharimonadia;o__Saccharimonadales;f__Saccharimonadaceae;g__UBA2834;s__	3e-05	2.7e-05	8.7e-06	Duroc-JY	Duroc-SH	0.009 ± 0.004	0.26 ± 0.099	0.167 ± 0.135
MAG_5920	1496_1	SGB_592	d__Bacteria;p__Patescibacteria;c__Saccharimonadia;o__Saccharimonadales;f__Saccharimonadaceae;g__;s__	0.0005	2.7e-05	8.7e-06	Duroc-JY	Duroc-SH	0.011 ± 0.01	0.918 ± 0.627	0.952 ± 0.527
MAG_1526	1497_1	SGB_593	d__Bacteria;p__Patescibacteria;c__Saccharimonadia;o__Saccharimonadales;f__Saccharimonadaceae;g__;s__	0.00012	2.7e-05	8.7e-06	Duroc-JY	Duroc-SH	0.013 ± 0.006	0.119 ± 0.04	0.157 ± 0.058
MAG_1728	1497_1	SGB_593	d__Bacteria;p__Patescibacteria;c__Saccharimonadia;o__Saccharimonadales;f__Saccharimonadaceae;g__UBA2834;s__	3e-05	2.7e-05	8.7e-06	Duroc-JY	Duroc-SH	0.011 ± 0.008	0.39 ± 0.317	0.817 ± 0.475
MAG_1740	1497_1	SGB_593	d__Bacteria;p__Patescibacteria;c__Saccharimonadia;o__Saccharimonadales;f__Saccharimonadaceae;g__UBA2834;s__	0.00061	5.4e-05	8.7e-06	Duroc-JY	Duroc-SH	0.057 ± 0.022	0.53 ± 0.444	0.547 ± 0.534
MAG_1870	1497_1	SGB_593	d__Bacteria;p__Patescibacteria;c__Saccharimonadia;o__Saccharimonadales;f__Saccharimonadaceae;g__UBA2834;s__	7.3e-05	2.7e-05	8.7e-06	Duroc-JY	Duroc-SH	0.044 ± 0.007	0.398 ± 0.113	0.303 ± 0.099
MAG_2140	1497_1	SGB_593	d__Bacteria;p__Patescibacteria;c__Saccharimonadia;o__Saccharimonadales;f__Saccharimonadaceae;g__;s__	0.00022	2.7e-05	0.0001	Duroc-JY	Duroc-SH	0.03 ± 0.02	0.173 ± 0.08	0.15 ± 0.128
MAG_3383	1497_1	SGB_593	d__Bacteria;p__Patescibacteria;c__Saccharimonadia;o__Saccharimonadales;f__Saccharimonadaceae;g__UBA2834;s__	1.3e-05	2.7e-05	8.7e-06	Duroc-JY	Duroc-SH	0.008 ± 0.005	0.134 ± 0.071	0.067 ± 0.035
MAG_3675	1497_1	SGB_593	d__Bacteria;p__Patescibacteria;c__Saccharimonadia;o__Saccharimonadales;f__Saccharimonadaceae;g__;s__	0.00047	2.7e-05	8.7e-06	Duroc-JY	Duroc-SH	0.021 ± 0.017	0.673 ± 0.387	0.846 ± 0.623
MAG_4022	1497_1	SGB_593	d__Bacteria;p__Patescibacteria;c__Saccharimonadia;o__Saccharimonadales;f__Saccharimonadaceae;g__UBA2834;s__	0.00053	2.7e-05	8.7e-06	Duroc-JY	Duroc-SH	0.051 ± 0.01	0.411 ± 0.129	0.441 ± 0.233
MAG_4380	1499_1	SGB_595	d__Archaea;p__Thermoplasmatota;c__Thermoplasmata;o__Methanomassiliicoccales;f__Methanomethylophilaceae;g__;s__	0.00055	2.7e-05	0.0087	Duroc-JY	Duroc-SH	0.026 ± 0.017	1.12 ± 1.044	0.609 ± 0.867
MAG_2975	15_1	SGB_596	d__Bacteria;p__Firmicutes;c__Bacilli;o__Bacillales_A;f__Planococcaceae;g__Paenisporosarcina;s__Paenisporosarcina psychrotolerans	0.00053	2.7e-05	8.7e-06	Duroc-JY	Duroc-SH	0.038 ± 0.02	0.359 ± 0.136	0.379 ± 0.237
MAG_3267	15_1	SGB_596	d__Bacteria;p__Firmicutes;c__Bacilli;o__Bacillales_A;f__Planococcaceae;g__Paenisporosarcina;s__Paenisporosarcina psychrotolerans	0.00077	2.7e-05	6.1e-05	Duroc-JY	Duroc-SH	0.063 ± 0.011	0.255 ± 0.084	0.295 ± 0.196
MAG_4376	1500_1	SGB_598	d__Archaea;p__Thermoplasmatota;c__Thermoplasmata;o__Methanomassiliicoccales;f__Methanomethylophilaceae;g__Methanomethylophilus;s__Methanomethylophilus alvus	0.00045	2.7e-05	8.7e-06	Duroc-JY	Duroc-SH	0.105 ± 0.037	1.12 ± 0.778	1.099 ± 0.401
MAG_4403	1048_1	SGB_60	d__Bacteria;p__Firmicutes_A;c__Clostridia;o__Peptostreptococcales;f__Anaerovoracaceae;g__Eubacterium_A;s__Eubacterium_A sp900321685	3.3e-06	2.7e-05	6.1e-05	Wild Boar	Wild Boar	0.124 ± 0.073	0.023 ± 0.004	0.036 ± 0.016
MAG_780	1502_1	SGB_600	d__Archaea;p__Thermoplasmatota;c__Thermoplasmata;o__Methanomassiliicoccales;f__Methanomethylophilaceae;g__ISO4-G1;s__	4.3e-06	2.7e-05	0.00056	Duroc-JY	Duroc-SH	0.232 ± 0.071	1.1 ± 0.57	0.59 ± 0.234
MAG_2440	1502_1	SGB_600	d__Archaea;p__Thermoplasmatota;c__Thermoplasmata;o__Methanomassiliicoccales;f__Methanomethylophilaceae;g__;s__	0.00035	5.4e-05	0.0015	Duroc-JY	Duroc-SH	0.359 ± 0.102	1.167 ± 0.495	0.841 ± 0.391
MAG_249	1502_1	SGB_600	d__Archaea;p__Thermoplasmatota;c__Thermoplasmata;o__Methanomassiliicoccales;f__Methanomethylophilaceae;g__ISO4-G1;s__	0.00018	2.7e-05	8.7e-06	Wild Boar	Wild Boar	2.597 ± 1.826	0.584 ± 0.332	0.387 ± 0.185
MAG_307	1502_1	SGB_600	d__Archaea;p__Thermoplasmatota;c__Thermoplasmata;o__Methanomassiliicoccales;f__Methanomethylophilaceae;g__ISO4-G1;s__	0.00014	2.7e-05	8.7e-06	Wild Boar	Wild Boar	2.113 ± 0.823	0.396 ± 0.211	0.259 ± 0.117
MAG_408	1502_1	SGB_600	d__Archaea;p__Thermoplasmatota;c__Thermoplasmata;o__Methanomassiliicoccales;f__Methanomethylophilaceae;g__ISO4-G1;s__	0.0005	0.00032	8.7e-06	Wild Boar	Wild Boar	1.194 ± 1.041	0.353 ± 0.192	0.274 ± 0.127
MAG_434	1502_1	SGB_600	d__Archaea;p__Thermoplasmatota;c__Thermoplasmata;o__Methanomassiliicoccales;f__Methanomethylophilaceae;g__ISO4-G1;s__	7.7e-05	2.7e-05	8.7e-06	Wild Boar	Wild Boar	1.426 ± 0.241	0.383 ± 0.2	0.234 ± 0.112
MAG_4672	1507_0	SGB_605	d__Bacteria;p__Firmicutes_A;c__Clostridia;o__Oscillospirales;f__Acutalibacteraceae;g__;s__	0.0023	0.0045	8.7e-06	Wild Boar	Wild Boar	0.207 ± 0.179	0.061 ± 0.087	0.032 ± 0.011
MAG_4886	151_0	SGB_608	d__Bacteria;p__Firmicutes_A;c__Clostridia;o__Oscillospirales;f__Ruminococcaceae;g__;s__	0.00051	2.7e-05	8.7e-06	Wild Boar	Wild Boar	0.186 ± 0.052	0.042 ± 0.01	0.045 ± 0.015
MAG_6165	1049_0	SGB_61	d__Bacteria;p__Firmicutes_A;c__Clostridia;o__Lachnospirales;f__Lachnospiraceae;g__UBA2856;s__	0.0005	2.7e-05	0.0034	Wild Boar	Duroc-SH	0.179 ± 0.062	0.061 ± 0.013	0.196 ± 0.478
MAG_843	1511_1	SGB_610	d__Bacteria;p__Bacteroidota;c__Bacteroidia;o__Bacteroidales;f__Paludibacteraceae;g__RF16;s__	3.8e-05	2.7e-05	0.0015	Duroc-JY	Duroc-SH	0.026 ± 0.013	0.349 ± 0.856	0.065 ± 0.032
MAG_5818	1511_1	SGB_610	d__Bacteria;p__Bacteroidota;c__Bacteroidia;o__Bacteroidales;f__Paludibacteraceae;g__RF16;s__	0.00019	2.7e-05	0.00038	Duroc-JY	Duroc-SH	0.021 ± 0.011	0.284 ± 0.616	0.06 ± 0.027
MAG_684	1512_1	SGB_611	d__Bacteria;p__Bacteroidota;c__Bacteroidia;o__Bacteroidales;f__Paludibacteraceae;g__RF16;s__	0.00023	2.7e-05	3.5e-05	Duroc-JY	Duroc-SH	0.024 ± 0.008	0.193 ± 0.295	0.061 ± 0.026
MAG_1098	1512_1	SGB_611	d__Bacteria;p__Bacteroidota;c__Bacteroidia;o__Bacteroidales;f__Paludibacteraceae;g__RF16;s__	3.5e-07	2.7e-05	8.7e-06	Duroc-JY	Duroc-SH	0.071 ± 0.017	0.731 ± 0.26	0.358 ± 0.122
MAG_5117	1512_1	SGB_611	d__Bacteria;p__Bacteroidota;c__Bacteroidia;o__Bacteroidales;f__Paludibacteraceae;g__RF16;s__	5.5e-05	2.7e-05	1.7e-05	Duroc-JY	Duroc-SH	0.037 ± 0.031	0.311 ± 0.137	0.207 ± 0.074
MAG_5841	1512_2	SGB_612	d__Bacteria;p__Bacteroidota;c__Bacteroidia;o__Bacteroidales;f__Paludibacteraceae;g__RF16;s__	0.00037	2.7e-05	8.7e-06	Duroc-JY	Duroc-SH	0.053 ± 0.032	1.174 ± 0.573	0.965 ± 0.302
MAG_347	1513_1	SGB_613	d__Bacteria;p__Bacteroidota;c__Bacteroidia;o__Bacteroidales;f__Paludibacteraceae;g__RF16;s__	7.6e-06	0.00019	8.7e-06	Wild Boar	Wild Boar	6.526 ± 6.259	0.812 ± 0.546	0.346 ± 0.205
MAG_456	1513_1	SGB_613	d__Bacteria;p__Bacteroidota;c__Bacteroidia;o__Bacteroidales;f__Paludibacteraceae;g__RF16;s__	6.9e-05	0.0045	6.1e-05	Wild Boar	Wild Boar	3.398 ± 2.006	0.612 ± 0.388	0.303 ± 0.137
MAG_348	1513_2	SGB_614	d__Bacteria;p__Bacteroidota;c__Bacteroidia;o__Bacteroidales;f__Paludibacteraceae;g__RF16;s__	3.6e-05	0.00032	8.7e-06	Wild Boar	Wild Boar	15.426 ± 21.364	0.851 ± 0.528	0.464 ± 0.199
MAG_465	1513_2	SGB_614	d__Bacteria;p__Bacteroidota;c__Bacteroidia;o__Bacteroidales;f__Paludibacteraceae;g__RF16;s__	1.1e-06	0.0017	1.7e-05	Wild Boar	Wild Boar	4.245 ± 2.969	0.585 ± 0.536	0.106 ± 0.126
MAG_4220	105_1	SGB_62	d__Bacteria;p__Actinobacteriota;c__Actinobacteria;o__Mycobacteriales;f__Mycobacteriaceae;g__Dietzia;s__	0.00051	2.7e-05	8.7e-06	Wild Boar	Wild Boar	0.074 ± 0.062	0.006 ± 0.002	0.006 ± 0.003
MAG_229	1516_0	SGB_621	d__Bacteria;p__Firmicutes_A;c__Clostridia;o__Lachnospirales;f__Lachnospiraceae;g__Acetatifactor;s__	0.00022	2.7e-05	8.7e-06	Wild Boar	Wild Boar	2.437 ± 1.037	0.44 ± 0.181	0.487 ± 0.114
MAG_6024	1517_1	SGB_622	d__Bacteria;p__Bacteroidota;c__Bacteroidia;o__Bacteroidales;f__Paludibacteraceae;g__RF16;s__	8e-07	2.7e-05	0.0015	Duroc-JY	Duroc-SH	0.024 ± 0.011	0.226 ± 0.168	0.054 ± 0.023
MAG_762	1518_1	SGB_623	d__Bacteria;p__Bacteroidota;c__Bacteroidia;o__Bacteroidales;f__Paludibacteraceae;g__RF16;s__	3.8e-06	2.7e-05	8.7e-06	Duroc-JY	Duroc-SH	0.044 ± 0.022	0.529 ± 0.706	0.225 ± 0.07
MAG_3202	1518_1	SGB_623	d__Bacteria;p__Bacteroidota;c__Bacteroidia;o__Bacteroidales;f__Paludibacteraceae;g__RF16;s__	8.5e-08	2.7e-05	8.7e-06	Duroc-JY	Duroc-SH	0.132 ± 0.046	1.226 ± 0.191	0.633 ± 0.224
MAG_5896	1518_1	SGB_623	d__Bacteria;p__Bacteroidota;c__Bacteroidia;o__Bacteroidales;f__Paludibacteraceae;g__RF16;s__	0.0004	2.7e-05	3.5e-05	Duroc-JY	Duroc-SH	0.03 ± 0.012	0.173 ± 0.125	0.128 ± 0.076
MAG_5932	1520_0	SGB_626	d__Bacteria;p__Bacteroidota;c__Bacteroidia;o__Bacteroidales;f__Paludibacteraceae;g__RF16;s__	0.0012	5.4e-05	0.0069	Duroc-JY	Duroc-SH	0.085 ± 0.038	0.39 ± 0.372	0.207 ± 0.101
MAG_804	1521_1	SGB_627	d__Bacteria;p__Bacteroidota;c__Bacteroidia;o__Bacteroidales;f__Paludibacteraceae;g__RF16;s__	6e-07	2.7e-05	0.0011	Duroc-JY	Duroc-SH	0.047 ± 0.027	1.423 ± 1.897	0.132 ± 0.105
MAG_1694	1521_1	SGB_627	d__Bacteria;p__Bacteroidota;c__Bacteroidia;o__Bacteroidales;f__Paludibacteraceae;g__RF16;s__	1.7e-06	2.7e-05	0.00017	Duroc-JY	Duroc-SH	0.03 ± 0.016	0.62 ± 0.566	0.102 ± 0.055
MAG_903	1522_1	SGB_628	d__Bacteria;p__Bacteroidota;c__Bacteroidia;o__Bacteroidales;f__Paludibacteraceae;g__RF16;s__RF16 sp900320865	7.8e-05	2.7e-05	0.0034	Duroc-JY	Duroc-SH	0.37 ± 0.065	2.64 ± 2.017	1.29 ± 1.154
MAG_948	1522_1	SGB_628	d__Bacteria;p__Bacteroidota;c__Bacteroidia;o__Bacteroidales;f__Paludibacteraceae;g__RF16;s__	7.3e-05	2.7e-05	8.7e-06	Duroc-JY	Duroc-SH	0.074 ± 0.024	1.63 ± 0.798	0.935 ± 0.475
MAG_1012	1522_1	SGB_628	d__Bacteria;p__Bacteroidota;c__Bacteroidia;o__Bacteroidales;f__Paludibacteraceae;g__RF16;s__	0.00026	2.7e-05	8.7e-06	Duroc-JY	Duroc-SH	0.299 ± 0.071	1.137 ± 0.605	1.377 ± 0.646
MAG_1359	1522_1	SGB_628	d__Bacteria;p__Bacteroidota;c__Bacteroidia;o__Bacteroidales;f__Paludibacteraceae;g__RF16;s__	3e-05	2.7e-05	8.7e-06	Duroc-JY	Duroc-SH	0.082 ± 0.035	1.042 ± 0.682	0.531 ± 0.325
MAG_1484	1522_1	SGB_628	d__Bacteria;p__Bacteroidota;c__Bacteroidia;o__Bacteroidales;f__Paludibacteraceae;g__RF16;s__	6.2e-06	2.7e-05	0.00078	Duroc-JY	Duroc-SH	0.084 ± 0.071	0.919 ± 0.735	0.334 ± 0.293
MAG_1925	1522_1	SGB_628	d__Bacteria;p__Bacteroidota;c__Bacteroidia;o__Bacteroidales;f__Paludibacteraceae;g__RF16;s__	1.3e-05	2.7e-05	0.0087	Duroc-JY	Duroc-SH	0.241 ± 0.086	1.29 ± 0.662	0.606 ± 0.39
MAG_2595	1522_1	SGB_628	d__Bacteria;p__Bacteroidota;c__Bacteroidia;o__Bacteroidales;f__Paludibacteraceae;g__RF16;s__	2.2e-06	2.7e-05	8.7e-06	Duroc-JY	Duroc-SH	0.107 ± 0.039	1.542 ± 1.035	0.632 ± 0.457
MAG_2694	1522_1	SGB_628	d__Bacteria;p__Bacteroidota;c__Bacteroidia;o__Bacteroidales;f__Paludibacteraceae;g__RF16;s__	3.2e-06	2.7e-05	8.7e-06	Duroc-JY	Duroc-SH	0.015 ± 0.008	0.824 ± 0.83	0.218 ± 0.372
MAG_4058	1522_1	SGB_628	d__Bacteria;p__Bacteroidota;c__Bacteroidia;o__Bacteroidales;f__Paludibacteraceae;g__RF16;s__	2.1e-06	2.7e-05	3.5e-05	Duroc-JY	Duroc-SH	0.017 ± 0.006	1.11 ± 1.324	0.211 ± 0.384
MAG_5843	1522_1	SGB_628	d__Bacteria;p__Bacteroidota;c__Bacteroidia;o__Bacteroidales;f__Paludibacteraceae;g__RF16;s__	6.8e-06	2.7e-05	8.7e-06	Duroc-JY	Duroc-SH	0.061 ± 0.038	1.375 ± 0.931	0.611 ± 0.503
MAG_343	1525_1	SGB_631	d__Bacteria;p__Firmicutes_A;c__Clostridia;o__Oscillospirales;f__Acutalibacteraceae;g__Ruminococcus_E;s__	0.00052	2.7e-05	8.7e-06	Wild Boar	Wild Boar	1.319 ± 2.384	0.082 ± 0.021	0.082 ± 0.026
MAG_2953	1526_1	SGB_632	d__Bacteria;p__Firmicutes_A;c__Clostridia;o__Oscillospirales;f__Acutalibacteraceae;g__Ruminococcus_E;s__	0.00075	0.00019	8.7e-06	Wild Boar	Wild Boar	0.085 ± 0.022	0.031 ± 0.015	0.028 ± 0.008
MAG_3064	1526_1	SGB_632	d__Bacteria;p__Firmicutes_A;c__Clostridia;o__Oscillospirales;f__Acutalibacteraceae;g__Ruminococcus_E;s__	0.00058	0.00051	8.7e-06	Wild Boar	Wild Boar	0.108 ± 0.043	0.051 ± 0.02	0.042 ± 0.011
MAG_4275	1527_1	SGB_633	d__Bacteria;p__Firmicutes_A;c__Clostridia;o__Oscillospirales;f__Acutalibacteraceae;g__An172;s__An172 sp002160515	0.00039	2.7e-05	0.0001	Wild Boar	Wild Boar	0.212 ± 0.032	0.094 ± 0.017	0.109 ± 0.034
MAG_883	1528_1	SGB_634	d__Bacteria;p__Bacteroidota;c__Bacteroidia;o__Bacteroidales;f__UBA932;g__RC9;s__	2e-05	2.7e-05	8.7e-06	Duroc-JY	Duroc-SH	0.018 ± 0.007	0.545 ± 0.26	0.334 ± 0.163
MAG_915	1528_1	SGB_634	d__Bacteria;p__Bacteroidota;c__Bacteroidia;o__Bacteroidales;f__UBA932;g__RC9;s__	0.0004	2.7e-05	8.7e-06	Duroc-JY	Duroc-SH	0.016 ± 0.01	0.722 ± 0.301	0.819 ± 0.356
MAG_956	1528_1	SGB_634	d__Bacteria;p__Bacteroidota;c__Bacteroidia;o__Bacteroidales;f__UBA932;g__RC9;s__	6.4e-06	2.7e-05	1.7e-05	Duroc-JY	Duroc-SH	0.049 ± 0.038	0.671 ± 0.245	0.374 ± 0.195
MAG_1099	1528_1	SGB_634	d__Bacteria;p__Bacteroidota;c__Bacteroidia;o__Bacteroidales;f__UBA932;g__RC9;s__	2.7e-06	2.7e-05	0.00017	Duroc-JY	Duroc-SH	0.023 ± 0.024	0.523 ± 0.273	0.176 ± 0.122
MAG_1568	1528_1	SGB_634	d__Bacteria;p__Bacteroidota;c__Bacteroidia;o__Bacteroidales;f__UBA932;g__RC9;s__	9.6e-06	2.7e-05	0.0087	Duroc-JY	Duroc-SH	0.021 ± 0.011	0.37 ± 0.147	0.148 ± 0.11
MAG_1934	1528_1	SGB_634	d__Bacteria;p__Bacteroidota;c__Bacteroidia;o__Bacteroidales;f__UBA932;g__RC9;s__	3.2e-05	2.7e-05	8.7e-06	Duroc-JY	Duroc-SH	0.029 ± 0.015	0.399 ± 0.134	0.265 ± 0.099
MAG_2202	1528_1	SGB_634	d__Bacteria;p__Bacteroidota;c__Bacteroidia;o__Bacteroidales;f__UBA932;g__RC9;s__	2.3e-05	2.7e-05	0.0055	Duroc-JY	Duroc-SH	0.035 ± 0.022	0.323 ± 0.117	0.15 ± 0.104
MAG_2439	1528_1	SGB_634	d__Bacteria;p__Bacteroidota;c__Bacteroidia;o__Bacteroidales;f__UBA932;g__RC9;s__	5.2e-06	2.7e-05	0.0001	Duroc-JY	Duroc-SH	0.047 ± 0.033	0.435 ± 0.155	0.223 ± 0.117
MAG_2501	1528_1	SGB_634	d__Bacteria;p__Bacteroidota;c__Bacteroidia;o__Bacteroidales;f__UBA932;g__RC9;s__	1.3e-06	2.7e-05	8.7e-06	Duroc-JY	Duroc-SH	0.012 ± 0.005	0.376 ± 0.14	0.15 ± 0.099
MAG_2608	1528_1	SGB_634	d__Bacteria;p__Bacteroidota;c__Bacteroidia;o__Bacteroidales;f__UBA932;g__RC9;s__	0.00028	2.7e-05	8.7e-06	Duroc-JY	Duroc-SH	0.058 ± 0.03	0.672 ± 0.223	0.934 ± 0.532
MAG_2645	1528_1	SGB_634	d__Bacteria;p__Bacteroidota;c__Bacteroidia;o__Bacteroidales;f__UBA932;g__RC9;s__	1.6e-05	2.7e-05	8.7e-06	Duroc-JY	Duroc-SH	0.014 ± 0.005	0.338 ± 0.12	0.189 ± 0.097
MAG_2750	1528_1	SGB_634	d__Bacteria;p__Bacteroidota;c__Bacteroidia;o__Bacteroidales;f__UBA932;g__RC9;s__	2.7e-06	2.7e-05	0.00026	Duroc-JY	Duroc-SH	0.008 ± 0.005	0.392 ± 0.146	0.16 ± 0.123
MAG_2898	1528_1	SGB_634	d__Bacteria;p__Bacteroidota;c__Bacteroidia;o__Bacteroidales;f__UBA932;g__RC9;s__	9.7e-06	2.7e-05	0.002	Duroc-JY	Duroc-SH	0.011 ± 0.005	0.318 ± 0.112	0.14 ± 0.108
MAG_2935	1528_1	SGB_634	d__Bacteria;p__Bacteroidota;c__Bacteroidia;o__Bacteroidales;f__UBA932;g__RC9;s__	9.7e-06	2.7e-05	0.002	Duroc-JY	Duroc-SH	0.03 ± 0.022	0.354 ± 0.129	0.162 ± 0.109
MAG_2997	1528_1	SGB_634	d__Bacteria;p__Bacteroidota;c__Bacteroidia;o__Bacteroidales;f__UBA932;g__RC9;s__	2.7e-06	2.7e-05	6.1e-05	Duroc-JY	Duroc-SH	0.011 ± 0.007	0.352 ± 0.133	0.144 ± 0.1
MAG_3390	1528_1	SGB_634	d__Bacteria;p__Bacteroidota;c__Bacteroidia;o__Bacteroidales;f__UBA932;g__RC9;s__	1.2e-05	2.7e-05	8.7e-06	Duroc-JY	Duroc-SH	0.017 ± 0.012	0.389 ± 0.135	0.231 ± 0.103
MAG_3538	1528_1	SGB_634	d__Bacteria;p__Bacteroidota;c__Bacteroidia;o__Bacteroidales;f__UBA932;g__RC9;s__	8.8e-07	2.7e-05	8.7e-06	Duroc-JY	Duroc-SH	0.028 ± 0.013	0.448 ± 0.14	0.224 ± 0.09
MAG_4016	1528_1	SGB_634	d__Bacteria;p__Bacteroidota;c__Bacteroidia;o__Bacteroidales;f__UBA932;g__RC9;s__	3.6e-06	2.7e-05	0.0001	Duroc-JY	Duroc-SH	0.036 ± 0.019	0.368 ± 0.132	0.174 ± 0.097
MAG_5029	1528_1	SGB_634	d__Bacteria;p__Bacteroidota;c__Bacteroidia;o__Bacteroidales;f__UBA932;g__RC9;s__	1.1e-06	2.7e-05	0.00078	Duroc-JY	Duroc-SH	0.106 ± 0.062	0.522 ± 0.116	0.293 ± 0.124
MAG_5311	1528_1	SGB_634	d__Bacteria;p__Bacteroidota;c__Bacteroidia;o__Bacteroidales;f__UBA932;g__RC9;s__	2.3e-05	2.7e-05	0.0043	Duroc-JY	Duroc-SH	0.031 ± 0.03	0.317 ± 0.083	0.166 ± 0.108
MAG_5341	1528_1	SGB_634	d__Bacteria;p__Bacteroidota;c__Bacteroidia;o__Bacteroidales;f__UBA932;g__RC9;s__	9.8e-06	2.7e-05	0.00056	Duroc-JY	Duroc-SH	0.01 ± 0.005	0.303 ± 0.095	0.15 ± 0.111
MAG_5432	1528_1	SGB_634	d__Bacteria;p__Bacteroidota;c__Bacteroidia;o__Bacteroidales;f__UBA932;g__RC9;s__	1.3e-05	2.7e-05	0.002	Duroc-JY	Duroc-SH	0.013 ± 0.008	0.31 ± 0.106	0.142 ± 0.111
MAG_5450	1528_1	SGB_634	d__Bacteria;p__Bacteroidota;c__Bacteroidia;o__Bacteroidales;f__UBA932;g__RC9;s__	4e-06	2.7e-05	0.00017	Duroc-JY	Duroc-SH	0.021 ± 0.009	0.366 ± 0.098	0.181 ± 0.12
MAG_5516	1528_1	SGB_634	d__Bacteria;p__Bacteroidota;c__Bacteroidia;o__Bacteroidales;f__UBA932;g__RC9;s__	1.3e-05	2.7e-05	0.0087	Duroc-JY	Duroc-SH	0.024 ± 0.015	0.305 ± 0.099	0.142 ± 0.105
MAG_5629	1528_1	SGB_634	d__Bacteria;p__Bacteroidota;c__Bacteroidia;o__Bacteroidales;f__UBA932;g__RC9;s__	2.9e-05	2.7e-05	0.0087	Duroc-JY	Duroc-SH	0.023 ± 0.01	0.352 ± 0.119	0.166 ± 0.128
MAG_5649	1528_1	SGB_634	d__Bacteria;p__Bacteroidota;c__Bacteroidia;o__Bacteroidales;f__UBA932;g__RC9;s__	3.8e-05	2.7e-05	0.0087	Duroc-JY	Duroc-SH	0.025 ± 0.011	0.362 ± 0.108	0.179 ± 0.135
MAG_5744	1528_1	SGB_634	d__Bacteria;p__Bacteroidota;c__Bacteroidia;o__Bacteroidales;f__UBA932;g__RC9;s__	5.4e-06	2.7e-05	1.7e-05	Duroc-JY	Duroc-SH	0.009 ± 0.005	0.31 ± 0.095	0.164 ± 0.105
MAG_5858	1528_1	SGB_634	d__Bacteria;p__Bacteroidota;c__Bacteroidia;o__Bacteroidales;f__UBA932;g__RC9;s__	8.9e-07	2.7e-05	0.00038	Duroc-JY	Duroc-SH	0.864 ± 0.385	3.092 ± 0.751	1.894 ± 0.585
MAG_4305	153_1	SGB_636	d__Bacteria;p__Synergistota;c__Synergistia;o__Synergistales;f__Synergistaceae;g__Cloacibacillus;s__Cloacibacillus porcorum	0.0025	0.00051	0.00056	Wild Boar	Wild Boar	0.041 ± 0.025	0.011 ± 0.003	0.013 ± 0.01
MAG_6221	153_1	SGB_636	d__Bacteria;p__Synergistota;c__Synergistia;o__Synergistales;f__Synergistaceae;g__Cloacibacillus;s__Cloacibacillus porcorum	0.0012	0.00019	6.1e-05	Wild Boar	Wild Boar	0.04 ± 0.023	0.008 ± 0.003	0.01 ± 0.006
MAG_979	1530_1	SGB_637	d__Bacteria;p__Bacteroidota;c__Bacteroidia;o__Bacteroidales;f__UBA932;g__RC9;s__	0.00051	2.7e-05	8.7e-06	Duroc-JY	Duroc-SH	0.045 ± 0.018	0.219 ± 0.086	0.489 ± 1.032
MAG_2840	1530_1	SGB_637	d__Bacteria;p__Bacteroidota;c__Bacteroidia;o__Bacteroidales;f__UBA932;g__RC9;s__	0.0011	0.00011	0.00038	Duroc-JY	Duroc-SH	0.033 ± 0.024	0.147 ± 0.068	0.16 ± 0.175
MAG_4529	1530_1	SGB_637	d__Bacteria;p__Bacteroidota;c__Bacteroidia;o__Bacteroidales;f__UBA932;g__RC9;s__	0.0011	0.00011	0.00056	Duroc-JY	Duroc-SH	0.083 ± 0.058	0.313 ± 0.093	0.314 ± 0.241
MAG_5621	1530_1	SGB_637	d__Bacteria;p__Bacteroidota;c__Bacteroidia;o__Bacteroidales;f__UBA932;g__RC9;s__	0.00056	0.00011	0.00026	Duroc-JY	Duroc-SH	0.053 ± 0.029	0.224 ± 0.078	0.221 ± 0.211
MAG_5674	1530_1	SGB_637	d__Bacteria;p__Bacteroidota;c__Bacteroidia;o__Bacteroidales;f__UBA932;g__RC9;s__	0.00018	2.7e-05	8.7e-06	Duroc-JY	Duroc-SH	0.037 ± 0.011	0.203 ± 0.065	0.208 ± 0.183
MAG_5991	1530_1	SGB_637	d__Bacteria;p__Bacteroidota;c__Bacteroidia;o__Bacteroidales;f__UBA932;g__RC9;s__	0.018	0.0061	0.0087	Duroc-JY	Duroc-SH	0.092 ± 0.056	0.194 ± 0.067	0.225 ± 0.188
MAG_6162	1530_1	SGB_637	d__Bacteria;p__Bacteroidota;c__Bacteroidia;o__Bacteroidales;f__UBA932;g__RC9;s__	0.00033	2.7e-05	1.7e-05	Duroc-JY	Duroc-SH	0.042 ± 0.026	0.259 ± 0.086	0.257 ± 0.209
MAG_654	1530_2	SGB_638	d__Bacteria;p__Bacteroidota;c__Bacteroidia;o__Bacteroidales;f__UBA932;g__RC9;s__	0.00045	2.7e-05	0.0001	Duroc-JY	Duroc-SH	0.236 ± 0.092	0.709 ± 0.143	0.619 ± 0.192
MAG_941	1530_2	SGB_638	d__Bacteria;p__Bacteroidota;c__Bacteroidia;o__Bacteroidales;f__UBA932;g__RC9;s__	0.00015	2.7e-05	8.7e-06	Duroc-JY	Duroc-SH	0.082 ± 0.04	0.733 ± 0.478	0.88 ± 0.307
MAG_1999	1530_2	SGB_638	d__Bacteria;p__Bacteroidota;c__Bacteroidia;o__Bacteroidales;f__UBA932;g__RC9;s__	2.8e-05	2.7e-05	8.7e-06	Duroc-JY	Duroc-SH	0.028 ± 0.017	0.43 ± 0.216	0.657 ± 0.223
MAG_2772	1530_2	SGB_638	d__Bacteria;p__Bacteroidota;c__Bacteroidia;o__Bacteroidales;f__UBA932;g__RC9;s__	0.0005	2.7e-05	8.7e-06	Duroc-JY	Duroc-SH	0.087 ± 0.045	0.418 ± 0.096	0.443 ± 0.145
MAG_4322	1530_2	SGB_638	d__Bacteria;p__Bacteroidota;c__Bacteroidia;o__Bacteroidales;f__UBA932;g__RC9;s__	0.00013	2.7e-05	8.7e-06	Duroc-JY	Duroc-SH	0.051 ± 0.022	0.448 ± 0.214	0.599 ± 0.219
MAG_4516	1530_2	SGB_638	d__Bacteria;p__Bacteroidota;c__Bacteroidia;o__Bacteroidales;f__UBA932;g__RC9;s__	0.00013	2.7e-05	8.7e-06	Duroc-JY	Duroc-SH	0.055 ± 0.022	0.41 ± 0.202	0.55 ± 0.198
MAG_4540	1530_2	SGB_638	d__Bacteria;p__Bacteroidota;c__Bacteroidia;o__Bacteroidales;f__UBA932;g__RC9;s__	0.00018	2.7e-05	8.7e-06	Duroc-JY	Duroc-SH	0.053 ± 0.022	0.426 ± 0.203	0.554 ± 0.212
MAG_4558	1530_2	SGB_638	d__Bacteria;p__Bacteroidota;c__Bacteroidia;o__Bacteroidales;f__UBA932;g__RC9;s__	4.9e-05	2.7e-05	8.7e-06	Duroc-JY	Duroc-SH	0.026 ± 0.018	0.383 ± 0.194	0.559 ± 0.191
MAG_5393	1530_2	SGB_638	d__Bacteria;p__Bacteroidota;c__Bacteroidia;o__Bacteroidales;f__UBA932;g__RC9;s__	7.3e-05	2.7e-05	8.7e-06	Duroc-JY	Duroc-SH	0.028 ± 0.012	0.434 ± 0.214	0.603 ± 0.21
MAG_5415	1530_2	SGB_638	d__Bacteria;p__Bacteroidota;c__Bacteroidia;o__Bacteroidales;f__UBA932;g__RC9;s__	5.2e-05	2.7e-05	8.7e-06	Duroc-JY	Duroc-SH	0.061 ± 0.039	0.411 ± 0.175	0.575 ± 0.182
MAG_5805	1530_2	SGB_638	d__Bacteria;p__Bacteroidota;c__Bacteroidia;o__Bacteroidales;f__UBA932;g__RC9;s__	2.4e-05	2.7e-05	8.7e-06	Duroc-JY	Duroc-SH	0.06 ± 0.035	0.454 ± 0.193	0.679 ± 0.201
MAG_248	1532_1	SGB_640	d__Bacteria;p__Bacteroidota;c__Bacteroidia;o__Bacteroidales;f__UBA932;g__RC9;s__	1.6e-05	2.7e-05	8.7e-06	Wild Boar	Wild Boar	3.03 ± 3.696	0.116 ± 0.038	0.077 ± 0.022
MAG_268	1532_1	SGB_640	d__Bacteria;p__Bacteroidota;c__Bacteroidia;o__Bacteroidales;f__UBA932;g__RC9;s__	1.7e-05	0.00019	8.7e-06	Wild Boar	Wild Boar	3.645 ± 4.723	0.09 ± 0.043	0.053 ± 0.014
MAG_362	1532_1	SGB_640	d__Bacteria;p__Bacteroidota;c__Bacteroidia;o__Bacteroidales;f__UBA932;g__RC9;s__	2.7e-06	5.4e-05	8.7e-06	Wild Boar	Wild Boar	6.727 ± 13.882	0.247 ± 0.084	0.158 ± 0.029
MAG_355	1532_2	SGB_641	d__Bacteria;p__Bacteroidota;c__Bacteroidia;o__Bacteroidales;f__UBA932;g__RC9;s__	0.0001	2.7e-05	8.7e-06	Wild Boar	Wild Boar	12.462 ± 25.343	0.513 ± 0.125	0.428 ± 0.099
MAG_440	1532_2	SGB_641	d__Bacteria;p__Bacteroidota;c__Bacteroidia;o__Bacteroidales;f__UBA932;g__RC9;s__	0.00019	2.7e-05	8.7e-06	Wild Boar	Wild Boar	3.018 ± 6.146	0.055 ± 0.024	0.042 ± 0.012
MAG_476	1532_2	SGB_641	d__Bacteria;p__Bacteroidota;c__Bacteroidia;o__Bacteroidales;f__UBA932;g__RC9;s__	0.0001	2.7e-05	8.7e-06	Wild Boar	Wild Boar	3.388 ± 6.208	0.051 ± 0.02	0.038 ± 0.009
MAG_6138	1532_2	SGB_641	d__Bacteria;p__Bacteroidota;c__Bacteroidia;o__Bacteroidales;f__UBA932;g__RC9;s__	0.00075	0.0061	0.00038	Wild Boar	Wild Boar	0.825 ± 1.011	0.196 ± 0.064	0.149 ± 0.07
MAG_261	1533_1	SGB_642	d__Bacteria;p__Bacteroidota;c__Bacteroidia;o__Bacteroidales;f__UBA932;g__RC9;s__	0.00044	2.7e-05	3.5e-05	Wild Boar	Wild Boar	1.327 ± 1.311	0.068 ± 0.06	0.063 ± 0.076
MAG_360	1533_1	SGB_642	d__Bacteria;p__Bacteroidota;c__Bacteroidia;o__Bacteroidales;f__UBA932;g__RC9;s__	0.00053	5.4e-05	3.5e-05	Wild Boar	Wild Boar	2.518 ± 4.041	0.095 ± 0.069	0.086 ± 0.079
MAG_536	1533_1	SGB_642	d__Bacteria;p__Bacteroidota;c__Bacteroidia;o__Bacteroidales;f__UBA932;g__RC9;s__	0.0005	5.4e-05	6.1e-05	Wild Boar	Wild Boar	1.264 ± 1.102	0.07 ± 0.076	0.065 ± 0.091
MAG_6075	1533_1	SGB_642	d__Bacteria;p__Bacteroidota;c__Bacteroidia;o__Bacteroidales;f__UBA932;g__RC9;s__	0.0035	0.0045	0.002	Wild Boar	Wild Boar	0.376 ± 0.361	0.082 ± 0.087	0.074 ± 0.106
MAG_234	1534_1	SGB_643	d__Bacteria;p__Bacteroidota;c__Bacteroidia;o__Bacteroidales;f__UBA932;g__RC9;s__	0.00046	2.7e-05	8.7e-06	Wild Boar	Wild Boar	1.478 ± 1.07	0.032 ± 0.009	0.034 ± 0.018
MAG_298	1534_1	SGB_643	d__Bacteria;p__Bacteroidota;c__Bacteroidia;o__Bacteroidales;f__UBA932;g__RC9;s__	8.6e-05	2.7e-05	8.7e-06	Wild Boar	Wild Boar	2.699 ± 2.038	0.076 ± 0.016	0.068 ± 0.027
MAG_406	1534_1	SGB_643	d__Bacteria;p__Bacteroidota;c__Bacteroidia;o__Bacteroidales;f__UBA932;g__RC9;s__	0.00032	2.7e-05	8.7e-06	Wild Boar	Wild Boar	0.929 ± 0.738	0.04 ± 0.01	0.049 ± 0.021
MAG_6191	1535_1	SGB_644	d__Bacteria;p__Bacteroidota;c__Bacteroidia;o__Bacteroidales;f__UBA932;g__RC9;s__RC9 sp000434935	1e-06	0.0034	8.7e-06	Duroc-JY	Duroc-SH	0.101 ± 0.061	0.568 ± 0.716	2.231 ± 1.037
MAG_4383	1536_1	SGB_645	d__Bacteria;p__Bacteroidota;c__Bacteroidia;o__Bacteroidales;f__UBA932;g__RC9;s__	3e-05	0.00019	8.7e-06	Duroc-JY	Duroc-SH	0.125 ± 0.079	2.34 ± 2.67	4.104 ± 1.906
MAG_6174	1537_1	SGB_646	d__Bacteria;p__Bacteroidota;c__Bacteroidia;o__Bacteroidales;f__UBA932;g__RC9;s__	0.00028	2.7e-05	8.7e-06	Duroc-JY	Duroc-SH	0.046 ± 0.022	0.879 ± 0.723	1.215 ± 0.975
MAG_246	1538_1	SGB_647	d__Bacteria;p__Bacteroidota;c__Bacteroidia;o__Bacteroidales;f__UBA932;g__RC9;s__	2.9e-06	2.7e-05	8.7e-06	Wild Boar	Wild Boar	4.247 ± 3.847	0.056 ± 0.033	0.027 ± 0.012
MAG_332	1538_1	SGB_647	d__Bacteria;p__Bacteroidota;c__Bacteroidia;o__Bacteroidales;f__UBA932;g__RC9;s__	3.8e-05	2.7e-05	8.7e-06	Wild Boar	Wild Boar	6.095 ± 10.275	0.208 ± 0.051	0.166 ± 0.034
MAG_462	1538_1	SGB_647	d__Bacteria;p__Bacteroidota;c__Bacteroidia;o__Bacteroidales;f__UBA932;g__RC9;s__	0.0001	2.7e-05	8.7e-06	Wild Boar	Wild Boar	2.701 ± 1.304	0.044 ± 0.031	0.023 ± 0.006
MAG_4500	154_1	SGB_649	d__Bacteria;p__Synergistota;c__Synergistia;o__Synergistales;f__Synergistaceae;g__Synergistes;s__Synergistes jonesii	0.0037	0.0012	0.00056	Wild Boar	Wild Boar	0.051 ± 0.042	0.012 ± 0.003	0.012 ± 0.004
MAG_5953	1540_0	SGB_650	d__Bacteria;p__Bacteroidota;c__Bacteroidia;o__Bacteroidales;f__UBA932;g__RC9;s__	0.00052	2.7e-05	8.7e-06	Duroc-JY	Duroc-SH	0.051 ± 0.025	0.352 ± 0.367	0.184 ± 0.095
MAG_937	1541_1	SGB_651	d__Bacteria;p__Bacteroidota;c__Bacteroidia;o__Bacteroidales;f__UBA932;g__RC9;s__	0.00064	0.0024	1.7e-05	Duroc-JY	Duroc-SH	0.199 ± 0.141	1.064 ± 1.173	0.937 ± 0.32
MAG_4523	1541_1	SGB_651	d__Bacteria;p__Bacteroidota;c__Bacteroidia;o__Bacteroidales;f__UBA932;g__RC9;s__	0.00094	0.0034	6.1e-05	Duroc-JY	Duroc-SH	0.085 ± 0.069	0.568 ± 0.77	0.41 ± 0.245
MAG_6133	1542_0	SGB_652	d__Bacteria;p__Bacteroidota;c__Bacteroidia;o__Bacteroidales;f__Paludibacteraceae;g__UBA4363;s__	0.00068	5.4e-05	1.7e-05	Duroc-JY	Duroc-SH	0.118 ± 0.059	0.528 ± 0.245	0.54 ± 0.25
MAG_4388	1546_1	SGB_656	d__Bacteria;p__Bacteroidota;c__Bacteroidia;o__Bacteroidales;f__UBA932;g__RC9;s__RC9 sp000431015	2.2e-05	0.008	8.7e-06	Duroc-JY	Duroc-SH	0.166 ± 0.136	0.619 ± 0.748	1.219 ± 1.001
MAG_6217	1547_1	SGB_657	d__Bacteria;p__Bacteroidota;c__Bacteroidia;o__Bacteroidales;f__UBA932;g__RC9;s__RC9 sp000433355	4.9e-05	2.7e-05	8.7e-06	Duroc-JY	Duroc-SH	0.089 ± 0.067	2.613 ± 4.354	5.418 ± 9.745
MAG_949	1548_1	SGB_658	d__Bacteria;p__Bacteroidota;c__Bacteroidia;o__Bacteroidales;f__UBA932;g__RC9;s__	0.00046	2.7e-05	3.5e-05	Duroc-JY	Duroc-SH	0.023 ± 0.01	0.46 ± 0.261	0.403 ± 0.361
MAG_1877	1548_1	SGB_658	d__Bacteria;p__Bacteroidota;c__Bacteroidia;o__Bacteroidales;f__UBA932;g__RC9;s__	0.00098	2.7e-05	0.0034	Duroc-JY	Duroc-SH	0.026 ± 0.025	0.334 ± 0.093	0.255 ± 0.24
MAG_5042	1548_1	SGB_658	d__Bacteria;p__Bacteroidota;c__Bacteroidia;o__Bacteroidales;f__UBA932;g__RC9;s__	0.00072	2.7e-05	0.00017	Duroc-JY	Duroc-SH	0.018 ± 0.007	0.262 ± 0.088	0.239 ± 0.217
MAG_6049	1548_1	SGB_658	d__Bacteria;p__Bacteroidota;c__Bacteroidia;o__Bacteroidales;f__UBA932;g__RC9;s__	0.0008	2.7e-05	0.00056	Duroc-JY	Duroc-SH	0.036 ± 0.014	0.297 ± 0.106	0.261 ± 0.229
MAG_6067	1548_1	SGB_658	d__Bacteria;p__Bacteroidota;c__Bacteroidia;o__Bacteroidales;f__UBA932;g__RC9;s__	0.00078	2.7e-05	0.00038	Duroc-JY	Duroc-SH	0.017 ± 0.01	0.248 ± 0.089	0.217 ± 0.198
MAG_75	155_0	SGB_660	d__Bacteria;p__Synergistota;c__Synergistia;o__Synergistales;f__Synergistaceae;g__An23;s__	0.00089	0.00019	0.0015	Wild Boar	Wild Boar	0.053 ± 0.029	0.017 ± 0.008	0.024 ± 0.016
MAG_3486	1554_1	SGB_666	d__Bacteria;p__Bacteroidota;c__Bacteroidia;o__Bacteroidales;f__UBA932;g__RC9;s__	0.00071	0.00019	0.0001	Duroc-JY	Duroc-SH	0.053 ± 0.024	0.26 ± 0.113	0.216 ± 0.155
MAG_5718	1554_1	SGB_666	d__Bacteria;p__Bacteroidota;c__Bacteroidia;o__Bacteroidales;f__UBA932;g__RC9;s__	0.00067	0.00032	0.00078	Duroc-JY	Duroc-SH	0.111 ± 0.04	0.333 ± 0.126	0.248 ± 0.149
MAG_6028	1558_1	SGB_670	d__Bacteria;p__Bacteroidota;c__Bacteroidia;o__Bacteroidales;f__UBA932;g__RC9;s__	0.0019	0.0008	0.0001	Wild Boar	Wild Boar	0.539 ± 0.54	0.118 ± 0.091	0.09 ± 0.038
MAG_4638	156_0	SGB_673	d__Bacteria;p__Firmicutes;c__Bacilli;o__Bacillales;f__Bacillaceae;g__Bacillus;s__Bacillus paralicheniformis	1.8e-07	2.7e-05	0.00056	Wild Boar	Wild Boar	0.034 ± 0.026	0.004 ± 0.001	0.009 ± 0.002
MAG_4522	1560_1	SGB_674	d__Bacteria;p__Bacteroidota;c__Bacteroidia;o__Bacteroidales;f__UBA932;g__RC9;s__RC9 sp000432655	0.00047	0.00019	8.7e-06	Duroc-JY	Duroc-SH	0.058 ± 0.038	1.12 ± 1.395	1.087 ± 0.684
MAG_223	1561_1	SGB_675	d__Bacteria;p__Bacteroidota;c__Bacteroidia;o__Bacteroidales;f__UBA932;g__RC9;s__	0.00025	0.00011	8.7e-06	Wild Boar	Wild Boar	2.156 ± 1.88	0.198 ± 0.115	0.14 ± 0.057
MAG_279	1561_1	SGB_675	d__Bacteria;p__Bacteroidota;c__Bacteroidia;o__Bacteroidales;f__UBA932;g__RC9;s__	1.2e-05	2.7e-05	8.7e-06	Wild Boar	Wild Boar	3.233 ± 1.738	0.28 ± 0.095	0.185 ± 0.052
MAG_327	1561_1	SGB_675	d__Bacteria;p__Bacteroidota;c__Bacteroidia;o__Bacteroidales;f__UBA932;g__RC9;s__	0.00053	2.7e-05	8.7e-06	Wild Boar	Wild Boar	5.714 ± 10.27	0.234 ± 0.111	0.203 ± 0.049
MAG_413	1561_1	SGB_675	d__Bacteria;p__Bacteroidota;c__Bacteroidia;o__Bacteroidales;f__UBA932;g__RC9;s__	0.0004	2.7e-05	8.7e-06	Wild Boar	Wild Boar	2.485 ± 2.41	0.225 ± 0.123	0.179 ± 0.055
MAG_533	1562_1	SGB_676	d__Bacteria;p__Bacteroidota;c__Bacteroidia;o__Bacteroidales;f__UBA932;g__RC9;s__	0.0003	0.00011	8.7e-06	Wild Boar	Wild Boar	2.535 ± 2.168	0.212 ± 0.195	0.094 ± 0.028
MAG_338	1563_1	SGB_677	d__Bacteria;p__Bacteroidota;c__Bacteroidia;o__Bacteroidales;f__UBA932;g__RC9;s__	0.0001	2.7e-05	8.7e-06	Wild Boar	Wild Boar	9.619 ± 21.781	0.096 ± 0.038	0.069 ± 0.026
MAG_335	1564_1	SGB_678	d__Bacteria;p__Bacteroidota;c__Bacteroidia;o__Bacteroidales;f__UBA932;g__RC9;s__	0.00012	5.4e-05	8.7e-06	Wild Boar	Wild Boar	1.816 ± 3.396	0.103 ± 0.039	0.076 ± 0.028
MAG_1362	1567_1	SGB_681	d__Bacteria;p__Bacteroidota;c__Bacteroidia;o__Bacteroidales;f__UBA932;g__RC9;s__	6e-05	0.00051	0.0087	Duroc-JY	Duroc-SH	0.079 ± 0.068	0.294 ± 0.155	0.147 ± 0.132
MAG_2585	1568_1	SGB_682	d__Bacteria;p__Bacteroidota;c__Bacteroidia;o__Bacteroidales;f__UBA932;g__RC9;s__	0.00045	2.7e-05	8.7e-06	Duroc-JY	Duroc-SH	0.078 ± 0.032	0.742 ± 0.388	0.761 ± 0.654
MAG_256	157_0	SGB_684	d__Bacteria;p__Firmicutes_A;c__Clostridia;o__Oscillospirales;f__Oscillospiraceae;g__RUG626;s__	3e-05	2.7e-05	8.7e-06	Wild Boar	Wild Boar	1.733 ± 1.656	0.048 ± 0.013	0.036 ± 0.01
MAG_257	1571_1	SGB_686	d__Bacteria;p__Bacteroidota;c__Bacteroidia;o__Bacteroidales;f__UBA932;g__RC9;s__	4.8e-07	2.7e-05	8.7e-06	Wild Boar	Wild Boar	12.371 ± 12.964	0.611 ± 0.313	0.311 ± 0.056
MAG_872	1572_1	SGB_688	d__Bacteria;p__Bacteroidota;c__Bacteroidia;o__Bacteroidales;f__Paludibacteraceae;g__;s__	0.0016	0.00011	0.00026	Duroc-JY	Duroc-SH	0.136 ± 0.056	0.506 ± 0.833	0.398 ± 0.436
MAG_1153	1572_1	SGB_688	d__Bacteria;p__Bacteroidota;c__Bacteroidia;o__Bacteroidales;f__Paludibacteraceae;g__;s__	0.00091	0.00019	1.7e-05	Duroc-JY	Duroc-SH	0.105 ± 0.055	0.336 ± 0.185	0.344 ± 0.19
MAG_1805	1572_1	SGB_688	d__Bacteria;p__Bacteroidota;c__Bacteroidia;o__Bacteroidales;f__Paludibacteraceae;g__;s__	0.00034	2.7e-05	8.7e-06	Duroc-JY	Duroc-SH	0.148 ± 0.054	0.703 ± 0.287	0.763 ± 0.268
MAG_2627	1572_1	SGB_688	d__Bacteria;p__Bacteroidota;c__Bacteroidia;o__Bacteroidales;f__Paludibacteraceae;g__;s__	5.1e-05	5.4e-05	1.7e-05	Duroc-JY	Duroc-SH	0.111 ± 0.056	0.572 ± 0.29	0.422 ± 0.28
MAG_5442	1572_1	SGB_688	d__Bacteria;p__Bacteroidota;c__Bacteroidia;o__Bacteroidales;f__Paludibacteraceae;g__;s__	0.00078	0.00019	0.0034	Duroc-JY	Duroc-SH	0.094 ± 0.047	0.31 ± 0.227	0.258 ± 0.282
MAG_5500	1572_1	SGB_688	d__Bacteria;p__Bacteroidota;c__Bacteroidia;o__Bacteroidales;f__Paludibacteraceae;g__;s__	0.00055	5.4e-05	8.7e-06	Duroc-JY	Duroc-SH	0.109 ± 0.033	0.366 ± 0.272	0.324 ± 0.241
MAG_1074	1573_1	SGB_689	d__Bacteria;p__Bacteroidota;c__Bacteroidia;o__Bacteroidales;f__Paludibacteraceae;g__;s__	1e-05	2.7e-05	8.7e-06	Duroc-JY	Duroc-SH	0.087 ± 0.043	1.47 ± 0.723	3.33 ± 2.54
MAG_2596	1573_1	SGB_689	d__Bacteria;p__Bacteroidota;c__Bacteroidia;o__Bacteroidales;f__Paludibacteraceae;g__;s__	8.6e-05	2.7e-05	6.1e-05	Duroc-JY	Duroc-SH	0.059 ± 0.027	0.811 ± 1.162	0.292 ± 0.266
MAG_4371	1573_1	SGB_689	d__Bacteria;p__Bacteroidota;c__Bacteroidia;o__Bacteroidales;f__Paludibacteraceae;g__;s__	0.00053	2.7e-05	8.7e-06	Duroc-JY	Duroc-SH	0.059 ± 0.016	0.403 ± 0.279	0.451 ± 0.411
MAG_5552	1573_1	SGB_689	d__Bacteria;p__Bacteroidota;c__Bacteroidia;o__Bacteroidales;f__Paludibacteraceae;g__;s__	7.6e-06	2.7e-05	1.7e-05	Duroc-JY	Duroc-SH	0.085 ± 0.073	0.708 ± 0.261	0.425 ± 0.273
MAG_5644	1573_1	SGB_689	d__Bacteria;p__Bacteroidota;c__Bacteroidia;o__Bacteroidales;f__Paludibacteraceae;g__;s__	0.0007	2.7e-05	3.5e-05	Duroc-JY	Duroc-SH	0.662 ± 0.434	2.813 ± 0.764	2.837 ± 0.935
MAG_5846	1573_1	SGB_689	d__Bacteria;p__Bacteroidota;c__Bacteroidia;o__Bacteroidales;f__Paludibacteraceae;g__;s__	0.00033	2.7e-05	1.7e-05	Duroc-JY	Duroc-SH	0.095 ± 0.064	0.443 ± 0.142	0.424 ± 0.247
MAG_774	1056_1	SGB_69	d__Bacteria;p__Firmicutes_C;c__Negativicutes;o__Acidaminococcales;f__Acidaminococcaceae;g__Phascolarctobacterium_A;s__	1.4e-05	2.7e-05	8.7e-06	Duroc-JY	Duroc-SH	0.57 ± 0.343	3.875 ± 1.791	2.411 ± 0.843
MAG_2673	1574_1	SGB_690	d__Bacteria;p__Firmicutes_A;c__Clostridia;o__Peptostreptococcales;f__Anaerovoracaceae;g__Eubacterium_B;s__	0.0012	0.00032	0.00056	Wild Boar	Wild Boar	0.07 ± 0.038	0.021 ± 0.01	0.023 ± 0.008
MAG_4906	1575_0	SGB_691	d__Bacteria;p__Firmicutes_A;c__Clostridia;o__Peptostreptococcales;f__Anaerovoracaceae;g__Eubacterium_B;s__	1.2e-05	5.4e-05	0.0026	Wild Boar	Wild Boar	0.069 ± 0.029	0.029 ± 0.008	0.041 ± 0.008
MAG_2190	1576_1	SGB_692	d__Bacteria;p__Firmicutes_A;c__Clostridia;o__Lachnospirales;f__Lachnospiraceae;g__;s__	0.0003	2.7e-05	8.7e-06	Wild Boar	Wild Boar	0.587 ± 0.191	0.178 ± 0.069	0.206 ± 0.063
MAG_2082	1577_0	SGB_693	d__Bacteria;p__Firmicutes_A;c__Clostridia;o__Lachnospirales;f__Lachnospiraceae;g__;s__	0.00039	2.7e-05	3.5e-05	Wild Boar	Wild Boar	1.541 ± 0.983	0.349 ± 0.112	0.435 ± 0.177
MAG_130	1578_0	SGB_694	d__Bacteria;p__Firmicutes_A;c__Clostridia;o__Lachnospirales;f__Lachnospiraceae;g__CAG-81;s__CAG-81 sp900066055	8.3e-07	0.008	0.002	Wild Boar	Duroc-SH	0.381 ± 0.133	0.233 ± 0.102	0.773 ± 0.338
MAG_4905	1579_0	SGB_695	d__Bacteria;p__Firmicutes_A;c__Clostridia;o__Lachnospirales;f__Lachnospiraceae;g__;s__	0.0012	0.0012	0.00017	Wild Boar	Wild Boar	0.385 ± 0.205	0.135 ± 0.082	0.154 ± 0.06
MAG_527	158_0	SGB_696	d__Bacteria;p__Firmicutes_A;c__Clostridia;o__Oscillospirales;f__Oscillospiraceae;g__RUG626;s__	8.6e-05	2.7e-05	8.7e-06	Wild Boar	Wild Boar	2.782 ± 2.341	0.052 ± 0.017	0.039 ± 0.012
MAG_992	1580_1	SGB_697	d__Bacteria;p__Bacteroidota;c__Bacteroidia;o__Bacteroidales;f__F082;g__F082;s__	0.00046	2.7e-05	8.7e-06	Duroc-JY	Duroc-SH	0.159 ± 0.085	1.309 ± 0.549	3.364 ± 9.657
MAG_1115	1580_1	SGB_697	d__Bacteria;p__Bacteroidota;c__Bacteroidia;o__Bacteroidales;f__F082;g__F082;s__	8.7e-05	2.7e-05	3.5e-05	Duroc-JY	Duroc-SH	0.047 ± 0.021	0.409 ± 0.478	0.291 ± 0.487
MAG_2021	1580_1	SGB_697	d__Bacteria;p__Bacteroidota;c__Bacteroidia;o__Bacteroidales;f__F082;g__F082;s__	9.7e-06	2.7e-05	0.00038	Duroc-JY	Duroc-SH	0.031 ± 0.009	0.39 ± 0.583	0.245 ± 0.571
MAG_3921	1580_1	SGB_697	d__Bacteria;p__Bacteroidota;c__Bacteroidia;o__Bacteroidales;f__F082;g__F082;s__	0.00015	0.00019	0.002	Duroc-JY	Duroc-SH	0.062 ± 0.042	0.62 ± 0.921	0.376 ± 0.777
MAG_4276	1580_1	SGB_697	d__Bacteria;p__Bacteroidota;c__Bacteroidia;o__Bacteroidales;f__F082;g__F082;s__	5.5e-05	2.7e-05	8.7e-06	Duroc-JY	Duroc-SH	0.155 ± 0.056	0.751 ± 0.528	1.122 ± 0.75
MAG_5730	1580_1	SGB_697	d__Bacteria;p__Bacteroidota;c__Bacteroidia;o__Bacteroidales;f__F082;g__F082;s__	0.00065	2.7e-05	0.00056	Duroc-JY	Duroc-SH	0.209 ± 0.087	0.668 ± 0.281	0.597 ± 0.397
MAG_6040	1581_1	SGB_698	d__Bacteria;p__Firmicutes;c__Bacilli;o__RF39;f__CAG-611;g__CAG-710;s__	0.0007	2.7e-05	0.00056	Duroc-JY	Duroc-SH	0.08 ± 0.04	0.484 ± 0.256	0.375 ± 0.238
MAG_4877	1582_0	SGB_699	d__Bacteria;p__Firmicutes_B;c__Dehalobacteriia;o__UBA4068;f__UBA4068;g__;s__	0.00016	2.7e-05	1.7e-05	Wild Boar	Wild Boar	0.073 ± 0.038	0.019 ± 0.005	0.023 ± 0.007
MAG_2384	1003_0	SGB_7	d__Bacteria;p__Firmicutes_A;c__Clostridia;o__Monoglobales;f__;g__;s__	0.0013	0.0012	0.00078	Wild Boar	Wild Boar	0.165 ± 0.046	0.087 ± 0.049	0.068 ± 0.05
MAG_1636	1583_1	SGB_700	d__Bacteria;p__Bacteroidota;c__Bacteroidia;o__Bacteroidales;f__Marinilabiliaceae;g__;s__	7.3e-05	2.7e-05	8.7e-06	Duroc-JY	Duroc-SH	0.054 ± 0.02	0.657 ± 0.436	0.373 ± 0.186
MAG_5729	1585_0	SGB_703	d__Bacteria;p__Bacteroidota;c__Bacteroidia;o__Bacteroidales;f__Bacteroidaceae;g__Prevotella;s__	3.4e-06	0.00051	8.7e-06	Duroc-JY	Duroc-SH	0.254 ± 0.118	0.888 ± 0.386	1.899 ± 0.918
MAG_797	1587_1	SGB_705	d__Bacteria;p__Bacteroidota;c__Bacteroidia;o__Bacteroidales;f__Bacteroidaceae;g__Prevotella;s__	0.00019	0.0045	3.5e-05	Duroc-JY	Duroc-SH	0.447 ± 0.351	1.603 ± 1.21	2.805 ± 1.428
MAG_6126	1587_1	SGB_705	d__Bacteria;p__Bacteroidota;c__Bacteroidia;o__Bacteroidales;f__Bacteroidaceae;g__Prevotella;s__	3.4e-05	0.0045	1.7e-05	Duroc-JY	Duroc-SH	0.282 ± 0.2	0.952 ± 0.649	1.909 ± 0.854
MAG_108	159_0	SGB_708	d__Bacteria;p__Firmicutes_A;c__Clostridia;o__Oscillospirales;f__Oscillospiraceae;g__;s__	0.0027	0.00032	0.0011	Wild Boar	Wild Boar	0.198 ± 0.078	0.075 ± 0.025	0.079 ± 0.033
MAG_763	1590_1	SGB_709	d__Bacteria;p__Bacteroidota;c__Bacteroidia;o__Bacteroidales;f__UBA3663;g__UBA3663;s__	9.7e-07	2.7e-05	0.00056	Duroc-JY	Duroc-SH	0.045 ± 0.033	1.385 ± 1.847	0.132 ± 0.056
MAG_785	1590_1	SGB_709	d__Bacteria;p__Bacteroidota;c__Bacteroidia;o__Bacteroidales;f__UBA3663;g__;s__	3e-05	0.00011	0.00078	Duroc-JY	Duroc-SH	0.1 ± 0.104	1.712 ± 2.092	0.357 ± 0.168
MAG_1569	1590_1	SGB_709	d__Bacteria;p__Bacteroidota;c__Bacteroidia;o__Bacteroidales;f__UBA3663;g__;s__	0.0004	2.7e-05	8.7e-06	Duroc-JY	Duroc-SH	0.263 ± 0.187	2.042 ± 1.407	1.525 ± 0.303
MAG_2003	1590_1	SGB_709	d__Bacteria;p__Bacteroidota;c__Bacteroidia;o__Bacteroidales;f__UBA3663;g__UBA3663;s__	2.7e-05	0.00011	0.00056	Duroc-JY	Duroc-SH	0.087 ± 0.059	1.447 ± 1.691	0.27 ± 0.119
MAG_2614	1590_1	SGB_709	d__Bacteria;p__Bacteroidota;c__Bacteroidia;o__Bacteroidales;f__UBA3663;g__UBA3663;s__	8.7e-05	0.00011	8.7e-06	Duroc-JY	Duroc-SH	0.096 ± 0.045	1.22 ± 1.545	0.391 ± 0.158
MAG_3811	1590_1	SGB_709	d__Bacteria;p__Bacteroidota;c__Bacteroidia;o__Bacteroidales;f__UBA3663;g__;s__	6.2e-06	2.7e-05	0.00026	Duroc-JY	Duroc-SH	0.3 ± 0.258	2.016 ± 1.548	0.84 ± 0.179
MAG_4118	1590_1	SGB_709	d__Bacteria;p__Bacteroidota;c__Bacteroidia;o__Bacteroidales;f__UBA3663;g__UBA3663;s__	0.00011	0.00032	0.0034	Duroc-JY	Duroc-SH	0.101 ± 0.103	1.341 ± 1.555	0.305 ± 0.156
MAG_5035	1590_1	SGB_709	d__Bacteria;p__Bacteroidota;c__Bacteroidia;o__Bacteroidales;f__UBA3663;g__UBA3663;s__	0.00021	5.4e-05	8.7e-06	Duroc-JY	Duroc-SH	0.112 ± 0.073	1.726 ± 2.172	0.652 ± 0.33
MAG_5132	1590_1	SGB_709	d__Bacteria;p__Bacteroidota;c__Bacteroidia;o__Bacteroidales;f__UBA3663;g__;s__	1e-05	2.7e-05	8.7e-06	Duroc-JY	Duroc-SH	0.123 ± 0.091	1.475 ± 1.503	0.571 ± 0.13
MAG_5416	1590_1	SGB_709	d__Bacteria;p__Bacteroidota;c__Bacteroidia;o__Bacteroidales;f__UBA3663;g__;s__	0.0012	0.00051	0.00026	Duroc-JY	Duroc-SH	0.226 ± 0.189	1.473 ± 1.573	0.801 ± 0.363
MAG_6107	1590_1	SGB_709	d__Bacteria;p__Bacteroidota;c__Bacteroidia;o__Bacteroidales;f__UBA3663;g__UBA3663;s__	0.00092	0.0017	0.0055	Duroc-JY	Duroc-SH	0.226 ± 0.148	1.901 ± 2.394	0.489 ± 0.236
MAG_4372	1057_0	SGB_71	d__Bacteria;p__Firmicutes_C;c__Negativicutes;o__Acidaminococcales;f__Acidaminococcaceae;g__Phascolarctobacterium_A;s__	0.0068	0.0024	0.0026	Wild Boar	Wild Boar	3.68 ± 3.175	1.279 ± 0.46	1.14 ± 0.788
MAG_2250	1591_1	SGB_710	d__Bacteria;p__Bacteroidota;c__Bacteroidia;o__Bacteroidales;f__UBA3663;g__UBA3663;s__	0.00061	0.0008	0.00078	Duroc-JY	Duroc-SH	0.223 ± 0.142	1.553 ± 1.535	0.5 ± 0.163
MAG_2368	1591_1	SGB_710	d__Bacteria;p__Bacteroidota;c__Bacteroidia;o__Bacteroidales;f__UBA3663;g__;s__	0.00041	0.00019	0.0001	Duroc-JY	Duroc-SH	0.202 ± 0.169	1.811 ± 1.766	0.642 ± 0.179
MAG_3085	1591_1	SGB_710	d__Bacteria;p__Bacteroidota;c__Bacteroidia;o__Bacteroidales;f__UBA3663;g__UBA3663;s__	0.00017	2.7e-05	8.7e-06	Duroc-JY	Duroc-SH	0.165 ± 0.085	2.505 ± 2.714	0.778 ± 0.262
[truncated: 481 more rows]
