# Supplementary material for: Expanded catalog of microbial genes and metagenome-assembled genomes from the pig gut microbiome
Source: Nat Commun. 2021 Feb 17;12:1106. doi: 10.1038/s41467-021-21295-0 (PMC7889623; doi:10.1038/s41467-021-21295-0)
Supplement: Supplementary file 8 — Supplementary Data 5 [file 41467_2021_21295_MOESM8_ESM.xlsx]

## Sheet: Sheet1
Supplementary Data 5. The KEGG pathway enriched in the gut microbiome of Wild boars and Duroc pigs.
KEGG Pathway	Enriched group (Bonferroni corrected P value < 0.01)	P-value (two-tailed Kruskal test)	P-value (two-tailed Wilcox test, Wild boars vs. Duroc-JY)	P-value (two-tailed Wilcox test, Wild boars vs. Duroc-SH)	mean ± sd (FPKM) (Wide Boar)	mean ± sd (FPKM) (Duroc-JY)	mean ± sd (FPKM) (Duroc-SH)
Penicillin and cephalosporin biosynthesis	Duroc	1.7e-05	0.0045	6.1e-05	169.548 ± 41.138	248.327 ± 60.581	401.789 ± 127.691
Nucleotide excision repair	Duroc	2e-05	2.7e-05	0.002	3686.031 ± 138.943	4564.914 ± 151.279	4217.824 ± 342.924
Longevity regulating pathway - worm	Duroc	0.002	2.7e-05	0.002	1693.152 ± 89.652	2155.379 ± 100.818	2089.244 ± 253.478
Fatty acid elongation	Duroc	0.018	0.0061	0.0069	9.082 ± 6.908	20.026 ± 7.812	19.666 ± 7.5
DNA replication	Duroc	0.00013	2.7e-05	8.7e-06	6586.711 ± 299.245	9273.476 ± 595.895	8729.098 ± 932.32
Tetracycline biosynthesis	Duroc	1.6e-05	0.00045	0.00029	0.104 ± 0.225	14.491 ± 6.487	26.887 ± 13.644
Base excision repair	Duroc	0.0012	5.4e-05	0.0069	3245.489 ± 322.206	4077.809 ± 277.429	3817.112 ± 456.575
Homologous recombination	Duroc	0.00029	2.7e-05	8.7e-06	9549.94 ± 148.221	11107.668 ± 330.205	10921.615 ± 446.387
Platinum drug resistance	Duroc	0.0007	5.4e-05	1.7e-05	24.865 ± 17.277	123.051 ± 50.807	116.329 ± 36.698
MicroRNAs in cancer	Duroc	0.00053	2.7e-05	8.7e-06	1304.198 ± 96.097	1763.899 ± 194.467	1757.273 ± 173.925
Mismatch repair	Duroc	0.00033	2.7e-05	0.0015	7705.859 ± 420.74	9392.454 ± 443.744	8942.527 ± 748.946
Biofilm formation - Pseudomonas aeruginosa	Wild Boar	0.00092	5.4e-05	6.1e-05	1405.297 ± 153.062	1049.967 ± 180.474	1066.68 ± 165.338
Glucosinolate biosynthesis	Wild Boar	0.00061	2.7e-05	3.5e-05	709.411 ± 52.478	505.639 ± 67.971	496.461 ± 81.359
Chloroalkane and chloroalkene degradation	Wild Boar	2.6e-06	0.0034	8.7e-06	1212.056 ± 471.952	546.469 ± 85.265	401.919 ± 80.326
Glycolysis / Gluconeogenesis	Wild Boar	8e-05	0.00019	8.7e-06	10336.028 ± 594.781	8585.923 ± 968.139	7761.653 ± 864.555
Glycine, serine and threonine metabolism	Wild Boar	0.00033	0.00019	8.7e-06	7489.279 ± 465.407	5936.964 ± 807.884	5502.585 ± 663.271
Isoquinoline alkaloid biosynthesis	Wild Boar	0.0047	0.0024	0.00056	613.794 ± 56.341	469.79 ± 79.53	465.335 ± 82.567
Biofilm formation - Vibrio cholerae	Wild Boar	0.0008	5.4e-05	6.1e-05	2433.383 ± 219.721	1749.773 ± 235.142	1791.764 ± 237.203
Tyrosine metabolism	Wild Boar	0.00013	0.00051	8.7e-06	1493.245 ± 232.186	1069.181 ± 144.407	970.434 ± 101.252
Thiamine metabolism	Wild Boar	0.001	0.0024	0.0001	4125.482 ± 446.173	3371.282 ± 405.249	3159.405 ± 350.267
Zeatin biosynthesis	Wild Boar	0.011	0.0024	0.0055	475.419 ± 26.386	410.604 ± 49.2	403.76 ± 61.542
Cutin, suberine and wax biosynthesis	Wild Boar	0.0012	0.0037	0.0089	0.038 ± 0.054	0 ± 0	0.001 ± 0.004
Fatty acid biosynthesis	Wild Boar	0.0003	2.7e-05	8.7e-06	5568.872 ± 165.446	3837.557 ± 624.741	3637.857 ± 438.782
Glyoxylate and dicarboxylate metabolism	Wild Boar	0.0002	0.00019	8.7e-06	5707.526 ± 284.883	4607.782 ± 524.22	4205.233 ± 473.843
Secondary bile acid biosynthesis	Wild Boar	2.1e-05	0.0008	8.7e-06	283.487 ± 28.5	203.89 ± 44.229	155.305 ± 39.444
Glycerolipid metabolism	Wild Boar	6.3e-06	0.0017	8.7e-06	3739.002 ± 536.968	2769.413 ± 392.178	2256.994 ± 266.423
Synthesis and degradation of ketone bodies	Wild Boar	0.0085	0.0017	0.0069	220.698 ± 90.449	107.332 ± 26.545	113.879 ± 25.75
Taurine and hypotaurine metabolism	Wild Boar	0.0011	0.0017	0.00017	1077.75 ± 131.475	839.484 ± 111.228	784.961 ± 101.226
Caprolactam degradation	Wild Boar	0.0058	0.0034	0.002	81.21 ± 11.293	61.931 ± 11.099	57.408 ± 15.967
Novobiocin biosynthesis	Wild Boar	0.0011	0.00032	3.5e-05	1235.101 ± 105.053	924.524 ± 141.705	905.008 ± 134.78
Histidine metabolism	Wild Boar	0.00017	2.7e-05	8.7e-06	3350.759 ± 314.481	2343.263 ± 340.393	2188.166 ± 254.104
Vancomycin resistance	Wild Boar	0.00026	0.00032	8.7e-06	2641.753 ± 299.861	1848.347 ± 333.073	1656.804 ± 208.922
Phosphatidylinositol signaling system	Wild Boar	9e-05	0.0008	3.5e-05	527.742 ± 29.414	456.819 ± 51.204	412.373 ± 46.108
Biofilm formation - Escherichia coli	Wild Boar	0.00052	0.00019	1.7e-05	2453.296 ± 148.691	1996.057 ± 207.582	1923.417 ± 202.474
Bacterial secretion system	Wild Boar	0.00037	0.00011	8.7e-06	5251.398 ± 221.979	4227.387 ± 546.22	4037.097 ± 452.316
Cysteine and methionine metabolism	Wild Boar	0.00055	5.4e-05	1.7e-05	10532.805 ± 913.563	8445.4 ± 679.537	8240.937 ± 691.685
Lipoic acid metabolism	Wild Boar	0.00045	2.7e-05	8.7e-06	279.928 ± 43.119	152.007 ± 30.799	141.205 ± 30.353
Vitamin B6 metabolism	Wild Boar	0.00068	2.7e-05	3.5e-05	1645.498 ± 86.829	1252.532 ± 165.221	1241.363 ± 182.951
Sphingolipid metabolism	Wild Boar	0.001	0.0017	1.7e-05	2533.477 ± 335.264	1939.318 ± 337.119	1791.762 ± 321.953
Nonribosomal peptide structures	Wild Boar	0.00041	2.7e-05	3.5e-05	137.54 ± 28.516	79.582 ± 15.26	71.459 ± 21.611
Butanoate metabolism	Wild Boar	0.0004	5.4e-05	8.7e-06	5633.283 ± 481.453	4142.023 ± 622.414	3929.5 ± 512.209
D-Alanine metabolism	Wild Boar	0.0002	0.00051	8.7e-06	1030.523 ± 167.46	704.915 ± 128.151	618.977 ± 87.793
Chlorocyclohexane and chlorobenzene degradation	Wild Boar	1.1e-05	0.0061	1.7e-05	206.523 ± 53.878	127.415 ± 25.436	93.164 ± 15.27
Biosynthesis of ansamycins	Wild Boar	2.1e-06	0.0008	8.7e-06	998.377 ± 142.475	758.018 ± 107.062	574.762 ± 91.241
Citrate cycle (TCA cycle)	Wild Boar	0.0021	0.00032	0.00038	4947.234 ± 217.587	4068.038 ± 537.278	3956.935 ± 630.551
Ethylbenzene degradation	Wild Boar	0.00045	0.00019	6.1e-05	17.868 ± 11.42	1.293 ± 1.153	0.977 ± 1.315
Tropane, piperidine and pyridine alkaloid biosynthesis	Wild Boar	0.0013	0.00032	6.1e-05	971.112 ± 94.594	719.878 ± 118.806	706.983 ± 112.369
Lysine degradation	Wild Boar	0.00083	0.00032	6.1e-05	1406.838 ± 312.839	824.135 ± 158.05	768.103 ± 131.867
Starch and sucrose metabolism	Wild Boar	0.0079	0.0061	0.0015	9191.226 ± 675.943	7830.368 ± 994.641	7640.289 ± 941.388
Propanoate metabolism	Wild Boar	0.00027	0.00011	8.7e-06	4284.823 ± 626.581	2957.479 ± 405.471	2768.832 ± 306.923
Biosynthesis of various secondary metabolites - part 2	Wild Boar	0.00051	2.7e-05	8.7e-06	751.856 ± 25.885	491.641 ± 80.41	481.656 ± 53.182
Quorum sensing	Wild Boar	2.5e-05	0.00032	8.7e-06	15342.206 ± 3458.88	9315.249 ± 1149.493	8066.418 ± 951.534
Prodigiosin biosynthesis	Wild Boar	0.00028	2.7e-05	8.7e-06	1423.603 ± 141.273	942.227 ± 135.816	887.281 ± 120.992
Fat digestion and absorption	Wild Boar	0.0027	0.0008	0.00038	216.548 ± 89.463	92.267 ± 24.191	88.42 ± 21.038
Ribosome	Wild Boar	0.0038	0.0034	0.00056	17671.952 ± 1488.522	14798.869 ± 1579.554	14490.348 ± 1360.764
Galactose metabolism	Wild Boar	0.00036	0.0045	1.7e-05	6868.219 ± 470.341	5849.561 ± 692.324	5360.811 ± 617.978
Limonene and pinene degradation	Wild Boar	3.5e-06	0.00011	8.7e-06	296.876 ± 78.859	135.296 ± 24.856	91.368 ± 27.943
Sulfur relay system	Wild Boar	3.9e-06	0.008	8.7e-06	2471.413 ± 616.861	1651.239 ± 188.988	1336.747 ± 173.027
Pyruvate metabolism	Wild Boar	6.1e-05	0.00032	8.7e-06	9903.702 ± 1164.9	7335.547 ± 949.114	6475.181 ± 741.108
Pathogenic Escherichia coli infection	Wild Boar	0.0094	0.0017	0.0043	451.738 ± 39.951	381.345 ± 37.067	386.699 ± 43.205
Phenylalanine, tyrosine and tryptophan biosynthesis	Wild Boar	0.00078	0.00019	1.7e-05	6185.298 ± 720.799	4445.341 ± 656.767	4303.406 ± 621.438
Selenocompound metabolism	Wild Boar	0.00057	5.4e-05	8.7e-06	2990.14 ± 482.341	1991.778 ± 250.805	1956.571 ± 236.768
Terpenoid backbone biosynthesis	Wild Boar	0.002	0.0008	0.00017	3650.543 ± 252.974	2972.652 ± 371.382	2912.036 ± 386.369
Dioxin degradation	Wild Boar	0.00057	2.7e-05	1.7e-05	165.33 ± 28.545	86.589 ± 18.317	83.47 ± 19.523
Methane metabolism	Wild Boar	3.4e-05	0.0045	8.7e-06	7051.625 ± 852.989	5540.037 ± 674.781	4772.245 ± 498.89
Phenylalanine metabolism	Wild Boar	0.00011	2.7e-05	8.7e-06	1822.269 ± 131.783	1317.794 ± 231.203	1156.55 ± 136.874
Lysosome	Wild Boar	0.0025	0.0012	0.00026	1609.062 ± 390.794	1086.194 ± 163.176	1028.104 ± 228.107
Fatty acid degradation	Wild Boar	1e-05	5.4e-05	8.7e-06	2058.721 ± 202.799	1486.423 ± 209.542	1225.244 ± 157.705
Valine, leucine and isoleucine degradation	Wild Boar	0.00014	2.7e-05	8.7e-06	1616.285 ± 160.058	1125.833 ± 182.19	1010.07 ± 161.193
beta-Lactam resistance	Wild Boar	0.00052	2.7e-05	8.7e-06	5502.421 ± 542.696	3575.122 ± 447.408	3517.21 ± 502.263
Glycerophospholipid metabolism	Wild Boar	2.5e-05	0.00032	8.7e-06	4530.311 ± 469.691	3405.727 ± 409.434	2986.964 ± 312.486
Nitrotoluene degradation	Wild Boar	7e-06	0.00019	8.7e-06	601.448 ± 241.153	226.106 ± 48.934	157.282 ± 48.158
Carbon fixation pathways in prokaryotes	Wild Boar	0.00028	0.00051	8.7e-06	7854.295 ± 506.805	6279.642 ± 821.878	5735.783 ± 751.837
Pentose phosphate pathway	Wild Boar	1.1e-05	0.0012	8.7e-06	6601.597 ± 518.863	5446.316 ± 604.828	4693.962 ± 477.143
Hematopoietic cell lineage	Wild Boar	0.0016	0.0028	0.0018	0.619 ± 1.425	0.003 ± 0.008	0.003 ± 0.007
Xylene degradation	Wild Boar	0.00032	2.7e-05	8.7e-06	174.459 ± 26.228	96.013 ± 20.702	87.228 ± 20.356
Sulfur metabolism	Wild Boar	0.00046	2.7e-05	8.7e-06	3816.837 ± 770.628	2159.201 ± 168.766	2184.587 ± 178.822
beta-Alanine metabolism	Wild Boar	0.00029	2.7e-05	8.7e-06	928.547 ± 132.241	519.341 ± 86.798	492.507 ± 63.717
Insect hormone biosynthesis	Wild Boar	1e-06	0.00011	8.7e-06	241.363 ± 72.013	105.442 ± 19.968	62.941 ± 22.144
Peptidoglycan biosynthesis	Wild Boar	0.00087	0.00051	8.7e-06	7611.74 ± 499.178	5954.908 ± 948.98	5671.435 ± 718.128
Biotin metabolism	Wild Boar	0.00015	2.7e-05	8.7e-06	3118.335 ± 219.419	2073.229 ± 329.443	1880.994 ± 212.121
Carbon fixation in photosynthetic organisms	Wild Boar	0.00031	0.00051	3.5e-05	4829.782 ± 270.557	4089.537 ± 430.084	3808.713 ± 423.869
Glycosaminoglycan degradation	Wild Boar	0.00036	2.7e-05	8.7e-06	1106.289 ± 45.636	679.113 ± 93.984	626.459 ± 138.979
Nitrogen metabolism	Wild Boar	0.00054	0.0008	1.7e-05	3072.315 ± 236.391	2470.21 ± 381.063	2285.342 ± 332.683
Alanine, aspartate and glutamate metabolism	Wild Boar	0.0023	0.0024	0.0001	8828.621 ± 418.766	7248.18 ± 1164.536	6962.931 ± 1036.782
Monobactam biosynthesis	Wild Boar	0.00012	5.4e-05	8.7e-06	2189.247 ± 177.44	1585.155 ± 250.316	1415.958 ± 193.183
Arginine and proline metabolism	Wild Boar	0.00056	2.7e-05	3.5e-05	3469.199 ± 265.84	2456.057 ± 368.458	2556.252 ± 413.122
Protein export	Wild Boar	0.00035	0.00011	8.7e-06	4832.443 ± 148.105	3984.36 ± 464.021	3792.443 ± 420.732
Pantothenate and CoA biosynthesis	Wild Boar	0.00049	2.7e-05	8.7e-06	4554.771 ± 271.379	3297.921 ± 427.268	3253.325 ± 403.694
Valine, leucine and isoleucine biosynthesis	Wild Boar	0.00053	2.7e-05	8.7e-06	3410.803 ± 149.318	2377.367 ± 381.79	2391.757 ± 369.004
Arginine biosynthesis	Wild Boar	0.00025	0.00019	8.7e-06	4427.182 ± 167.098	3545.252 ± 571.359	3250.404 ± 425.358
C5-Branched dibasic acid metabolism	Wild Boar	0.00053	2.7e-05	1.7e-05	1811.656 ± 115.721	1209.363 ± 208.418	1282.203 ± 217.376
Lysine biosynthesis	Wild Boar	0.00044	2.7e-05	1.7e-05	5210.585 ± 235.541	4017.505 ± 608.303	3847.705 ± 565.627
alpha-Linolenic acid metabolism	Wild Boar	0.00078	2.7e-05	6.1e-05	37.9 ± 13.281	8.88 ± 3.291	9.761 ± 5.049
Two-component system	Wild Boar	0.00039	2.7e-05	8.7e-06	16652.386 ± 715.138	11644.309 ± 1653.466	11238.22 ± 1229.715
Porphyrin and chlorophyll metabolism	Wild Boar	6.9e-05	0.00032	8.7e-06	5046.46 ± 1335.371	3076.899 ± 362.011	2757.912 ± 321.032
Biosynthesis of enediyne antibiotics	Wild Boar	1.4e-05	0.0071	0.00028	1.871 ± 1.472	0.362 ± 0.548	0.038 ± 0.047
Aminobenzoate degradation	Wild Boar	0.0059	0.0017	0.0015	720.976 ± 379.469	182.112 ± 50.401	180.974 ± 47.511
Neomycin, kanamycin and gentamicin biosynthesis	Wild Boar	1.2e-05	2.7e-05	8.7e-06	575.283 ± 59.877	448.344 ± 52.99	378.064 ± 53.601
Ascorbate and aldarate metabolism	Wild Boar	3.7e-05	5.4e-05	8.7e-06	1178.455 ± 50.545	923.648 ± 136.864	812.897 ± 113.113
Acarbose and validamycin biosynthesis	Wild Boar	0.012	0.0034	0.0069	1013.21 ± 102.754	824.358 ± 117.22	845.871 ± 118.436
Tryptophan metabolism	Wild Boar	6.2e-05	2.7e-05	8.7e-06	753.366 ± 112.152	448.239 ± 76.262	380.069 ± 78.917
Benzoate degradation	Wild Boar	0.00047	2.7e-05	8.7e-06	1584.289 ± 142.306	1079.212 ± 151.644	1047.045 ± 125.757
