# Supplementary material for: Expanded catalog of microbial genes and metagenome-assembled genomes from the pig gut microbiome
Source: Nat Commun. 2021 Feb 17;12:1106. doi: 10.1038/s41467-021-21295-0 (PMC7889623; doi:10.1038/s41467-021-21295-0)
Supplement: Supplementary file 10 — Source Data [file 41467_2021_21295_MOESM10_ESM.zip]

Archive with 69 entries (64 files):
- Source Data/README.txt
- Source Data/
- Source Data/Figures/
- Source Data/Figures/Fig. 2e.xls
- Source Data/Figures/Fig. 4b.treefile
- Source Data/Figures/Fig. 6a.treefile
- Source Data/Figures/Fig. 6c.treefile
- Source Data/Figures/Source Data.xlsx
- Source Data/Pipeline/
- Source Data/Pipeline/01_data_preprocessing.sh
- Source Data/Pipeline/02_Assembly.sh
- Source Data/Pipeline/03_Gene_Catalog.sh
- Source Data/Pipeline/04_Taxonomy.sh
- Source Data/Pipeline/05_Function.sh
- Source Data/Pipeline/06_Abundance.sh
- Source Data/Pipeline/07_genome_reconstruction.sh
- Source Data/Pipeline_README.md
- Source Data/Pre-processed_Files/
- Source Data/Pre-processed_Files/Alpha_index_2.csv
- Source Data/Pre-processed_Files/anno2CARD_gene_fpkm.txt
- Source Data/Pre-processed_Files/archaea_data.tre.treefile
- Source Data/Pre-processed_Files/Archaea_sig_SGB.txt
- Source Data/Pre-processed_Files/bacteria_data.tre.treefile
- Source Data/Pre-processed_Files/Bacteria_sig_SGB.txt
- Source Data/Pre-processed_Files/CARD_Drug_fpkm.xls
- Source Data/Pre-processed_Files/Core_species.xlsx
- Source Data/Pre-processed_Files/F6_faeces_301_geneNum.xls
- Source Data/Pre-processed_Files/Function_Freq.xlsx
- Source Data/Pre-processed_Files/Gene2CARD_anno.txt
- Source Data/Pre-processed_Files/geneNum_12.4G_VS_6.2G.txt
- Source Data/Pre-processed_Files/gene_abundance_test.txt
- Source Data/Pre-processed_Files/gene_Freq.xls
- Source Data/Pre-processed_Files/group_upset_test.txt
- Source Data/Pre-processed_Files/GT_classify.txt
- Source Data/Pre-processed_Files/MAG_Quality.txt
- Source Data/Pre-processed_Files/NetData_mapping.txt
- Source Data/Pre-processed_Files/P.copri_LPS.xlsx
- Source Data/Pre-processed_Files/Phylum.SGB.bin.stat.xls
- Source Data/Pre-processed_Files/PIGC_Uniprot.xlsx
- Source Data/Pre-processed_Files/rarefaction.result.txt
- Source Data/Pre-processed_Files/sample500.info.txt
- Source Data/Pre-processed_Files/sample500_Bacteria_species_fpkm.xls
- Source Data/Pre-processed_Files/sig_Wild_Duroc_SGB.xls
- Source Data/Pre-processed_Files/WB_Duroc_MAG_abundance.txt
- Source Data/Pre-processed_Files/Wild_Duroc_CARD_Alpha.xls
- Source Data/Pre-processed_Files/Wild_Duroc_fpkm.xls
- Source Data/Pre-processed_Files/Wild_Duroc_taxa.xlsx
- Source Data/Scripts/
- Source Data/Scripts/BGI287_gene_info_deal.sh
- Source Data/Scripts/catalog_rarefaction.R
- Source Data/Scripts/catalog_upset.R
- Source Data/Scripts/Core_species.R
- Source Data/Scripts/delete_allColumn_equ0.py
- Source Data/Scripts/depth_12.4G_VS_6.2G.R
- Source Data/Scripts/extract_fabyid.pl
- Source Data/Scripts/F6_faeces_301_geneNum.R
- Source Data/Scripts/Function_CARD_abundacne.R
- Source Data/Scripts/Function_line.R
- Source Data/Scripts/gene_Freq_Abundacne.R
- Source Data/Scripts/gene_Freq_Abundance_Count.py
- Source Data/Scripts/MAG_Quality.R
- Source Data/Scripts/NetData_mapping_ratio.R
- Source Data/Scripts/P.copri_LPS.R
- Source Data/Scripts/PIGC_compare_line.R
- Source Data/Scripts/rarefaction.py
- Source Data/Scripts/Sample500_gene_info_deal.sh
- Source Data/Scripts/SGB.R
- Source Data/Scripts/Wild_Duroc_compare.R
- Source Data/Scripts/Wild_Duroc_MAG_com.R
