# Supplementary material for: Expanded catalog of microbial genes and metagenome-assembled genomes from the pig gut microbiome
Source: Nat Commun. 2021 Feb 17;12:1106. doi: 10.1038/s41467-021-21295-0 (PMC7889623; doi:10.1038/s41467-021-21295-0)
Supplement: Supplementary file 10 — Source Data [file 41467_2021_21295_MOESM10_ESM.zip › Source Data/Figures/Fig. 4b.treefile]

(Duroc-Low6_bin_23:0.0000023823,(((((((((((((((((((((((((((((((((W4930_bin_35:0.0369703143,W5042_bin_37:0.0822744613):0.0167649498,(W5021_bin_105:0.0071735935,W4930_bin_11:0.0076582353):0.0521884326):0.0129843877,((W5021_bin_82:0.0113195377,W4930_bin_37:0.0089744200):0.0423400654,((LW1-s151714_bin_23:0.0173400230,W5021_bin_115:0.0214345557):0.0251378591,F5138_bin_15:0.0618232569):0.0159541866):0.0106100359):0.0246173777,QHF6-unmapped_bin_152:0.0959528310):0.0231250787,Tibetan-s1400-43F_bin_4:0.0848417955):0.0258750763,(((W5021_bin_73:0.0121620786,(LW2-s126610_bin_38:0.0118835867,((F5629_bin_1:0.0189660057,LW2-s127575_bin_38:0.0428094092):0.0058961052,W4975_bin_16:0.0175099083):0.0018586463):0.0024023557):0.0070073324,W4936_bin_18:0.0148713590):0.0436368890,QHF6-unmapped_bin_202:0.0774515652):0.0336398756):0.0313280723,F4595_bin_45:0.1058584917):0.0284709289,((((((((((((S133204A_bin_32:0.0224617239,(F5355_bin_57:0.0359544248,F4983_bin_35:0.0853011678):0.0108385273):0.0048998256,(F4655_bin_52:0.0181121782,(F4962_bin_23:0.0300786132,S64110B_bin_15:0.0150451690):0.0090331416):0.0049724768):0.0093325744,((((((((F4972_bin_19:0.0181272816,F5372_bin_48:0.0401456119):0.0144246175,F4988_bin_36:0.0285179339):0.0090252596,F5572_bin_22:0.0131872029):0.0051430906,((S107802B_bin_27:0.0371402585,(F5497_bin_28:0.0107413682,(S21104B_bin_14:0.0377192350,F5511_bin_29:0.0193166242):0.0151484644):0.0076838483):0.0096568486,F5236_bin_20:0.0298653483):0.0033516470):0.0031728374,(S101306A_bin_36:0.0507639494,F5486_bin_14:0.0243970290):0.0093267111):0.0021234798,(F5622_bin_32:0.0212543922,F5642_bin_20:0.0215788216):0.0048685048):0.0024060934,(((((F5323_bin_14:0.0473405257,F5525_bin_3:0.0203193986):0.0085671188,(F5021_bin_6:0.0427870803,F5350_bin_30:0.0050269985):0.0121473225):0.0120900257,(F5250_bin_45:0.0151360548,F4981_bin_1:0.0546407289):0.0097207521):0.0005328707,(F4924_bin_27:0.0428678623,((F5316_bin_48:0.0359410093,F5455_bin_7:0.0272786916):0.0107905825,F4979_bin_41:0.0476395819):0.0040108544):0.0104244898):0.0051306278,(((F4661_bin_62:0.0328012698,(F5354_bin_15:0.0282716766,F4675_bin_36:0.0254760918):0.0134455456):0.0061332105,(F4948_bin_39:0.0143355594,(F5386_bin_28:0.0334585839,((F5061_bin_12:0.0403831205,F5300_bin_37:0.0416044943):0.0160245590,F5560_bin_51:0.0182282730):0.0046315686):0.0005273543):0.0076244017):0.0060214137,(((S60108B_bin_22:0.0120855177,F5331_bin_25:0.0250698111):0.0083920556,(S57008B_bin_13:0.0287778317,F5633_bin_54:0.0209922014):0.0131167415):0.0032245135,C4974_bin_8:0.0252602501):0.0036309983):0.0026635988):0.0025636210):0.0035921499,(F5122_bin_36:0.0289575656,(((F4724_bin_49:0.0323594860,F4690_bin_16:0.0864796385):0.0143673601,F4659_bin_21:0.0193315345):0.0063306464,F4596_bin_61:0.0284363872):0.0048275085):0.0132398701):0.0044767826):0.0028018067,(((((F4726_bin_38:0.0163957747,(F5352_bin_42:0.0248665468,F5404_bin_27:0.0196425668):0.0140677221):0.0061573060,((((S77806A_bin_30:0.0288635366,S28902A_bin_4:0.0378710221):0.0103051821,(F5370_bin_8:0.0437010702,F4658_bin_14:0.0185753400):0.0055612762):0.0048673075,F5032_bin_39:0.0373136815):0.0037852582,F4411_bin_12:0.0295183703):0.0073207955):0.0040467929,F4286_bin_28:0.0314963546):0.0106302424,F5512_bin_47:0.0188115104):0.0068739259,((F5202_bin_14:0.0241177247,((F5031_bin_23:0.0239982853,F5072_bin_23:0.0105652226):0.0065972399,S108604B_bin_11:0.0196156712):0.0048440295):0.0080757753,F5501_bin_27:0.0169059884):0.0081865115):0.0036727394):0.0049531210,(((F5332_bin_33:0.0279811704,F5615_bin_41:0.0176630537):0.0045181822,F4941_bin_11:0.0431907215):0.0043015693,(F5399_bin_54:0.0161225929,F5432_bin_55:0.0104337014):0.0074932041):0.0019776117):0.0035388324,((F5500_bin_4:0.0195723853,F5143_bin_4:0.0281470069):0.0114375174,F5640_bin_34:0.0134856316):0.0066153374):0.0020113956,F5366_bin_27:0.0112358068):0.0038551023,((S77806B_bin_30:0.0181254890,F5604_bin_5:0.0264560996):0.0097404198,S72204A_bin_34:0.0360131783):0.0068381157):0.0139296355,(Boar-s23_bin_34:0.0442937897,Boar-s14_bin_23:0.0257299929):0.0176799768):0.0363399352,QHF6-unmapped_bin_311:0.0778183660):0.0551577581,((((((F4726_bin_76:0.0717861686,S159812B_bin_29:0.0273466461):0.0358374205,(BL-unmapped_bin_354:0.0790508829,QHF6-unmapped_bin_315:0.0218855335):0.0582047316):0.0147015220,((((((((S133204A_bin_66:0.0127073505,(F5486_bin_31:0.0410248621,(F5290_bin_52:0.0454928993,F5110_bin_83:0.0369816606):0.0074159343):0.0144941686):0.0101121737,F5181_bin_63:0.0140463803):0.0094347652,F5140_bin_28:0.0426885675):0.0047644507,(F5256_bin_23:0.0143990028,(F4890_bin_48:0.0155794736,F5372_bin_40:0.0162638584):0.0064213775):0.0120426955):0.0198899665,((F4791_bin_23:0.0333098467,F5533_bin_32:0.0119122550):0.0232992809,QHF6-unmapped_bin_606:0.0546334430):0.0132693253):0.0126519207,((F5115_bin_20:0.0476904970,F5110_bin_47:0.0168891872):0.0437280741,BL-unmapped_bin_251:0.0484899391):0.0104375241):0.0220530374,(((((((((((((((F4661_bin_70:0.0218882413,F4563_bin_18:0.0208284235):0.0120087424,(F4975_bin_22:0.0283072058,F4969_bin_24:0.0229970204):0.0047397065):0.0020869861,F4988_bin_17:0.0168559848):0.0031594902,F5570_bin_11:0.0111450130):0.0073872694,(F5028_bin_10:0.0251636400,F5163_bin_22:0.0171965945):0.0020517447):0.0024938032,F4936_bin_25:0.0104212155):0.0048471766,((((F4987_bin_12:0.0128598948,(((F4972_bin_41:0.0179092021,F5302_bin_48:0.0082586308):0.0057451313,F5244_bin_2:0.0088189080):0.0027338427,F4958_bin_26:0.0088206842):0.0061697004):0.0039547253,(F5629_bin_31:0.0128619473,F4556_bin_42:0.0253818862):0.0025694130):0.0042885785,F5179_bin_2:0.0424990558):0.0104754898,(F5635_bin_34:0.0104323878,F5329_bin_21:0.0161874578):0.0075112748):0.0035673458):0.0033455260,(C4982_bin_35:0.0090360521,F4864_bin_26:0.0285584012):0.0038098594):0.0002146630,C5039_bin_46:0.0164114709):0.0025446887,((F5372_bin_19:0.0174488272,F4976_bin_16:0.0113701575):0.0113629454,(F5176_bin_51:0.0324153378,F4410_bin_8:0.0237965632):0.0075348563):0.0056924182):0.0021666145,F4952_bin_22:0.0155484934):0.0007741536,F5184_bin_35:0.0268222709):0.0042137461,(F4460_bin_41:0.0187927101,F4942_bin_16:0.0174261651):0.0060606241):0.0023145473,(((((((F5115_bin_40:0.0132263592,F4993_bin_19:0.0107974363):0.0052409722,F4840_bin_32:0.0151186005):0.0081353258,((((F4399_bin_32:0.0249814170,C4974_bin_18:0.0120179366):0.0071812662,F5165_bin_32:0.0180107605):0.0016623195,F5224_bin_60:0.0116997346):0.0078638980,(((F4954_bin_39:0.0191937483,F5106_bin_41:0.0431667068):0.0045291994,C4975_bin_4:0.0213428311):0.0074337293,(C4950_bin_26:0.0312752275,F5125_bin_7:0.0172617603):0.0071555612):0.0021782342):0.0060659413):0.0031158882,(F5256_bin_18:0.0127523234,(F4286_bin_29:0.0090495771,F4724_bin_36:0.0146407117):0.0069632130):0.0047664637):0.0038279203,(F4890_bin_22:0.0144389309,(F5113_bin_35:0.0085369114,F4665_bin_1:0.0178782822):0.0026768721):0.0043092457):0.0030631716,(F5039_bin_15:0.0138404271,F5141_bin_49:0.0133146396):0.0017482339):0.0023746557,(F5140_bin_21:0.0096445606,(((F5181_bin_65:0.0158462858,F5589_bin_21:0.0148793969):0.0023110173,(F4873_bin_42:0.0062407965,F5604_bin_1:0.0091320595):0.0033142054):0.0060397759,F4960_bin_66:0.0100395957):0.0040626324):0.0031616582):0.0015101520):0.0035644362,F5634_bin_2:0.0136479904):0.0581532454):0.0352792821,(QHF6-unmapped_bin_623:0.0648402962,QHF6-unmapped_bin_103:0.1022379783):0.0198421884):0.0143202097):0.0158146389,((QHF6-unmapped_bin_366:0.0800515430,BL-unmapped_bin_196:0.1124920656):0.0134286029,((F5218_bin_24:0.0081456963,(F5512_bin_19:0.0479546575,F5181_bin_24:0.0162873044):0.0125432113):0.0519607373,(QHF6-unmapped_bin_320:0.0608502190,LW1-s151103_bin_3:0.0670737979):0.0130876414):0.0190238300):0.0165671543):0.0133687591,QHF6-unmapped_bin_307:0.0952966493):0.0130206857,(C4978_bin_23:0.0779310676,QHF6-unmapped_bin_98:0.0890781588):0.0500707337):0.0289171599):0.0132702060,QHF6-unmapped_bin_395:0.1338989225):0.0206484288):0.0619926212,((((((((((QHF6-unmapped_bin_156:0.1093629789,QHF6-unmapped_bin_207:0.0867670721):0.0178924261,QHF6-unmapped_bin_168:0.0959386664):0.0125613898,(QHF6-unmapped_bin_264:0.0885087398,W5021_bin_42:0.0880988073):0.0204698471):0.0151549886,(QHF6-unmapped_bin_29:0.0172914898,QHF6-unmapped_bin_193:0.0337051579):0.0645713313):0.0221934515,QHF6-unmapped_bin_108:0.1150702399):0.0285602382,(((((((LW1-s151760_bin_4:0.0107435566,LW1-s151103_bin_19:0.0453094797):0.0133673497,LW1-s151087_bin_12:0.0135204591):0.0030640588,F5142_bin_52:0.0099670653):0.0024841691,S191108A_bin_33:0.0069189798):0.0111347841,BL-unmapped_bin_428:0.0483047742):0.0804227451,QHF6-unmapped_bin_213:0.1300014814):0.0200233816,(QHF6-unmapped_bin_56:0.0979166467,F5224_bin_25:0.1178776143):0.0510817796):0.0205427756):0.0485060821,(QHF6-unmapped_bin_110:0.1827489710,(I4978_bin_14:0.0602072217,QHF6-unmapped_bin_84:0.0720866331):0.0781463859):0.0305132187):0.0160582390,(((((((F5176_bin_31:0.0710630226,(F5256_bin_39:0.0408213843,F5268_bin_47:0.0485309021):0.0126648842):0.0392696183,QHF6-unmapped_bin_96:0.0966748445):0.0212100859,(C4979_bin_29:0.0462617811,C4936_bin_3:0.0511526334):0.0770121357):0.0294412968,F4724_bin_4:0.1440278446):0.0291574574,((QHF6-unmapped_bin_669:0.0844286257,C4978_bin_55:0.0835655472):0.0422998067,((QHF6-unmapped_bin_365:0.1301357818,I4930_bin_3:0.1071189746):0.0222937388,QHF6-unmapped_bin_608:0.1332388398):0.0142280719):0.0460964887):0.0171360514,(C5039_bin_19:0.0908325195,C4936_bin_41:0.0800619210):0.0638989721):0.0194327337,(((C5039_bin_49:0.0517570784,I5021_bin_1:0.0575510572):0.0253801647,C4936_bin_44:0.0389477163):0.0271758173,QHF6-unmapped_bin_640:0.0900678103):0.0781842226):0.0143952337):0.0209672346,((((((BL-unmapped_bin_55:0.0255419786,QHF6-unmapped_bin_239:0.0231906424):0.0270266838,F5372_bin_45:0.0279251151):0.0383035150,F5035_bin_5:0.0740533341):0.0460511327,(((((F5359_bin_5:0.0775330560,C4982_bin_6:0.0824502557):0.0136184385,((((F5141_bin_48:0.0447602850,F5023_bin_36:0.0326475315):0.0128744005,F4791_bin_25:0.0405910268):0.0070474741,F5113_bin_12:0.0218845400):0.0067923484,F4997_bin_24:0.0230366412):0.0268384372):0.0230783997,((QHF6-unmapped_bin_328:0.0907616937,I4978_bin_6:0.0738451563):0.0173555551,QHF6-unmapped_bin_413:0.0790496722):0.0187227837):0.0114685357,(F5385_bin_50:0.1234940827,((C4982_bin_28:0.0381584885,F5031_bin_22:0.0189676162):0.0299852481,F5052_bin_5:0.0741609171):0.0285889688):0.0240779219):0.0158774608,(((C5039_bin_11:0.0526830885,I4930_bin_8:0.0521662208):0.0187152321,QHF6-unmapped_bin_333:0.0743282099):0.0289597398,QHF6-unmapped_bin_223:0.0875059388):0.0316984334):0.0188813258):0.0162184228,(F5345_bin_39:0.0652461738,F5035_bin_42:0.0401196062):0.0564567119):0.0340532107,(C4936_bin_33:0.1197359774,(((F5348_bin_43:0.0387307659,C4974_bin_26:0.0549856621):0.0167399620,I4930_bin_10:0.0695753439):0.0203540447,F5348_bin_15:0.0834220751):0.0623595724):0.0241971969):0.0664752996):0.0370368922,(((((S41004B_bin_45:0.0022800038,S58506A_bin_11:0.0052161585):0.0034154197,W4930_bin_16:0.0018667598):0.0104573106,(Boar-s4_bin_4:0.0152108938,W5042_bin_5:0.0099075056):0.0068961471):0.0392893274,(S58506A_bin_26:0.0399018096,(S41004B_bin_20:0.0207445573,F5256_bin_48:0.0383910919):0.0236353250):0.0291191848):0.0264054266,Boar-s4_bin_22:0.0752775558):0.1088087103):0.1075517067):0.0256955788,((((((((((((((((((((((((S60108A_bin_18:0.0188176207,F4993_bin_58:0.0235197126):0.0070243652,Laiwu-LwCeOb_bin_2:0.0308199899):0.0077070157,C4982_bin_24:0.0379038992):0.0117682460,(F5042_bin_22:0.0317309968,F5014_bin_23:0.0075255779):0.0074757251):0.0078349136,(((((S133204A_bin_37:0.0139389865,F5244_bin_8:0.0224208113):0.0180025850,F5058_bin_2:0.0339788553):0.0187313694,S71402B_bin_1:0.0122073477):0.0085889131,(Tibetan-s3800-48F_bin_11:0.0393239678,Tibetan-s3800-18M_bin_2:0.0484601393):0.0118382701):0.0123350780,S67912A_bin_20:0.0136700425):0.0090228580):0.0055336744,(F5385_bin_31:0.0339850975,I5640_bin_17:0.0192270076):0.0128149187):0.0107284366,Tibetan-s3480-29M_bin_6:0.0502371067):0.0548775874,Tibetan-s3800-18M_bin_18:0.0602202348):0.0122834517,F4922_bin_17:0.0592369301):0.0203832549,(((((((F5619_bin_41:0.0566753335,QHF6-unmapped_bin_325:0.0607553919):0.0090550646,(((F5107_bin_28:0.0626786192,(F4375_bin_31:0.0364307521,Duroc-High3_bin_37:0.0194684829):0.0091630867):0.0098366979,F4390_bin_13:0.0249665605):0.0318844912,((F5404_bin_46:0.0061206909,F4948_bin_25:0.0040299522):0.0035664410,(F5393_bin_15:0.0117030159,(F4556_bin_31:0.0032469086,F5230_bin_22:0.0108665501):0.0032571193):0.0054469555):0.0443624211):0.0176613448):0.0084753614,((F5347_bin_32:0.0385346349,(F5386_bin_42:0.0232731010,(Duroc.SH-FCR.HF3_bin_17:0.0655191836,F5429_bin_9:0.0282392268):0.0109863673):0.0125892867):0.0156346946,(Boar-s2_bin_17:0.0355936320,Boar-s2_bin_20:0.0410705420):0.0200560177):0.0127682570):0.0146358620,(((QHF6-unmapped_bin_625:0.1092703900,Boar-s7_bin_16:0.0458430490):0.0121287849,Boar-s19_bin_19:0.0692503785):0.0180460699,((((F5476_bin_34:0.0124617561,F4844_bin_27:0.0130824357):0.0057911287,(Duroc-High3_bin_17:0.0090571376,F5436_bin_33:0.0030765723):0.0118717448):0.0065428923,(F5107_bin_21:0.0266787850,F5455_bin_22:0.0469461838):0.0130712423):0.0380481918,(QHF6-unmapped_bin_659:0.0568219673,Laiwu-LwJeOb_bin_13:0.0867124533):0.0121576346):0.0141361491):0.0110254651):0.0064401591,(((F4983_bin_49:0.0169612403,(F5012_bin_49:0.0328590013,QHF6-unmapped_bin_472:0.0817484364):0.0124452945):0.0211748928,Boar-s10_bin_40:0.0565374585):0.0108625605,(LW2-s126575_bin_15:0.0422649356,(S124310A_bin_12:0.0546609588,F5594_bin_9:0.0466667049):0.0113078017):0.0147266463):0.0118552509):0.0175383877,((((Duroc-High1_bin_30:0.0222324401,F4981_bin_11:0.0269164859):0.0150489927,Boar-s23_bin_2:0.0195048905):0.0509060720,((QHF6-unmapped_bin_558:0.0654001719,F4976_bin_26:0.0880291992):0.0157472132,QHF6-unmapped_bin_633:0.0626223215):0.0096335766):0.0108117789,(Boar-s14_bin_41:0.0487575126,F4390_bin_49:0.0257334852):0.0217051539):0.0249489648):0.0093056369,((F5061_bin_14:0.0174340365,Boar-s5_bin_22:0.0195438669):0.0311612016,QHF6-unmapped_bin_613:0.0859904341):0.0143178288):0.0064451707):0.0073654301,(((((F5236_bin_5:0.0261261932,(F5362_bin_3:0.0224539503,F5021_bin_15:0.0095104878):0.0164915771):0.0167702534,(Boar-s35_bin_37:0.0220939990,Boar-s23_bin_23:0.0462758766):0.0108260401):0.0521081976,((LW2-s127530_bin_6:0.0477621538,Tibetan-s3800-12F_bin_25:0.0500109218):0.0131527128,(((Duroc.SH-FCR.HF1_bin_10:0.0245246482,F4954_bin_4:0.0263702733):0.0186799580,(Boar-s35_bin_2:0.0206973426,Boar-s10_bin_9:0.0228718048):0.0313288139):0.0216989477,((Duroc.SH-FCR.HM4_bin_3:0.0426494025,Duroc.SH-FCR.HF2_bin_4:0.0585252877):0.0096966720,(S127912A_bin_12:0.0409883332,F4961_bin_38:0.0309910756):0.0206570526):0.0189589521):0.0094424742):0.0246249657):0.0122273902,(QHF6-unmapped_bin_575:0.0410894754,((F5111_bin_38:0.0155143712,Boar-s4_bin_26:0.0200580308):0.0102844561,F5240_bin_38:0.0225333589):0.0277722502):0.0394201511):0.0063146448,(((W4930_bin_55:0.0878128737,Boar-s10_bin_49:0.0744598209):0.0190802083,(F4690_bin_77:0.0458687733,F4993_bin_67:0.0512623740):0.0348094830):0.0077671096,(Laiwu-LwJeOb_bin_6:0.0798022436,Boar-s23_bin_20:0.0768397308):0.0358858294):0.0098094870):0.0074990510):0.0057746167,((F5476_bin_21:0.0373024215,((F5421_bin_18:0.0435008982,LW2-s126575_bin_36:0.0314120849):0.0079921510,Boar-s13_bin_15:0.0379622479):0.0106468214):0.0433070837,S127912A_bin_3:0.0626148073):0.0151983914):0.0086277116,((((Duroc.SH-FCR.HF5_bin_8:0.0942201206,((((F4981_bin_23:0.0271421790,Boar-s7_bin_19:0.0413385902):0.0149828247,F5647_bin_53:0.0218763572):0.0178191044,(F5497_bin_17:0.0470803355,F4878_bin_23:0.0545923036):0.0163714829):0.0105952513,(S107802B_bin_19:0.0386991251,F5572_bin_20:0.1430038796):0.0190689732):0.0162369162):0.0381447002,(F5382_bin_22:0.0511384595,Laiwu-LwCeOb_bin_7:0.0241920343):0.0657946901):0.0064501991,F5560_bin_8:0.0926450044):0.0132850622,((QHF6-unmapped_bin_490:0.0631496497,QHF6-unmapped_bin_610:0.0877879972):0.0233195202,Boar-s7_bin_22:0.0700744079):0.0156116095):0.0102808547):0.0057849550,(((((S21104B_bin_3:0.0128742140,S159812B_bin_43:0.0350344200):0.0177469896,(((((Tibetan-s3480-40M_bin_7:0.0508436547,(Duroc-High1_bin_11:0.0108951349,Duroc.SH-FCR.HF3_bin_13:0.0290120413):0.0126241346):0.0063169993,Tibetan-s3800-12F_bin_34:0.0182570496):0.0091391203,Tibetan-s3480-16M_bin_4:0.0273502604):0.0113434731,S41004B_bin_5:0.0401349584):0.0074719681,Tibetan-s3480-40M_bin_24:0.0206523404):0.0122499471):0.0614119970,F5619_bin_8:0.0687914549):0.0141021395,F4924_bin_53:0.0823954702):0.0104622889,F5385_bin_3:0.0780131250):0.0164367625):0.0193611164,((((Boar-s5_bin_28:0.0955408820,((F4679_bin_46:0.0279176208,(((Duroc.SH-FCR.LF3_bin_11:0.0103583418,F5417_bin_18:0.0334531891):0.0063906895,F5123_bin_11:0.0098685014):0.0123042821,F5113_bin_38:0.0290902165):0.0076848103):0.0091098761,(S80312B_bin_6:0.0531617303,S108604B_bin_35:0.0257435954):0.0131558977):0.0363804611):0.0291631230,(((QHF6-unmapped_bin_394:0.0679146713,Boar-s14_bin_26:0.0742613827):0.0237142153,Boar-s18_bin_1:0.0873359170):0.0220735058,QHF6-unmapped_bin_465:0.0804710533):0.0097853069):0.0121717859,(QHF6-unmapped_bin_384:0.1280452493,QHF6-unmapped_bin_436:0.1103549363):0.0129018017):0.0134411224,((((Boar-s11_bin_22:0.0122997749,QHF6-unmapped_bin_761:0.0365649977):0.0112380202,Boar-s14_bin_29:0.0290780634):0.0455425483,(((Boar-s8_bin_4:0.0309842685,(F5157_bin_40:0.0574352811,QHF6-unmapped_bin_695:0.0867033304):0.0182694128):0.0116715235,QHF6-unmapped_bin_523:0.0479817367):0.0153621229,C4979_bin_20:0.0634029767):0.0114045765):0.0110841847,F4988_bin_28:0.0651891877):0.0309457898):0.0180259134):0.0073810669,((((((((F4972_bin_17:0.0579048729,F4726_bin_50:0.0376621705):0.0237078774,F4960_bin_33:0.0670209363):0.0204655363,QHF6-unmapped_bin_420:0.0751474266):0.0145177617,(((((S6202B_bin_9:0.0201575289,W4936_bin_42:0.0284771537):0.0363878336,(W5042_bin_29:0.0560582271,F5256_bin_34:0.0543756573):0.0339068125):0.0272293863,((((S129704B_bin_35:0.0396037783,(((Boar-s11_bin_37:0.0418927965,Boar-s7_bin_24:0.0448582009):0.0286686303,LW1-s150822_bin_20:0.0308099412):0.0123187631,F5572_bin_19:0.0543127115):0.0093616064):0.0132422138,(LW1-s151260_bin_4:0.0200753005,LW1-s150947_bin_39:0.0248464828):0.0529213110):0.0110268732,(((S133204A_bin_35:0.0606475020,C4978_bin_41:0.0842990595):0.0226828908,S95012B_bin_11:0.0330288882):0.0207308466,(S127912B_bin_26:0.0553722656,(C4978_bin_52:0.0711663286,QHF6-unmapped_bin_488:0.0766832110):0.0186308646):0.0165561124):0.0202867706):0.0106421666,(QHF6-unmapped_bin_534:0.0929940562,(QHF6-unmapped_bin_700:0.0935039048,LW1-s151116_bin_26:0.0586660455):0.0183836882):0.0146991117):0.0180900062):0.0101763821,((W5021_bin_63:0.0467588517,(S29410A_bin_32:0.0605054220,QHF6-unmapped_bin_556:0.0617554943):0.0182882692):0.0142206314,(S108604B_bin_13:0.0739739040,(LW1-s151760_bin_3:0.0631660716,LW2-s127592_bin_24:0.0699250317):0.0129308948):0.0098526743):0.0180338814):0.0076897310,(LW1-s151760_bin_5:0.0616369742,LW1-s151103_bin_16:0.0707160362):0.0235439023):0.0121721925):0.0197380561,(((((((Tibetan-s3480-16M_bin_12:0.0225872195,BL-unmapped_bin_171:0.0468658041):0.0438694891,LW1-s151250_bin_8:0.0945444261):0.0154833811,Duroc.SH-FCR.LF5_bin_13:0.1018455977):0.0174874090,((((W5021_bin_24:0.0378362179,F5381_bin_33:0.0520229291):0.0108293383,(C4978_bin_17:0.0530600509,W4978_bin_7:0.0191614211):0.0101473293):0.0134137308,(((Tibetan-s3800-19M_bin_8:0.0437958143,Duroc-Low6_bin_20:0.0658703757):0.0139162509,F4554_bin_20:0.0499628411):0.0260596229,LW2-s126610_bin_12:0.0516340047):0.0118394361):0.0253846326,F5256_bin_44:0.0636892721):0.0199905170):0.0124508403,(((LW2-s126610_bin_6:0.0837282748,LW1-sD151116_bin_28:0.0328154093):0.0280558912,QHF6-unmapped_bin_650:0.0945749136):0.0143896409,BL-unmapped_bin_277:0.0896619140):0.0267988043):0.0083316502,((Duroc.SH-FCR.HM5_bin_1:0.1028020590,BL-unmapped_bin_185:0.0845173117):0.0231543294,(((S142704B_bin_21:0.0847916730,QHF6-unmapped_bin_431:0.0646238671):0.0211721959,(((LW2-s127153_bin_7:0.0398363932,LW2-s126575_bin_24:0.0066242317):0.0085822998,LW1-s150822_bin_12:0.0194070100):0.0487688083,LW2-s126610_bin_2:0.0504101225):0.0248364003):0.0090499270,(((QHF6-unmapped_bin_609:0.0728717234,(QHF6-unmapped_bin_713:0.0813821508,F5622_bin_3:0.0497621291):0.0205491589):0.0125106171,((QHF6-unmapped_bin_584:0.0878527412,QHF6-unmapped_bin_701:0.0900486519):0.0203903121,QHF6-unmapped_bin_538:0.0809894116):0.0207844800):0.0116799964,QHF6-unmapped_bin_194:0.0740084373):0.0137655181):0.0102559691):0.0086440259):0.0099395437,(Laiwu-LwIlLe_bin_8:0.1009318505,F4666_bin_19:0.0668625776):0.0165734392):0.0105837769):0.0112191480,(((BL-unmapped_bin_19:0.1013829222,BL-unmapped_bin_38:0.0923883785):0.0245542301,(BL-unmapped_bin_338:0.0994097000,(((LW1-s150971_bin_21:0.0542432138,S136810A_bin_44:0.0664692831):0.0125087878,LW2-s126572_bin_45:0.0402918370):0.0291901657,LW1-s151250_bin_2:0.0685170625):0.0223314539):0.0258944541):0.0147877065,((((F5173_bin_4:0.0452327617,QHF6-unmapped_bin_618:0.0847052943):0.0319768784,QHF6-unmapped_bin_757:0.0920008885):0.0175924325,(F5476_bin_25:0.0942852467,Boar-s14_bin_14:0.0744762504):0.0410426015):0.0096758681,Boar-s5_bin_12:0.1201418382):0.0103514607):0.0087352376):0.0069880577,((((((((((((F4958_bin_34:0.0384900117,(Duroc.SH-FCR.HM2_bin_4:0.0296801108,Duroc.SH-FCR.LF5_bin_16:0.0378156847):0.0058521722):0.0194634040,(F4960_bin_57:0.0534324372,Tibetan-s1400-43F_bin_17:0.0524240981):0.0147189075):0.0104318469,Duroc.SH-FCR.LF4_bin_2:0.0606047641):0.0114269805,Boar-s14_bin_11:0.0582195332):0.0123098152,(((BL-unmapped_bin_254:0.0636702620,(((Tibetan-s3480-25M_bin_12:0.0549163107,F5115_bin_15:0.0905348207):0.0108181006,QHF6-unmapped_bin_636:0.0807428397):0.0200315900,(F5641_bin_14:0.0465263705,C5039_bin_33:0.0321925587):0.0389937155):0.0081044042):0.0049200308,(QHF6-unmapped_bin_545:0.0776682350,S108604B_bin_19:0.0578463385):0.0157641348):0.0102479684,(Boar-s10_bin_45:0.0581315277,QHF6-unmapped_bin_520:0.0906406181):0.0116151498):0.0104208240):0.0165838870,((LW1-s151260_bin_13:0.0629492552,Laiwu-LwIlLe_bin_12:0.0675002882):0.0200403562,(QHF6-unmapped_bin_579:0.0508855776,LW1-s150947_bin_21:0.0280487684):0.0308294861):0.0182961998):0.0136553103,(F4974_bin_27:0.0880941504,Duroc.SH-FCR.LF5_bin_2:0.0460258789):0.0290301020):0.0064154104,((Tibetan-s1400-55F_bin_9:0.0417012245,F4791_bin_27:0.0422413970):0.0358544823,C4975_bin_48:0.0737895361):0.0157052502):0.0092842123,(((QHF6-unmapped_bin_745:0.0837577982,Duroc.SH-FCR.LF5_bin_19:0.0640014293):0.0343609741,(Boar-s19_bin_38:0.0409996927,(((Boar-s23_bin_41:0.0327289177,Boar-s13_bin_20:0.0930366922):0.0223593040,F4961_bin_22:0.0225921510):0.0134229761,F5526_bin_27:0.0304495615):0.0123572515):0.0221245136):0.0263756871,BL-unmapped_bin_267:0.0841598163):0.0148035015):0.0112202367,((((S67912A_bin_26:0.0377403955,((W5021_bin_47:0.0184241308,(F5239_bin_18:0.0013677815,W4975_bin_21:0.0070170634):0.0107247934):0.0033264322,F4390_bin_67:0.0267935877):0.0058105484):0.0065494980,S127912B_bin_29:0.0183454873):0.0128715202,(S41004B_bin_54:0.0339755892,S41004A_bin_24:0.0265191676):0.0163590854):0.0320827583,F5487_bin_19:0.0442425485):0.0480125422):0.0089284765,((((Boar-s11_bin_33:0.0666950201,(Boar-s7_bin_8:0.0391496498,Boar-s22_bin_4:0.0630794934):0.0239176132):0.0143093690,Boar-s5_bin_40:0.0911570556):0.0243431587,Boar-s5_bin_26:0.0862872248):0.0131334688,Boar-s23_bin_21:0.0852010162):0.0112877004):0.0080507586,(((QHF6-unmapped_bin_513:0.0926418642,((F4595_bin_36:0.0403714111,((((F4595_bin_42:0.0322845453,F4726_bin_23:0.0108090863):0.0056094186,F4988_bin_7:0.0067535284):0.0213398646,F5284_bin_10:0.0356414569):0.0117513503,(F5157_bin_33:0.0127572245,(F4656_bin_18:0.0241381368,F4945_bin_25:0.0161693052):0.0040891913):0.0196268139):0.0239986398):0.0109217946,F5173_bin_10:0.0510458016):0.0103926957):0.0153182241,QHF6-unmapped_bin_576:0.0966401908):0.0122082347,Duroc.SH-FCR.LM2_bin_2:0.0999727883):0.0209364237):0.0195196188):0.0062511644,(((((Tibetan-s3480-25M_bin_11:0.0684790291,Duroc-Low3_bin_13:0.0561125893):0.0411168434,BL-unmapped_bin_89:0.0865294152):0.0131884587,((F4993_bin_15:0.0970904393,QHF6-unmapped_bin_568:0.1056386554):0.0156240745,(QHF6-unmapped_bin_439:0.0670226086,S41004B_bin_3:0.0674293373):0.0597898373):0.0123739581):0.0126879226,((QHF6-unmapped_bin_525:0.1050148365,((QHF6-unmapped_bin_653:0.0702480177,Duroc.SH-FCR.LF1_bin_9:0.0620005828):0.0400659402,(F4556_bin_49:0.0297509689,(Duroc-High6_bin_37:0.0231248354,S60108A_bin_38:0.0534543376):0.0102044340):0.0622150683):0.0214350227):0.0149975315,(QHF6-unmapped_bin_466:0.1131862464,((Boar-s23_bin_32:0.0592500157,QHF6-unmapped_bin_707:0.0700214146):0.0309637026,QHF6-unmapped_bin_647:0.1170776963):0.0250568792):0.0116580953):0.0102654525):0.0071395788,(S95008B_bin_28:0.0490918246,S41004B_bin_2:0.0505124498):0.0554882121):0.0069745427):0.0086907519):0.0106840018,((((((((Boar-s18_bin_29:0.0667855810,QHF6-unmapped_bin_668:0.0587982989):0.0250184064,QHF6-unmapped_bin_530:0.0637058008):0.0248925242,((S127912A_bin_32:0.0556181587,F5299_bin_4:0.0460019959):0.0112244730,BL-unmapped_bin_410:0.0792342242):0.0261721700):0.0108060351,BL-unmapped_bin_296:0.0979015576):0.0105340364,F5571_bin_25:0.1003938673):0.0137181985,((((BL-unmapped_bin_358:0.0723664057,Boar-s35_bin_1:0.0887676476):0.0175304749,Boar-s22_bin_16:0.0804563589):0.0150737418,((QHF6-unmapped_bin_696:0.0570961889,QHF6-unmapped_bin_349:0.0911974005):0.0328088439,QHF6-unmapped_bin_738:0.0877009647):0.0181633800):0.0111944767,QHF6-unmapped_bin_746:0.1149500370):0.0125053057):0.0095922416,(((LW2-s126610_bin_36:0.0872066796,QHF6-unmapped_bin_756:0.0976685003):0.0158281203,BL-unmapped_bin_250:0.1106147871):0.0442488744,QHF6-unmapped_bin_562:0.1131177955):0.0189455376):0.0068217238,((((((((QHF6-unmapped_bin_759:0.0638790298,(Boar-s18_bin_17:0.0562094903,QHF6-unmapped_bin_736:0.0649360574):0.0175129472):0.0122931444,((Boar-s4_bin_31:0.0834994282,(QHF6-unmapped_bin_109:0.0473982616,QHF6-unmapped_bin_628:0.0485894042):0.0111802568):0.0164512385,BL-unmapped_bin_324:0.0776130229):0.0137033236):0.0074019854,(QHF6-unmapped_bin_697:0.0667547603,Duroc-Low6_bin_35:0.0614759623):0.0181616881):0.0118811473,(Boar-s35_bin_27:0.0317870003,QHF6-unmapped_bin_500:0.0677235916):0.0217780367):0.0298308103,((QHF6-unmapped_bin_600:0.0856501112,F5046_bin_16:0.1099090835):0.0139597170,(F4960_bin_80:0.0789761204,F4960_bin_34:0.0506997131):0.0266436317):0.0163744421):0.0221963808,Duroc-Low8_bin_17:0.1278625532):0.0187412594,((((F5457_bin_33:0.0482643569,Boar-s18_bin_8:0.0332077877):0.0222160456,(QHF6-unmapped_bin_405:0.0403782249,BL-unmapped_bin_93:0.0281957743):0.0142688295):0.0233442937,(F5622_bin_18:0.0671664722,F4554_bin_13:0.0915235871):0.0269291533):0.0308094474,((QHF6-unmapped_bin_554:0.0365387235,QHF6-unmapped_bin_685:0.0504165637):0.0370481110,((QHF6-unmapped_bin_638:0.0686654410,QHF6-unmapped_bin_427:0.0737481649):0.0087756240,BL-unmapped_bin_405:0.1006041319):0.0145857777):0.0298661114):0.0137541067):0.0059456075,QHF6-unmapped_bin_751:0.1196886580):0.0078685662):0.0106321670):0.0110878612,((((Laiwu-LwCeLe_bin_6:0.1148198457,(W4930_bin_53:0.1131471347,W5042_bin_21:0.0922448533):0.0201802925):0.0108763275,F5347_bin_14:0.1009026743):0.0174961902,(F5256_bin_21:0.0955701276,(BL-unmapped_bin_13:0.1054781586,QHF6-unmapped_bin_55:0.1102422381):0.0243350134):0.0222923552):0.0100062936,((((BL-unmapped_bin_229:0.0826021094,(BL-unmapped_bin_28:0.0517910681,QHF6-unmapped_bin_97:0.0564188691):0.0303077813):0.0446513186,F4364_bin_13:0.1093531712):0.0150318476,F5244_bin_32:0.1209385550):0.0120691111,(F5421_bin_31:0.0757886848,F5141_bin_13:0.0795049277):0.0398056492):0.0130426607):0.0101724190):0.0075740674,((F5158_bin_16:0.1243747312,S159812B_bin_3:0.1103854703):0.0184496587,(F4856_bin_4:0.0479814521,F4894_bin_33:0.0716912597):0.0571797689):0.0196334394):0.0226272266,((((BL-unmapped_bin_113:0.0742348725,QHF6-unmapped_bin_645:0.0858835761):0.0182104226,QHF6-unmapped_bin_131:0.1093509187):0.0202363221,(LW2-s127530_bin_25:0.0608736036,(LW2-s126610_bin_28:0.0479995683,LW2-s127153_bin_11:0.0243980312):0.0368423926):0.0491185873):0.0246814988,(C4936_bin_17:0.1162392765,Duroc-Low7_bin_18:0.1400270490):0.0533802441):0.0180446834):0.0150706193,(((((((((((((((((((F5175_bin_45:0.0484732799,((F4958_bin_49:0.0268372797,((S29410A_bin_37:0.0492489223,((F5204_bin_36:0.0526911688,(F5608_bin_39:0.0426846668,F5179_bin_50:0.0559858110):0.0100277760):0.0107200194,F4580_bin_5:0.0313510162):0.0099657882):0.0048776984,F5453_bin_45:0.0392959451):0.0146495676):0.0080143270,((((F5511_bin_53:0.0514073672,F5061_bin_27:0.0315334112):0.0083766853,F4950_bin_44:0.0410847656):0.0126690550,(F4675_bin_58:0.0282224418,F5574_bin_48:0.0554528224):0.0070388182):0.0108348338,(F5524_bin_51:0.0207846180,F5345_bin_49:0.0668241552):0.0157198355):0.0062593697):0.0071126659):0.0054668630,F4922_bin_55:0.0396716029):0.0060857327,((F5515_bin_47:0.0382287674,((F4954_bin_62:0.0305020058,F4460_bin_49:0.0310264752):0.0168469549,F5575_bin_54:0.0326014945):0.0085697805):0.0035188785,(F5629_bin_19:0.0424145316,F5242_bin_41:0.0393528412):0.0080990205):0.0067453327):0.0072879216,((F4690_bin_80:0.0632982811,F5350_bin_65:0.0626433641):0.0140413484,F4979_bin_60:0.0400537808):0.0071862716):0.0348464637,(((((((((F5589_bin_20:0.0125637979,S181206A_bin_37:0.0147205426):0.0048103025,S127912B_bin_54:0.0074049433):0.0102609973,S60108A_bin_4:0.0453388269):0.0036601189,F5260_bin_39:0.0162155378):0.0155069268,F4650_bin_32:0.0329431777):0.0198785085,F4563_bin_41:0.0586441253):0.0122811738,Tibetan-s3480-3M_bin_4:0.0737654116):0.0144201487,((F5114_bin_27:0.0366831045,BL-unmapped_bin_359:0.0358730125):0.0071427268,F5173_bin_18:0.0050052007):0.0417105040):0.0135015019,((F4554_bin_18:0.0079849076,F4563_bin_23:0.0052315811):0.0081135598,F5336_bin_42:0.0077218214):0.0590446124):0.0094673313):0.0126593896,(Boar-s8_bin_18:0.0836525731,BL-unmapped_bin_255:0.0849075331):0.0200438389):0.0250767788,((F5181_bin_62:0.0068047412,LW2-s127153_bin_20:0.0063710155):0.0482850734,((((((((F5224_bin_37:0.0057601523,(F5379_bin_37:0.0131649050,F4872_bin_5:0.0044869798):0.0037652633):0.0022696262,(F5486_bin_12:0.0055128125,F5260_bin_67:0.0274144209):0.0040096930):0.0031334088,((S38404A_bin_14:0.0234942912,F5342_bin_3:0.0141667912):0.0075135843,F5457_bin_64:0.0531488653):0.0043189730):0.0084519590,F5575_bin_37:0.0404879219):0.0162956277,BL-unmapped_bin_395:0.0578435025):0.0126160167,S41004A_bin_15:0.0475707231):0.0147822049,((W5021_bin_56:0.0249570237,LW2-s126610_bin_20:0.0073597822):0.0384015538,LW1-sD151116_bin_13:0.0409596924):0.0162353100):0.0094228914,QHF6-unmapped_bin_283:0.0748557794):0.0140186768):0.0328848868):0.0120093754,((F5440_bin_35:0.1038565777,S127912B_bin_6:0.1053799790):0.0371168785,((((LW1-s150761_bin_36:0.0506549990,QHF6-unmapped_bin_158:0.0414931914):0.0101496028,(BL-unmapped_bin_81:0.0598284496,BL-unmapped_bin_147:0.0459279538):0.0200966767):0.0143284608,QHF6-unmapped_bin_38:0.0578780466):0.0187916917,(W4930_bin_1:0.0632494233,BL-unmapped_bin_394:0.0737167486):0.0370612815):0.0164266503):0.0142151381):0.0190420508,((((((((LW1-s151070_bin_12:0.0222324247,LW1-s151250_bin_24:0.0489968153):0.0136703453,((F4945_bin_42:0.0556684344,LW1-s151116_bin_23:0.0188119141):0.0108637704,(F5352_bin_50:0.0348445681,F5123_bin_21:0.0278290722):0.0091151604):0.0074682087):0.0058000180,F5604_bin_35:0.0122030856):0.0036850642,(LW1-s150761_bin_7:0.0050379126,((LW1-s151116_bin_8:0.0217564392,Boar-s8_bin_14:0.0341836311):0.0058673315,LW1-s150971_bin_26:0.0081225994):0.0025889010):0.0116810696):0.0256082295,((Boar-s5_bin_45:0.0381295964,Boar-s7_bin_26:0.0225063082):0.0320687412,(((((F4704_bin_2:0.0317770589,F4988_bin_48:0.0479424981):0.0163580882,Duroc-Low2_bin_29:0.0217406800):0.0074893167,F4552_bin_3:0.0325374310):0.0065496816,(LW1-s150822_bin_22:0.0151114214,(LW2-s126575_bin_44:0.0122519385,F5107_bin_40:0.0299483053):0.0093641261):0.0119901476):0.0149892008,((F5347_bin_7:0.0819662193,F4726_bin_10:0.0260625131):0.0114518372,Tibetan-s3800-12F_bin_42:0.0433260524):0.0104802749):0.0043849754):0.0142212827):0.0197281255,((((F5379_bin_60:0.0286654997,F5569_bin_64:0.0406772540):0.0122273950,F4655_bin_29:0.0264298280):0.0049447754,F5404_bin_51:0.0117726393):0.0042703187,(F5560_bin_40:0.0141374187,(F5501_bin_42:0.0398569876,F5525_bin_43:0.0432637351):0.0180516929):0.0066238564):0.0378204314):0.0165929157,(((((LW1-s151260_bin_26:0.0206433456,LW1-s151691_bin_29:0.0258296212):0.0064566545,S127906A_bin_71:0.0599162410):0.0049557100,W5021_bin_30:0.0333273104):0.0178231264,S41004B_bin_33:0.0508541711):0.0046785789,(C4975_bin_51:0.0213953908,C4982_bin_30:0.0281274694):0.0262108521):0.0136614712):0.0372212086,F5385_bin_54:0.1068004770):0.0262225827):0.0100668792,W5021_bin_16:0.1166182808):0.0107164129,(((BL-unmapped_bin_423:0.0959212423,(((S114106B_bin_53:0.0366997473,(C4978_bin_39:0.0131290857,S159812B_bin_27:0.0223915961):0.0126351012):0.0060943796,(F5114_bin_12:0.0245837037,F5512_bin_36:0.0582626810):0.0089968503):0.0290932354,BL-unmapped_bin_6:0.0527114411):0.0163564308):0.0256963291,(((F4948_bin_29:0.0271506568,S58506A_bin_9:0.0147323535):0.0498691138,F4690_bin_53:0.0558680531):0.0381921650,(((((F5494_bin_34:0.0424657175,LW1-s150761_bin_11:0.0469489374):0.0222109675,((((F5125_bin_25:0.0230614157,F5331_bin_16:0.0352946611):0.0136127545,W5021_bin_1:0.0329747338):0.0136735094,C4978_bin_38:0.0425018340):0.0121072683,Duroc-High6_bin_51:0.0670036449):0.0103176342):0.0099890107,(F4873_bin_55:0.0305345618,((F5604_bin_49:0.0271920972,F4658_bin_54:0.0531945890):0.0212691914,F4390_bin_4:0.0277796731):0.0110971738):0.0256718853):0.0317030583,(((QHF6-unmapped_bin_467:0.0716130414,QHF6-unmapped_bin_273:0.0720033046):0.0169193629,QHF6-unmapped_bin_501:0.0910378328):0.0098305261,(S101306A_bin_38:0.0998870865,F4726_bin_29:0.0543277749):0.0204275227):0.0140818746):0.0106089938,(((QHF6-unmapped_bin_25:0.0647933175,F5476_bin_2:0.0523243840):0.0406366083,(C4974_bin_39:0.0469726400,((F5494_bin_16:0.0467491070,(W5021_bin_57:0.0336186614,F5512_bin_3:0.0141890983):0.0104227989):0.0075232118,BL-unmapped_bin_316:0.0325079239):0.0405227531):0.0104625469):0.0162834913,(QHF6-unmapped_bin_189:0.0613546572,(QHF6-unmapped_bin_471:0.1169225394,BL-unmapped_bin_195:0.0534869069):0.0163264680):0.0160320590):0.0090108388):0.0127453089):0.0087060583):0.0096015074,((((((((F5348_bin_23:0.0521170904,F5476_bin_8:0.0271151015):0.0218862523,F5399_bin_66:0.0105839827):0.0094512576,W5021_bin_100:0.0269702428):0.0047272919,F5457_bin_30:0.0171947587):0.0032081139,(F5403_bin_15:0.0123647502,F5141_bin_5:0.0065638124):0.0086658759):0.0076147667,((F5355_bin_23:0.0336451508,F4286_bin_17:0.0534198119):0.0093066576,F5647_bin_54:0.0305256383):0.0111669116):0.0123193694,F5432_bin_25:0.0431903040):0.0552745823,QHF6-unmapped_bin_257:0.0846450455):0.0259526028):0.0151585737):0.0145761097,((BL-unmapped_bin_5:0.1194566886,QHF6-unmapped_bin_388:0.1050220545):0.0184680242,(LW2-s126575_bin_11:0.0267583956,W5021_bin_110:0.0471245358):0.0658003433):0.0159317192):0.0107570184,(((((((QHF6-unmapped_bin_265:0.0722210262,(BL-unmapped_bin_308:0.0811137558,BL-unmapped_bin_302:0.0776494603):0.0259805100):0.0167845466,((BL-unmapped_bin_306:0.0933624623,QHF6-unmapped_bin_281:0.0557917277):0.0336117768,BL-unmapped_bin_172:0.0978901343):0.0176231115):0.0110655099,QHF6-unmapped_bin_201:0.1050002008):0.0080834279,(((QHF6-unmapped_bin_85:0.0868987297,QHF6-unmapped_bin_755:0.1039965600):0.0117900490,QHF6-unmapped_bin_319:0.1257819052):0.0174699407,((BL-unmapped_bin_217:0.0066365443,QHF6-unmapped_bin_200:0.0154555877):0.0896390774,S58506A_bin_53:0.0948877748):0.0121717962):0.0120660639):0.0156455815,(((F4390_bin_42:0.0379593599,F5224_bin_44:0.0394415573):0.0404173131,BL-unmapped_bin_157:0.0859383052):0.0285667351,QHF6-unmapped_bin_456:0.1191214197):0.0330292480):0.0152450926,((F5647_bin_6:0.0487031519,W5021_bin_91:0.0351786338):0.0213067057,(QHF6-unmapped_bin_256:0.0353306241,BL-unmapped_bin_91:0.0154435468):0.0587261395):0.0634288279):0.0075377941,((BL-unmapped_bin_17:0.0882991276,BL-unmapped_bin_227:0.0911117789):0.0394974726,((BL-unmapped_bin_300:0.1178363641,BL-unmapped_bin_438:0.1061232820):0.0178914465,BL-unmapped_bin_83:0.1178982590):0.0286252777):0.0288747845):0.0072129872):0.0074854104,(((((((((((((((((F4905_bin_36:0.0243859936,((F5142_bin_12:0.0141689646,F5604_bin_42:0.0529399661):0.0040311600,S127912A_bin_25:0.0219210423):0.0111763257):0.0026741960,(((F5476_bin_7:0.0396109561,F5153_bin_19:0.0343560039):0.0061865944,F4856_bin_29:0.0381512906):0.0063705996,((F5208_bin_11:0.0394894324,F5248_bin_45:0.0199209569):0.0176726808,F5497_bin_61:0.0344936220):0.0131325091):0.0060901355):0.0060953872,(S46608A_bin_7:0.0278126045,F5313_bin_39:0.0324440096):0.0043335374):0.0035599433,(F4894_bin_45:0.0387198833,(S181206A_bin_10:0.0364675477,F5332_bin_8:0.0242016865):0.0096016165):0.0089685826):0.0070594989,(((F5224_bin_14:0.0660345335,F5175_bin_14:0.0258304076):0.0064802671,S60108B_bin_3:0.0349086151):0.0087687041,(((C4982_bin_42:0.0303463248,(F5525_bin_15:0.0409792720,F5014_bin_20:0.0327597432):0.0090708706):0.0113648220,F5345_bin_3:0.0383337233):0.0090786485,F4846_bin_40:0.0154108251):0.0030325994):0.0050570694):0.0051059299,(F5412_bin_61:0.0353438701,F4981_bin_35:0.0211228577):0.0045671635):0.0066112915,LW1-s150761_bin_10:0.0130394637):0.0046450641,((((F5404_bin_8:0.0492614191,F5023_bin_16:0.0486015956):0.0101110196,F5032_bin_54:0.0276940270):0.0121580799,F5486_bin_40:0.0169982899):0.0060688478,(F5181_bin_56:0.0168205115,(F4872_bin_15:0.0329891698,F5372_bin_13:0.0221712984):0.0061411194):0.0029860049):0.0074454879):0.0085370798,(((S124310A_bin_49:0.0284876432,F4888_bin_32:0.0243593478):0.0085341017,S76602A_bin_28:0.0126771722):0.0035210555,(((S127906A_bin_56:0.0413646877,LW2-s126572_bin_13:0.0088075503):0.0063907492,F5297_bin_9:0.0391484777):0.0112045780,(F5218_bin_19:0.0136688298,S114106A_bin_14:0.0106955353):0.0043602374):0.0041551447):0.0016752998):0.0071781549,LW1-s151260_bin_33:0.0125893083):0.0047733162,(((S71402B_bin_18:0.0396576628,((F5560_bin_41:0.0459157829,F4690_bin_91:0.0356487594):0.0158298313,F5331_bin_72:0.0333494485):0.0109483686):0.0073027196,S63506A_bin_5:0.0143506515):0.0070005384,F5386_bin_51:0.0515500893):0.0064335473):0.0144186356,LW2-s127063_bin_15:0.0300859479):0.0336550467,((((F5329_bin_6:0.0027090589,F5384_bin_1:0.0011168278):0.0017835434,((LW2-s126572_bin_49:0.0083051444,LW2-s127153_bin_8:0.0067649730):0.0004708648,W4930_bin_25:0.0029852333):0.0053610367):0.0041804269,((S46608A_bin_19:0.0982462712,F5485_bin_31:0.0233156884):0.0090236900,W4978_bin_3:0.0050306322):0.0043621148):0.0275968412,W4974_bin_28:0.0224730640):0.0536456186):0.0216937866,(((((((((((((((((((((((((((F5206_bin_11:0.0433297198,F5204_bin_5:0.0313343142):0.0142521639,((F5511_bin_41:0.0050169913,F4658_bin_29:0.0692533461):0.0131467351,F5142_bin_29:0.0267681093):0.0026641600):0.0089712819,(W5021_bin_29:0.0332928694,F4889_bin_2:0.0210130787):0.0102015160):0.0035831104,((F5520_bin_34:0.0129543792,((((F5432_bin_38:0.0218669018,F4924_bin_33:0.0130724152):0.0175533630,F5642_bin_8:0.0246524994):0.0065951099,F5446_bin_16:0.0330671658):0.0053742117,F5604_bin_31:0.0202638426):0.0059430585):0.0059732477,F5058_bin_38:0.0311369163):0.0035038157):0.0038819982,((F5354_bin_41:0.0253308625,F5229_bin_24:0.0099852221):0.0124386021,F5336_bin_16:0.0395999745):0.0081813344):0.0091841917,(((F5014_bin_26:0.0450130339,F4596_bin_53:0.0267177559):0.0078546646,F5385_bin_2:0.0356567194):0.0127915178,F5372_bin_25:0.0285449323):0.0048672837):0.0004874215,F5141_bin_60:0.0256184671):0.0041443630,(F5622_bin_17:0.0164923632,F5487_bin_45:0.0318894612):0.0083538266):0.0030216410,(((((((F4791_bin_17:0.0286336268,F5512_bin_20:0.0472128393):0.0238080518,((F5302_bin_59:0.0513905846,S191108A_bin_35:0.0351426988):0.0079880786,F5097_bin_31:0.0648609925):0.0056037564):0.0105180039,S58506A_bin_36:0.0259929895):0.0047636424,S76602A_bin_10:0.0329536360):0.0049344377,(F4905_bin_10:0.0183426233,F5419_bin_18:0.0219756628):0.0082698697):0.0031477304,((F4661_bin_69:0.0156253270,LW1-s150971_bin_17:0.0390938895):0.0045431996,F5447_bin_45:0.0194201076):0.0032256200):0.0050860905,F5290_bin_18:0.0196422528):0.0040612166):0.0060344794,F5374_bin_14:0.0212345125):0.0020333923,(F4592_bin_36:0.0110972126,F5490_bin_46:0.0329264231):0.0085594440):0.0000839514,(W4978_bin_21:0.0196973396,(((S67912A_bin_29:0.0128421032,F5502_bin_42:0.0309127198):0.0025419078,F5615_bin_2:0.0372954661):0.0136414362,(F5440_bin_20:0.0242205050,S21104A_bin_45:0.0134698998):0.0080922659):0.0018196344):0.0078960351):0.0054942494,(F4655_bin_3:0.0203336288,(F5071_bin_52:0.0232472968,F5248_bin_65:0.0196142033):0.0179886250):0.0083264386):0.0009498863,W4930_bin_15:0.0088938818):0.0030824865,F5370_bin_34:0.0256076076):0.0054387237,(F5380_bin_39:0.0187852907,S127906A_bin_63:0.0440945512):0.0131567053):0.0040007024,(F4993_bin_2:0.0414150307,F4903_bin_53:0.0231994168):0.0049164934):0.0070645660,C4936_bin_34:0.0348116799):0.0048412375,((F5574_bin_7:0.0522151197,(F5366_bin_18:0.0342451264,LW2-s127152_bin_23:0.0311568783):0.0083358619):0.0068433353,((F5362_bin_25:0.0177173803,F4881_bin_6:0.0265269887):0.0053736733,F4657_bin_29:0.0241997606):0.0067870870):0.0119574317):0.0082113578,(F4979_bin_39:0.0178269933,F5298_bin_5:0.0168546992):0.0069275486):0.0031582468,((F5218_bin_11:0.0307989153,S60106B_bin_37:0.0317653718):0.0208342038,((F5300_bin_45:0.0181313290,F5313_bin_45:0.0254081172):0.0067934771,(S46608A_bin_32:0.0265764087,F4669_bin_37:0.0259624248):0.0088540221):0.0054113532):0.0055004803):0.0024989481,F5018_bin_66:0.0103927667):0.0074156045,F4948_bin_11:0.0262184776):0.0016774726,F5012_bin_18:0.0374988984):0.0045198810,F5403_bin_7:0.0177714363):0.0053466564,(F5485_bin_27:0.0267898445,F5399_bin_55:0.0411655401):0.0158107078):0.0383958228,(F4962_bin_37:0.0277575625,F5331_bin_27:0.0453853364):0.0385894333):0.0396039952):0.0088554110,QHF6-unmapped_bin_473:0.0667586634):0.0250208595,((((F5032_bin_12:0.0258468011,F5084_bin_15:0.0626501278):0.0312397165,LW2-s127063_bin_29:0.0466048888):0.0259926584,(((S136810B_bin_41:0.0565012555,F5436_bin_49:0.0535755331):0.0200300360,F5250_bin_51:0.0349416980):0.0348903718,QHF6-unmapped_bin_673:0.1212824461):0.0156600995):0.0160824648,F5250_bin_24:0.0876284617):0.0200300713):0.0115034603,((((((((F5298_bin_35:0.0174627565,(((((F4889_bin_21:0.0189663802,(F5370_bin_20:0.0344100264,F5401_bin_29:0.0114281638):0.0074361552):0.0105961743,F5072_bin_28:0.0436594918):0.0120906261,F5084_bin_67:0.0029316738):0.0036586578,F4981_bin_61:0.0042213366):0.0059533812,F5455_bin_32:0.0024928885):0.0057702005):0.0033743532,LW2-s126575_bin_42:0.0005067419):0.0149190345,F5342_bin_51:0.0264998374):0.0504993910,F5486_bin_26:0.0786733103):0.0337891321,(((((((((((((LW1-sD150971_bin_8:0.0129939255,(F5612_bin_42:0.0342761981,F5342_bin_24:0.0112188525):0.0060124886):0.0005012959,Duroc.SH-FCR.HF3_bin_21:0.0052880326):0.0000025910,F4592_bin_16:0.0007090737):0.0078968174,F4675_bin_13:0.0007161024):0.0014626596,((S6202B_bin_30:0.0055066446,S58506A_bin_34:0.0364067008):0.0111784189,Boar-s8_bin_48:0.0187519954):0.0030334447):0.0086898451,F4881_bin_25:0.0112461355):0.0068346807,(W4978_bin_15:0.0165242881,(F5350_bin_47:0.0123159541,F5640_bin_15:0.0110787153):0.0111579700):0.0104760197):0.0067476531,F5635_bin_57:0.0208248289):0.0062288080,F5242_bin_1:0.0130868817):0.0038766168,F4864_bin_22:0.0196567301):0.0108704312,F4596_bin_76:0.0303488985):0.0296544777,((((((((F5329_bin_35:0.0266368729,F4987_bin_18:0.0466211129):0.0151507601,F5179_bin_30:0.0120662180):0.0066459732,F5348_bin_33:0.0018552792):0.0024193381,F4596_bin_54:0.0348574797):0.0041046594,((F4924_bin_59:0.0005110712,(Tibetan-s3006F_bin_7:0.0100103279,F5236_bin_21:0.0128461184):0.0012658006):0.0035246127,S46608A_bin_39:0.0167003242):0.0057944135):0.0033885208,S76602A_bin_46:0.0090652302):0.0034781475,((F4675_bin_46:0.0344979430,F5084_bin_43:0.0066038553):0.0054807363,(F5298_bin_4:0.0093029885,(F4973_bin_15:0.0410413815,Duroc-High7_bin_42:0.0201605417):0.0045973412):0.0116150724):0.0048095055):0.0093191091,(F5501_bin_33:0.0267460041,F4664_bin_42:0.0144876043):0.0136225820):0.0432740837):0.0166834483,((((F5485_bin_18:0.0004678649,S41004B_bin_38:0.0006693522):0.0048934108,((LW1-s151250_bin_1:0.0052703992,(LW1-s151246_bin_11:0.0001788704,S58506A_bin_19:0.0446315305):0.0050831929):0.0034836124,LW1-s151691_bin_11:0.0006403020):0.0077519589):0.0070333188,S21310A_bin_6:0.0017116263):0.0185598682,S133506B_bin_35:0.0209839500):0.0453421945):0.0485437544):0.0149594370,(F5239_bin_26:0.0685098427,((((((((((((F5525_bin_41:0.0336586810,F4661_bin_66:0.0212030683):0.0155892037,F5350_bin_15:0.0334248772):0.0050567672,F5235_bin_22:0.0131606416):0.0048375604,F5260_bin_47:0.0153411867):0.0031763737,S50506B_bin_49:0.0272452305):0.0046526429,(F5436_bin_24:0.0189867304,F5186_bin_3:0.0129086859):0.0046845532):0.0038395156,(F5032_bin_17:0.0183175205,F5300_bin_15:0.0149041986):0.0047461207):0.0032288949,(F5604_bin_40:0.0073371397,(F4372_bin_18:0.0200708918,F5023_bin_29:0.0075841259):0.0037240799):0.0049956200):0.0038798310,((((F4665_bin_8:0.0091015488,F4936_bin_21:0.0078173452):0.0052175741,F5336_bin_25:0.0051126769):0.0063819811,F4675_bin_27:0.0058502608):0.0044784465,F5343_bin_6:0.0132393748):0.0022123892):0.0058262590,F4962_bin_21:0.0164559484):0.0103270123,F5331_bin_68:0.0260526324):0.0272418511,F5290_bin_12:0.1057248247):0.0180730212):0.0584374692):0.0140053848,QHF6-unmapped_bin_170:0.0908315094):0.0080850801,QHF6-unmapped_bin_280:0.0979495007):0.0159203666):0.0241659122):0.0072329425,(((BL-unmapped_bin_262:0.0881703638,Duroc.SH-FCR.LF3_bin_15:0.0871505205):0.0194763374,(S53008A_bin_27:0.0673283774,BL-unmapped_bin_175:0.0269747740):0.0358189866):0.0529889737,((((F4657_bin_41:0.0153474802,(F5115_bin_17:0.0201913499,F5111_bin_4:0.0035069220):0.0099976202):0.0040030656,((F4988_bin_30:0.0239730144,F4954_bin_38:0.0116240256):0.0094740897,F5307_bin_2:0.0028012477):0.0079063653):0.0238029164,F5023_bin_48:0.0540907245):0.0725999355,QHF6-unmapped_bin_403:0.1165200681):0.0168738512):0.0153868536):0.0067710433,((((((((((((((F5355_bin_49:0.0156096203,F5622_bin_21:0.0302648596):0.0113846070,(Boar-s22_bin_9:0.0092253110,LW2-s127530_bin_4:0.0054534883):0.0112854133):0.0053939098,Tibetan-s3800-8M_bin_11:0.0252457423):0.0098132051,F5572_bin_34:0.0297773457):0.0103527101,Duroc.SH-FCR.HF2_bin_14:0.0218329139):0.0308694802,(F5419_bin_32:0.0326406261,F5510_bin_14:0.0315687851):0.0192416116):0.0115275812,(((((((((F5100_bin_26:0.0119142699,F4973_bin_30:0.0150277409):0.0070052755,F5647_bin_52:0.0411223673):0.0126323607,(F5204_bin_4:0.0447179472,F5500_bin_41:0.0166792382):0.0031304359):0.0030391165,F5434_bin_45:0.0150821281):0.0086314530,((((F5622_bin_19:0.0232676510,F4726_bin_60:0.0345413332):0.0071633194,(Tibetan-s1004M_bin_25:0.0592454559,F4993_bin_46:0.0175119445):0.0102415514):0.0107709860,F5138_bin_31:0.0378163719):0.0017600443,F4331_bin_22:0.0229284276):0.0056507766):0.0137644799,((S38404A_bin_60:0.0117672221,F4941_bin_27:0.0297990195):0.0047223270,((((I5640_bin_7:0.0121402849,F5153_bin_22:0.0151663433):0.0067173589,F5110_bin_6:0.0196521878):0.0049847506,(((((F5510_bin_2:0.0046105592,F4850_bin_32:0.0265471692):0.0050842400,F4657_bin_2:0.0290788309):0.0078823068,(Duroc-High7_bin_19:0.0086696027,((F5594_bin_8:0.0213491184,((F4724_bin_15:0.0334733213,F5432_bin_23:0.0252800691):0.0199786033,LW2-s127152_bin_42:0.0154268119):0.0032276510):0.0011613596,S114106B_bin_40:0.0191833752):0.0043263417):0.0057070562):0.0013562927,((((S21310A_bin_11:0.0352849868,S41004B_bin_59:0.0487954563):0.0138144654,S63506A_bin_6:0.0110716134):0.0081453725,(F5158_bin_55:0.0266081481,((F4890_bin_28:0.0236091679,S124310A_bin_4:0.0144617667):0.0079978151,F5175_bin_30:0.0409484821):0.0037500590):0.0071462163):0.0046119701,(((LW2-s126572_bin_27:0.0051476328,LW1-sD151116_bin_23:0.0022959359):0.0060694220,F5610_bin_16:0.0115569546):0.0037269920,W5042_bin_34:0.0006429079):0.0050725286):0.0045511531):0.0026470499,(F4460_bin_12:0.0121690122,S60108A_bin_30:0.0297141059):0.0089914874):0.0027456704):0.0052671757,F4975_bin_35:0.0050355110):0.0049792615):0.0082554926):0.0061326816,((F5453_bin_23:0.0209469830,F5511_bin_26:0.0171386349):0.0068127904,Tibetan-s602F_bin_14:0.0258892428):0.0105293781):0.0078882091,(F5155_bin_30:0.0428681891,F5604_bin_61:0.0279855400):0.0161982831):0.0081080292,F4924_bin_44:0.0234395107):0.0345808569):0.0584699359,((((((F5163_bin_25:0.0158475831,Duroc-Low8_bin_45:0.0216470168):0.0109829529,Tibetan-s3800-12F_bin_10:0.0174915911):0.0162248667,(S21104A_bin_4:0.0254419888,S31914B_bin_13:0.0360092518):0.0544153729):0.0249227606,(((S28902A_bin_18:0.0433786495,(F4945_bin_22:0.0164217244,BL-unmapped_bin_186:0.0353863309):0.0037610277):0.0184348020,(((((S75706A_bin_48:0.0523610136,(S133204A_bin_49:0.0034607301,F5210_bin_1:0.0536917871):0.0054876736):0.0078765118,Boar-s22_bin_21:0.0206311882):0.0041422805,Boar-s10_bin_16:0.0085979385):0.0043887068,Tibetan-s3800-12F_bin_30:0.0063399279):0.0057037662,(C4974_bin_33:0.0233634631,F5642_bin_11:0.0241888064):0.0097346085):0.0223908102):0.0115434154,(((Duroc-Low6_bin_40:0.0205868256,Duroc-Low8_bin_48:0.0307777691):0.0111346110,(S60108A_bin_24:0.0531368239,(((S127912A_bin_24:0.0233853826,Duroc-Low6_bin_2:0.0360835783):0.0063151265,F5115_bin_39:0.0242474738):0.0087704823,S75706A_bin_51:0.0422745445):0.0063113296):0.0120899806):0.0092228548,Duroc-Low2_bin_16:0.0237198990):0.0118018849):0.0156828293):0.0218003904,((((F5084_bin_10:0.0109373995,((S124310A_bin_43:0.0126599799,(S21104A_bin_18:0.0264547099,S21104B_bin_18:0.0444120110):0.0147385209):0.0066047609,Duroc-High6_bin_38:0.0052941026):0.0044560463):0.0139230493,S136810A_bin_19:0.0237645228):0.0089217718,S93310B_bin_20:0.0287131792):0.0356352257,Tibetan-s1400-58M_bin_1:0.1078053433):0.0148299450):0.0277910633,((Tibetan-s3800-48F_bin_16:0.0243740458,F4726_bin_36:0.0292850158):0.0196081259,LW2-s127153_bin_38:0.0265164141):0.0728629071):0.0283964795):0.0139867206,(((F4905_bin_11:0.0160898343,F5432_bin_8:0.0178301327):0.0066411230,(F4881_bin_46:0.0116893155,Duroc.SH-FCR.HF3_bin_7:0.0085626374):0.0142712771):0.0175569970,F5290_bin_23:0.0449740157):0.0846559455):0.0137151091,(((C5071_bin_4:0.1120483233,((Tibetan-s3800-48F_bin_23:0.0526876762,Duroc-Low8_bin_49:0.0217597744):0.0258113621,QHF6-unmapped_bin_724:0.0505306836):0.0282031242):0.0339276778,(((((LW2-s127153_bin_12:0.0217668009,(Boar-s13_bin_12:0.0192749952,(Boar-s35_bin_3:0.0027310177,Boar-s10_bin_14:0.0004369801):0.0052790809):0.0091758688):0.0018521336,((((LW1-sD151116_bin_32:0.0053424952,LW2-s127152_bin_1:0.0004008423):0.0097022352,Boar-s2_bin_19:0.0016986210):0.0198287304,C4982_bin_14:0.0056843628):0.0050349357,Duroc-Low8_bin_40:0.0078479289):0.0115081586):0.0067247704,Tibetan-s1004M_bin_16:0.0218172591):0.0100240810,Duroc-High5_bin_6:0.0232251001):0.0139835785,C4975_bin_11:0.0514700967):0.0616198539):0.0368122008,(LW1-s150761_bin_22:0.0139689750,LW2-s127530_bin_11:0.0189209388):0.0980759755):0.0217886701):0.0117583599,(((((Tibetan-s3800-8M_bin_19:0.0074010414,Tibetan-s3800-19M_bin_20:0.0149427009):0.0102716985,BL-unmapped_bin_146:0.0437011148):0.0333338186,Boar-s23_bin_9:0.0466176235):0.0332244697,(Duroc-High7_bin_41:0.0179194472,Tibetan-s1004M_bin_19:0.0231940631):0.0720088312):0.0218793190,LW1-s150761_bin_41:0.0895212186):0.0427953016):0.0151350296,(((((QHF6-unmapped_bin_372:0.0331167562,QHF6-unmapped_bin_18:0.0555552414):0.0284454134,((S38404A_bin_51:0.0227621980,(Boar-s2_bin_33:0.0108072499,Boar-s18_bin_23:0.0017830551):0.0242414289):0.0346538559,(S127912A_bin_37:0.0154366978,QHF6-unmapped_bin_426:0.0695044422):0.0487195426):0.0310246522):0.0496057483,((((((((Duroc-Low6_bin_37:0.0236401099,((Duroc-Low4_bin_50:0.0318431697,F4675_bin_33:0.0151674400):0.0050610508,F5560_bin_43:0.0152321826):0.0046825436):0.0054036954,((F4905_bin_14:0.0064354189,F5500_bin_5:0.0015997930):0.0019789861,S124310A_bin_52:0.0061507940):0.0030409960):0.0036949587,(F5486_bin_21:0.0113479454,F5480_bin_22:0.0300611535):0.0045546520):0.0106192884,((S127912A_bin_14:0.0147300481,S96308A_bin_18:0.0195491104):0.0095672039,F5384_bin_17:0.0196614449):0.0054135316):0.0028693622,((S21104A_bin_15:0.0129467457,Boar-s11_bin_38:0.0170869811):0.0049602299,Duroc-High8_bin_12:0.0156481226):0.0022018600):0.0000025929,F4948_bin_47:0.0126223976):0.0204971119,(F5181_bin_52:0.0092012128,F5355_bin_30:0.0253536382):0.0073604047):0.0794658839,QHF6-unmapped_bin_240:0.1115037109):0.0260875231):0.0271088987,(Duroc-High5_bin_10:0.0941068606,(Duroc-High8_bin_10:0.0092771545,S21104A_bin_14:0.0112882433):0.0907255026):0.0381907071):0.0128169074,((QHF6-unmapped_bin_163:0.0747998627,BL-unmapped_bin_63:0.0446050888):0.0238960411,QHF6-unmapped_bin_503:0.1032778298):0.0422545430):0.0125092718):0.0133407919,(((((Boar-s10_bin_39:0.1173227326,Boar-s23_bin_29:0.0995581766):0.0260255946,((QHF6-unmapped_bin_12:0.1228371674,((Tibetan-s3800-53F_bin_3:0.0341716084,(Tibetan-s3800-53F_bin_2:0.0142966654,Duroc-High8_bin_40:0.0198462948):0.0335359581):0.0162422562,QHF6-unmapped_bin_345:0.0479471058):0.0173342505):0.0172836700,((Boar-s8_bin_28:0.0226200601,Duroc.SH-FCR.HF3_bin_1:0.0448995160):0.0419677870,(((((((Boar-s35_bin_12:0.0128177255,Boar-s5_bin_30:0.0183879088):0.0237860542,Boar-s5_bin_1:0.0220690557):0.0082311806,Boar-s23_bin_27:0.0559675600):0.0122046869,Boar-s5_bin_44:0.0678242078):0.0044965026,((Boar-s5_bin_7:0.0341823105,Boar-s2_bin_37:0.0275492830):0.0158706678,(Boar-s10_bin_26:0.0381859481,Boar-s7_bin_37:0.0420201360):0.0176573549):0.0103503841):0.0131078106,((Boar-s10_bin_10:0.0565997464,Boar-s2_bin_46:0.0257888812):0.0132690301,((F4726_bin_53:0.0507147577,Duroc-Low3_bin_23:0.0095645827):0.0135607329,Duroc-Low8_bin_29:0.0371437260):0.0160458727):0.0276259098):0.0302934982,Boar-s10_bin_2:0.0999776396):0.0159809246):0.0164135199):0.0108613993):0.0170857215,QHF6-unmapped_bin_70:0.0812390123):0.0224938001,(((((S53008A_bin_20:0.0571392299,QHF6-unmapped_bin_702:0.1015239755):0.0203919210,Tibetan-s1005M_bin_8:0.0923244612):0.0274664782,((S124310A_bin_5:0.0776041953,QHF6-unmapped_bin_237:0.0935674777):0.0299938393,((F5115_bin_30:0.0922024789,(BL-unmapped_bin_373:0.0684765829,((LW1-s150822_bin_11:0.0037331981,LW2-s127575_bin_40:0.0191923357):0.0375911282,BL-unmapped_bin_197:0.0511706194):0.0144436387):0.0091151687):0.0160349423,BL-unmapped_bin_152:0.0691456256):0.0260087628):0.0143647054):0.0100231482,QHF6-unmapped_bin_642:0.1141252543):0.0120076619,((((Tibetan-s3480-25M_bin_8:0.0212256406,S53008A_bin_54:0.0417005254):0.0099370224,Boar-s11_bin_16:0.0196979562):0.0344526921,(BL-unmapped_bin_343:0.0383970357,F4846_bin_26:0.0228810800):0.0198055007):0.0221818754,(((QHF6-unmapped_bin_93:0.0342995058,Tibetan-s3800-53F_bin_20:0.0464804914):0.0275854578,(Tibetan-s1400-38F_bin_13:0.0508834339,QHF6-unmapped_bin_591:0.0448950451):0.0387158465):0.0147471789,(QHF6-unmapped_bin_177:0.0607353268,QHF6-unmapped_bin_164:0.0521747179):0.0203814685):0.0143899464):0.0401691953):0.0130638712):0.0226868412,(LW2-s127145_bin_22:0.1205610784,QHF6-unmapped_bin_385:0.1128413043):0.0308332522):0.0089356273):0.0127506543,(((((((S124310A_bin_19:0.0933407624,QHF6-unmapped_bin_621:0.0914606070):0.0443329099,(F5500_bin_9:0.0204763523,(S127906A_bin_6:0.0222214629,S159812A_bin_14:0.0074001050):0.0096865772):0.0818009563):0.0260855056,QHF6-unmapped_bin_495:0.1492833580):0.0177032456,Tibetan-s3800-19M_bin_22:0.1205248263):0.0189260137,(QHF6-unmapped_bin_648:0.0811939751,QHF6-unmapped_bin_434:0.0804826098):0.0954292970):0.0152719124,(((S38404A_bin_55:0.0875280117,(Tibetan-s3800-12F_bin_1:0.0659681131,S124310A_bin_2:0.0456091921):0.0823544041):0.0308789946,(((W5021_bin_106:0.0028416757,(S38404A_bin_17:0.0000010000,LW1-s151246_bin_14:0.0021061055):0.0000023352):0.1138270733,((((((QHF6-unmapped_bin_88:0.0012598840,Tibetan-s3800-18M_bin_12:0.0092673367):0.0511760766,Duroc-Low8_bin_7:0.0376293268):0.0242059147,Boar-s19_bin_6:0.0577371437):0.0197050934,Boar-s35_bin_16:0.0402824657):0.0131456339,QHF6-unmapped_bin_705:0.0416716205):0.0401208828,Duroc-Low1_bin_17:0.0842753760):0.0354182668):0.0287605260,((((((F5131_bin_4:0.0605690923,QHF6-unmapped_bin_457:0.1372555699):0.0293247217,Tibetan-s1400-32M_bin_1:0.0547361575):0.0260691616,(QHF6-unmapped_bin_350:0.0195402144,QHF6-unmapped_bin_149:0.0426524757):0.0830867170):0.0277600109,S127906A_bin_26:0.1509734464):0.0512322094,((((S46608B_bin_34:0.0036895948,S38404A_bin_19:0.0288172099):0.0190901332,(S46608A_bin_14:0.0034607090,((F4286_bin_1:0.0240586572,Duroc-High1_bin_28:0.0378188032):0.0177007556,Duroc-High6_bin_28:0.0092709408):0.0002335197):0.0220412468):0.0127870468,Duroc-High7_bin_16:0.0267963526):0.0569668351,Duroc-High8_bin_42:0.1164961197):0.0269314813):0.0152750646,(((Duroc.SH-FCR.HF3_bin_22:0.0291601965,(((W4930_bin_34:0.0000010000,((S38404A_bin_27:0.0000010000,S21104A_bin_19:0.0000010000):0.0014472665,W4974_bin_21:0.0072451351):0.0095037209):0.0000028807,((F5110_bin_2:0.0267384680,Tibetan-s1004M_bin_17:0.0158643508):0.0077317667,Tibetan-s3800-53F_bin_1:0.0049347309):0.0062908051):0.0004977211,LW1-s150822_bin_3:0.0010633898):0.0086995716):0.0347918821,(LW1-s150761_bin_9:0.0585536543,LW2-s126572_bin_40:0.0233586653):0.0269863376):0.0497408247,((LW2-s127145_bin_19:0.0078007177,LW2-s127152_bin_43:0.0059049805):0.0326920251,QHF6-unmapped_bin_437:0.0255955591):0.0588896562):0.0495662926):0.0283444889):0.0158348749):0.0236812356,((BL-unmapped_bin_110:0.0728107309,BL-unmapped_bin_291:0.0610832462):0.0771643585,(((((Duroc-High8_bin_28:0.0153722027,Duroc.SH-FCR.LF2_bin_6:0.0204506318):0.0250787846,S76602A_bin_41:0.0355733810):0.0742348915,Tibetan-s1005M_bin_27:0.1119999026):0.0197687230,Boar-s2_bin_35:0.1184316973):0.0176118867,(LW2-s126575_bin_37:0.1251106050,QHF6-unmapped_bin_445:0.1365617800):0.0491692326):0.0240974960):0.0206543947):0.0225481302):0.0198987421,F5393_bin_30:0.2335614717):0.0394540151):0.0223008126):0.0070326427,(((((Boar-s14_bin_33:0.0119267987,(Tibetan-s3800-19M_bin_2:0.0310446515,Boar-s22_bin_26:0.0449277096):0.0158667258):0.0267171205,(Duroc-Low8_bin_51:0.0513758877,BL-unmapped_bin_331:0.0628622627):0.0481744962):0.0184323920,BL-unmapped_bin_398:0.0630575923):0.0562144391,(QHF6-unmapped_bin_693:0.1528213545,F5268_bin_41:0.1153796580):0.0725119921):0.0102212736,(F5343_bin_58:0.1042434422,QHF6-unmapped_bin_249:0.1004803533):0.0372778762):0.0103989684):0.0100631513,((((((((((((((((((((((F4888_bin_46:0.0183981768,S96308A_bin_3:0.0354032441):0.0191784047,((F5498_bin_11:0.0170479003,((F4460_bin_32:0.0323905971,S114106B_bin_48:0.0562177109):0.0100262322,F5525_bin_4:0.0355734533):0.0106391024):0.0052725707,S133506B_bin_55:0.0412512454):0.0111722818):0.0054571819,S60106B_bin_39:0.0496600403):0.0046702204,((F4903_bin_34:0.0148714865,F5401_bin_34:0.0131877185):0.0153932483,S38902B_bin_9:0.0218820415):0.0095163210):0.0046900893,F4675_bin_19:0.0144405973):0.0077241437,((S136810A_bin_5:0.0394157871,S63506B_bin_38:0.0326690679):0.0104749897,F5647_bin_21:0.0166770369):0.0067092548):0.0047369112,(F5572_bin_25:0.0049293766,F5110_bin_70:0.0129824539):0.0059064059):0.0023990382,S114106A_bin_4:0.0298039943):0.0060244404,(S159812A_bin_38:0.0265804821,S136810B_bin_20:0.0300521017):0.0096125553):0.0080051983,(F5381_bin_1:0.0040689251,S120704B_bin_11:0.0184505984):0.0056336052):0.0365686258,(((((((((F5615_bin_10:0.0240050195,S76806B_bin_5:0.0136415661):0.0051905740,LW1-s151070_bin_6:0.0214510271):0.0052206134,F5032_bin_57:0.0064972855):0.0000026333,((((((S142704B_bin_27:0.0179492497,Duroc-Low6_bin_26:0.0222110331):0.0053488419,(Duroc-Low7_bin_9:0.0231678331,S127912A_bin_10:0.0208902746):0.0095020841):0.0041657178,S159812A_bin_17:0.0103009000):0.0009106449,((F4872_bin_55:0.0263297418,F5622_bin_38:0.0197717229):0.0101722024,F5399_bin_43:0.0150686097):0.0032537368):0.0048767241,F5640_bin_36:0.0485166266):0.0071591484,(F5417_bin_1:0.0333063129,F4975_bin_51:0.0221610339):0.0130594501):0.0045986714):0.0043886051,(((((F5347_bin_37:0.0430748835,F4973_bin_4:0.0312554786):0.0134560037,S136810A_bin_29:0.0316107437):0.0070598478,S142704A_bin_23:0.0447271841):0.0108640253,(((((((F5520_bin_44:0.0328077418,F5138_bin_1:0.0179715347):0.0092850959,F5229_bin_50:0.0262520503):0.0082866622,(F5362_bin_41:0.0253881983,(F5230_bin_42:0.0269637273,F5606_bin_42:0.0239532400):0.0124786862):0.0076659605):0.0043621425,((((F5604_bin_27:0.0231529887,F5046_bin_47:0.0492807139):0.0129253302,F5250_bin_25:0.0367150569):0.0071445755,(F5457_bin_20:0.0120940497,(((F4978_bin_22:0.0276884182,F4941_bin_40:0.0327304194):0.0112374020,F4908_bin_42:0.0372382477):0.0036036875,S58506A_bin_54:0.0404279263):0.0054806080):0.0062639066):0.0048579435,F5380_bin_4:0.0465245829):0.0021045843):0.0100888691,(((F4846_bin_37:0.0494386283,F4993_bin_12:0.0449596404):0.0153527535,F5502_bin_43:0.0404692615):0.0022367587,F5125_bin_24:0.0264085294):0.0063136584):0.0041257484,(F4664_bin_50:0.0405643339,F5382_bin_45:0.0203376872):0.0037900687):0.0052342582,(((F5486_bin_27:0.0433364723,F4840_bin_3:0.0547694928):0.0101319671,(F4666_bin_10:0.0330125757,F5115_bin_46:0.0114325811):0.0081354669):0.0035281717,(F5290_bin_46:0.0185067078,F5372_bin_8:0.0091858218):0.0068155997):0.0067612136):0.0064450450):0.0086907875,(F4460_bin_18:0.0139575533,F5302_bin_51:0.0050722242):0.0040014548):0.0006207704):0.0022599210,W4978_bin_1:0.0064802222):0.0045553659,((F4390_bin_33:0.0391855842,F4924_bin_13:0.0127077419):0.0098026917,F4661_bin_42:0.0176350546):0.0035400124):0.0051045481,(((LW2-s126575_bin_4:0.0032261978,LW1-s150947_bin_37:0.0125880808):0.0074927582,LW2-s126610_bin_22:0.0011644417):0.0072234379,(W5021_bin_94:0.0050802891,F5331_bin_6:0.0140389153):0.0018282450):0.0037691658):0.0139894705,((F5240_bin_33:0.0209948069,F4946_bin_21:0.0095660756):0.0052627905,(((F5569_bin_78:0.0367913848,F5485_bin_53:0.0274865068):0.0130953465,F4596_bin_19:0.0176423837):0.0093482108,(F5286_bin_4:0.0145146563,F5497_bin_44:0.0052327786):0.0028120282):0.0017880061):0.0129808937):0.0265299824):0.0380841085,((((((((((F5031_bin_47:0.0108779666,F5497_bin_52:0.0275659643):0.0049850067,(S38404A_bin_7:0.0177602781,S133506B_bin_53:0.0388592302):0.0092599223):0.0037917415,S28902A_bin_13:0.0188301104):0.0027255481,F4981_bin_24:0.0300871325):0.0018293151,((S6202B_bin_52:0.0396351401,S124310A_bin_30:0.0317537100):0.0067674790,S76602A_bin_36:0.0194780453):0.0085907058):0.0049400494,(((S127906B_bin_24:0.0070188230,S29410A_bin_7:0.0313349651):0.0109307251,(S159812A_bin_9:0.0263164237,S127906A_bin_29:0.0064114818):0.0016645503):0.0085463616,S63506B_bin_4:0.0463403193):0.0064750997):0.0059822627,(F4675_bin_21:0.0252027265,S77806A_bin_28:0.0292098716):0.0099825083):0.0055516875,(F4903_bin_50:0.0214755660,S95006B_bin_12:0.0232277263):0.0128978367):0.0211527819,((((((F4724_bin_62:0.0077496152,Tibetan-s3800-53F_bin_27:0.0340122655):0.0093085632,(((F5042_bin_36:0.0249134643,F5239_bin_52:0.0445434691):0.0099023807,F5476_bin_28:0.0116766776):0.0040084553,S38404A_bin_47:0.0237140049):0.0049792877):0.0079297668,F5501_bin_3:0.0172149464):0.0044465496,F5309_bin_13:0.0353737629):0.0053300962,((F5350_bin_39:0.0048524645,F5111_bin_27:0.0532397687):0.0031744512,S127906B_bin_17:0.0133123868):0.0049383540):0.0054760314,F5141_bin_56:0.0058944120):0.0182390266):0.0222210390,S38902B_bin_2:0.0328845806):0.0331772624):0.0184810584,(((S127912B_bin_3:0.0229712118,F5084_bin_51:0.0213689509):0.0350295850,F4903_bin_10:0.0580659511):0.0170573475,QHF6-unmapped_bin_71:0.0753020130):0.0314094081):0.0074164035,((((((((F5224_bin_75:0.0023434883,(F5606_bin_25:0.0150768952,F5309_bin_31:0.0274558644):0.0039666899):0.0109969076,S46608B_bin_40:0.0068149963):0.0186065359,F5298_bin_37:0.0032275275):0.0045460042,(F5153_bin_16:0.0050872177,F5158_bin_53:0.0064761358):0.0004802261):0.0103056946,(((F4878_bin_10:0.0249625016,F4650_bin_29:0.0743225082):0.0135464837,S142704A_bin_18:0.0396473452):0.0053617380,F4460_bin_16:0.0352912720):0.0082144158):0.0121415691,((S50206A_bin_15:0.0306692431,F5235_bin_42:0.0580077822):0.0078387812,F4974_bin_23:0.0394995442):0.0149011006):0.0239204580,F4580_bin_14:0.0612216354):0.0362836221,(((((((((F5478_bin_34:0.0171753309,((F5370_bin_13:0.0110942500,S75706B_bin_31:0.0248268156):0.0081618556,F4364_bin_9:0.0309464189):0.0065861289):0.0050581728,((((S41004B_bin_39:0.0323978932,F5235_bin_27:0.0361884543):0.0085074908,F4901_bin_12:0.0177824940):0.0084885385,F4958_bin_5:0.0177093142):0.0062024091,F5179_bin_42:0.0330273186):0.0022006419):0.0040460682,F5184_bin_30:0.0281500841):0.0044429312,(F5248_bin_34:0.0162179141,(F5381_bin_25:0.0218501276,(F5018_bin_46:0.0140088081,((F4669_bin_41:0.0070247044,F5108_bin_9:0.0114368988):0.0057803501,S38404A_bin_18:0.0120951034):0.0040070272):0.0024289092):0.0035287651):0.0061333368):0.0067121136,((((((S53008A_bin_16:0.0342599069,F5224_bin_101:0.0560335339):0.0091666404,((((F5336_bin_44:0.0223309423,F4903_bin_16:0.0302776673):0.0126116975,S76602A_bin_7:0.0213196004):0.0033971871,(F5111_bin_43:0.0321962207,S191108A_bin_38:0.0440307570):0.0113465623):0.0087271005,((S95006B_bin_3:0.0232426732,((F5014_bin_5:0.0173828854,S107802B_bin_46:0.0707600570):0.0088475348,F5290_bin_22:0.0360917104):0.0115472195):0.0069810915,F5155_bin_33:0.0249460677):0.0106463218):0.0051132628):0.0027270938,(((F4661_bin_4:0.0362052583,F5186_bin_21:0.0206711804):0.0074226174,F4881_bin_36:0.0207802585):0.0054186676,F5084_bin_16:0.0119996845):0.0053622175):0.0053281303,(((F4888_bin_40:0.0215446734,(F4690_bin_30:0.0112508853,F5343_bin_50:0.0314276139):0.0048620497):0.0046803875,(((F5309_bin_55:0.0322873869,S29410A_bin_34:0.0284883090):0.0034892339,F4372_bin_26:0.0453979232):0.0116519705,((((F4872_bin_14:0.0189373869,S46608A_bin_1:0.0408636210):0.0098002589,(S46608B_bin_52:0.0149755387,F5589_bin_13:0.0367642481):0.0106788069):0.0052165193,(S181206A_bin_33:0.0151578852,S159812A_bin_21:0.0232503185):0.0125262434):0.0033133291,F4924_bin_52:0.0214625079):0.0039849617):0.0043512985):0.0036277057,(F4655_bin_7:0.0079821525,(S96308A_bin_12:0.0345346271,(S80312B_bin_22:0.0159596244,F4659_bin_26:0.0183733886):0.0055537057):0.0049944482):0.0060060982):0.0026026126):0.0048389092,((F5143_bin_43:0.0467531528,F4973_bin_33:0.0690742288):0.0136873088,F4286_bin_30:0.0298724499):0.0063845629):0.0066548909,((F4656_bin_12:0.0230083451,F5032_bin_45:0.0147220970):0.0069034137,F5404_bin_40:0.0086828785):0.0026559131):0.0034649053):0.0102313487,F4563_bin_9:0.0020017991):0.0256798232,((S142704A_bin_12:0.0093785876,(((F4878_bin_3:0.0237324262,F5184_bin_59:0.0532859987):0.0122665257,F5329_bin_28:0.0106527067):0.0063740097,F5018_bin_45:0.0095425104):0.0044913769):0.0044513277,S60108A_bin_6:0.0323750539):0.0180773174):0.0338483600,(((F5302_bin_43:0.0248968074,(F5176_bin_61:0.0702623164,BL-unmapped_bin_225:0.0268844393):0.0170612685):0.0105981261,F5186_bin_26:0.0324038894):0.0144357145,(Boar-s4_bin_8:0.0173248402,Boar-s35_bin_23:0.0103077727):0.0231120741):0.0287293513):0.0290250476,(((F5256_bin_10:0.0425701319,S133204A_bin_21:0.0328221136):0.0065654314,((((F4903_bin_4:0.0428741355,F4988_bin_11:0.0327302633):0.0062062886,F5336_bin_47:0.0516084583):0.0105318890,F4979_bin_6:0.0156215085):0.0067191914,F5106_bin_46:0.0108761523):0.0073188149):0.0112425237,F5417_bin_27:0.0232287361):0.0504703015):0.0176250441):0.0070234009):0.0106519714,(((((((((((((((S77806B_bin_32:0.0227782009,F4983_bin_43:0.0444692085):0.0045437064,(F4945_bin_28:0.0083869086,S38404A_bin_53:0.0290869618):0.0141835590):0.0122104693,F5449_bin_26:0.0282536414):0.0057071522,(((S60108A_bin_40:0.0347413747,S133506B_bin_11:0.0190284746):0.0089220640,(S75706A_bin_6:0.0201829309,F5165_bin_46:0.0305459726):0.0119122270):0.0064569034,S29410A_bin_5:0.0276824358):0.0087695799):0.0042811370,(((F5634_bin_80:0.0389987312,S57008B_bin_30:0.0221135536):0.0148721103,(C5071_bin_28:0.0287902327,C4974_bin_52:0.0374916962):0.0132634118):0.0036133475,S108604B_bin_48:0.0315315266):0.0116272790):0.0023547277,S159812A_bin_11:0.0145203935):0.0033145763,(S127912A_bin_45:0.0279659784,Laiwu-LwCeOb_bin_4:0.0231123491):0.0039936842):0.0066009063,Duroc-Low4_bin_53:0.0451226100):0.0121018015,F4979_bin_61:0.0452528919):0.0026004894,Boar-s23_bin_16:0.0101949873):0.0154846132,(Boar-s7_bin_32:0.0583663014,Laiwu-LwCeLe_bin_10:0.0281306798):0.0152348289):0.0288134782,((((((((((F5434_bin_30:0.0369097494,F5014_bin_8:0.0072459664):0.0094462769,C5039_bin_16:0.0082842291):0.0065110479,((C4982_bin_38:0.0040015961,F4894_bin_22:0.0021493121):0.0011106837,Duroc-High6_bin_18:0.0081492431):0.0025026261):0.0031428272,(F4286_bin_46:0.0157128097,(F5302_bin_45:0.0058664010,S95006B_bin_20:0.0395327935):0.0098886137):0.0036798172):0.0027086557,F5490_bin_39:0.0216505339):0.0013907624,(S95008B_bin_34:0.0098959766,(F5106_bin_19:0.0256322333,(S77806A_bin_23:0.0432741026,F5054_bin_27:0.0450644594):0.0094797078):0.0067621609):0.0083396230):0.0071263317,(((((((((F5642_bin_31:0.0225794485,F4988_bin_27:0.0281826435):0.0198344004,((S120704B_bin_22:0.0234229872,F4905_bin_40:0.0289462060):0.0123204626,((F5297_bin_2:0.0445040536,F5399_bin_10:0.0443650649):0.0161601268,F5176_bin_8:0.0189686321):0.0094287474):0.0063124717):0.0044301957,(S101306A_bin_26:0.0180171285,(S21104B_bin_16:0.0620625677,F5157_bin_8:0.0281364238):0.0110974770):0.0138002133):0.0037209120,(((S60108B_bin_25:0.0309869212,F4726_bin_49:0.0292912717):0.0031945158,S142704B_bin_19:0.0342550156):0.0066123259,S57008B_bin_10:0.0161693717):0.0106940445):0.0034612037,F5123_bin_3:0.0114973379):0.0052763128,F5138_bin_6:0.0177472156):0.0026153546,((F4960_bin_36:0.0176313557,F4706_bin_16:0.0273672388):0.0014221363,F4954_bin_55:0.0255858829):0.0072697364):0.0052893258,F5250_bin_43:0.0098256514):0.0046023978,LW2-s126575_bin_41:0.0576929790):0.0054055974):0.0071768952,(Boar-s35_bin_15:0.0087734331,Boar-s5_bin_34:0.0103913653):0.0158728193):0.0048784050,(((F4595_bin_7:0.0080697119,((F4873_bin_35:0.0085725818,F5309_bin_20:0.0335662147):0.0136588423,S95008B_bin_46:0.0309542438):0.0039774098):0.0043650342,F5244_bin_5:0.0249800597):0.0026116353,F5366_bin_9:0.0083816199):0.0088758970):0.0122133742,F4954_bin_49:0.0334110965):0.0402035155):0.0164481896,(((S101306A_bin_27:0.0107267923,(F4286_bin_3:0.0289558751,S77806A_bin_22:0.0050747293):0.0202871363):0.0290705850,(F5113_bin_30:0.0365178725,((((W5021_bin_65:0.0028704009,W4975_bin_1:0.0075187762):0.0037125549,F5347_bin_22:0.0077944777):0.0015285309,S133204A_bin_18:0.0233712272):0.0045779407,F5511_bin_42:0.0209111277):0.0062478569):0.0375496580):0.0191256243,((F4983_bin_19:0.0051762084,F4954_bin_57:0.0038455921):0.0043260909,F5640_bin_10:0.0023063405):0.0648174112):0.0091620973):0.0121911596,F5440_bin_30:0.1312719522):0.0108538360,(F4661_bin_17:0.0201911063,F4286_bin_20:0.0164938036):0.0885855801):0.0087937371):0.0124165511,((((((((((((((((S72204A_bin_8:0.0288174458,C4978_bin_28:0.0207853912):0.0053548503,F5218_bin_94:0.0406033397):0.0104965638,((((F5110_bin_91:0.0335528979,(F4582_bin_18:0.0407396085,F4850_bin_18:0.0200024258):0.0093963777):0.0096462573,F4726_bin_66:0.0282090529):0.0086941851,F5510_bin_27:0.0280192650):0.0083761385,S127906B_bin_33:0.0424179571):0.0061542094):0.0053516071,F4960_bin_14:0.0070646629):0.0078359192,(((((((F5641_bin_46:0.0221998821,F5359_bin_42:0.0138588515):0.0133793813,F4864_bin_21:0.0162731975):0.0038413747,((F5165_bin_47:0.0118922678,C5042_bin_9:0.0339419502):0.0115287931,F5525_bin_14:0.0392964744):0.0061468942):0.0136543928,F5379_bin_1:0.0238183154):0.0094729407,F5635_bin_19:0.0098698653):0.0064982855,F5061_bin_37:0.0246522136):0.0032047049,(F4972_bin_51:0.0370655226,F4390_bin_14:0.0145265089):0.0074305175):0.0012477399):0.0019256528,F5014_bin_24:0.0082279542):0.0035235753,(((F5453_bin_26:0.0235022706,S50506B_bin_46:0.0401446508):0.0092763201,((F5640_bin_17:0.0171903496,S133506B_bin_47:0.0271081597):0.0112239507,F4460_bin_47:0.0487454974):0.0085065480):0.0093041725,(F5403_bin_54:0.0682943888,F4436_bin_42:0.0243336208):0.0158159131):0.0035771569):0.0040970191,(((W5021_bin_43:0.0357129223,F5350_bin_44:0.0011675751):0.0034442812,F5476_bin_43:0.0042087504):0.0037991900,F4664_bin_44:0.0144650985):0.0098351768):0.0049766308,(((((F5417_bin_30:0.0201376525,F4580_bin_38:0.0622880847):0.0125959109,F5052_bin_2:0.0468619692):0.0074050536,F5432_bin_76:0.0283417224):0.0088030865,F5021_bin_48:0.0180620055):0.0054878728,(F5042_bin_47:0.0361635950,S142704B_bin_45:0.0325054112):0.0153515796):0.0067733218):0.0074916230,F4596_bin_30:0.0298879520):0.0078548711,F5039_bin_19:0.0344873302):0.0106785307,(F5422_bin_19:0.0231341945,C4982_bin_33:0.0220170848):0.0167047207):0.0412965989,((((((((((S58506A_bin_20:0.0482834398,F4969_bin_4:0.0199093546):0.0180555648,F5634_bin_10:0.0135980375):0.0084157609,(S72204A_bin_10:0.0059331860,((S71402B_bin_20:0.0124804650,F4954_bin_32:0.0447922204):0.0118709279,S60108B_bin_11:0.0218935932):0.0025215463):0.0021329654):0.0074567367,((((F5615_bin_29:0.0243006601,F5131_bin_14:0.0238203186):0.0100882787,(S50506B_bin_27:0.0279101971,F5404_bin_5:0.0329981584):0.0081310259):0.0085866148,F5229_bin_30:0.0635557937):0.0040215374,F4987_bin_53:0.0064662674):0.0021967592):0.0084838352,((S114106B_bin_26:0.0263493199,F5299_bin_6:0.0269874634):0.0075220647,F4850_bin_48:0.0315764743):0.0037429174):0.0021915779,(((S41004A_bin_3:0.0259642185,F5248_bin_47:0.0456482346):0.0103802802,S133204A_bin_69:0.0278577281):0.0083028169,S120704B_bin_51:0.0502608100):0.0078626500):0.0053113997,F5641_bin_47:0.0185777050):0.0055294431,F4658_bin_45:0.0555844867):0.0059592021,S41004B_bin_68:0.0196137464):0.0204053992,F4873_bin_26:0.0445697293):0.0339494137):0.0108910400,((((S181206A_bin_31:0.0114384011,F4331_bin_20:0.0189692531):0.0189987364,(S133204A_bin_11:0.0167799862,S72204A_bin_27:0.0313023803):0.0098024961):0.0055308848,S133506B_bin_29:0.0133169011):0.0130691654,(((S60108A_bin_22:0.0374218002,(F5634_bin_21:0.0109599938,S77806B_bin_17:0.0069222442):0.0186836412):0.0078979903,F5094_bin_40:0.0322098869):0.0061222888,S28902A_bin_37:0.0167680466):0.0094786463):0.0580172087):0.0113151638,(S118306B_bin_13:0.0645519514,S95008B_bin_50:0.0657054769):0.0325403076):0.0071219967,(F4856_bin_33:0.0498185386,F4840_bin_44:0.0506243831):0.0513320476):0.0067591348):0.0170316113,((((((((C4978_bin_25:0.0294094183,C5039_bin_41:0.0241500100):0.0094383280,(S95008B_bin_35:0.0172242138,F4595_bin_21:0.0135408334):0.0060764663):0.0344588235,(((((((((((S72204A_bin_24:0.0228317978,F5224_bin_26:0.0420570289):0.0077730860,(F4656_bin_15:0.0266831937,F5455_bin_20:0.0369397788):0.0090756985):0.0025741511,F4596_bin_24:0.0044031258):0.0105817735,((F4436_bin_12:0.0169557136,F5642_bin_3:0.0484344073):0.0060199853,(F4661_bin_54:0.0210999468,F5343_bin_41:0.0127532081):0.0075999793):0.0098290258):0.0023996687,((((F5617_bin_19:0.0257748488,S133506B_bin_28:0.0119060653):0.0077619073,C4936_bin_4:0.0294466816):0.0020690925,F5478_bin_71:0.0190192222):0.0082820814,((F4973_bin_7:0.0140692985,F5125_bin_28:0.0225467418):0.0074526567,F5115_bin_36:0.0126682960):0.0051005801):0.0024440656):0.0039422689,((((((S127906B_bin_25:0.0371355032,F5355_bin_3:0.0065834873):0.0071520094,((F4987_bin_59:0.0203878977,S93310B_bin_21:0.0230773589):0.0130815694,F4580_bin_2:0.0249045428):0.0079139436):0.0064998026,(((S38902B_bin_25:0.0405027686,(F5356_bin_9:0.0633126098,F5186_bin_4:0.0152375189):0.0152135400):0.0127714248,S95012B_bin_28:0.0224402583):0.0040431212,F4460_bin_13:0.0117194492):0.0071906011):0.0026383415,F5307_bin_16:0.0154248212):0.0035999619,((F4675_bin_28:0.0173637605,S60108B_bin_37:0.0189197549):0.0051104570,(((F4878_bin_5:0.0366329254,F5039_bin_10:0.0271994794):0.0109647888,S6202B_bin_45:0.0343744726):0.0064838320,F4390_bin_30:0.0114740844):0.0075989134):0.0033135542):0.0019531277,((((F4706_bin_26:0.0162515285,S142704B_bin_2:0.0384088798):0.0084921324,((F4888_bin_10:0.0343404651,F5298_bin_23:0.0233945975):0.0143420399,(C4982_bin_27:0.0126961770,F4704_bin_21:0.0158296010):0.0013233419):0.0032910942):0.0057542772,F5570_bin_20:0.0082238073):0.0008784578,((S159812B_bin_28:0.0259133885,(F4724_bin_32:0.0191462782,F5629_bin_12:0.0162993850):0.0049156921):0.0085030933,S129704B_bin_7:0.0101021483):0.0061696190):0.0039878745):0.0012232777):0.0019582230,(C5071_bin_22:0.0096296777,F4941_bin_39:0.0174397667):0.0022355537):0.0050773062,(F5572_bin_9:0.0080970602,S159812A_bin_8:0.0157675339):0.0047055088):0.0027597782,(F5084_bin_13:0.0428228949,S21104B_bin_39:0.0194953422):0.0182944631):0.0118857532,((((((F5046_bin_30:0.0804723699,Boar-s18_bin_35:0.1065131651):0.0213477897,F5240_bin_17:0.0304749934):0.0236824712,F5485_bin_8:0.0162676755):0.0109369982,((F5114_bin_39:0.0384357003,F5316_bin_24:0.0246099414):0.0102767732,F5115_bin_65:0.0322517086):0.0111232441):0.0068976662,(W5021_bin_62:0.0076962592,(F4704_bin_6:0.0104765028,W4978_bin_14:0.0084415534):0.0032314487):0.0055800506):0.0176876510,C4950_bin_15:0.0374307367):0.0125813878):0.0096711670,((S95008B_bin_58:0.0512968297,C4950_bin_18:0.0329321614):0.0110343297,C4975_bin_69:0.0630811581):0.0194744034):0.0141934265):0.0042397227,(S101306A_bin_18:0.0412684015,Boar-s8_bin_12:0.0320182785):0.0144466165):0.0119045136,((((((((F4983_bin_48:0.0263737071,((C4975_bin_23:0.0202111387,F4873_bin_47:0.0124150779):0.0125065856,((F5039_bin_31:0.0315348590,F4704_bin_31:0.0344738193):0.0107715656,(S71402B_bin_43:0.0457961442,S107802B_bin_45:0.0196291288):0.0059108644):0.0063497100):0.0038658391):0.0079206380,(F4692_bin_25:0.0243896080,S72204A_bin_18:0.0201385024):0.0074161686):0.0003282152,F5316_bin_4:0.0044196367):0.0069326752,F4552_bin_17:0.0041081649):0.0163424726,F4960_bin_2:0.0677551420):0.0141097442,(((((F5485_bin_41:0.0276900521,F4704_bin_44:0.0594267492):0.0107775069,F4331_bin_13:0.0323617358):0.0112157928,(S133204A_bin_39:0.0156516341,S72204A_bin_16:0.0259049851):0.0130737367):0.0082537282,F4903_bin_1:0.0133145496):0.0127804753,((F5244_bin_51:0.0818269226,F4596_bin_64:0.0172528982):0.0032702059,F5288_bin_15:0.0229193752):0.0199092412):0.0089977855):0.0062041439,((C5042_bin_23:0.0200225151,S50206A_bin_4:0.0226483007):0.0106652820,((C4975_bin_3:0.0336400114,(S76806B_bin_35:0.0151632944,C4978_bin_46:0.0236073967):0.0087580477):0.0084440104,F4945_bin_41:0.0145023598):0.0038661878):0.0335585442):0.0086648656,(((((F5230_bin_24:0.0121337919,F5572_bin_10:0.0095509823):0.0048917993,F4724_bin_40:0.0257832645):0.0105235692,((C5039_bin_3:0.0148623216,(BL-unmapped_bin_264:0.0526629092,C4975_bin_6:0.0065110192):0.0119739975):0.0099158674,(F5244_bin_20:0.0515162920,QHF6-unmapped_bin_475:0.0625811304):0.0157337974):0.0096867390):0.0154381408,(F5642_bin_13:0.0137056407,S95008B_bin_26:0.0254511931):0.0228227610):0.0095144457,(((F5210_bin_32:0.0132120394,BL-unmapped_bin_182:0.0357263979):0.0032746361,F5533_bin_46:0.0290487430):0.0062469626,F4726_bin_68:0.0143838232):0.0325231924):0.0063808349):0.0150654417):0.0096066537,((((((F5113_bin_23:0.0377394797,F5355_bin_24:0.0062859556):0.0050231485,((C4974_bin_14:0.0126484499,F4390_bin_35:0.0292969941):0.0078034128,((F5309_bin_24:0.0224382835,F5239_bin_32:0.0118528735):0.0052030786,(S133204A_bin_26:0.0283465538,(C4978_bin_36:0.0230803136,F5210_bin_28:0.0146489022):0.0061324165):0.0060205044):0.0021231265):0.0060491656):0.0117475223,(((F4960_bin_8:0.0257717894,F5356_bin_7:0.0232944190):0.0057746703,F4704_bin_40:0.0114528580):0.0106250979,S6202B_bin_31:0.0129944487):0.0042207145):0.0027576009,((((F4844_bin_6:0.0076753745,S72204A_bin_22:0.0030733507):0.0020050781,Duroc.SH-FCR.LF3_bin_9:0.0193982153):0.0059461848,(F5511_bin_33:0.0040415085,S64110B_bin_20:0.0383320191):0.0045974713):0.0002228677,F4460_bin_8:0.0076452211):0.0010973211):0.0052532142,((((C4975_bin_35:0.0249609042,F5140_bin_16:0.0098348159):0.0052153843,((F4908_bin_33:0.0171413751,F4331_bin_21:0.0183328034):0.0032646526,S95008B_bin_44:0.0531499542):0.0082237663):0.0044026822,((F4375_bin_34:0.0210925322,S142704B_bin_17:0.0138567705):0.0044914587,F5143_bin_5:0.0046881545):0.0095625628):0.0003261691,(S159812B_bin_25:0.0189090560,(F5606_bin_37:0.0476010414,S57008B_bin_26:0.0198181613):0.0207669507):0.0062851737):0.0019484692):0.0330520941,QHF6-unmapped_bin_181:0.0612572526):0.0130926678):0.0136239503,(W5021_bin_54:0.0078455494,LW1-s150947_bin_40:0.0052655998):0.0526059987):0.0494318658,(F4960_bin_12:0.1009080884,LW1-s151250_bin_35:0.0788470225):0.0165446834):0.0111757276):0.0203029093,((((((((((((((F5515_bin_33:0.0346121039,F5449_bin_17:0.0378316981):0.0141309227,F5634_bin_56:0.0210324105):0.0057221916,(((Tibetan-s1004M_bin_11:0.0370322948,(S46608B_bin_44:0.0435489891,F5114_bin_25:0.0020280095):0.0038083903):0.0084209158,(S80312B_bin_26:0.0400387122,F5350_bin_61:0.0423001928):0.0335317444):0.0091646823,(Boar-s22_bin_15:0.0433238049,F5141_bin_41:0.0664000549):0.0157427440):0.0096309480):0.0146202510,F4945_bin_18:0.0596672319):0.0144693002,((F5114_bin_32:0.0634542797,QHF6-unmapped_bin_739:0.0523222276):0.0057051962,QHF6-unmapped_bin_75:0.0560122174):0.0090173061):0.0103947367,(QHF6-unmapped_bin_161:0.0438161021,((QHF6-unmapped_bin_418:0.0147282478,S127906B_bin_8:0.0399294115):0.0186759870,QHF6-unmapped_bin_346:0.0287416404):0.0143724122):0.0131292255):0.0129396948,(((((((((F4390_bin_38:0.0288689886,F5235_bin_45:0.0254475653):0.0045735710,(F5028_bin_40:0.0242407677,F5370_bin_44:0.0341844563):0.0069638464):0.0077798037,(((((((((((((((F5239_bin_25:0.0258844201,((F5288_bin_45:0.0414613882,F4375_bin_27:0.0284112319):0.0078366454,F4596_bin_11:0.0086088493):0.0178937726):0.0091716945,(F5056_bin_20:0.0242136700,F4872_bin_37:0.0187272118):0.0104760449):0.0069365010,F5300_bin_51:0.0367666968):0.0053122082,F5224_bin_78:0.0217299664):0.0098418674,F4946_bin_35:0.0256987514):0.0040229437,F5457_bin_60:0.0346148652):0.0034727685,F4666_bin_50:0.0373139940):0.0040586953,F4878_bin_28:0.0191373357):0.0032135486,(F5143_bin_23:0.0052629020,(F5497_bin_27:0.0087239571,F5244_bin_44:0.0125648287):0.0058050889):0.0005654578):0.0017760169,(((F5455_bin_13:0.0312795936,F4987_bin_35:0.0228198318):0.0085930022,F5114_bin_3:0.0274954917):0.0108378362,F4372_bin_32:0.0115430070):0.0071502642):0.0043978708,F4941_bin_6:0.0093266622):0.0045847398,F5634_bin_64:0.0088061814):0.0050956111,(F5366_bin_15:0.0145948881,F5299_bin_25:0.0240237375):0.0039856778):0.0008901719,F5032_bin_44:0.0340067250):0.0041097707,F4981_bin_3:0.0149955941):0.0044879411):0.0022978932,F5205_bin_22:0.0230289464):0.0065916799,(S118306B_bin_31:0.0363729161,F4331_bin_24:0.0242837289):0.0085300143):0.0062439951,((F5574_bin_17:0.0260684148,F5478_bin_42:0.0588973871):0.0087391073,(F5012_bin_50:0.0234917087,((F5440_bin_29:0.0292109571,F5181_bin_19:0.0663197686):0.0066120143,F5350_bin_60:0.0235419354):0.0121664960):0.0035995796):0.0157429499):0.0109649246,S60108B_bin_5:0.0713315623):0.0218659031,BL-unmapped_bin_313:0.0737436419):0.0135392738,(((F4390_bin_53:0.0642691629,S41004B_bin_35:0.0300116712):0.0102336346,(((((F5071_bin_23:0.0094186556,(F5299_bin_52:0.0255100293,(F5298_bin_31:0.0401762139,F5244_bin_46:0.0114767436):0.0075687769):0.0009759815):0.0023473569,F5511_bin_8:0.0039435884):0.0024386439,(S64110B_bin_16:0.0170034099,F5316_bin_13:0.0049724047):0.0071180354):0.0072254244,(F5046_bin_10:0.0390176783,C5039_bin_55:0.0328695759):0.0119866889):0.0114991829,F5634_bin_38:0.0520767233):0.0096619105):0.0291302450,(QHF6-unmapped_bin_533:0.0442666172,(QHF6-unmapped_bin_409:0.0790969846,QHF6-unmapped_bin_415:0.0671740620):0.0150558702):0.0095533969):0.0059196044):0.0108890334):0.0109224371,((QHF6-unmapped_bin_448:0.1016982261,BL-unmapped_bin_270:0.0569778967):0.0132911637,(S108604B_bin_40:0.0550398386,BL-unmapped_bin_101:0.0591564799):0.0110777013):0.0177700412):0.0106409741,((QHF6-unmapped_bin_361:0.0293326026,BL-unmapped_bin_145:0.0417854024):0.0557412677,(BL-unmapped_bin_166:0.0640262945,BL-unmapped_bin_181:0.0459351738):0.0274317422):0.0156468971):0.0101791276,((((BL-unmapped_bin_320:0.0399400372,F4960_bin_41:0.0554483878):0.0308166306,BL-unmapped_bin_80:0.0848997614):0.0182523725,QHF6-unmapped_bin_309:0.0702784477):0.0180509210,(BL-unmapped_bin_386:0.0739341756,QHF6-unmapped_bin_134:0.0688158230):0.0271565230):0.0109443019):0.0073515968,((QHF6-unmapped_bin_630:0.0670806284,QHF6-unmapped_bin_339:0.0623506017):0.0253671951,QHF6-unmapped_bin_380:0.0646066392):0.0140768204):0.0136492420,((((F4988_bin_50:0.0388789177,BL-unmapped_bin_360:0.0390975395):0.0164770248,F5123_bin_10:0.0641265971):0.0371384165,QHF6-unmapped_bin_468:0.0619441677):0.0282373080,((((((F4984_bin_6:0.0338465549,F5244_bin_7:0.0382663689):0.0052861041,F5449_bin_42:0.0338412201):0.0114814642,F4988_bin_42:0.0155812055):0.0062858671,F4960_bin_42:0.0250533981):0.0059679969,F5123_bin_4:0.0338659854):0.0471564331,(F5256_bin_32:0.0621268257,Boar-s14_bin_45:0.0608285939):0.0367357302):0.0289014377):0.0114655596):0.0090146639,(((QHF6-unmapped_bin_41:0.0757474993,BL-unmapped_bin_340:0.0918736764):0.0169834389,((F5366_bin_34:0.0625462415,F5138_bin_36:0.0465593281):0.0170413702,F5634_bin_39:0.0304321237):0.0460202964):0.0115086070,F5235_bin_23:0.0798026435):0.0204696713):0.0069772669,F4679_bin_11:0.1114540108):0.0045870100):0.0061027624,((((((((((((((F4960_bin_78:0.0427401814,F5641_bin_13:0.0095741922):0.0051504851,C5039_bin_39:0.0231644053):0.0089172190,F5135_bin_28:0.0199226422):0.0084955957,F5235_bin_49:0.0130332533):0.0101893442,F4988_bin_59:0.0598329982):0.0420333238,((((((((F5031_bin_36:0.0132632907,((F5302_bin_60:0.0126981999,S133204A_bin_20:0.0145878782):0.0010899654,F5343_bin_44:0.0112269628):0.0070345240):0.0100039276,((F4372_bin_46:0.0304375216,F5399_bin_8:0.0351930718):0.0062581830,F4390_bin_60:0.0271822568):0.0080700808):0.0138386357,F5374_bin_24:0.0346338182):0.0114474769,(((((F5165_bin_44:0.0299081211,F5449_bin_16:0.0332099614):0.0081681844,((F5157_bin_6:0.0395495414,((F4978_bin_38:0.0559046542,F4669_bin_19:0.0467905933):0.0111206560,F4364_bin_41:0.0472698865):0.0080625621):0.0055719820,F5640_bin_23:0.0489401571):0.0065880275):0.0050854807,(F5046_bin_31:0.0483650738,F4726_bin_16:0.0447956780):0.0123378263):0.0023665018,F4410_bin_1:0.0101694780):0.0043714476,((((F4840_bin_13:0.0132602302,F4595_bin_39:0.0117925625):0.0039153786,F5224_bin_57:0.0072626380):0.0035365259,F4912_bin_9:0.0060485531):0.0028978363,(((F4974_bin_1:0.0041643749,F5108_bin_17:0.0029428852):0.0031578809,F4665_bin_15:0.0083264653):0.0002056581,Tibetan-s3800-26F_bin_1:0.0060225883):0.0011035047):0.0017013473):0.0031028049):0.0059601914,((S57008B_bin_23:0.0239370936,F5229_bin_43:0.0301284788):0.0057557395,F4563_bin_2:0.0128854655):0.0062698686):0.0180241893,(F5100_bin_17:0.0067222095,F5235_bin_58:0.0070259076):0.0255265643):0.0265389876,(((((F5629_bin_42:0.0143571928,F5449_bin_39:0.0505588733):0.0041877042,(((Tibetan-s3800-26F_bin_20:0.0064935098,C5039_bin_14:0.0166419329):0.0057520023,(F4960_bin_4:0.0112602227,F4726_bin_18:0.0068986032):0.0012114289):0.0051182433,(F4372_bin_10:0.0209836340,(F4596_bin_50:0.0102794416,S6202B_bin_46:0.0452913477):0.0041844753):0.0099761656):0.0033463079):0.0045455972,(S76806B_bin_15:0.0316651867,F5122_bin_8:0.0150142103):0.0054402342):0.0075371950,(Tibetan-s3480-16M_bin_22:0.0168149302,F4701_bin_12:0.0181954931):0.0130957176):0.0144023514,F5163_bin_54:0.0577709932):0.0388715018):0.0101640121,(((((((Duroc.SH-FCR.LF5_bin_8:0.0404697917,F4840_bin_23:0.0360169210):0.0063342404,F4946_bin_51:0.0274938310):0.0052121716,(((((C4978_bin_58:0.0056172742,Duroc.SH-FCR.HF3_bin_36:0.0203285710):0.0119000182,((F5316_bin_45:0.0332692132,(F5297_bin_47:0.0242856771,F5176_bin_29:0.0239511520):0.0112643765):0.0078632734,(F4988_bin_47:0.0228283530,(F5181_bin_34:0.0173253731,F4987_bin_67:0.0248042362):0.0106396926):0.0040201318):0.0057090829):0.0023938700,W5021_bin_49:0.0088778314):0.0035822911,((F5018_bin_67:0.0269647863,F4976_bin_27:0.0513602399):0.0059315568,F5113_bin_29:0.0211781596):0.0048103634):0.0059809096,F4950_bin_25:0.0148437033):0.0013013056):0.0064795499,F4399_bin_5:0.0198107422):0.0041231125,F5457_bin_56:0.0373484127):0.0157438985,(F5163_bin_46:0.0402714812,(F5028_bin_19:0.0282457461,Boar-s8_bin_1:0.0145730904):0.0259255944):0.0112809090):0.0129531294,Boar-s14_bin_4:0.0768311531):0.0153331932):0.0183190685):0.0105889838,(((F5141_bin_24:0.0457456941,BL-unmapped_bin_435:0.0582540920):0.0106597916,((C4936_bin_38:0.0080881386,F5647_bin_23:0.0072871526):0.0113326436,F5478_bin_61:0.0264286902):0.0192366187):0.0360275878,Boar-s8_bin_20:0.0934165158):0.0115442885):0.0137029488,(F5572_bin_6:0.0509262647,LW1-s150822_bin_24:0.0738005082):0.0153478823):0.0110763800,((((F4666_bin_35:0.1058080088,F5235_bin_3:0.0037799860):0.0059446471,(F5381_bin_20:0.0060882620,F5260_bin_36:0.0006804718):0.0040542162):0.0394350852,Boar-s19_bin_41:0.0190629664):0.0292308056,QHF6-unmapped_bin_477:0.0626460205):0.0229540883):0.0122208228,QHF6-unmapped_bin_20:0.0990654778):0.0078885375,(((QHF6-unmapped_bin_329:0.0714659017,(F5634_bin_37:0.0344854066,S181206A_bin_43:0.0528942147):0.0389687290):0.0411733475,((((((((((F5505_bin_14:0.0003003590,F4692_bin_31:0.0005852300):0.0043254829,(F4582_bin_11:0.0045524364,F5641_bin_43:0.0176725067):0.0038446552):0.0118854546,((F4390_bin_6:0.0006785024,F4890_bin_34:0.0120167644):0.0044749151,F5084_bin_25:0.0074125332):0.0153011989):0.0147197003,F4661_bin_41:0.0439618032):0.0313742877,QHF6-unmapped_bin_721:0.0626276050):0.0153584019,F5457_bin_1:0.0574005828):0.0173818818,((F5379_bin_62:0.0116190925,F4661_bin_55:0.0108392646):0.0091355841,Boar-s5_bin_36:0.0175960681):0.0729400647):0.0071177273,(QHF6-unmapped_bin_629:0.0909802016,(((S77806A_bin_34:0.0113277126,(S80312B_bin_18:0.0094403358,S6202B_bin_25:0.0802711522):0.0152510397):0.0048062727,S95008B_bin_30:0.0056001891):0.0057284693,C4936_bin_50:0.0230171733):0.0448916801):0.0226787874):0.0191400947,QHF6-unmapped_bin_559:0.0770133736):0.0519825757,(BL-unmapped_bin_75:0.1437589925,QHF6-unmapped_bin_492:0.0696894300):0.0201252238):0.0110314009):0.0126327910,QHF6-unmapped_bin_574:0.1167454363):0.0206037557):0.0095716921,(BL-unmapped_bin_161:0.0922186712,((F4988_bin_55:0.0748317269,((F5533_bin_44:0.0674632772,BL-unmapped_bin_114:0.0574444737):0.0164182397,BL-unmapped_bin_104:0.0910719167):0.0156421820):0.0235394882,(((F5268_bin_1:0.0413303312,(S108604B_bin_15:0.0340724598,F5604_bin_54:0.0335147491):0.0247787670):0.0234804143,QHF6-unmapped_bin_77:0.0852657626):0.0217938658,S53008A_bin_62:0.0988457162):0.0150195218):0.0112970372):0.0053558738):0.0076450531,((((BL-unmapped_bin_349:0.0640195743,BL-unmapped_bin_130:0.0371823232):0.0330641939,(LW1-s151487_bin_8:0.0624523922,S142704B_bin_35:0.0628702972):0.0154530307):0.0160961761,((((F5302_bin_54:0.0086083446,((F4872_bin_2:0.0091544648,C4979_bin_49:0.0405130178):0.0009005580,F4954_bin_40:0.0126950545):0.0073767554):0.0640201083,LW1-s151337_bin_11:0.0570199159):0.0106601899,((BL-unmapped_bin_355:0.0705348421,LW1-sD151116_bin_35:0.0547706210):0.0136594711,QHF6-unmapped_bin_306:0.0662770813):0.0158800354):0.0131549804,(((QHF6-unmapped_bin_50:0.0420061878,BL-unmapped_bin_201:0.0632885333):0.0190194130,QHF6-unmapped_bin_260:0.0819331537):0.0076228153,((BL-unmapped_bin_387:0.0809344363,Boar-s23_bin_36:0.0650090843):0.0238823902,F4554_bin_31:0.0604976082):0.0175842901):0.0090598821):0.0100244431):0.0171289886,BL-unmapped_bin_244:0.1053029134):0.0112838438):0.0072604146,(((((((((((((Boar-s14_bin_9:0.0252555759,Boar-s10_bin_34:0.0071962547):0.0216018595,(S129704B_bin_6:0.0233531091,Boar-s2_bin_36:0.0210109327):0.0088335001):0.0033712953,(Boar-s23_bin_38:0.0233390346,(F4661_bin_51:0.0292870975,F4666_bin_14:0.0206369170):0.0094405178):0.0105357133):0.0117110069,((((F5385_bin_39:0.0111732843,F5641_bin_32:0.0244347391):0.0073683298,((F4660_bin_37:0.0197966015,F4974_bin_21:0.0506279728):0.0042180906,(F5379_bin_5:0.0143021643,F5111_bin_52:0.0142350357):0.0030915574):0.0113077897):0.0026326193,F5316_bin_8:0.0104656596):0.0078641587,F5054_bin_15:0.0477184396):0.0022106281):0.0052265331,((((F5071_bin_36:0.0334376117,F4390_bin_34:0.0182577161):0.0090635477,F4664_bin_41:0.0390529311):0.0060725451,F4669_bin_2:0.0113962567):0.0084361539,((F5138_bin_35:0.0239341346,F5224_bin_68:0.0404250866):0.0268368049,F5415_bin_46:0.0549144993):0.0114621437):0.0038476894):0.0232279142,(F5157_bin_24:0.0222269641,F4669_bin_26:0.0918543104):0.0204814138):0.0131900440,F5094_bin_21:0.0536233245):0.0113600506,BL-unmapped_bin_111:0.0489435747):0.0113829675,((((C5039_bin_12:0.0386282879,F5202_bin_19:0.0544964564):0.0111894182,BL-unmapped_bin_7:0.0160102513):0.0131381677,F4390_bin_23:0.0069770569):0.0290557332,BL-unmapped_bin_321:0.0771222386):0.0089912290):0.0130724321,((Boar-s23_bin_31:0.0201765816,Boar-s11_bin_10:0.0303157309):0.0231941350,Boar-s4_bin_9:0.0551757539):0.0189917032):0.0337526809,((((((((((((((((F5298_bin_45:0.0343946738,(F5290_bin_39:0.0183582601,F4981_bin_58:0.0207165816):0.0083598835):0.0040903693,(F5380_bin_26:0.0165466431,S133204A_bin_16:0.0402346653):0.0111913818):0.0094200678,F5457_bin_9:0.0154161571):0.0058100738,F5224_bin_55:0.0355024106):0.0058442825,S95012B_bin_13:0.0471759724):0.0041754446,(F4675_bin_29:0.0157745367,F4692_bin_6:0.0058759227):0.0087475567):0.0010690327,(((((((F5302_bin_26:0.0353140483,F5072_bin_9:0.0400846835):0.0028767506,F5235_bin_4:0.0095690178):0.0067966405,(F5453_bin_50:0.0463295139,F4460_bin_39:0.0179316124):0.0060796264):0.0051695631,F4554_bin_4:0.0245476716):0.0059622330,(F4436_bin_10:0.0310665375,S31914B_bin_17:0.0508790811):0.0121226744):0.0032179548,((F5208_bin_43:0.0170567401,((F4364_bin_11:0.0365419580,((Duroc-Low8_bin_31:0.0491760308,F5510_bin_9:0.0278832213):0.0127839186,F5399_bin_60:0.0459639944):0.0084227895):0.0099443244,(F5331_bin_79:0.0342013781,F5500_bin_25:0.0282554014):0.0096346701):0.0081374794):0.0050524387,F5107_bin_9:0.0401172097):0.0082105203):0.0057060772,(((Duroc-Low4_bin_24:0.0188043878,F5336_bin_53:0.0281245732):0.0049873358,S95008B_bin_10:0.0407354200):0.0152342838,F5589_bin_40:0.0296678146):0.0148291472):0.0050192126):0.0059102584,(((((F4997_bin_14:0.0306858699,F5432_bin_46:0.0386410967):0.0075202169,(F4890_bin_31:0.0354544456,F5138_bin_33:0.0314787208):0.0117582220):0.0084663151,(F5163_bin_48:0.0306249422,F4910_bin_12:0.0463196216):0.0142027268):0.0075783472,F5622_bin_40:0.0084717103):0.0038216812,(F4665_bin_35:0.0278585577,F4978_bin_3:0.0292233412):0.0060661498):0.0056252287):0.0079018719,((F5434_bin_27:0.0109649063,F5240_bin_32:0.0337497120):0.0062614583,F5250_bin_50:0.0351413310):0.0058015395):0.0050746625,((F4960_bin_76:0.0240665718,F4958_bin_21:0.0606761327):0.0080400484,F5230_bin_20:0.0257023531):0.0089803911):0.0050537719,F5355_bin_56:0.0288610388):0.0079441630,F4972_bin_5:0.0456014293):0.0117145401,(F4846_bin_50:0.0327707191,F4582_bin_31:0.0473561714):0.0142799395):0.0231079760,(Boar-s11_bin_18:0.0509622401,F4988_bin_70:0.0780715459):0.0205463174):0.0328222510,F4988_bin_23:0.0894506597):0.0136622692,((((((((((F5235_bin_13:0.0264771802,F4410_bin_17:0.0524825129):0.0078041166,F4665_bin_4:0.0339720522):0.0066230628,((F4946_bin_24:0.0259153661,F4791_bin_9:0.0202917599):0.0100344719,F5204_bin_11:0.0136140843):0.0085886794):0.0069995628,F4399_bin_33:0.0158874488):0.0026857672,F4988_bin_51:0.0277197824):0.0045221011,(F4978_bin_26:0.0318617496,F4890_bin_21:0.0207108834):0.0064828009):0.0072106113,((F5123_bin_14:0.0107572133,F4952_bin_21:0.0371000169):0.0053925873,F5302_bin_25:0.0565276670):0.0101944688):0.0054083304,F4945_bin_3:0.0427730400):0.0053578778,(F5449_bin_51:0.0255808444,F5288_bin_34:0.0655842223):0.0142868227):0.0241941419,((((((F4580_bin_13:0.0058695718,F5446_bin_21:0.0556489597):0.0093561854,((F4690_bin_46:0.0049499665,F5028_bin_2:0.0349265796):0.0051845166,(F5295_bin_3:0.0190604511,F5244_bin_16:0.0585066533):0.0204826123):0.0041707667):0.0040753473,(((((Duroc-Low8_bin_34:0.0141532412,F5374_bin_20:0.0062244793):0.0007367096,F4653_bin_42:0.0041959339):0.0000160889,F4948_bin_6:0.0074992123):0.0031025269,F5260_bin_68:0.0031926231):0.0016163481,(F5111_bin_47:0.0099135787,F4987_bin_38:0.0207913466):0.0055161385):0.0063605860):0.0071569874,F5290_bin_28:0.0303490688):0.0062225034,S118306B_bin_3:0.0250642748):0.0066433456,((((F5524_bin_1:0.0143824592,F5647_bin_19:0.0517645823):0.0141685269,(F5103_bin_10:0.0594135513,F4878_bin_41:0.0269555078):0.0203017451):0.0067926286,(((F5404_bin_10:0.0065123807,F5143_bin_16:0.0146268716):0.0070803665,F5084_bin_21:0.0033642207):0.0056490011,F5158_bin_2:0.0246632263):0.0104493806):0.0067818016,(S38404A_bin_45:0.0309816443,(((((C4979_bin_9:0.0114858468,F4922_bin_19:0.0312563729):0.0070218793,F4563_bin_37:0.0094973802):0.0045970766,F4556_bin_40:0.0395985297):0.0113161630,F4946_bin_5:0.0155050969):0.0169218871,(F4988_bin_35:0.0134782320,Boar-s19_bin_9:0.0134417812):0.0101681830):0.0060057193):0.0047226058):0.0056264143):0.0294589802):0.0291090253):0.0174683083):0.0327471726,(((((((((F5288_bin_54:0.0414170753,F5372_bin_3:0.0113322868):0.0426368936,F5572_bin_41:0.0457254553):0.0088634038,((F5072_bin_14:0.0206481344,F5379_bin_8:0.0308277252):0.0263003458,(Duroc-High3_bin_39:0.0343866289,F5524_bin_24:0.0428798442):0.0140587735):0.0325346441):0.0175223378,((((((C4979_bin_18:0.0126679008,F4552_bin_20:0.0450936144):0.0052582590,F5490_bin_24:0.0449472732):0.0052165843,F5302_bin_15:0.0243419355):0.0053086980,(F5602_bin_20:0.0270803191,F4842_bin_26:0.0194284259):0.0091880763):0.0138681245,F5256_bin_12:0.0322101833):0.0443055296,S58506A_bin_27:0.0592966828):0.0193195425):0.0173010491,(((F4946_bin_50:0.0636734004,S127912B_bin_23:0.0213905887):0.0070663772,(F5642_bin_36:0.0381824845,(F5382_bin_35:0.0107792005,F4844_bin_37:0.0252707571):0.0095774010):0.0089919609):0.0133392349,F5018_bin_60:0.0340537536):0.0514376863):0.0093055853,(F4724_bin_43:0.0595066859,S75706A_bin_27:0.0997046466):0.0190280561):0.0097440649,((QHF6-unmapped_bin_703:0.0759473067,(Boar-s10_bin_36:0.0617829381,QHF6-unmapped_bin_215:0.0864978984):0.0214292400):0.0131939061,F5372_bin_12:0.1084050827):0.0102317191):0.0142116574,((F5235_bin_50:0.0189658392,(F4987_bin_48:0.0186859779,F5647_bin_67:0.0313051035):0.0090685310):0.0148258196,Tibetan-s1400-32M_bin_7:0.0354231617):0.0607585514):0.0066206967,(BL-unmapped_bin_204:0.1101006681,(((((Boar-s14_bin_7:0.0347573066,Boar-s2_bin_30:0.0441246942):0.0170054310,((F5260_bin_3:0.1057330468,F5610_bin_58:0.0354749267):0.0295267505,F4690_bin_20:0.0235002920):0.0402407570):0.0175209391,((Boar-s10_bin_6:0.0673476433,(((F4690_bin_57:0.0197708304,QHF6-unmapped_bin_60:0.0597580812):0.0138037906,Duroc.SH-FCR.LM3_bin_14:0.0472943660):0.0165453132,Boar-s23_bin_17:0.0236835175):0.0202767514):0.0126311619,Boar-s19_bin_13:0.0467510129):0.0231127358):0.0072134063,QHF6-unmapped_bin_727:0.0818423905):0.0098586611,(F4690_bin_43:0.0301929761,Duroc.SH-FCR.HM4_bin_12:0.0413913768):0.0453787208):0.0121719289):0.0090638683):0.0171395234):0.0148753874,(QHF6-unmapped_bin_343:0.0980478342,(BL-unmapped_bin_177:0.1207100153,(BL-unmapped_bin_249:0.0717593665,(BL-unmapped_bin_289:0.0450867523,W5021_bin_112:0.0563285962):0.0234201357):0.0207692677):0.0145377583):0.0316054792):0.0214140474):0.0055584218):0.0113818688,(((((((BL-unmapped_bin_129:0.1152412929,(BL-unmapped_bin_295:0.0829770515,QHF6-unmapped_bin_383:0.0864342560):0.0150059485):0.0137528490,QHF6-unmapped_bin_262:0.0897335559):0.0100293177,(((QHF6-unmapped_bin_680:0.0930572486,F4954_bin_54:0.0850238989):0.0209843944,BL-unmapped_bin_66:0.1145681529):0.0139821701,((((S133204A_bin_53:0.0450698497,F5497_bin_60:0.0621336059):0.0093720163,S64110B_bin_14:0.0653163208):0.0205008521,QHF6-unmapped_bin_754:0.0312770240):0.0473893205,(((((W5021_bin_103:0.0026887550,F5560_bin_53:0.0208874716):0.0106857696,(F4981_bin_31:0.0321355112,F4724_bin_71:0.0433153728):0.0123940170):0.0055058175,F5106_bin_48:0.0232235626):0.0126925360,F5250_bin_8:0.0292650035):0.0445738782,F4844_bin_31:0.0511846046):0.0444326143):0.0189374780):0.0092477478):0.0088729943,(((QHF6-unmapped_bin_26:0.0591426775,QHF6-unmapped_bin_657:0.0815378938):0.0189401752,BL-unmapped_bin_256:0.1136157639):0.0184274313,(BL-unmapped_bin_432:0.0367454560,QHF6-unmapped_bin_463:0.0208185576):0.0873349151):0.0181622819):0.0094095100,(((QHF6-unmapped_bin_252:0.0841714508,(F5084_bin_36:0.0663012714,BL-unmapped_bin_156:0.0609801124):0.0290409793):0.0084122560,F5018_bin_47:0.0602290435):0.0110254326,(BL-unmapped_bin_259:0.0676123049,QHF6-unmapped_bin_760:0.0693229883):0.0190061590):0.0294521172):0.0084877408,((((((F5244_bin_25:0.0202867322,(F5284_bin_6:0.0156949956,F4390_bin_40:0.0166545666):0.0064264401):0.0055596196,(F4941_bin_37:0.0243965768,BL-unmapped_bin_43:0.0234620651):0.0091156869):0.0112088370,F5449_bin_34:0.0639082860):0.0155162689,QHF6-unmapped_bin_52:0.0510121363):0.0067644448,F4704_bin_30:0.0158298883):0.0833878613,QHF6-unmapped_bin_550:0.1108633775):0.0139868581):0.0081657890,((((((((((F5634_bin_91:0.0298146958,(F5176_bin_23:0.0127361648,F4390_bin_27:0.0177891180):0.0033378144):0.0174804741,F4981_bin_19:0.0465543372):0.0299533355,BL-unmapped_bin_68:0.0509275855):0.0192275661,(F4669_bin_25:0.0649718228,(QHF6-unmapped_bin_511:0.0527539483,BL-unmapped_bin_290:0.0693332517):0.0119988497):0.0130912323):0.0178171847,(QHF6-unmapped_bin_664:0.0711971607,(F5084_bin_86:0.0479788160,QHF6-unmapped_bin_624:0.0363852200):0.0170119544):0.0152071999):0.0168527842,F5157_bin_42:0.0947221612):0.0125701450,(QHF6-unmapped_bin_485:0.1140775631,((QHF6-unmapped_bin_442:0.0570284889,BL-unmapped_bin_384:0.0378213251):0.0371884336,S95008B_bin_42:0.0741527208):0.0190623406):0.0217009604):0.0128003120,BL-unmapped_bin_282:0.1307907760):0.0163334876,(((((((((((((((((F4286_bin_55:0.0575091363,F5299_bin_77:0.0232841046):0.0105323770,F5457_bin_3:0.0187781486):0.0123254471,F4372_bin_64:0.0156882023):0.0041066788,(F5122_bin_47:0.0706838822,F4554_bin_37:0.0371379797):0.0196990237):0.0039538696,(((Boar-s8_bin_15:0.0533119024,Boar-s14_bin_32:0.0219589884):0.0170603945,F4846_bin_12:0.0274711218):0.0077571209,(((F5113_bin_5:0.0326296791,F4656_bin_23:0.0390536686):0.0164790788,((F4924_bin_10:0.0205161308,F4973_bin_35:0.0309192157):0.0089004549,F4675_bin_10:0.0316465460):0.0057698327):0.0077854869,F5602_bin_14:0.0263905999):0.0094656045):0.0045036633):0.0080843217,((F5300_bin_16:0.0166888471,F4840_bin_63:0.0365001098):0.0072361993,F5374_bin_26:0.0300472589):0.0112708812):0.0029259623,F4582_bin_10:0.0198928354):0.0062586915,F4903_bin_2:0.0221729114):0.0038628846,F4930_bin_1:0.0562789408):0.0118442681,F5138_bin_43:0.0416045847):0.0126368088,QHF6-unmapped_bin_447:0.1092919362):0.0112619364,((F4399_bin_30:0.0403914016,(F5478_bin_43:0.0158465132,F4840_bin_22:0.0292113303):0.0140461615):0.0124548436,F4563_bin_32:0.0169163568):0.0295169534):0.0242948667,(F4372_bin_44:0.0251924769,F5343_bin_55:0.0242068282):0.0444773392):0.0146657972,QHF6-unmapped_bin_536:0.0644920764):0.0165385579,QHF6-unmapped_bin_552:0.0642501488):0.0137739282,(((QHF6-unmapped_bin_336:0.0489791245,QHF6-unmapped_bin_258:0.0397294370):0.0165967516,BL-unmapped_bin_440:0.0786102703):0.0127563059,QHF6-unmapped_bin_232:0.0711368257):0.0136798063):0.0182086521,F5560_bin_62:0.1241044203):0.0111622910):0.0099953085,((Tibetan-s3800-26F_bin_7:0.0567443494,BL-unmapped_bin_42:0.0740467087):0.0236129398,((QHF6-unmapped_bin_683:0.0511243600,S108604B_bin_4:0.0449408201):0.0187228075,(BL-unmapped_bin_426:0.0260715730,BL-unmapped_bin_36:0.0303041744):0.0247976121):0.0598102353):0.0211515342):0.0048017202):0.0171667741):0.0071218074,(((((((((BL-unmapped_bin_194:0.0862065596,(QHF6-unmapped_bin_370:0.0689145736,BL-unmapped_bin_330:0.0778006528):0.0210155098):0.0477939731,(Tibetan-s3480-25M_bin_4:0.1250388384,Tibetan-s3800-48F_bin_6:0.0675068864):0.0165581094):0.0089205386,(QHF6-unmapped_bin_45:0.0974213931,F4844_bin_5:0.0842460253):0.0176455805):0.0090968380,(((((QHF6-unmapped_bin_665:0.0979677503,((QHF6-unmapped_bin_291:0.0795872657,QHF6-unmapped_bin_298:0.0542194564):0.0146477349,BL-unmapped_bin_103:0.1051500876):0.0132888586):0.0213071755,(((F4726_bin_52:0.0218213437,Boar-s2_bin_28:0.0241759282):0.0624484666,(Boar-s5_bin_46:0.0247447186,(S127912A_bin_31:0.0024825471,Duroc.SH-FCR.HF3_bin_27:0.0133534373):0.0107411855):0.0569748916):0.0149102081,Boar-s22_bin_24:0.0856853521):0.0095576660):0.0074828612,((S127906A_bin_2:0.0265813538,Duroc-High6_bin_60:0.0376626215):0.0726300805,((((QHF6-unmapped_bin_398:0.0574030206,QHF6-unmapped_bin_342:0.0994409715):0.0208363702,(Duroc.SH-FCR.LF2_bin_2:0.0620266131,Duroc-Low6_bin_5:0.0467500677):0.0205641335):0.0195278753,Tibetan-s3800-18M_bin_8:0.0594873322):0.0091671432,(F4726_bin_43:0.1052429051,Boar-s22_bin_6:0.0653621842):0.0156500255):0.0079531970):0.0064997388):0.0073716429,(((((Tibetan-s3800-8M_bin_6:0.0875647450,(F4975_bin_2:0.0510374814,(Tibetan-s3480-3M_bin_2:0.0055151677,Tibetan-s3800-53F_bin_21:0.0048312776):0.0082790185):0.0063485924):0.0151743644,Boar-s2_bin_14:0.0321219543):0.0066522569,QHF6-unmapped_bin_419:0.0538152309):0.0260053137,(Boar-s35_bin_42:0.0189518466,Boar-s7_bin_10:0.0253312570):0.0440432661):0.0214891061,((Boar-s19_bin_37:0.0613808925,BL-unmapped_bin_284:0.0867801790):0.0225307467,Tibetan-s1400-58M_bin_9:0.0876979104):0.0107747634):0.0127687086):0.0192566067,((((F4988_bin_25:0.0371773391,Boar-s7_bin_13:0.0311721285):0.0719007025,(LW2-s126575_bin_19:0.0523277509,BL-unmapped_bin_142:0.0829952180):0.0265448245):0.0104007880,((BL-unmapped_bin_369:0.0534285320,Boar-s5_bin_14:0.0634976717):0.0411576455,QHF6-unmapped_bin_644:0.0916618308):0.0248560931):0.0098851091,((BL-unmapped_bin_141:0.0897667486,(S127906A_bin_73:0.0329467891,F5560_bin_38:0.0582924119):0.0565284279):0.0163031544,(F5490_bin_1:0.0539136455,S46608B_bin_19:0.0727873202):0.0409164668):0.0118319235):0.0088427948):0.0060294730):0.0044096243,(((((S46608A_bin_44:0.0345114116,((((S127912A_bin_19:0.0045289554,F5240_bin_22:0.0189484144):0.0164843742,F5242_bin_18:0.0187334777):0.0167323180,F5450_bin_11:0.0242123154):0.0095576699,S63506A_bin_25:0.0502609111):0.0082980251):0.0111779182,LW2-s126575_bin_23:0.0345120239):0.0163840065,F5181_bin_7:0.0303009729):0.0460397723,(((S53008A_bin_74:0.0214232107,F4390_bin_48:0.0249896562):0.0216496063,Duroc-Low1_bin_19:0.0390030252):0.0050787227,QHF6-unmapped_bin_121:0.0341658836):0.0530324426):0.0204289492,Boar-s2_bin_13:0.0984149738):0.0253711112):0.0055336657,((((((((((((((F5165_bin_3:0.0094965230,F4922_bin_28:0.0052048060):0.0034058134,F5432_bin_39:0.0083042459):0.0023501987,(((F5018_bin_17:0.0054405820,Boar-s23_bin_35:0.0169410304):0.0068819515,LW2-s126572_bin_37:0.0093733060):0.0019436886,LW2-s127152_bin_38:0.0585827097):0.0046152974):0.0002463570,F5421_bin_9:0.0046886231):0.0029889058,F5381_bin_21:0.0312728887):0.0081086247,((F5622_bin_41:0.0575029069,(S142704B_bin_3:0.0204757706,(F5316_bin_22:0.0322264648,(F5115_bin_75:0.0254824745,F5512_bin_30:0.0210081374):0.0159899630):0.0090591262):0.0094525533):0.0034356742,F4726_bin_85:0.0162845998):0.0105511890):0.0076020659,Boar-s14_bin_37:0.0441470393):0.0097378520,S71402B_bin_4:0.0349042758):0.0105522508,F5242_bin_40:0.0392716778):0.0341245551,F4658_bin_52:0.0777751756):0.0214820757,(((((F4436_bin_35:0.0186608035,((S181206A_bin_5:0.0692517098,F5610_bin_14:0.0214744068):0.0176115113,(F5250_bin_61:0.0571627571,F4724_bin_70:0.0509159400):0.0105126546):0.0047421760):0.0075944201,F5457_bin_44:0.0049808516):0.0083239588,F5012_bin_60:0.0549864440):0.0095208105,F5224_bin_23:0.0145624298):0.0059841282,(F5331_bin_48:0.0156665968,((F5352_bin_37:0.0346814219,F4881_bin_39:0.0297412150):0.0068841332,F5381_bin_49:0.0147638769):0.0093821971):0.0120187859):0.0605467890):0.0174655080,(((BL-unmapped_bin_266:0.0433482008,LW2-s126572_bin_56:0.0180837340):0.0517535305,(QHF6-unmapped_bin_100:0.0718935313,F5476_bin_32:0.0719280595):0.0194106596):0.0129019733,(((((F5018_bin_55:0.0435278073,S38404A_bin_66:0.0312853882):0.0027292000,F4690_bin_13:0.0148500853):0.0112798225,F4981_bin_8:0.0209960118):0.0103691106,S133204A_bin_13:0.0255832895):0.0570677343,(QHF6-unmapped_bin_487:0.0966991989,QHF6-unmapped_bin_687:0.1075753162):0.0119970120):0.0214552541):0.0092358486):0.0113945732,((BL-unmapped_bin_327:0.0691169803,QHF6-unmapped_bin_741:0.0628646395):0.0317348140,(((S72204A_bin_42:0.0313114406,F5533_bin_28:0.0273427798):0.0487114311,(LW1-s150822_bin_4:0.0521701531,(LW2-s126575_bin_1:0.0397283238,QHF6-unmapped_bin_206:0.0397309864):0.0415070269):0.0134708191):0.0099785975,(LW2-s127153_bin_40:0.0598893635,BL-unmapped_bin_148:0.0877479029):0.0160811235):0.0142132898):0.0099185466):0.0195595878,(((BL-unmapped_bin_20:0.0809675564,BL-unmapped_bin_378:0.0949233088):0.0203248875,(BL-unmapped_bin_44:0.1036782070,(C4982_bin_11:0.0841257080,QHF6-unmapped_bin_338:0.0559363089):0.0142130910):0.0117431183):0.0091890367,(((QHF6-unmapped_bin_682:0.0659403844,QHF6-unmapped_bin_678:0.1303407451):0.0225467824,BL-unmapped_bin_106:0.0672911660):0.0098387010,F4903_bin_11:0.1104438806):0.0172280869):0.0092115966):0.0086478478):0.0059857718,(((Tibetan-s3800-19M_bin_25:0.0908553838,QHF6-unmapped_bin_101:0.0824600419):0.0152455034,((((Tibetan-s1400-30F_bin_16:0.0309541708,C5071_bin_13:0.0419542068):0.0528433869,(Boar-s23_bin_42:0.0868478229,Duroc-High7_bin_22:0.0579285990):0.0118946520):0.0105127844,(((Tibetan-s3480-25M_bin_3:0.0288159224,BL-unmapped_bin_209:0.0476894320):0.0334143422,BL-unmapped_bin_95:0.0723159376):0.0177340054,Boar-s5_bin_19:0.0685740815):0.0112623213):0.0192045475,(Boar-s11_bin_44:0.0806120593,(((S53008A_bin_23:0.0464213025,((Boar-s8_bin_21:0.0056610919,Boar-s14_bin_15:0.0096598714):0.0139245508,S38404A_bin_74:0.0283462309):0.0144286417):0.0092425834,C5071_bin_17:0.0688074277):0.0159143797,(Boar-s14_bin_48:0.0269839280,Boar-s8_bin_44:0.0423843500):0.0404331667):0.0379224514):0.0145356048):0.0064999827):0.0140937738,((C5071_bin_35:0.0292106334,Boar-s11_bin_31:0.0355969834):0.0192783374,Boar-s7_bin_25:0.0494182247):0.0543157536):0.0112385930):0.0105823078,((((((Boar-s14_bin_20:0.0123497534,Boar-s5_bin_8:0.0098429203):0.0112811189,S124310A_bin_1:0.0072622731):0.0076018954,S41004A_bin_6:0.0181218696):0.0213530606,Tibetan-s3800-48F_bin_28:0.0738079309):0.0674421718,(Boar-s11_bin_29:0.0960022568,(F5432_bin_53:0.0833414169,LW2-s126575_bin_45:0.0916263880):0.0157206951):0.0098961196):0.0277415135,((Boar-s23_bin_40:0.1213112192,(QHF6-unmapped_bin_440:0.0421256083,BL-unmapped_bin_191:0.0391943546):0.0368664772):0.0178093640,BL-unmapped_bin_329:0.0915822956):0.0184227727):0.0102388680):0.0108065601,((QHF6-unmapped_bin_54:0.1033958835,(((((((F5018_bin_33:0.0092604334,(F5323_bin_5:0.0326682478,F5634_bin_63:0.0020979971):0.0089951465):0.0153389638,((F5300_bin_17:0.0030446109,(F5478_bin_9:0.0189181507,((F4846_bin_28:0.0196202110,F4987_bin_40:0.0304103821):0.0142735982,F5186_bin_39:0.0203351759):0.0074838190):0.0020052822):0.0022853128,F5404_bin_3:0.0076490124):0.0067252627):0.0036708768,((F5288_bin_20:0.0028539296,F5135_bin_4:0.0073892972):0.0052956545,F5302_bin_7:0.0101153112):0.0007606647):0.0113013335,((LW2-s126572_bin_18:0.0268902934,F5307_bin_8:0.0149349421):0.0136745053,F4901_bin_24:0.0212822302):0.0033463468):0.0035142963,F5380_bin_33:0.0133146070):0.0044571348,S95006B_bin_18:0.0466059908):0.0078038003,(F5480_bin_2:0.0540172776,F4981_bin_37:0.0045732881):0.0112557980):0.0594231263):0.0171197740,(BL-unmapped_bin_187:0.0589499498,QHF6-unmapped_bin_389:0.0692689582):0.0418487686):0.0388256589):0.0121764944):0.0099679211,((((((((((((F5355_bin_58:0.0452197845,F5163_bin_50:0.0404772045):0.0121316693,F4724_bin_23:0.0430722017):0.0207303147,((((S93310B_bin_5:0.0165205795,(F4844_bin_57:0.0349480044,(S95008B_bin_59:0.0285108097,F5299_bin_78:0.0325830052):0.0122655161):0.0053895612):0.0111614477,((F4690_bin_76:0.0356974081,F5218_bin_62:0.0314991850):0.0061545801,(F4979_bin_32:0.0348646949,S53008A_bin_59:0.0407940990):0.0100856867):0.0064754262):0.0014535710,((F4675_bin_57:0.0497688434,F5181_bin_69:0.0381741517):0.0125410584,F5106_bin_74:0.0204249591):0.0102357165):0.0069014575,F5486_bin_35:0.0143454939):0.0044242594):0.0074515160,(S114106A_bin_24:0.0398961426,Duroc-High3_bin_45:0.0297535828):0.0113603908):0.0125792446,S75706A_bin_11:0.0234197949):0.0190175575,(W5021_bin_74:0.0542920878,(W5021_bin_38:0.0378367725,((((LW1-s151337_bin_20:0.0056866124,LW1-s151246_bin_16:0.0011366766):0.0078526968,LW1-s150947_bin_8:0.0004374521):0.0111854877,W4936_bin_11:0.0078593247):0.0071140877,S64110B_bin_5:0.0240075982):0.0087514921):0.0222521955):0.0097775912):0.0594325607,(S53008A_bin_4:0.0158775133,S71402B_bin_22:0.0076513970):0.0744850050):0.0275989991,((((S76602A_bin_20:0.0192106680,W4930_bin_10:0.0203744281):0.0125865304,(S95012B_bin_35:0.0617101517,Tibetan-s3480-25M_bin_1:0.0049406358):0.0224694834):0.0179921017,(((((((((((F5520_bin_26:0.0523252090,(((F5633_bin_49:0.0172009709,((S127912B_bin_38:0.0365875274,S96308A_bin_14:0.0508615711):0.0047038838,S50506B_bin_37:0.0187676230):0.0161237359):0.0081714958,S120704B_bin_25:0.0234880426):0.0041015941,F4657_bin_5:0.0284838613):0.0021782313):0.0098793312,F5569_bin_63:0.0297033125):0.0045306282,F5429_bin_37:0.0206749051):0.0054116381,F4659_bin_37:0.0029384393):0.0006918942,F5476_bin_11:0.0099713470):0.0048576004,(S38404A_bin_59:0.0107483908,(F4972_bin_31:0.0183666969,(S114106B_bin_42:0.0235918083,S129704B_bin_13:0.0142920211):0.0073342093):0.0045562522):0.0025648382):0.0060564198,((F4962_bin_5:0.0135481499,F4675_bin_41:0.0238593067):0.0108075452,S58506A_bin_7:0.0142441530):0.0025807669):0.0011052003,((S60106B_bin_1:0.0120793908,S76602A_bin_17:0.0140119542):0.0040532925,S53008A_bin_22:0.0201228271):0.0060478457):0.0025970527,Tibetan-s3800-53F_bin_13:0.0177680387):0.0053143696,(F5343_bin_35:0.0150509771,(F5366_bin_11:0.0155670781,F5608_bin_33:0.0058495434):0.0078110891):0.0078258206):0.0331211258,(Tibetan-s1400-58M_bin_14:0.0597493498,S136810B_bin_24:0.0284988654):0.0419420602):0.0156554270):0.0575230600,LW2-s127592_bin_8:0.0865819885):0.0179572667):0.0076008480,((((BL-unmapped_bin_350:0.1121138595,S6202B_bin_12:0.0630175965):0.0161105573,((BL-unmapped_bin_170:0.0622198906,BL-unmapped_bin_353:0.0752200403):0.0385751034,LW2-s126610_bin_30:0.0646832006):0.0299884921):0.0096919923,(F5235_bin_65:0.0811101146,QHF6-unmapped_bin_580:0.0779469286):0.0228529750):0.0071249269,(LW1-s151433_bin_10:0.0969308569,BL-unmapped_bin_379:0.1048635607):0.0346623977):0.0101934621):0.0097854105,((((((((((((S57008B_bin_7:0.0143884186,S76602A_bin_9:0.0126431490):0.0061006501,S71402B_bin_2:0.0231414596):0.0032820470,((S38902B_bin_17:0.0466761246,S31914B_bin_14:0.0181239321):0.0089797225,(S80312B_bin_57:0.0229270756,S21310A_bin_38:0.0237747052):0.0016635005):0.0061830523):0.0166969799,S159812A_bin_15:0.0294489824):0.0582292223,((((C5039_bin_24:0.0858315215,C5042_bin_27:0.0585914591):0.0122122060,(Boar-s5_bin_32:0.0505989141,W4936_bin_3:0.0624615575):0.0101248709):0.0121601549,(F4844_bin_17:0.0422669789,W5021_bin_6:0.0283656260):0.0240424454):0.0137985598,(LW2-s127575_bin_23:0.0391917349,((F5115_bin_19:0.0264983531,(F5173_bin_39:0.0662555608,F5173_bin_42:0.0354737155):0.0128631006):0.0106280849,S142704B_bin_5:0.0580584059):0.0125543799):0.0132955988):0.0281623127):0.0227190839,((S80312B_bin_3:0.0514821784,(F5115_bin_16:0.0815848486,QHF6-unmapped_bin_220:0.0872494284):0.0166923907):0.0192501663,((LW2-s126610_bin_35:0.0253188469,LW2-s126572_bin_2:0.0402270255):0.0425233604,LW1-s151070_bin_1:0.0553966636):0.0210608661):0.0126437992):0.0216745766,(F5403_bin_58:0.0687061628,LW1-s151487_bin_6:0.0522761453):0.0273561977):0.0109603521,QHF6-unmapped_bin_323:0.0895850258):0.0104426854,S60108B_bin_16:0.1099139062):0.0093536524,((((((C5039_bin_47:0.0035150834,S80312B_bin_2:0.0421570831):0.0071355183,S108604B_bin_9:0.0143215526):0.0129623617,S57008B_bin_14:0.0156384345):0.0090630557,(((S28902A_bin_33:0.0211688548,S21104B_bin_29:0.0073818633):0.0046770087,S95008B_bin_14:0.0123020591):0.0059971081,S142704B_bin_30:0.0252612469):0.0028004222):0.0444562498,BL-unmapped_bin_252:0.0698363352):0.0349437129,S95008B_bin_48:0.0814242117):0.0415403232):0.0138351058,((BL-unmapped_bin_12:0.0758024873,((QHF6-unmapped_bin_175:0.0533802651,QHF6-unmapped_bin_119:0.0727090081):0.0182363730,(BL-unmapped_bin_236:0.0539390329,QHF6-unmapped_bin_542:0.0536384094):0.0257586970):0.0123883680):0.0130785311,(QHF6-unmapped_bin_351:0.1059112343,BL-unmapped_bin_234:0.1063775812):0.0204214418):0.0243033493):0.0108122504,BL-unmapped_bin_160:0.1179346522):0.0081446772):0.0106888365,((((((((((((((((((((((F5457_bin_28:0.0386616866,F5300_bin_27:0.0108770752):0.0055748710,F5500_bin_50:0.0145394747):0.0164032945,Duroc.SH-FCR.HM4_bin_1:0.0324853797):0.0120627857,(((((((Duroc.SH-FCR.HM1_bin_11:0.0674186839,Duroc.SH-FCR.HF1_bin_14:0.0241344479):0.0119400250,S114106B_bin_32:0.0170053535):0.0149563673,Duroc.SH-FCR.LF5_bin_7:0.0207117640):0.0050410862,F4701_bin_5:0.0177381942):0.0056811801,F4595_bin_23:0.0162432192):0.0026018416,Duroc.SH-FCR.LF3_bin_3:0.0286849627):0.0093738376,F5107_bin_39:0.0344017598):0.0057900325):0.0119731931,Boar-s7_bin_35:0.0787054145):0.0085774255,((LW2-s126572_bin_60:0.0176960748,LW2-s127145_bin_7:0.0187666849):0.0233468412,F5569_bin_67:0.0805752845):0.0217666155):0.0139987110,((((((((((F5419_bin_24:0.0196752132,((F4595_bin_55:0.0265165699,Duroc-Low5_bin_29:0.0171546371):0.0118449736,F5242_bin_27:0.0176191430):0.0062641966):0.0068385247,(F5248_bin_58:0.0421137770,F5153_bin_34:0.0288716192):0.0049018702):0.0051640943,(F4974_bin_33:0.0515760662,((F4960_bin_22:0.0460030209,F5524_bin_13:0.0240286075):0.0105915391,F4958_bin_27:0.0420749228):0.0104596366):0.0104661405):0.0066528268,Duroc-High2_bin_19:0.0161670834):0.0013136403,((F4657_bin_30:0.0140819778,F5510_bin_34:0.0077378267):0.0036068750,F4563_bin_15:0.0123657936):0.0023432934):0.0069892082,F5359_bin_16:0.0351379407):0.0055257294,F4656_bin_26:0.0345025464):0.0216582015,Duroc-Low5_bin_48:0.0405959415):0.0133299336,C4975_bin_27:0.0913900578):0.0140711492,F5140_bin_20:0.0568376978):0.0093398117):0.0082421037,((((F4791_bin_44:0.0614871538,(F5163_bin_30:0.0153225493,S71402B_bin_42:0.0298578702):0.0223399353):0.0072461992,LW1-s150761_bin_37:0.0547377204):0.0142820036,(Tibetan-s3800-19M_bin_17:0.0391516811,Duroc-High3_bin_40:0.0422547206):0.0059319442):0.0109120986,(F4993_bin_65:0.0533582436,S127906B_bin_1:0.0160863212):0.0252139127):0.0192251903):0.0080704321,((((S127912B_bin_56:0.0154925879,LW1-s150971_bin_9:0.0053500511):0.0068932038,F5141_bin_34:0.0246777087):0.0106674338,LW2-s126575_bin_29:0.0569530096):0.0410146429,((((F4554_bin_39:0.0249112073,(LW1-sD150971_bin_33:0.0410384133,F4286_bin_50:0.0668716622):0.0228505911):0.0096535082,F5052_bin_35:0.0290465371):0.0118024792,(Duroc-Low4_bin_56:0.0240613902,F5372_bin_31:0.0247228345):0.0117064016):0.0125271992,F5012_bin_57:0.0774674963):0.0188084153):0.0116549937):0.0119816846,((((F5106_bin_10:0.0504013244,(F5115_bin_61:0.0394129734,F4878_bin_7:0.0503431568):0.0224410541):0.0244188276,Tibetan-s1400-58M_bin_17:0.0448856905):0.0117766012,(LW2-s126572_bin_61:0.0423199457,F4981_bin_51:0.0387262731):0.0480216951):0.0111090860,F4954_bin_43:0.0645163372):0.0115555784):0.0104526108,(Boar-s7_bin_45:0.0672131440,((((Boar-s14_bin_44:0.0256989711,QHF6-unmapped_bin_616:0.0872459236):0.0122323731,Boar-s4_bin_11:0.0136139853):0.0088533136,Boar-s10_bin_4:0.0215248864):0.0109500563,((Boar-s8_bin_26:0.0280681720,Boar-s7_bin_47:0.0316251585):0.0155992822,Boar-s5_bin_16:0.0528463354):0.0139661086):0.0160135866):0.0175129127):0.0068150813,(Boar-s18_bin_27:0.0546481311,QHF6-unmapped_bin_731:0.0920047053):0.0273901017):0.0110478440,QHF6-unmapped_bin_631:0.0667970522):0.0078888347,(S127912A_bin_11:0.0478969240,S53008A_bin_2:0.0454986676):0.0321998355):0.0144361234,((Boar-s7_bin_4:0.0533889387,Boar-s8_bin_50:0.0507497561):0.0310983402,BL-unmapped_bin_265:0.0945914717):0.0214313095):0.0101362538,(((((((LW2-s127530_bin_14:0.0041771922,LW2-s126572_bin_26:0.0126568512):0.0008084574,((W4930_bin_59:0.0119941954,LW1-s151260_bin_10:0.0066571451):0.0043394810,(LW1-s150971_bin_18:0.0034293582,LW1-s151250_bin_39:0.0175684448):0.0008554024):0.0041419489):0.0158488519,F5381_bin_58:0.0414503459):0.0070809192,S93310B_bin_30:0.0479680364):0.0206098030,F5032_bin_38:0.0633994325):0.0100189290,((((S127912B_bin_50:0.0791960992,BL-unmapped_bin_348:0.0504118622):0.0229881468,(S127912A_bin_28:0.0092687238,S95008B_bin_31:0.0139939708):0.0152988946):0.0108581973,(S67912A_bin_35:0.0809036918,F5403_bin_42:0.0525823295):0.0132329770):0.0258840419,((W4950_bin_7:0.0228610842,(S93310B_bin_18:0.0252614629,S72204A_bin_4:0.0376540838):0.0093705420):0.0254978800,BL-unmapped_bin_278:0.0816563109):0.0079035055):0.0107037993):0.0228917117,(((((((((((F4988_bin_56:0.0314305378,(F5290_bin_26:0.0194214475,S60106B_bin_43:0.0336255326):0.0106527403):0.0177425813,((((F4974_bin_9:0.0232700513,F4976_bin_10:0.0380334354):0.0093593616,F5450_bin_4:0.0251586623):0.0026359898,LW1-s151250_bin_21:0.0078426244):0.0083700673,(F4856_bin_50:0.0273254241,(F4905_bin_63:0.0427586939,F4563_bin_26:0.0268139010):0.0068419396):0.0074850820):0.0071055158):0.0085287863,((F5302_bin_23:0.0099133496,((W5021_bin_19:0.0061029667,(F4390_bin_66:0.0932259384,LW1-sD150971_bin_7:0.0240203860):0.0237401893):0.0114192858,F5260_bin_32:0.0047097818):0.0048370511):0.0096719084,F4690_bin_93:0.0227742378):0.0154507366):0.0059139097,((F5176_bin_38:0.0183191818,S96308A_bin_46:0.0316884350):0.0060583994,S58506A_bin_61:0.0565150886):0.0086344081):0.0088945947,(((F5432_bin_79:0.0270994025,F5018_bin_80:0.0440660389):0.0142945201,S133204A_bin_4:0.0154850320):0.0175020801,(F5404_bin_65:0.0523485449,F4948_bin_37:0.0156476833):0.0150984312):0.0094374770):0.0123391226,(((((((F4846_bin_30:0.0234832722,F5224_bin_104:0.0176954243):0.0035095302,F5122_bin_26:0.0125019214):0.0061308117,F5297_bin_24:0.0138119840):0.0025619275,(((((((((((((F4659_bin_14:0.0260191776,F4873_bin_30:0.0097715444):0.0074105534,((F5288_bin_6:0.0142460379,LW2-s127152_bin_21:0.0075369878):0.0032323112,(F5421_bin_28:0.0191964443,F5455_bin_26:0.0410911520):0.0050145625):0.0075218516):0.0070567268,(((F4981_bin_12:0.0150592547,(F5526_bin_43:0.0307968790,F5490_bin_54:0.0527918503):0.0120896140):0.0011281975,F4390_bin_62:0.0281993480):0.0066174651,F5533_bin_31:0.0097120959):0.0110924808):0.0032903902,(F5404_bin_15:0.0075935071,F5498_bin_5:0.0322225729):0.0033285367):0.0049689997,(F4669_bin_50:0.0518962591,((((F4460_bin_48:0.0479086280,S124310A_bin_53:0.0331309149):0.0126387274,F5115_bin_2:0.0317704103):0.0063312831,F5497_bin_15:0.0426613744):0.0105555339,F4976_bin_23:0.0242385092):0.0089946833):0.0063964492):0.0025819055,F5042_bin_27:0.0630094025):0.0043698962,(((F5032_bin_79:0.0412533489,F5511_bin_30:0.0168196535):0.0139491468,F4364_bin_8:0.0254525790):0.0084146701,F4946_bin_26:0.0257301263):0.0111288259):0.0082421714,F5419_bin_19:0.0218036878):0.0047996677,F5031_bin_33:0.0198543017):0.0036370208,F4961_bin_45:0.0272409463):0.0028023991,(F4580_bin_25:0.0383997431,F4554_bin_27:0.0305580225):0.0110391321):0.0100797528,F5181_bin_31:0.0255762734):0.0033074460,(C4979_bin_45:0.0193757054,F5403_bin_43:0.0223806091):0.0081519234):0.0043941245):0.0023741618,((F5108_bin_36:0.0311863535,(F5229_bin_28:0.0335155315,F5457_bin_59:0.0227041477):0.0191957080):0.0077285790,S129704B_bin_39:0.0241850321):0.0079147670):0.0110407799,F5432_bin_67:0.0507520595):0.0289073971,S124310A_bin_46:0.0420955425):0.0114704867):0.0105916691,(W5042_bin_10:0.0491889328,LW2-s126610_bin_25:0.0588511630):0.0147055419):0.0079486007,((((((F5372_bin_41:0.0306011513,(Duroc-High3_bin_24:0.0445294572,((F5526_bin_46:0.0607758472,((F4894_bin_46:0.0369193161,F5084_bin_90:0.0510189787):0.0134349751,F5419_bin_49:0.0574012080):0.0147073893):0.0042884899,F5472_bin_22:0.0394085047):0.0083086015):0.0085966327):0.0059087743,F5302_bin_72:0.0216031531):0.0051191640,(((F5186_bin_45:0.0380092349,(F5110_bin_14:0.0165883055,F5230_bin_51:0.0613428607):0.0183585113):0.0118894094,F4873_bin_11:0.0261039571):0.0117877757,F5604_bin_32:0.0251175307):0.0078559361):0.0041507028,(Duroc.SH-FCR.HF3_bin_23:0.0074256640,F4962_bin_16:0.0104225774):0.0040567078):0.0074569990,((F5619_bin_30:0.0122821651,(Tibetan-s3006F_bin_23:0.0469459752,F5640_bin_60:0.0299702906):0.0153541184):0.0064426751,F5509_bin_8:0.0320015098):0.0034770651):0.0181481809,F5512_bin_56:0.0449477693):0.0188707052):0.0062192414,(F4872_bin_27:0.0538000626,(S60106B_bin_30:0.0443992580,F5032_bin_75:0.0556923454):0.0270733745):0.0240079435):0.0115899470,((((((((F5242_bin_33:0.0234660832,((F4890_bin_54:0.0567136888,F4844_bin_60:0.0164743893):0.0077146002,F5268_bin_6:0.0270741767):0.0115687331):0.0077162182,F5421_bin_3:0.0367494954):0.0113895694,(F5572_bin_26:0.0118189900,(F5455_bin_51:0.0299940343,F4972_bin_3:0.0349625132):0.0144674004):0.0044364247):0.0044132038,S96308A_bin_41:0.0520525437):0.0048265833,S133204A_bin_31:0.0195088804):0.0129527352,(F5485_bin_48:0.0496566423,F5510_bin_45:0.0272699638):0.0141559678):0.0057081038,F5155_bin_65:0.0460478450):0.0092673189,F5381_bin_67:0.0863683974):0.0241896441):0.0226263118,((((S38404A_bin_68:0.0037477406,((((F4993_bin_30:0.0064609782,F5511_bin_11:0.0223153381):0.0034229439,F4390_bin_11:0.0094709633):0.0037677258,F5381_bin_15:0.0113179164):0.0047792324,F5355_bin_40:0.0095662795):0.0049422033):0.0013496551,F5331_bin_34:0.0114944398):0.0098429097,((F5419_bin_53:0.0429111092,F5417_bin_21:0.0605938242):0.0146048832,F5110_bin_42:0.0248040104):0.0097663592):0.0506206965,(QHF6-unmapped_bin_166:0.0974619123,F4286_bin_34:0.0572668030):0.0179341855):0.0225862217):0.0252755574):0.0113386504):0.0107552522,BL-unmapped_bin_188:0.1025071795):0.0127620280,((Duroc-Low4_bin_25:0.0684889260,Boar-s8_bin_53:0.1079014408):0.0316382067,(BL-unmapped_bin_136:0.0848313689,BL-unmapped_bin_361:0.1354723248):0.0214143291):0.0189636876):0.0118914988,((((((((((F5175_bin_39:0.0305895298,F5061_bin_46:0.0194764605):0.0087509270,F4901_bin_29:0.0401617688):0.0115927052,(F5429_bin_45:0.0075613456,F4842_bin_36:0.0380962508):0.0089249229):0.0175479670,F5302_bin_65:0.0338283537):0.0097668854,(S118306B_bin_11:0.0541473303,Duroc.SH-FCR.LF1_bin_10:0.0229966115):0.0075662304):0.0285579028,(((((((((((((F5094_bin_10:0.0087893831,F5003_bin_4:0.0175134557):0.0031363831,F5286_bin_8:0.0424384751):0.0015832546,(S133204A_bin_2:0.0152909329,F4981_bin_60:0.0307013560):0.0115242219):0.0056885117,S95006B_bin_40:0.0163912919):0.0084842406,(((F5476_bin_47:0.0268114403,((F5450_bin_3:0.0294902214,F5606_bin_41:0.0296882608):0.0112189409,F5608_bin_43:0.0303164361):0.0068533168):0.0051304954,F4650_bin_33:0.0433088004):0.0075844802,((F5512_bin_6:0.0058516230,F5256_bin_63:0.0183055644):0.0088041950,(F5457_bin_53:0.0297865971,F4894_bin_24:0.0132648944):0.0079020400):0.0066001965):0.0057783868):0.0035643331,(((F5403_bin_55:0.0171716513,F5594_bin_34:0.0475300531):0.0082589243,(F5610_bin_48:0.0207324846,Duroc-Low4_bin_48:0.0287305070):0.0108026254):0.0120591653,(F5372_bin_53:0.0234479181,F5419_bin_60:0.0394679674):0.0089308866):0.0036301494):0.0036826158,S76602A_bin_47:0.0131325060):0.0059757207,Duroc-High6_bin_64:0.0282748938):0.0039574946,((F4969_bin_48:0.0313371484,F5352_bin_10:0.0436424052):0.0177866602,F4905_bin_17:0.0545241209):0.0141933290):0.0048187178,F4941_bin_14:0.0391060303):0.0054426544,F5153_bin_40:0.0254678220):0.0055310252,F4791_bin_40:0.0255769945):0.0348686381,((((W4975_bin_14:0.0123207292,LW2-s127063_bin_24:0.0103529105):0.0306313401,((((((((((((F5510_bin_17:0.0135589834,W4982_bin_22:0.0099451175):0.0032364230,F5042_bin_45:0.0295933636):0.0069119467,(S191108A_bin_7:0.0281686261,S75706A_bin_23:0.0128132207):0.0061318837):0.0038338938,(F4950_bin_45:0.0298415292,((LW1-s151260_bin_31:0.0115681958,F4941_bin_48:0.0187089884):0.0100042986,F5634_bin_55:0.0035478084):0.0030851401):0.0026399136):0.0009130842,S129704B_bin_34:0.0074699541):0.0051725696,(((F5380_bin_28:0.0094511432,F4958_bin_56:0.0338695965):0.0099991832,F5157_bin_43:0.0282780810):0.0041191648,F5359_bin_23:0.0280137692):0.0041223275):0.0042872700,W5021_bin_78:0.0104344610):0.0022492323,W4936_bin_13:0.0197172180):0.0037338750,(F5432_bin_42:0.0233551028,(F5366_bin_24:0.0308452988,F4844_bin_55:0.0454066205):0.0066403809):0.0020044811):0.0072616365,F5332_bin_31:0.0096564289):0.0181540303,F5444_bin_23:0.0270838031):0.0197676614,((F4658_bin_27:0.0291384063,F5295_bin_9:0.0028270741):0.0108706051,F5097_bin_54:0.0369014084):0.0095358488):0.0123054532):0.0139904703,((((Duroc.SH-FCR.LM3_bin_12:0.0387798346,(F5250_bin_48:0.0432527948,(F4390_bin_54:0.0453411532,Duroc-Low2_bin_49:0.0445047763):0.0079470041):0.0087127067):0.0087132095,LW1-s150971_bin_29:0.0467406753):0.0119613520,F5176_bin_60:0.0490023257):0.0040438266,F5501_bin_11:0.0467390577):0.0245971362):0.0092130697,(W4930_bin_36:0.0320841940,LW2-s127145_bin_12:0.0175546249):0.0308178553):0.0102493071):0.0102965715):0.0279481399,(((((F5097_bin_32:0.0219691245,(S31914B_bin_16:0.0129236118,(S127906A_bin_5:0.0528573137,S127912B_bin_47:0.0353124731):0.0085899309):0.0099318950):0.0052801689,S60106B_bin_26:0.0314970534):0.0086508112,(F5260_bin_52:0.0133710565,F5399_bin_12:0.0129439251):0.0033126103):0.0106025960,W4930_bin_14:0.0180667182):0.0475587115,(((Boar-s22_bin_18:0.0793366290,((LW2-s127153_bin_19:0.0305113159,LW2-s127153_bin_52:0.0327428416):0.0104852162,(F4372_bin_16:0.0332173995,Duroc.SH-FCR.HF1_bin_8:0.0438999509):0.0138542732):0.0101386461):0.0159322994,BL-unmapped_bin_257:0.0724797650):0.0116593057,W4982_bin_26:0.0505663553):0.0138907321):0.0147412222):0.0105651028,(((((F4961_bin_46:0.0249568028,(((((F5143_bin_17:0.0234897126,F5210_bin_55:0.0305746745):0.0042806459,F4946_bin_25:0.0127219106):0.0054345933,F5206_bin_29:0.0301935358):0.0054673915,(((((F5141_bin_55:0.0082266841,(Tibetan-s3006F_bin_21:0.0131493099,(F5014_bin_36:0.0356799063,F4596_bin_22:0.0493635457):0.0092497351):0.0054048793):0.0127895903,I5640_bin_16:0.0141947004):0.0057731467,F5122_bin_48:0.0369953853):0.0023904826,(F4973_bin_8:0.0553368224,F5260_bin_66:0.0198128621):0.0098366270):0.0028355085,S28902A_bin_43:0.0154372446):0.0074518962):0.0037945981,F5184_bin_63:0.0424870245):0.0029300583):0.0153866085,F5381_bin_39:0.0342447074):0.0314493146,((LW1-s150971_bin_7:0.0193866634,LW1-s151246_bin_3:0.0107632137):0.0221717689,F5399_bin_52:0.0399026014):0.0203330503):0.0076038258,(Duroc-High1_bin_17:0.0309365093,W5042_bin_17:0.0367669684):0.0295000349):0.0165717061,BL-unmapped_bin_371:0.0939318429):0.0231716902):0.0229731081,((((((((((((((F4905_bin_29:0.0270054010,(F4890_bin_6:0.0095695039,S127912A_bin_47:0.0418431996):0.0033544904):0.0064713462,(F5450_bin_7:0.0296108343,(F4954_bin_70:0.0113924972,F5290_bin_58:0.0429201766):0.0093369195):0.0029557560):0.0059275263,(((((F5641_bin_24:0.0185637873,(((F4952_bin_13:0.0170536421,C4950_bin_2:0.0216664449):0.0050128340,Duroc-Low5_bin_42:0.0108325090):0.0054086615,F5298_bin_9:0.0390597120):0.0054524131):0.0047152619,(F4563_bin_1:0.0062778207,(F5512_bin_50:0.0134022399,(F4679_bin_49:0.0581401559,F5179_bin_29:0.0080654367):0.0080889786):0.0121909909):0.0064402795):0.0034740315,(((F5206_bin_23:0.0236651285,F5141_bin_50:0.0485014100):0.0125669207,(F4706_bin_34:0.0450754552,F5434_bin_29:0.0199347592):0.0210505203):0.0072127657,F4666_bin_39:0.0190951238):0.0040160483):0.0014862086,((F4846_bin_19:0.0080146651,(F4969_bin_46:0.0468334774,F5356_bin_39:0.0181481658):0.0097710553):0.0021357548,F5046_bin_23:0.0116465215):0.0016679017):0.0076984996,F5108_bin_28:0.0224861456):0.0011592447):0.0045710120,(F5511_bin_21:0.0125299386,(F5242_bin_25:0.0515175089,F5023_bin_63:0.0247671331):0.0055242424):0.0168533047):0.0031306373,F5138_bin_50:0.0128354312):0.0026058293,F5084_bin_48:0.0075284462):0.0082986831,(F5158_bin_63:0.0369767436,F5366_bin_36:0.0211583887):0.0036536677):0.0097789365,(((((F5386_bin_25:0.0528378393,S76806B_bin_30:0.0055814641):0.0213713763,(((Duroc-High7_bin_44:0.0437475006,F4908_bin_27:0.0043001766):0.0043549422,F5615_bin_53:0.0355094171):0.0066119003,((((F4595_bin_51:0.0066040557,F5106_bin_32:0.0146022203):0.0089905057,F5342_bin_48:0.0180876691):0.0075521278,F5054_bin_12:0.0327608707):0.0097754877,F5307_bin_33:0.0118925097):0.0075568744):0.0062131486):0.0102748107,Tibetan-s1400-55F_bin_5:0.0112658587):0.0028596468,S80312B_bin_11:0.0116953270):0.0074122297,(F4375_bin_48:0.0166764640,(F5571_bin_32:0.0150292638,F5525_bin_49:0.0268443939):0.0145734319):0.0039935115):0.0058419067):0.0217370163,(((((F5520_bin_14:0.0166705886,((F4922_bin_11:0.0159716452,(F4890_bin_50:0.0422140660,C4975_bin_65:0.0421565326):0.0094122610):0.0073779248,F4592_bin_40:0.0180399875):0.0087527951):0.0033057598,(((F5165_bin_45:0.0345509549,C4979_bin_47:0.0129874547):0.0057416822,F5138_bin_2:0.0213464201):0.0049781885,(F5457_bin_63:0.0224051871,((S133506B_bin_49:0.0358446217,F5240_bin_57:0.0498006964):0.0171088126,S127912A_bin_46:0.0315769803):0.0059703759):0.0064853220):0.0041693506):0.0058718576,(F5622_bin_14:0.0301576076,Duroc.SH-FCR.HF3_bin_34:0.0247112878):0.0081504906):0.0042657624,((F4872_bin_50:0.0080820053,F5355_bin_45:0.0147160587):0.0034355213,F5218_bin_75:0.0181334918):0.0118767768):0.0085953849,((F5110_bin_17:0.0253624272,F5114_bin_28:0.0187639357):0.0159291099,LW1-s150947_bin_7:0.0228699761):0.0119020607):0.0103483813):0.0139408105,(F5622_bin_29:0.0566863261,F4983_bin_2:0.0465299997):0.0124914059):0.0227332746,(((((QHF6-unmapped_bin_375:0.0783957544,QHF6-unmapped_bin_481:0.0774110012):0.0134765963,(S72204A_bin_5:0.0258121769,S108604B_bin_31:0.0668912846):0.0394858406):0.0132555113,(((LW2-s126610_bin_42:0.0404168645,Boar-s22_bin_17:0.0231652876):0.0113017926,F5617_bin_4:0.0230210459):0.0285306436,((((LW1-s150761_bin_44:0.0153241262,(F5218_bin_22:0.0254409901,S118306B_bin_1:0.0162352582):0.0048909588):0.0065584916,S58506A_bin_25:0.0326675779):0.0098996030,F5114_bin_47:0.0263404063):0.0168361012,W5021_bin_41:0.0334364408):0.0218443339):0.0089463531):0.0132687405,W4936_bin_31:0.0598578087):0.0068128971,(((F5604_bin_41:0.0221307526,((Tibetan-s3800-12F_bin_18:0.0221157907,F4704_bin_41:0.0771714370):0.0129195460,F5571_bin_47:0.0588315607):0.0091356627):0.0072666226,(((Boar-s13_bin_24:0.0408895709,Boar-s4_bin_20:0.0277665311):0.0149530738,(F5381_bin_53:0.0323100347,S136810B_bin_8:0.0552436159):0.0146546518):0.0049673001,(F5032_bin_83:0.0326482579,(W5042_bin_26:0.0162963280,LW2-s126610_bin_39:0.0055553558):0.0123350448):0.0100727000):0.0046782551):0.0087625048,LW1-s150822_bin_18:0.0769215528):0.0191718299):0.0212978596):0.0172322795,(((((((F4952_bin_24:0.0216811730,LW2-s127575_bin_3:0.0109503151):0.0092414618,(F4978_bin_7:0.0274702650,F5419_bin_7:0.0177990133):0.0066673880):0.0053860854,F5347_bin_11:0.0057626283):0.0062038100,F5309_bin_65:0.0252128817):0.0073423489,(F5218_bin_82:0.0334503208,(F5417_bin_41:0.0285278674,F4580_bin_41:0.0728838666):0.0134818950):0.0094687412):0.0327056752,((F5575_bin_3:0.0226822791,F4669_bin_11:0.0953897183):0.0091047759,((((LW1-s151260_bin_12:0.0124039551,(W4936_bin_1:0.0042881500,LW1-s150947_bin_6:0.0228079941):0.0043367179):0.0040169282,LW2-s127592_bin_23:0.0098883916):0.0061855501,(((W4930_bin_42:0.0905011232,W4975_bin_13:0.0084005078):0.0056183550,F5240_bin_26:0.0037854353):0.0018722485,F5381_bin_61:0.0119894357):0.0043176215):0.0104145192,Boar-s5_bin_43:0.0290295794):0.0072228205):0.0178790170):0.0259811369,LW2-s126572_bin_54:0.0966303173):0.0124420582):0.0135613536,(((((((((F5248_bin_39:0.0204219558,(S127912A_bin_53:0.0206109963,(F5453_bin_48:0.0213859761,(F5181_bin_73:0.0377224533,F5512_bin_55:0.0628691308):0.0118336949):0.0154793587):0.0036379702):0.0025383424,S93310B_bin_29:0.0423348597):0.0013952865,(((((F5415_bin_59:0.0357052710,F5331_bin_73:0.0492413205):0.0181228369,F5218_bin_95:0.0546490784):0.0175925563,S114106A_bin_38:0.0459931448):0.0111435591,(F5343_bin_54:0.0459736879,F5560_bin_55:0.0332571167):0.0095626352):0.0108395499,((F5412_bin_52:0.0202767353,((F5485_bin_49:0.0604886321,F4888_bin_33:0.0254984952):0.0069795857,F5110_bin_81:0.0472013854):0.0213322421):0.0153608012,F4948_bin_76:0.0335565445):0.0026339277):0.0046360869):0.0052921099,(((LW2-s126575_bin_8:0.0498329619,F5158_bin_29:0.0580777755):0.0114311001,(LW1-s150761_bin_20:0.0260838996,(F5379_bin_52:0.0376191380,S95008B_bin_19:0.0438262940):0.0191594295):0.0111429731):0.0123009702,F5486_bin_64:0.0396780838):0.0079518071):0.0060399450,((LW1-s151116_bin_17:0.0127321148,LW1-s151691_bin_19:0.0120932446):0.0043930451,(W5021_bin_92:0.0463256811,S107802B_bin_48:0.0338985591):0.0147847777):0.0039286858):0.0042319492,F5434_bin_24:0.0396781329):0.0056222697,((F5142_bin_8:0.0380767853,W4930_bin_26:0.0263837555):0.0076044517,((F4981_bin_57:0.0468313775,F5018_bin_83:0.0486012550):0.0198578182,F5208_bin_50:0.0288906871):0.0073864842):0.0037245676):0.0093480283,(S127906B_bin_34:0.0278272680,F5332_bin_59:0.0354960330):0.0083180711):0.0129041819,F5421_bin_53:0.0472898099):0.0662073242):0.0090730458,(((Boar-s11_bin_40:0.0430246801,Boar-s14_bin_19:0.0346080909):0.0380738750,(QHF6-unmapped_bin_719:0.1001771153,QHF6-unmapped_bin_369:0.0529420777):0.0249532868):0.0233567522,(F5018_bin_74:0.1100708811,QHF6-unmapped_bin_127:0.0834968957):0.0159748459):0.0092514232):0.0165613446):0.0106683834,(((((((F5135_bin_40:0.0335738616,S21104B_bin_32:0.0182882772):0.0059139989,(S127906B_bin_14:0.0195937197,S127912B_bin_4:0.0217909844):0.0189421015):0.0055741526,S159812B_bin_12:0.0680917404):0.0174218198,((((((F5042_bin_25:0.0798924720,F5309_bin_63:0.0239077395):0.0110766159,F5290_bin_47:0.0441540817):0.0099409108,((((((F5634_bin_69:0.0274397487,((F5401_bin_9:0.0399268355,F5300_bin_32:0.0489288609):0.0095186831,F5175_bin_26:0.0538735250):0.0059807727):0.0096796059,F5380_bin_31:0.0047112649):0.0179769748,F4661_bin_50:0.0080671285):0.0039552515,(F4975_bin_6:0.0155217396,F5210_bin_45:0.0153874954):0.0048865114):0.0093333310,F4372_bin_67:0.0372383091):0.0048206195,F5604_bin_8:0.0271613038):0.0068628853):0.0083596507,F4659_bin_58:0.0437436590):0.0064460302,F5323_bin_13:0.0470168230):0.0047130510,F5176_bin_56:0.0549627892):0.0186212607):0.0162289569,((W5042_bin_25:0.0423267818,W5021_bin_107:0.0476909043):0.0080989194,LW2-s126572_bin_50:0.0462886949):0.0176266663):0.0577606788,((((((((LW1-sD151116_bin_24:0.0266139918,LW2-s126575_bin_18:0.0209054326):0.0165453675,W4978_bin_29:0.0141463209):0.0043902456,W4950_bin_19:0.0083383730):0.0026288362,(LW2-s127575_bin_31:0.0169457426,LW1-s151250_bin_4:0.0066763345):0.0031272028):0.0057741906,LW1-s151260_bin_2:0.0042240771):0.0111656222,LW1-s151714_bin_28:0.0303805752):0.0360344863,W4930_bin_13:0.0628143909):0.0318772664,((((((LW1-s151116_bin_29:0.0385485954,LW2-s127592_bin_13:0.0257356207):0.0299253148,LW1-s151260_bin_18:0.0415708243):0.0331516205,LW1-s151433_bin_4:0.0361844922):0.0188103312,LW2-s127575_bin_7:0.0405852627):0.0228695177,LW1-sD151116_bin_8:0.0626508244):0.0239589801,(((W5021_bin_77:0.0822998812,F5403_bin_11:0.0521265158):0.0178192621,Boar-s8_bin_54:0.0569676737):0.0080554084,F4675_bin_32:0.0532531982):0.0206410487):0.0093296999):0.0105881566):0.0085933676,((Boar-s14_bin_30:0.0501123754,Boar-s8_bin_42:0.0268892318):0.0519772755,(QHF6-unmapped_bin_124:0.0777650131,Boar-s7_bin_50:0.0878547650):0.0214082041):0.0245614380):0.0102705210):0.0122616560):0.0113200970,((((((QHF6-unmapped_bin_272:0.0889461221,QHF6-unmapped_bin_105:0.0719169416):0.0125033361,QHF6-unmapped_bin_172:0.0786980956):0.0096645517,((F5218_bin_28:0.0413882499,F5399_bin_46:0.0400753710):0.0424205455,(QHF6-unmapped_bin_762:0.0803742739,QHF6-unmapped_bin_460:0.0994567641):0.0183451945):0.0185023773):0.0113311959,(QHF6-unmapped_bin_541:0.1027600891,(BL-unmapped_bin_4:0.0875237431,F4924_bin_71:0.0835624372):0.0157252952):0.0120253661):0.0095996944,((BL-unmapped_bin_298:0.0794142763,(QHF6-unmapped_bin_107:0.0440545411,QHF6-unmapped_bin_111:0.0768195696):0.0172198105):0.0260930802,((BL-unmapped_bin_401:0.0864446183,BL-unmapped_bin_183:0.0977531707):0.0194576173,QHF6-unmapped_bin_386:0.0940498682):0.0096472053):0.0124042759):0.0100718498,(((BL-unmapped_bin_79:0.0327527594,QHF6-unmapped_bin_598:0.0215965277):0.0608358555,((BL-unmapped_bin_35:0.0627098958,QHF6-unmapped_bin_69:0.0492658787):0.0129949615,BL-unmapped_bin_41:0.0708612360):0.0126147259):0.0287369150,((Boar-s7_bin_28:0.0549584705,Boar-s11_bin_34:0.0625165692):0.0323988337,(BL-unmapped_bin_223:0.1014229182,BL-unmapped_bin_269:0.0991894239):0.0202280338):0.0137396968):0.0119350439):0.0191017086):0.0103229125,((((F4690_bin_87:0.0318582197,(F4981_bin_45:0.0241855270,F5331_bin_61:0.0127495965):0.0166609740):0.0163316393,F5498_bin_38:0.0339623793):0.0423595915,(QHF6-unmapped_bin_626:0.0569019655,QHF6-unmapped_bin_157:0.0468108193):0.0501856257):0.0254617349,LW2-s126572_bin_32:0.1413795401):0.0304747861):0.0085682009,((((BL-unmapped_bin_326:0.1389195760,(((S38404A_bin_25:0.0153013410,S127906A_bin_52:0.0115106901):0.0193799951,Tibetan-s1005M_bin_32:0.0711112341):0.0461871854,(((Boar-s5_bin_10:0.0203520397,Boar-s8_bin_13:0.0563553886):0.0201729252,(Duroc-Low4_bin_15:0.0181055632,BL-unmapped_bin_144:0.0310465007):0.0103680474):0.0177599780,((((F5115_bin_3:0.0271933178,F4554_bin_9:0.0497341314):0.0179964380,Duroc-Low2_bin_37:0.0289882253):0.0062385819,S75706A_bin_16:0.0477735613):0.0175974120,Duroc-Low5_bin_7:0.0517791570):0.0130738024):0.0363743155):0.0233653750):0.0132399984,((Boar-s18_bin_25:0.0767183168,(F5589_bin_52:0.0472495898,F5115_bin_77:0.0598230888):0.0264615821):0.0203160471,(LW1-s150947_bin_25:0.0622476791,QHF6-unmapped_bin_322:0.0749128843):0.0303052961):0.0184357864):0.0235654949,S101306A_bin_3:0.1290545506):0.0139450988,((((LW2-s126572_bin_47:0.0836295463,Duroc-Low2_bin_45:0.1089041735):0.0292123807,S53008A_bin_15:0.0896356110):0.0237950476,BL-unmapped_bin_158:0.0995035221):0.0134629185,((LW2-s126610_bin_13:0.0233485523,(F5218_bin_4:0.0199823046,F5135_bin_36:0.0438122198):0.0138120822):0.0741833193,((S95006B_bin_41:0.1135543156,BL-unmapped_bin_219:0.1165978380):0.0125909789,QHF6-unmapped_bin_494:0.1074148835):0.0143391072):0.0236460249):0.0147820343):0.0110159653):0.0112485208):0.0069436951,(((S57008B_bin_22:0.1112150601,F5158_bin_23:0.1341146099):0.0221403449,(QHF6-unmapped_bin_583:0.0962691609,BL-unmapped_bin_374:0.1192365576):0.0215327347):0.0108323631,((Boar-s35_bin_28:0.0981683917,F4981_bin_47:0.0912819783):0.0176520954,QHF6-unmapped_bin_269:0.1127695623):0.0139439382):0.0090476508):0.0054128108):0.0094519924):0.0124021767,(((((((((((F5572_bin_5:0.0547973873,F5018_bin_59:0.0739478173):0.0091297946,F5384_bin_8:0.0295759694):0.0119735047,F5343_bin_8:0.0284694941):0.0022323865,(F5210_bin_40:0.0422676590,F5432_bin_5:0.0322848814):0.0124362452):0.0069697408,F4724_bin_34:0.0193474063):0.0033901865,((F5084_bin_29:0.0256646510,((F5634_bin_8:0.0184823816,F5135_bin_31:0.0189909039):0.0085337041,(F5110_bin_54:0.0088822989,F4961_bin_17:0.0396251733):0.0058630450):0.0108134403):0.0070939519,(F5412_bin_13:0.0268293048,F5647_bin_1:0.0377691467):0.0117065829):0.0059622848):0.0106042165,F5403_bin_40:0.0522061462):0.1073461268,(W5021_bin_48:0.1103100260,QHF6-unmapped_bin_14:0.1123573060):0.0321426686):0.0202177268,(((F5457_bin_40:0.0102687902,W5021_bin_25:0.0042614608):0.0206515204,F4850_bin_40:0.0420829262):0.0817473788,(BL-unmapped_bin_164:0.0861375202,((QHF6-unmapped_bin_115:0.0569276778,QHF6-unmapped_bin_563:0.0967485592):0.0202934680,QHF6-unmapped_bin_143:0.0900048719):0.0140168916):0.0126771607):0.0341695171):0.0257506013,((((((((((((((((F5313_bin_46:0.0097019633,(S60108B_bin_26:0.0081090850,S95012B_bin_32:0.0159842019):0.0025426676):0.0041324584,F5447_bin_29:0.0070812991):0.0046913262,S58506A_bin_3:0.0092656392):0.0087668922,S28902A_bin_40:0.0129199838):0.0154988976,S142704A_bin_31:0.0322789804):0.0407272038,C4979_bin_11:0.0449412844):0.0186809980,QHF6-unmapped_bin_126:0.0628796663):0.0074278156,(C4975_bin_14:0.0313044127,W5021_bin_87:0.0165247888):0.0311728976):0.0123909611,(((BL-unmapped_bin_382:0.0711846738,(F4962_bin_39:0.0438671807,(F5602_bin_5:0.0135555452,W4974_bin_9:0.0124152670):0.0204976063):0.0506757835):0.0102398722,(F5106_bin_23:0.0382908918,F5110_bin_63:0.0421124336):0.0248865102):0.0242240574,F5641_bin_48:0.0725687915):0.0144260010):0.0137673622,(F5634_bin_66:0.0259089370,F5165_bin_14:0.0180803931):0.0615809266):0.0179504607,(((F4653_bin_62:0.0448449695,F5302_bin_2:0.0448417789):0.0450048870,F4653_bin_32:0.0745602730):0.0300293884,QHF6-unmapped_bin_516:0.1083201166):0.0109121562):0.0086556193,(((((F5647_bin_18:0.0391901968,F5131_bin_8:0.0042265434):0.0025414918,F4460_bin_37:0.0117058410):0.0072257041,F4453_bin_3:0.0042408490):0.0081304174,F4930_bin_6:0.0099501003):0.0828794762,BL-unmapped_bin_213:0.0957788011):0.0177308458):0.0098596411,S95008B_bin_63:0.1125859802):0.0067267723,(F4690_bin_69:0.1091983598,S114106B_bin_17:0.0817794796):0.0248672840):0.0112896463,((((F5155_bin_29:0.0773501762,QHF6-unmapped_bin_615:0.0809463019):0.0307280572,(LW1-s151760_bin_8:0.0710812530,QHF6-unmapped_bin_549:0.1036476308):0.0157998226):0.0266227146,((((LW1-s151714_bin_12:0.0417932071,W4950_bin_13:0.0176633443):0.0603725616,(W5021_bin_11:0.0922531962,(BL-unmapped_bin_165:0.1024528735,QHF6-unmapped_bin_620:0.0345251244):0.0384337406):0.0201897812):0.0183136641,((F5165_bin_55:0.0315411077,C4978_bin_5:0.0460115586):0.0232811411,C4975_bin_52:0.0650593210):0.0308354778):0.0105048746,(((C4978_bin_6:0.0585242284,F4650_bin_14:0.0261191438):0.0260934453,QHF6-unmapped_bin_355:0.0582354497):0.0329927585,(LW2-s126610_bin_5:0.0770472889,W4930_bin_4:0.0682694598):0.0258553560):0.0450966030):0.0094351310):0.0094506833,((((((F4983_bin_55:0.0411600210,Tibetan-s3800-48F_bin_26:0.0455103188):0.0140793589,(LW2-s127530_bin_35:0.0120797745,Boar-s7_bin_5:0.0404286674):0.0055871364):0.0085177941,(((W5021_bin_28:0.0080249386,W4978_bin_34:0.0134374517):0.0050588604,LW1-s150947_bin_23:0.0064990554):0.0046135849,LW2-s126610_bin_14:0.0052728118):0.0224631938):0.0097639329,(((((S114106A_bin_35:0.0205989930,F5181_bin_8:0.0192107433):0.0057439159,F5453_bin_12:0.0134498672):0.0157851728,F5176_bin_6:0.0757881593):0.0100291459,(Duroc-Low2_bin_24:0.0250101654,Tibetan-s1004M_bin_18:0.0267348186):0.0158624324):0.0069041937,S118306B_bin_37:0.0654295138):0.0110490668):0.0242508075,((S127912B_bin_13:0.0462145693,(Tibetan-s3800-12F_bin_23:0.0245111146,F5158_bin_3:0.0069270035):0.0379446296):0.0192013639,(((C5042_bin_31:0.0253550499,C4975_bin_28:0.0156608622):0.0031520362,F4650_bin_19:0.0252862343):0.0037367280,(F4890_bin_29:0.0189876068,Tibetan-s1400-38F_bin_6:0.0342177575):0.0057270992):0.0522897702):0.0177178371):0.0147191010,((Tibetan-s3800-53F_bin_5:0.0281924520,S71402B_bin_36:0.0583931045):0.0146632390,Boar-s11_bin_14:0.0355457282):0.0335064636):0.0230327144):0.0131446771):0.0200045129,F5399_bin_33:0.1294976200):0.0262176274):0.0060957934,((((QHF6-unmapped_bin_19:0.0921428797,QHF6-unmapped_bin_521:0.0900057416):0.0458793097,QHF6-unmapped_bin_706:0.1031100880):0.0680116184,(QHF6-unmapped_bin_725:0.1420255523,QHF6-unmapped_bin_544:0.1106274141):0.0379162734):0.0244510063,(F5250_bin_55:0.1216849432,(S80312B_bin_56:0.1138342731,BL-unmapped_bin_77:0.0918186619):0.0251823069):0.0316693027):0.0139836128):0.0102245211):0.0069235253):0.0084287941,((((((((((((((((((F5570_bin_27:0.0557951676,F5210_bin_12:0.0195194584):0.0106724129,F4660_bin_19:0.0166822740):0.0054564554,((F5604_bin_10:0.0318294892,(((W5042_bin_6:0.0081492598,F5165_bin_35:0.0193971354):0.0037688826,W5021_bin_45:0.0129881647):0.0091469179,F5647_bin_32:0.0060304520):0.0069024813):0.0033079849,F4889_bin_7:0.0096335034):0.0041110383):0.0070875744,((F4952_bin_16:0.0230961509,F5380_bin_44:0.0371668987):0.0107410107,F5224_bin_19:0.0281686545):0.0104534194):0.0504821081,QHF6-unmapped_bin_91:0.0892296719):0.0168882958,W5007_bin_11:0.0861693532):0.0124259531,(((W4974_bin_18:0.0275953712,W4936_bin_37:0.0300355364):0.0374876498,(F5115_bin_1:0.0670771498,((F5115_bin_7:0.0119023510,W5021_bin_59:0.0084195028):0.0220360515,F5141_bin_25:0.0642263400):0.0248800247):0.0154311757):0.0173791062,(W5007_bin_5:0.0181255237,F5635_bin_1:0.0207876711):0.0458166361):0.0197061710):0.0353021752,F5302_bin_70:0.1434683795):0.0171046518,F5302_bin_20:0.1190846028):0.0164328460,((F4969_bin_35:0.0370375446,F4395_bin_32:0.0231233258):0.1062271640,(((((F5302_bin_57:0.0154841894,F5635_bin_39:0.0090087975):0.0073029816,F5604_bin_20:0.0342178810):0.0155293400,F5108_bin_20:0.0502034612):0.0175546010,F4404_bin_2:0.0388761390):0.0659412185,F4910_bin_18:0.1316656945):0.0373428797):0.0191661304):0.0171360395,((((F5163_bin_31:0.0430434207,C4974_bin_11:0.0478869669):0.0365481352,QHF6-unmapped_bin_24:0.0836291072):0.0256218288,((F5113_bin_36:0.0244423133,BL-unmapped_bin_32:0.0150890070):0.0088761828,(F5018_bin_32:0.0589031564,F5210_bin_31:0.0185108438):0.0083420132):0.0571358035):0.0176302943,W4982_bin_21:0.1544891605):0.0285735436):0.0175646353,((((((W4950_bin_31:0.0522802190,LW2-s126572_bin_57:0.0482676900):0.0409650489,(S77806B_bin_35:0.0125037747,((((Tibetan-s3800-48F_bin_27:0.0131275941,W4974_bin_22:0.1090998041):0.0113944333,F5610_bin_21:0.0051193494):0.0048515834,W4930_bin_7:0.0211528007):0.0053987678,(F5347_bin_12:0.0235352007,Tibetan-s3480-16M_bin_19:0.0251421447):0.0033690905):0.0061834425):0.0210071725):0.0233015098,(((LW2-s126610_bin_37:0.0211302870,F5354_bin_47:0.0344947002):0.0111586308,S95008B_bin_27:0.0167800370):0.0200087338,F5608_bin_42:0.0228439882):0.0544689870):0.0274144034,((((((F4364_bin_31:0.0260297224,F5302_bin_12:0.0143118960):0.0084324852,W5042_bin_18:0.0053288842):0.0081040271,(LW1-s151691_bin_14:0.0185958376,F5500_bin_28:0.0134939009):0.0026012105):0.0026649035,S50206A_bin_20:0.0099832795):0.0077945887,LW1-s151433_bin_5:0.0328174531):0.0220582380,W4930_bin_48:0.0371319556):0.0511195203):0.0588402793,((F4404_bin_8:0.0505619579,F5604_bin_48:0.0365772600):0.0157345174,F5302_bin_11:0.0468663357):0.0753744171):0.0193864659,F4404_bin_14:0.1007973827):0.0146516381):0.0339951226,((((F5316_bin_15:0.0282115328,F5512_bin_1:0.0098206522):0.0555741697,(((((F5142_bin_3:0.0103460456,W4982_bin_36:0.0165942750):0.0121170127,BL-unmapped_bin_406:0.0351685420):0.0196176765,S133506B_bin_20:0.0399382953):0.0195190204,(S60108B_bin_39:0.0055833220,F5647_bin_24:0.0111844055):0.0485982072):0.0142239254,QHF6-unmapped_bin_120:0.1255162252):0.0213950798):0.0315959261,F4372_bin_33:0.1255118448):0.0487106448,(((((F5422_bin_4:0.0769348002,F5380_bin_1:0.0160421367):0.0241381138,S133506B_bin_6:0.0392331000):0.0157378524,F5100_bin_33:0.0509050785):0.0292106663,F5612_bin_29:0.0730988192):0.0125764811,((S76602A_bin_29:0.0096925892,F5612_bin_43:0.0099559788):0.0802287617,F5422_bin_25:0.0934011064):0.0123631005):0.0294766532):0.0204087233):0.0206542561,((((((((C4978_bin_11:0.0500445377,(F5510_bin_47:0.0170739854,F4665_bin_38:0.0399363243):0.0106735884):0.0079648908,F4595_bin_18:0.0204375878):0.0129619385,F4978_bin_18:0.0451020589):0.0205781701,F4842_bin_20:0.0557203880):0.0493147080,QHF6-unmapped_bin_479:0.0931142415):0.0440387104,(F5141_bin_68:0.1386505981,(C5039_bin_45:0.0954534938,I4930_bin_18:0.1012210227):0.0315224669):0.0301150789):0.0127071551,(I4930_bin_12:0.1111973764,I4978_bin_25:0.1142944466):0.0481700956):0.0138651727,((((((F4881_bin_53:0.0595232529,F4692_bin_42:0.0216596221):0.0272409871,((F4864_bin_34:0.0455157658,F4842_bin_19:0.0366703744):0.0161245441,F5313_bin_22:0.0347903114):0.0213196897):0.0300187650,F5490_bin_31:0.0503594767):0.0136246315,C5039_bin_37:0.0725134255):0.0187710898,I4978_bin_13:0.0827632749):0.0337126818,((I4978_bin_5:0.0846464194,(F5286_bin_6:0.0272105390,F5313_bin_49:0.0304575626):0.0381805707):0.0236903795,I5021_bin_13:0.0768853222):0.0430205514):0.0168933414):0.0182903388):0.0340406347,((((F5602_bin_15:0.1133558893,(((((F5331_bin_40:0.0444541929,F5239_bin_51:0.0368901372):0.0503375122,F4453_bin_30:0.0600749881):0.0245855342,F4453_bin_8:0.1449620721):0.0166804935,F5313_bin_18:0.1053002259):0.0172148235,((F4453_bin_24:0.0859951356,F5237_bin_4:0.0669756107):0.0410856184,((F5647_bin_55:0.0871653559,F5612_bin_45:0.0738811192):0.0189170173,F5007_bin_6:0.0777793090):0.0243057873):0.0166837228):0.0180604431):0.0316339442,(QHF6-unmapped_bin_141:0.0982357210,F5313_bin_16:0.1059816894):0.0256196453):0.0167195445,C4974_bin_12:0.1494120062):0.0129399914,(((QHF6-unmapped_bin_316:0.0986564380,F5240_bin_56:0.0727083269):0.0327921640,(C5042_bin_30:0.1005248806,C4978_bin_53:0.0827063977):0.0255705339):0.0453017706,(QHF6-unmapped_bin_716:0.0697605082,(QHF6-unmapped_bin_587:0.0574155059,I5021_bin_14:0.0548329972):0.0173470508):0.0776250279):0.0528856033):0.0333537685):0.0218895647,F5256_bin_9:0.1341984713):0.0310599855,((((((((((((((((((((((F5250_bin_18:0.0345127287,F5158_bin_11:0.0338374444):0.0026922017,F5122_bin_23:0.0240244395):0.0112143068,F5434_bin_37:0.0176133808):0.0066864921,F5336_bin_12:0.0135145303):0.0014190427,F5332_bin_40:0.0352131166):0.0088327573,(((((F5386_bin_36:0.0050709906,(F4962_bin_22:0.0369188094,F5299_bin_23:0.0151356908):0.0078570748):0.0069552420,(((F4954_bin_47:0.0425581438,F4372_bin_14:0.0239405333):0.0066104075,F5028_bin_31:0.0314265911):0.0052938562,F5184_bin_25:0.0237217630):0.0105584530):0.0066110775,F4924_bin_16:0.0245388107):0.0023314062,(F4948_bin_14:0.0095644189,(F4872_bin_23:0.0430082533,(F5046_bin_38:0.0549837181,F4888_bin_17:0.0548394065):0.0222210215):0.0140644733):0.0105006941):0.0074252522,(F5502_bin_41:0.0248236406,S50506B_bin_18:0.0502610150):0.0090021959):0.0042352702):0.0049621888,S133204A_bin_22:0.0083084039):0.0041698741,((((((F4726_bin_28:0.0311087784,F4706_bin_8:0.0104506639):0.0078312693,F5478_bin_39:0.0024415299):0.0052676137,F4596_bin_39:0.0137646637):0.0012003084,(S142704B_bin_12:0.0161568449,F4988_bin_5:0.0193541347):0.0032355667):0.0036441742,((((F5224_bin_65:0.0081954289,S50206A_bin_13:0.0269974711):0.0056754968,F5032_bin_5:0.0197162602):0.0007306847,(F5352_bin_5:0.0465028979,F4960_bin_6:0.0176340828):0.0116531445):0.0036266100,((F5399_bin_47:0.0250428378,F5114_bin_22:0.0174489779):0.0140754328,F5309_bin_1:0.0135325181):0.0069215994):0.0008868290):0.0036739547,((F5432_bin_26:0.0146831349,F4983_bin_17:0.0154430247):0.0020365632,(F5163_bin_8:0.0013416409,(F4941_bin_22:0.0179005371,S101306A_bin_21:0.0151978307):0.0026241913):0.0075153220):0.0021216695):0.0013462847):0.0024332860,S41004B_bin_16:0.0090108279):0.0010506547,(F5181_bin_57:0.0186120415,F4704_bin_23:0.0082267361):0.0050723009):0.0039028049,(((((F5606_bin_18:0.0442036571,F5229_bin_10:0.0397101719):0.0087197736,F5018_bin_24:0.0206969768):0.0109109883,C5039_bin_17:0.0272909840):0.0086161971,F5205_bin_18:0.0231109043):0.0046937139,S159812B_bin_21:0.0155467915):0.0040006218):0.0064484425,F5323_bin_38:0.0232626883):0.0167884465,F5634_bin_48:0.0205165093):0.0738174679,((((S142704B_bin_25:0.0067153223,(((F4331_bin_4:0.0276154047,S28902A_bin_10:0.0187004666):0.0040699513,F4372_bin_36:0.0029211519):0.0038086501,(F4595_bin_15:0.0034961705,F5370_bin_42:0.0581856656):0.0052553265):0.0030844076):0.0068013138,F4840_bin_16:0.0150543714):0.0121889424,S101306A_bin_9:0.0241500491):0.0691545158,((((F5309_bin_12:0.0288316795,S108604B_bin_49:0.0480773104):0.0205965915,F4901_bin_14:0.1749528811):0.0092973730,F5615_bin_26:0.0401403911):0.0457214851,(((LW2-s126610_bin_1:0.0067400602,F5440_bin_2:0.0130397502):0.0053309520,W5042_bin_19:0.0148733392):0.0109104110,F5510_bin_7:0.0498612094):0.0671309370):0.0191899241):0.0155252153):0.0168016178,((F5313_bin_25:0.0637776966,BL-unmapped_bin_180:0.1029116468):0.0328941295,QHF6-unmapped_bin_573:0.1302392159):0.0165799872):0.0229402967,((F5158_bin_42:0.0729129142,I4978_bin_17:0.0317883938):0.0806167022,F5181_bin_47:0.1415491549):0.0374690278):0.0181283874,(((((F5256_bin_53:0.0119086808,F5434_bin_22:0.0252312540):0.0067311650,((F5478_bin_63:0.0212596946,F5533_bin_60:0.0453109544):0.0145383786,S80312B_bin_38:0.0107885601):0.0081957534):0.0056906888,(((W5021_bin_67:0.0289470681,S159812A_bin_41:0.0148906533):0.0099764911,F5176_bin_39:0.0233037541):0.0155017445,(F4975_bin_42:0.0150954001,F5309_bin_30:0.0460716081):0.0057482325):0.0051466028):0.0173564359,S41004B_bin_22:0.0519981412):0.0767634908,(((((((((((((F4952_bin_4:0.0236582048,F5111_bin_3:0.0076824490):0.0057127109,F4942_bin_12:0.0088348905):0.0039428109,(((((((C5042_bin_20:0.0257890908,F4983_bin_5:0.0256126694):0.0099194545,F4552_bin_13:0.0175792597):0.0105116652,C4975_bin_24:0.0208562192):0.0045529316,F5288_bin_18:0.0261897895):0.0023217239,F5634_bin_31:0.0411568350):0.0045447227,(F4978_bin_9:0.0297783672,F4560_bin_3:0.0281405753):0.0075113842):0.0086402503,(F5316_bin_19:0.0144639834,C4974_bin_1:0.0124552670):0.0028686038):0.0043123606):0.0043455210,((S95008B_bin_33:0.0362132608,QHF6-unmapped_bin_37:0.0324816339):0.0095025901,F4872_bin_6:0.0403195839):0.0118018244):0.0012154078,(F5505_bin_18:0.0184453016,F4460_bin_36:0.0276251888):0.0054393524):0.0038019641,F4726_bin_42:0.0158265093):0.0035050798,((F5028_bin_41:0.0198943512,F4973_bin_20:0.0458743108):0.0081437171,F5487_bin_7:0.0113428150):0.0050261351):0.0044448858,S108604B_bin_21:0.0124573298):0.0061567327,(((F5108_bin_24:0.0293267342,F5018_bin_11:0.0104943177):0.0080539477,(S159812B_bin_20:0.0259019419,S80312B_bin_8:0.0428305109):0.0212824775):0.0027492285,F5524_bin_21:0.0348512862):0.0084588600):0.0388427640,BL-unmapped_bin_88:0.0673092613):0.0180786310,F5476_bin_40:0.0839551741):0.0129534320,((((LW2-s126610_bin_4:0.0110014408,W5042_bin_7:0.0035519957):0.0056421706,W5021_bin_12:0.0050437856):0.0599366338,(Duroc.SH-FCR.HF2_bin_16:0.0149854684,W5021_bin_90:0.0151857482):0.0587331099):0.0220852279,W5042_bin_11:0.0765818891):0.0197404814):0.0185265156,W4936_bin_29:0.0738636667):0.0416784347):0.0195948259):0.0192697083,(((((F5097_bin_33:0.0192416219,F5202_bin_63:0.0265743522):0.0052241830,(F4411_bin_4:0.0329220842,S127912B_bin_48:0.0317246960):0.0076755657):0.0137360651,((((((F5436_bin_48:0.0095912079,F4962_bin_51:0.0482524076):0.0024981705,F4894_bin_43:0.0110005812):0.0020598360,(((F5345_bin_46:0.0348326716,F4690_bin_88:0.0239842392):0.0100887999,(F5157_bin_41:0.0411183019,(F5412_bin_54:0.0359553613,F4969_bin_39:0.0170959531):0.0086690084):0.0069210662):0.0030326284,F5260_bin_58:0.0183223761):0.0065487379):0.0047802555,(F5526_bin_44:0.0424441679,F5071_bin_30:0.0017182693):0.0091602067):0.0019425937,(F4560_bin_23:0.0278090941,(F4943_bin_18:0.0303774077,F5450_bin_6:0.0550414626):0.0054983839):0.0096335805):0.0047507138,(F4974_bin_29:0.0131205655,F5574_bin_43:0.0136840751):0.0059855045):0.0057549909):0.0095721619,F5347_bin_41:0.0246598032):0.0128271605,(S63506B_bin_25:0.1139500548,S60108A_bin_28:0.0237135157):0.0158073319):0.1369624110):0.0198158505,((((Boar-s5_bin_35:0.0656982963,LW1-s151070_bin_22:0.0855560935):0.0420313720,(((C4975_bin_26:0.0408841875,F5316_bin_16:0.0397384318):0.0491216387,(W4936_bin_6:0.0672377766,W4930_bin_24:0.0906047148):0.0152461864):0.0121126642,LW1-s151714_bin_30:0.0807577979):0.0401537180):0.0214268093,S75706A_bin_1:0.1056485779):0.0189569153,QHF6-unmapped_bin_605:0.1410488849):0.0140766419):0.0249914788,((((((W4982_bin_27:0.0069906101,W5021_bin_79:0.0081059766):0.0022452227,LW2-s127575_bin_25:0.0147496320):0.0047833707,BL-unmapped_bin_40:0.0199064144):0.0620394758,F5256_bin_8:0.0651306647):0.0375745949,((LW1-s151760_bin_17:0.0816859312,((F5176_bin_35:0.0197927442,F5570_bin_22:0.0202889333):0.0094852446,(Boar-s8_bin_8:0.0323769692,F5244_bin_34:0.0391801858):0.0096072835):0.0451162175):0.0363151456,(QHF6-unmapped_bin_235:0.0557588864,(QHF6-unmapped_bin_502:0.0443891699,S95008B_bin_38:0.0416050871):0.0146482141):0.0289914132):0.0164586920):0.0237334677,(QHF6-unmapped_bin_254:0.0609496548,QHF6-unmapped_bin_221:0.0621778288):0.0564710600):0.0412874144):0.0121484627,(((((((((((((((Tibetan-s1400-30F_bin_23:0.0394489759,F5165_bin_13:0.0488297396):0.0110699293,S127906A_bin_11:0.0250436621):0.0123238753,Duroc-Low1_bin_38:0.0039966116):0.0035912502,(Tibetan-s3480-28F_bin_17:0.0784974375,(((Duroc-High1_bin_26:0.0542787127,F5138_bin_8:0.0634929868):0.0263914287,S53008A_bin_39:0.0152095738):0.0084000519,Duroc-Low6_bin_18:0.0081343448):0.0081521737):0.0078985653):0.0123658069,(S80312B_bin_4:0.0611064163,BL-unmapped_bin_380:0.0362666397):0.0209770603):0.0250849566,Duroc-Low1_bin_36:0.0618871002):0.0096303057,(F5560_bin_9:0.0668002086,BL-unmapped_bin_315:0.1094342007):0.0436178611):0.0274387840,((Duroc-Low6_bin_21:0.0104712216,F5629_bin_45:0.0415312815):0.0133169961,LW2-s127530_bin_18:0.0135440288):0.0463175033):0.0186580000,(Duroc-Low5_bin_11:0.0646200429,Duroc-Low4_bin_42:0.0784983745):0.0274454739):0.0249610482,(Duroc-Low5_bin_44:0.0801371365,Duroc-Low5_bin_46:0.0848200230):0.0445217018):0.0554461405,((((Tibetan-s3800-48F_bin_4:0.0962818816,Duroc-High5_bin_22:0.0183503769):0.0131144161,(Duroc-Low3_bin_35:0.0505805408,LW2-s127530_bin_37:0.0677730863):0.0143482004):0.0271026483,Tibetan-s3800-18M_bin_33:0.0497753349):0.0614558226,(LW2-s127145_bin_27:0.0154498772,S46608A_bin_49:0.0349730380):0.0995861208):0.0630385523):0.0138719301,(((QHF6-unmapped_bin_444:0.0706512292,QHF6-unmapped_bin_308:0.1043824482):0.0194844941,BL-unmapped_bin_433:0.1072270740):0.0442909090,((S159812A_bin_2:0.0542789538,Duroc-High7_bin_12:0.0393401388):0.0206466540,C5071_bin_29:0.0574871423):0.0811113875):0.0253775656):0.0251432777,((Tibetan-s3800-53F_bin_35:0.1588917824,Boar-s35_bin_5:0.0976432186):0.0241088922,Tibetan-s1400-55F_bin_20:0.1392004091):0.0322078221):0.0156114203,(((((((((S127906A_bin_35:0.0322399972,(S58506A_bin_44:0.0595738006,S46608B_bin_20:0.0342654434):0.0174616722):0.0188318082,Duroc-Low2_bin_1:0.0161769642):0.0059021217,(((S75706A_bin_17:0.0165297604,S38404A_bin_42:0.0393817904):0.0127946331,Duroc-Low6_bin_36:0.0054708713):0.0017126019,(F5181_bin_81:0.0227055178,S71402B_bin_30:0.0198192752):0.0130773246):0.0028684375):0.0082297132,Duroc-Low5_bin_45:0.0101822847):0.0020958197,S159812A_bin_3:0.0151055028):0.0184250104,Tibetan-s3800-12F_bin_17:0.0104805372):0.0041326856,Tibetan-s3480-29M_bin_9:0.0433305136):0.0158535193,Tibetan-s3800-53F_bin_9:0.0437270281):0.0793090964,((Duroc-Low5_bin_31:0.0797193959,(Duroc-Low3_bin_27:0.0794170640,Duroc-Low1_bin_7:0.0799972883):0.0141678140):0.0238773513,(S159812A_bin_18:0.0285905140,((((F5115_bin_28:0.0118882871,(S127906A_bin_22:0.0590907017,Tibetan-s3480-28F_bin_12:0.0168568553):0.0029001072):0.0095159674,LW1-s151487_bin_9:0.0128374986):0.0054313193,Duroc-Low6_bin_9:0.0085825846):0.0004583430,S53008A_bin_38:0.0164065209):0.0066117796):0.0523553473):0.0976242113):0.0406327259):0.0386168697,(QHF6-unmapped_bin_137:0.0767123334,S127906A_bin_41:0.1661688471):0.0708603813):0.0318566045):0.0147067981,(((((((((BL-unmapped_bin_233:0.0137303770,Tibetan-s1400-2M_bin_19:0.0290651182):0.0099324506,QHF6-unmapped_bin_3:0.0350604409):0.0510092169,Duroc.SH-FCR.HF3_bin_6:0.0591167689):0.0202727762,Duroc-Low1_bin_39:0.0660891474):0.0223786448,Boar-s35_bin_6:0.0942599496):0.0215171075,Tibetan-s3480-28F_bin_3:0.1156189776):0.0171266434,Boar-s2_bin_44:0.1032142777):0.0190865191,(QHF6-unmapped_bin_435:0.1223959153,Tibetan-s3800-19M_bin_23:0.0993062707):0.0260095567):0.0269118739,((Tibetan-s602F_bin_10:0.0929067272,((Boar-s2_bin_2:0.1059190603,Tibetan-s3800-12F_bin_31:0.0825410557):0.0353953007,S53008A_bin_43:0.0856896231):0.0214474740):0.0462086817,((S127906A_bin_68:0.0655700722,S124310A_bin_33:0.0442587584):0.0588841163,BL-unmapped_bin_39:0.1296292618):0.0513837634):0.0299556410):0.0242135288):0.0196968711):0.0223812963,((((((((((((S101306A_bin_19:0.0088997858,S95006B_bin_32:0.0384837151):0.0494797027,(S64110B_bin_4:0.0074234885,F5345_bin_35:0.0327439162):0.0655101461):0.0215434226,((F4982_bin_13:0.0516477075,(S95008B_bin_15:0.0904153194,((F4655_bin_58:0.0376952580,((F5023_bin_5:0.0195289074,S60106B_bin_35:0.0122295056):0.0026439077,F4952_bin_9:0.0023385178):0.0261146336):0.0313873390,F5509_bin_28:0.0469717906):0.0078097926):0.0124364012):0.0156349351,F5610_bin_7:0.0739214685):0.0143213462):0.0175661915,((((((F5028_bin_24:0.0431597379,(F5058_bin_9:0.0005162420,F4701_bin_23:0.0102039614):0.0495528692):0.0188708414,F5108_bin_6:0.0441402422):0.0263391674,((F5094_bin_42:0.0132509698,F4936_bin_38:0.0278991081):0.0269983229,F4410_bin_16:0.0700279193):0.0279538967):0.0248707473,F4701_bin_16:0.0436968122):0.0094840987,(F4552_bin_21:0.0739653724,F5449_bin_48:0.0418605471):0.0169720263):0.0167708332,(((F5421_bin_22:0.0283375492,F5511_bin_18:0.0305014394):0.0205303630,C4982_bin_18:0.0895095975):0.0168564673,F5449_bin_8:0.0955618672):0.0161548826):0.0115722548):0.0183159621,F5235_bin_41:0.0767849132):0.0123124155,((((((F5347_bin_34:0.0138946979,((F5153_bin_15:0.0475140058,F5071_bin_29:0.0164389771):0.0114112298,F4726_bin_73:0.0255445357):0.0069168613):0.0078551627,F4910_bin_22:0.0064430504):0.0110297928,(F4864_bin_38:0.0016198744,F4983_bin_56:0.0194930501):0.0241825552):0.0141911531,F5570_bin_37:0.0613761266):0.0957871995,((F4973_bin_44:0.0669012982,F5347_bin_4:0.0434057853):0.0583753134,QHF6-unmapped_bin_692:0.0986002735):0.0494948001):0.0203454676,((F4596_bin_60:0.0804155868,(((F4981_bin_26:0.0032163902,F5288_bin_32:0.0243615276):0.0044400133,F5224_bin_35:0.0074370936):0.0459473381,F5136_bin_24:0.0537560885):0.0332705892):0.0276962358,(Tibetan-s3800-18M_bin_4:0.0818655760,(F4666_bin_55:0.0515169841,F4973_bin_9:0.0781942805):0.0149105292):0.0234632432):0.0188601470):0.0176320500):0.0139873804,(((((F5054_bin_28:0.0074677063,F4950_bin_46:0.0109656062):0.0728947519,(((((((F4701_bin_15:0.0902440115,F4840_bin_11:0.0207928669):0.0172228627,F5399_bin_21:0.0077448871):0.0033766094,F5297_bin_48:0.0538477172):0.0099028315,(F5242_bin_36:0.0220294239,F4901_bin_26:0.0463714516):0.0134644648):0.0112896218,(F5107_bin_25:0.0245760957,C4982_bin_26:0.0216683175):0.0224594491):0.0287472492,S58506A_bin_16:0.0595142694):0.0415158507,F5021_bin_25:0.1057295245):0.0146972308):0.0237303414,QHF6-unmapped_bin_748:0.1243639664):0.0235567950,(F5115_bin_66:0.0697138298,F4901_bin_28:0.0514390969):0.0688740490):0.0180904305,(F5108_bin_25:0.1372382369,(C5042_bin_4:0.0109768017,C4975_bin_42:0.0037695047):0.0942437100):0.0248671427):0.0256120656):0.0242017768,(((((((F4706_bin_14:0.0795777262,QHF6-unmapped_bin_639:0.1091593198):0.0193653331,(F5021_bin_23:0.0725137889,(F5108_bin_30:0.0637452261,F4596_bin_75:0.0743378396):0.0270773795):0.0159215310):0.0106432976,(F5505_bin_4:0.0547272343,F4954_bin_29:0.0821922485):0.0352564861):0.0125056080,((F4905_bin_39:0.0938448513,(C4936_bin_32:0.0982901060,F5302_bin_6:0.0735743619):0.0164488175):0.0145511440,(C5042_bin_3:0.0878892656,F4554_bin_34:0.0816958022):0.0190999669):0.0175626449):0.0131054870,(((F4706_bin_9:0.0797040461,F4881_bin_21:0.1145544199):0.0179763735,((F4969_bin_11:0.0019624636,F4988_bin_53:0.0039328534):0.0182684980,F4840_bin_26:0.0348321427):0.0760078640):0.0205540438,(((F5165_bin_29:0.0198467121,F5359_bin_37:0.0051537176):0.0616953807,F5350_bin_10:0.0788348457):0.0186111861,F5429_bin_52:0.0752480057):0.0116875891):0.0122753527):0.0145843376,(((F5429_bin_7:0.0112730346,F5525_bin_26:0.0134968857):0.0186560594,F5502_bin_36:0.0183059491):0.0126339761,(F4675_bin_9:0.0029148595,F4974_bin_6:0.0007540611):0.0210071982):0.0715448847):0.0097351950,((((((F4905_bin_27:0.0853639956,F4958_bin_3:0.0490485772):0.0202400602,F4701_bin_20:0.0368479958):0.0635001728,S50506B_bin_48:0.1365651334):0.0193261638,(F5447_bin_61:0.0818443520,F5446_bin_24:0.0992694469):0.0270376577):0.0086346044,F5143_bin_2:0.0668627639):0.0142197078,(((((F5111_bin_39:0.0386929597,F5179_bin_52:0.0548567753):0.0138588023,F4552_bin_29:0.0281670219):0.0301302055,F4881_bin_13:0.0738419214):0.0165641281,F4961_bin_23:0.0497747983):0.0213426564,((F5103_bin_38:0.0382229087,((F4954_bin_75:0.0305441452,F5094_bin_23:0.0034989684):0.0200148258,F5179_bin_39:0.0104678502):0.0228496411):0.0529000785,F4987_bin_26:0.1082287346):0.0265904995):0.0204715530):0.0183898135):0.0181044728):0.0106764590,((((F5108_bin_11:0.0537877811,F4679_bin_48:0.0128400351):0.0184004102,F4659_bin_31:0.0586122309):0.0217915686,F4552_bin_1:0.0918900362):0.0593756323,F5436_bin_28:0.1086270570):0.0245494275):0.0116649584,(((((((((C4936_bin_35:0.0429968829,QHF6-unmapped_bin_474:0.0673052749):0.0102763237,F5393_bin_7:0.0463818741):0.0112743887,F5604_bin_3:0.0342928694):0.0063799108,((C4982_bin_41:0.0350873903,((F5502_bin_28:0.0133558478,(F5165_bin_4:0.0028742103,F5386_bin_43:0.0504832860):0.0061503590):0.0595535749,C4950_bin_25:0.0185659217):0.0060318712):0.0108751042,Boar-s8_bin_25:0.0367203252):0.0386571513):0.0103346142,(((F5421_bin_11:0.0659145052,F4945_bin_30:0.0183599434):0.0158967984,(F5647_bin_63:0.0461848535,Laiwu-LwCeOb_bin_19:0.0009671900):0.0061378540):0.0045583014,C4974_bin_30:0.0485756863):0.0302842572):0.0088215077,F5302_bin_73:0.0590204152):0.0146430824,(((F5039_bin_28:0.0046183764,(F4679_bin_56:0.0225349816,W4936_bin_44:0.0112212932):0.0107283302):0.0210387824,F4726_bin_15:0.0911072443):0.0213959054,F5268_bin_54:0.0465262983):0.0144455950):0.0157672454,((F5309_bin_52:0.0255091000,(F5235_bin_10:0.0261710776,F5487_bin_25:0.0214747152):0.0032142047):0.0204838072,F5244_bin_43:0.0721776930):0.0157269225):0.0631907318,(((((F4679_bin_27:0.0815839576,C4978_bin_44:0.0460904660):0.0410917227,((((F5323_bin_3:0.0488712165,F5061_bin_45:0.0904117771):0.0196492167,((F5404_bin_13:0.0086963590,C4975_bin_56:0.0234155249):0.0317138702,F5288_bin_36:0.0375847434):0.0271564371):0.0109122816,(F5485_bin_38:0.0386578039,F4701_bin_10:0.0765051839):0.0212499878):0.0281469667,W4950_bin_8:0.0979226373):0.0202512209):0.0177716280,((((((((F5331_bin_51:0.0183507849,F5472_bin_37:0.0086064912):0.0130639477,F4946_bin_56:0.0177871548):0.0035042059,F5352_bin_20:0.0022048659):0.0039623523,F5323_bin_11:0.0198883762):0.0090251979,(F5444_bin_31:0.0000010000,F4979_bin_43:0.0012455382):0.0059752211):0.0046688822,LW2-s127152_bin_44:0.0132667098):0.0704353867,F4664_bin_8:0.1076890530):0.0290599556,(((F5058_bin_17:0.0144510724,F5108_bin_34:0.0053730757):0.0157928789,S120704B_bin_48:0.0124611608):0.0956716894,(W5042_bin_24:0.0631512976,F5647_bin_46:0.1003483789):0.0313958986):0.0165794975):0.0157473095):0.0131597717,(((((((((((((W5021_bin_53:0.0090850986,F5359_bin_20:0.0000010000):0.0098677189,F5202_bin_23:0.0091449474):0.0310705174,F5115_bin_48:0.0328672420):0.0286320293,((F4958_bin_58:0.0232151969,F4399_bin_12:0.0088438116):0.0035137695,S6202B_bin_5:0.0026352487):0.0017908974):0.0076658472,F4556_bin_24:0.0762640111):0.0167940858,((F5332_bin_61:0.0244713886,F5449_bin_28:0.0061749184):0.0195031891,(S60108B_bin_49:0.0173784252,(F4972_bin_16:0.0121962003,F4460_bin_29:0.0255587149):0.0112946689):0.0122530470):0.0203477483):0.0085325155,(F5208_bin_19:0.0668832852,F4946_bin_52:0.0050135763):0.0100262796):0.0123412434,((LW2-s126610_bin_21:0.0029975688,LW2-s126575_bin_13:0.0161748740):0.0281573561,F5366_bin_29:0.1526909315):0.0127514827):0.0252215145,(F5250_bin_56:0.0735215326,F4952_bin_11:0.0455303903):0.0075602501):0.0134835196,((((F4936_bin_12:0.0060473081,F5571_bin_23:0.0282476071):0.0066139744,F4399_bin_14:0.0365581674):0.0424867349,(F4962_bin_53:0.0108610637,F4372_bin_65:0.0360317519):0.0221277426):0.0173058481,((((((F5235_bin_48:0.0056511353,F5058_bin_47:0.0027780505):0.0023576572,F4973_bin_10:0.0224935587):0.0042371812,F5525_bin_37:0.0073009500):0.0190532197,S113504B_bin_24:0.0612829237):0.0212659034,((W5042_bin_14:0.0580323939,F4660_bin_16:0.0128735204):0.0090351808,(S127912B_bin_8:0.0176209754,W4974_bin_23:0.0315571923):0.0108652443):0.0252194940):0.0244192152,(F5415_bin_58:0.0410849267,(W5007_bin_3:0.0067281943,W5021_bin_44:0.0133251549):0.0267534238):0.0422141841):0.0345978428):0.0212082003):0.0090251117,(F5417_bin_35:0.0129211103,F4958_bin_44:0.0108012012):0.0450846434):0.0189231202,F4881_bin_16:0.0835298807):0.0231626597,F5042_bin_13:0.1138630567):0.0131898148):0.0288716967,((((((F5362_bin_24:0.0788645767,F5348_bin_42:0.0792416205):0.0663525220,(((S124310A_bin_62:0.0342493422,F4941_bin_53:0.0640309833):0.0281139203,((((F5570_bin_41:0.0112952271,((F5617_bin_36:0.0289143151,F4908_bin_53:0.0071439928):0.0146225376,F5385_bin_52:0.0427540590):0.0126399554):0.0071665966,(F5184_bin_58:0.0024815539,F5347_bin_20:0.0293011475):0.0162561779):0.0006321356,F5359_bin_47:0.0399761410):0.0109351980,F5612_bin_4:0.0019559883):0.0331827099):0.0484804813,(F4856_bin_8:0.0004636390,F5302_bin_63:0.0000010000):0.0822725997):0.0274440435):0.0150858427,((F5485_bin_43:0.0210715111,W4974_bin_10:0.0725421401):0.0569016892,QHF6-unmapped_bin_443:0.1292707803):0.0670270982):0.0172944131,(((((F5575_bin_47:0.1231996759,QHF6-unmapped_bin_611:0.0602916440):0.0495420652,(F5240_bin_18:0.0252590892,F4950_bin_43:0.0663160493):0.0728173704):0.0378111644,((C5071_bin_39:0.0808922194,(Duroc-High3_bin_20:0.0954923495,F5569_bin_56:0.0532003520):0.0181343470):0.0128181862,F5103_bin_36:0.0693225285):0.0248174779):0.0242743893,(((F5176_bin_49:0.0244637847,F5399_bin_56:0.0168804799):0.0260966938,F5052_bin_28:0.0539602698):0.0173683053,F5359_bin_38:0.0269265098):0.0672393681):0.0099928571,(F4552_bin_31:0.0891997451,S159812B_bin_39:0.1195031139):0.0217642151):0.0104132909):0.0142890169,(((((((F5240_bin_54:0.0416651174,F4844_bin_44:0.0352013268):0.0163124330,F5560_bin_57:0.0785215871):0.0224764252,((F5606_bin_27:0.0161028190,S38404A_bin_90:0.0324414253):0.0050603731,F5619_bin_34:0.0406489780):0.0074933975):0.0111793208,(F5268_bin_4:0.0331994376,F5239_bin_6:0.0739255938):0.0096423433):0.0776264296,(F5071_bin_50:0.0772162419,F5379_bin_26:0.0844138722):0.0410799915):0.0214272182,((((((F5348_bin_48:0.0160840867,(F5142_bin_55:0.0166755273,F5313_bin_36:0.0250495321):0.0005395376):0.0168102796,F4706_bin_37:0.0229323818):0.0154689377,F5487_bin_54:0.0362776600):0.0128991486,F5446_bin_51:0.0577503768):0.0317027416,F5635_bin_51:0.0939842341):0.0166384736,(S6202B_bin_47:0.0019383364,S50506B_bin_50:0.0150023464):0.0446220557):0.0627670978):0.0124541670,(((F4375_bin_56:0.0842297689,(F4984_bin_1:0.0244253390,F5501_bin_22:0.0295360843):0.0514930957):0.0585726303,(F5347_bin_25:0.0988611562,(F5028_bin_47:0.0868911954,F4960_bin_67:0.0636185436):0.0382411674):0.0288645133):0.0177425025,Boar-s11_bin_27:0.1355825345):0.0188693981):0.0224165030):0.0127140262,((((((F4399_bin_11:0.0239777724,(Tibetan-s3800-19M_bin_28:0.0708004438,F4873_bin_14:0.0657209444):0.0117407930):0.0120004482,S21104A_bin_25:0.0264091023):0.0218644006,(F5331_bin_10:0.0082689624,(F5447_bin_38:0.0315394792,F5619_bin_17:0.0193582643):0.0289136985):0.0265147207):0.0660526451,((S46608B_bin_30:0.0545917276,F5056_bin_27:0.0480017353):0.0025753871,F5014_bin_39:0.0390811857):0.0646986815):0.0232424934,F5205_bin_33:0.0929599311):0.0452606007,F5235_bin_40:0.1444152969):0.0230330583):0.0198258607):0.0122026801):0.0095882018):0.0835933995,(((((((S191108A_bin_24:0.0414323082,F5125_bin_12:0.0883099956):0.0165680406,F4390_bin_36:0.0262543339):0.0043439265,(((F5307_bin_3:0.0636685119,F5175_bin_41:0.0289775267):0.0145497354,F5288_bin_47:0.0576791292):0.0032799175,(((F5138_bin_11:0.0132822338,((F4981_bin_33:0.0063873506,F5498_bin_34:0.0545518382):0.0087234864,((F5122_bin_3:0.0009593168,(F5352_bin_39:0.0186810303,F4582_bin_32:0.0538641136):0.0138211791):0.0053586113,(F5381_bin_40:0.0105552338,F5348_bin_45:0.0139399173):0.0085853498):0.0070464009):0.0228334419):0.0236915998,S50506B_bin_34:0.0239968150):0.0136600579,(C4979_bin_34:0.0021425691,C5042_bin_7:0.0129550827):0.0287142197):0.0099254610):0.0178512945):0.0269065387,(((((F5515_bin_15:0.0808627284,W5021_bin_81:0.0279778531):0.0113358907,(((F5635_bin_50:0.0616704021,F5352_bin_33:0.0433192234):0.0744192716,F5204_bin_43:0.0581918359):0.0186833167,(F4894_bin_19:0.0394425966,F4563_bin_5:0.0211124274):0.0097646779):0.0165552202):0.0246997246,F4375_bin_24:0.0901548937):0.0233034693,((F5097_bin_37:0.0466480066,((F5206_bin_28:0.0427334046,F5487_bin_43:0.0533190780):0.0170105542,F4889_bin_42:0.0771944169):0.0045602218):0.0182629624,F4657_bin_55:0.0726698356):0.0174074554):0.0137818229,F5372_bin_32:0.1130348343):0.0105180151):0.0268480376,(((F5205_bin_10:0.0426461491,F4988_bin_63:0.0345807964):0.0432013671,(((((((((((W5021_bin_4:0.0460863713,((F4945_bin_29:0.0790968628,W4950_bin_6:0.0209147748):0.0080877974,Boar-s18_bin_14:0.0570965365):0.0118513691):0.0064278892,(F4399_bin_3:0.0229782813,F5302_bin_76:0.0244947595):0.0327652484):0.0089874254,((((F5589_bin_19:0.0077269400,F4331_bin_38:0.0246723167):0.0071659998,F4726_bin_54:0.0047650096):0.0474972914,((F5487_bin_49:0.0830029586,F5165_bin_52:0.0627205441):0.0148376781,F4554_bin_3:0.0511219773):0.0131122065):0.0119903460,(F5163_bin_44:0.0846879287,F5113_bin_44:0.0505467456):0.0190297445):0.0066592515):0.0095740956,(((LW2-s126610_bin_17:0.0835765009,(F4943_bin_10:0.0306767950,W4950_bin_4:0.0520101262):0.0224090506):0.0071660079,(F5205_bin_34:0.0734474093,F5100_bin_6:0.0779123945):0.0219250690):0.0109232806,LW2-s126610_bin_40:0.0660687277):0.0078625593):0.0102561147,(((F5115_bin_31:0.0705519690,F4650_bin_31:0.0665289555):0.0113798451,Boar-s5_bin_23:0.0636298752):0.0054696744,F4912_bin_20:0.0606348457):0.0194402976):0.0110996977,(F4856_bin_28:0.0668924116,S133204A_bin_67:0.0314863268):0.0478945661):0.0073841359,F4958_bin_15:0.0759525676):0.0102492853,((((F4595_bin_47:0.0475893021,F4660_bin_31:0.0296008457):0.0291316886,((QHF6-unmapped_bin_690:0.0878670307,Boar-s35_bin_13:0.0522448239):0.0132963233,F5399_bin_29:0.0419713659):0.0145522328):0.0158007531,QHF6-unmapped_bin_528:0.1197041548):0.0123565594,Boar-s7_bin_46:0.1081205072):0.0110207590):0.0061873062,((((F4706_bin_36:0.0677661637,(F5184_bin_60:0.0022486116,F4390_bin_39:0.0111572857):0.0130484212):0.0069639838,((((((F5332_bin_45:0.0274839681,F4873_bin_57:0.0063167784):0.0101642747,W5021_bin_18:0.0014230566):0.0044995320,F5641_bin_51:0.0254515597):0.0065690795,(F5393_bin_35:0.0065576267,F5299_bin_73:0.0183744188):0.0126556756):0.0072224358,F5569_bin_37:0.0268428476):0.0125116861,S58506A_bin_45:0.0121698927):0.0198020143):0.0364104613,((S58506A_bin_17:0.0075829931,S67912A_bin_10:0.0046323865):0.0205411877,F5606_bin_19:0.0435515212):0.0526815803):0.0099151301,(((F5429_bin_68:0.0368885342,LW1-s151246_bin_30:0.0111780475):0.0327378184,F5300_bin_57:0.0533438961):0.0130152205,F5366_bin_5:0.0557151126):0.0190962534):0.0239743589):0.0134481540,(((((((F5123_bin_33:0.0517617622,(((((S50206A_bin_30:0.0389260721,F5355_bin_43:0.0250561437):0.0144774723,F4969_bin_49:0.0142291184):0.0154460463,F5163_bin_64:0.0673282658):0.0084691634,F5487_bin_29:0.0834257460):0.0073600433,W5021_bin_9:0.0263838382):0.0056508209):0.0099724048,F4983_bin_13:0.0518031240):0.0042093121,F4563_bin_47:0.0357783621):0.0066742222,(S80312B_bin_10:0.0488684088,F5347_bin_38:0.0354396880):0.0222357951):0.0217555922,F5046_bin_3:0.0731659026):0.0341760288,(((F4659_bin_10:0.0519591299,(F5575_bin_12:0.0166724082,F5485_bin_15:0.0223436715):0.0167597916):0.0154385533,(F4390_bin_43:0.0194876294,((F5612_bin_34:0.0932934633,F5056_bin_36:0.0723791053):0.0322565481,F5163_bin_28:0.0377384055):0.0111657310):0.0104262912):0.0161112703,(F5163_bin_13:0.0451061729,F5071_bin_60:0.0603095081):0.0323862211):0.0335737617):0.0127652921,((F5021_bin_59:0.0387886001,LW1-s151250_bin_18:0.0500622848):0.0173051570,(F4286_bin_13:0.0030584951,F5571_bin_45:0.0113396719):0.0567059041):0.0179089662):0.0065507179):0.0072719516,(F4873_bin_27:0.0720704877,F4924_bin_21:0.0663885319):0.0208536613):0.0084387231):0.0093727325,(((((F4960_bin_70:0.0497919453,F5256_bin_2:0.0262173948):0.0131039223,(((F5486_bin_66:0.0495651736,F5021_bin_9:0.0192992874):0.0162578103,S142704B_bin_47:0.0458136325):0.0252962747,(C4974_bin_48:0.0235409592,F5244_bin_52:0.0487795881):0.0135311529):0.0115747191):0.0081535744,F5018_bin_64:0.0735702663):0.0111825785,F5602_bin_2:0.0686965477):0.0290418254,W5021_bin_80:0.0821533223):0.0217363613):0.0173067985):0.0350138687,((((F5268_bin_51:0.0351386491,F4404_bin_13:0.0613293462):0.0342391469,((((F5155_bin_55:0.0423664947,((F4960_bin_15:0.0187252934,F4372_bin_25:0.0026049568):0.0132587392,F4560_bin_13:0.0166893228):0.0086412187):0.0070436244,F5165_bin_12:0.0937800275):0.0158870377,F4890_bin_19:0.0357979200):0.0360038923,F4842_bin_22:0.1020251571):0.0160680047):0.0192993562,F5449_bin_12:0.0817107888):0.0198905923,((QHF6-unmapped_bin_248:0.1041039738,(F4890_bin_11:0.0577412341,F5356_bin_5:0.0622642650):0.0226307443):0.0269322802,F4659_bin_46:0.1157096561):0.0309876168):0.0572301588):0.0146848684,((QHF6-unmapped_bin_730:0.0819486109,F5404_bin_57:0.0716733192):0.0299996504,(QHF6-unmapped_bin_651:0.0470778661,Boar-s2_bin_10:0.0280663932):0.0411866009):0.0367254787):0.0260934435):0.0424132351,((((((F5290_bin_24:0.0806879293,F4679_bin_7:0.0606252800):0.0416718502,Boar-s13_bin_16:0.0705425617):0.0320380434,(((Tibetan-s3800-18M_bin_31:0.0890745231,QHF6-unmapped_bin_566:0.0939143655):0.0236722738,(F5141_bin_54:0.0965104623,C4979_bin_50:0.0703813551):0.0319026032):0.0171312662,(((Laiwu-LwJeLe_bin_2:0.0677935252,F5355_bin_19:0.0676592895):0.0229729460,Laiwu-LwIlLe_bin_14:0.0851931220):0.0134435532,LW1-s151070_bin_14:0.0733055496):0.0219339697):0.0152355412):0.0186826401,(LW1-s151760_bin_23:0.1149604418,S29410A_bin_27:0.1041429138):0.0209036895):0.0426322546,(QHF6-unmapped_bin_531:0.1622142643,((F5604_bin_62:0.0731232736,S133204A_bin_62:0.1141712734):0.0358693383,F4842_bin_6:0.1179194182):0.0264973650):0.0370483995):0.0146223977,(((QHF6-unmapped_bin_423:0.1613294487,(QHF6-unmapped_bin_589:0.0425022606,LW1-s151760_bin_16:0.0300722597):0.1141749934):0.0400248938,((QHF6-unmapped_bin_142:0.1151745729,F5224_bin_73:0.1419189772):0.0215182307,QHF6-unmapped_bin_102:0.1846517327):0.0204428344):0.0202498072,(((F5574_bin_35:0.0179427852,F5224_bin_33:0.0201808205):0.0703245549,BL-unmapped_bin_49:0.1086421308):0.0664541996,BL-unmapped_bin_286:0.1652222954):0.0318921876):0.0387702651):0.0102136043):0.0076183221):0.0103260788):0.0081928612,(((((((((((F4580_bin_28:0.0403201320,((Duroc-Low7_bin_38:0.0107587388,F5153_bin_23:0.0229141016):0.0033158105,((W5021_bin_22:0.0060945589,F5131_bin_29:0.0022837007):0.0034132841,((W4930_bin_32:0.0266908863,S38404A_bin_5:0.0553079440):0.0097368728,W4936_bin_24:0.0034700205):0.0029123191):0.0126145803):0.0099663395):0.0341428884,(((Tibetan-s1400-55F_bin_19:0.0208239773,((Tibetan-s3480-16M_bin_9:0.0059117318,(F4846_bin_5:0.0107491217,Tibetan-s3800-19M_bin_5:0.0180397042):0.0071783599):0.0022079166,Tibetan-s3480-29M_bin_19:0.0039557119):0.0059797564):0.0157492665,Tibetan-s1400-43F_bin_21:0.0285872806):0.0391951532,(((Tibetan-s3480-29M_bin_17:0.0015107720,(Laiwu-LwJeOb_bin_9:0.0058640744,F5202_bin_16:0.0061050465):0.0041108015):0.0120471984,QHF6-unmapped_bin_392:0.0680444208):0.0121172341,((Tibetan-s1400-27M_bin_6:0.0358017154,(F4878_bin_35:0.0097322044,Tibetan-s3800-8M_bin_12:0.0276763459):0.0105492977):0.0176413910,F5284_bin_1:0.0252202241):0.0091825171):0.0265427127):0.0174809737):0.0192588006,F4993_bin_28:0.0493273110):0.0115564906,(Tibetan-s3480-29M_bin_24:0.0173994391,Tibetan-s3800-8M_bin_17:0.0316255378):0.0529159548):0.0145491323,((((((F5429_bin_46:0.0165966501,(((Tibetan-s3480-29M_bin_1:0.0554604971,F5610_bin_46:0.0399017179):0.0060177272,F4791_bin_10:0.0145957787):0.0021268291,F5374_bin_13:0.0304277261):0.0036556296):0.0069958444,F5186_bin_12:0.0072763563):0.0054010148,Tibetan-s1004M_bin_7:0.0205241698):0.0130694165,Tibetan-s3800-12F_bin_40:0.0252158805):0.0251205996,(F5205_bin_6:0.0187233638,(((Tibetan-s3480-29M_bin_2:0.0058781132,F5284_bin_37:0.0048904455):0.0076605795,(F5186_bin_27:0.0081759354,F5610_bin_3:0.0238427563):0.0048250534):0.0059655708,F5179_bin_33:0.0134666102):0.0042568180):0.0436190781):0.0184487416,(Tibetan-s3480-28F_bin_14:0.0724891546,QHF6-unmapped_bin_117:0.0449648198):0.0180502732):0.0239725226):0.0088669528,(((((((((((F5500_bin_51:0.0059884967,((Tibetan-s1400-2M_bin_2:0.0187933999,F4657_bin_60:0.0341097956):0.0081021372,F4679_bin_54:0.0370623921):0.0044949804):0.0034301177,(((F5046_bin_42:0.0293271503,(((F4850_bin_46:0.0515775625,F5502_bin_51:0.0257985795):0.0048767133,(F5429_bin_43:0.0343435284,F5313_bin_53:0.0195346170):0.0054264302):0.0066318231,F4864_bin_35:0.0317385102):0.0063545859):0.0039025273,(((Duroc-High5_bin_11:0.0265797631,F4390_bin_64:0.0291220096):0.0083109010,Duroc-High8_bin_53:0.0170805976):0.0043663914,(F5647_bin_61:0.0299854599,(F5248_bin_67:0.0233135613,F4905_bin_66:0.0574532133):0.0079298093):0.0053920653):0.0076249063):0.0039710736,Duroc-Low2_bin_47:0.0218365582):0.0038852942):0.0024037530,(F5108_bin_5:0.0157744971,F5385_bin_41:0.0105275283):0.0011205163):0.0040764796,(Tibetan-s3480-16M_bin_3:0.0013141781,Duroc.SH-FCR.LF2_bin_1:0.0118251359):0.0046135877):0.0010838501,F5097_bin_58:0.0173869118):0.0091735414,(((F5421_bin_37:0.0090944275,(Tibetan-s3480-28F_bin_15:0.0287841655,S133204A_bin_59:0.0323513544):0.0067560794):0.0009962233,F5122_bin_22:0.0121213473):0.0051312661,Duroc.SH-FCR.LF5_bin_3:0.0203020054):0.0120520027):0.0267541943,((Duroc.SH-FCR.HF5_bin_7:0.0183873699,(((F5046_bin_25:0.0077745434,F5641_bin_15:0.0069627006):0.0067647587,F5393_bin_26:0.0056204825):0.0033700466,F5179_bin_54:0.0047509205):0.0071765862):0.0107377289,S46608B_bin_27:0.0310419008):0.0391797635):0.0101890183,((((Tibetan-s3480-29M_bin_16:0.0217324713,S60108B_bin_14:0.0175126163):0.0386232832,S21310A_bin_22:0.0429172008):0.0103092994,Tibetan-s3480-40M_bin_19:0.0583595392):0.0078779810,S50506B_bin_38:0.0524538510):0.0065867180):0.0245457031,((((((((((((F5163_bin_12:0.0159403170,F5359_bin_13:0.0218345486):0.0044636532,((F5084_bin_28:0.0145799561,F4976_bin_11:0.0136496849):0.0096668264,F5100_bin_10:0.0771106324):0.0031851777):0.0069096487,(((((((F4978_bin_28:0.0270067851,F5635_bin_2:0.0074077571):0.0066057173,S38902B_bin_14:0.0084754045):0.0029246825,F5046_bin_29:0.0511741319):0.0018726521,Duroc.SH-FCR.LF5_bin_4:0.0176444906):0.0037039986,((F5256_bin_3:0.0166155989,F4912_bin_1:0.0131970637):0.0027904767,F4410_bin_11:0.0157371351):0.0048853185):0.0060585545,((Boar-s7_bin_40:0.0090847981,Tibetan-s3800-12F_bin_7:0.0112252943):0.0045726452,((F4390_bin_10:0.0045928596,F4679_bin_2:0.0234469724):0.0011111218,(Boar-s23_bin_19:0.0092429565,Tibetan-s3800-26F_bin_3:0.0058764586):0.0070499792):0.0029146728):0.0025816437):0.0028624004,((((((S77806A_bin_18:0.0104245757,(S57008B_bin_15:0.0267928940,(F4656_bin_1:0.0298124519,F5244_bin_42:0.0128565930):0.0088603248):0.0058333237):0.0040827218,S95008B_bin_11:0.0071794945):0.0050458031,((((F4436_bin_2:0.0119712717,Duroc-Low5_bin_10:0.0146653338):0.0047154915,(F5136_bin_13:0.0237714336,S21310A_bin_36:0.0457928538):0.0078819953):0.0041097673,F5511_bin_2:0.0189438977):0.0065794255,(F5123_bin_27:0.0280508872,S38404A_bin_81:0.0318543915):0.0018939061):0.0040698362):0.0006808143,((((F5302_bin_33:0.0238016248,F5284_bin_8:0.0183590995):0.0081201164,F5298_bin_7:0.0304535492):0.0041556152,F5309_bin_21:0.0089485907):0.0011061246,(((((S72204A_bin_23:0.0198803491,(F5434_bin_1:0.0191424807,F5290_bin_9:0.0595780170):0.0102722421):0.0069630311,S114106A_bin_23:0.0427514761):0.0056019834,F4563_bin_4:0.0298987299):0.0043350968,F5054_bin_21:0.0135626217):0.0054039827,F5490_bin_23:0.0086712607):0.0048313279):0.0037684635):0.0010623932,(((F5210_bin_37:0.0174814084,F5114_bin_42:0.0349151665):0.0104128997,S142704A_bin_19:0.0203103474):0.0030282317,(F4286_bin_43:0.0536496568,S41004A_bin_4:0.0150762291):0.0017766478):0.0024784884):0.0035959054,(S28902A_bin_7:0.0102276454,((F5224_bin_8:0.0076647971,Tibetan-s1400-55F_bin_12:0.0037846361):0.0023417131,F4945_bin_19:0.0018299411):0.0024233322):0.0005622435):0.0045978897):0.0024005672):0.0021928772,(((F4969_bin_13:0.0057552368,((F4657_bin_4:0.0228140687,((F5422_bin_23:0.0303520563,F5097_bin_11:0.0159042861):0.0173727699,F5440_bin_5:0.0398101378):0.0096842906):0.0148813159,(F5035_bin_44:0.0063326928,F5288_bin_16:0.0028393372):0.0046892853):0.0005120461):0.0035243831,(S53008A_bin_13:0.0169788479,((F4580_bin_1:0.0140515049,F5111_bin_8:0.0307860790):0.0077622567,F4952_bin_37:0.0202318570):0.0030894437):0.0033742627):0.0015012831,((Duroc-Low4_bin_21:0.0155456790,Duroc-High1_bin_9:0.0300832744):0.0123385687,(F4554_bin_35:0.0280241768,F4948_bin_31:0.0058505944):0.0051486309):0.0019137420):0.0019198014):0.0039884586,((((((F5403_bin_21:0.0252047879,S60108A_bin_11:0.0367729612):0.0025605878,(S60108B_bin_36:0.0170373204,S108604B_bin_3:0.0286236066):0.0085686761):0.0075113359,Duroc-High4_bin_28:0.0018198943):0.0037243697,F5629_bin_10:0.0261635496):0.0051031177,F4840_bin_40:0.0208582994):0.0019788852,S80312B_bin_7:0.0122068692):0.0011996244):0.0041235680,(F4888_bin_43:0.0241781270,(F5108_bin_3:0.0154673256,F4872_bin_7:0.0231048167):0.0085230626):0.0086551979):0.0013682039,((F5432_bin_16:0.0102300069,S77806B_bin_12:0.0197642038):0.0039640646,((S75706A_bin_8:0.0247975114,S76602A_bin_18:0.0101270481):0.0012462180,(F5602_bin_8:0.0360618079,S101306A_bin_37:0.0061721693):0.0076604633):0.0048727138):0.0008844065):0.0030645445,(F5250_bin_34:0.0134914220,F5347_bin_13:0.0414829817):0.0025512080):0.0020708900,F4910_bin_7:0.0127407255):0.0036293843,((F5457_bin_18:0.0398925276,F4661_bin_19:0.0142754299):0.0076707386,F4665_bin_20:0.0243028528):0.0034424828):0.0375100917,((((((Duroc.SH-FCR.HF3_bin_29:0.0025010272,(Duroc.SH-FCR.HF5_bin_2:0.0193415203,(F5570_bin_39:0.0254674153,F5186_bin_49:0.0344225282):0.0121878199):0.0121376041):0.0019191708,(Tibetan-s3800-53F_bin_16:0.0062144786,Tibetan-s1400-27M_bin_12:0.0067682943):0.0034319058):0.0026118141,W5021_bin_71:0.0035502696):0.0092238204,Duroc.SH-FCR.HF4_bin_6:0.0266896928):0.0061370463,Tibetan-s1400-55F_bin_18:0.0328870204):0.0273192644,F4595_bin_14:0.0506643276):0.0279120849):0.0121920855,(((((Tibetan-s1400-30F_bin_4:0.0133523236,Tibetan-s3800-12F_bin_2:0.0174847486):0.0082031050,Tibetan-s3800-53F_bin_17:0.0276597643):0.0102256557,F5242_bin_19:0.0128319755):0.0051732681,(((Tibetan-s3480-25M_bin_7:0.0255194021,F4286_bin_38:0.0257821915):0.0061546338,(F5173_bin_24:0.0254741809,(F4399_bin_18:0.0378142645,(F4460_bin_30:0.0575124163,F5176_bin_30:0.0194793010):0.0084351333):0.0035036254):0.0069920624):0.0085725041,(((F4930_bin_18:0.0157838060,F4989_bin_38:0.0335816031):0.0036904625,F5307_bin_44:0.0236465994):0.0062343844,F5143_bin_40:0.0403152223):0.0104227576):0.0081164401):0.0054918546,(((((F4390_bin_29:0.0182732161,Tibetan-s1400-55F_bin_15:0.0251118621):0.0074407984,((F5113_bin_47:0.0261644435,F5284_bin_45:0.0275368609):0.0171145313,(F5123_bin_23:0.0117301230,F4983_bin_59:0.0241567183):0.0040081811):0.0038832792):0.0020761275,F4976_bin_24:0.0073822239):0.0030126454,F4908_bin_6:0.0172590872):0.0016800912,(((Tibetan-s3800-26F_bin_23:0.0213577897,Duroc-High5_bin_20:0.0140205263):0.0058548214,F4656_bin_46:0.0326420531):0.0058671794,S142704A_bin_28:0.0199041692):0.0083673873):0.0023739288):0.0479400730):0.0211235972):0.0103941396,((((Tibetan-s3480-3M_bin_20:0.0374486955,(F5512_bin_23:0.0162084056,(S95006B_bin_44:0.0038694101,F4890_bin_4:0.0090392621):0.0066303516):0.0033337200):0.0227434887,F5384_bin_14:0.0171680664):0.0365969117,(Boar-s10_bin_23:0.0037801785,F5647_bin_4:0.0050983874):0.0390724988):0.0179803141,F4856_bin_36:0.0459992066):0.0173401713):0.0115992176,(Tibetan-s3800-53F_bin_6:0.0102622667,Duroc.SH-FCR.HF3_bin_26:0.0017731189):0.0706396090):0.0150328922):0.0238481270,(((S53008A_bin_8:0.0019134576,(Duroc-Low2_bin_21:0.0071845801,LW2-s126572_bin_7:0.0027942793):0.0026468346):0.0042466534,F5332_bin_5:0.0112034219):0.0374474150,(((Tibetan-s1400-38F_bin_9:0.0123662486,Duroc-High8_bin_18:0.0130485437):0.0056673031,F4286_bin_44:0.0217093024):0.0139093028,F4948_bin_48:0.0259593053):0.0261248545):0.0468839751):0.0151480541,Tibetan-s3480-25M_bin_14:0.1062155907):0.0623041912,S96308A_bin_30:0.1676120364):0.0236332841,((((((((((((((((C4979_bin_26:0.0272347552,F5610_bin_12:0.0088957177):0.0097362188,((S124310A_bin_20:0.0210573385,F4948_bin_17:0.0222068111):0.0086496917,F5184_bin_48:0.0337325192):0.0104433083):0.0028757018,S75706A_bin_7:0.0368913528):0.0030216115,((((((((S76602A_bin_22:0.0247920264,F5422_bin_16:0.0309841356):0.0130046433,(F5604_bin_11:0.0364397420,F5111_bin_13:0.0251454756):0.0032948345):0.0073045992,((F4952_bin_43:0.0297503721,Duroc-High3_bin_14:0.0357060640):0.0124669725,F4364_bin_33:0.0281867549):0.0069721314):0.0125065316,(F5511_bin_35:0.0257268437,F5141_bin_16:0.0358132544):0.0111000701):0.0070588056,(F5594_bin_4:0.0315110755,(F4908_bin_47:0.0205993819,F5186_bin_2:0.0292967617):0.0127780568):0.0060617609):0.0103877180,(F5018_bin_16:0.0205999971,F4840_bin_48:0.0330596323):0.0063916883):0.0072593200,F4890_bin_14:0.0242560230):0.0070884968,Duroc-Low5_bin_21:0.0261067436):0.0064682190):0.0029533459,F5224_bin_62:0.0097867958):0.0051684764,(((((((S38404A_bin_76:0.0170222806,F5204_bin_12:0.0436053615):0.0081089875,F4286_bin_41:0.0336557136):0.0033547615,F5084_bin_33:0.0204963111):0.0098381375,Tibetan-s3006F_bin_17:0.0205271411):0.0026895753,(((S127906A_bin_53:0.0222546955,Duroc-Low6_bin_12:0.0184480725):0.0157815151,F5155_bin_12:0.0239321725):0.0118289598,((F5138_bin_19:0.0271106395,F4665_bin_9:0.0199361858):0.0128059445,C4950_bin_23:0.0224669080):0.0086174864):0.0065434080):0.0047660739,(F5502_bin_34:0.0358944706,F4656_bin_4:0.0382734396):0.0081402744):0.0078767865,(F5634_bin_9:0.0311496617,F5218_bin_72:0.0117391508):0.0061834827):0.0013696011):0.0051287574,(((F4856_bin_26:0.0296270267,C4974_bin_50:0.0216499337):0.0025319942,(F5142_bin_17:0.0114649690,(F5179_bin_25:0.0274483772,F5629_bin_41:0.0280901182):0.0124024073):0.0133612653):0.0082789487,(F4924_bin_36:0.0291849014,F4726_bin_3:0.0246560554):0.0119661522):0.0104746535):0.0025873811,(Duroc-Low2_bin_8:0.0112759195,Duroc-High6_bin_12:0.0085117471):0.0056838239):0.0057726075,((Duroc-Low1_bin_1:0.0218282069,(((F5284_bin_40:0.0264093893,Duroc-Low7_bin_36:0.0500244566):0.0084634421,F4556_bin_41:0.0280450124):0.0063318257,(F5633_bin_25:0.0132269106,C4975_bin_53:0.0338008094):0.0075366190):0.0056588256):0.0074041282,(((F4958_bin_46:0.0168287468,F5110_bin_22:0.0102731215):0.0040034278,S21310A_bin_34:0.0451216782):0.0060607440,Duroc-Low3_bin_21:0.0117117506):0.0045831560):0.0023715806):0.0084286660,(((F5432_bin_69:0.0302260567,(F4930_bin_30:0.0329611580,S127912A_bin_15:0.0712704492):0.0108326405):0.0111900738,F5210_bin_26:0.0278986468):0.0026770289,((((S80312B_bin_58:0.0712309854,F4653_bin_10:0.0245799255):0.0190267936,F5094_bin_27:0.0368309202):0.0085250157,(F5143_bin_46:0.0326353490,F4993_bin_35:0.0541286602):0.0151061403):0.0043557212,F5157_bin_4:0.0227926646):0.0069748759):0.0109571769):0.0283736103,((((((((((((((F4890_bin_46:0.0157598678,F5634_bin_67:0.0188184246):0.0094232060,F5218_bin_36:0.0127643297):0.0027463542,(Duroc-Low6_bin_34:0.0126359843,I5640_bin_27:0.0215111502):0.0158989034):0.0039655859,S127906A_bin_78:0.0381701263):0.0111203068,(Tibetan-s3480-3M_bin_8:0.0190926812,BL-unmapped_bin_310:0.0744325635):0.0075515745):0.0097574595,((C4975_bin_57:0.0205192007,S114106A_bin_2:0.0877745997):0.0070676158,S53008A_bin_73:0.0439464660):0.0189398554):0.0074052470,((C4978_bin_48:0.0509203006,BL-unmapped_bin_1:0.0648085182):0.0115514880,F5610_bin_49:0.0254541767):0.0094013626):0.0039083560,(F4726_bin_72:0.0172017344,F4903_bin_59:0.0439866938):0.0064787278):0.0057329375,((LW2-s127530_bin_36:0.0259424424,LW2-s127063_bin_13:0.0337493333):0.0117857000,(Duroc-Low3_bin_38:0.0250140391,Tibetan-s3800-12F_bin_3:0.0192132381):0.0085140063):0.0060776972):0.0050868050,F5138_bin_65:0.0325085690):0.0073087349,(F4948_bin_71:0.0553261104,F4908_bin_60:0.0043499933):0.0023163139):0.0068777026,Tibetan-s3800-48F_bin_22:0.0154210180):0.0067797695,Boar-s4_bin_34:0.0256273974):0.0090557063,(Tibetan-s3800-26F_bin_2:0.0350922621,QHF6-unmapped_bin_148:0.0398913052):0.0154215573):0.0095312927):0.0060967302,Boar-s35_bin_24:0.0238354248):0.0200474459,QHF6-unmapped_bin_245:0.0812795235):0.0462546358,(((((Tibetan-s3480-29M_bin_14:0.1002014076,Tibetan-s3800-53F_bin_19:0.0566772913):0.0203848417,Tibetan-s1400-27M_bin_20:0.0485183625):0.0102229731,LW1-s150761_bin_24:0.0257171580):0.0119532603,((Tibetan-s3480-16M_bin_14:0.0364467954,Duroc-High7_bin_20:0.0172416409):0.0044048714,Tibetan-s3800-12F_bin_8:0.0142625331):0.0124490599):0.0226689032,(((LW1-s151433_bin_2:0.0212170394,(Duroc-Low7_bin_21:0.0286831417,(((Tibetan-s1400-43F_bin_23:0.0439459307,Duroc-Low8_bin_3:0.0124537436):0.0075806530,(((I5640_bin_1:0.0089354052,LW1-s150761_bin_3:0.0130260497):0.0067648741,(S21104A_bin_33:0.0453208022,S53008A_bin_55:0.0238288896):0.0160570217):0.0068100003,Tibetan-s3800-19M_bin_14:0.0145800712):0.0040707051):0.0019568963,Duroc-Low1_bin_15:0.0199437347):0.0078769038):0.0079229744):0.0096804693,Tibetan-s3800-18M_bin_25:0.0365479953):0.0116057385,Boar-s2_bin_42:0.0249089634):0.0174074745):0.0459712989):0.0310268457,(LW2-s127575_bin_33:0.0995580553,LW2-s127153_bin_33:0.0981925804):0.0247086514):0.0321306313,Tibetan-s3480-3M_bin_12:0.1678021179):0.0412361696):0.0535900426,(((((((((F5218_bin_1:0.0316015371,W4978_bin_5:0.0339565188):0.0103544409,(F5415_bin_2:0.0142478895,F5575_bin_29:0.0280604581):0.0196326381):0.0083284509,F5606_bin_16:0.0352560204):0.0178482637,F5131_bin_1:0.0449368638):0.0321251718,(((S38902B_bin_1:0.0138754174,(S191108A_bin_8:0.0009853577,(S136810A_bin_43:0.0258588756,S63506A_bin_20:0.0031136055):0.0062940173):0.0049927251):0.0401349676,W4950_bin_9:0.0654656217):0.0260767449,F5476_bin_12:0.0626903290):0.0253657297):0.0266142057,(F5071_bin_16:0.0452066477,F4903_bin_30:0.0399677771):0.0499711417):0.0213905544,F5385_bin_37:0.0946181432):0.0411323264,QHF6-unmapped_bin_670:0.1660151225):0.1493890079,((((((((((S21104A_bin_21:0.0026911567,(F5138_bin_30:0.0111608199,Boar-s7_bin_20:0.0349485987):0.0059348359):0.0117077303,Duroc-Low4_bin_17:0.0099997327):0.0154274242,F4364_bin_32:0.0924640561):0.0246663860,(((S136810A_bin_32:0.0703542066,F5155_bin_59:0.0614796398):0.0162572199,F4973_bin_18:0.0692834775):0.0130719398,Tibetan-s1400-27M_bin_17:0.0780524972):0.0195709829):0.0154002984,(((((F5179_bin_43:0.0428731916,F5515_bin_9:0.0360198205):0.0072617812,F5107_bin_34:0.1157691091):0.0071454459,(((Boar-s2_bin_23:0.0377875367,Boar-s35_bin_10:0.0176829532):0.0074716595,Boar-s11_bin_21:0.0141907539):0.0113164615,(Tibetan-s3800-19M_bin_10:0.0839198856,F5165_bin_16:0.0012037447):0.0205837307):0.0163577404):0.0143386340,((F4993_bin_5:0.0308596783,Duroc-High2_bin_3:0.0147442198):0.0357461633,(F4331_bin_2:0.0348140302,F4286_bin_47:0.0366845039):0.0107579160):0.0231236240):0.0125636171,(C4975_bin_44:0.0184840263,F5163_bin_26:0.0353500550):0.0209056565):0.0105341265):0.0099479608,(((((F4903_bin_23:0.0140763383,S38404A_bin_26:0.0781905986):0.0096024472,F4890_bin_5:0.0415048613):0.0300799043,Tibetan-s3800-12F_bin_20:0.0798420128):0.0133459248,(C4950_bin_1:0.0189799091,F5106_bin_39:0.0503107054):0.0473682619):0.0143292379,F5570_bin_12:0.0649815151):0.0189215077):0.0071127213,Boar-s14_bin_8:0.0577143736):0.0132360061,((Duroc-High3_bin_22:0.0352381417,F5205_bin_13:0.0429631652):0.0339528194,F5634_bin_41:0.0493865983):0.0087666501):0.0257580292,((Tibetan-s3480-25M_bin_6:0.0361599635,BL-unmapped_bin_10:0.0638970109):0.0802032309,LW1-s151433_bin_18:0.0638088481):0.0286934803):0.0144153199,LW1-s151337_bin_7:0.0982289204):0.1086019436):0.1000734205):0.0164340025):0.0122346716,(((((Duroc.SH-FCR.HM3_bin_6:0.1216874058,((((((((((S120704B_bin_24:0.0331509868,(((Duroc-High2_bin_7:0.0279459644,Tibetan-s1400-27M_bin_5:0.0923513197):0.0233140916,F5589_bin_35:0.0186722957):0.0072645409,S96308A_bin_21:0.0298492807):0.0104966249):0.0093744643,S28902A_bin_6:0.0299576747):0.0049468829,F5012_bin_43:0.0322905537):0.0060967442,Duroc-Low4_bin_3:0.0238033778):0.0046978219,((((S67912A_bin_25:0.0182838775,S77806A_bin_16:0.0368041255):0.0085867994,F5497_bin_19:0.0293322116):0.0044196972,F5415_bin_16:0.0226625787):0.0043001200,((F5372_bin_22:0.0149985241,LW1-s151260_bin_9:0.0459582632):0.0109601744,S46608B_bin_11:0.0253470825):0.0047010933):0.0143486752):0.0091237433,BL-unmapped_bin_193:0.0366188759):0.0055342568,Boar-s4_bin_15:0.0208474505):0.0189920251,W4978_bin_27:0.0290729770):0.0240756362,LW1-sD151116_bin_2:0.0833420392):0.0240589241,(Tibetan-s3480-40M_bin_20:0.0570460778,C4975_bin_29:0.0192914567):0.0449186384):0.0372086685):0.0393180532,(Duroc.SH-FCR.LM1_bin_6:0.1638433048,((F5141_bin_17:0.0501042750,(Duroc.SH-FCR.HF2_bin_1:0.0317379544,((LW2-s127575_bin_37:0.0254376010,(W4982_bin_1:0.0020831106,Duroc.SH-FCR.HM2_bin_1:0.0235059897):0.0031218561):0.0081067212,Laiwu-LwCeLe_bin_5:0.0217179316):0.0074551165):0.0174703093):0.0817746013,(QHF6-unmapped_bin_247:0.0963913826,W5007_bin_12:0.0826620521):0.0504663045):0.0128079583):0.0252420005):0.0199868038,((((((((S127906A_bin_58:0.0440677602,S21310A_bin_26:0.0253615444):0.0077099334,F5141_bin_53:0.0345029276):0.0191429468,F5165_bin_22:0.0475409888):0.0077386363,Duroc.SH-FCR.LM1_bin_8:0.0522728842):0.0320188002,Duroc.SH-FCR.LM2_bin_6:0.0852621307):0.0140027435,Tibetan-s1400-55F_bin_4:0.0671808589):0.0205042511,((((Boar-s19_bin_31:0.0235834277,(Duroc.SH-FCR.LF5_bin_18:0.0253967207,(F5165_bin_11:0.0678045582,(F5107_bin_13:0.0247871989,F5115_bin_27:0.0237888362):0.0107124718):0.0128437552):0.0063298324):0.0137306023,Duroc-Low5_bin_2:0.0366641200):0.0146846698,BL-unmapped_bin_52:0.0428661424):0.0173686075,(Duroc-High4_bin_21:0.0868281029,S108604B_bin_25:0.0619462235):0.0190479320):0.0297775528):0.0180636643,(Tibetan-s1400-30F_bin_1:0.0187092806,BL-unmapped_bin_389:0.0247792085):0.0775366043):0.0442899114):0.0196075493,Boar-s10_bin_31:0.1666009812):0.0161065721,(((LW1-s151250_bin_10:0.1060328247,Tibetan-s602F_bin_23:0.1108721685):0.0711573590,((((LW1-s151250_bin_17:0.0480987836,((W4975_bin_5:0.0283859505,LW1-s151691_bin_20:0.0149121137):0.0125947011,LW1-s151070_bin_11:0.0155689595):0.0103345469):0.0219935671,LW2-s127592_bin_7:0.0299641604):0.0170595933,LW2-s127063_bin_35:0.0648000259):0.0203077030,BL-unmapped_bin_243:0.0689376213):0.0948838917):0.0804302142,(((LW2-s127575_bin_8:0.0935063486,(QHF6-unmapped_bin_728:0.0147073440,Boar-s13_bin_2:0.0269103599):0.0868615018):0.0264148213,F5560_bin_50:0.1353497842):0.0104467146,Laiwu-LwCeLe_bin_3:0.1173575488):0.1041174760):0.0165876980):0.0127963855):0.0105799148):0.0124379405,(((((((((((((Duroc-Low5_bin_14:0.0295310873,Tibetan-s1400-38F_bin_11:0.0235642875):0.0296554493,(F5141_bin_64:0.0492861185,Tibetan-s3480-29M_bin_4:0.0132276280):0.0196644927):0.0219753755,(Tibetan-s3480-16M_bin_23:0.0356596138,Tibetan-s3480-28F_bin_4:0.0410557896):0.0188069242):0.0203704388,((BL-unmapped_bin_299:0.0512327332,Tibetan-s3800-53F_bin_18:0.0146743671):0.0388663740,QHF6-unmapped_bin_186:0.0758383449):0.0164695976):0.0175650279,Duroc-High2_bin_15:0.0805199374):0.0194957453,((((Tibetan-s3800-19M_bin_15:0.0359605277,(Tibetan-s1400-58M_bin_12:0.0367735099,(Tibetan-s3800-8M_bin_13:0.0247495104,Duroc-High8_bin_49:0.0143893531):0.0447249999):0.0268965546):0.0270040068,(QHF6-unmapped_bin_173:0.0826637790,Tibetan-s3800-18M_bin_30:0.0588720249):0.0186669960):0.0170104593,(((((((F4375_bin_8:0.0468752369,F5313_bin_14:0.0048120949):0.0065861964,F4903_bin_13:0.0345419791):0.0086624136,((F5347_bin_35:0.0039780789,(F5515_bin_4:0.0524994582,F4658_bin_33:0.0403179636):0.0102299373):0.0150755194,((Duroc-Low2_bin_34:0.0044272028,((F4844_bin_46:0.0143616756,F5385_bin_13:0.0291010387):0.0149228622,F4997_bin_12:0.0492742561):0.0109783850):0.0022795899,((Duroc-High7_bin_26:0.0245019671,(S63506B_bin_39:0.0617954156,F4724_bin_33:0.0591180723):0.0148321373):0.0108290562,Duroc-High3_bin_5:0.0055703896):0.0034055948):0.0020688404):0.0043379908):0.0089411166,I5640_bin_5:0.0890084016):0.0224045660,(((F5131_bin_37:0.0415545245,((Tibetan-s1400-30F_bin_18:0.0538030779,QHF6-unmapped_bin_512:0.0977582721):0.0119764188,F5084_bin_41:0.0311878408):0.0135976222):0.0121314878,F4661_bin_22:0.0509797858):0.0106103757,Duroc-High8_bin_34:0.0362773611):0.0110956251):0.0141799143,(((Duroc-Low4_bin_26:0.0081028121,Duroc-Low8_bin_6:0.0172993947):0.0129892227,F4726_bin_79:0.0489598309):0.0252902501,((Duroc-High2_bin_5:0.0121735868,(Duroc-Low8_bin_16:0.0020150947,Duroc-High1_bin_29:0.0228027267):0.0013191059):0.0136346379,Duroc.SH-FCR.HF4_bin_14:0.0257447312):0.0366247760):0.0118770639):0.0091946764,((QHF6-unmapped_bin_646:0.0816254091,F4952_bin_18:0.0510987733):0.0113586495,(C5071_bin_21:0.0252629658,LW2-s127153_bin_36:0.0187180805):0.0604526047):0.0179510099):0.0122988461):0.0199312866,Tibetan-s1400-30F_bin_7:0.0736407323):0.0207135433):0.0524150944,(((((((Boar-s35_bin_26:0.0036752935,(Tibetan-s1400-58M_bin_13:0.0234281908,Boar-s4_bin_6:0.0065186692):0.0104662799):0.0008657324,Boar-s11_bin_15:0.0068663384):0.0063669083,Boar-s7_bin_27:0.0073887167):0.0065061528,Boar-s2_bin_9:0.0048362102):0.0132312727,Tibetan-s3800-18M_bin_6:0.0095957614):0.0270744326,C4950_bin_10:0.0583505934):0.0654946730,((Boar-s7_bin_9:0.0105962182,Boar-s2_bin_22:0.0083898384):0.0030635680,Boar-s14_bin_47:0.0060829786):0.1049923171):0.0381084133):0.0375389923,(((((S46608B_bin_39:0.0160092318,S95008B_bin_9:0.0174409172):0.0086690734,(QHF6-unmapped_bin_99:0.0300321282,Tibetan-s3800-18M_bin_21:0.0214524228):0.0060694138):0.0058146949,Tibetan-s3800-48F_bin_24:0.0163506120):0.0124062131,Tibetan-s3480-16M_bin_1:0.0239002121):0.0168113138,S38404A_bin_36:0.0546968885):0.1102348758):0.0591760182,((((((QHF6-unmapped_bin_128:0.0416918902,Tibetan-s3800-12F_bin_5:0.0103334786):0.0100217223,Tibetan-s3800-48F_bin_18:0.0217328632):0.0270999915,S46608A_bin_17:0.0417401440):0.0456327883,QHF6-unmapped_bin_505:0.1194799426):0.0288438376,((((Boar-s4_bin_17:0.0047697089,Boar-s35_bin_20:0.0036432175):0.0088593861,Tibetan-s3800-12F_bin_36:0.0053574178):0.0054108189,Tibetan-s3480-40M_bin_12:0.0241089615):0.0218258057,S38404A_bin_31:0.0373561443):0.0832925184):0.0555060100,((((QHF6-unmapped_bin_46:0.0290543259,Tibetan-s3800-12F_bin_37:0.0162068257):0.0709905237,(Tibetan-s3800-48F_bin_2:0.0725682237,Boar-s4_bin_1:0.0478119320):0.0225078784):0.0108085063,QHF6-unmapped_bin_266:0.1367124325):0.0295216887,((QHF6-unmapped_bin_214:0.0821968341,LW2-s127530_bin_27:0.0813423878):0.0185535431,(((LW1-s151714_bin_1:0.0575415736,Tibetan-s3800-48F_bin_19:0.0561325056):0.0226702416,QHF6-unmapped_bin_212:0.1108293709):0.0200061604,QHF6-unmapped_bin_35:0.1020224278):0.0152381529):0.0377057252):0.0497207793):0.0358357763):0.0264872473,(((((S67912A_bin_17:0.0341235432,Tibetan-s1400-27M_bin_1:0.0225261887):0.0205333722,((((((((F4563_bin_17:0.0375306747,F5122_bin_12:0.0367833702):0.0171098716,F5284_bin_13:0.0261631067):0.0097691675,F5032_bin_36:0.0210706493):0.0106574452,(F5106_bin_35:0.0252902215,C4936_bin_15:0.0379878483):0.0092427944):0.0012024147,Boar-s8_bin_40:0.0159543231):0.0070497257,F5511_bin_54:0.0226856314):0.0019694370,((((Boar-s35_bin_7:0.0118864710,(F5487_bin_31:0.0031812189,Boar-s14_bin_28:0.0053056064):0.0089461342):0.0000028927,F4552_bin_15:0.0006861428):0.0047768121,(F5110_bin_56:0.0018004869,(F5366_bin_26:0.0159505186,F4840_bin_15:0.0161077006):0.0175178178):0.0031166293):0.0068998539,F5350_bin_25:0.0093137080):0.0063827733):0.0078550040,(((F5502_bin_35:0.0114162963,F4556_bin_57:0.0263215318):0.0039000866,F4658_bin_34:0.0287328449):0.0086717281,F5309_bin_70:0.0309088213):0.0031249510):0.0420228362):0.0124157698,(((C4936_bin_37:0.0065350118,(Boar-s18_bin_6:0.0132953505,Boar-s2_bin_1:0.0066671554):0.0061224786):0.0028209566,C4982_bin_39:0.0352821060):0.0054685912,Laiwu-LwJeOb_bin_8:0.0326902957):0.0354001088):0.0439057749,(F5500_bin_6:0.0060849665,LW1-s151087_bin_4:0.0035395563):0.0924561614):0.1108201168,(((((Boar-s8_bin_5:0.0333151270,Boar-s35_bin_33:0.0062085166):0.0223516528,(Duroc-High6_bin_34:0.0136353666,F5179_bin_5:0.0050646664):0.0077351882):0.0308251392,(Boar-s4_bin_25:0.0045865896,((((LW1-s150761_bin_30:0.0189636406,BL-unmapped_bin_274:0.0157776244):0.0125533375,(Tibetan-s3480-28F_bin_5:0.0302290674,S136810A_bin_37:0.0063234538):0.0031016073):0.0057867085,Boar-s13_bin_6:0.0152291388):0.0050466538,Boar-s11_bin_17:0.0095906528):0.0025098355):0.0314304030):0.1033607801,((Tibetan-s1400-30F_bin_3:0.0803637949,Boar-s22_bin_23:0.0658824060):0.0634903683,LW2-s127530_bin_24:0.1364328327):0.0242111922):0.0262876478,((Tibetan-s3480-3M_bin_13:0.0783503734,QHF6-unmapped_bin_604:0.1557042019):0.0648491159,(Tibetan-s3800-8M_bin_9:0.1084973493,((Duroc-Low3_bin_31:0.0409360669,Tibetan-s1400-38F_bin_18:0.0691612837):0.0381506673,(QHF6-unmapped_bin_553:0.0105204061,Tibetan-s3800-12F_bin_21:0.0000025790):0.0785846411):0.0346256381):0.0673999707):0.0391665378):0.0435928840):0.0471495178):0.0134926550,((((F4596_bin_5:0.0128011132,((((F5352_bin_13:0.0128413832,((W5021_bin_55:0.0008717029,C4982_bin_16:0.0017415703):0.0002487131,F4993_bin_31:0.0004373012):0.0012561149):0.0026997479,F4950_bin_14:0.0006602807):0.0002156736,F5028_bin_36:0.0002138589):0.0006452803,F5163_bin_10:0.0002135141):0.0006957417):0.0045917522,C4979_bin_10:0.0044359231):0.0006763436,F5155_bin_6:0.0039714628):0.0132397955,C4936_bin_14:0.0104910067):0.3027103213):0.0140897146,(((((S96308A_bin_19:0.0223373695,(Tibetan-s1004M_bin_22:0.0098199312,(F4659_bin_43:0.0165139189,Tibetan-s1400-55F_bin_1:0.0156522322):0.0037796540):0.0083145213):0.0308690402,Tibetan-s3480-40M_bin_8:0.0335716756):0.0469246703,((S50506B_bin_33:0.0083515167,Tibetan-s3800-19M_bin_11:0.0084189045):0.0233606560,(Tibetan-s1400-27M_bin_4:0.0438840750,(S127906A_bin_19:0.0200032744,Tibetan-s3800-12F_bin_32:0.0060331783):0.0262128524):0.0124495516):0.0442015455):0.1610817419,((((Tibetan-s3480-3M_bin_1:0.0681111157,F4690_bin_45:0.0453963064):0.0342616720,F5018_bin_7:0.0622452366):0.0172149781,Tibetan-s1400-38F_bin_16:0.0493353162):0.1345575845,S133204A_bin_17:0.1986727997):0.0303427519):0.0165572251,(F4453_bin_14:0.1250494388,(F5302_bin_10:0.0011506020,(((F5244_bin_53:0.0062019677,(((((F5210_bin_36:0.0038810925,F5138_bin_51:0.0086644456):0.0035278436,(F4844_bin_51:0.0071950430,F5641_bin_22:0.0003072338):0.0077308661):0.0040208660,((F5012_bin_51:0.0026789116,S118306B_bin_6:0.1037396433):0.0127583540,S41004B_bin_66:0.0042310505):0.0052451925):0.0082362770,S60106B_bin_47:0.0083028660):0.0008389923,F5642_bin_35:0.0205312304):0.0043470726):0.0022120924,((S21104A_bin_41:0.0185334093,W4930_bin_44:0.0071109458):0.0060059878,(F5381_bin_63:0.0102020337,W5021_bin_108:0.0150682927):0.0010307695):0.0199510312):0.0081756551,F5372_bin_20:0.0499402021):0.0054724571):0.1353965117):0.1051935308):0.0173979793):0.0095273522,(((((((((QHF6-unmapped_bin_382:0.0527275776,(C4975_bin_19:0.0069476741,Duroc-Low1_bin_13:0.0066273352):0.0364123538):0.0175104404,BL-unmapped_bin_222:0.0637873883):0.0573799559,((((BL-unmapped_bin_61:0.0309224855,S127912A_bin_35:0.0116812669):0.0123664185,LW1-s151260_bin_17:0.0419626865):0.1155191047,((BL-unmapped_bin_18:0.0637122939,Boar-s2_bin_12:0.0380049591):0.0214728446,QHF6-unmapped_bin_218:0.0708682985):0.0414737427):0.0215643619,BL-unmapped_bin_99:0.1309065163):0.0182942749):0.0397678476,((((((((F5018_bin_56:0.0545913493,S133204A_bin_41:0.0164249303):0.0049614412,F4661_bin_25:0.0412490636):0.0049649354,Duroc-High8_bin_37:0.0123110960):0.0048308214,(Duroc-Low3_bin_10:0.0218266335,C4975_bin_41:0.0207136496):0.0146982969):0.0239890159,S114106B_bin_4:0.0564521620):0.0782162415,((((Duroc.SH-FCR.LM2_bin_1:0.0228515315,((Duroc.SH-FCR.LF3_bin_4:0.0133943631,S31914B_bin_12:0.0224104247):0.0099083689,Tibetan-s3480-40M_bin_16:0.0256566310):0.0060633110):0.0035320157,S29410A_bin_1:0.0285388803):0.0118385852,((S21310A_bin_21:0.0628156106,F5181_bin_44:0.0306112315):0.0129452172,Tibetan-s1400-43F_bin_1:0.0338491285):0.0147009534):0.0431922703,LW2-s127592_bin_3:0.0497763229):0.0236187180):0.0205097614,(QHF6-unmapped_bin_66:0.0928058070,I5640_bin_3:0.0891406198):0.0298234910):0.0234596892,(LW1-s151087_bin_13:0.0052369386,S46608A_bin_10:0.0045103049):0.1218636017):0.0543798559):0.0239510332,I5640_bin_30:0.1564564788):0.0827854228,I5021_bin_8:0.3771062688):0.0319492124,(Tibetan-s1400-2M_bin_12:0.0385708485,(BL-unmapped_bin_434:0.0516542856,BL-unmapped_bin_73:0.0464718025):0.0159783367):0.1460578677):0.0186761339,(((((LW2-s127063_bin_25:0.0125562496,((S136810B_bin_39:0.0456516056,Boar-s4_bin_24:0.0140383547):0.0129596662,S60108A_bin_34:0.0245842852):0.0047637604):0.0067046403,I5640_bin_23:0.0174629090):0.0048162779,(S95006B_bin_36:0.0325274942,LW2-s127575_bin_1:0.0453941058):0.0074960266):0.0284919074,(BL-unmapped_bin_241:0.0638495160,LW2-s127152_bin_28:0.0466118686):0.0122682079):0.0691823330,(LW1-s151691_bin_33:0.0807822771,F5404_bin_6:0.1198718706):0.0283658703):0.1120924024):0.0214865097,((((((((Boar-s10_bin_33:0.0394843959,(F5141_bin_6:0.0447642602,Tibetan-s1400-38F_bin_5:0.0419774525):0.0159712823):0.0121957867,Tibetan-s1400-43F_bin_16:0.0512784203):0.0945435144,QHF6-unmapped_bin_469:0.1321482469):0.0486297027,(((((((F4948_bin_7:0.0525337475,(((Boar-s4_bin_12:0.0056535577,(F5355_bin_16:0.0498892240,S114106B_bin_51:0.0465171048):0.0153265858):0.0037507273,(((Boar-s14_bin_24:0.0217547072,(W4978_bin_10:0.0514367458,LW1-s150971_bin_19:0.0364947607):0.0139225967):0.0145642198,Boar-s10_bin_30:0.0216202781):0.0051357621,W4975_bin_7:0.0241384226):0.0028801475):0.0132143696,Boar-s23_bin_1:0.0215843258):0.0151412947):0.0142580249,F5138_bin_18:0.0776638868):0.0075412858,S75706B_bin_32:0.0386766128):0.0514825474,Boar-s13_bin_10:0.0786385795):0.0316345982,(Laiwu-LwJeLe_bin_1:0.0250477442,Laiwu-LwIlOb_bin_2:0.0604162138):0.0622677331):0.0150817414,((LW1-s151337_bin_9:0.0428725383,C5071_bin_3:0.0630072669):0.0338814485,LW2-s127575_bin_29:0.1055667982):0.0797405097):0.0222978356,F4726_bin_2:0.1088846115):0.0341902981):0.0462102066,(((((((F4840_bin_4:0.0492585557,(F4936_bin_2:0.0447879171,(F4901_bin_6:0.0226095723,F4930_bin_11:0.0278246916):0.0075687451):0.0084656028):0.0048581183,(F5018_bin_36:0.0636509410,F4372_bin_35:0.0612822498):0.0193640976):0.0172238443,C5039_bin_4:0.0119680016):0.0096249418,F5020_bin_2:0.0427017307):0.0269200795,F5290_bin_38:0.0557033070):0.0777274604,((((F4936_bin_7:0.0848947296,F4395_bin_33:0.0174797798):0.0161224463,(F4842_bin_3:0.0163767230,F4846_bin_32:0.0202268037):0.0125297979):0.0178630350,(((F4989_bin_10:0.0053647049,F5052_bin_11:0.0189833127):0.0087423630,F5589_bin_15:0.0238506305):0.0119006971,(F4364_bin_20:0.0098227886,(F5020_bin_4:0.0172973177,F5302_bin_39:0.0372690232):0.0131714393):0.0212599818):0.0228701610):0.0217700149,I5640_bin_20:0.0617976609):0.0648827538):0.0606196720,(F4930_bin_4:0.0679905762,(((((F4692_bin_37:0.0066209005,F4910_bin_21:0.0179383335):0.0102427662,F5302_bin_62:0.0840765890):0.0118853084,F4936_bin_24:0.0409698829):0.0104886878,F5052_bin_1:0.0377390310):0.0085306042,((F4950_bin_31:0.0182991402,F4901_bin_4:0.0639990074):0.0114910708,F4436_bin_21:0.0389047313):0.0078648226):0.0349170262):0.0852815231):0.0303366724):0.0189165781,Boar-s22_bin_14:0.2249825107):0.0175414254,(((BL-unmapped_bin_150:0.0374983179,QHF6-unmapped_bin_118:0.0445089487):0.1313369242,((((C4974_bin_19:0.0066339026,(F5141_bin_10:0.0267643056,(S60108B_bin_24:0.0164541614,S57008B_bin_11:0.0155453367):0.0016573025):0.0046437331):0.0020982074,Tibetan-s1400-58M_bin_5:0.0120949961):0.0053654245,(Tibetan-s1004M_bin_3:0.0160608942,(C4975_bin_5:0.0596921369,C4950_bin_13:0.0152674618):0.0152934542):0.0098625168):0.0102059363,Laiwu-LwJeOb_bin_4:0.0335942121):0.1205689993):0.0309492683,(((QHF6-unmapped_bin_371:0.0497282584,S53008A_bin_37:0.0432115888):0.0255589865,S136810A_bin_30:0.0621285895):0.0960689346,(((((((Duroc-Low7_bin_17:0.0128512909,S76602A_bin_31:0.0347065774):0.0124032800,S38404A_bin_40:0.0365908806):0.0202905099,(LW2-s126572_bin_39:0.0076120424,LW1-s151246_bin_8:0.0128987550):0.0252428192):0.0648709103,C5071_bin_20:0.0796860086):0.0260216739,((S76602A_bin_58:0.1073966876,LW1-s151260_bin_36:0.0517608562):0.0518800918,LW2-s127575_bin_27:0.0982992752):0.0182896124):0.0161733225,S41004A_bin_37:0.1284072646):0.0562412847,((LW1-s150971_bin_11:0.0800789483,I5640_bin_26:0.0983875200):0.0251780981,I5640_bin_4:0.1107320372):0.0455412690):0.0153768787):0.0175418689):0.0376155523):0.0454109244,(((((((((Boar-s19_bin_5:0.0199823491,F4596_bin_10:0.0854500275):0.0211451199,F5131_bin_27:0.0259102142):0.0238755608,(((F4954_bin_33:0.0182699589,Duroc-High6_bin_16:0.0000010000):0.0071986365,F5032_bin_73:0.0021936873):0.0657972434,((((S60106B_bin_24:0.0034959258,F5210_bin_4:0.0397740786):0.0018606983,(Tibetan-s3800-12F_bin_6:0.0049328777,F5157_bin_35:0.0020787869):0.0004602466):0.0236797957,F5393_bin_11:0.0182982164):0.0114491511,((((F4372_bin_3:0.0006221967,S60108A_bin_15:0.0007817465):0.0026389783,Tibetan-s3005M_bin_7:0.0296510476):0.0419602730,F5229_bin_12:0.0631044452):0.0136695394,((F4840_bin_10:0.0006572907,F5186_bin_43:0.0070791593):0.0338494739,Tibetan-s3016F_bin_5:0.0073464564):0.0108392114):0.0093515567):0.0176426036):0.0141568251):0.0206462930,(((((((((F4580_bin_19:0.0264322486,F4987_bin_11:0.0088024416):0.0087305986,(Duroc-High6_bin_2:0.0006934266,Duroc-High8_bin_41:0.0000010000):0.0078728421):0.0053126397,S38404A_bin_41:0.0026788659):0.0159133768,(F5298_bin_32:0.0004657979,F5260_bin_13:0.0047942673):0.0030383123):0.0000028293,(S21104B_bin_5:0.0012109976,F4669_bin_23:0.0106198796):0.0071479230):0.0270359419,F4596_bin_65:0.0398520197):0.0026234570,F5031_bin_18:0.0000021156):0.0213272509,((F4881_bin_31:0.0007347021,S29410A_bin_17:0.0030452124):0.0067918490,((F5447_bin_13:0.0635150067,(F5640_bin_19:0.0241571334,F4375_bin_25:0.0325184632):0.0181531049):0.0093951676,F4664_bin_30:0.0502343618):0.0166031498):0.0093377734):0.0088821163,(S136810A_bin_15:0.0353963478,F5612_bin_10:0.0506002092):0.0132773883):0.0254985615):0.0222907191,(Tibetan-s3480-28F_bin_19:0.0086874160,Tibetan-s3800-18M_bin_9:0.0078588302):0.0498511998):0.1331637608,((QHF6-unmapped_bin_478:0.0083831283,Tibetan-s3800-12F_bin_27:0.0108987814):0.0844067450,(Duroc-Low4_bin_29:0.0690294216,QHF6-unmapped_bin_151:0.0044863577):0.0460796186):0.1392314022):0.0452268040,Duroc-Low3_bin_19:0.2240336683):0.0280011074,((((((((((F5138_bin_25:0.0509853203,F5569_bin_46:0.0432692229):0.0190615229,(W5021_bin_8:0.0318588470,(F5115_bin_23:0.0051639464,Duroc.SH-FCR.LM4_bin_4:0.0349079766):0.0201992941):0.0215762146):0.0146749755,(QHF6-unmapped_bin_198:0.0724496262,QHF6-unmapped_bin_747:0.0355502467):0.0128330805):0.0344572783,(QHF6-unmapped_bin_744:0.0514793786,QHF6-unmapped_bin_348:0.0627923949):0.0304531534):0.0153088224,((Boar-s4_bin_21:0.0234164932,C5071_bin_40:0.0269576379):0.0484552398,(((C5071_bin_9:0.0673844091,(Boar-s18_bin_4:0.0390640613,F4726_bin_26:0.0076337763):0.0343958991):0.0129751232,(Boar-s10_bin_5:0.0423149141,Tibetan-s1400-43F_bin_22:0.1227314112):0.0196365627):0.0127251273,LW2-s127530_bin_23:0.0605474266):0.0058211658):0.0151324608):0.0114028156,QHF6-unmapped_bin_79:0.0947665880):0.0097839220,((Duroc-High4_bin_1:0.0371140202,(Tibetan-s3800-19M_bin_18:0.0499375985,F4726_bin_35:0.0306097234):0.0210410117):0.0243119648,QHF6-unmapped_bin_732:0.0680543939):0.0433761901):0.0633349640,((((Boar-s35_bin_30:0.0363729208,Tibetan-s1400-2M_bin_16:0.0929691452):0.0234518498,Boar-s8_bin_9:0.0656778485):0.0236471795,QHF6-unmapped_bin_482:0.1351193092):0.0375590390,QHF6-unmapped_bin_480:0.1215551312):0.0515504999):0.0163796605,QHF6-unmapped_bin_597:0.1353270982):0.0192048764,(((Boar-s2_bin_15:0.0783363728,BL-unmapped_bin_238:0.0462486618):0.0224475783,Tibetan-s1400-43F_bin_7:0.0575144410):0.0187883318,F5163_bin_29:0.0803756245):0.0580772743):0.0286246612):0.0225769251,((((QHF6-unmapped_bin_484:0.1491969413,QHF6-unmapped_bin_652:0.1082572809):0.0840824100,Boar-s13_bin_11:0.1569347976):0.0439599500,(QHF6-unmapped_bin_226:0.0397894871,F5381_bin_7:0.0129121883):0.1330854092):0.0616878324,((QHF6-unmapped_bin_246:0.1030211134,C5042_bin_22:0.0791508062):0.0904349021,(I4978_bin_12:0.1420782083,(I4930_bin_6:0.1075793905,QHF6-unmapped_bin_532:0.1047863213):0.0430975983):0.0355097711):0.0397054568):0.0210018329):0.0453786161):0.0278472248):0.0194699320):0.0116334988):0.0122332252,(((((((((QHF6-unmapped_bin_334:0.0712162510,QHF6-unmapped_bin_517:0.0357742112):0.0193270192,(F5403_bin_63:0.0465026395,F5403_bin_46:0.0971217847):0.0171104973):0.0153792944,W5021_bin_15:0.0425395620):0.0192538894,QHF6-unmapped_bin_304:0.0666785845):0.0342981818,QHF6-unmapped_bin_180:0.0816636228):0.0146656825,(QHF6-unmapped_bin_714:0.0661791563,F4331_bin_12:0.0565666656):0.0389720851):0.0351528758,(((((((((((((((((F4372_bin_4:0.0108161558,(F5434_bin_34:0.0074864613,F4888_bin_24:0.0233039827):0.0044791258):0.0090004072,F4661_bin_58:0.0148782387):0.0172989246,(F5436_bin_19:0.0336500343,F5242_bin_24:0.0296351310):0.0226037677):0.0179680655,(((F4331_bin_39:0.0198480565,F4901_bin_18:0.0232526377):0.0145918149,F5143_bin_33:0.0075639066):0.0040448599,F4954_bin_45:0.0039888896):0.0421878478):0.0067982518,QHF6-unmapped_bin_582:0.0790648233):0.0108209935,((QHF6-unmapped_bin_712:0.0488431527,F5415_bin_56:0.0357158816):0.0130218580,((F5125_bin_37:0.0134053386,F4945_bin_13:0.0083682988):0.0192639752,F4595_bin_48:0.0308853772):0.0256358494):0.0166520046):0.0067135028,(QHF6-unmapped_bin_654:0.0501822932,(((C4975_bin_40:0.0462798576,F4701_bin_14:0.0606188257):0.0033543425,F4563_bin_13:0.0479295802):0.0090179829,F5205_bin_9:0.0340014905):0.0208066466):0.0028052499):0.0120171965,((((F4997_bin_19:0.0119263118,F5366_bin_46:0.0267266164):0.0216145552,F4912_bin_19:0.0147154218):0.0117813774,F5359_bin_34:0.0059550446):0.0218107665,F5028_bin_5:0.0189078634):0.0132635868):0.0079265393,(Tibetan-s1400-2M_bin_22:0.0552355678,F4563_bin_6:0.0568284919):0.0092501039):0.0042298222,((Boar-s2_bin_25:0.0110572878,F5422_bin_36:0.0247666132):0.0173629492,(F5505_bin_7:0.0248594464,(W5021_bin_10:0.0016519961,F5268_bin_12:0.0342191695):0.0281668457):0.0070759167):0.0121308160):0.0058307275,((F4554_bin_7:0.0380827810,(F5571_bin_11:0.0181438317,F5153_bin_5:0.0233281826):0.0048074346):0.0448061106,(F5356_bin_13:0.0460601411,F5329_bin_14:0.0288407337):0.0107826086):0.0162327972):0.0241232694,((((((F5176_bin_58:0.0322968296,F5054_bin_11:0.0060714995):0.0107724209,C4936_bin_11:0.0255931611):0.0067599721,(F5235_bin_55:0.0065763007,F5490_bin_14:0.0051412300):0.0003550078):0.0141797916,(C4979_bin_28:0.0541265469,F5173_bin_35:0.0292532715):0.0085482166):0.0125080976,((F5432_bin_10:0.0405335531,(F4706_bin_23:0.0099352667,Boar-s23_bin_11:0.0239614356):0.0055779441):0.0119728654,F4975_bin_3:0.0153677555):0.0102151740):0.0351261362,((W5021_bin_31:0.0491236935,F5487_bin_44:0.0303149626):0.0158198376,(QHF6-unmapped_bin_593:0.0376692846,QHF6-unmapped_bin_619:0.0460774313):0.0077488112):0.0227821747):0.0169273532):0.0151529258,((((((F5608_bin_23:0.0080084001,((F5647_bin_12:0.0415436279,F5366_bin_48:0.0112201373):0.0167686199,C4936_bin_31:0.0486923740):0.0031505356):0.0192455302,(((F5052_bin_20:0.0439994647,F5106_bin_61:0.0061715747):0.0110638408,(F5629_bin_14:0.0025253883,(F5440_bin_12:0.0340812727,F5502_bin_25:0.0131076108):0.0321922015):0.0187363955):0.0016775606,(((F5372_bin_6:0.0104868480,(F4552_bin_8:0.0236593116,F5610_bin_34:0.0172070954):0.0107626101):0.0112937217,(((((F5122_bin_13:0.0435066126,F5356_bin_37:0.0607548030):0.0063482228,(F4997_bin_9:0.0319913417,F4665_bin_17:0.0503268727):0.0141097460):0.0133613249,(F4941_bin_44:0.0107900921,F4903_bin_17:0.0400242127):0.0117777236):0.0072142261,F5380_bin_29:0.0321288403):0.0110982686,(F5138_bin_12:0.0005913393,(F5054_bin_6:0.0326201796,F4595_bin_25:0.0050393615):0.0067703343):0.0024742954):0.0084399539):0.0092711618,F5056_bin_18:0.0056019567):0.0033979574):0.0087807779):0.0108701568,(F5354_bin_13:0.0374974925,((F4948_bin_51:0.0101991543,F5106_bin_65:0.0652836175):0.0079714339,(F5478_bin_33:0.0178912726,F5184_bin_62:0.0220480301):0.0092116205):0.0183001161):0.0078558803):0.0303172583,(Boar-s18_bin_11:0.0075853884,(C4936_bin_28:0.0183278489,(F5501_bin_56:0.0199549297,F4595_bin_52:0.0434514644):0.0165694592):0.0099934121):0.0439272935):0.0170469124,(((F5634_bin_47:0.0046028732,F4910_bin_4:0.0642335547):0.0241301238,(((C4975_bin_12:0.0034715731,F5372_bin_17:0.0336449427):0.0000025075,((F5107_bin_42:0.0148867860,F5635_bin_43:0.0371130015):0.0109541372,F5157_bin_28:0.0180617943):0.0054200081):0.0147400519,Boar-s2_bin_43:0.0136110803):0.0141149512):0.0245261994,(((((C5071_bin_7:0.0203681995,F4969_bin_5:0.0108854188):0.0149992325,F5347_bin_8:0.0150250151):0.0124219286,(((Boar-s7_bin_3:0.0203068648,F4554_bin_5:0.0007719740):0.0019784358,F4997_bin_30:0.0280228523):0.0049397775,Boar-s10_bin_44:0.0167718647):0.0406135947):0.0114387167,(F5379_bin_21:0.0642982783,F5115_bin_10:0.0513202321):0.0182327105):0.0082585097,((F4972_bin_50:0.0727792114,F5355_bin_38:0.0144954331):0.0095101812,W5021_bin_83:0.0344703077):0.0257724067):0.0132119242):0.0068179746):0.0111649425,((F5056_bin_33:0.0389594546,F4912_bin_13:0.0308159491):0.0164026184,((F5403_bin_45:0.0507956527,F5106_bin_22:0.0549468209):0.0131971505,(((((Duroc.SH-FCR.LM4_bin_3:0.0378746461,F5173_bin_23:0.0118191862):0.0176497068,((F5084_bin_98:0.0381082813,(F5028_bin_11:0.0161088112,F5108_bin_32:0.0364906162):0.0183428647):0.0240022624,(F5021_bin_29:0.0368606135,F4952_bin_39:0.0168276279):0.0135849405):0.0280031752):0.0110553404,(((F5570_bin_40:0.0308237218,F4692_bin_29:0.0282864567):0.0108613684,(F5570_bin_36:0.0385258689,F5505_bin_16:0.0318603469):0.0069634729):0.0102818307,(F5173_bin_26:0.0299748007,F5114_bin_54:0.0080457779):0.0163446881):0.0070706198):0.0055264141,F4595_bin_4:0.0416901098):0.0179563621,F4563_bin_28:0.0507812396):0.0159683922):0.0094267609):0.0084500009):0.0179702997):0.0138728772,QHF6-unmapped_bin_577:0.0963643597):0.0070516216,((F4978_bin_34:0.0059046635,F5512_bin_52:0.0227830816):0.0620486414,(QHF6-unmapped_bin_305:0.0579892282,(Duroc.SH-FCR.LF4_bin_8:0.0299877861,(LW1-s151246_bin_19:0.0454514689,F5248_bin_25:0.0330300175):0.0209052622):0.0199013150):0.0135348081):0.0297144825):0.0200678215,((((((F5218_bin_61:0.0095379139,(F4905_bin_3:0.0316625810,F5135_bin_18:0.0232919390):0.0080003064):0.0117887313,F4969_bin_25:0.0203447188):0.0343878069,F4666_bin_48:0.0513148734):0.0093191107,QHF6-unmapped_bin_267:0.0734263116):0.0238671112,F5343_bin_23:0.1121913674):0.0404428152,(Duroc-High8_bin_36:0.0287634066,Tibetan-s1400-43F_bin_8:0.0480222826):0.0336872961):0.0244875291):0.0094412270,((((F4962_bin_15:0.0180720309,(((F4560_bin_11:0.0678620750,((C4975_bin_66:0.0111708308,F5455_bin_50:0.0159830092):0.0090188530,F5250_bin_46:0.0193564688):0.0160581941):0.0051300724,F5647_bin_47:0.0056168556):0.0130582684,C4936_bin_8:0.0324778363):0.0147306188):0.0216168927,QHF6-unmapped_bin_188:0.0651355515):0.0343496930,(QHF6-unmapped_bin_656:0.0888113339,(F5329_bin_27:0.0695279390,QHF6-unmapped_bin_666:0.0655447223):0.0237541407):0.0305559675):0.0133488637,Boar-s10_bin_22:0.0757444221):0.0159975845):0.0133465851):0.1105671193,((((W4974_bin_29:0.0126059059,Boar-s10_bin_19:0.0056429381):0.0142127949,((LW1-s150947_bin_30:0.0241769211,Boar-s2_bin_40:0.0244669902):0.0150849616,((Boar-s35_bin_11:0.0109068811,Duroc-High1_bin_16:0.0537496864):0.0118271512,C4978_bin_9:0.0403738006):0.0179486295):0.0115216539):0.0266188308,(Duroc-High8_bin_44:0.0826762655,Tibetan-s3800-26F_bin_11:0.0321078777):0.0261554380):0.0500740857,Boar-s2_bin_31:0.0828381689):0.1442738947):0.0198312638,S133506B_bin_15:0.2559193767):0.0197757655):0.0079112200,(S50506B_bin_16:0.0288366192,QHF6-unmapped_bin_225:0.0231224794):0.1747934208):0.0153110471,(((((((C4974_bin_38:0.0083626992,((((F4941_bin_17:0.0414783859,S50506B_bin_6:0.0566268915):0.0204607030,F4704_bin_3:0.0148483475):0.0204196519,(F5356_bin_2:0.0185164850,F4888_bin_1:0.0630765659):0.0195123318):0.0282921881,(F5110_bin_31:0.0000010000,(C4979_bin_31:0.0000010000,F5594_bin_10:0.0045648492):0.0167814529):0.0267579720):0.0000025353):0.0099588049,(F4889_bin_17:0.0393130286,(F5417_bin_3:0.0038482706,((S60108B_bin_48:0.0000010000,F5446_bin_32:0.0006758746):0.0062913605,S181206A_bin_45:0.0135945815):0.0061884835):0.0113255274):0.0035933777):0.0111061437,F5173_bin_1:0.0807538421):0.0052482668,F4987_bin_17:0.0522736716):0.0424069097,(((((((((F5035_bin_37:0.0199022369,F5302_bin_18:0.0083844237):0.0067624699,F4844_bin_20:0.0153450074):0.0027753266,S114106B_bin_31:0.0065608498):0.0109767243,(S96308A_bin_45:0.0000010000,Duroc-Low4_bin_1:0.0121161715):0.0007431159):0.0114907792,((S133506B_bin_41:0.0099030887,F5131_bin_3:0.0006381060):0.0046319831,(F5115_bin_9:0.0005609256,S108604B_bin_34:0.0005312665):0.0005036248):0.0063566815):0.0000021004,(F4976_bin_25:0.0128310796,F4706_bin_2:0.0367397656):0.0089992038):0.0087764068,F5382_bin_33:0.0061375454):0.0076203582,(((((F4706_bin_27:0.0025599047,F5622_bin_25:0.0185648188):0.0056198147,F5619_bin_12:0.0410148288):0.0064195388,Tibetan-s3480-16M_bin_21:0.0432265263):0.0137804134,F5123_bin_17:0.0334292721):0.0090750552,F4556_bin_7:0.0612769718):0.0258514939):0.0289602907,Tibetan-s3800-18M_bin_5:0.0713343527):0.0121607989):0.0384998108,(F5329_bin_5:0.1309095660,(F5356_bin_17:0.0467307686,(BL-unmapped_bin_15:0.0032676591,(F5446_bin_33:0.0492114438,F4582_bin_3:0.0057593543):0.0105838345):0.0206049178):0.0378477225):0.0370691288):0.0430916860,(((((F5457_bin_29:0.0000024665,F5608_bin_48:0.1158012751):0.0111281900,F5612_bin_8:0.0133562258):0.1113738300,((F5472_bin_4:0.0032480131,F5440_bin_38:0.0115507288):0.0117481941,F5512_bin_21:0.0179939829):0.0730667342):0.0310403917,QHF6-unmapped_bin_187:0.0845745539):0.0207348996,(I4930_bin_4:0.0945051391,(F5256_bin_14:0.0876277050,QHF6-unmapped_bin_155:0.0610358583):0.0209779963):0.0360242500):0.0396333916):0.1569710202):0.0664122276,(((((((F5012_bin_20:0.0186006641,((F5186_bin_17:0.0093632952,F5512_bin_9:0.0055936556):0.0080202381,F4901_bin_21:0.0214526427):0.0081374743):0.0108248365,((((((((((F5385_bin_22:0.0228855715,Duroc.SH-FCR.HF4_bin_9:0.0216247146):0.0214093217,F5141_bin_1:0.0165400733):0.0057010159,S95008B_bin_37:0.0303096802):0.0048505229,F5309_bin_4:0.0178291330):0.0048771818,S75706A_bin_40:0.0191548576):0.0051166087,((Tibetan-s3006F_bin_3:0.0278092925,F5526_bin_15:0.0109834593):0.0055099087,S75706B_bin_30:0.0243903682):0.0059823920):0.0044361154,((((F5155_bin_23:0.0112673954,F5218_bin_63:0.0189793562):0.0038579940,C4979_bin_41:0.0100602840):0.0042407843,F5094_bin_3:0.0164229103):0.0057626767,(((F4872_bin_33:0.0214768527,S63506B_bin_17:0.0243816390):0.0068403161,S60108A_bin_3:0.0106309002):0.0034462968,(F4948_bin_8:0.0197837390,F4658_bin_5:0.0307381856):0.0061375540):0.0041612985):0.0055486033):0.0052332597,(((Duroc-Low3_bin_8:0.0118562620,Duroc-High8_bin_38:0.0075197916):0.0051859022,F5229_bin_4:0.0203814496):0.0052426742,F5366_bin_2:0.0076196395):0.0055844177):0.0028250534,((((F5300_bin_49:0.0267138903,F4975_bin_33:0.0241529947):0.0091318495,F4286_bin_4:0.0076871269):0.0038052537,F5403_bin_16:0.0184943009):0.0088619220,((((((C4974_bin_2:0.0192913653,W5021_bin_99:0.0143228297):0.0112395611,(S80312B_bin_12:0.0158114437,(((F4690_bin_71:0.0276581335,(F4993_bin_25:0.0105715113,(S60106B_bin_16:0.0247680177,F4653_bin_39:0.0131701725):0.0117368181):0.0037636831):0.0082931435,F5157_bin_48:0.0197654620):0.0148550026,(F5510_bin_33:0.0189910855,F5110_bin_64:0.0147527115):0.0079315900):0.0075692200):0.0057665506):0.0064455212,(((F5608_bin_7:0.0405921645,S46608B_bin_10:0.0059192055):0.0083845307,F5210_bin_39:0.0232857903):0.0104842168,F5633_bin_33:0.0071956793):0.0085628284):0.0036189431,F5181_bin_6:0.0168359927):0.0040002328,(((((((Tibetan-s3800-48F_bin_3:0.0383716114,S53008A_bin_48:0.0175217281):0.0093217906,F5511_bin_19:0.0197265511):0.0051485619,(F5240_bin_23:0.0244905410,F4657_bin_51:0.0210182674):0.0075569622):0.0040609808,F4908_bin_29:0.0085395612):0.0058321161,((((S76602A_bin_39:0.0087043760,F5307_bin_10:0.0217769127):0.0081494315,((Duroc-Low7_bin_5:0.0167204813,(F4399_bin_10:0.0086384990,F5115_bin_44:0.0171944426):0.0032922724):0.0034511933,C5071_bin_16:0.0155998583):0.0025220380):0.0056218243,F5421_bin_42:0.0122106673):0.0023152701,(C4950_bin_22:0.0178594493,F4954_bin_26:0.0266419934):0.0048046425):0.0049985132):0.0037827485,F5032_bin_43:0.0127567543):0.0033701864,F4850_bin_6:0.0259122498):0.0053313080):0.0046894074,F4724_bin_18:0.0219768545):0.0064114059):0.0042318533):0.0077853053,((((((((((Duroc-High3_bin_15:0.0093203206,(S120704B_bin_7:0.0148179858,((F5106_bin_49:0.0099021270,(LW1-s151246_bin_24:0.0138388664,F5138_bin_41:0.0094454438):0.0059715248):0.0079719391,F4726_bin_9:0.0068892212):0.0098921580):0.0043911289):0.0061168839,((((F4888_bin_20:0.0166689124,(Duroc-High7_bin_40:0.0163626580,S124310A_bin_36:0.0124259452):0.0111022367):0.0086609071,(((S127912A_bin_34:0.0133229689,F5515_bin_13:0.0320541377):0.0065005137,F5497_bin_51:0.0108399035):0.0044553434,F5176_bin_47:0.0181611076):0.0071902888):0.0025541487,F5242_bin_6:0.0076910672):0.0040612500,(F5018_bin_53:0.0157480761,S46608A_bin_22:0.0145929987):0.0067815561):0.0038734018):0.0018771253,(F5386_bin_41:0.0149639718,Tibetan-s3480-16M_bin_5:0.0086126660):0.0017613491):0.0034506078,(((F4958_bin_37:0.0136348532,F5084_bin_23:0.0133662342):0.0071808262,Tibetan-s3800-12F_bin_24:0.0028111540):0.0067930847,Duroc.SH-FCR.HF3_bin_11:0.0057911320):0.0019514193):0.0019695986,((((S136810B_bin_21:0.0045778616,F4372_bin_21:0.0170085099):0.0066239415,Duroc-Low4_bin_22:0.0022114611):0.0028510108,((S31914B_bin_1:0.0156839011,F4661_bin_56:0.0127183610):0.0031155960,F4905_bin_23:0.0066858843):0.0000024951):0.0021379539,F4844_bin_8:0.0035981451):0.0027331994):0.0020316318,((((((S71402B_bin_8:0.0078949637,Tibetan-s1400-32M_bin_11:0.0063210594):0.0030693992,S63506A_bin_17:0.0458720049):0.0030912308,(Duroc-Low6_bin_32:0.0122710674,F5634_bin_49:0.0084474681):0.0063723855):0.0028442840,((S41004A_bin_48:0.0075923292,S95006B_bin_30:0.0399577618):0.0072802957,F5610_bin_41:0.0149157231):0.0087203511):0.0049472735,(Duroc-Low8_bin_22:0.0082908637,Duroc-High4_bin_23:0.0157285159):0.0064934787):0.0011700109,F5480_bin_5:0.0096188788):0.0036962587):0.0034546910,S21310A_bin_33:0.0051663033):0.0053944943,Tibetan-s1400-58M_bin_7:0.0156225757):0.0060101995,((F5023_bin_23:0.0129618211,F5208_bin_23:0.0309630948):0.0062441689,((F5224_bin_66:0.0320231216,F5419_bin_26:0.0322659338):0.0059163370,F4894_bin_8:0.0172196277):0.0037410435):0.0060613377):0.0002142854,F4881_bin_10:0.0040175848):0.0046136354):0.0024115440):0.0069366714,F5299_bin_54:0.0165782635):0.0792695529,(((((((((Boar-s10_bin_32:0.0246706538,Boar-s2_bin_3:0.0192745074):0.0142592576,Boar-s18_bin_9:0.0206804002):0.0068973669,Boar-s14_bin_12:0.0285976540):0.0247019829,Boar-s7_bin_39:0.0427955663):0.0170319506,(LW2-s127152_bin_8:0.0078382159,Duroc-Low6_bin_38:0.0244885421):0.0387566779):0.0167152463,((((((((((((F4905_bin_65:0.0146399932,F5290_bin_54:0.0227692619):0.0072122883,F4993_bin_81:0.0208814806):0.0098993229,F4840_bin_59:0.0166137499):0.0091971807,(F5140_bin_27:0.0145643841,S38404A_bin_89:0.0614489713):0.0127176336):0.0081809271,((Tibetan-s3480-16M_bin_13:0.0824477040,Boar-s19_bin_23:0.0161863056):0.0057853461,((Tibetan-s3480-40M_bin_21:0.0158983715,F5106_bin_37:0.0159903953):0.0113376649,Duroc-High5_bin_8:0.0257983607):0.0088928283):0.0139018317):0.0027988559,F4864_bin_20:0.0150663670):0.0075013100,C4950_bin_17:0.0290084848):0.0057719098,F5302_bin_29:0.0154141492):0.0097696225,(((F4878_bin_29:0.0053073316,(F4979_bin_27:0.0086367008,Tibetan-s3800-18M_bin_17:0.0147010725):0.0012952513):0.0037673793,((Duroc-High8_bin_11:0.0024078827,F4595_bin_53:0.0135824299):0.0061160608,((F5239_bin_57:0.0309129011,F5155_bin_51:0.0193238509):0.0034292345,(F5229_bin_42:0.0148653614,F4922_bin_45:0.0334739623):0.0088487034):0.0062013831):0.0018778859):0.0048324077,((((F4653_bin_60:0.0173126981,(F5157_bin_47:0.0373375573,F5412_bin_58:0.0313280074):0.0052075723):0.0057914243,F5331_bin_63:0.0261872442):0.0032703895,((F4592_bin_38:0.0300254730,Tibetan-s3005M_bin_16:0.0195573739):0.0075562287,S142704B_bin_46:0.0323704351):0.0078108563):0.0015024483,S46608A_bin_46:0.0075779039):0.0032935032):0.0019192454):0.0043168074,F4650_bin_23:0.0257033870):0.0050919679,(((F5056_bin_25:0.0123642207,S21310A_bin_43:0.0249018200):0.0026203949,F5635_bin_41:0.0261880782):0.0036548184,F5135_bin_30:0.0064164869):0.0040285796):0.0098090869,((Tibetan-s1400-55F_bin_24:0.1136271404,LW2-s126575_bin_40:0.0081902502):0.0286386884,Boar-s19_bin_30:0.0104152629):0.0085840708):0.0205249251):0.0110356299,((Boar-s19_bin_32:0.0121035751,((S53008A_bin_24:0.0117706436,F5115_bin_69:0.0544753455):0.0112587035,F5218_bin_41:0.0073349835):0.0145497892):0.0415536877,Boar-s19_bin_12:0.0681618206):0.0091027147):0.0087902472,((((((Duroc-Low8_bin_23:0.0017255810,((F5403_bin_27:0.0382504158,Tibetan-s3800-18M_bin_24:0.0185660462):0.0136303423,F4554_bin_12:0.0073933592):0.0043040086):0.0055375348,F4856_bin_18:0.0008449698):0.0033491608,F4286_bin_18:0.0023070684):0.0171274789,F4704_bin_51:0.0607549048):0.0312384625,BL-unmapped_bin_309:0.0535383806):0.0265590116,Tibetan-s3480-3M_bin_19:0.0705322517):0.0060701518):0.0082817252,(((((((((((((((((((((F4950_bin_48:0.0163954758,F4988_bin_60:0.0179012655):0.0187149285,((F5141_bin_69:0.0209681440,S21104A_bin_24:0.0234004745):0.0223624863,F5218_bin_49:0.0189679978):0.0058579187):0.0033989060,F5084_bin_55:0.0212123613):0.0041773840,(Duroc-Low3_bin_28:0.0039809424,F4948_bin_73:0.0225530937):0.0107364043):0.0009815013,Duroc-Low5_bin_23:0.0150362387):0.0074893779,((((F4286_bin_8:0.0070972102,F5399_bin_72:0.0112148224):0.0056437205,S67912A_bin_4:0.0112938875):0.0031551262,F5589_bin_29:0.0123842493):0.0067072995,(S72204A_bin_3:0.0251328411,F5138_bin_52:0.0157937979):0.0059158808):0.0038925300):0.0000025968,(F5114_bin_16:0.0175075371,S41004B_bin_55:0.0107520538):0.0039089031):0.0055200594,((S159812A_bin_32:0.0209767582,Duroc-High2_bin_20:0.0025604913):0.0071744609,S46608A_bin_8:0.0289975507):0.0072089271):0.0042060266,(F5107_bin_30:0.0251416480,F5229_bin_22:0.0184880882):0.0039013050):0.0043940242,((((S57008B_bin_2:0.0349399413,S28902A_bin_30:0.0225837701):0.0046136776,F5288_bin_33:0.0091155725):0.0013175073,(S93310B_bin_4:0.0291373369,F5359_bin_15:0.0214828463):0.0152690613):0.0075038013,Tibetan-s1400-38F_bin_1:0.0237962284):0.0043412464):0.0050920979,F4372_bin_1:0.0377783186):0.0071021783,((F4983_bin_42:0.0395553409,S107802B_bin_38:0.0257911623):0.0131685518,((F4331_bin_48:0.0370672580,(((F5242_bin_31:0.0007596866,F5012_bin_26:0.0237485071):0.0164569476,(F4726_bin_20:0.0155918045,Duroc-High8_bin_26:0.0189402576):0.0066155138):0.0078983218,(Duroc-Low8_bin_20:0.0024048615,F5115_bin_5:0.0184450469):0.0192446364):0.0067083664):0.0129910872,F5366_bin_28:0.0213839083):0.0058848748):0.0022647998):0.0060833181,(S38404A_bin_20:0.0171396529,S108604B_bin_24:0.0094224737):0.0058171881):0.0057788372,F5165_bin_50:0.0223357983):0.0110389686,Tibetan-s3800-48F_bin_20:0.0385196378):0.0097549045,Tibetan-s3480-3M_bin_3:0.0569883072):0.0175536840,BL-unmapped_bin_190:0.0724273504):0.0250862629,F5135_bin_43:0.0519979113):0.0135537814,C4979_bin_1:0.0662888285):0.0102475988,((((((((F5453_bin_46:0.0161387231,F5633_bin_53:0.0096880686):0.0055354651,(F5331_bin_37:0.0069140477,(Tibetan-s3800-18M_bin_14:0.0091390808,(Tibetan-s3480-40M_bin_26:0.0027035379,F5432_bin_70:0.0131832951):0.0037633736):0.0103388439):0.0047340906):0.0056831267,(F5240_bin_43:0.0092504072,C4979_bin_55:0.0385828929):0.0069160268):0.0265163998,((F5560_bin_27:0.0328994337,F5331_bin_74:0.0399182147):0.0059980053,(F5500_bin_8:0.0238901433,F5509_bin_41:0.0040684129):0.0061815307):0.0377717205):0.0079297148,LW2-s127152_bin_48:0.0293613881):0.0152526692,(F4910_bin_9:0.0041977026,((F5647_bin_14:0.0342040607,F5374_bin_28:0.0003814678):0.0046818830,F4889_bin_46:0.0020321962):0.0038601250):0.0374252286):0.0162752147,((((((Boar-s11_bin_19:0.0002470365,(Boar-s35_bin_8:0.0005514455,Boar-s19_bin_14:0.0030600547):0.0022235538):0.0076400972,Tibetan-s3480-29M_bin_15:0.0357598446):0.0198171307,(Tibetan-s1400-2M_bin_11:0.0005665884,Tibetan-s3800-53F_bin_12:0.0014930716):0.0153323243):0.0270925824,QHF6-unmapped_bin_165:0.0477887435):0.0144474944,W4930_bin_9:0.0446386455):0.0181402903,(((Boar-s11_bin_35:0.0274894624,((F5054_bin_20:0.0049394566,F5343_bin_14:0.0134521476):0.0042487080,F5018_bin_81:0.0078625724):0.0017894692):0.0027409059,Tibetan-s3800-53F_bin_32:0.0229226190):0.0050342582,((Boar-s14_bin_6:0.0069689706,Tibetan-s3480-3M_bin_18:0.0355780556):0.0084997403,(S181206A_bin_32:0.0232183904,Duroc-Low4_bin_62:0.0258592428):0.0414584599):0.0068732378):0.0271548984):0.0154138159):0.0092837563,((F4878_bin_44:0.0443717769,F4888_bin_25:0.0087152888):0.0130979712,S41004A_bin_17:0.0190146095):0.0393458156):0.0117599188):0.0141210676,((((((((((((Boar-s11_bin_20:0.0126079564,(((LW2-s127575_bin_13:0.0323804760,F5176_bin_3:0.0499998026):0.0188991364,LW1-s151246_bin_25:0.0423616337):0.0137002536,S77806B_bin_4:0.0229409428):0.0096406124):0.0054520071,W4930_bin_12:0.0087504701):0.0038281461,((Boar-s22_bin_28:0.0147548024,S38404A_bin_70:0.0277919117):0.0050151681,Boar-s22_bin_2:0.0054537067):0.0068940111):0.0034180135,Boar-s4_bin_23:0.0046575414):0.0013143368,Boar-s35_bin_18:0.0025889268):0.0034929201,Boar-s13_bin_14:0.0075761018):0.0213786840,((((((W5021_bin_70:0.0162315302,LW2-s127153_bin_9:0.0068913106):0.0075518251,LW2-s127152_bin_36:0.0273885092):0.0041073974,LW2-s127153_bin_32:0.0108506209):0.0082463100,LW1-s151116_bin_18:0.0035619380):0.0017048743,(((((Duroc-High6_bin_63:0.0270858028,C4978_bin_18:0.0280655716):0.0088343469,Tibetan-s3800-48F_bin_15:0.0306795584):0.0106575057,S96308A_bin_42:0.0315010477):0.0051322495,F5478_bin_65:0.0303077322):0.0084032213,(F4960_bin_62:0.0057180124,Duroc-Low7_bin_10:0.0134842887):0.0096426876):0.0031124490):0.0033163997,(S41004A_bin_49:0.0345147940,(((F5186_bin_44:0.0066246322,(Duroc.SH-FCR.HF1_bin_3:0.0468844421,S67912A_bin_16:0.0114330890):0.0038986719):0.0047917515,W4930_bin_49:0.0169424877):0.0045283355,((Tibetan-s3480-40M_bin_25:0.0038402588,S76602A_bin_14:0.0098759018):0.0034148772,LW2-s127145_bin_35:0.0051102550):0.0033944419):0.0048003121):0.0026607208):0.0110749521):0.0264779696,(((Tibetan-s3800-26F_bin_6:0.0072670278,(LW2-s127145_bin_23:0.0014199577,(Boar-s7_bin_41:0.0024540552,Boar-s11_bin_43:0.0274264370):0.0036731437):0.0035883492):0.0030870470,Boar-s22_bin_25:0.0108171610):0.0209568303,((Boar-s2_bin_21:0.0046790599,Boar-s14_bin_39:0.0022437577):0.0091730883,Boar-s10_bin_48:0.0636333146):0.0161616641):0.0147273025):0.0131306194,(W4950_bin_18:0.0169564433,LW1-s151433_bin_3:0.0228706005):0.0251987076):0.0220632222,BL-unmapped_bin_56:0.0829606851):0.0164893663,((((((Duroc-Low7_bin_45:0.0134209496,Tibetan-s3800-26F_bin_16:0.0191156446):0.0136538476,F4941_bin_42:0.0093903628):0.0034606178,(Tibetan-s3480-28F_bin_9:0.0345268060,Tibetan-s1400-2M_bin_13:0.0021770331):0.0140985561):0.0004150414,(Tibetan-s3800-19M_bin_13:0.0010987514,S108604B_bin_27:0.0250622892):0.0064345741):0.0064229145,S113504B_bin_18:0.0091217314):0.0430214978,(BL-unmapped_bin_26:0.0655989282,(W4975_bin_2:0.0268723056,(LW1-s151487_bin_5:0.0059076439,W4982_bin_13:0.0077141978):0.0209775136):0.0193457835):0.0166374389):0.0189890238):0.0125358634,(((F5447_bin_63:0.0788645492,S80312B_bin_13:0.0401154081):0.0095880555,F4690_bin_39:0.0180945812):0.0167196372,F5382_bin_17:0.0224532240):0.0455310418):0.0112247248):0.0165418441):0.0401653734):0.0209601403,(((((F5018_bin_65:0.0048006786,((((Tibetan-s602F_bin_1:0.0161746501,(S50506B_bin_44:0.0589636928,(F4844_bin_39:0.0479337587,S63506A_bin_26:0.0303862872):0.0098081480):0.0108461921):0.0037536700,((S114106A_bin_26:0.0384765645,S80312B_bin_25:0.0236787239):0.0084896790,(LW2-s126575_bin_28:0.0102697001,LW1-s151714_bin_10:0.0354658637):0.0156275947):0.0046159562):0.0192288006,Laiwu-LwCeLe_bin_14:0.0281709971):0.0052013913,(F4706_bin_12:0.0085887519,(F5498_bin_13:0.0026168098,F5332_bin_58:0.0073368414):0.0067603218):0.0026923315):0.0023000398):0.0014426268,(((F5512_bin_10:0.0160657223,F5359_bin_19:0.0438569699):0.0079883458,F5309_bin_32:0.0048817464):0.0175614070,((S96308A_bin_23:0.0236741138,F5500_bin_24:0.0323587248):0.0063574686,F5494_bin_10:0.0111975953):0.0054340256):0.0044339970):0.0023988039,S53008A_bin_29:0.0205354173):0.0121904551,F4842_bin_31:0.0261053780):0.0358082136,BL-unmapped_bin_67:0.0413521506):0.0514060653):0.0381469560,(((((((QHF6-unmapped_bin_243:0.0221882552,Boar-s18_bin_2:0.0065708440):0.0030529417,Tibetan-s1400-27M_bin_8:0.0056208144):0.0036320104,Boar-s2_bin_18:0.0016516249):0.0436741324,Tibetan-s1400-32M_bin_2:0.0398329918):0.0343775212,(W4982_bin_12:0.0391581182,(((LW2-s127575_bin_30:0.0188271257,LW2-s127530_bin_1:0.0345750469):0.0162157885,W5042_bin_16:0.0261097622):0.0075424843,LW1-s151487_bin_16:0.0402383770):0.0159362432):0.0136745096):0.0134788902,S127912A_bin_33:0.0402045802):0.0562235867,((LW1-s151260_bin_35:0.0698390121,W5042_bin_8:0.0498059835):0.0205982562,(((LW1-s151760_bin_10:0.0080116748,LW1-s151250_bin_6:0.0113500456):0.0016145221,LW1-s151433_bin_16:0.0083569368):0.0388995542,LW2-s127575_bin_16:0.0619646725):0.0182880594):0.0616627828):0.0174083239):0.0117008347,((((((((((((Duroc-High4_bin_25:0.0004060760,(((W4930_bin_8:0.0067546671,(Tibetan-s3800-8M_bin_10:0.0092797832,(((Boar-s8_bin_36:0.0048069128,Boar-s14_bin_38:0.0044958583):0.0007921865,Boar-s11_bin_6:0.0039454913):0.0009414125,Boar-s19_bin_1:0.0010167318):0.0152786985):0.0044668049):0.0023680849,(LW2-s127145_bin_4:0.0057288683,Tibetan-s3800-19M_bin_7:0.0078808954):0.0028650446):0.0007195417,F4905_bin_42:0.0004099974):0.0002059879):0.0033057135,((((LW2-s127592_bin_12:0.0153238706,F5342_bin_17:0.0038081165):0.0106887373,((((W4936_bin_23:0.0211390289,(F5316_bin_33:0.0110924455,F5501_bin_32:0.0066113235):0.0021918801):0.0041686254,(F5446_bin_25:0.0146501369,Tibetan-s3800-12F_bin_19:0.0039082341):0.0020602369):0.0037104472,F5381_bin_47:0.0000010000):0.0030008180,(S53008A_bin_26:0.0184189387,LW1-s151337_bin_12:0.0004133366):0.0000010000):0.0001821664):0.0033714221,(W4950_bin_23:0.0023984058,LW1-s150822_bin_6:0.0135118210):0.0002133391):0.0002421743,S38404A_bin_78:0.0015884696):0.0033115982):0.0000023031,(((Tibetan-s3480-40M_bin_3:0.0193827035,Tibetan-s3800-53F_bin_10:0.0020185296):0.0140899792,(F5455_bin_40:0.0039771281,F4908_bin_37:0.0107816840):0.0087532292):0.0109175175,F5520_bin_38:0.0034475261):0.0035346813):0.0000010000,W4978_bin_20:0.0030251440):0.0008187760,F4675_bin_45:0.0042432096):0.0054224462,LW1-s151260_bin_27:0.0175878930):0.0008635978,F5239_bin_17:0.0002774109):0.0071438605,F5575_bin_44:0.0195792955):0.0036886521,(S21310A_bin_25:0.0040508131,F5138_bin_56:0.0227305810):0.0204058465):0.0121102725,(LW2-s127153_bin_25:0.0056708952,Duroc.SH-FCR.HF1_bin_17:0.0401376558):0.0088154525):0.0975681000,((((F5520_bin_39:0.0035743489,F4930_bin_25:0.0017992225):0.0039571958,Boar-s2_bin_34:0.0065237271):0.0047802197,(((Duroc-High6_bin_3:0.0049934256,F4675_bin_62:0.0029409561):0.0012909940,F4364_bin_29:0.0106671820):0.0078533541,(((Duroc.SH-FCR.HF3_bin_12:0.0051946887,F4962_bin_45:0.0005097444):0.0049033930,LW1-s150822_bin_25:0.0078510772):0.0088057748,F5323_bin_26:0.0160475669):0.0069308395):0.0006695268):0.0207840770,S80312B_bin_55:0.0631077960):0.0895978508):0.0397385228,LW2-s126575_bin_12:0.1319115506):0.0193486174):0.0145714975):0.0156394064,(((BL-unmapped_bin_58:0.0179280334,(F5018_bin_43:0.0047061636,Duroc-High6_bin_27:0.0045980376):0.0104083080):0.0705970169,((Duroc.SH-FCR.HF2_bin_28:0.0485728259,(Tibetan-s3800-18M_bin_13:0.0472578742,F4844_bin_25:0.0249578854):0.0259554375):0.0199805670,F4844_bin_35:0.0631420460):0.0298803493):0.0312675491,Laiwu-LwCeLe_bin_4:0.1229408489):0.0225457130):0.0109301144,(((QHF6-unmapped_bin_312:0.0375254486,F5299_bin_36:0.0696996543):0.0300157257,F5181_bin_11:0.0721784091):0.0492845347,((F5158_bin_15:0.0849360275,F5476_bin_9:0.0897100105):0.0282215053,F5440_bin_15:0.0781440005):0.0218603464):0.0391143421):0.0141405145,(((((((((((((((Tibetan-s3800-53F_bin_14:0.0364561640,Duroc.SH-FCR.LF3_bin_13:0.0079891454):0.0076661886,(Duroc.SH-FCR.HF1_bin_19:0.0384989161,F5165_bin_48:0.0483374746):0.0138017461):0.0059662445,(Boar-s22_bin_11:0.0042541648,Boar-s4_bin_10:0.0054086789):0.0097307166):0.0077778456,Boar-s35_bin_39:0.0187381042):0.0091520795,Boar-s2_bin_8:0.0036327572):0.0080147517,(Boar-s22_bin_10:0.0492889035,F5617_bin_39:0.0579899364):0.0205628989):0.0076664060,Tibetan-s3800-8M_bin_3:0.0393162340):0.0255340075,Tibetan-s3800-19M_bin_21:0.0783637119):0.0198604700,((Tibetan-s1400-2M_bin_9:0.0501300433,((Tibetan-s1004M_bin_13:0.0208648203,Tibetan-s3480-40M_bin_22:0.0184966836):0.0069232477,((((Tibetan-s3005M_bin_4:0.0148622179,S127906A_bin_32:0.0425739882):0.0083181505,F4286_bin_59:0.0137535726):0.0090588066,C4979_bin_44:0.0041315129):0.0109057249,Tibetan-s1400-55F_bin_16:0.0148365900):0.0167103282):0.0047570525):0.0065623554,((Duroc-High8_bin_31:0.0036103635,Tibetan-s1005M_bin_10:0.0198139626):0.0199372765,Tibetan-s3480-40M_bin_18:0.0000027764):0.0179843405):0.0348343681):0.0081433441,(((S60108B_bin_32:0.0049144807,Tibetan-s3800-18M_bin_10:0.0059270274):0.0045253243,I5640_bin_19:0.0063917117):0.0323592854,(Tibetan-s3480-40M_bin_2:0.0286403185,(Tibetan-s1400-58M_bin_15:0.0122911715,((Tibetan-s1400-55F_bin_2:0.0202082640,Duroc-High1_bin_33:0.0017221582):0.0038259731,(F5307_bin_37:0.0046192735,F4286_bin_14:0.0383582113):0.0273580687):0.0014385053):0.0069408701):0.0228164436):0.0394027094):0.0120688703,((((Duroc-High5_bin_28:0.0077629780,Tibetan-s3800-53F_bin_33:0.0085226196):0.0005009057,F4872_bin_56:0.0149521903):0.0180582662,((((((((((((Duroc-Low7_bin_40:0.0220178780,(F4950_bin_1:0.0186386627,C4975_bin_59:0.0312532122):0.0096237471):0.0144432404,F5157_bin_49:0.0037098354):0.0045701079,((C4982_bin_31:0.0412826818,F4679_bin_8:0.0143395600):0.0070966373,Duroc-High8_bin_15:0.0070940976):0.0128281674):0.0153443082,Duroc-Low4_bin_37:0.0215330101):0.0064999779,((F5589_bin_45:0.0203782675,F4975_bin_48:0.0242187838):0.0066122031,(Duroc.SH-FCR.HF4_bin_4:0.0149718286,F4653_bin_38:0.0239917627):0.0181958922):0.0031102868):0.0119667799,F5138_bin_22:0.0192844836):0.0018766938,(Tibetan-s3800-18M_bin_11:0.0053066241,F5606_bin_31:0.0170860217):0.0069260267):0.0040730894,Tibetan-s1400-30F_bin_11:0.0314507412):0.0026620009,Tibetan-s3480-40M_bin_23:0.0119185321):0.0235892141,Tibetan-s3480-25M_bin_19:0.0416717961):0.0095664164,(Tibetan-s3480-25M_bin_15:0.0061209091,(Duroc-High6_bin_23:0.0066489978,((Tibetan-s3800-48F_bin_9:0.0074782827,(F5032_bin_90:0.0008130088,(F4840_bin_67:0.0091806945,Tibetan-s3800-12F_bin_13:0.0107739777):0.0009011045):0.0038077848):0.0039169186,Tibetan-s1400-2M_bin_20:0.0040795956):0.0059973188):0.0080019502):0.0291699686):0.0103141651,(Tibetan-s3800-12F_bin_38:0.0852789480,Tibetan-s3800-18M_bin_19:0.0206182537):0.0101831429):0.0078047807):0.0313621976,Tibetan-s1400-38F_bin_8:0.0864731330):0.0116318401):0.0142789495,(Tibetan-s3480-3M_bin_14:0.0678746853,S108604B_bin_47:0.0695268216):0.0512827250):0.0168124275,((Boar-s2_bin_38:0.0004567644,Boar-s18_bin_7:0.0672599590):0.0106878513,BL-unmapped_bin_65:0.0234003567):0.0452921299):0.0311763520,(((((((Duroc.SH-FCR.LM3_bin_6:0.0118590119,Tibetan-s3800-18M_bin_16:0.0076919748):0.0083777780,LW1-s151260_bin_8:0.0300066906):0.0031581925,F5138_bin_23:0.0210411860):0.0033534293,S60108A_bin_13:0.0084261816):0.0090877396,((((F4905_bin_4:0.0055781506,(S53008A_bin_42:0.0005884604,Duroc-Low2_bin_44:0.0008835187):0.0251496508):0.0083753260,F5141_bin_18:0.0043193979):0.0089081583,(S46608A_bin_26:0.0227019868,F4390_bin_16:0.0044233997):0.0166841775):0.0206573465,Tibetan-s1400-30F_bin_17:0.0122879795):0.0150284797):0.0178386976,S72204A_bin_19:0.0882266446):0.0511540407,((((((((LW2-s127530_bin_17:0.0287551261,(Tibetan-s3480-29M_bin_8:0.0081092065,Boar-s14_bin_18:0.0092922027):0.0016805192):0.0148899612,Tibetan-s1400-30F_bin_14:0.0049354083):0.0023433247,((((S114106A_bin_1:0.0273780067,I5640_bin_11:0.0117899733):0.0156654582,Duroc-High8_bin_19:0.0156116076):0.0027407678,(F5107_bin_36:0.0248761645,F5457_bin_21:0.0167700629):0.0070532750):0.0047606887,(Duroc.SH-FCR.HF5_bin_3:0.0135874450,Tibetan-s3800-19M_bin_12:0.0168436430):0.0036203434):0.0049568044):0.0026814847,((((F4556_bin_46:0.0258831489,(S38404A_bin_37:0.0812853889,LW2-s127153_bin_34:0.0125430879):0.0150930059):0.0034626817,F5210_bin_43:0.0122979583):0.0035849263,F4399_bin_6:0.0028094197):0.0018285627,F4952_bin_38:0.0063453772):0.0008160360):0.0079292993,(LW1-sD151116_bin_15:0.0078409596,F5604_bin_7:0.0215271755):0.0129717117):0.0010008701,(((F5100_bin_31:0.0158975246,F5018_bin_71:0.0152446284):0.0102543590,F4690_bin_2:0.0172238742):0.0069346402,((F4993_bin_23:0.0204684329,(F5106_bin_11:0.0530667119,F5299_bin_43:0.0179690793):0.0173572339):0.0094895164,(F5179_bin_31:0.0118169298,F5141_bin_3:0.0278180219):0.0105787593):0.0190562027):0.0079003676):0.0047722146,F4975_bin_16:0.0240987277):0.0078584560,((F4840_bin_17:0.0123033272,F4903_bin_48:0.0259478309):0.0083841809,(C4950_bin_19:0.0427029218,F5447_bin_23:0.0097054985):0.0118904643):0.0089902951):0.0496266288):0.0356018096):0.0180625772,(((((((Duroc-High8_bin_29:0.0101310807,Tibetan-s3480-40M_bin_10:0.0055173614):0.0056505301,BL-unmapped_bin_135:0.0127178690):0.0059389902,(C4982_bin_22:0.0032937278,Tibetan-s3800-26F_bin_4:0.0195595538):0.0053674072):0.0056621047,LW1-sD150971_bin_31:0.0121093254):0.0035817525,Boar-s35_bin_31:0.0018591306):0.0080380891,C4975_bin_33:0.0273904567):0.0666369781,Tibetan-s602F_bin_17:0.1055017174):0.0226621567):0.0170765429):0.0138463578,((((((((((((F5572_bin_43:0.0706216889,S46608A_bin_43:0.0243774272):0.0204673995,S67912A_bin_34:0.0010584311):0.0094285380,(((S114106A_bin_12:0.0140364388,S29410A_bin_2:0.0552683752):0.0030185393,F5429_bin_27:0.0041928819):0.0083994321,(S72204A_bin_33:0.0046450732,F5608_bin_49:0.0079897364):0.0031062681):0.0115984429):0.0333815281,Laiwu-LwCeLe_bin_7:0.0574491067):0.0098464181,LW2-s127575_bin_17:0.0401885064):0.0116991565,S124310A_bin_11:0.0344294803):0.0056529077,F5058_bin_29:0.0373918228):0.0093022346,((Tibetan-s3480-3M_bin_10:0.0200340668,(Boar-s2_bin_41:0.0281962202,LW1-sD151116_bin_39:0.0343455580):0.0135816526):0.0185399092,Duroc-High1_bin_44:0.0583225262):0.0190588968):0.0084986400,F5012_bin_34:0.1195699356):0.0086570023,LW2-s126575_bin_27:0.0747438854):0.0092845453,(((((((((F5110_bin_85:0.0428190336,LW2-s127592_bin_14:0.0430610721):0.0086891049,LW2-s126610_bin_18:0.0087415375):0.0152451117,W4978_bin_4:0.0336240961):0.0092607030,Tibetan-s1400-2M_bin_14:0.0318258655):0.0093972401,((((Boar-s10_bin_46:0.0684264515,S108604B_bin_51:0.0844236337):0.0188446805,LW1-s150947_bin_27:0.0398256275):0.0194783312,Boar-s2_bin_29:0.0319764145):0.0092198426,(Tibetan-s3800-8M_bin_22:0.0129061751,S95008B_bin_13:0.0594221097):0.0117194124):0.0093101324):0.0270591811,((Boar-s4_bin_27:0.0318837581,BL-unmapped_bin_403:0.0572763465):0.0110294043,Boar-s4_bin_18:0.0281458703):0.0166384474):0.0125844363,(Boar-s2_bin_48:0.0632729945,((F4390_bin_18:0.0194914234,(F4690_bin_47:0.0110837529,Boar-s7_bin_14:0.0024636793):0.0047821828):0.0167039657,Boar-s18_bin_32:0.0529978949):0.0252862256):0.0079309023):0.0163614614,((LW1-s151246_bin_1:0.0361023764,(LW2-s127153_bin_45:0.0110103750,S53008A_bin_63:0.0105329923):0.0297819461):0.0217051790,((LW1-s151760_bin_9:0.0323559800,(LW2-s126575_bin_48:0.0528598705,LW1-s151433_bin_37:0.0326122737):0.0176872717):0.0198221325,LW1-s151087_bin_10:0.0363585800):0.0126811485):0.0092121776):0.0143495225,(((S191108A_bin_37:0.0159479268,F5300_bin_35:0.0157102063):0.0325598143,(LW1-s151070_bin_18:0.0343656510,LW1-s151103_bin_11:0.0308606371):0.0209488063):0.0132772312,LW1-s151103_bin_12:0.0452572227):0.0139741997):0.0110268631):0.0284033021,((((((LW1-s151260_bin_25:0.0387666189,QHF6-unmapped_bin_1:0.0482256440):0.0126122589,(LW1-s151714_bin_6:0.0150788763,LW1-s151250_bin_11:0.0090464465):0.0137916515):0.0314568837,(LW2-s127153_bin_5:0.0416206406,LW1-s150947_bin_15:0.0362593219):0.0206092268):0.0156857911,((S127906A_bin_15:0.0128030654,LW1-s150761_bin_29:0.0433835234):0.0124358861,(S75706A_bin_2:0.0143504751,F5421_bin_41:0.0629361199):0.0098024259):0.0381172808):0.0139038941,(C5071_bin_37:0.0639492078,Boar-s4_bin_28:0.0480480316):0.0133399407):0.0097090118,((((LW2-s127152_bin_47:0.0057858170,((Boar-s4_bin_32:0.0377667017,Tibetan-s3006F_bin_14:0.0131917488):0.0128178639,S53008A_bin_36:0.0164108736):0.0073550396):0.0057857271,C4975_bin_64:0.0381234936):0.0067136717,(LW2-s127530_bin_21:0.0242539208,(Duroc.SH-FCR.LF2_bin_15:0.0409405448,Tibetan-s1400-30F_bin_25:0.0441061005):0.0222101754):0.0101173059):0.0116744180,(F4936_bin_9:0.0501949296,QHF6-unmapped_bin_253:0.0723907739):0.0118770945):0.0313726326):0.0291874957):0.0207902697):0.0161291090,((((((((F5331_bin_7:0.0047677187,S50506B_bin_55:0.0466860153):0.0106444479,F5323_bin_44:0.0378531866):0.0091358427,F5447_bin_46:0.0078261841):0.0241007993,Boar-s18_bin_16:0.0548807512):0.0147141696,F4658_bin_20:0.0393667242):0.0506128176,(((((((((S38404A_bin_1:0.0109920093,((((F5155_bin_71:0.0220566512,Duroc.SH-FCR.HM3_bin_13:0.0243855163):0.0142284372,(Duroc-High2_bin_2:0.0235418990,F4958_bin_13:0.0231174950):0.0084899134):0.0061339781,F5345_bin_42:0.0398522340):0.0121940146,((((F4950_bin_10:0.0082691268,F5140_bin_13:0.0206834856):0.0103454451,((F4993_bin_61:0.0190538904,F5176_bin_55:0.0328699886):0.0088904704,F5111_bin_76:0.0222884978):0.0000340242):0.0062682126,F5110_bin_32:0.0081091050):0.0052481154,((F5634_bin_54:0.0105074580,((F4846_bin_9:0.0144653002,S6202B_bin_36:0.0429126956):0.0073967649,S41004B_bin_32:0.0381699661):0.0116944438):0.0055340571,C4975_bin_21:0.0144275990):0.0004894997):0.0041328307):0.0046383594):0.0013988130,(F5165_bin_24:0.0254446724,((S60108B_bin_38:0.0177698514,F5181_bin_14:0.0589578636):0.0131616368,S60108A_bin_23:0.0096691636):0.0038413136):0.0092065179):0.0059677424,((F5163_bin_21:0.0227756168,F5589_bin_39:0.0606325386):0.0193663198,S21310A_bin_47:0.0183451562):0.0018085913):0.0042831642,F4460_bin_34:0.0042188631):0.0039961701,((Tibetan-s3800-19M_bin_3:0.0124498020,Tibetan-s3800-48F_bin_17:0.0163109407):0.0018505691,(((Tibetan-s1400-38F_bin_14:0.0253328455,F5218_bin_16:0.0000010000):0.0067856843,F5138_bin_45:0.0120148569):0.0054905940,Tibetan-s3800-53F_bin_8:0.0046524931):0.0058833552):0.0073881035):0.0078909495,((S67912A_bin_11:0.0311132025,Duroc-Low1_bin_28:0.0113119936):0.0067179046,Duroc-High7_bin_10:0.0019120571):0.0029640230):0.0169358307,(S41004A_bin_34:0.0267818783,Tibetan-s1400-38F_bin_3:0.0153088840):0.0211392990):0.0374664025,(S93310B_bin_16:0.0251081346,Boar-s2_bin_7:0.0365675961):0.0336840647):0.0148586411,(((Laiwu-LwJeOb_bin_7:0.0523425596,(Laiwu-LwCeOb_bin_14:0.0478640271,Tibetan-s1400-55F_bin_14:0.0467668025):0.0329991569):0.0165670181,((Boar-s10_bin_21:0.0278779269,Tibetan-s3800-26F_bin_17:0.0396565856):0.0356826220,Duroc.SH-FCR.HF3_bin_25:0.0409170610):0.0186276269):0.0094525971,(((S108604B_bin_30:0.0336482269,F5165_bin_36:0.0237503679):0.0101610015,Duroc-Low4_bin_19:0.0199592978):0.0153831722,C4975_bin_68:0.0539694875):0.0409715284):0.0080616720):0.0160583129):0.0121052011,(((((((((Duroc.SH-FCR.LM1_bin_1:0.0052841164,((S60106B_bin_10:0.0759985954,F5163_bin_51:0.0349481529):0.0096243755,Duroc.SH-FCR.HF1_bin_11:0.0066957356):0.0064598540):0.0072856876,Duroc.SH-FCR.LF4_bin_7:0.0258869034):0.0097256405,Duroc.SH-FCR.LF3_bin_8:0.0255193453):0.0243863255,(LW2-s127145_bin_51:0.0114167015,(LW1-s151260_bin_43:0.0059273355,W5021_bin_68:0.0266990194):0.0065826330):0.0451183221):0.0155657612,(((S127906A_bin_64:0.0721255994,W4930_bin_47:0.0076557873):0.0139617772,W5021_bin_89:0.0185745774):0.0349597539,QHF6-unmapped_bin_686:0.0949765826):0.0159665103):0.0118430699,(((Boar-s7_bin_6:0.0028365653,Boar-s23_bin_33:0.0058504712):0.0149557823,(((((C5071_bin_12:0.0312989350,S142704A_bin_10:0.0660122054):0.0123148539,S28902A_bin_9:0.0210564719):0.0162372542,Duroc.SH-FCR.LM4_bin_2:0.0106498192):0.0035394159,((Duroc.SH-FCR.HF3_bin_8:0.0098160265,((C4978_bin_21:0.0200935073,(S133506B_bin_45:0.0371278673,F5163_bin_4:0.0320592988):0.0110014481):0.0076219084,I5640_bin_22:0.0296711659):0.0069653897):0.0044014167,(F5244_bin_28:0.0325876429,S136810B_bin_29:0.0321885214):0.0093221654):0.0078933926):0.0047485932,Duroc-Low1_bin_26:0.0168614115):0.0108673760):0.0493598843,(((Duroc.SH-FCR.LF5_bin_22:0.0165105278,Tibetan-s1400-55F_bin_3:0.0260722130):0.0074017024,Duroc.SH-FCR.HM5_bin_4:0.0100513836):0.0390693836,((LW2-s127530_bin_28:0.0504941361,S95008B_bin_52:0.0344660926):0.0084813964,(W4975_bin_18:0.0243936823,W4982_bin_10:0.0103718029):0.0201061250):0.0153150014):0.0113591311):0.0138414755):0.0086490078,((((Duroc.SH-FCR.HF2_bin_13:0.0079385243,((Boar-s7_bin_15:0.0088561508,Boar-s5_bin_31:0.0029787637):0.0062321999,Boar-s18_bin_12:0.0034742308):0.0125945694):0.0087331929,(((Duroc-Low7_bin_15:0.0149802044,W4930_bin_50:0.0158193949):0.0056918702,Duroc.SH-FCR.HM3_bin_4:0.0181695468):0.0064882842,Boar-s35_bin_19:0.0100395137):0.0071634298):0.0099807389,(Tibetan-s3480-16M_bin_16:0.0370163460,Tibetan-s3480-28F_bin_21:0.0383673970):0.0087445135):0.0513601303,((((Boar-s8_bin_7:0.0129088729,Boar-s13_bin_9:0.0312797625):0.0090400172,F4910_bin_10:0.0434349716):0.0060701523,((Boar-s23_bin_37:0.0024538022,(Boar-s11_bin_2:0.0118897018,Boar-s5_bin_21:0.0048912934):0.0035484630):0.0118355449,Boar-s19_bin_25:0.0221281952):0.0111809327):0.0118031693,S181206A_bin_9:0.0733564410):0.0322555304):0.0089385311):0.0154743633,(((Duroc-Low3_bin_34:0.0045742555,Duroc-Low8_bin_44:0.0340528001):0.0102572357,((F4726_bin_1:0.0650321337,Duroc-High6_bin_65:0.0314205038):0.0159525898,Duroc.SH-FCR.HF4_bin_10:0.0344032009):0.0063754506):0.0215245114,(Tibetan-s3480-28F_bin_11:0.0427006936,(Duroc-Low3_bin_6:0.0276856208,Laiwu-LwIlLe_bin_9:0.0601867170):0.0177889960):0.0142957499):0.0482091750):0.0113778952,(((S64110B_bin_19:0.0694738710,W4930_bin_60:0.0617020768):0.0148413583,Boar-s35_bin_43:0.1066358784):0.0117673595,W4930_bin_40:0.0805608234):0.0136958403):0.0195798305):0.0080099156,(((((((F4958_bin_6:0.0112505422,F4692_bin_1:0.0087737764):0.0088458603,F5173_bin_40:0.0130402280):0.0087634784,(Duroc.SH-FCR.HM1_bin_12:0.0141321309,Duroc-High4_bin_30:0.0170629944):0.0068353825):0.0265109129,(Tibetan-s3016F_bin_7:0.0078925716,Laiwu-LwJeOb_bin_1:0.0376833958):0.0243766298):0.0251914740,((W4930_bin_23:0.0462735410,Duroc-High2_bin_21:0.0612890637):0.0273509846,Duroc.SH-FCR.HF3_bin_35:0.0296881155):0.0352444850):0.0169420948,(((((((S93310B_bin_13:0.0341747260,Tibetan-s3800-18M_bin_7:0.0054556270):0.0102701003,Duroc-Low4_bin_33:0.0159815025):0.0066997028,S159812A_bin_40:0.0176821187):0.0050587934,(((S142704A_bin_33:0.0273742718,Duroc-High1_bin_49:0.0331292032):0.0122281879,S41004B_bin_47:0.0093971448):0.0065280376,S80312B_bin_44:0.0286662192):0.0074909794):0.0122498810,Tibetan-s3006F_bin_4:0.0143551899):0.0204925627,((((S60108A_bin_33:0.0056769867,S28902A_bin_35:0.0176862095):0.0108360503,((((S181206A_bin_6:0.0095435682,F4975_bin_17:0.0195662460):0.0189654828,Tibetan-s3800-26F_bin_5:0.0028884892):0.0111561902,(Laiwu-LwCeOb_bin_20:0.0155905420,C5071_bin_6:0.0138395732):0.0023938757):0.0017452298,(Tibetan-s3480-29M_bin_21:0.0130127502,(((I5640_bin_6:0.0000010000,S77806B_bin_37:0.0327880612):0.0058601199,S95008B_bin_41:0.0183362694):0.0035316186,Duroc-High3_bin_43:0.0230851151):0.0033031016):0.0049346409):0.0111402996):0.0096995014,S159812A_bin_39:0.0378597900):0.0205042894,Boar-s35_bin_29:0.0410445070):0.0111249305):0.0107649710,((Duroc-High4_bin_35:0.0210183112,Boar-s19_bin_26:0.0090831659):0.0217450704,S95008B_bin_17:0.0580396452):0.0227856504):0.0168331876):0.0120639922,((((((((F5158_bin_69:0.0166354903,BL-unmapped_bin_276:0.0602593460):0.0084554525,QHF6-unmapped_bin_216:0.0083191285):0.0547437427,(((Duroc.SH-FCR.LM1_bin_2:0.0484240054,BL-unmapped_bin_400:0.0540391600):0.0237030365,Duroc.SH-FCR.HM2_bin_8:0.0567735570):0.0121695934,(((((((S50506B_bin_56:0.0264021314,S181206A_bin_44:0.0127664826):0.0049179288,S95008B_bin_39:0.0235699813):0.0166832503,Tibetan-s3800-53F_bin_29:0.0093521166):0.0031631507,Tibetan-s3480-29M_bin_27:0.0035576965):0.0206592094,Duroc.SH-FCR.LM1_bin_12:0.0076474566):0.0064515741,Duroc-Low8_bin_52:0.0454680757):0.0113641944,Boar-s5_bin_38:0.0339691723):0.0200704785):0.0155810988):0.0082832475,(((Duroc-Low5_bin_39:0.0056772031,W4950_bin_3:0.0265707074):0.0415634636,((Boar-s14_bin_10:0.0059350687,((Boar-s35_bin_25:0.0172374772,Boar-s8_bin_49:0.0417291047):0.0103483064,Boar-s11_bin_46:0.0004790699):0.0060887278):0.0075398371,LW2-s127145_bin_32:0.0115705333):0.0363460391):0.0100421286,((((Duroc.SH-FCR.HF2_bin_19:0.0649313713,((W4950_bin_27:0.0041653188,W4930_bin_27:0.0125389296):0.0076238937,Duroc-Low7_bin_46:0.0260479373):0.0194446755):0.0217756281,Duroc.SH-FCR.HM2_bin_6:0.0858254429):0.0086335640,S80312B_bin_46:0.0777780120):0.0211851939,W4930_bin_58:0.0904775758):0.0091930593):0.0119908192):0.0081861711,((((Duroc-Low3_bin_33:0.0517493062,LW2-s127575_bin_28:0.0475465625):0.0168638129,S107802B_bin_56:0.0682176280):0.0136579486,Duroc.SH-FCR.LM1_bin_17:0.0615928563):0.0205441296,LW2-s127575_bin_4:0.0515073889):0.0112357248):0.0112147563,((((W4930_bin_5:0.0166566472,Duroc.SH-FCR.HM3_bin_17:0.0297242519):0.0305879547,(((((W4982_bin_28:0.0171477363,(LW1-s151691_bin_15:0.0026322161,Duroc-Low8_bin_10:0.0056412078):0.0065031369):0.0208349102,((LW1-s151260_bin_14:0.0182480497,(LW2-s127145_bin_6:0.0144097614,LW1-s150822_bin_14:0.0199070605):0.0036137341):0.0033719617,LW1-s150947_bin_3:0.0077975834):0.0034414752):0.0128362711,W4978_bin_26:0.0305182662):0.0045489908,LW1-s150761_bin_8:0.0300042849):0.0228619664,Boar-s19_bin_10:0.0642624849):0.0088883337):0.0149582765,(Duroc-High4_bin_10:0.0087740725,Duroc.SH-FCR.HF1_bin_4:0.0150924329):0.0396024312):0.0143996421,Boar-s5_bin_20:0.0487096591):0.0079945810):0.0098890076,(((((S95008B_bin_6:0.0063935933,F5107_bin_26:0.0039035781):0.0133330624,Duroc-High5_bin_27:0.0443238001):0.0275799796,(Duroc.SH-FCR.LF5_bin_14:0.0279615209,F5138_bin_53:0.0469278037):0.0109602312):0.0200793124,((Boar-s22_bin_19:0.0279838360,((F4952_bin_52:0.0332088297,Boar-s10_bin_47:0.0690358966):0.0055489308,((F5622_bin_6:0.0602968194,F5385_bin_53:0.0276965509):0.0089164467,Duroc-Low8_bin_38:0.0501394589):0.0114527581):0.0099293364):0.0159500480,((((Boar-s19_bin_2:0.0394589008,Duroc-High3_bin_12:0.0267333058):0.0095998890,Tibetan-s3480-3M_bin_16:0.0463921103):0.0154197018,(Duroc.SH-FCR.LM2_bin_3:0.0473811171,S95006B_bin_25:0.0533070399):0.0174111763):0.0150454299,(Tibetan-s3480-29M_bin_28:0.0267702614,Duroc-Low8_bin_47:0.0508703739):0.0197625437):0.0069438867):0.0138720935):0.0062061130,(W4930_bin_54:0.0609174841,Duroc.SH-FCR.LF3_bin_2:0.0534412088):0.0142023261):0.0088682102):0.0111635214,((((Tibetan-s3480-28F_bin_23:0.0494684359,BL-unmapped_bin_27:0.0505895950):0.0553195549,(LW1-s151433_bin_24:0.0377207902,LW1-s151103_bin_17:0.0320353393):0.0280932063):0.0109248954,F5158_bin_49:0.0612240708):0.0136470558,(((Tibetan-s3800-8M_bin_23:0.0454943646,Boar-s2_bin_24:0.0190639010):0.0087074730,Duroc-High4_bin_32:0.0283669619):0.0338102152,(((Tibetan-s3480-28F_bin_7:0.0650903853,Boar-s23_bin_10:0.0224329912):0.0322203907,F5476_bin_46:0.0576166376):0.0098082657,LW1-s151691_bin_17:0.0590115768):0.0051998385):0.0098409177):0.0093771500):0.0106750573):0.0260208910):0.0232482877):0.0153822321,((((((F5021_bin_39:0.0438181339,(S76602A_bin_49:0.0398767512,Tibetan-s1400-2M_bin_4:0.0689891529):0.0164324674):0.0112367831,((F4690_bin_89:0.0077873917,(F5434_bin_46:0.0339278606,((F5490_bin_4:0.0401684585,S127906A_bin_80:0.0362536976):0.0242423650,F5447_bin_26:0.0319012656):0.0113631817):0.0026026630):0.0114333850,F5071_bin_55:0.0187470505):0.0065617036):0.0181523044,Tibetan-s1400-32M_bin_10:0.0388501869):0.0163594398,S136810B_bin_30:0.0339865322):0.0054055826,F5284_bin_29:0.0096476820):0.0088324682,(((((F4960_bin_73:0.0435473382,Tibetan-s3800-53F_bin_23:0.0310940861):0.0112473410,C4975_bin_46:0.0267444896):0.0069786407,((S41004A_bin_52:0.0645767069,F5622_bin_31:0.0445295060):0.0215578429,(Duroc-High3_bin_42:0.0137599588,F4726_bin_22:0.0343113099):0.0234330246):0.0122444632):0.0139883203,(S108604B_bin_12:0.0216951035,F5138_bin_72:0.0286196846):0.0126887118):0.0112019222,Duroc-High1_bin_36:0.0178871460):0.0122853865):0.0758927377):0.0306478283,(((((F5299_bin_42:0.0319822545,F5336_bin_38:0.0410609375):0.0110858353,((((((S60108B_bin_21:0.0235918044,F5208_bin_35:0.0250558114):0.0226270245,(S107802B_bin_32:0.0239497952,(F5157_bin_14:0.0263106293,F4948_bin_23:0.0193399971):0.0127810049):0.0146500270):0.0075976956,(F5218_bin_29:0.0099728451,S21310A_bin_5:0.0141050746):0.0041603108):0.0057025199,(S133506B_bin_10:0.0240722195,S95008B_bin_29:0.0127238122):0.0111768336):0.0012969191,((Boar-s4_bin_19:0.0260907962,Boar-s14_bin_17:0.0069098415):0.0040483376,S77806A_bin_2:0.0186696767):0.0132561352):0.0051132723,(S181206A_bin_30:0.0360407672,S80312B_bin_16:0.0290507548):0.0069623728):0.0023872945):0.0022250379,(Boar-s23_bin_24:0.0344585195,S67912A_bin_13:0.0148175204):0.0140932211):0.0365165198,(S77806B_bin_39:0.0772120864,Duroc.SH-FCR.HF3_bin_20:0.0320318615):0.0264227280):0.0238104867,(((((((Boar-s4_bin_13:0.0041327099,Boar-s13_bin_22:0.0057767626):0.0554486971,((((Boar-s2_bin_39:0.0575673065,(Boar-s8_bin_3:0.0446973394,LW1-s151260_bin_42:0.0263309704):0.0163996431):0.0011733434,Boar-s22_bin_3:0.0048529666):0.0185635565,Tibetan-s3480-16M_bin_10:0.0282043125):0.0183488161,(Boar-s14_bin_35:0.0186219732,(F5331_bin_19:0.0360714713,F5224_bin_39:0.0078497289):0.0159898701):0.0396544900):0.0217710083):0.0098959000,Tibetan-s1400-2M_bin_23:0.0551181096):0.0071665196,((W4930_bin_45:0.0549998532,((((F4872_bin_24:0.0424910355,F4905_bin_45:0.0192702833):0.0137280543,(F5224_bin_21:0.0048078783,F5299_bin_47:0.0262916582):0.0122143626):0.0036587920,S95008B_bin_54:0.0183269825):0.0137330138,LW1-s150947_bin_33:0.0415033776):0.0307820566):0.0168192291,(W4974_bin_24:0.0214379773,(F5115_bin_4:0.0089209625,Tibetan-s3800-53F_bin_4:0.0070823921):0.0222264428):0.0252391639):0.0126176023):0.0089864758,((((W4974_bin_19:0.0036486171,W4978_bin_31:0.0141224717):0.0450010868,(W4930_bin_28:0.0558066849,(W4950_bin_16:0.0012602313,LW2-s127575_bin_34:0.0034643959):0.0198069689):0.0369875552):0.0085308004,(QHF6-unmapped_bin_211:0.0577527127,QHF6-unmapped_bin_374:0.0597621743):0.0204631744):0.0080991562,W4930_bin_38:0.1118245142):0.0101368672):0.0095627402,(((BL-unmapped_bin_319:0.0576595147,BL-unmapped_bin_312:0.0479460419):0.0194391951,Boar-s23_bin_22:0.0474013102):0.0127295499,((((Boar-s10_bin_28:0.0102385347,S50206A_bin_5:0.0359375118):0.0178099677,(S95008B_bin_40:0.0485456183,F5229_bin_15:0.0307374292):0.0288699349):0.0280977269,(Boar-s18_bin_5:0.0161152179,S60108B_bin_45:0.0539744311):0.0175466498):0.0432475658,((W4936_bin_2:0.0021072648,W5021_bin_46:0.0123392193):0.0469239959,(F4954_bin_64:0.0595224977,F5432_bin_29:0.0256556348):0.0255666512):0.0119205490):0.0123813847):0.0099936930):0.0155879321,((((F5345_bin_4:0.0319394423,((F5114_bin_10:0.0063050719,(((((F5032_bin_1:0.0483268367,S64110B_bin_7:0.0117509137):0.0036971461,Boar-s10_bin_11:0.0250769405):0.0039580752,F4924_bin_22:0.0361366764):0.0064878336,(F5210_bin_24:0.0049188510,F5158_bin_41:0.0169129800):0.0046450353):0.0072937960,((F5123_bin_16:0.0049054381,F4941_bin_36:0.0242041412):0.0083885396,F5224_bin_54:0.0153862445):0.0006315266):0.0028014844):0.0022427739,(F5533_bin_12:0.0387794817,F5071_bin_37:0.0323318350):0.0172256844):0.0096893276):0.0323921930,(QHF6-unmapped_bin_146:0.0702736898,W4975_bin_3:0.0353876294):0.0156964538):0.0123727438,((F5379_bin_63:0.0154575799,F5284_bin_47:0.0138706826):0.0315598878,(F4960_bin_20:0.0160992098,(F5316_bin_44:0.0219446732,(F5165_bin_42:0.0066257269,F5023_bin_61:0.0659903206):0.0188531608):0.0094706753):0.0209055404):0.0160633556):0.0174093977,((F5511_bin_47:0.0656982256,F5399_bin_28:0.0435113819):0.0067284607,F5385_bin_18:0.0440266201):0.0154820842):0.0358203519):0.0128751120):0.0090268053):0.0077945841,(((Boar-s14_bin_25:0.0142656731,(Duroc.SH-FCR.HF3_bin_2:0.0091280053,Boar-s10_bin_8:0.0274501591):0.0119221014):0.0045295825,((F5115_bin_62:0.0272811809,QHF6-unmapped_bin_337:0.0268450948):0.0097021840,Boar-s23_bin_28:0.0282977023):0.0126448525):0.0274354899,((((LW1-s151260_bin_30:0.0174747563,W5021_bin_69:0.0195843842):0.0107962952,S77806A_bin_8:0.0106091533):0.0113419416,Boar-s22_bin_22:0.0277131108):0.0461191546,(S76602A_bin_51:0.0181671616,Boar-s7_bin_29:0.0041681590):0.0333735597):0.0163545453):0.0078396049):0.0144577211,(((S77806A_bin_17:0.0329309281,(F5138_bin_71:0.0234994186,Duroc-High3_bin_46:0.0261152716):0.0356116625):0.0137581773,(S181206A_bin_39:0.0642168305,Boar-s35_bin_9:0.0145031841):0.0062120143):0.0162602067,((((LW1-s150947_bin_11:0.0418708859,Boar-s11_bin_32:0.0154453713):0.0141319356,(S101306A_bin_42:0.0366013817,W4982_bin_3:0.0271629733):0.0073027221):0.0037422282,Boar-s22_bin_5:0.0126044348):0.0046429062,(LW1-s151250_bin_42:0.0203062460,(S28902A_bin_50:0.0290204489,S60108B_bin_44:0.0317058292):0.0094505695):0.0136860793):0.0209177425):0.0239613694):0.0360542770,(W4930_bin_6:0.0109790566,Duroc.SH-FCR.HF2_bin_9:0.0209663909):0.0519236891):0.0309054181,((((((((F5284_bin_2:0.0046482662,F4889_bin_15:0.0358887306):0.0002107578,(((((((((((F5455_bin_45:0.0138362929,(S75706B_bin_3:0.0154079241,F4690_bin_25:0.0064135244):0.0068827174):0.0048400968,F4554_bin_1:0.0226418478):0.0022295623,S50506B_bin_28:0.0149891193):0.0106193829,(F4563_bin_33:0.0210919282,(S67912A_bin_12:0.0369880618,F4580_bin_30:0.0207353005):0.0107126901):0.0063976912):0.0029373787,F5056_bin_16:0.0072738436):0.0099667607,((Tibetan-s3800-12F_bin_4:0.0223205752,F5268_bin_15:0.0794756115):0.0139633264,(F5457_bin_5:0.0180141776,(F5103_bin_24:0.0426288852,F5509_bin_6:0.0173185809):0.0113544542):0.0029614662):0.0016476322):0.0085044021,(((F5323_bin_36:0.0154640645,F4706_bin_15:0.0190174424):0.0056653113,((Tibetan-s3480-29M_bin_7:0.0237633056,F4552_bin_22:0.0128649416):0.0051029550,F4791_bin_2:0.0116363749):0.0027197182):0.0039706783,(F5299_bin_28:0.0293855663,F4399_bin_42:0.0126921187):0.0112301127):0.0055161668):0.0032641775,F5028_bin_35:0.0040058672):0.0009058153,F5302_bin_35:0.0017087587):0.0005166395,F5449_bin_33:0.0168685716):0.0023230143,((F4856_bin_25:0.0303027341,F4650_bin_30:0.0088664029):0.0033104205,F4390_bin_58:0.0181678324):0.0053688981):0.0035923924):0.0051616618,((((((((S107802B_bin_20:0.0295128536,(F5478_bin_28:0.0126464373,F5350_bin_57:0.0263434048):0.0114518717):0.0014617771,(F5309_bin_18:0.0047548489,F5290_bin_5:0.0263785755):0.0180294699):0.0118648126,F5380_bin_30:0.0112979895):0.0134338421,S120704B_bin_21:0.0296030113):0.0110293220,F5612_bin_17:0.0143035802):0.0030753715,((F5453_bin_39:0.0177649590,F5635_bin_36:0.0165483546):0.0070231971,(F4436_bin_24:0.0285137299,(F5615_bin_7:0.0187384981,F4844_bin_23:0.0142607005):0.0175452249):0.0045141796):0.0022749051):0.0051973500,((F5520_bin_51:0.0220714326,((F5288_bin_31:0.0136980614,F4846_bin_22:0.0199368535):0.0031731506,S113504B_bin_9:0.0218128398):0.0050527819):0.0053281253,(F4983_bin_25:0.0081698974,F5617_bin_28:0.0164544108):0.0113961921):0.0028481765):0.0026438610,(F4724_bin_52:0.0340582151,(F5235_bin_7:0.0081220879,S159812A_bin_42:0.0268631309):0.0071485097):0.0074507153):0.0048931635):0.0022823810,(((F5248_bin_64:0.0121550902,F4653_bin_25:0.0145918707):0.0058147109,S6202B_bin_4:0.0111090107):0.0067534348,F5385_bin_47:0.0124891821):0.0037439405):0.0000023953,(S133506B_bin_54:0.0046807215,(F5384_bin_25:0.0243150851,F5490_bin_18:0.0054350959):0.0033721416):0.0000021922):0.0082280065,((F5379_bin_4:0.0216050813,F4331_bin_32:0.0351609553):0.0067713400,C4950_bin_30:0.0187149196):0.0043775480):0.0038749060,S101306A_bin_33:0.0077232075):0.0052228890,S38902B_bin_8:0.0195899235):0.0144918030):0.0200471522,((S136810B_bin_38:0.0165576239,F5622_bin_43:0.0221555833):0.0093978447,(S96308A_bin_10:0.0141935919,F5052_bin_26:0.0258319190):0.0070177409):0.0085447953):0.0009523366,(F4954_bin_20:0.0264441094,LW1-s151116_bin_3:0.0197214099):0.0055028918):0.0080422783,((F4390_bin_57:0.0448522546,F5356_bin_19:0.0280861759):0.0103537486,(F4726_bin_34:0.0066813141,F4950_bin_7:0.0155818937):0.0084302691):0.0046458958):0.0052321587,((F5615_bin_8:0.0323687097,W5042_bin_35:0.0081515905):0.0033078041,(F5571_bin_53:0.0471927494,LW1-s151691_bin_13:0.0203298845):0.0022109859):0.0144631731):0.0053145677,F5256_bin_5:0.0162546383):0.0073159685,S77806A_bin_39:0.0341601058):0.0110961836,W4975_bin_20:0.0326321360):0.0099717887,LW1-s151250_bin_37:0.0284272761);
