# Supplementary material for: Expanded catalog of microbial genes and metagenome-assembled genomes from the pig gut microbiome
Source: Nat Commun. 2021 Feb 17;12:1106. doi: 10.1038/s41467-021-21295-0 (PMC7889623; doi:10.1038/s41467-021-21295-0)
Supplement: Supplementary file 10 — Source Data [file 41467_2021_21295_MOESM10_ESM.zip › Source Data/Figures/Fig. 6a.treefile]

(F4580_bin_2:0.0358326812,((((((((S72204A_bin_24:0.0483333049,((F4656_bin_15:0.0289786688,F4596_bin_24:0.0024486601):0.0079153019,F5455_bin_20:0.0510865142):0.0065995243):0.0068306279,((((((((((F5447_bin_29:0.0164544829,S60108B_bin_26:0.0060526228):0.0030198219,(S95012B_bin_32:0.0168611387,S58506A_bin_3:0.0271099365):0.0059720464):0.0045900434,F5313_bin_46:0.0182005217):0.0193773680,S28902A_bin_40:0.0301749299):0.0224583910,S142704A_bin_31:0.0413630553):0.4000206681,((((F5229_bin_15:0.0450026897,S95008B_bin_40:0.0643391728):0.0351669595,Boar-s10_bin_28:0.0389588896):0.0199506197,S50206A_bin_5:0.0229018310):0.6038081867,(F5440_bin_38:0.0134137759,(F5512_bin_21:0.0349508298,F5472_bin_4:0.0043654263):0.0129209067):0.5109497087):0.2096148787):0.1409357432,(((((((((F5307_bin_8:0.0186330445,S95006B_bin_18:0.0702577597):0.0169321639,(F5186_bin_39:0.0445532775,(F4846_bin_28:0.0300689472,F4987_bin_40:0.0267276507):0.0170147129):0.0077725704):0.0044215219,F5478_bin_9:0.0206095749):0.0053673188,F5404_bin_3:0.0235705740):0.0065536926,(F5480_bin_2:0.0619190064,LW2-s126572_bin_18:0.0280891875):0.0134154705):0.0031441758,(F5018_bin_33:0.0173790479,(F5323_bin_5:0.0452256974,F5634_bin_63:0.0103615907):0.0146209041):0.0228303868):0.0071327728,(((F5302_bin_7:0.0241348258,F5288_bin_20:0.0061562527):0.0061175969,F5135_bin_4:0.0145670527):0.0084499539,(F5300_bin_17:0.0142668157,F4981_bin_37:0.0274035265):0.0082113741):0.0009953018):0.0145676747,F5380_bin_33:0.0248254536):0.0106900027,F4901_bin_24:0.0251227717):0.2218527308):0.0435736238,((F5138_bin_36:0.0674675839,F5366_bin_34:0.0667780716):0.0165185483,F5634_bin_39:0.0279068249):0.2299227652):0.0689961756,((F5046_bin_31:0.0653542544,(F5157_bin_6:0.0540522362,(F5374_bin_24:0.0346051654,F4978_bin_38:0.0602986432):0.0151464350):0.0105533737):0.0091696268,(((((((F4665_bin_15:0.0083180816,F4912_bin_9:0.0176623508):0.0033351717,((F4669_bin_19:0.0789478517,(F4364_bin_41:0.0370880495,F5399_bin_8:0.0386979580):0.0055842193):0.0136502016,F4410_bin_1:0.0181962185):0.0051989337):0.0042749552,Tibetan-s3800-26F_bin_1:0.0095637725):0.0002569979,(F4974_bin_1:0.0072073478,F5108_bin_17:0.0046434388):0.0036170262):0.0051093155,(F4595_bin_39:0.0223713072,F5224_bin_57:0.0091908776):0.0056078724):0.0052408507,(F4563_bin_2:0.0215950384,(F5229_bin_43:0.0465552382,S57008B_bin_23:0.0238145524):0.0122944397):0.0108114643):0.0067761247,(((F4840_bin_13:0.0119810001,F4726_bin_16:0.0692279237):0.0121117427,F5640_bin_23:0.0598632286):0.0040213150,(F5165_bin_44:0.0341469460,F5449_bin_16:0.0471633190):0.0161927904):0.0056217471):0.0106285114):0.1387906840):0.0835256118,F5356_bin_9:0.0643308336):0.0409775055):0.0061972746,((F5039_bin_10:0.0358942939,(S6202B_bin_45:0.0316814460,(F5224_bin_26:0.0536160036,F4724_bin_32:0.0124280927):0.0116058895):0.0140619476):0.0089338931,F5629_bin_12:0.0172669715):0.0041886375):0.0048634349,((F4675_bin_28:0.0244216331,S60108B_bin_37:0.0204044093):0.0064069925,((F5125_bin_28:0.0356206935,S133506B_bin_28:0.0263230596):0.0063976260,S159812A_bin_8:0.0255564352):0.0072578994):0.0026777869):0.0107715876,(((F5307_bin_16:0.0166659361,F5570_bin_20:0.0135502442):0.0049314903,(((F5186_bin_4:0.0498950788,S93310B_bin_21:0.0383392426):0.0064470495,F4987_bin_59:0.0301034527):0.0109081095,(F4661_bin_54:0.0319736350,(F4706_bin_26:0.0170027751,F5642_bin_3:0.0527664991):0.0073127624):0.0052069583):0.0056724783):0.0024564146,((F4460_bin_13:0.0127376351,F4390_bin_30:0.0250302382):0.0049310242,(S129704B_bin_7:0.0188593625,F5572_bin_9:0.0151722282):0.0031008133):0.0041880120):0.0001282880):0.0036771224,(((S142704B_bin_2:0.0513226616,(F5084_bin_13:0.0717430416,F4436_bin_12:0.0139700534):0.0077327511):0.0050298991,F5343_bin_41:0.0293775396):0.0075816289,(((F5298_bin_23:0.0368226599,F4888_bin_10:0.0484308113):0.0167192756,F4704_bin_21:0.0260270076):0.0100864669,C4982_bin_27:0.0137498788):0.0060421816):0.0020493230):0.0024412498,((((F5355_bin_3:0.0151704097,F4973_bin_7:0.0163544903):0.0035269005,((S95012B_bin_28:0.0272072502,S38902B_bin_25:0.0527538233):0.0064742920,S159812B_bin_28:0.0288578174):0.0055991044):0.0019738034,S127906B_bin_25:0.0539338955):0.0050017450,(F4941_bin_39:0.0225078441,F5115_bin_36:0.0214198125):0.0001952165):0.0075002529):0.0040747876,(F5617_bin_19:0.0377205296,(F5478_bin_71:0.0111331491,C4936_bin_4:0.0412261101):0.0082068003):0.0051709884):0.0071520444,S21104B_bin_39:0.0364618143);
