# Supplementary material for: Expanded catalog of microbial genes and metagenome-assembled genomes from the pig gut microbiome
Source: Nat Commun. 2021 Feb 17;12:1106. doi: 10.1038/s41467-021-21295-0 (PMC7889623; doi:10.1038/s41467-021-21295-0)
Supplement: Supplementary file 10 — Source Data [file 41467_2021_21295_MOESM10_ESM.zip › Source Data/Figures/Fig. 6c.treefile]

(S38404A_bin_26:0.2248909332,(((((((Duroc-Low4_bin_17:0.0464370210,S136810A_bin_32:0.2458330043):0.0478087227,((((F5163_bin_26:0.1004921874,F5107_bin_34:0.2288145341):0.0607284375,(F5634_bin_41:0.1619601780,F4286_bin_47:0.1418882838):0.0544663854):0.0138698624,F5205_bin_13:0.3202871644):0.0327860709,Boar-s14_bin_8:0.1645117035):0.0160351587):0.0327892899,(F4903_bin_23:0.1566160087,((((Duroc-High2_bin_3:0.0124770138,F4993_bin_5:0.1036022544):0.0579295866,((F5138_bin_30:0.0757970208,F5155_bin_59:0.2626828571):0.0342230181,F4331_bin_2:0.1040427214):0.0438975575):0.0232963516,F5165_bin_16:0.0501180176):0.0177689367,((Boar-s35_bin_10:0.0582368623,Boar-s2_bin_23:0.1021240788):0.0358217733,Boar-s11_bin_21:0.0658145580):0.0728758131):0.0435499427):0.0118071225):0.0310729595,((Tibetan-s1400-27M_bin_17:0.1802687297,F4973_bin_18:0.2532829955):0.0437226495,C4975_bin_44:0.0981463158):0.0094256495):0.0235684898,((F4364_bin_32:0.2752294798,Duroc-High3_bin_22:0.2230650656):0.0630223066,F5179_bin_43:0.1459484301):0.0492659797):0.0133998238,(Tibetan-s3800-12F_bin_20:0.2422566965,Tibetan-s3800-19M_bin_10:0.1710394869):0.0968289192):0.0530543954,((S21104A_bin_21:0.0449686741,F5570_bin_12:0.1403018674):0.0676114231,F4890_bin_5:0.1155930779):0.0380820381):0.0300064660,(F5515_bin_9:0.1110426647,(C4950_bin_1:0.0835950449,F5106_bin_39:0.1671806610):0.1031162615):0.0379185605);
