# Supplementary material for: Expanded catalog of microbial genes and metagenome-assembled genomes from the pig gut microbiome
Source: Nat Commun. 2021 Feb 17;12:1106. doi: 10.1038/s41467-021-21295-0 (PMC7889623; doi:10.1038/s41467-021-21295-0)
Supplement: Supplementary file 10 — Source Data [file 41467_2021_21295_MOESM10_ESM.zip › Source Data/Figures/Source Data.xlsx]

## Sheet: Fig. 1
ID	Population	Sex	Age	Farm	Gut location
Boar-s10	Wild Boar	male	NA	Nanchang	cecum
Boar-s11	Wild Boar	male	NA	Nanchang	feces
Boar-s13	Wild Boar	male	NA	Nanchang	cecum
Boar-s14	Wild Boar	male	NA	Nanchang	feces
Boar-s18	Wild Boar	NA	NA	Nanchang	cecum
Boar-s19	Wild Boar	NA	NA	Nanchang	feces
Boar-s22	Wild Boar	NA	NA	Nanchang	feces
Boar-s23	Wild Boar	NA	NA	Nanchang	cecum
Boar-s2	Wild Boar	male	NA	Nanchang	cecum
Boar-s35	Wild Boar	NA	NA	Nanchang	cecum
Boar-s4	Wild Boar	female	NA	Nanchang	cecum
Boar-s5	Wild Boar	female	NA	Nanchang	feces
Boar-s7	Wild Boar	female	NA	Nanchang	cecum
Boar-s8	Wild Boar	female	NA	Nanchang	feces
C4936	F6	female	240	Nanchang	cecum
C4950	F6	female	240	Nanchang	cecum
C4974	F6	female	240	Nanchang	cecum
C4975	F6	male	240	Nanchang	cecum
C4978	F6	female	240	Nanchang	cecum
C4979	F6	male	240	Nanchang	cecum
C4982	F6	female	240	Nanchang	cecum
C5039	F6	male	240	Nanchang	cecum
C5042	F6	female	240	Nanchang	cecum
C5071	F6	male	240	Nanchang	cecum
Duroc-High1	Duroc	male	161	Jiangyin	feces
Duroc-High2	Duroc	female	165	Jiangyin	feces
Duroc-High3	Duroc	female	160	Jiangyin	feces
Duroc-High4	Duroc	male	163	Jiangyin	feces
Duroc-High5	Duroc	male	167	Jiangyin	feces
Duroc-High6	Duroc	female	167	Jiangyin	feces
Duroc-High7	Duroc	male	160	Jiangyin	feces
Duroc-High8	Duroc	female	163	Jiangyin	feces
Duroc-Low1	Duroc	female	163	Jiangyin	feces
Duroc-Low2	Duroc	female	165	Jiangyin	feces
Duroc-Low3	Duroc	male	161	Jiangyin	feces
Duroc-Low4	Duroc	male	162	Jiangyin	feces
Duroc-Low5	Duroc	female	161	Jiangyin	feces
Duroc-Low6	Duroc	male	162	Jiangyin	feces
Duroc-Low7	Duroc	female	162	Jiangyin	feces
Duroc-Low8	Duroc	female	160	Jiangyin	feces
FCR.HF1	Duroc	female	154	Shahu	feces
FCR.HF2	Duroc	female	151	Shahu	feces
FCR.HF3	Duroc	female	155	Shahu	feces
FCR.HF4	Duroc	female	152	Shahu	feces
FCR.HF5	Duroc	female	154	Shahu	feces
FCR.HM1	Duroc	male	150	Shahu	feces
FCR.HM2	Duroc	male	151	Shahu	feces
FCR.HM3	Duroc	male	151	Shahu	feces
FCR.HM4	Duroc	male	160	Shahu	feces
FCR.HM5	Duroc	male	146	Shahu	feces
FCR.LF1	Duroc	female	160	Shahu	feces
FCR.LF2	Duroc	female	155	Shahu	feces
FCR.LF3	Duroc	female	154	Shahu	feces
FCR.LF4	Duroc	female	151	Shahu	feces
FCR.LF5	Duroc	female	145	Shahu	feces
FCR.LM1	Duroc	male	142	Shahu	feces
FCR.LM2	Duroc	male	145	Shahu	feces
FCR.LM3	Duroc	male	147	Shahu	feces
FCR.LM4	Duroc	male	146	Shahu	feces
FCR.LM5	Duroc	male	146	Shahu	feces
F4286	F6	female	240	Nanchang	feces
F4331	F6	male	240	Nanchang	feces
F4364	F6	female	240	Nanchang	feces
F4372	F6	female	240	Nanchang	feces
F4375	F6	male	240	Nanchang	feces
F4390	F6	female	240	Nanchang	feces
F4395	F6	male	240	Nanchang	feces
F4399	F6	male	240	Nanchang	feces
F4404	F6	female	240	Nanchang	feces
F4410	F6	female	240	Nanchang	feces
F4411	F6	male	240	Nanchang	feces
F4436	F6	female	240	Nanchang	feces
F4453	F6	male	240	Nanchang	feces
F4460	F6	female	240	Nanchang	feces
F4552	F6	female	240	Nanchang	feces
F4554	F6	female	240	Nanchang	feces
F4556	F6	female	240	Nanchang	feces
F4560	F6	female	240	Nanchang	feces
F4563	F6	male	240	Nanchang	feces
F4580	F6	female	240	Nanchang	feces
F4582	F6	female	240	Nanchang	feces
F4592	F6	female	240	Nanchang	feces
F4595	F6	male	240	Nanchang	feces
F4596	F6	female	240	Nanchang	feces
F4650	F6	female	240	Nanchang	feces
F4653	F6	male	240	Nanchang	feces
F4655	F6	male	240	Nanchang	feces
F4656	F6	female	240	Nanchang	feces
F4657	F6	male	240	Nanchang	feces
F4658	F6	female	240	Nanchang	feces
F4659	F6	male	240	Nanchang	feces
F4660	F6	female	240	Nanchang	feces
F4661	F6	male	240	Nanchang	feces
F4664	F6	female	240	Nanchang	feces
F4665	F6	male	240	Nanchang	feces
F4666	F6	female	240	Nanchang	feces
F4669	F6	male	240	Nanchang	feces
F4675	F6	male	240	Nanchang	feces
F4679	F6	male	240	Nanchang	feces
F4690	F6	female	240	Nanchang	feces
F4692	F6	female	240	Nanchang	feces
F4701	F6	male	240	Nanchang	feces
F4704	F6	female	240	Nanchang	feces
F4706	F6	female	240	Nanchang	feces
F4724	F6	female	240	Nanchang	feces
F4726	F6	female	240	Nanchang	feces
F4791	F6	male	240	Nanchang	feces
F4840	F6	female	240	Nanchang	feces
F4842	F6	female	240	Nanchang	feces
F4844	F6	female	240	Nanchang	feces
F4846	F6	female	240	Nanchang	feces
F4850	F6	female	240	Nanchang	feces
F4856	F6	female	240	Nanchang	feces
F4864	F6	female	240	Nanchang	feces
F4872	F6	female	240	Nanchang	feces
F4873	F6	male	240	Nanchang	feces
F4878	F6	female	240	Nanchang	feces
F4881	F6	male	240	Nanchang	feces
F4888	F6	female	240	Nanchang	feces
F4889	F6	male	240	Nanchang	feces
F4890	F6	female	240	Nanchang	feces
F4894	F6	female	240	Nanchang	feces
F4901	F6	male	240	Nanchang	feces
F4903	F6	male	240	Nanchang	feces
F4905	F6	male	240	Nanchang	feces
F4908	F6	female	240	Nanchang	feces
F4910	F6	female	240	Nanchang	feces
F4912	F6	female	240	Nanchang	feces
F4922	F6	female	240	Nanchang	feces
F4924	F6	female	240	Nanchang	feces
F4930	F6	female	240	Nanchang	feces
F4936	F6	female	240	Nanchang	feces
F4941	F6	male	240	Nanchang	feces
F4942	F6	female	240	Nanchang	feces
F4943	F6	male	240	Nanchang	feces
F4945	F6	male	240	Nanchang	feces
F4946	F6	female	240	Nanchang	feces
F4948	F6	female	240	Nanchang	feces
F4950	F6	female	240	Nanchang	feces
F4952	F6	female	240	Nanchang	feces
F4954	F6	female	240	Nanchang	feces
F4958	F6	female	240	Nanchang	feces
F4960	F6	female	240	Nanchang	feces
F4961	F6	male	240	Nanchang	feces
F4962	F6	female	240	Nanchang	feces
F4969	F6	male	240	Nanchang	feces
F4972	F6	female	240	Nanchang	feces
F4973	F6	male	240	Nanchang	feces
F4974	F6	female	240	Nanchang	feces
F4975	F6	male	240	Nanchang	feces
F4976	F6	female	240	Nanchang	feces
F4978	F6	female	240	Nanchang	feces
F4979	F6	male	240	Nanchang	feces
F4981	F6	male	240	Nanchang	feces
F4982	F6	female	240	Nanchang	feces
F4983	F6	male	240	Nanchang	feces
F4984	F6	female	240	Nanchang	feces
F4987	F6	male	240	Nanchang	feces
F4988	F6	female	240	Nanchang	feces
F4989	F6	male	240	Nanchang	feces
F4993	F6	male	240	Nanchang	feces
F4997	F6	male	240	Nanchang	feces
F5003	F6	male	240	Nanchang	feces
F5007	F6	male	240	Nanchang	feces
F5012	F6	female	240	Nanchang	feces
F5014	F6	female	240	Nanchang	feces
F5018	F6	female	240	Nanchang	feces
F5020	F6	female	240	Nanchang	feces
F5021	F6	male	240	Nanchang	feces
F5023	F6	male	240	Nanchang	feces
F5028	F6	female	240	Nanchang	feces
F5031	F6	male	240	Nanchang	feces
F5032	F6	female	240	Nanchang	feces
F5035	F6	male	240	Nanchang	feces
F5039	F6	male	240	Nanchang	feces
F5042	F6	female	240	Nanchang	feces
F5046	F6	female	240	Nanchang	feces
F5052	F6	female	240	Nanchang	feces
F5054	F6	female	240	Nanchang	feces
F5056	F6	female	240	Nanchang	feces
F5058	F6	female	240	Nanchang	feces
F5061	F6	male	240	Nanchang	feces
F5071	F6	male	240	Nanchang	feces
F5072	F6	female	240	Nanchang	feces
F5084	F6	female	240	Nanchang	feces
F5094	F6	female	240	Nanchang	feces
F5097	F6	male	240	Nanchang	feces
F5100	F6	female	240	Nanchang	feces
F5103	F6	male	240	Nanchang	feces
F5106	F6	female	240	Nanchang	feces
F5107	F6	male	240	Nanchang	feces
F5108	F6	female	240	Nanchang	feces
F5110	F6	female	240	Nanchang	feces
F5111	F6	male	240	Nanchang	feces
F5113	F6	male	240	Nanchang	feces
F5114	F6	female	240	Nanchang	feces
F5115	F6	male	240	Nanchang	feces
F5122	F6	female	240	Nanchang	feces
F5123	F6	male	240	Nanchang	feces
F5125	F6	male	240	Nanchang	feces
F5131	F6	male	240	Nanchang	feces
F5135	F6	male	240	Nanchang	feces
F5136	F6	female	240	Nanchang	feces
F5138	F6	female	240	Nanchang	feces
F5140	F6	female	240	Nanchang	feces
F5141	F6	male	240	Nanchang	feces
F5142	F6	female	240	Nanchang	feces
F5143	F6	male	240	Nanchang	feces
F5153	F6	male	240	Nanchang	feces
F5155	F6	male	240	Nanchang	feces
F5157	F6	male	240	Nanchang	feces
F5158	F6	female	240	Nanchang	feces
F5163	F6	male	240	Nanchang	feces
F5165	F6	male	240	Nanchang	feces
F5173	F6	male	240	Nanchang	feces
F5175	F6	male	240	Nanchang	feces
F5176	F6	female	240	Nanchang	feces
F5179	F6	male	240	Nanchang	feces
F5181	F6	male	240	Nanchang	feces
F5184	F6	female	240	Nanchang	feces
F5186	F6	female	240	Nanchang	feces
F5202	F6	female	240	Nanchang	feces
F5204	F6	female	240	Nanchang	feces
F5205	F6	male	240	Nanchang	feces
F5206	F6	female	240	Nanchang	feces
F5208	F6	female	240	Nanchang	feces
F5210	F6	female	240	Nanchang	feces
F5218	F6	female	240	Nanchang	feces
F5224	F6	female	240	Nanchang	feces
F5229	F6	male	240	Nanchang	feces
F5230	F6	female	240	Nanchang	feces
F5235	F6	male	240	Nanchang	feces
F5236	F6	female	240	Nanchang	feces
F5237	F6	male	240	Nanchang	feces
F5239	F6	male	240	Nanchang	feces
F5240	F6	female	240	Nanchang	feces
F5242	F6	female	240	Nanchang	feces
F5244	F6	female	240	Nanchang	feces
F5248	F6	female	240	Nanchang	feces
F5250	F6	female	240	Nanchang	feces
F5256	F6	female	240	Nanchang	feces
F5260	F6	female	240	Nanchang	feces
F5268	F6	female	240	Nanchang	feces
F5284	F6	female	240	Nanchang	feces
F5286	F6	female	240	Nanchang	feces
F5288	F6	female	240	Nanchang	feces
F5290	F6	female	240	Nanchang	feces
F5295	F6	male	240	Nanchang	feces
F5297	F6	male	240	Nanchang	feces
F5298	F6	female	240	Nanchang	feces
F5299	F6	male	240	Nanchang	feces
F5300	F6	female	240	Nanchang	feces
F5302	F6	female	240	Nanchang	feces
F5307	F6	male	240	Nanchang	feces
F5309	F6	male	240	Nanchang	feces
F5313	F6	male	240	Nanchang	feces
F5316	F6	female	240	Nanchang	feces
F5323	F6	male	240	Nanchang	feces
F5329	F6	male	240	Nanchang	feces
F5331	F6	male	240	Nanchang	feces
F5332	F6	female	240	Nanchang	feces
F5336	F6	female	240	Nanchang	feces
F5342	F6	female	240	Nanchang	feces
F5343	F6	male	240	Nanchang	feces
F5345	F6	male	240	Nanchang	feces
F5347	F6	male	240	Nanchang	feces
F5348	F6	female	240	Nanchang	feces
F5350	F6	female	240	Nanchang	feces
F5352	F6	female	240	Nanchang	feces
F5354	F6	female	240	Nanchang	feces
F5355	F6	male	240	Nanchang	feces
F5356	F6	female	240	Nanchang	feces
F5359	F6	male	240	Nanchang	feces
F5362	F6	female	240	Nanchang	feces
F5366	F6	female	240	Nanchang	feces
F5370	F6	female	240	Nanchang	feces
F5372	F6	female	240	Nanchang	feces
F5374	F6	female	240	Nanchang	feces
F5379	F6	male	240	Nanchang	feces
F5380	F6	female	240	Nanchang	feces
F5381	F6	male	240	Nanchang	feces
F5382	F6	female	240	Nanchang	feces
F5384	F6	female	240	Nanchang	feces
F5385	F6	male	240	Nanchang	feces
F5386	F6	female	240	Nanchang	feces
F5393	F6	male	240	Nanchang	feces
F5399	F6	male	240	Nanchang	feces
F5401	F6	male	240	Nanchang	feces
F5403	F6	male	240	Nanchang	feces
F5404	F6	female	240	Nanchang	feces
F5412	F6	female	240	Nanchang	feces
F5415	F6	male	240	Nanchang	feces
F5417	F6	male	240	Nanchang	feces
F5419	F6	male	240	Nanchang	feces
F5421	F6	male	240	Nanchang	feces
F5422	F6	female	240	Nanchang	feces
F5429	F6	male	240	Nanchang	feces
F5432	F6	female	240	Nanchang	feces
F5434	F6	female	240	Nanchang	feces
F5436	F6	female	240	Nanchang	feces
F5440	F6	female	240	Nanchang	feces
F5444	F6	female	240	Nanchang	feces
F5446	F6	female	240	Nanchang	feces
F5447	F6	male	240	Nanchang	feces
F5449	F6	male	240	Nanchang	feces
F5450	F6	female	240	Nanchang	feces
F5453	F6	male	240	Nanchang	feces
F5455	F6	male	240	Nanchang	feces
F5457	F6	male	240	Nanchang	feces
F5472	F6	female	240	Nanchang	feces
F5476	F6	female	240	Nanchang	feces
F5478	F6	female	240	Nanchang	feces
F5480	F6	female	240	Nanchang	feces
F5485	F6	male	240	Nanchang	feces
F5486	F6	female	240	Nanchang	feces
F5487	F6	male	240	Nanchang	feces
F5490	F6	female	240	Nanchang	feces
F5494	F6	female	240	Nanchang	feces
F5497	F6	male	240	Nanchang	feces
F5498	F6	female	240	Nanchang	feces
F5500	F6	female	240	Nanchang	feces
F5501	F6	male	240	Nanchang	feces
F5502	F6	female	240	Nanchang	feces
F5505	F6	male	240	Nanchang	feces
F5509	F6	male	240	Nanchang	feces
F5510	F6	female	240	Nanchang	feces
F5511	F6	male	240	Nanchang	feces
F5512	F6	female	240	Nanchang	feces
F5515	F6	male	240	Nanchang	feces
F5520	F6	female	240	Nanchang	feces
F5524	F6	female	240	Nanchang	feces
F5525	F6	male	240	Nanchang	feces
F5526	F6	female	240	Nanchang	feces
F5533	F6	male	240	Nanchang	feces
F5560	F6	female	240	Nanchang	feces
F5569	F6	male	240	Nanchang	feces
F5570	F6	female	240	Nanchang	feces
F5571	F6	male	240	Nanchang	feces
F5572	F6	female	240	Nanchang	feces
F5574	F6	female	240	Nanchang	feces
F5575	F6	male	240	Nanchang	feces
F5589	F6	male	240	Nanchang	feces
F5594	F6	female	240	Nanchang	feces
F5602	F6	female	240	Nanchang	feces
F5604	F6	female	240	Nanchang	feces
F5606	F6	female	240	Nanchang	feces
F5608	F6	female	240	Nanchang	feces
F5610	F6	female	240	Nanchang	feces
F5612	F6	female	240	Nanchang	feces
F5615	F6	male	240	Nanchang	feces
F5617	F6	male	240	Nanchang	feces
F5619	F6	male	240	Nanchang	feces
F5622	F6	female	240	Nanchang	feces
F5629	F6	male	240	Nanchang	feces
F5633	F6	male	240	Nanchang	feces
F5634	F6	female	240	Nanchang	feces
F5635	F6	male	240	Nanchang	feces
F5640	F6	female	240	Nanchang	feces
F5641	F6	male	240	Nanchang	feces
F5642	F6	female	240	Nanchang	feces
F5647	F6	male	240	Nanchang	feces
I4930	F6	female	240	Nanchang	ileum
I4978	F6	female	240	Nanchang	ileum
I5021	F6	male	240	Nanchang	ileum
I5640	F6	female	240	Nanchang	ileum
Laiwu-LwCeLe	Laiwu	male,female	300	Nanchang	cecum
Laiwu-LwCeOb	Laiwu	male,female	300	Nanchang	cecum
Laiwu-LwIlLe	Laiwu	male,female	300	Nanchang	ileum
Laiwu-LwIlOb	Laiwu	male,female	300	Nanchang	ileum
Laiwu-LwJeLe	Laiwu	male,female	300	Nanchang	jejunum
Laiwu-LwJeOb	Laiwu	male,female	300	Nanchang	jejunum
LW1-s150761	Large-White	female	30	Liangyeshan	feces
LW1-s150822	Large-White	female	30	Liangyeshan	feces
LW1-s150947	Large-White	male	30	Liangyeshan	feces
LW1-s150971	Large-White	female	30	Liangyeshan	feces
LW1-s151070	Large-White	male	30	Liangyeshan	feces
LW1-s151087	Large-White	female	30	Liangyeshan	feces
LW1-s151103	Large-White	female	30	Liangyeshan	feces
LW1-s151116	Large-White	female	30	Liangyeshan	feces
LW1-s151246	Large-White	female	30	Liangyeshan	feces
LW1-s151250	Large-White	male	30	Liangyeshan	feces
LW1-s151260	Large-White	female	30	Liangyeshan	feces
LW1-s151337	Large-White	female	30	Liangyeshan	feces
LW1-s151433	Large-White	male	30	Liangyeshan	feces
LW1-s151487	Large-White	female	30	Liangyeshan	feces
LW1-s151691	Large-White	male	30	Liangyeshan	feces
LW1-s151714	Large-White	male	30	Liangyeshan	feces
LW1-s151760	Large-White	female	30	Liangyeshan	feces
LW1-sD150971	Large-White	female	30	Liangyeshan	feces
LW1-sD151116	Large-White	female	30	Liangyeshan	feces
LW2-s126572	Large-White	male	30	Liangyeshan	feces
LW2-s126575	Large-White	male	30	Liangyeshan	feces
LW2-s126610	Large-White	male	30	Liangyeshan	feces
LW2-s127063	Large-White	male	30	Liangyeshan	feces
LW2-s127145	Large-White	male	30	Liangyeshan	feces
LW2-s127152	Large-White	female	30	Liangyeshan	feces
LW2-s127153	Large-White	female	30	Liangyeshan	feces
LW2-s127530	Large-White	male	30	Liangyeshan	feces
LW2-s127575	Large-White	female	30	Liangyeshan	feces
LW2-s127592	Large-White	female	30	Liangyeshan	feces
S101306A	Licha	female	640	Dingnan	feces
S107802B	BL	female	573	Dingnan	feces
S108604B	BL	female	570	Dingnan	feces
S113504B	BL	female	583	Dingnan	feces
S114106A	BL	female	562	Dingnan	feces
S114106B	BL	female	562	Dingnan	feces
S118306B	BL	female	564	Dingnan	feces
S120704B	BL	female	552	Dingnan	feces
S124310A	BL	female	536	Dingnan	feces
S127906A	BL	female	546	Dingnan	feces
S127906B	BL	female	546	Dingnan	feces
S127912A	BL	female	530	Dingnan	feces
S127912B	BL	female	530	Dingnan	feces
S129704B	BL	female	532	Dingnan	feces
S133204A	BL	female	540	Dingnan	feces
S133506B	BL	female	540	Dingnan	feces
S136810A	BL	female	531	Dingnan	feces
S136810B	BL	female	531	Dingnan	feces
S142704A	BL	female	581	Dingnan	feces
S142704B	BL	female	581	Dingnan	feces
S159812A	BL	female	512	Dingnan	feces
S159812B	BL	female	512	Dingnan	feces
S181206A	Licha	female	443	Dingnan	feces
S191108A	Licha	female	438	Dingnan	feces
S21104A	BL	female	383	Dingnan	feces
S21104B	BL	female	383	Dingnan	feces
S21310A	BL	female	951	Dingnan	feces
S28902A	BL	female	413	Dingnan	feces
S29410A	BL	female	386	Dingnan	feces
S31914B	BL	female	832	Dingnan	feces
S38404A	BL	female	363	Dingnan	feces
S38902B	BL	female	403	Dingnan	feces
S41004A	Licha	female	410	Dingnan	feces
S41004B	Licha	female	410	Dingnan	feces
S46608A	BL	female	755	Dingnan	feces
S46608B	BL	female	755	Dingnan	feces
S50206A	BL	female	783	Dingnan	feces
S50506B	Licha	female	758	Dingnan	feces
S53008A	Licha	female	358	Dingnan	feces
S57008B	BL	female	367	Dingnan	feces
S58506A	BL	female	722	Dingnan	feces
S60106B	Licha	female	365	Dingnan	feces
S60108A	Licha	female	365	Dingnan	feces
S60108B	Licha	female	365	Dingnan	feces
S6202B	BL	female	411	Dingnan	feces
S63506A	BL	female	689	Dingnan	feces
S63506B	BL	female	689	Dingnan	feces
S64110B	BL	female	342	Dingnan	feces
S67912A	Licha	female	687	Dingnan	feces
S71402B	BL	female	661	Dingnan	feces
S72204A	BL	female	701	Dingnan	feces
S75706A	BL	female	669	Dingnan	feces
S75706B	BL	female	669	Dingnan	feces
S76602A	Licha	female	672	Dingnan	feces
S76806B	BL	female	678	Dingnan	feces
S77806A	BL	female	354	Dingnan	feces
S77806B	BL	female	354	Dingnan	feces
S80312B	Licha	female	349	Dingnan	feces
S93310B	BL	female	618	Dingnan	feces
S95006B	BL	female	623	Dingnan	feces
S95008B	BL	female	655	Dingnan	feces
S95012B	BL	female	605	Dingnan	feces
S96308A	Licha	female	615	Dingnan	feces
Tibetan-s1004M	Tibetan	male	210	Nanchang	feces
Tibetan-s1005M	Tibetan	male	210	Nanchang	feces
Tibetan-s1400-27M	Tibetan	male	210	Ganzi-1400	feces
Tibetan-s1400-2M	Tibetan	male	210	Ganzi-1400	feces
Tibetan-s1400-30F	Tibetan	female	210	Ganzi-1400	feces
Tibetan-s1400-32M	Tibetan	male	210	Ganzi-1400	feces
Tibetan-s1400-38F	Tibetan	female	210	Ganzi-1400	feces
Tibetan-s1400-43F	Tibetan	female	210	Ganzi-1400	feces
Tibetan-s1400-55F	Tibetan	female	210	Ganzi-1400	feces
Tibetan-s1400-58M	Tibetan	male	210	Ganzi-1400	feces
Tibetan-s3005M	Tibetan	male	210	Nanchang	feces
Tibetan-s3006F	Tibetan	female	210	Nanchang	feces
Tibetan-s3016F	Tibetan	female	210	Nanchang	feces
Tibetan-s3480-16M	Tibetan	male	210	Ganzi-3480	feces
Tibetan-s3480-25M	Tibetan	male	210	Ganzi-3480	feces
Tibetan-s3480-28F	Tibetan	female	210	Ganzi-3480	feces
Tibetan-s3480-29M	Tibetan	male	210	Ganzi-3480	feces
Tibetan-s3480-3M	Tibetan	male	210	Ganzi-3480	feces
Tibetan-s3480-40M	Tibetan	male	210	Ganzi-3480	feces
Tibetan-s3800-12F	Tibetan	female	210	Ganzi-3800	feces
Tibetan-s3800-18M	Tibetan	male	210	Ganzi-3800	feces
Tibetan-s3800-19M	Tibetan	male	210	Ganzi-3800	feces
Tibetan-s3800-26F	Tibetan	female	210	Ganzi-3800	feces
Tibetan-s3800-48F	Tibetan	female	210	Ganzi-3800	feces
Tibetan-s3800-53F	Tibetan	female	210	Ganzi-3800	feces
Tibetan-s3800-8M	Tibetan	male	210	Ganzi-3800	feces
Tibetan-s602F	Tibetan	female	210	Nanchang	feces
W4930	F6	female	25	Nanchang	feces
W4936	F6	female	25	Nanchang	feces
W4950	F6	female	25	Nanchang	feces
W4974	F6	female	25	Nanchang	feces
W4975	F6	male	25	Nanchang	feces
W4978	F6	female	25	Nanchang	feces
W4982	F6	female	25	Nanchang	feces
W5007	F6	male	25	Nanchang	feces
W5021	F6	male	25	Nanchang	feces
W5042	F6	female	25	Nanchang	feces

## Sheet: Fig. 2a
SamleID	gene_num	depth
F4286	290077	14.39
F4331	370225	13.89
F4364	234991	11.25
F4372	339394	18.99
F4375	280355	13.13
F4390	273818	10.66
F4395	162154	9.25
F4399	283615	11.24
F4404	95943	11.8
F4410	262084	12.29
F4411	220930	10.08
F4436	270044	16.47
F4453	128512	8.48
F4460	261255	12.81
F4552	251785	9.75
F4554	268484	12.33
F4556	310403	12.32
F4560	235896	9.54
F4563	293361	13.13
F4580	263247	10.28
F4582	291332	15.72
F4592	216042	10.73
F4595	288989	13.01
F4596	370145	14.74
F4650	249488	11.54
F4653	322150	17.11
F4655	328981	13.34
F4656	281066	11.07
F4657	264072	11.45
F4658	278330	11.95
F4659	292651	11.36
F4660	270746	12.48
F4661	422039	18.38
F4664	201180	12.74
F4665	281094	10.84
F4666	299684	13.11
F4669	184179	7.25
F4675	232564	11.41
F4679	287223	11.9
F4690	377737	14.61
F4692	325397	13.02
F4701	194201	9.48
F4704	266680	10.92
F4706	218281	12.09
F4724	374443	13.84
F4726	455582	18.68
F4791	359654	13.21
F4840	333580	12.03
F4842	207293	10.21
F4844	248627	11.45
F4846	300504	12.4
F4850	292442	12.23
F4856	313841	13.8
F4864	183222	10.83
F4872	293708	13.5
F4873	248307	11.09
F4878	245940	10.23
F4881	257640	13.95
F4888	267647	13.1
F4889	231710	10.2
F4890	251414	10.87
F4894	208044	12.06
F4901	188144	10.77
F4903	282254	11.74
F4905	289515	14.26
F4908	308117	13
F4910	216263	10.37
F4912	209264	11.38
F4922	213724	11.12
F4924	293991	11.64
F4930	222742	11.79
F4936	213114	10.61
F4941	286961	12.75
F4942	167101	9.78
F4943	139531	10.49
F4945	186664	11.6
F4946	239976	12.29
F4948	286449	14.22
F4950	272165	12.2
F4952	263350	11.67
F4954	425479	18.16
F4958	248169	11.72
F4960	345812	18.25
F4961	191527	13.13
F4962	250602	11.59
F4969	258245	11.34
F4972	299682	11.9
F4973	264407	10.88
F4974	201817	10.5
F4975	266445	13.21
F4976	170855	12.75
F4978	236631	11.76
F4979	232889	13.38
F4981	188348	16.44
F4982	158983	10.58
F4983	294664	12.07
F4984	110284	7.61
F4987	312939	11.6
F4988	337296	15.84
F4989	209218	10.85
F4993	424441	15.71
F4997	186682	10.9
F5003	206521	11.11
F5007	77403	9.39
F5012	277525	12.23
F5014	206040	9.71
F5018	318171	13.49
F5020	25908	10.82
F5021	261833	12.82
F5023	296533	14.51
F5028	275944	11.18
F5031	282783	12.35
F5032	410707	22.54
F5035	277994	12.01
F5039	250651	12.23
F5042	212427	10.44
F5046	207438	10.23
F5052	149387	10.13
F5054	212259	9.28
F5056	265793	12.7
F5058	170467	12.48
F5061	224138	11.45
F5071	273529	11.32
F5072	250207	11.46
F5084	339725	18.81
F5094	284078	11.38
F5097	229588	13.39
F5100	212776	9.63
F5103	232629	9.96
F5106	330428	16.17
F5107	218485	10.16
F5108	212727	10.09
F5110	411784	19.44
F5111	398997	18.91
F5113	311253	15.43
F5114	221173	9
F5115	402504	21.04
F5122	232324	11.51
F5123	260842	11.68
F5125	234830	10.88
F5131	267269	11.62
F5135	199325	10.99
F5136	306635	13.57
F5138	415048	15.47
F5140	186961	10.23
F5141	341111	17.3
F5142	321100	16.91
F5143	297639	12.52
F5153	255851	11.17
F5155	381363	14.67
F5157	226460	12.06
F5158	273040	13.01
F5163	346976	17.84
F5165	357510	19.46
F5173	227251	12.3
F5175	241558	12.9
F5176	347014	13.34
F5179	293482	13.31
F5181	326722	15.17
F5184	252903	12.55
F5186	279899	14.52
F5202	272288	14.05
F5204	269814	13.3
F5205	320187	15.41
F5206	198052	10.13
F5208	249223	12.47
F5210	317707	14.69
F5218	383744	17.25
F5224	418834	20.94
F5229	250917	10.86
F5230	184827	11.41
F5235	294599	11.13
F5236	178048	9.59
F5237	84132	10.77
F5239	326032	13.33
F5240	254924	11.45
F5242	243420	11.69
F5244	275228	13.26
F5248	301035	11.49
F5250	289151	15.02
F5256	272037	12.79
F5260	293094	11.95
F5268	371480	19.42
F5284	244536	10.82
F5286	70195	10.76
F5288	272743	16.48
F5290	289196	11.4
F5295	219575	11.66
F5297	271629	11.87
F5298	241569	10.35
F5299	371850	19.07
F5300	270395	11.59
F5302	273459	11.95
F5307	280928	12.78
F5309	309977	11.97
F5313	250090	12.74
F5316	243388	11.84
F5323	210807	10.91
F5329	238185	10.28
F5331	265734	15.86
F5332	270860	11.03
F5336	349908	16.83
F5342	217594	10.43
F5343	322154	15.01
F5345	206459	8.45
F5347	153924	9.92
F5348	266001	13.72
F5350	260563	11.19
F5352	232339	12.03
F5354	277976	11.57
F5355	214712	12.13
F5356	293160	11.86
F5359	226176	10.06
F5362	204711	8.56
F5366	240256	11.12
F5370	229202	10.94
F5372	295052	11.66
F5374	211220	11.69
F5379	282999	11.61
F5380	288427	12.87
F5381	256338	12.71
F5382	201855	11.02
F5384	206480	10.67
F5385	289726	12.66
F5386	248498	12.41
F5393	271377	12.15
F5399	307727	15.49
F5401	249128	12.25
F5403	355027	15.26
F5404	291107	15.56
F5412	305639	15.78
F5415	279545	9.84
F5417	228452	11.54
F5419	248748	9.85
F5421	233564	9.35
F5422	199790	10.74
F5429	283896	14.22
F5432	293404	15.91
F5434	293414	11.97
F5436	235377	10.9
F5440	247556	12.23
F5444	234676	9.91
F5446	244936	10.22
F5447	278963	13.2
F5449	363504	17.61
F5450	181473	11.09
F5453	184126	10.68
F5455	235877	13.44
F5457	268974	12.81
F5472	164121	7.8
F5476	211015	11.71
F5478	357345	17.13
F5480	290009	14.87
F5485	263948	11.07
F5486	280880	13.25
F5487	291937	12.28
F5490	386603	15.73
F5494	205256	10.43
F5497	321869	14.32
F5498	208889	12.32
F5500	234663	10.49
F5501	234160	11.59
F5502	240813	10
F5505	249636	13.07
F5509	171817	12.13
F5510	193908	14.19
F5511	229473	10.14
F5512	244146	12.03
F5515	239060	13.02
F5520	176143	11.66
F5524	217873	10.48
F5525	199907	10.4
F5526	212082	14.96
F5533	320105	13.56
F5560	257220	15.29
F5569	305285	19.81
F5570	280927	13.35
F5571	209200	10.74
F5572	264672	11.31
F5574	230495	12.78
F5575	231360	12.38
F5589	267346	11.3
F5594	203642	12.61
F5602	122329	10.05
F5604	220845	11.97
F5606	218780	8.39
F5608	200782	10.31
F5610	322878	14.15
F5612	200115	9.57
F5615	211562	9.7
F5617	208900	11.55
F5619	189789	12.01
F5622	250342	8.78
F5629	269961	11.51
F5633	203684	12.11
F5634	389435	17.54
F5635	263474	10.46
F5640	243459	12.44
F5641	304781	13.89
F5642	223879	12.01
F5647	253146	10.06

## Sheet: Fig. 2b
range	counts
0~0.004	2744861
0.004~0.008	2659577
0.008~0.012	1742568
0.012~0.016	1249201
0.016~0.02	964382
0.02~0.024	756455
0.024~0.028	615585
0.028~0.032	517839
0.032~0.036	439807
0.036~0.04	375725
0.04~0.044	325593
0.044~0.048	285534
0.048~0.052	253471
0.052~0.056	228776
0.056~0.06	205266
0.06~0.064	187295
0.064~0.068	169791
0.068~0.072	155769
0.072~0.076	143891
0.076~0.08	133098
0.08~0.084	123805
0.084~0.088	115633
0.088~0.092	107605
0.092~0.096	101240
0.096~0.1	93980
0.1~0.104	88057
0.104~0.108	81626
0.108~0.112	76689
0.112~0.116	72890
0.116~0.12	68235
0.12~0.124	64215
0.124~0.128	60222
0.128~0.132	57266
0.132~0.136	53884
0.136~0.14	51220
0.14~0.144	48538
0.144~0.148	46340
0.148~0.152	44519
0.152~0.156	42797
0.156~0.16	41069
0.16~0.164	39388
0.164~0.168	37600
0.168~0.172	35998
0.172~0.176	34510
0.176~0.18	33061
0.18~0.184	31656
0.184~0.188	30479
0.188~0.192	29155
0.192~0.196	27837
0.196~0.2	26794
>0.2	1162588

## Sheet: Fig. 2c
Sample_percent	Sample_num	gene_num	gene_percent
0	0	17237052	100
0.2	1	17083380	99.1085
20	100	5075008	29.4424
50	250	1560007	9.05031
90	450	58243	0.337894
100	500	245	0.00142136

## Sheet: Fig. 2e
group	sample_size	dat_ave	more_half_result	less_half_result	more_ave_result	less_ave_result
Dom_cecum	12	0.118	270	17701	2733	15238
Dom_feces	427	0.079	877	2673126	68301	2605702
Dom_piglet	39	0.151	12227	66338	31180	47385
Dom_SI	8	0.172	122	48185	31523	16784
WB_cecum	8	0.225	260	12351	4301	8310
WB_feces	6	0.209	656	11132	3197	8591

## Sheet: Fig. 3a
Sample_num	Phylum	Genus	Species
0	38	705	1280
100	31	442	700
250	27	336	482
450	19	234	254
500	15	135	97
Sample_percent	Phylum	Genus	Species
0	1	1	1
20	0.815789	0.62695	0.546875
50	0.710526	0.476596	0.376563
90	0.5	0.331915	0.198437
100	0.394737	0.191489	0.0757812

## Sheet: Fig. 3b
SampleID	Gut_location	Acidimicrobiaceae_bacterium	Actinobaculum_suis	Actinomyces_graevenitzii	Actinomyces_howellii	Actinomyces_oris	Actinomyces_sp._Chiba101	Actinomyces_urogenitalis	Actinomyces_viscosus	Arcanobacterium_haemolyticum	Flaviflexus_salsibiostraticola	Mobiluncus_curtisii	Mobiluncus_mulieris	Schaalia_odontolytica	Trueperella_pyogenes	Varibaculum_cambriense	Bifidobacterium_adolescentis	Bifidobacterium_animalis	Bifidobacterium_asteroides	Bifidobacterium_bifidum	Bifidobacterium_breve	Bifidobacterium_catenulatum	Bifidobacterium_choerinum	Bifidobacterium_cuniculi	Bifidobacterium_dentium	Bifidobacterium_gallicum	Bifidobacterium_longum	Bifidobacterium_pseudocatenulatum	Bifidobacterium_pseudolongum	Bifidobacterium_thermacidophilum	Bifidobacterium_thermophilum	Gardnerella_vaginalis	Pseudoscardovia_suis	Corynebacterium_accolens	Corynebacterium_amycolatum	Corynebacterium_aurimucosum	Corynebacterium_bovis	Corynebacterium_casei	Corynebacterium_coyleae	Corynebacterium_deserti	Corynebacterium_diphtheriae	Corynebacterium_efficiens	Corynebacterium_glucuronolyticum	Corynebacterium_glutamicum	Corynebacterium_humireducens	Corynebacterium_jeikeium	Corynebacterium_lowii	Corynebacterium_marinum	Corynebacterium_matruchotii
Boar-s10	cecum	0	0	0	0	0	0	0	0	0	0	0.0239413	0.0650704	0	0.0569272	0.0553953	0.519765	0.163681	0.0137912	0.493683	1.37187	0.053931	0	0	0	0	3.54538	0	2.97973	0.0355055	1.1058	1.55074	0	0	0	0	0	0	0	0	0	0	0	0.289691	0	0	0	0	0
Boar-s11	feces	0.0994161	0	0	0	0	0	0	0	0	0	0.165744	0.169397	0	0.812175	0.0432765	0.0192506	0.669251	0.0480897	0.547848	1.58297	0	0	0	0	0	4.8793	0	2.85111	0.0149628	0.543663	5.16683	0	0	0	0	0	0.0743833	0.0880084	0	0	0	0	1.79376	0	0.0455475	0	0	0
Boar-s13	cecum	0	0	0	0	0	0	0	0	0	0	0	0.086015	0	0.0703483	0.0346505	1.69775	0.326022	0	8.47096	0.858979	0	0	0	0	0	6.40838	0	5.56657	0.443543	14.0841	3.38608	0	0	0	0	0	0	0	0	0	0	0	0.623	0	0.0409687	0	0	0
Boar-s14	feces	0	0	0	0	0	0	0	0	0	0	0.177959	0.108579	0	0.358711	0.0205495	0.389654	3.37272	0	4.80631	1.27037	0	0	0	0	0	5.29687	0	2.24856	0.186077	7.08219	3.00897	0	0	0	0	0	0.0241136	0.236587	0	0	0	0	0.998077	0	0	0	0	0
Boar-s18	cecum	0	0	0	0	0	0	0	0	0	0	0	0.0484408	0.0697239	0.0528341	0	0.359322	0.475601	0	0.739528	0.772868	0	0	0	0.594426	0	10.1278	0	1.25472	0.0607608	3.05467	7.64673	0	0	0	0	0	0	0	0	0.0191436	0	0	0.11329	0	0	0	0	0
Boar-s19	feces	0	0	0	0	0	0	0	0	0	0	0.0479916	0.0251307	0	0.121946	0	0.353926	0.532719	0	0.559785	0.972568	0	0	0	0.252159	0	10.0153	0	0.810122	0.0927904	3.00858	10.7928	0	0	0	0	0	0	0	0	0	0	0	0.282096	0	0	0	0	0
Boar-s2	cecum	0	0	0	0	0	0	0	0	0	0	0.0572854	0.220659	0	0.536341	0	1.69085	0.226959	0.0129086	2.25801	0.876887	0	0	0	0.0812807	0	5.48564	0	2.1066	0.186106	7.54436	1.88709	0	0	0	0	0	0	0	0	0	0	0	0.835546	0	0	0	0	0.106916
Boar-s22	feces	0	0	0	0	0	0	0	0	0	0	0.0856142	0	0	0.313364	0	0.148131	0.319964	0	1.07073	3.23855	0	0	0	0	0	1.70217	0	3.92393	0	0.667232	5.75989	0	0	0	0	0	0	0	0	0.0239946	0	0	0.478341	0	0	0	0	0
Boar-s23	cecum	0	0	0	0	0	0	0	0	0	0	0.0966222	0.039586	0	0.107714	0.0158804	0.472131	0.459054	0	1.03134	2.4756	0	0	0	0	0	2.15311	0	8.75654	0	1.41058	3.65922	0	0	0	0	0	0	0	0	0.0242794	0	0	0.426453	0	0.0089117	0	0	0
Boar-s35	cecum	0	0	0	0	0	0	0	0	0	0	0	0	0	0.29499	0	0.91119	1.64248	0	2.6349	0.302604	0	0	0	0.110907	0	4.09227	0	17.8884	0.0453466	6.40724	2.0528	0.546472	0	0	0	0	0	0	0	0	0	0	0.444085	0	0	0	0	0
Boar-s4	cecum	0	0	0	0	0	0	0	0	0	0	0.0541439	0.0737268	0.0204425	0.21739	0	6.48813	0.987269	0	13.732	2.51975	1.78592	0	0	0	0	24.7501	0	18.4454	3.84232	77.8087	9.36696	1.56474	0	0	0	0	0	0.062812	0	0.0561275	0	0	0.134654	0	0	0	0	0
Boar-s5	feces	0	0	0	0	0	0	0	0	0	0	0.131548	0.332987	0.0558498	1.3269	0.0331644	4.20705	1.04806	0.0661366	7.5532	1.82702	0.600451	0.0279622	0	0	0	15.1541	0	12.421	1.92663	35.2766	9.8766	0.771593	0	0.0580588	0	0.0384127	0.0706041	0.22942	0	0.0575007	0	0	3.2351	0	0.0623131	0.0121691	0	0.0503689
Boar-s7	cecum	0	0	0	0	0	0	0	0	0	0	0.127325	0	0	0.247813	0.0136337	0.282064	0.821132	0	0.769746	0.891121	0	0	0	0	0	1.86328	0	4.59307	0.0650035	3.04359	2.62639	0	0	0	0	0	0	0	0	0	0	0	0.297171	0	0	0	0	0
Boar-s8	feces	0	0	0	0	0	0.0233229	0.0215576	0	0	0.0285688	0.149192	0.171429	0	0.528841	0.0176344	0.192907	1.87636	0	1.08285	0.602856	0	0	0.144602	0	0	2.3393	0	5.69201	0	0.519748	2.9213	0	0	0.120502	0.0510653	0	0	0.212791	0	0	0	0	2.15634	0	0.103652	0	0	0.0966891
C4936	cecum	0.0466614	0.154057	0	0.102164	0	0	0.089042	0	0	0.297932	0.268933	0.947275	0.187977	6.1508	0	0.17653	0.910217	0.0783761	2.18342	0.40545	0	0	0	0	0	2.92177	0	21.4565	0.0134519	0.823087	1.80876	0	0	0.101985	1.81147	0	32.5609	10.2095	1.15543	0.333861	1.60878	0	315.978	1.53672	1.95672	0.0155289	6.77986	1.11604
C4950	cecum	0	0	0.241129	0	0	0	0	0	0	0.123177	0.0356508	0.389697	0	8.37981	0.0289144	0.0249287	2.41547	0.0267741	0.67813	0.9611	0	0	0	0	0	2.58402	0	3.08741	0.013786	1.14566	5.49572	0	0	0	0.078629	0	9.50611	0.98532	0	0.420652	0.369267	0	44.8564	0.082888	0.247998	0	0.432892	0.261078
C4974	cecum	0.0410724	0.284768	0	0	0	0	0.0288617	0	0.055655	0.418371	0.591752	0.777566	0.084921	13.6494	0.1045	0.0951557	1.2953	0.011498	1.2971	0.394662	0	0	0	0	0	1.72106	0	13.1235	0.017761	0.539232	3.7003	0.0619062	0.19416	0.167112	2.65686	0	38.4604	7.75788	0.203406	1.0615	1.85769	0.0711921	377.537	1.23666	1.29804	0	4.85857	0.415663
C4975	cecum	0	0	0	0	0	0	0	0	0	0.057406	0	0.0341488	0.037662	4.09301	0.0312607	0.272226	0.862241	0	0.604423	2.82175	0	0	0	0.321084	0	2.53515	0	77.9178	0	0.224021	2.57601	0	0	0	0.149755	0	4.10103	0.0524764	0	0.0498278	0.20412	0	18.7284	0.0789332	0	0	0.394275	0.355104
C4978	cecum	0.273389	0.0846203	0	0	0.0564135	0	0.335166	0	0.0308713	1.04528	1.39525	1.9009	0.874023	11.852	0.238711	0.336451	3.02525	0	3.60327	1.4495	0	0	0	0.160635	0	3.84417	0	17.3165	0	0.982719	4.64984	0	0	0.110595	2.15968	0.0512296	50.4452	8.31207	0	1.18827	2.22562	0	328.586	1.22417	1.56314	0	5.83766	1.06201
C4979	cecum	0.125042	0	0.105085	0	0	0	0	0	0	0.107363	0.304991	0.0950263	0.0689427	1.3758	0	0.0736988	0.34669	0	0.49592	0.263906	0	0	0	0	0	1.25056	0	2.96817	0	0.0560103	1.32344	0	0.197035	0.0356772	1.62256	0	31.9762	2.8819	0.516045	0.477617	1.30087	0	225.825	0.409936	0.571603	0	2.69839	0.198479
C4982	cecum	0.0932592	0	0	0	0	0	0.188484	0	0	0.0294801	0.232225	0.165131	0.250669	5.2475	0.0450605	0.129742	0.257434	0	0.759205	1.20058	0	0	0	0	0	1.8958	0	25.3441	0	0.0696251	85.4663	0	0	0.527677	0.0828264	0	12.8481	0.33201	0	0.788807	0	0	79.7407	0.0404123	0.489464	0	0.295147	0.506262
C5039	cecum	0.042485	0.0789006	0.107114	0	0	0	0.120513	0	0	0.0273587	0.275761	0.914251	0.31623	15.5719	0.0630758	0.070438	3.95012	0.0118935	2.8247	0.413047	0	0.0260675	0	0.224666	0	1.73458	0.0196375	14.8365	0.0127885	0.371474	1.57584	0	0	0.182836	1.82394	0.0955337	21.0181	1.81619	0	0.328885	0.628324	0	206.182	0.480319	1.50211	0.014139	1.85338	0.0679759
C5042	cecum	0	0	0	0	0	0	0.0163149	0	0	0.108506	0.340621	0.363733	0.108801	4.05236	0.0671064	0.222438	0.72373	0.0309273	11.6395	0.170994	0	0	0	0	0	1.60435	0	9.37487	0.00492951	0.787073	0.915665	0	0.161665	0.233269	0.880615	0.0384502	11.7263	2.41033	0.169364	0.492377	0.290687	0	141.658	0.685685	1.12355	0	1.59331	0.0581627
C5071	cecum	0	0	0.487191	0	0	0	0	0	0	0.0497749	0.0637988	0.232965	0.159814	1.8801	0	0.0508624	1.63501	0	1.29199	0.343909	0	0	0	0.272497	0	1.80045	0	4.27025	0	0.147181	4.87973	0	0	0.0377401	0.375437	0	3.88989	0.499365	0	0.0435699	0.220122	0	43.3618	0.157311	0	0	0.325891	0.106472
Duroc-High1	feces	0	0	0	0	0	0.100902	0	0	0	0	0.155906	0.510856	0	0.711414	0.108517	0.0072073	5.08057	0.0154816	0.0487409	0.893525	0	0	0	0	0	11.6724	0	0.131424	0	0.0968279	8.40962	0	0	0	0	0	0.200173	0	0	0	0.0378383	0	0.390573	0	0	0	0	0
Duroc-High2	feces	0	0	0	0	0	0	0	0	0	0	0.449218	1.83196	0.0513437	0.485864	0	0	5.52086	0.0695178	0.348562	0.611526	0	0	0	0.109432	0	4.44556	0	0.539684	0	0	2.15858	0	0	0.032691	0	0	0.249981	0	0	0.0402366	0	0	3.94786	0	0	0	0	0
Duroc-High3	feces	0	0	0	0	0	0	0.0397734	0	0	0	0.100023	0.317276	0	0.45058	0.0441761	0.0218152	5.78224	0.0633805	0.413669	1.42637	0	0	0	0.0997706	0	3.16688	0	2.23559	0	0.494166	4.96264	0	0	0	0.235459	0	0	0	0	0	0	0	0.0643615	0	0	0	0	0
Duroc-High4	feces	0	0	0.0743678	0	0	0	0	0	0	0	0.115877	0.738098	0	0.842998	0.0283388	0.038442	2.8956	0.0165151	0.0294614	1.45109	0	0	0	0	0	1.88557	0	0.248456	0	0.205423	2.08329	0	0	0	0	0	0.307029	0	0	0	0	0	1.01881	0	0	0	0.179134	0
Duroc-High5	feces	0	0	0	0	0	0	0	0	0	0	0.240713	0.403977	0	0.441713	0.0384859	0.0218158	3.6959	0.0977854	0.62796	2.64823	0	0	0	0.197648	0	2.38294	0	1.04867	0	0.481806	5.31785	0	0	0	0	0	0	0	0	0	0	0	0.190377	0	0	0	0	0
Duroc-High6	feces	0	0	0	0	0	0	0.475835	0	0	0	0.94799	2.12988	0.210775	1.40527	0	0.0295238	1.75536	0	0.733529	1.89492	0	0	0	0	0	1.95839	0	0.600201	0	0.194574	4.31729	0	0	0	0	0	0.14725	0	0	0	0	0	0.170795	0	0.083546	0	0	0
Duroc-High7	feces	0	0	0.0709476	0	0	0	0	0	0.103596	0	2.36859	6.3709	0.0394153	1.88185	0.605308	0.00723061	2.84165	0.100477	0.091763	4.07014	0	0	0	0.21989	0	3.01522	0	0.611115	0	0.0392075	3.18915	0	0	0.0963486	0	0	0.15366	0	0	0.0127799	0	0	0.263599	0	0.0643207	0	0.0854479	0.128641
Duroc-High8	feces	0	0	0	0	0	0	0	0	0	0	0.481094	3.33907	0.0388732	0.664919	0.0548845	0.00723393	2.2011	0.357393	0.330329	0.607085	0	0	0	0.195684	0	2.49441	0	1.81333	0	0.373064	4.63739	0	0	0	0	0	0.352519	0	0	0	0	0	0.284051	0	0.339836	0	0	0
Duroc-Low1	feces	0	0	0	0	0	0.0289867	0	0	0	0	0	0.0449194	0	1.25628	0	0.0146387	1.45814	0.106197	0.147664	0.974434	0	0	0	0.0989971	0	7.03222	0	0.276501	0	0.473896	3.76112	0	0	0	0	0	0	0	0	0	0	0	0.157543	0	0	0	0	0
Duroc-Low2	feces	0	0	0	0	0	0	0	0	0	0	1.25114	2.0514	0	0.779042	0.177216	0.15068	6.34491	0	0.411975	1.0391	0	0	0	0.233858	0	5.82272	0	1.95994	0	0.679908	7.49639	0	0	0	0	0	0.222487	0	0	0.0135917	0	0	1.71898	0	0	0	0	0
Duroc-Low3	feces	0	0	0	0	0	0	0	0	0	0	0.261638	1.33156	0	0.389581	0	0.0579709	1.37743	0.0311311	0.0628888	1.20773	0	0	0	0.238458	0	7.6215	0	0.228337	0	0.315855	6.03718	0	0	0	0	0	0	0	0	0.12956	0	0	1.45907	0	0.0530513	0	0	0
Duroc-Low4	feces	0	0	0	0	0	0	0	0	0	0	0.570508	0.551565	0	0.451409	0.0377447	0	4.00826	0.0153925	0.179297	0.954641	0	0	0	0.0969206	0	10.3832	0	0.137673	0	0.459786	7.69287	0	0	0	0	0	0	0	0	0	0	0	0.280048	0	0	0	0	0
Duroc-Low5	feces	0	0.113511	0	0	0	0	0	0	0	0	0.186396	0.736569	0	0.380029	0	0.1293	2.68456	0	0.027526	0.913047	0	0	0	0.118192	0	4.43362	0	0.526326	0	0.183145	3.47212	0	0	0	0	0	0	0	0	0	0	0	0.422284	0	0.0243409	0	0	0.00952208
Duroc-Low6	feces	0	0.920148	0	0	0	0	0	0	0	0	0.138211	0.241642	0	0.0415524	0	0	3.44095	0	0.172601	0.931623	0	0	0	0.244174	0	7.42906	0	0.389245	0	0	3.8413	0	0	0	0	0	0.294714	0	0	0	0	0	0.981942	0	0	0	0	0
Duroc-Low7	feces	0	0	0	0	0	0.10455	0	0	0	0	1.0407	1.4757	0	0.180586	0.248324	0.0298714	4.57044	0.0541758	0.215471	1.30647	0	0.0351583	0	0.223879	0	6.9827	0	1.185	0	0.217173	5.63149	0	0	0	0.036227	0	0.0383237	0	0	0	0	0	0.447987	0	0.0097216	0	0	0
Duroc-Low8	feces	0	0	0	0	0	0	0	0	0	0	0	0.196118	0	0.524406	0	0	4.40634	0.0155275	0.105413	0.795421	0	0	0	0.314478	0	7.16126	0	0.183979	0	0.342494	12.2029	0	0	0	0	0	0.0383287	0	0	0	0	0	0.163016	0	0	0	0	0
F4286	feces	0	0	0	0	0	0	0.0312535	0	0	0	0.452841	1.24354	0	0.937892	0.0359963	0.0804439	2.59825	0	1.46605	1.50362	0	0	0.0176884	0.156797	0	2.33339	0	93.4797	0	0.162692	3.16267	0.0255554	0	0.0357183	0	0	0.230369	0.0288195	0	0	0	0	0.351187	0	0	0	0.0987794	0.142324
F4331	feces	0	0	0	0	0	0	0	0	0	0	1.08094	2.76272	0	6.35263	0.142686	0.0398371	1.33343	0.093381	0.909889	0.930002	0	0	0	0.0797021	0	2.49872	0	40.4758	0	0.281893	3.09336	0	0	0	0.0528362	0.0452156	0.830935	0.115902	0	0.0224026	0	0	3.01466	0	0	0	0.132195	0.201036
F4364	feces	0	0	0	0	0	0	0	0	0	0	1.23869	2.15292	0	4.17659	0.313131	1.10263	2.3668	0.380409	1.26888	1.34915	0	0	0	0	0	8.52062	0	52.4395	0	9.3665	4.00012	0	0	0.0516144	0	0	0.905484	0.076068	0	0.0114949	0	0	5.98835	0	0.0752096	0	0	0.137432
F4372	feces	0	0	0.0730972	0	0	0.0299281	0	0	0.0589301	0	3.84923	5.02216	0.116218	3.30301	0.462018	0.018816	0.429937	0.0243493	0.0506766	0.657155	0	0	0	0.153318	0	1.79851	0	7.87117	0	0.0634001	2.45631	0	0	0	0.0615359	0	0.964252	0.0110046	0	0.214852	0.0199686	0	2.67856	0.0502543	0.0615359	0	0.201114	0.106774
F4375	feces	0	0	0.21498	0	0	0	0	0	0	0	2.66087	3.56709	0.0298583	0.714652	1.2731	0	2.37988	0.0119353	0.117735	0.89327	0	0	0	0	0	1.48134	0	4.29627	0	0.124012	2.15831	0	0	0	0	0	0.240594	0	0	0	0	0	0.92774	0	0.0157233	0	0	0.167641
F4390	feces	0	0	0	0	0	0	0.0259651	0	0	0	0.171541	0.218565	0	2.19045	0.0373623	0	3.49343	0.228549	0.657264	0.311208	0	0	0	0	0	3.4037	0	24.9266	0	0.275266	2.67709	0	0	0	0.113208	0	0.557755	0.0179695	0	0.0905272	0	0	2.69968	0	0.114859	0.0181132	0	0.616867
F4395	feces	0.0617337	0	0	0	0	0	0	0	0	0	36.2644	88.6477	0.111997	2.30847	5.17941	0	0.732888	0.0172821	2.29485	0.768138	0	0	0	0	0	1.44483	0	57.41	0	0.0375456	1.07509	0	0	0	0	0	4.36293	0	0	0.0998925	0	0	51.4285	0	0.439255	0	0.317595	1.07195
F4399	feces	0	0	0	0	0	0	0	0	0	0	1.93431	3.12116	0	3.3076	0.293122	0	2.35198	0.0286765	1.31778	1.31034	0	0	0	0	0	2.60966	0	5.09259	0	0.00880439	2.36184	0	0	0.0390231	0	0	2.23696	0	0	0.0934501	0	0	16.4631	0	0.132762	0	0.0359909	0
F4404	feces	0	0	0	0	0	0.0245225	0	0	0	0	3.79257	8.06718	0	1.61652	1.24249	0	0.956758	0	1.16289	0.0523624	0	0	0	0.0837505	0	0.778661	0	24.626	0	0	0.808131	0	0	0.0231985	0	0	0.608892	0.0178386	0	0	0	0	1.33429	0	0	0	0	0
F4410	feces	0	0	0	0	0	0	0	0	0	0	3.10971	6.1427	0	1.87998	0.769444	0	3.22327	0.0137141	1.28229	1.26778	0	0	0	0.172705	0	1.37397	0	151.615	0	0.0660487	3.05498	0	0	0.223596	0	0	1.83289	0	0	0.095112	0	0	6.77067	0	0.24651	0	0.0688486	0.0531543
F4411	feces	0	0	0	0	0	0	0	0	0	0	0.906638	2.1237	0	0.370684	0.232405	0.116714	1.54724	0	0.639894	1.24134	0	0	0	0.302666	0	1.58773	0	37.9317	0	0	3.15221	0	0	0.314443	0	0	0.647582	0.0269341	0	0.0248018	0	0	3.60093	0	0.0548612	0	0	0.0320886
F4436	feces	0	0	0	0	0	0	0.0857516	0	0	0	10.8184	23.3129	0.0698717	2.41187	2.35449	0.0107914	1.71093	0	0.22421	0.515564	0	0	0	0.410348	0	1.99638	0	17.387	0	0.091017	2.38284	0	0	0	0	0	0.892031	0.0322873	0	0.0582098	0.0227543	0	2.22179	0.0288221	0.100544	0	0.0504912	0.211246
F4453	feces	0	0	0	0	0	0	0	0	0	0	1.2625	2.15486	0	2.07218	0.538583	0.111319	1.37397	0.0365569	0.0815179	0.99203	0	0	0	0	0	1.16439	0	18.782	0	0.238354	2.09112	0	0	0	0	0	0.409805	0.0928844	0	0	0	0	2.19343	0	0.0939421	0.0217294	0	0.454013
F4460	feces	0	0	0.39876	0	0	0	0	0	0	0	0.999005	0.548419	0.0373732	5.07116	0.0596494	0.0471146	1.96616	0.0632527	1.31812	1.48078	0	0	0	0	0	3.85783	0	10.6304	0	0.0159446	4.47184	0	0	0	0	0	0.124721	0	0	0.0412252	0	0	0.382672	0.039164	0	0	0	0
F4552	feces	0	0	0.0765876	0	0	0	0	0	0	0	14.5729	33.1625	0.0251232	9.62233	1.76487	0.0316715	3.27565	0.034016	0.247198	0.574139	0	0	0	0	0	2.48333	0	45.9828	0	0.0188611	3.23297	0	0	0	0	0	0.115935	0	0	0.05366	0	0	0.606783	0	0	0	0	0.139043
F4554	feces	0	0	0.0614936	0	0	0	0	0	0	0	1.60565	3.3455	0	8.21041	0.558924	0.0556274	1.88398	0.013656	0.70246	0.360781	0	0.0299305	0	0.171974	0	1.97917	0	31.1419	0	0.393843	2.21104	0	0	0	0	0	0.195287	0.109063	0	0.0583942	0	0	1.39102	0	0	0	0	0.182523
F4556	feces	0	0	0	0	0	0	0.0639169	0	0	0.0302337	3.40668	7.1447	0.0395503	0.783561	0.784211	0.00623239	1.31508	0	0.990915	0.146892	0	0	0	0.168591	0	1.72082	0	2.01874	0	0.796284	2.69693	0	0	0	0	0	0.242398	0.118529	0	0	0	0	1.09472	0	0	0	0	0.372793
F4560	feces	0	0	0	0	0	0	0	0	0	0	1.31106	2.02666	0	0.367505	0.313964	0.0473463	1.10659	0.0339007	0.401101	0.147154	0	0	0	0.10673	0	0.850877	0	1.18506	0	0	2.05768	0	0	0	0	0	1.14692	0	0	0.0552373	0	0	6.55433	0	0.0825843	0	0.0591272	0.620498
F4563	feces	0	0	0	0	0	0	0	0	0	0	0.592713	1.24768	0.0550952	4.13174	0.0679766	0	1.74023	0	1.05938	0.457749	0	0	0	0.15657	0	2.33815	0	18.3135	0	0.230941	1.93975	0	0	0	0	0	0.0989518	0	0	0.117318	0	0	0.687534	0	0	0	0	0.322264
F4580	feces	0	0	0	0	0	0	0.170858	0	0	0	4.6349	11.7241	0.0231226	0.596579	0.635412	0	1.25618	0.0156537	1.77288	0.254497	0	0	0	0.317034	0	1.0521	0	3.62432	0	0.00961213	3.12179	0	0	0	0	0	2.9735	0	0	0.0292964	0	0	4.43226	0	0.0412435	0	0.0848955	0.0736119
F4582	feces	0	0	0	0.0765684	0	0	0	0	0	0	8.29697	17.8752	0.0244916	2.38601	0.827345	0.264943	1.8299	0.0293701	1.68538	0.273739	0	0	0	0.0616441	0	1.56807	0	11.0152	0	0.0164935	3.96623	0	0	0	0	0	0.255804	0.0293306	0	0	0.0239276	0	0.795235	0	0.039967	0	0	0.176009
F4592	feces	0	0	0	0	0	0	0.071037	0	0.133841	0	28.2494	61.0011	0.170866	2.83571	5.8154	0	1.8398	0	0.565996	0.495586	0	0	0	0.093686	0	2.16139	0	26.6673	0	0.14546	4.04314	0	0	0	0	0	0.210461	0	0	0	0	0	0.302584	0	0.137207	0	0	0.075004
F4595	feces	0	0	0.0583385	0	0	0	0.0650396	0	0	0	7.82249	17.5014	0	0.399813	1.15353	0.172657	2.41221	0	0.832007	0.201369	0	0	0	0	0	2.92486	0	15.215	0	0.0607567	2.50611	0	0	0	0	0	0.0943712	0.196261	0	0.0214863	0	0	0.646656	0	0	0	0	0.255984
F4596	feces	0	0	0	0	0	0	0	0	0.0715939	0	16.4112	36.2582	0.0544789	0.565325	3.08754	0	1.31785	0	0.18515	0.810834	0	0	0	0.137121	0	1.95989	0	1.08004	0	0.212898	2.05781	0	0	0	0	0	0	0	0	0.0526776	0	0	0.346078	0	0	0	0	0.161484
F4650	feces	0	0	0.067661	0.235033	0	0	0	0	0	0	0.470255	0.731599	0	3.94044	0	0.00699502	0.748638	0	0.532442	0.954773	0	0	0	0.189221	0	1.12978	0	6.62058	0	0.146896	3.1004	0	0	0	0.0441267	0	0.631725	0.0644302	0	0.070325	0	0	1.27769	0	0.0797433	0	0.0814895	0.386255
F4653	feces	0	0	0	0	0	0.0579378	0	0	0	0	2.99201	9.21196	0	1.57169	0.260203	0.00821804	2.89509	0	0.264029	0.317418	0	0	0	0.136184	0	0.839434	0	14.0337	0	0.0825614	2.2145	0	0	0	0	0	2.34281	0	0	0.0193126	0.0218706	0	3.86657	0	0.0739616	0	0.166947	0.0830274
F4655	feces	0	0	0	0	0	0	0	0	0	0	5.00603	11.5926	0.048184	0.34632	1.37515	0	1.68241	0	0.74371	0.822348	0	0	0	0.261775	0	1.40536	0	4.84139	0	0.00743622	3.25153	0	0	0	0	0	0.780024	0	0	0.0463046	0	0	1.46326	0	0	0	0.0656775	0
F4656	feces	0	0	0.0656732	0	0	0	0	0	0	0	3.72178	7.30085	0.0364851	2.34437	0.601947	0.0271581	1.46905	0	0.60209	0.493012	0	0	0	0	0	2.31284	0	4.59035	0	0	3.08204	0	0	0	0	0	0.0817092	0	0	0	0	0	0.297376	0	0.143524	0	0	0.295571
F4657	feces	0	0	0	0	0	0	0	0	0	0	5.90315	12.1164	0.0340938	0.835212	0.762023	0.111273	1.05633	0	1.25686	0.360049	0	0	0	0.552031	0	1.20629	0	1.63196	0	0.0204563	3.37272	0	0	0.0475393	0.0755662	0	0	0.0229092	0	0	0	0	1.22563	0	0	0	0	0.0272935
F4658	feces	0	0	0	0	0	0	0	0	0	0	0.0405811	0.142098	0	0.360211	0	0	1.82138	0.0135452	0.438481	0.644925	0	0	0	0	0	1.9782	0	3.48402	0	0.132423	2.39105	0	0	0	0	0	0.027274	0.0278784	0	0	0	0	0.061743	0	0	0	0	0
F4659	feces	0	0	0	0	0	0	0	0	0	0	5.43953	12.5578	0	1.6052	0.701939	0.0383894	0.898244	0.438001	0.113423	0.512018	0	0	0	0	0	3.03967	0	3.91443	0	0	2.80165	0	0	0	0	0	0.0979017	0	0	0	0.0347613	0	0.116262	0	0	0	0	0.0757375
F4660	feces	0	0	0	0	0	0	0	0	0	0	3.61301	7.82006	0.0529676	3.04587	0.747099	0.0617983	1.2966	0.0266248	0.973772	0.364508	0	0.0369071	0	0	0	2.58315	0	7.59462	0	0.143866	3.1205	0	0	0	0	0	0	0.0180495	0	0	0	0	1.06625	0	0	0	0.0721979	0.492638
F4661	feces	0	0	0.0379251	0	0	0	0	0	0	0	0.868462	1.99072	0	0.305788	0.364032	0	0.87538	0.0336886	0.566443	0.204072	0	0	0	0.0530309	0	1.86278	0	5.51318	0	0.00517161	2.47382	0	0	0	0	0	0	0	0	0.0790511	0.0154892	0	0.252186	0	0	0	0	0.314097
F4664	feces	0	0	0	0	0	0	0	0	0	0	2.06811	4.48361	0	0.512918	0.38174	0	1.80045	0.0497864	0.296678	0.0242725	0	0	0	0.190677	0	0.993069	0	2.43555	0	0	6.78545	0	0	0	0	0	0	0	0	0	0	0	0.299833	0	0	0	0	0.18857
F4665	feces	0	0	0	0	0	0	0	0	0	0	7.59239	16.22	0.0752862	2.92271	0.683399	0.0280201	2.48626	0.0150471	0.684585	0.426292	0	0	0	0.0947458	0	2.25823	0	27.6474	0	0.288983	2.38794	0	0	0	0	0	0.104059	0	0	0.143812	0	0	1.02986	0	0	0	0.119376	0.293521
F4666	feces	0	0	0	0	0	0	0	0	0	0	0.62186	2.76965	0	0.723676	0.230432	0	0.9455	0.0121421	0.211511	0.328472	0	0	0	0	0	1.90391	0	1.40779	0	0.11277	2.34711	0	0	0.0371259	0	0	0	0.0336626	0	0	0	0	0.22116	0	0.0147171	0	0	0.125736
F4669	feces	0	0	0	0	0	0	0	0	0	0	0.497014	1.26828	0	0.785607	0.134284	0.00982467	2.96594	0.171264	0.52774	0.706998	0	0	0	0.298779	0	1.43465	0	5.44087	0	0.128679	3.55237	0	0	0	0	0	0	0.213727	0	0	0	0	1.37227	0	0	0	0	0
F4675	feces	0	0	0.190996	0	0	0	0	0	0	0	0.53902	1.13435	0	0.147493	0.309612	0	2.55114	0.0141383	0.215879	0.856955	0	0.0309876	0	0	0	0.897668	0	10.1624	0	0	1.81534	0	0	0	0	0	0	0	0	0	0	0	0.150214	0	0	0	0	0.092789
F4679	feces	0	0	0	0	0	0	0	0	0	0	66.0578	155.392	0.273189	3.27919	10.9864	0.0508378	3.4684	0	0.917523	1.02695	0	0	0	0	0	2.73802	0	4.71337	0	0.270537	4.05099	0	0	0	0	0	0.0497164	0	0	0	0	0	0.274564	0	0.0539475	0	0	0.316329
F4690	feces	0	0	0.0526867	0	0	0	0.0398775	0	0	0	0.222297	0.384175	0	2.04284	0.0489568	0.019009	1.2798	1.75504	0.46935	0.75745	0	0.0162188	0	0.147344	0	2.39779	0	3.71502	0	0.0193998	3.78127	0	0	0	0	0	0.195329	0.0269978	0	0	0	0	0.344279	0	0.0154137	0	0	0.0550209
F4692	feces	0	0	0.0575451	0	0	0	0	0	0	0	1.95645	6.15837	0	0.978197	0.443486	0	2.57477	0.0127792	1.05017	0.255694	0	0	0	0.391544	0	0.913192	0	11.4321	0	0.126534	1.64405	0	0	0	0	0	0.922555	0	0	0	0	0	0.631994	0	0	0	0	0.0157723
F4701	feces	0	0	0	0.132467	0	0	0	0	0	0	2.751	5.25276	0.0250187	2.24932	0.550499	0.0315398	0.617513	0	0.383103	0.167172	0	0	0	0	0	0.884737	0	20.986	0	0	1.77493	0	0	0	0.125844	0	1.41023	0.0883569	0	0.062271	0.041396	0	2.39717	0	0	0	0.0850297	0.2564
F4704	feces	0	0	0.263155	0	0	0	0	0	0.0707176	0	30.7513	62.2964	0.189359	4.18839	5.51304	0.0339108	1.74699	0.0639515	0.797252	0.356612	0	0	0	0.183986	0	1.49443	0	38.4176	0	0	3.33625	0	0	0	0.108551	0	0.131171	0	0	0.0712107	0	0	0.276287	0	0	0	0	0.246708
F4706	feces	0	0	0	0	0	0	0	0	0	0	21.9857	47.1008	0.0339386	0.853367	4.55592	0.0252626	1.40417	0	8.13641	0.240442	0	0	0	0.0854217	0	1.08778	0	23.207	0	0	1.80991	0	0	0	0	0	0	0.0812884	0	0	0	0	1.05376	0	0.0178719	0	0	0.138144
F4724	feces	0	0	0.112499	0	0	0	0.0596393	0	0	0	0.261827	0.125409	0.0369034	4.39638	1.28008	0	1.68054	0	1.43746	0.520735	0	0	0	0.0786542	0	3.07713	0.0644528	17.9272	0	0	3.43757	0	0	0	0	0	0.995759	0.0401977	0	0.198744	0	0	4.36451	0	0.0437316	0	0.0313554	0.139443
F4726	feces	0	0.0492874	0	0	0	0	0	0.110897	0	0	5.08548	9.79971	0.162498	1.1891	0.93803	0.21012	2.24723	0.0167166	0.976334	1.02506	0	0	0	0.578918	0	2.20164	0	16.5147	0	0.0880274	5.0651	0	0	0.045496	0.0284872	0	0.403432	0.0538682	0	0.051488	0.0204283	0	2.60975	0	0	0	0	0.0538457
F4791	feces	0	0	0	0	0	0	0.0440349	0	0	0.0297201	1.11487	1.76925	0	5.6191	0	0.00601479	1.84736	0.0258401	1.17003	0.510776	0	0	0	0	0	2.00885	0	23.9275	0	0.00548236	1.72245	0	0.436346	0	0.0979552	0	14.3071	0.081686	0	0.223595	0.299806	0	369.599	0.119995	0.570739	0	0.671675	0.497684
F4840	feces	0	0	0	0	0	0	0	0	0	0	5.90324	14.1381	0	2.42096	0.842597	0.00626312	1.53893	0	0.710287	0.368967	0	0	0	0.0847113	0	2.0131	0	9.08342	0	0	2.16669	0	0	0	0	0.0504845	0.931928	0.0276896	0	0.136708	0	0	8.81069	0	0.00815329	0	0.298761	0.289021
F4842	feces	0	0	0.0719539	0	0	0	0	0	0	0	0.0252604	0.0592532	0.0236032	2.88478	0	0	1.83798	0.015979	0.614934	0.638964	0	0	0	0	0	1.56966	0	9.19485	0	0.053878	1.75432	0	0	0.0511741	0.0877054	0	1.77632	0.0238881	0	0.12671	0.0390539	0	10.277	0	0.0537212	0	0.166879	0.0719539
F4844	feces	0	0	1.44597	0	0	0	0	0	0	0	0.0926419	0.716575	0	7.35935	0	0.0259982	3.5425	0	0.680265	0.501467	0	0	0	0.087909	0	4.92561	0	10.4396	0	0.406368	4.44913	0	0	0.0827395	0.135263	0.249357	20.4419	0	0	0.254316	0.0964334	0	48.6263	0	0.15456	0	0.297242	0
F4846	feces	0	0	0	0	0	0	0	0	0	0	7.10085	15.2739	0.0198065	0.363931	0.880222	0.0248446	1.0275	0	2.43665	0.151312	0	0	0	0.168859	0	3.68038	0	3.32824	0	0	5.23967	0	0	0.0642753	0	0	1.78875	0.0655835	0	0	0	0	3.84164	0.0415111	0	0	0.14544	0.153202
F4850	feces	0	0	0	0.102089	0	0	0.0550093	0	0	0.0300263	6.4948	10.4266	0.0712174	2.37661	0.913711	0	4.73425	0.0130531	0.976888	0.548328	0	0	0	0	0	1.70167	0	7.21318	0	0.443622	3.87968	0	0	0.0399115	0	0	5.27499	0.107462	0	0.0479907	0	0	35.9216	0.0404103	0.0996358	0	0.0499922	0.118095
F4856	feces	0	0	0.247795	0	0	0	0	0	0.0266359	0	0.0441842	0.0659135	0	12.5147	0	0.0554343	2.3078	0.0440228	1.24901	0.539351	0	0	0	0.0692986	0	2.01861	0	14.4843	0	0.871219	2.98263	0	0	0	0	0	0.322606	0	0	0	0	0	1.27305	0	0	0	0	0
F4864	feces	0	0	0	0	0	0	0	0	0	0	7.94503	14.7235	0	1.34947	1.71976	0	0.953194	0.0442935	1.87402	0.222654	0	0.03236	0	0	0	3.58461	0	29.1027	0	0.107895	1.33409	0	0	0.0365668	0	0.0527406	1.19792	0	0	0.0334019	0	0	5.8415	0	0.0496382	0	0	0.419061
F4872	feces	0	0	0	0	0	0	0	0	0	0	8.21712	15.4735	0.0302888	4.4519	1.69453	0	1.27716	0.0242147	0.83486	0.156478	0	0	0	0.0762354	0	1.9019	0	0.505177	0	0.349178	2.40027	0	0	0	0	0	0.651359	0	0	0.00982071	0	0	6.15887	0	0.0318999	0	0	0.138396
F4873	feces	0	0.186559	0	0	0	0	0.211769	0	0	0	2.31201	5.63744	0	1.22487	0.295694	0.0292972	2.415	0.0281219	1.17581	0.140407	0	0	0	0.19624	0	3.07042	0	45.5022	0	0.418129	2.67106	0	0	0	0.117385	0	5.15738	0.123237	0	0.153569	0.0687321	0	19.2586	0	0.0746235	0	0	0.0562259
F4878	feces	0	0	0	0	0	0	0	0	0	0	0.491992	1.56498	0	28.3505	0.181634	0	1.74575	0.0788034	0.961486	0.50399	0	0	0	0	0	2.85919	0	2.14467	0	0	1.61386	0	0	0	0	0.056299	0.722124	0	0	0.0342403	0	0	4.2079	0	0.0836442	0	0.0791229	0.128035
F4881	feces	0	0	0	0	0	0	0	0	0	0	17.1003	40.8918	0	7.28293	2.85981	0.011014	0.810752	0.0599991	0.0484824	0.165373	0	0	0	0.151116	0	1.97188	0	1.75809	0	0	1.15152	0	0	0	0.0408985	0	0.212757	0.0201717	0	0	0	0.0742989	1.51075	0	0.017113	0	0	0.0664507
F4888	feces	0	0.143078	0	0	0	0	0	0	0	0	2.84702	6.75678	0	8.00149	0.724977	0.016783	1.63912	0	1.13214	1.63928	0	0	0	0.229167	0	3.66024	0	3.3773	0	0.014899	2.48086	0	0	0.0688084	0	0.0455248	0.554703	0	0	0.126838	0.088953	0	3.46674	0.112674	0.00735229	0	0.175736	0
F4889	feces	0	0	0	0	0	0	0.19488	0	0.203087	0.0355246	24.9526	57.5437	0.252775	1.27411	5.43613	0.00708736	0.238085	0.0617736	0.499901	0.806057	0	0	0	0.097241	0	1.16667	0	6.76444	0	0	1.75374	0	0	0	0	0	4.24348	0.0259603	0	0.240291	0.0377449	0	19.3078	0	0	0	0.251265	0.0426934
F4890	feces	0	0	0	0	0	0	0	0	0	0	0	0.114655	0	9.66598	0	0.0605105	1.55002	0	1.06919	0.691577	0	0	0	0	0	5.33628	0	17.2938	0	0.134132	3.36203	0	0	0	0	0.0580028	0.438979	0.0201323	0	0.222999	0.141191	0	1.91287	0	0	0	0.114577	0.251159
F4894	feces	0	0.0802619	0	0	0	0	0	0	0	0	1.17666	3.2696	0	3.18271	0.298519	0	0.369532	0.0272221	0.115694	0.282339	0	0	0	0	0	1.35518	0	0.311741	0	0	4.07533	0	0	0	0	0	0.0345153	0	0	0.0315121	0.0332664	0	0.672184	0.0421375	0	0	0	0
F4901	feces	0	0.0874311	0	0	0	0	0.212366	0	0	0	5.15364	9.01455	0.139888	0.789728	0.716998	0	0.77973	0	0.770891	0.123757	0	0	0	0.280076	0	1.05309	0	1.78791	0	0	1.3055	0	0	0	0	0	0.794731	0.0850524	0	0.102981	0.0362379	0	7.97523	0.137704	0	0	0.235257	0.139616
F4903	feces	0	0.400852	0	0	0	0	0	0	0	0	10.6726	28.4665	0.0340117	0.920138	2.48156	0	0.788228	0.027191	2.47705	2.00201	0	0	0	0.256817	0	6.59746	0	0.779437	0	0	3.11325	0	0	0	0.0706396	0	1.26199	0.0518061	0	0.176445	0.199371	0	11.3796	0.168358	0	0	0.259713	0.0252537
F4905	feces	0	0.126166	0.0481725	0	0	0	0.0328449	0	0	0	0.88598	1.70264	0	1.28656	0.221596	0	1.97657	0.0106978	1.25559	0.572487	0	0	0	0.202079	0	1.3911	0	6.0879	0	0.00674169	4.07648	0	0	0	0	0	0.767826	0.0220179	0	0.232848	0.130731	0	2.77285	0.0331186	0	0	0	0.0661882
F4908	feces	0	0	0.0553177	0	0	0	0	0	0	0	0.251264	0.398341	0	0.757509	0	0.0228758	0.899873	0	2.30677	0.230068	0	0	0	0	0	2.33994	0	4.41832	0	0	3.08292	0	0	0	0	0	1.4465	0.111455	0	0.0384055	0.0600489	0	8.93259	0	0.108661	0	0	0.218721
F4910	feces	0	0.275211	0.0700536	0	0	0	0	0	0	0	5.14891	10.2033	0	0.898848	0.893634	0	1.49374	0.062228	0.722584	0.262668	0	0	0	0	0	2.28175	0	8.38991	0	0.182721	0.935779	0	0	0.15834	0.0456871	0.0555714	10.1731	0.30213	0	0.906396	1.25474	0	71.9556	0.385295	0.0764716	0	1.0891	0.936083
F4912	feces	0	0	0.19261	0	0	0	0	0	0	0	3.64653	7.41757	0	2.78773	0.449562	0.00654328	1.89278	0	1.50088	0.547753	0	0	0	0.0897761	0	0.872138	0	6.43131	0	0.00898522	1.66584	0	0	0	0.0751723	0	1.34325	0	0	0.274393	0.0696946	0	7.99675	0.13242	0	0	0.352715	0.0916957
F4922	feces	0	0	0	0	0	0	0.0442309	0	0	0	44.7868	103.251	0.0933601	3.40846	6.03205	0	1.01599	0.0144063	0.530682	0.374321	0	0	0	0	0	1.82512	0	7.39379	0	0.0447861	3.93133	0	0	0.130517	0	0	1.70941	0.0296506	0	0.0433355	0	0	7.19887	0	0	0	0.144647	0.274153
F4924	feces	0	0	0	0	0	0	0	0	0	0	8.65083	17.6686	0.0884986	1.77668	1.83633	0	1.89463	0	0.303158	1.55876	0	0	0	0.343949	0	1.13013	0	2.34913	0	0.0262863	4.50353	0	0	0	0	0	1.05485	0	0	0.0637273	0	0	1.84644	0	0	0	0.108341	0.0274973
F4930	feces	0	0.0797197	0	0	0	0	0	0	0	0	0.851406	1.78017	0	5.83762	0.100971	0	0.84056	0.0135191	1.44093	0.178996	0	0	0	0	0	1.6887	0	7.00829	0	0.00851967	1.37261	0	0	0.0469378	0.0436725	0	0.772677	0	0	0.144319	0.0991252	0	1.75297	0	0.094839	0	0.0733189	0.341282
F4936	feces	0	0	0	0	0	0	0	0	0	0	0.0995155	0.336334	0	1.41834	0	0	0.453448	0.179947	1.50777	0.209446	0	0	0	0	0	1.93675	0	6.00686	0	0.319296	1.03956	0	0	0	0	0	0.0587953	0.0617269	0	0	0	0	0.729307	0	0	0	0	1.45228
F4941	feces	0	0	0	0	0	0	0.0388306	0	0	0	10.3337	23.8956	0	2.65964	1.56157	0	1.6984	0	1.52623	0.777807	0	0	0	0	0	2.79699	0	5.10706	0	0.00776611	2.2243	0	0	0	0	0	0.323442	0	0	0.0190223	0	0	0.821713	0	0	0	0	0.0982927
F4942	feces	0	0	0	0	0	0	0	0	0	0	4.71124	10.6018	0.120741	6.33018	1.02601	0	0.859805	0	2.84955	0.284609	0	0	0	0	0	4.90091	0	34.0573	0	0.177345	2.10958	0	0	0	0	0	0.128531	0	0	0.0233465	0	0	1.59331	0	0	0	0	0
F4943	feces	0	0	0	0	0	0	0	0	0	0	1.92602	4.55396	0	1.48978	0.321829	0.0280872	1.04018	0.0150831	4.65761	0.355343	0	0	0	0	0	0.860987	0	8.87504	0	0	0.982295	0	0	0	0	0	2.45055	0.0591309	0	0.131347	0.0737288	0	4.0931	0	0.0516441	0	0.163603	1.1759
F4945	feces	0	0	0.432141	0	0	0	0	0	0	0	0.654299	2.06624	0	1.4915	0	0	0.646243	0.027419	0.405255	0.216727	0	0	0	0	0	1.15805	0	9.65018	0	0	4.84875	0	0	0	0	0	0.0499322	0	0	0	0	0	0.506445	0	0	0	0.0743516	0.194164
F4946	feces	0	0	0	0	0	0	0	0	0	0	2.64623	4.22819	0	1.75395	0.0972339	0	1.25529	0.0793051	0.244317	0.0775482	0	0	0	0.0832256	0	0.773552	0	3.16495	0	0.191684	3.31895	0	0	0	0	0	0.0797179	0.0825262	0	0.0107212	0	0	0.852785	0	0.0112881	0	0	0.109761
F4948	feces	0	0	0.142326	0	0	0.0194241	0	0	0	0	0.0279568	0.177126	0	1.23214	0	0.00483502	1.81108	0.136962	1.45166	1.01824	0	0	0	0	0	1.14633	0	0.989851	0	0	2.91334	0	0	0	0	0	0.356861	0	0	0.0493874	0.0257497	0	1.52365	0.0326163	0	0	0	0.144961
F4950	feces	0	0	0.0586578	0	0	0	0.0399939	0	0	0	4.2889	8.46902	0	1.76858	0.255539	0	1.25919	0.0260526	0.590167	0.548726	0	0	0	0.0820215	0	1.73048	0	1.16179	0	0.145189	4.86594	0	0	0.0834356	0.0382551	0	1.5989	0.0536207	0	0.280833	0.191024	0	7.22862	0.0403272	0.0640962	0	0.305333	0.0681587
F4952	feces	0	0	0.187629	0	0	0	0.303196	0	0.0336144	0	24.7833	55.7166	0.233621	3.03243	3.84426	0.103455	1.90846	0	0.316775	0.808259	0	0	0	0.0874544	0	2.52539	0	1.0912	0	1.01887	4.16757	0	0	0.141365	0.0496135	0	0.356903	0.0900035	0	0.355497	0	0	3.24379	0	0.308633	0	0.0753257	0.388914
F4954	feces	0	0.0493189	0.0376617	0	0	0	0	0	0	0	2.84741	6.21196	0.0751237	2.41802	0.700841	0	0.77454	0	0.273957	0.324391	0	0	0	0.0526625	0	1.54402	0	5.45664	0	0.0105414	2.87211	0	0	0.0353012	0.0570108	0	0.969282	0	0	0.291745	0.0408828	0	3.81691	0	0.0395234	0	0.199058	0.0887093
F4958	feces	0	0	0	0	0	0	0	0	0.0335311	0	8.7974	20.8272	0	2.5876	1.22013	0.156457	0.936033	0	3.68958	1.19027	0	0	0	0.174475	0	7.37446	0	18.1849	0	0.206859	4.19312	0	0	0.0443709	0.0406879	0	0.740254	0.0591612	0	0.126667	0	0	6.79835	0.0428919	0.0218557	0	0.0347772	0.285457
F4960	feces	0	0.098674	0.0376755	0	0	0	0	0	0	0	4.40529	9.95127	0	5.27663	1.17444	0	3.26416	0.00836671	3.07825	0.508394	0	0	0	0.210728	0	3.10298	0	16.3267	0	0.324141	2.40618	0	0	0	0	0	0.570364	0.0344402	0	0.104807	0.102244	0	10.1136	0.0259019	0.030157	0	0.0873787	0.0697079
F4961	feces	0	0	0	0	0	0	0	0	0	0	0.382935	0.500385	0.0481104	0.243415	0.109257	0.00562911	1.9791	0.0241832	0.465351	0.0434013	0	0.0265016	0	0.0761361	0	1.70019	0	2.5768	0	0	1.99649	0	0	0	0	0	0.268996	0.030047	0	0	0	0	0.323368	0	0.0318584	0	0	0.0691081
F4962	feces	0	0	0.0614185	0	0	0	0	0	0.179364	0	9.48977	18.6752	0.0402945	1.63624	2.86432	0	2.75257	0.0681969	0.850236	0.598007	0	0	0	0.257645	0	1.18709	0	0.339409	0	0.00837525	2.84214	0	0	0.0417039	0	0	0.793722	0	0	0.235914	0.0666714	0	2.90374	0	0.0464865	0	0.182179	0.0506703
F4969	feces	0	0.103778	0.190574	0	0	0	0.0240402	0	0	0	13.4837	30.0735	0.0561295	4.68388	1.68525	0	1.81174	0.0141071	1.26861	1.3916	0	0	0	0.355307	0	2.71121	0	18.8773	0	0.157006	3.28732	0	0	0.0453747	0	0	0.14135	0	0	0.0212177	0.0691859	0	2.37089	0	0.0185843	0	0.109224	0.132077
F4972	feces	0	0.158398	0.120959	0.210086	0	0	0.0686635	0	0	0	15.2826	34.3597	0.306872	1.6224	3.28767	0	1.91784	0	1.08992	0.411004	0	0	0	0	0	2.09507	0	4.54198	0	0.150003	2.50261	0	0	0.143977	0.0686112	0	8.92111	0	0	0.527531	0.0330434	0	15.2833	0	0.507867	0	0.415385	0.341766
F4973	feces	0	0.088155	0.0673184	0	0	0	0	0	0	0	2.05055	4.66334	0	5.76845	0.355244	0.00695961	2.31425	0.0298991	0.674522	0.543678	0	0	0	0.0941316	0	2.80179	0	6.91796	0	0.00917978	2.51532	0	0	0.0428862	0.0534016	0	2.09186	0.241721	0	0.590699	0.255766	0	16.7132	0	0.232195	0	0.135477	0
F4974	feces	0	0.089662	0.0684691	0	0	0	0	0	0	0	15.1376	40.2455	0.0224601	1.96203	2.46325	0	1.1073	0.0304102	0.205043	0.112512	0	0	0	0.0957407	0	1.5339	0	1.07313	0	0.14865	7.57434	0	0	0.172479	0	0	2.19953	0	0	0.117068	0	0	2.81136	0	0.155469	0	0.164926	0
F4975	feces	0	0	0	0	0	0	0	0	0	0	0.472313	0	0.058542	2.82252	0	0.0484182	0.770652	0	0.670223	0.588673	0	0	0	0.245579	0	2.59753	0	21.7531	0	0.0808321	4.16646	0	0	0	0	0.0975701	0.198593	0.0357649	0	0.0214654	0	0	1.36806	0	0.238126	0	0.0705068	0.0407571
F4976	feces	0	0.0734364	0.280393	0	0	0	0	0	0	0	0	0.152474	0	18.9938	0	0	1.3279	0.0124535	0.759958	0.13288	0	0	0	0	0	1.47015	0	4.23786	0	0	2.05793	0	0	0.221034	0	0	2.84014	0	0	0.220473	0.030639	0	5.91787	0	0.0508406	0	0.0625202	0.0750671
F4978	feces	0	0	0	0	0	0	0	0	0	0	0.268731	0.762766	0	12.1136	0	0	1.20925	0	0.54738	0.272825	0	0	0	0.0842989	0	2.22619	0	2.04131	0	0.043106	1.17874	0	0	0.0384065	0	0	2.00913	0.0275548	0	0.091788	0	0	2.48183	0	0.0546554	0	0	0.124013
F4979	feces	0	0	0	0	0	0	0	0	0	0	0.285777	0.999776	0	0.70523	0	0.011003	0.842013	0	0.67735	0.0755035	0	0	0	0.0754828	0	0.990904	0	9.36571	0	0.354787	1.37522	0	0	0.0631215	0	0	2.30529	0.0515823	0	0.578588	0.0878977	0	7.08202	0	0.513864	0	0.152998	0
F4981	feces	0	0	0.0413741	0	0	0	0	0	0	0	5.51406	12.7655	0	0.852752	0.836194	0	1.40586	0.0367522	1.22223	0.256041	0	0	0	0.0578536	0	6.41147	0	12.9971	0	0.107108	4.26346	0	0	0	0	0	0.275695	0.0189106	0	0.0697377	0	0	4.02027	0	0.0242083	0	0	0
F4982	feces	0	0	0	0	0	0	0	0	0	0	0.421031	1.13997	0	11.302	0.273636	0.0407967	0.991283	0	0.438918	0.274881	0	0	0	0	0	1.45309	0	45.4325	0	0	0.455023	0	0	0.0410956	0	0	1.47259	0	0	0.0227107	0	0	2.69191	0.0467462	0.0616434	0	0.163782	0.307876
F4983	feces	0	0.0780676	0.0596153	0	0	0.0862853	0	0	0	0	15.6024	37.5296	0	5.93987	1.9369	0.00607568	0.897228	0.0397168	0.563388	0.831701	0	0.0290163	0	0.166721	0	1.67636	0	9.12124	0	0	3.53012	0	0	0.0327884	0	0	0.689503	0.027248	0	0.559695	0	0	4.47785	0.0409855	0.0222546	0	0.0996945	0.144555
F4984	feces	0	0	0	0	0	0	0	0	0	0	1.06192	1.27491	0	18.8027	0.101253	0	0.834384	0	0.230736	0.0435791	0	0	0	0	0	1.29168	0	8.39523	0	0.16058	0.482912	0	0	0	0.294997	0	2.90595	0.0287802	0	0.18935	0	0	2.06354	0	0.219141	0	0.11197	0.106072
F4987	feces	0	0	0.249232	0	0	0	0	0	0	0	0.655034	0.801154	0	2.62132	0.0342317	0	0.911913	0.0744048	0.564509	0.504375	0	0	0	0.174251	0	2.24924	0	5.34207	0	0.421187	2.14249	0	0	0	0	0	0.853185	0	0	0.101406	0.0338185	0	2.24283	0	0.23495	0	0	0.0672527
F4988	feces	0	0	0	0	0	0	0	0	0	0	0.305868	1.08383	0.0726989	5.01927	0.0712593	0.0519802	0.821074	0.0193733	1.18202	0.18355	0	0	0	0	0	1.36126	0	42.6483	0.00498766	0.145683	3.53118	0	0	0	0	0	0.130135	0	0	0.0195046	0	0	1.44325	0	0	0	0	0.00597773
F4989	feces	0	0	0	0	0	0	0	0	0	0	0.679511	1.70258	0	3.11805	0.237671	0	1.62499	0	0.35433	0.204493	0	0	0	0.0906642	0	1.42294	0	5.75807	0	0	0.625612	0	0	0	0	0	0.211712	0.0366383	0	0.0433133	0.035192	0	1.11625	0	0.0493013	0	0	0
F4993	feces	0	0	0	0	0	0	0	0	0.145025	0	1.35311	3.0184	0	4.30129	0.226427	0	3.12669	0.0220563	0.480309	2.47561	0	0	0	0.20832	0	2.92152	0	2.80296	0	0.102424	2.62749	0	0	0	0	0	1.01379	0.0458444	0	0.155011	0.058348	0	9.19527	0	0.0185383	0	0.0276821	0.0753222
F4997	feces	0	0.345235	0.131817	0.114473	0	0	0	0	0.0354231	0	1.79669	3.27155	0	8.13521	0.663784	0	1.15775	0	0.522978	0.131369	0	0	0	0	0	1.30544	0.03776	7.15649	0	0.279027	1.30386	0	0	0.275546	0.4706	0	6.81663	0.0875041	0	0.744192	0.107318	0	11.89	0.135936	0.169619	0	0.586491	0.45961
F5003	feces	0	0	0.0641674	0	0	0	0.0728506	0	0	0	4.24026	7.82644	0.0210489	0.742792	1.02571	0	1.27428	0.0142498	1.13974	0.226549	0	0	0	0	0	1.91685	0	2.22957	0	0	2.69495	0	0.721883	0.142816	0	0	2.83335	0.0586572	0	0.155264	0.0696554	0	5.64128	0.0441151	0.0187724	0	0.157014	0.0676138
F5007	feces	0	0	0	0	0	0	0.0282853	0	0	0	16.8327	41.735	0.0415232	1.39978	2.98889	0	0.337954	0	0.961162	0	0	0	0	0	0	1.00893	0	2.37738	0	0	0.574432	0	0	0	0.0487446	0.0666616	2.8524	0	0	0.115915	0.0405671	0	11.8728	0	0.274325	0	0.173345	0.0468912
F5012	feces	0	0	0	0	0	0	0.0225805	0	0	0.0299243	3.19931	8.29008	0.0391455	3.04546	0.95051	0	2.06909	0.0397513	1.11037	0.459462	0	0	0	0.0834329	0	1.07974	0	3.89732	0	0	3.67357	0	0	0	0	0	0.698103	0.0929056	0	0	0	0	1.5389	0	0	0	0.0332604	0
F5014	feces	0	0	0	0	0	0	0	0	0	0	1.91954	3.25631	0	3.27749	0.131986	0	1.85253	0.016469	0.191837	0.69401	0	0	0	0	0	1.13487	0	0.451916	0	0.0204915	2.51365	0	0	0	0	0.0618003	0.344317	0	0	0	0	0	0.424739	0	0.0276843	0	0	0.0353655
F5018	feces	0	0	0	0	0	0	0	0	0	0	2.28491	4.82288	0.0297765	4.69497	0.637381	0.0165446	1.47701	0.166636	0.254799	0.776438	0	0	0	0	0	1.92989	0	3.9886	0	0	4.39674	0	0	0	0.0349551	0	0.318673	0	0	0.00965462	0	0	1.39921	0	0	0	0.0298771	0.0697043
F5020	feces	0	0	0	0	0	0	0	0	0	0	0.134097	0.821963	0	1.39531	0.123292	0	0.0907925	0	0.197267	0.0279631	0	0	0	0	0	0.0854523	0	0.968889	0	0	0.0248277	0	0	0	0	0	0.397357	0	0	0.0699981	0	0	5.58785	0	0.364783	0	0	0
F5021	feces	0	0	0.0553265	0	0	0	0.171828	0	0.0297357	0	3.38124	6.28047	0.0544465	0.155041	0.171585	0	0.445032	0.0860055	0.37603	0.613737	0	0	0	0.0773633	0	0.821792	0	1.12236	0	0	2.29911	0	0	0.0588959	0	0	0.94735	0	0	0.0302587	0.0300292	0	0.989733	0.0760739	0	0	0.0308408	0.104909
F5023	feces	0	0	0	0	0	0	0	0	0	0	4.3862	9.47357	0	4.17841	0.521462	0.0102069	0.922108	0	1.64424	0.478439	0	0	0	0.0695199	0	1.22288	0	7.0427	0	0.102542	2.48353	0	0	0.0906908	0.0837162	0	10.5772	0.0742384	0	0.213774	0.0269847	0	8.58507	0	0.121511	0	0.293818	0.106068
F5028	feces	0	0	0	0	0	0	0.655406	0	0.0726862	0	17.132	40.0549	0.319131	2.19263	2.71328	0	0.958817	0	1.33071	0.501249	0	0	0	0	0	0.915473	0	14.5914	0	0.0227701	2.21617	0	0	1.36383	0.412373	0	13.7309	0	0	1.78757	0	0	17.8432	0	7.1017	0	0.414914	0.420395
F5031	feces	0	0	0.115314	0	0	0	0	0	0.0841891	0	5.42574	10.8432	0.0829764	1.6461	1.0844	0	1.62789	0.140844	1.21874	0.371161	0	0	0	0.0980759	0	1.84875	0	2.37303	0	0.00786229	2.44575	0	0	0.983464	0.2053	0	21.6546	0	0	2.45781	0.0938819	0	44.8889	0.039639	10.9294	0	0.583918	0.169052
F5032	feces	0	0	0	0	0	0	0	0	0	0	4.6817	9.06345	0.0267518	1.7804	1.09543	0.00313007	0.879965	0.107577	0.352924	0.344424	0	0	0	0.127007	0	0.990495	0	0.776334	0	0	1.755	0	0	0.0859276	0.0418383	0	1.03355	0.00682458	0	0.098404	0	0	1.76919	0	0.422127	0	0	0.0384276
F5035	feces	0	0	0	0	0	0	0.0677977	0	0	0	3.06708	8.1782	0	2.09518	0.983026	0	0.801862	0.0945335	1.30578	0.383325	0	0	0	0	0	1.25866	0	0.877624	0	0.132027	1.38468	0	0	2.03307	0.426965	0	31.8593	0	0	2.99149	0.0660135	0	54.3397	0.0836171	15.5808	0	0.564156	0.0846756
F5039	feces	0	0	0	0	0	0	0	0	0	0	5.74546	11.2556	0	5.81093	0.806623	0.0990847	1.0975	0	0.605284	0.156951	0	0	0	0	0	0.914311	0	27.6512	0	0.0172468	1.86815	0	0	1.46745	0.24308	0	23.9686	0	0	2.21328	0	0	36.5581	0	11.1121	0.0161706	0.29194	0.277281
F5042	feces	0	0	0	0	0	0	0.104518	0	0	0	1.13126	3.35312	0.0383586	0.795922	0.396514	0	1.35913	0.0153331	0.620232	1.3423	0	0	0	0.28964	0	1.43041	0	2.39208	0	0	3.96158	0	0.25892	1.19582	0	0	13.6631	0	0	0.98788	0.0374753	0	55.5483	0	5.13093	0	0.406676	0
F5046	feces	0	0	0.139926	0	0	0	0	0	0	0	1.97995	5.00165	0	4.60522	0.351411	0	2.28497	0	0.952942	1.06003	0	0	0	0.489147	0	1.14258	0	10.1232	0	0.00979124	1.99619	0	0	0.264713	0	0	3.13584	0	0	0.506441	0	0	6.18123	0	1.38719	0.0369404	0.0595045	0
F5052	feces	0	0	0	0	0	0	0.0266539	0	0	0	10.484	24.7844	0	1.95646	2.07108	0	1.07863	0	1.14417	0.326554	0	0	0	0.0984839	0	1.10818	0	6.6401	0	0	2.52884	0	0	0.0550763	0.421308	0	23.513	0.0370822	0	0.435677	0.0315791	0	87.2491	0	0.430529	0	1.04566	0.0908672
F5054	feces	0	0	0	0	0.075922	0	0	0	0	0	2.32094	5.26211	0	4.31024	0.210477	0	2.19929	0	0.398112	0.0657469	0	0	0	0.216185	0	2.74385	0	13.259	0	0	1.94745	0	0	0.101736	0.0585087	0	3.48227	0	0	0.0258196	0	0	3.56299	0	0	0	0.0861818	0.290495
F5056	feces	0	0	0	0	0	0	0	0	0	0	73.1032	172.742	0.163746	8.80104	11.6837	0	0.6586	0.0261817	0.151794	0.78198	0	0	0	0	0	1.04103	0	1.21253	0	0.39883	1.34656	0	0	0.179333	0.0446169	0	7.43767	0.0558994	0	0.0942688	0.031995	0	19.1026	0	0.211555	0	0.515697	0
F5058	feces	0	0	0	0	0	0	0.116618	0	0	0	0.978468	1.78579	0.0561066	0.507653	0.0718107	0.0980867	0.812756	0.0379833	0.238799	0.0816999	0	0	0	0.079722	0	1.02496	0	3.64617	0	0.192059	1.51569	0	0	0	0	0	0.237601	0	0	0	0	0	1.98249	0	0	0	0.0802718	0.023518
F5061	feces	0	0	0	0	0	0	0	0	0	0	2.65275	3.92773	0	0.831584	0.716885	0	0.76561	0.0557631	0.362573	0.211578	0	0	0	0	0	1.04081	0	3.19148	0	0.00856033	4.61784	0	0	0	0	0	0.657338	0	0	0.0267303	0	0	1.45315	0	0.179922	0	0.0486291	0.0668258
F5071	feces	0	0	0.0628697	0	0	0	0.0237924	0	0	0	6.14177	11.7656	0.12374	0.316016	0.681085	0	1.25537	0.0139616	1.07948	0.209474	0	0	0	0.282765	0	1.79556	0	3.52776	0	0	1.86792	0	0	0	0.082004	0	8.82611	0	0	0.12538	0	0	35.6315	0	0.140074	0	0.256575	0
F5072	feces	0	0	0	0	0	0	0.0348998	0	0.091419	0	2.14142	4.1346	0	0.712069	0.492048	0	1.87081	0.0834214	0.833846	0.147044	0	0	0	0	0	0.790863	0	5.76723	0	0.265055	3.0947	0	0	0.358975	0.156772	0	6.69237	0.0416546	0	0.557856	0.101944	0	14.8773	0	3.42835	0	0.158803	0.163814
F5084	feces	0	0	0	0	0	0	0.027783	0	0	0	4.39203	8.82137	0.0685575	1.69691	0.961809	0.0202608	1.75979	0.0407584	1.56045	0.330644	0	0	0	0.25664	0	2.61753	0	15.5256	0	0.106579	4.16031	0	0	0.0593794	0.141712	0.0291187	4.10562	0.0562932	0	0.26325	0	0	10.275	0.0504725	0.0137029	0	0.214475	0.156006
F5094	feces	0	0	0.0641016	0	0	0	0	0	0	0	9.0872	21.4821	0.0210274	4.96986	1.41733	0.0448011	1.73737	0.0284704	0.507918	0.407504	0	0	0	0	0	1.63714	0	9.53511	0.0073297	0.642938	4.05295	0	0	0.0510955	0	0	8.63636	0	0	0.200583	0.0695839	0	11.5821	0.0440698	0.0943329	0	0.303073	0.0476431
F5097	feces	0	0	0.21394	0	0	0	0	0	0	0	1.21168	2.81195	0	1.95804	0.218271	0	1.63205	0.0237551	0.301347	0.246198	0	0	0	0.149577	0	0.667725	0	1.98202	0	0	4.26616	0	0	1.10247	0.0809635	0	9.98394	0.0199661	0	0.905695	0	0	14.7577	0	5.36054	0	0.498446	0.00732975
F5100	feces	0	0	0	0	0	0	0	0	0	0	1.7076	4.7728	0	1.02472	0.0406925	0	2.62479	0	1.74869	0.409101	0	0	0	0.10449	0	2.50954	0	22.2984	0	0.154123	2.71892	0	0	0	0	0	4.40464	0.136809	0	0.0399024	0	0	4.8009	0	0.124305	0	0	0.0491361
F5103	feces	0	0	0.209064	0	0	0	0	0	0	0	1.97503	5.92856	0.0410535	0.720277	0.354357	0	0.837545	0	0.68069	0.0751469	0	0	0	0.10333	0	0.716617	0	4.52823	0	0	1.22386	0	0	0	0.19666	0	7.59493	0	0	0.222405	0.0401082	0	10.8942	0	0.171247	0	0.568573	0.0732837
F5106	feces	0	0	0.0422841	0	0	0.0173123	0	0	0	0	1.0439	2.72608	0.027741	24.6728	0.425845	0.0571875	1.21085	0.0187803	0.713511	0.5988	0	0	0	0	0	2.08239	0	3.04038	0	0.00398451	3.36617	0	0	0.122049	0	0	3.05041	0	0	0.154476	0	0	1.79813	0	0.386083	0	0.0235705	0.136774
F5107	feces	0	0	0	0	0	0	0.0796126	0	0.219283	0	10.0011	18.2259	0.083431	3.60534	2.2375	0.0310514	2.8515	0	0.755873	0.813824	0	0	0	0.314987	0	1.41858	0	30.4608	0	0.33204	4.02214	0	0	0.255599	0.117995	0	11.4379	0.26264	0	0.351114	0.040755	0	23.3076	0.051623	0.0884965	0.0198232	0.261397	0.223273
F5108	feces	0	0	0	0	0	0	0	0	0	0	0.117037	0.377781	0	2.19511	0	0	1.30065	0	0.356607	0.257614	0	0.0348478	0	0	0	1.95362	0	14.561	0	0	1.91285	0	0	0.185196	0.100883	0	7.26249	0	0	0.512263	0	0	3.36732	0	0.981437	0	0.126139	0.0932878
F5110	feces	0	0	0.0350031	0	0	0	0	0	0.0511107	0	25.0981	54.1299	0.0503744	1.82458	3.93627	0.00901016	4.00819	0.0699591	1.31501	0.546575	0	0	0	0.157431	0	4.05413	0	7.79725	0	0.0262523	5.49948	0	0	0.469242	0.20305	0	3.8963	0	0	0.145043	0	0	2.44127	0	0.250044	0	0.0811807	0.185371
F5111	feces	0	0	0	0	0	0	0	0	0	0	7.91139	16.5037	0.031945	5.27977	1.48031	0.0123763	2.49525	0.0401439	1.32422	0.614074	0	0	0	0.101108	0	3.38815	0	14.1732	0	0.153059	2.78951	0	0	0.0282719	0	0	1.81359	0.0721515	0	0.121719	0	0	2.32933	0	0.0299768	0	0	0.0229438
F5113	feces	0	0.0676582	0.0428389	0	0	0	0.0195526	0	0	0.0777349	8.81273	14.5209	0.0574069	8.71028	1.4735	0.010607	1.78783	0.0229473	2.01262	0.342133	0	0	0	0	0	1.27046	0	17.2241	0	0.437463	1.95003	0	0.193748	0.0634984	0.121076	0	16.647	0.0785422	0	0.460223	0	0	32.4719	0.142082	0.298463	0	0.850252	0.152658
F5114	feces	0	0	0.469752	0	0	0	0.106762	0	0	0	27.2435	66.5204	0.138355	1.62282	6.28311	0.0079791	1.72766	0.0173865	1.55215	0.46677	0	0	0	0.133177	0	2.87618	0	12.5489	0	0.161477	5.95719	0	0	0.113527	0.219558	0	10.0926	0.098612	0	0.357742	0	0	6.05203	0	0.626846	0	0.0436425	0.282091
F5115	feces	0	0.0440225	0.100851	0	0	0	0.0876792	0	0	0	25.8442	61.2875	0.0594074	2.31601	3.80131	0.0695091	2.35176	0.00746545	0.695449	1.81782	0	0	0	0.329049	0	3.63593	0	3.16838	0	0.578471	5.98939	0	0	0.088051	0.0674656	0	5.28114	0.182441	0	0.123077	0.0212522	0.0770393	42.3153	0	0	0	0.293126	0.0752862
F5122	feces	0	0	0.24466	0	0	0	0.338027	0	0.098621	0	9.70983	23.8533	0.368922	8.20076	2.3726	0	2.68402	0	1.22455	0.225841	0	0	0	0.171055	0	3.30549	0	12.7056	0	0.596321	4.79687	0	0	0	0	0	0.528353	0	0	0.165098	0	0	1.32735	0	0.017894	0	0	0
F5123	feces	0	0	0	0	0	0	0	0	0	0	1.32112	2.27042	0	5.03188	0.0338185	0	2.17514	0	0.129529	0.229262	0	0	0	0.086839	0	2.58298	0	7.84283	0	0.0974918	1.66997	0	0	0	0	0	0.835763	0.0283851	0	0.0581649	0	0	2.00024	0	0	0	0.0346183	0.0991923
F5125	feces	0	0	0	0	0	0	0	0	0	0	3.26138	9.42477	0	0.725009	0.495452	0.0536346	1.66587	0	0.535267	0.51658	0	0	0	0.3113	0	1.18019	0	7.13324	0	0	4.08531	0	0	0	0.122195	0	2.41097	0	0	0	0	0	9.41169	0	0	0	0.192355	0
F5131	feces	0	0	0	0	0	0	0	0	0	0	3.15381	5.9195	0	0.359932	0.642335	0	1.47944	0.027912	0.46876	0.667698	0	0	0	0	0	1.34247	0	5.10492	0	0.00856966	2.94566	0	0	0	0	0.0523702	2.262	0.0454929	0	0.0414808	0.0341095	0	8.36848	0	0	0	0.151377	0.0656284
F5135	feces	0	0	0	0	0.0631345	0	0	0	0	0	23.1858	58.6001	0.0357124	7.32452	4.72283	0	1.71772	0	2.25149	2.03853	0	0	0	0	0	3.68428	0	61.5326	0.0153496	0.330215	7.58786	0	0	0	0	0	2.60533	0.0248981	0	0.0115792	0	0	2.46318	0	0.209493	0	0.154841	0
F5136	feces	0	0	0.0556211	0	0	0	0.0210493	0	0	0	8.69692	22.1279	0.0800467	10.7717	1.70517	0.0526512	1.45962	0.0123519	0.242781	0.393478	0	0	0	0	0	2.50867	0	1.04653	0	0.373427	3.00572	0	0	0	0.076612	0	1.56071	0.0918078	0	0.0534505	0	0	1.72284	0	0.148318	0	0.031005	0.143825
F5138	feces	0	0	0.256111	0	0	0	0	0	0	0	1.03857	1.4764	0	2.92134	0.0429022	0.0543259	0.813855	0.0113751	0.939421	1.63804	0	0	0	0.143249	0	4.75535	0	16.1277	0	0.265887	2.85761	0	0	0.120738	0.0478848	0.040633	3.55397	0.0758083	0	0.12654	0	0	2.9704	0	0.309693	0.0270453	0.210997	0.226921
F5140	feces	0	0	0	0	0	0	0	0	0	0.07106	1.82857	4.08133	0	31.7463	0.503362	0.266835	3.5612	0	0.309661	0.701843	0	0	0	0.220239	0	4.53451	0	2.93081	0	0.300836	4.43624	0	0	0	0.172647	0	4.27813	0.0426047	0	0.154006	0	0	3.48281	0	0.0644226	0	0.0855833	0.0293123
F5141	feces	0	0.314927	0.0405891	0	0	0	0.0226257	0	0	0.0414687	5.27566	14.0252	0.0665725	4.56641	0.716	0.0908429	3.57099	0.0832007	1.69821	1.53641	0	0.0246221	0	0.0567559	0	4.11168	0	52.7547	0.0139235	1.10338	4.04643	0	0	0	0.0529423	0.0321981	12.0261	0.00914918	0	0.380929	0.0220303	0	24.0589	0.027905	0.285445	0	0.526468	0.385184
F5142	feces	0	0	0.0879933	0	0	0	5.75393	0	0.614807	0	6.50092	9.3723	2.45349	3.13304	0.6619	0	0.679854	0.00977046	0.554291	0.0814418	0	0	0	0.246083	0	0.930874	0	1.8782	0	0.0907431	3.6796	0	0	0.0912099	0	0	0.311757	0.0596069	0	0	0	0	1.10057	0	0.274794	0.0116151	0.0340819	0.049384
F5143	feces	0	0	0.0574763	0	0	0	0	0	0	0	12.9464	30.1963	0	12.6241	2.00869	0	1.34128	0.0127639	1.38693	0.22969	0	0	0	0.241108	0	3.46053	0	9.89336	0	0.0401476	3.94311	0	0	0	0	0	1.88943	0	0	0.0197575	0	0	2.40031	0	0	0	0	0.0808274
F5153	feces	0	0	0	0	0	0	0.244136	0	0.0702012	0	6.24091	14.5376	0.0642696	4.04738	1.28179	0.073996	1.84283	0	0.47583	1.01875	0	0	0	0	0	1.63336	0	34.3413	0	0.222245	5.05417	0	0	0.0822586	0.145713	0	5.12612	0	0	0.182601	0	0	11.5726	0.0448995	0.109958	0	0.036405	0.0909357
F5155	feces	0	0	0.0534432	0	0	0	0.210441	0	0	0	29.965	66.0709	0.187471	2.90578	3.50701	0.031839	1.07202	0.0237366	1.19999	0.784458	0	0	0	0.0747299	0	3.70114	0	2.48694	0	0.0577975	5.12349	0	0	0	0.0404501	0	4.35667	0.024427	0	0.247503	0	0	7.0912	0	0.37385	0	0.18353	0.253886
F5157	feces	0	0	0	0	0	0	0.062385	0	0	0.0295091	4.49455	12.5675	0.0772048	7.93285	0.922867	0.00608302	1.18145	0	0.949409	0.632201	0	0	0	0.246826	0	2.03719	0	19.835	0	0	4.37269	0	0.220648	0	0	0	2.33417	0.0219649	0	0.0478847	0	0	4.17709	0	0.307105	0	0.065598	0
F5158	feces	0	0	0	0	0	0.0235342	1.13169	0	0.154467	0	118.642	273.196	0.948561	10.7614	17.9008	0.0706033	1.78456	0	1.46648	0.278153	0	0	0	0	0	2.15331	0	2.64973	0	0.349216	7.12123	0	0	0	0.468111	0.0512664	4.06036	0	0	0.393458	0	0	4.51505	0	1.57376	0	0.298664	0.441694
F5163	feces	0	0	0.118556	0	0	0	0	0	0.0577044	0	19.1835	35.7718	0.192574	4.92585	4.43609	0.125211	4.00313	0.0175521	0.81844	1.19572	0	0	0	0.221037	0	2.7796	0	2.98549	0	0.163015	3.59228	0	0	0.0754028	0.020505	0	1.12256	0.108807	0	0.124659	0	0	1.82808	0.0271692	0.0657385	0.010433	0.0696247	0.301752
F5165	feces	0	0	0.0726751	0	0	0	0	0	0	0	2.99071	7.30163	0.112858	2.08797	1.0714	0.0731642	6.52108	0.133222	0.230327	1.84841	0	0	0	0.457299	0	2.30429	0	2.62395	0	0	2.27456	0	0	0.0775252	0.401411	0	3.26309	0.267622	0	0.199615	0	0	3.75807	0	0.683877	0.0383725	0.188807	0.341012
F5173	feces	0	0	0	0.103181	0	0	0	0	0	0.0297938	6.86925	17.9486	0	5.96219	0.986627	0	2.07484	0.0131927	2.62769	0.515764	0	0	0	0	0	4.33573	0	17.8724	0	0.245054	2.21044	0	0	0.178887	0.115778	0.148518	7.31507	0.203777	0	0.240311	0	0	4.99743	0	0.938275	0.0313669	0.568809	0.0717442
F5175	feces	0	0	0.0556802	0	0	0	0.156034	0	0	0	1.94252	4.23235	0	10.9687	0.434101	0.00575641	1.59138	0	0.493329	0.80881	0	0	0	0.0778579	0	2.89962	0	3.26038	0	0	3.89822	0	0	0	0	0	0.593024	0.0772037	0	0.0337387	0	0	0.333568	0	0.392761	0	0	0.0248977
F5176	feces	0	0	0	0	0	0	1.02815	0.173638	0.0316734	0.17935	6.74191	13.6809	0.452109	19.5588	1.02941	0.0974195	1.33372	0.0130871	0.991074	2.02096	0	0	0	0	0	2.71649	0	9.80281	0	0.386437	4.04512	0	0	0	0.186389	0	3.65154	0.159031	0	0.174873	0	0	3.99002	0	0.770948	0	0.278629	0.218264
F5179	feces	0	0	0.0554249	0	0	0	4.55401	0	0.357463	0	60.5141	146.82	2.37763	3.63129	8.69418	0.01146	1.57421	0.0369251	1.18507	0.8418	0	0	0	0.0775009	0	3.29296	0	9.92135	0	0.316293	4.47479	0	0	0.258217	0.420691	0	0.473617	0.0503765	0	0.0571569	0	0	1.65396	0.0381046	0.111046	0	0	0.164447
F5181	feces	0	0	0.312637	0	0	0	0.0169021	0	0.0240043	0	42.1759	96.851	0.069475	5.59053	5.99608	0.0230868	11.8495	0	0.287514	1.03662	0	0	0	0.187355	0	2.67745	0	3.42058	0	0.0326076	12.8341	0	0	0.161963	0.155143	0	4.31788	0.0891448	0	0.0931139	0	0	12.8667	0	0.421358	0	0.128479	0.191421
F5184	feces	0	0	0.0544263	0	0	0	0	0	0	0	0.402489	0.953063	0.0535607	5.96589	0.0802583	0	0.586853	0.132953	0.889136	0.101793	0	0	0	0	0	1.44134	0	4.77115	0	0	2.21559	0	0	0.0440213	0.0282401	0.0453553	0.715971	0	0	0.0457284	0	0	1.67467	0	0.327139	0	0	0.0223763
F5186	feces	0	0	0	0	0	0	0	0	0	0	0.640605	1.70308	0	18.1659	0.123251	0	1.45102	0.0206906	0.26965	0.347194	0	0	0	0	0	1.74861	0	9.03807	0	0	2.78736	0	0	0.105296	0	0	0.0659792	0	0	0.0224754	0	0	0.47694	0	0.0252019	0	0.0820746	0.0678656
F5202	feces	0	0	0.110624	0	0	0	0	0	0	0	1.12006	1.69707	0.0181441	2.09638	0.294012	0	1.39988	0.0368499	0.29859	1.06412	0	0	0	0.0773432	0	2.01452	0	12.866	0	0	3.01192	0	0	0.0214237	0.0438774	0.0493324	1.01803	0	0	0	0	0	3.306	0	0.0420576	0	0	0.126591
F5204	feces	0	0	0.0555681	0	0	0	0	0	0	0	2.35463	6.23383	0.0617424	2.40483	1.03045	0.0285279	1.5925	0.0123402	0.945435	0.664167	0	0.0674172	0	0.155402	0	1.43364	0	16.6616	0.0132688	0.00991216	2.4242	0	0	0.103576	0.0841169	0	2.56774	0.0630758	0	0.0376617	0	0	5.78263	0	0.0893108	0	0	0.0152305
F5205	feces	0	0	0	0	0	0	0	0	0	0	3.03235	8.21742	0.0261717	6.86849	0.346817	0.0282654	0.749917	0.0836931	0.460921	0.830291	0	0	0	0.0658729	0	2.34356	0	4.52667	0	0.213597	1.62862	0	0	0	0.0793163	0	0.333152	0	0	0.0482223	0	0	0.366205	0	0.114021	0	0.0364929	0.038865
F5206	feces	0	0	0	0	0	0	0	0	0.0383479	0	0.481697	0.926876	0.0234052	0.516754	0	0.0270639	1.77646	0.0316899	0.26188	0.94536	0	0	0	0	0	3.24985	0	2.39366	0	0.214514	2.78278	0	0	0	0	0.0594587	0.865209	0.0488499	0	0.0151907	0	0	2.01162	0	0.0554165	0	0	0
F5208	feces	0	0	0.117393	0	0	0	0	0	0	0	0.272599	0.8712	0	25.2355	0.0140769	0	1.94273	0.0260698	0.16893	0.255565	0	0	0	0.164151	0	1.3174	0	2.40947	0	0	3.05227	0	0	0	0.0444263	0	0.572357	0.0384323	0	0	0	0	2.07487	0	0	0	0.0654387	0
F5210	feces	0	0	0.367236	0	0	0	0	0	0.0670286	0	4.39705	9.21874	0.0255025	5.9307	1.04066	0.00474576	1.64405	0	0.879773	0.454759	0	0	0	0.0641884	0	2.31042	0	31.0695	0	0.094678	3.27069	0	0	0	0.0286903	0	1.21131	0.144387	0	0.0718454	0	0	1.38014	0	0.0541017	0	0	0.0664407
F5218	feces	0	0	0.185387	0	0	0	0	0	0	0	0.877172	1.63449	0.0152032	1.33771	0.06456	0.0626822	2.09292	0.0102924	1.02673	2.6533	0	0	0	0.064807	0	2.04269	0	10.812	0	0.150813	4.2301	0	0	0	0.035079	0	0.832375	0.173358	0	0.0405762	0.0251553	0	1.56998	0	0.00623754	0	0.0516704	0.14113
F5224	feces	0	0	0.0995033	0	0	0	0.012552	0	0.193723	0	83.4712	188.401	0.906233	6.50017	17.4025	0	2.6137	0.00736565	1.50942	1.05979	0	0.0484308	0	0.231893	0	5.25174	0	99.0242	0	0.161173	5.11415	0	0	0	0.212708	0.0526219	3.78651	0.2602	0	0.12354	0	0	7.52681	0	0.632555	0	0.249261	0.0831051
F5229	feces	0	0	0	0	0	0	0	0	0	0	0.192869	0.729363	0	14.7264	0.0807178	0.0502942	1.23066	0.0144633	0.860686	1.09803	0	0	0	0.182139	0	2.2145	0	5.66194	0	0.0861259	3.50044	0	0	0	0	0	0.278807	0	0	0	0	0	0.131736	0	0	0	0	0
F5230	feces	0	0	0.511303	0	0	0	0	0	0	0.0320536	2.77492	6.90352	0	0.466226	0.298146	0	0.763104	0.0425799	0.732829	0.456635	0	0	0	0.268109	0	1.84424	0	0.592986	0	0.00871539	1.984	0	0	0	0.294501	0	2.98501	0.0722303	0	0.05986	0	0	2.87662	0	0.0709872	0	0.0769754	0
F5235	feces	0	0	0	0	0	0	0	0	0	0	1.2893	3.58243	0.036042	5.30135	0.505087	0	0.906989	0.0288142	0.312253	0.246466	0	0	0	0	0	3.01508	0	5.68326	0	0.00907928	2.12853	0	0	0	0	0	0.746298	0	0	0	0	0	0.397576	0	0	0.0171272	0	0
F5236	feces	0	0	0	0	0	0	0.701492	0	0	0	1.91598	4.22207	0.100443	0.905924	0.308065	0	0.687025	0.0679983	0.613794	0.601357	0	0	0	0	0	1.5016	0	11.2477	0	0.157884	2.23549	0	0	0.0759157	0.108462	0	2.16377	0.0238315	0	0.155427	0	0	5.44388	0	0.139187	0	0.19532	0.137611
F5237	feces	0	0	0	0	0	0	0	0	0	0	1.21765	2.04972	0	4.12334	0.121431	0.0335545	0.21646	0	0.206564	0.392097	0	0	0	0	0	1.16245	0	13.7117	0	0.599196	0.955549	0	0	0	0	0	0.444034	0.0482252	0	0.0389646	0	0	1.22637	0	0.109737	0	0	0.0178642
F5239	feces	0	0	0	0	0	0	0	0	0	0	0.0861307	0.216132	0	7.52978	0.0292687	0	1.22939	0.0954878	0.41018	0.661511	0	0	0	0	0	1.5232	0	2.84523	0	0.0698849	1.7616	0	0	0	0	0	0.482774	0.0275417	0	0.0114431	0	0	0.456291	0	0.0266319	0	0.129466	0
F5240	feces	0	0	0.315001	0	0	0	0.486689	0.371252	0.125852	0	15.2956	30.4659	0.271999	19.501	3.6045	0.0260527	1.49473	0	2.24294	0.679381	0	0	0	0.107165	0	1.70399	0	14.1477	0	0.0389534	4.55136	0	0	0	0.679522	0	9.90906	0.0738762	0	0.762055	0	0	6.15304	0.216563	0.779818	0.0498962	0.661871	0.144027
F5242	feces	0	0	0	0	0	0	0	0	0.183169	0	2.81931	8.43903	0.0205746	3.92884	0.273242	0.106795	3.46256	0.0417862	0.292328	0.532289	0	0	0	0	0	3.41334	0	35.7232	0	0.470883	2.90512	0	0	0	0.152965	0	2.22417	0.158001	0	0.173058	0	0	1.59234	0	0.210156	0	0.08355	0.09672
F5244	feces	0	0	0.0565832	0	0	0	0	0	0	0.0283776	0.792366	0.966257	0	10.9548	0.751288	0.51731	3.09867	0.0251312	1.47316	4.44121	0	0.0275405	0	0.0791206	0	5.51642	0	141.128	0	0.351098	4.00104	0	0	0.18973	0.183239	0	4.47784	0.0899104	0	0.426338	0	0	6.91068	0.0778019	0.811841	0	0.282243	0.18413
F5248	feces	0	0	0	0	0	0	0.496225	0	0.184012	0	8.892	18.2993	0.256035	5.83669	2.61192	0	1.21016	0	1.24333	0.512477	0	0	0	0.321547	0	3.04146	0	16.3801	0	0.155011	5.98015	0	0	0.0671901	0.0410937	0	3.36089	0.167031	0	0.564045	0	0	3.25984	0.0433196	0.508081	0	0.132745	0
F5250	feces	0	0.0603674	0.414889	0	0	0	0.507542	0	0	0	1.57928	4.56273	0.242683	5.46613	0.334199	0.0140944	2.85357	0.0102373	0.611199	0.176097	0	0	0	0.12892	0	1.26034	0	44.5481	0	0.116375	4.13349	0	0	0	0.325984	0	2.26576	0	0	0.192286	0	0	3.20181	0	0.708561	0.0121701	0.334882	0.012635
F5256	feces	0.0447505	0	0.0564127	0	0	0	0.573989	0	0.151598	0.0282921	5.0635	9.27612	0.210722	5.81492	1.3218	0.121694	5.257	0	4.24327	0.489131	0	0.32949	0	0.620486	0	3.61282	0	814.992	0	2.56071	8.24241	0	0	0.167866	1.15666	0.141032	1.90409	0.176051	0	0.783441	0	0	8.00822	0.0387838	11.2729	0.670183	0.469272	0.962948
F5260	feces	0	0	0	0	0	0	0.0816983	0	0	0	1.44694	3.46527	0.0196531	1.39557	0.210883	0.0122998	0.772211	0.0532193	0.716613	0.469974	0	0.0291607	0	0.0837753	0	2.24835	0	22.84	0	0.470585	2.82419	0	0	0	0.0906926	0	0.375804	0	0	0.0578828	0	0	1.33314	0	0.880035	0.0632671	0	0.0543159
F5268	feces	0.0564487	0	0.0650806	0	0	0	0.0198333	0	0.0519528	0.0360194	33.2323	75.5074	0.0592997	3.60952	4.72549	0.0441404	1.39044	0.0079013	0.930755	1.16606	0	0	0	0	0	2.1131	0	22.3408	0	0.296911	1.72696	0	0	0.0456634	0.0770635	0	0.363915	0.154491	0	0.32284	0	0	1.44733	0	3.22023	0.169075	0.0198333	0.115289
F5284	feces	0	0	0	0	0	0	0	0	0	0	1.19818	1.97913	0	5.42598	0.14953	0.00692515	1.35519	0	1.88983	0.928256	0	0.0326033	0	0.280997	0	4.08557	0	106.225	0	0.145428	2.5117	0	0	0.42547	0.112793	0.0558209	0.660652	2.0646	0	0.301112	0	0	1.38611	0	0.71673	0.0176841	0.118015	0.12535
F5286	feces	0	0	0	0	0	0	0	0	0	0	0.150973	0.558017	0.0436465	3.62916	0	0.00687788	0.238059	0	0.417933	0.169808	0	0	0	0	0	0.219521	0	1.08646	0	0.0224023	0.65176	0	0	0.100971	0.293348	0	1.38964	6.54405	0	0.187633	0	0	3.78762	0.137214	1.17457	0.0526901	0.474794	0.538205
F5288	feces	0	0	0.375909	0	0	0	0.0158066	0	0	0.0418946	8.71962	20.8604	0.0643077	26.3273	1.80949	0.0213451	0.684936	0.0278264	1.7409	0.40546	0	0	0	0	0	2.1381	0	66.4901	0	0.258438	1.6426	0	0	0.146181	0.25957	0.104419	0.866102	6.51646	0	0.393214	0	0	1.83592	0.0861459	0.529881	0.0220533	0.147173	0.23835
F5290	feces	0	0	0.126848	0	0	0	0.0240022	0	0	0.0318085	11.3299	22.9078	0.0208051	5.28042	1.42762	0.327465	2.03654	0.0877542	1.41596	0.915386	0	0	0	0.0886863	0	3.57793	0	11.388	0	0.709858	2.68093	0	0	0.522448	1.42476	0.0528534	4.25193	16.8275	0	0.900276	0	0	6.35797	0	2.58114	0.0334879	0.787867	0.903596
F5295	feces	0	0	0	0	0	0	0	0	0	0	0.475355	1.28758	0	4.13026	0.238184	0.0322621	1.57891	0	0.222527	0.461999	0	0.0607556	0	0.0872718	0	1.83362	0	5.5674	0	0	3.3375	0	0	0	0.573229	0	6.00007	0.0415245	0	0.477272	0	0	4.34841	0	0.673753	0	0.550089	0.244866
F5297	feces	0	0	0.0607038	0	0	0	0	0	0	0	0.917823	1.13585	0.0337243	1.37439	0.307894	0.0123732	3.05785	0.104536	0.858642	1.67151	0	0	0	0.0848824	0	1.50996	0	9.57611	0	0.256993	4.71681	0	0	0	0.0562704	0	2.44847	0.0823243	0	0.0583348	0	0	0.56205	0	0.478025	0	0.0338383	0.282582
F5298	feces	0	0	0	0	0	0	0	0	0	0	0.040436	0	0	3.87646	0	0	1.83714	0	3.17867	0.412592	0	0	0	0	0	2.65015	0	10.7951	0	0	3.51597	0	0	0.0880728	0.308263	0	1.51512	4.10014	0	0.202773	0	0	1.77791	0	1.40474	0	0.123194	0.125927
F5299	feces	0	0	0.237209	0	0	0.0145864	0.105185	0	0.0382952	0	2.7783	5.86833	0.0584325	4.03144	0.593319	0.0576305	1.72456	0	1.60818	0.362706	0	0	0	0.0498162	0	2.1007	0	21.6149	0	0.0323268	4.13269	0	0	0.123321	0.322657	0.271917	6.01473	0.0400484	0	0.293317	0	0	32.9323	0	1.73209	0	0.45501	0.178586
F5300	feces	0	0	0	0.105232	0	0	0.408364	0	0	0.0607723	9.82378	17.5563	0.0794994	11.412	1.87494	0.0500215	1.95261	0.013455	0.309975	2.4912	0	0.0294898	0	0.508324	0	2.11615	0	47.8184	0	0.249926	3.80407	0	0	0.0411401	0.276185	0	0.22	2.75183	0	0.140722	0	0	0.581487	0.0416544	0.221017	0.0159953	0.0469345	0.0617102
F5302	feces	0	0	0	0	0	0	0	0	0	0	0.803885	2.20037	0	5.46809	0.0650623	0.0494082	0.910281	0.0663321	0.821645	0.411114	0	0.116306	0	0	0	2.18405	0	115.227	0	0	1.48188	0	0	0.507446	0.597576	0.19913	4.27584	9.45188	0	0.295799	0	0	3.76596	0.205353	1.72835	0.0157711	0.467273	0.538786
F5307	feces	0.045526	0	0	0	0	0	0.0217188	0	0	0	0.24728	1.19543	0	27.1291	0.0218693	0.00584892	1.32153	0	1.11076	0.274847	0	0	0	0.160498	0	1.96332	0	14.3501	0	0.405034	1.94548	0	0	0.159378	0.432109	0	0.695821	0	0	0.27724	0	0	2.00311	0	6.0273	0.43938	0.276479	0.221104
F5309	feces	0	0	0	0	0	0	0.0863238	0	0.0322482	0	0.62948	1.43419	0.033334	1.79804	0.0732718	0.0319849	2.10744	0	0.723239	1.12835	0	0	0	0.0839001	0	2.56114	0	40.2823	0	0.140547	5.29402	0	0	0.126926	0.128328	0	1.68812	0.0180661	0	0.258328	0	0	5.3058	0	4.61006	0.396008	0.435058	0.380777
F5313	feces	0	0	0	0	0	0	0.365325	0	0	0	0.409806	1.22246	0.093091	2.05423	0.173612	0.0611968	0.407864	0.050417	1.71522	0.397721	0	0	0	0	0	2.99976	0	7.93999	0	0.369669	3.19373	0	0	0	0.794126	0	2.59396	0.107179	0	0.389301	0.0308058	0	7.5744	0	4.37552	0.149839	0.168353	0.260787
F5316	feces	0	0	0.0607976	0	0	0	0.0690248	0	0.0326762	0	2.14424	4.5502	0.0797741	14.1595	0.454665	0.0814965	1.8145	0.0405044	0.702696	0.471344	0	0	0	0.528487	0	3.86364	0	28.7144	0	0.157391	3.42496	0	0	0.112374	0.115306	0	3.4391	0.842751	0	0.242892	0	0	21.0752	0	1.59948	0.0963033	0.353859	0.23283
F5323	feces	0	0	0.0624869	0	0	0	0.402205	0	0.100753	0	3.09221	5.69517	0.321683	0.264558	0.593994	0	1.30209	0.0416299	0.530006	0.393096	0	0	0	0.0873758	0	2.26329	0	0.549642	0	0.135662	3.80561	0	0	0	0	0	0.300703	0.0635196	0	0.088873	0	0	0.54654	0	0.572112	0.0329931	0	0.0351889
F5329	feces	0	0	0.0699253	0	0	0	0	0	0	0	1.93138	4.12025	0.0776947	1.36802	1.28713	0.0463398	1.42334	0.0155285	1.95514	0.686125	0	0	0	0	0	3.96575	0	3.77674	0	0.00953526	2.97384	0	0	0	0.110939	0	0.775165	0.111401	0	0.135042	0	0	1.56518	0	1.0666	0.0738411	0.116936	0.159791
F5331	feces	0	0	0	0	0	0	0.0237601	0	0	0	0.116954	0.255885	0	1.43857	0	0.00440664	1.28224	0.265039	0.32104	0.221947	0	0	0	0.0596017	0	1.87136	0	3.01299	0	0	1.58343	0	0	0	0.0916888	0	0.248088	0.734568	0	0	0	0	0.747523	0	0.336666	0	0	0.0116827
F5332	feces	0	0	0.0653656	0	0	0	0.653384	0	0.0351314	0	4.16046	8.27752	0.192978	29.216	0.494077	0.0235835	1.55396	0	1.22556	2.9795	0	0	0	0.274203	0	1.8147	0	10.8621	0	0.086464	5.03413	0	0	0	0.175453	0	1.42144	0.492374	0	0.0239674	0	0	1.73896	0	1.03971	0.0690261	0.115162	0.05926
F5336	feces	0	0	0	0	0	0	0.0277019	0	0.0218367	0	0.481507	0.643018	0.0266555	12.9768	0.00974397	0.00414074	1.89007	0	1.02426	0.786411	0	0	0	0.454498	0	3.07442	0	13.6092	0	0.199313	4.11395	0	0	0.135246	0.225382	0.0338578	2.41595	0.165282	0	0.110599	0	0	2.18131	0	1.41702	0.107262	0.0679445	0.294294
F5342	feces	0	0	0	0	0	0	0	0	0	0	1.60818	3.87442	0	0.369786	0.0752094	0	0.914549	0.0153354	0.919569	0.086157	0	0	0	0.193122	0	2.56886	0	0.37227	0	0	2.97953	0	0	0.222042	0.0522671	0	0.5143	0.080241	0	0.104976	0	0	1.42437	0	0.563795	0	0	0.125211
F5343	feces	0	0.0592811	0	0	0	0	0.141758	0	0	0.0227034	8.23477	20.8713	0.0502991	6.23478	2.30833	0	1.81641	0	0.752083	2.10155	0	0	0	0.0633002	0	3.98225	0	23.0603	0	0	3.68179	0	0	0.229845	0.270235	0	0.891569	3.54981	0	0.0869637	0	0	0.849424	0	0.284942	0	0.140741	0.184442
F5345	feces	0	0	0.0846707	0	0	0	0	0	0	0	2.14023	4.31598	0	6.69488	0.465172	0	1.1486	0.018803	0.617536	1.34628	0	0	0	0	0	1.39486	0	1.69502	0	0	1.63114	0	0	0.213234	0.183391	0	1.52887	2.94903	0	0.0378609	0	0	1.84303	0	0.694343	0	0.0471982	0.337753
F5347	feces	0	0	0.118733	0	0	0	0	0	0	0.0724844	1.38615	2.21228	0	6.48604	0.137869	0.0148045	2.34261	0	0.728845	0.236002	0	0	0	0	0	2.95953	0	136.452	0	0.450796	0.761783	0	0	0.331822	0.332444	0	1.77099	4.16606	0	0.270215	0	0	1.05887	0.147674	1.09603	0	0.550902	0.139684
F5348	feces	0	0	0	0	0	0	0.482194	0	0.112497	0.112973	27.9937	62.1155	0.234491	5.19122	5.08711	0.136118	4.38301	0.0864372	2.4605	0.0732511	0	0	0	0	0	2.50138	0	130.672	0	1.18265	3.81939	0	0	0.351659	1.45021	0	24.6072	2.29746	0	0.654625	0	0	56.2276	0.11615	7.71246	0.386547	1.33294	0.779426
F5350	feces	0	0	0	0	0	0	0.0491522	0	0	0	2.31505	5.40296	0.042605	0.245419	0.586612	0	1.29838	0.0465877	0.909358	0.17803	0	0	0	0.110466	0	1.32435	0	0.744369	0	0.0432121	3.7277	0	0	0	0.358243	0	1.63697	0.146426	0	0.0313309	0	0	6.77656	0.0446465	0.0227498	0	0.228826	0.0310585
F5352	feces	0	0	0	0	0	0	0	0	0	0	3.47288	5.67453	0	1.12503	0.622911	0.00616484	0.935277	0.0397271	0.541575	0.241727	0	0	0	0.28625	0	1.07779	0	2.83585	0	0	3.24808	0	0	0	0.0451334	0	2.65993	0.0344024	0	0.242651	0	0	6.98462	0	0.0453414	0	0.320512	0.0523355
F5354	feces	0	0	0.0629025	0	0	0	0.138107	0	0.0338075	0	4.71233	8.72626	0.041268	1.2856	0.922431	0	1.38375	0	1.09025	0.369054	0	0	0	0	0	1.71228	0	4.11395	0	0	2.8513	0	0	0.0969992	0.0476097	0	0.899362	0.022711	0	0.153208	0	0	7.74633	0	0.0363675	0	0.224608	0.156404
F5355	feces	0	0	0.0631996	0	0	0	0.145328	0	0	0.0316958	1.10865	2.98461	0.0207315	89.1382	0.329562	0	2.08881	0	0.626789	0.672108	0	0	0	0.265117	0	2.58241	0	2.38067	0	0	6.23681	0	0	0	0.253348	0	0.207074	2.73724	0	0.257858	0	0	0.897029	0	0.505376	0	0	0.250571
F5356	feces	0	0	0	0	0	0	0.0232467	0	0	0	2.48761	6.31877	0.0201502	1.49769	0.2061	0.00626037	1.046	0.0460706	0.441667	2.1268	0	0	0	0.0858944	0	1.09893	0	1.77978	0	0.0448475	1.32591	0	0	0	0.0464933	0	0.505568	0	0	0.0444541	0	0	3.08889	0	0	0	0	0
F5359	feces	0	0	0	0	0	0	1.24375	0	0.311946	0.109157	20.9882	40.5034	1.00341	4.88387	5.33461	0.0373963	1.7792	0	1.15181	0.758943	0	0	0	0.348271	0	1.35322	0	92.2926	0	0.149636	1.3956	0	0	0.49449	0.668833	0.181377	5.27284	3.12231	0	0.598615	0	0	15.8355	0	10.8447	0.593757	0.224465	0.523697
F5362	feces	0	0	0	0	0	0	0	0	0	0	0.653219	1.14543	0	1.52675	0	0	1.41711	0.018309	1.24527	0.235087	0	0	0	0	0	1.02693	0	0.994659	0	0.20041	1.53025	0	0	0	0	0	0.191062	0	0	0	0	0	0.822685	0	0.0482398	0	0	0
F5366	feces	0	0	0	0	0	0	5.58916	0	0.662892	0	34.562	76.3221	3.32188	1.57248	4.49974	0.0979965	2.46258	0	1.37716	1.05384	0	0	0	0.623229	0	2.56424	0	71.7781	0	0.174058	4.04656	0	0	0.0440779	0.255113	0	0.968444	0.41573	0	0.326676	0	0	11.5103	0	0.0856956	0	0	0.332996
F5370	feces	0	0	0.130384	0	0	0	0	0	0	0	0.541624	2.05356	0	0.265799	0.142002	0.289979	2.0926	0.0467681	0.452382	0.488346	0	0	0	0.182316	0	4.00368	0	3.8736	0	1.75062	2.88183	0	0	0	0	0	0.525282	0	0	0.0919977	0	0	1.70507	0	0	0	0.0363401	0
F5372	feces	0.05206	0	0	0	0.0644553	0	0.197345	0	0.131099	0.132876	1.69207	4.65953	0.129167	50.9821	0.664227	0.00678476	2.99292	0.014574	2.10469	2.03123	0	0	0	0	0	1.45373	0	5.68642	0	0.05206	4.95226	0	0	0.766294	2.66075	0.05206	29.2317	2.11448	0	6.05147	0.03562	0	68.948	0.270712	66.8693	4.05418	1.82148	2.42973
F5374	feces	0	0	0.121647	0	0	0	0	0	0	0	0.870506	1.39729	0	1.44285	0.169662	0.00628816	1.15605	0	0.12403	0.0494322	0	0	0	0	0	0.612013	0	3.38965	0	0.0202746	2.11422	0	0	0	0.0964991	0	0.0956767	0	0	0.0109562	0	0	0.325269	0	0.0187938	0	0	0
F5379	feces	0	0	0	0	0	0	0	0	0.0329827	0	4.06583	7.71717	0.0542238	1.46451	0.887783	0.00634442	1.69982	0.0681406	1.11202	1.69154	0	0	0	0.626331	0	0.801224	0	13.2793	0	0.386375	2.24192	0	0	0	0	0	0.170933	0.0662951	0	0	0	0	0.179999	0	0.560729	0.0162011	0	0.0752462
F5380	feces	0	0	0.398288	0	0	0	0	0	0	0	0.0438223	0.0847506	0	2.08059	0	0	0.596414	0.164262	0.849894	0.758406	0	0	0	0.159122	0	2.1603	0	5.09308	0	0	1.66528	0	0	0.0440762	0.141889	0	1.22754	1.78272	0	0.116063	0	0	2.29123	0	1.38113	0.0600846	0.237299	0.0272122
F5381	feces	0	0	0	0	0	0	0.143022	0	0	0	1.03007	1.25719	0.0546799	0.714781	0.137955	0.00574436	2.94167	0.0246783	0.598616	0.266487	0	0.0171045	0	0.0776949	0	0.850607	0	46.2701	0	0.0185212	5.49388	0	0	0.0754568	0	0	0.30021	0.232085	0	0.0203733	0	0	1.06961	0	0.189824	0	0	0.213127
F5382	feces	0	0	0	0	0	0	0	0	0	0	0	0.158748	0	1.95686	0	0.0268061	1.5649	0	0.788518	2.10705	0	0	0	0.110264	0	1.22164	0	2.11441	0	0	2.65919	0	0	0.123888	0.0465028	0	0.749187	1.27669	0	0.155466	0	0	2.99312	0	0.440797	0.0513391	0.0361339	0.218082
F5384	feces	0	0	0.132953	0	0	0	0	0	0	0	0	0.00929543	0	4.80129	0	0	1.02028	0.472403	0.902857	0.510046	0	0	0	0.0929543	0	1.56219	0	0.611831	0	0	2.30283	0	0	0	0.0503147	0	0.143976	0.268514	0	0.118232	0	0	0.708141	0	0.07972	0.0350995	0	0
F5385	feces	0	0	0.687143	0	0	0	0	0	0	0	0.094211	0.166049	0	0.346129	0	0.121906	2.34565	0	0.896846	1.32886	0	0	0	0.372283	0	2.71992	0	63.381	0	0.40286	3.72629	0	0	0.0463148	0	0.0510715	3.79302	0.31453	0	0.541502	0	0	15.8886	0.0393676	0.0944054	0	0.258565	0.0315994
F5386	feces	0	0	0.0603137	0	0	0	0	0	0	0	0.148879	0.153036	0	3.65547	0.0592926	0.0249418	1.55308	0.013394	0.415177	9.24796	0	0	0	0.084337	0	8.22966	0	4.84786	0	0	6.59053	0	0	0.127587	0.210487	0	1.4225	1.32633	0	0.0108644	0	0	1.9471	0	0.581543	0.0318456	0.0336208	0.0328441
F5393	feces	0	0	0	0	0	0	0	0	0.0318858	0	0.208184	0.409423	0	0.397442	0.0226072	0	0.905812	0	0.183453	0.075099	0	0	0	0	0	0.860468	0	1.32121	0	0.151502	1.12449	0	0	0	0.0449034	0	0.547362	0.073601	0	0.0429339	0	0	4.04543	0	0.00798445	0	0	0.314087
F5399	feces	0	0	0.0876677	0	0	0	0.285569	0	0.0471178	0	0.268358	0.521664	0.0287578	1.34891	0.0915948	0.0134663	3.58465	0	1.38195	0.397757	0	0	0	0.122586	0	2.58235	0	29.8819	0	0.229609	5.82644	0	0	0.0927255	0.0738095	0	0.461687	0.100733	0	0.0666666	0	0	0.859579	0	0.136119	0.0231443	0.077227	0.0911147
F5401	feces	0	0	0	0	0	0	0.753432	0	0.0314559	0	2.48772	4.59696	0.652757	0.571758	0.609344	0.0946761	2.23041	0	0.102302	0.431533	0	0	0	0.0818386	0	1.44742	0	2.48592	0	0.00551511	2.07783	0	0	0	0	0	0.306633	0.0242029	0	0.128759	0	0	0.187589	0	0.109235	0	0	0.130261
F5403	feces	0	0	0.0449654	0	0	0	1.10327	0	0.0725012	0	0.610874	1.44667	0.457252	1.30203	0.22993	0.00464868	2.74593	0	1.07373	0.818233	0	0	0	0.251501	0	3.26455	0	87.5722	0	0.0862992	3.24795	0	0	0.024731	0	0	0.275957	0.0335714	0	0.139555	0	0	0.570847	0	0.408939	0.0356126	0	0.11266
F5404	feces	0	0	0	0	0	0	0.241945	0	0.0248813	0.0236488	3.96241	8.62869	0.0759302	0.793342	0.566135	0.0119167	1.46689	0.0411229	0.473613	0.549091	0	0	0	0.129467	0	1.51658	0	0.463504	0	0.0302419	3.50281	0	0	0.115375	0.122839	0	0.228634	0.187598	0	0.0265343	0	0	0.291244	0.0318274	0.0224664	0.0122217	0	0.175256
F5412	feces	0	0	0	0	0	0	0.0913167	0	0	0	0.329447	0.369896	0.0988832	0.60619	0	0.031074	1.48827	0	2.07665	1.61434	0	0	0	0	0	1.97952	0	3.41664	0	0.10542	3.88658	0	0	0.0996093	0	0	0.158057	0.216175	0	0.0246824	0	0	0.219945	0	0.373044	0	0.0240049	0.039041
F5415	feces	0	0	0	0	0	0	1.87738	0	0.233752	0	2.40047	2.4992	1.23645	6.80879	0.232787	0.00749392	2.8285	0.0643892	1.88484	2.74591	0	0	0	0.326019	0	2.64951	0	7.40017	0	0.517651	5.37547	0	0	0.102068	0	0.120811	0.726861	1.07606	0	0.292951	0	0	0.970345	0	0.56352	0.0191365	0.168114	0.160233
F5417	feces	0	0	0	0	0	0	0	0	0	0	1.09387	1.12484	0	17.2387	0.113316	0	1.38686	0	0.756918	0.488567	0	0	0	0	0	1.55221	0	23.8763	0	0.265012	2.23507	0	0	0	0.0831542	0	0.40229	0.104287	0	0.0446216	0	0	1.21522	0	0.026171	0.016582	0.0756476	0.13003
F5419	feces	0	0	0	0	0	0	0.0991744	0	0	0	0.544786	1.35935	0.0954283	0.700423	0.0570463	0.0187209	1.34667	0.0807544	0.848301	0.155758	0	0	0	0.247425	0	1.44656	0	16.5821	0	0.168074	3.86656	0	0	0.0588241	0.147829	0	1.08157	0.835303	0	0	0	0	1.45417	0	0.287548	0	0	0
F5421	feces	0	0	0.0761565	0	0	0	0.0807456	0	0	0	5.10765	13.759	0.134582	1.42034	1.4785	0.0674985	3.05532	0.0676491	0.781574	0.701613	0	0	0	0.259089	0	3.22494	0	4.70048	0	0.179693	5.20208	0	0	0.216652	0.439744	0.0634638	0.571696	0.428942	0	0.128938	0	0	1.70582	0	0.692592	0.0201053	0.265117	0.130714
F5422	feces	0	0	0	0	0.0662386	0	0.240043	0	0	0	0.965275	1.52262	0.0442468	5.08914	0.384021	0.344126	1.28503	0	1.19614	0.284923	0	0	0	0	0	3.5991	0	59.3815	0.0161043	2.11712	1.9045	0.0307406	0	0.651123	0.668371	0.168607	3.74095	0.719155	0	1.12825	0	0	22.6266	0	3.45517	0.249269	0.39406	1.00734
F5429	feces	0	0	0	0	0	0	0.302674	0	0	0	4.37844	6.69495	0.111077	3.41897	0.685156	0.0365036	1.43887	0.202216	0.171758	0.782411	0	0	0	0.414944	0	1.8591	0	3.00774	0	0.270657	4.18764	0	0	0	0	0	0.277576	0.0976236	0	0.0107703	0	0	0.197913	0	0.417323	0	0	0.0483885
F5432	feces	0	0	0.127138	0	0	0	0	0	0	0	0.0988427	0.490273	0	1.79082	0.0332414	0.0262879	1.26533	0	0.647539	0.63561	0	0	0	0.118518	0	2.23134	0	21.0975	0	0.184015	4.49678	0	0	0.0164145	0	0	0.110139	0.0549648	0	0.0156084	0	0	0.128496	0	0.0856124	0	0	0.0537891
F5434	feces	0	0.0997759	0.12215	0	0	0	0	0	0	0	3.61519	9.21929	0	6.5343	0.631914	0.00631414	1.85516	0.0949415	0.948442	0.878843	0	0	0	0	0	2.48389	0	23.2472	0.0145837	0	2.20699	0	0	0.189895	0.0461207	0	0.443389	1.10044	0	0.0493884	0	0.139963	1.23414	0	0.305499	0	0.0340452	0.0503868
F5436	feces	0	0	0	0	0	0	0.282886	0	0.215245	0	19.1301	36.8416	0.400831	3.4601	5.00649	0.012871	1.07435	0.0584807	1.52247	0.212649	0	0	0	0.522259	0	4.03702	0	7.08799	0	0.27878	3.6642	0	0	0.0422679	0	0	0.463698	0.510255	0	0.0472699	0	0	0.230473	0	0.0192342	0.0164337	0.0749715	0.0851123
F5440	feces	0	0	0.298695	0	0.117344	0	0.0859463	0	0	0	39.5695	97.8174	0.191542	2.07792	6.27224	0.0768034	2.1304	0.0132664	0.587754	0.295206	0	0	0	0	0	1.44358	0	29.2102	0	0.363766	5.61094	0	0	0.190099	0	0	0.251445	0.376119	0	0.172544	0	0	0.772727	0.0410705	0.248152	0.0157711	0	0.0407179
F5444	feces	0	0	0	0	0	0	0	0	0	0	1.55434	2.34708	0	0.577087	0.395034	0.00743469	2.08409	0.0638803	0.358687	0.290746	0	0	0	0.122328	0	1.47982	0	2.16273	0	0	2.13262	0	0	0.186252	0.0449461	0	4.87555	0.194058	0	0.0153107	0	0	2.18692	0	0.385587	0	0.0400871	0
F5446	feces	0	0	0	0	0	0	0	0	0	0.0348644	0.164927	0.517902	0.022804	0.937758	0.139883	0.129961	1.39602	0	1.26832	0.350028	0	0	0	0	0	1.9943	0	6.37091	0	0.154102	2.52614	0	0	0.19445	0.327511	0.115863	1.23387	0.514104	0	0.209533	0	0	1.71874	0	1.16747	0	0.122477	0.189937
F5447	feces	0	0	0.0578593	0	0	0	0.166484	0	0	0	2.62928	6.38396	0.076839	1.60387	0.337666	0.093596	0.817773	0.012849	0.856794	0.311564	0	0	0	0	0	1.07477	0	1.00771	0	0	2.93827	0	0	0.0670215	0.227038	0	0.973405	0.347158	0	0.147276	0	0	1.81903	0.119335	0.871035	0.0305497	0.096758	0.0802956
F5449	feces	0	0	0	0	0	0	0.0149618	0	0	0	13.2458	27.5378	0.0439284	23.326	2.22702	0.0328994	1.29703	0.00877976	0.96069	0.592225	0	0	0	0.165848	0	2.66463	0	15.277	0	0.152207	2.04929	0	0	0.140104	0.0822645	0.0313623	0	0.140841	0	0.0907326	0	0	0.605107	0	0.119759	0	0	0.17427
F5450	feces	0	0	0.131713	0	0	0	0	0	0	0	2.55631	3.81659	0	11.4977	0.174628	0.0523472	1.16997	0	0.144266	0.392828	0	0	0	0	0	1.24569	0	11.3154	0	0.0151862	2.18446	0	0	0.125814	0.293314	0.329282	0.189774	0	0	0.300133	0	0	2.02146	0	0.231816	0.0521582	0	0.169967
F5453	feces	0	0	0.0660094	0	0	0	0.069987	0	0	0	1.09258	4.17486	0.0433064	1.17962	0.126191	0.00672733	0.754183	0.0146589	0.270329	0.570442	0	0	0	0.0923012	0	0.797174	0	9.34717	0	0	4.40474	0	0	0.491917	0	0	0.403985	0.150365	0	0.0991562	0	0	0.406988	0	0.787183	0.034853	0	0
F5455	feces	0	0	0.536339	0	0	0	0.24776	0	0.028826	0	3.12027	4.9373	0.123155	2.62515	0.542863	0.019272	2.02664	0.0742084	0.891383	0.38717	0	0.0165104	0	0.0912329	0	1.01034	0	9.16795	0.00613277	0.133024	2.45653	0	0.402254	0.107366	0.119665	0	0.563389	0.0974066	0	0.169008	0	0	1.25499	0	0.260595	0	0.159088	0.00735016
F5457	feces	0	0	0.743193	0	0	0	0.186132	0	0	0	16.6549	37.1627	0.0937657	3.39677	2.11101	0.0533597	2.1674	0.063478	1.71633	2.14518	0	0.0278255	0	0.159879	0	3.2168	0	216.021	0	0.104274	4.31604	0	0	0.428464	0.322317	0.142922	1.63362	0.578593	0	0.520057	0	0	6.27181	0.0786069	1.73085	0.0301851	0.0804906	0.418164
F5472	feces	0	0	0	0	0	0	0.252149	0	0.145079	0	0.570735	2.32741	0.295157	1.0073	0.195992	0.0231613	1.56837	0.299726	0.998334	0.038264	0	0	0	0	0	2.39046	0	78.8413	0	0.0299928	1.95268	0	0	0	0	0	0.307461	0	0	0.0289969	0	0	0.309456	0	0.709264	0	0	0.401727
F5476	feces	0	0	0	0	0	0	0.388602	0	0.131325	0	2.13659	3.13278	0.160305	2.08345	0.14347	0.037674	2.81575	0.162787	2.13033	0.237867	0	0.0594643	0	0	0	1.70469	0	203.735	0	0.406468	4.27039	0	0	0.186082	0.0808713	0	0.658033	0.0612625	0	0.190315	0	0	2.59331	0	0.863326	0.0322534	0.0340513	0.125618
F5478	feces	0	0	0.0400502	0	0.0393351	0	0.300252	0	0.0215254	0	17.1313	38.2353	0.367857	0.705883	2.17416	0.00408171	1.82763	0.0266822	0.745926	0.511936	0	0	0	0.112005	0	5.41283	0	22.2415	0	0.0993334	3.09855	0	0	0.135738	0.0814073	0.0333752	0.240975	0	0	0.115259	0	0	0.86277	0.0550691	0.588758	0.0105733	0.070561	0.00548861
F5480	feces	0	0	0.311065	0	0	0	0.239492	0	0.0557282	0	0.599631	0.934135	0.153059	1.17541	0.0282319	0.0270625	1.54988	0.0575658	0.671934	0.805341	0	0	0	0.0724939	0	2.02664	0	11.2596	0	0.00725554	2.93652	0	0	0.0569524	0.16457	0	0.218001	0.0332851	0	0.0759753	0	0	0.975757	0	0.173333	0	0.0913396	0.072188
F5485	feces	0	0	0	0	0	0	0.0685209	0	0.0347341	0	2.0687	4.43038	0.0718073	1.26782	0.491556	0.0534505	5.93118	0.0463625	2.03585	0.359788	0	0	0	0.271103	0	2.13329	0	53.9506	0	0.0674417	3.61426	0	0	0.0708781	0.0978292	0	0.231708	0.119111	0	0.103349	0	0	0.619928	0	0.34328	0	0	0.138746
F5486	feces	0	0	0.0545099	0	0	0	0.160939	0	0	0	0.250383	1.42137	0.053643	2.31994	0.0983411	0	4.57548	0	0.856231	0.792168	0	0	0	0.0927231	0	1.8653	0	23.5978	0	0.0376324	2.72946	0	0	0.283889	0.172456	0	0.676006	0.237706	0	0.334006	0	0	3.02269	0	0.803965	0.0719531	0.0726116	0.393769
F5487	feces	0	0	0.0584553	0	0	0	9.57931	0	0.722599	0	89.459	177.203	5.38856	7.41943	15.8444	0.19943	0.946867	0.0419353	1.4247	1.16156	0	0	0	0.497172	0	2.4605	0	54.8917	0.0133682	0.832935	2.81632	0	0	0.525595	0.169997	0.340989	2.17921	0.673801	0	0.490005	0	0	3.53015	0.040188	2.72229	0.0154322	0.0651698	0.262084
F5490	feces	0	0	0.0993776	0	0	0	0	0	0	0	0	0.0833639	0	3.46778	0.199616	0.0333384	0.659342	0.123923	0.515808	0.320976	0	0	0	0.477049	0	2.08021	0	11.4808	0	0.156657	1.8214	0	0	0	0.0324057	0	0.0888784	0	0	0.0288795	0	0	0.517087	0	0.0161111	0	0.0598442	0.0369309
F5494	feces	0	0	0	0	0	0	0.0795236	0	0	0	6.55235	15.0476	0.183816	0.676735	0.45772	0	1.19198	0.0466653	0.597972	0.50499	0	0	0	1.19149	0	2.37349	0	1.65582	0	0.177024	2.74917	0	0	0.994735	0.106031	0	0.0383968	0	0	0.139716	0	0	0.978081	0	0.937435	0	0	0.255235
F5497	feces	0	0	0.0492061	0	0	0	0.0744863	0	0	0	5.86587	14.3127	0.112988	1.6492	0.647901	0.103277	2.81601	0	1.22902	0.732668	0	0	0	0.373817	0	2.32972	0	64.2905	0	0.143979	4.0119	0	0	0.128263	0.202937	0.0438865	0.72892	0.157751	0	0.15522	0	0	2.85526	0	0.730125	0.0129904	0.0837011	0.120245
F5498	feces	0	0	0	0	0	0	0	0	0.0312779	0	1.29716	3.5609	0.096376	3.46928	0.176146	0.0220743	0.40177	0.093444	0.261385	0.36885	0	0	0	0	0	2.46446	0	4.36593	0	0.099169	1.72108	0	0	0.644658	0.42414	0.0519044	0.270713	0.275216	0	0.508872	0	0	2.84149	0	0.713714	0	0	0.5162
F5500	feces	0	0	0.201782	0	0	0	0	0	0	0	2.64195	5.4106	0.0220637	0.919146	0.586047	0.221997	1.70842	0.227493	1.24017	0.295397	0	0	0	0	0	4.40041	0	15.9523	0	2.23511	4.34735	0	0	0.20401	0.127213	0	1.0036	0	0	0.0610096	0	0	0.777148	0	0.201005	0	0	0.164641
F5501	feces	0	0	0	0	0	0	0.869293	0	0.262535	0	12.7162	28.7855	0.400588	0.696579	2.55948	0	7.82078	0.0406788	0.298435	0.213564	0	0.0297191	0	0.378486	0	1.56893	0	31.3606	0	0.00832626	3.79059	0	0	0	0	0	0.143652	0.0468594	0	0	0	0	0.758371	0	0.168253	0	0	0
F5502	feces	0	0	0	0	0	0	0.203061	0	0	0	30.9021	68.3901	0.0713089	2.44733	3.13383	0.046655	1.03586	0.0321834	1.01044	0.624022	0	0	0	0.405292	0	2.37	0	38.5887	0.0173026	0.369645	3.9062	0	0	0.0912681	0.109689	0	0.392844	0	0	0.049921	0	0	0.54329	0	0.585661	0	0	0.147027
F5505	feces	0	0	0	0	0	0	0.0307577	0	0.0296556	0	0.859856	2.51526	0	15.3681	0.120188	0.0284411	3.2014	0	1.41442	0.179793	0	0.0537125	0	0	0	2.4152	0	426.64	0	0.686848	0.97904	0	0	0.207205	0.26561	0	0.357226	0.745755	0	0.0809268	0	0	0.662501	0.0379345	0.24029	0	0.0776869	0.461599
F5509	feces	0	0	0	0	0	0	1.11288	0	0.252757	0	0.900204	1.8122	0.347101	0.157252	0.130502	0	2.16589	0.0652728	0.397432	0.0641575	0	0	0	0	0	0.527798	0	9.28267	0	0	3.02972	0	0	0	0.0778251	0	0.126282	0.0459694	0	0.0219944	0	0	0.403278	0	0	0	0	0
F5510	feces	0	0	0	0.0846148	0	0	0.162274	0	0.104735	0	1.25683	1.35313	0.0319619	4.73626	0.239559	0.303926	1.55492	0.075732	1.81652	0.138989	0	0.0474242	0	0.204366	0	2.50283	0	158.924	0	0.492617	3.00701	0	0	1.13156	0.628347	0	2.08146	0.037828	0	0.875759	0.0264421	0	5.2985	0.0334934	3.60468	0.167199	0.332972	1.03102
F5511	feces	0	0	0.0701117	0.121773	0	0	0	0	0.204751	0	2.27576	5.71259	0	1.84721	0.632398	0.085595	2.12689	0.0155699	0.685748	0.734523	0	0	0	0.2173	0	3.70112	0	36.199	0	0.537084	4.68679	0	0	0.255883	0.0530662	0	0.0756308	0.0287772	0	0.0763396	0	0	1.27989	0	0.276346	0.0185095	0.0390825	0.260941
F5512	feces	0	0.0817869	0	0	0	0.0227299	1.04683	0	0	0	19.7046	39.9628	0.50022	6.07694	5.27616	0.0229577	1.28599	0.0123286	2.58822	0.960125	0	0	0	1.03878	0	2.37735	0	20.773	0	0	4.44047	0	0	0.347038	0.0840379	0	0.422814	0	0	0.363108	0	0	1.10333	0	1.21406	0	0.0309464	0.150991
F5515	feces	0	0	0.0580799	0	0	0	0.153858	0	0	0	0.638982	1.81866	0.0762082	2.9069	0.0316277	0.0299007	0.725502	0.218256	1.12991	2.25877	0	0	0	0.0812134	0	2.63797	0	21.4936	0.0416057	0.0979732	3.62876	0	0	0.270936	0.175838	0	0.429939	0.255552	0	0.0425919	0	0	2.56807	0	0.862555	0.0306662	0	0
F5520	feces	0	0	0	0	0	0	0.0231001	0	0	0	0.10964	0.336014	0	0.307325	0	0	1.06257	0.0542216	0.103131	0.527866	0	0	0	0	0	0.525576	0	2.72437	0	0	1.65221	0	0	0	0	0	0.0669214	0	0	0.044174	0	0	0.47808	0	0.0708355	0	0	0.0332398
F5524	feces	0	0	0.123144	0	0	0	0	0	0	0	1.17367	2.21545	0	1.11753	0.104795	0	1.5577	0.0448518	0.504705	0.648251	0	0	0	0	0	2.17334	0	1.21917	0	0.146162	4.50209	0	0	0	0	0	0	0	0	0	0	0	0.250614	0	0.0545418	0	0.0810825	0.032198
F5525	feces	0	0	0	0	0	0	0	0	0	0	0	0.150409	0	0.521827	0	0.00712773	2.5383	0.122486	0.606048	0.814965	0	0	0	0	0	1.58095	0	3.59235	0	0.0287996	5.30223	0	0	0	0.0521828	0	0.200124	0	0	0.0506722	0	0	0.716223	0	0.34619	0	0	0
F5526	feces	0	0	0	0	0	0	0.0180993	0	0	0	0.19514	0.302859	0	0.910032	0	0.0369343	0.859045	0.106208	0.290718	0.273917	0	0	0	0	0	1.07345	0	5.07569	0	0.105506	1.21985	0	0	0.0324744	0	0	0.0773654	0	0	0.06138	0	0	0.508024	0	0.174388	0	0	0.0308253
F5533	feces	0	0	0.243175	0	0	0	0.08421	0	0	0.0252545	3.4307	7.57196	0	0.789972	0.474971	0	1.36006	0	1.30309	0.525375	0	0	0	0.140826	0	2.74742	0	16.5039	0	0	3.00854	0	0	0.019504	0.0381134	0	0.232724	0	0	0.274741	0	0	1.20006	0	0.658345	0.0132939	0	0.341702
F5560	feces	0	0	0	0	0	0	0.0500468	0	0	0	0.377233	0.812161	0.0144602	0.594403	0.0376511	0.00449257	1.38604	0.0489466	0.299417	0.151516	0	0	0	0.0616395	0	1.22842	0	4.15892	0	0	2.35726	0	0	0.0932495	0	0	0.0241643	0	0	0.108612	0	0	1.11489	0	0.76483	0.0116375	0.0776635	0.411723
F5569	feces	0	0	0	0	0	0	0.0234395	0	0.0184767	0	0.173145	0.752594	0.0112771	0.206512	0.0187207	0.00355411	1.99416	0.0152688	0.373661	0.188586	0	0	0	0.240354	0	1.15343	0	34.947	0	0.387051	2.17117	0	0	0.301134	0.152789	0	0.40205	0.0256668	0	0.270544	0	0	2.83884	0	0.564433	0	0	0.0795116
F5570	feces	0	0	0	0	0	0.0458196	0	0	0	0.0561255	0.143648	1.06446	0.0550655	10.5055	0.0304708	0.209898	4.34024	0	1.42174	0.339716	0	0	0	0.156486	0	3.89148	0	40.4032	0	0.51454	3.16768	0	0	0.113983	0.254109	0	0.178535	0.131102	0	0.284589	0	0	3.33326	0	0.832054	0.0295445	0.0311914	0.40011
F5571	feces	0	0	0	0	0	0	0	0	0	0	0.299505	1.1878	0	0.704249	0.0205896	0	0.939758	0.0886213	0.645319	0.27214	0	0.0323725	0	0.545549	0	2.80824	0	0.524303	0	0	4.16034	0	0	0	0.0503407	0.0554256	0.0289558	0	0	0.0244961	0	0	0.228356	0	0.0537077	0	0	0.00911484
F5572	feces	0	0	0.0637612	0	0	0.0261057	3.73254	0	0.514035	0.255832	16.0252	33.0467	2.21875	5.59936	2.80635	0.352781	2.26374	0.0141596	2.44032	1.90624	0	0	0	0.178315	0	5.95128	0	100.423	0	1.50887	6.29099	0	0	0.0455437	0.252132	0.113736	0.441628	0.33743	0	0.414279	0	0	2.56904	0	1.54627	0	0.0767926	0.443811
F5574	feces	0	0	0	0	0	0	0	0	0	0	1.31441	3.39532	0	2.85903	0.0985846	0	0.499935	0.281424	0.192669	0.418146	0	0	0	0.0843817	0	0.759471	0	1.24373	0	0.248926	3.18132	0	0	0	0.137024	0	0	0.074865	0	0.111085	0	0	0.897322	0	0.212081	0	0	0.118564
F5575	feces	0	0	0.172384	0	0	0	0.221949	0	0	0	3.85954	6.23177	0.0188491	0.861795	0.57328	0.0292929	0.648434	0.0510422	0.264663	0.107049	0	0	0	0	0	1.591	0	2.80027	0	0.282806	2.67876	0	0	0	0.284433	0	0.081035	0.0171139	0	0	0	0	0.387552	0	0.124796	0	0.113717	0.0729315
F5589	feces	0	0	0.131254	0	0	0	0.263342	0	0.191654	0.0985401	1.14522	2.51271	0.0645831	5.56819	0.133868	0.0538512	1.56302	0	1.55139	1.03929	0	0.0319423	0	0.295166	0	2.88169	0	88.1903	0	0.379823	2.80114	0	0	0.868292	2.59113	0	1.60787	6.35689	0	0.845433	0.0356199	0	6.4182	0	1.4209	0.0173255	0.660647	1.44599
F5594	feces	0	0	0.0571575	0	0	0	0.038971	0	0	0	1.35136	2.45555	0.0187495	4.58679	0.110744	0	0.479681	0	0.452868	0.1983	0	0	0	0.0799236	0	2.04724	0	5.3011	0	0.124092	2.16669	0	0	0.287935	0.336224	0	0.66611	1.34484	0	0.125661	0.031023	0	1.67149	0	0.447808	0.0150896	0.0637229	0.044106
F5602	feces	0.058503	0	0	0	0	0	0	0	0.0792744	0	3.02722	7.7083	0.0409718	5.71557	0.659619	0	0.255202	0	0.357963	0.0312016	0	0	0	0	0	0.673508	0	14.0865	0	0.0100567	1.62485	0	0	0.0691268	0.468501	0	0.563542	1.07207	0	0.277427	0	0.101405	3.72263	0	0.562613	0	0.123331	0.179989
F5604	feces	0	0	0	0	0	0	0	0	0.0868367	0.0298254	1.15971	3.46022	0	12.5745	0.203812	0.0242435	0.8983	0.0792399	0.870389	0.737823	0	0	0	0.0831571	0	2.14707	0	3.87571	0	0.0552878	2.56436	0	0	1.48186	0.908164	0.0991166	1.15727	4.08848	0	0.593216	0	0	3.42716	0	0.841829	0	0.535447	0.669287
F5606	feces	0.066896	0	0.505977	0	0	0	0	0	0	0	3.01663	4.97398	0	12.7565	0.623959	0.026031	2.55667	0.0749091	1.16727	0.147079	0	0	0	0	0	2.30007	0	57.752	0	0.577849	1.90741	0	0	0.234733	0.377386	0	0.0812615	1.08785	0	0.113125	0	0	0.650832	0	0.0314805	0	0.101565	0.130041
F5608	feces	0	0	0.0685333	0	0	0	0.451411	0	0.0368339	0	0.968359	2.53771	0.314736	1.09159	0.016436	0.0925506	1.90633	0	0.671392	0.488707	0	0	0	0	0	0.884577	0	1.50662	0	0	4.25221	0	0	0	0.0355597	0	0.264801	0.486215	0	0.240881	0	0	0.354689	0	0.30272	0	0	0.160821
F5610	feces	0	0	0.162697	0	0	0	0	0	0	0	1.07368	2.34068	0	3.29036	0.202022	0.0123319	0.988233	0	0.156176	0.826284	0	0	0	0	0	2.22318	0	18.3562	0	0.0358924	2.47053	0	0	0.905649	1.13235	0.0451935	1.13619	2.68644	0	0.672991	0.0294353	0	6.04615	0.149139	1.28733	0.0143173	0.295124	0.393333
F5612	feces	0	0	0.224007	0	0	0	3.56258	0	0.280921	0	2.54119	2.67231	1.46963	1.98559	0.238214	0	0.723482	0.0497459	1.00272	0.778039	0	0	0	0	0	1.61292	0	4.5856	0	0.162111	3.16686	0	0	0.677638	0.205504	0.0622243	0.504228	2.21435	0	0.275465	0	0	2.24991	0	0.568586	0	0.131553	0.572069
F5615	feces	0	0	0	0	0	0	0.0560717	0	0	0	1.60248	5.90881	0	1.57114	0.336223	0.0153178	2.07047	0.279679	0.992514	0.354747	0	0	0	0.10359	0	1.6736	0	90.3388	0	0.152795	2.57141	0	0	0.321305	0.633001	0.117535	0.519162	0.228401	0	0.0465624	0	0	0.579725	0	0.184498	0	0.178447	0.0671628
F5617	feces	0	0	0.192978	0	0	0	0.0243436	0	0	0	5.60674	11.316	0.021101	6.1745	0.601006	0.0332513	1.72006	0.0142851	0.310371	0.387951	0	0.0313091	0	0	0	2.9648	0	14.7387	0	0.226348	2.43445	0	0	0.303844	1.46352	0	2.38556	3.2645	0	0.282131	0.0698276	0.147414	4.90823	0	1.00581	0	0.109421	0.60481
F5619	feces	0	0	0	0	0	0	0	0	0	0	1.07079	3.14342	0.019393	0.24266	0.29321	0	2.22748	0.380734	0.42362	0.299489	0	0	0	0.0826667	0	1.16167	0	3.86897	0	0	2.91738	0	0	0.412705	0.212352	0	0.153257	0.0453706	0	0.0869984	0	0	0.804957	0	0.440341	0	0	0
F5622	feces	0	0	0.0819295	0	0	0	0.353616	0	0.0880675	0	12.1921	30.1694	0.126143	2.89468	2.26181	0.174884	4.29059	0	1.45992	1.71888	0	0	0	0.572812	0	4.79314	0	67.4287	0	0.00772037	5.6714	0	0	0.0812511	0.474589	0	0.598589	3.40983	0	0.528914	0	0	1.85195	0	0.448041	0	0.0456702	0.270199
F5629	feces	0	0	0	0	0	0.119145	0.0242834	0	0	0	0.401445	0.611488	0.0420976	2.12925	0.0544407	0.262492	2.67091	0.062375	2.24697	2.91137	0	0.0197529	0	0.17945	0	7.12403	0	57.9388	0	1.02123	4.1122	0	0	0.0536079	0.842628	0.160418	1.65002	0.184482	0	0.636263	0.0348275	0	4.29672	0	2.57558	0.0508203	0.0715376	0.836984
F5633	feces	0	0	0	0	0	0	0	0	0	0	0.978599	2.23156	0.0918147	0.164064	0.283309	0.00607753	1.84738	0	0.593753	0.656361	0	0	0	0.0833858	0	1.41235	0	12.1824	0	0.0579522	2.63195	0	0	0.482166	0	0	0.25753	0.0611151	0	0.0218656	0	0	0.4675	0	0.238749	0.0157432	0	0
F5634	feces	0	0	0	0	0	0	0.026913	0	0	0	7.12318	14.7182	0	3.19049	0.959376	0.0275454	1.68527	0.0175315	1.76567	3.52589	0	0	0	0.165583	0	7.62169	0	7.94361	0	0.0325787	5.60494	0	0	0	0	0	0.0209419	0	0	0.0434842	0	0	0.258518	0	0.0848811	0	0.0475397	0.0771901
F5635	feces	0	0	0	0	0	0	0	0	0	0	9.8495	24.2495	0.122107	1.42762	2.44273	0.229927	2.41945	0.0649143	3.56809	0.578888	0	0.0672628	0	0.117537	0	4.0371	0	72.2057	0	1.3096	1.52123	0	0	0	0.0522984	0	0.150291	0.0720591	0	0.126238	0	0	0.775427	0	0.684974	0	0	0.326295
F5640	feces	0	0	0.171779	0	0	0	0.0780814	0	0	0	0.912507	1.30446	0	0.225196	0.163148	0	2.15804	0.0254316	0.39236	2.74677	0	0	0	0.320266	0	3.82138	0	5.51891	0	0	1.89504	0	0	0	0	0	0	0	0	0.0210889	0	0	0	0	0.172249	0	0	0.17496
F5641	feces	0	0	0.0981203	0	0	0	0	0	0	0	2.25879	4.05514	0	0.821283	0.412296	0	2.2825	0	1.85363	0.494419	0	0	0	0.0686011	0	1.59929	0	7.84506	0	0.011313	2.49798	0	0	0.0985391	0.111398	0	0	0.0660541	0	0.360236	0	0.0674577	1.56812	0	1.34718	0	0	0.0444776
F5642	feces	0	0	0.119554	0	0	0	0.507032	0	0.0642553	0	7.55173	17.1825	0.392174	1.08071	1.91015	0.0168027	1.14214	0.0132748	1.51253	1.58242	0	0	0	0.0835863	0	1.94987	0	12.7962	0	0.0135112	3.26864	0	0	0.23972	0	0.0474191	0.702983	0	0	0.163875	0.0653191	0	1.5479	0	0.831283	0	0	0.32497
F5647	feces	0.056236	0	0.0587794	0	0	0	0	0	0	0.0355535	0.641646	1.01503	0	0.548609	0.148954	0.0182482	1.28076	0.299118	1.66505	0.538363	0	0	0	0.0991279	0	3.11301	0	21.8237	0	0.0296129	3.03108	0	0	0.141435	0.565539	0	0.337048	0	0	0.353136	0	0	3.44338	0	1.11382	0	0.124897	0.290496
FCR.HF1	feces	0	0	0.15815	0	0	0	0	0	0	0	0.0995504	0.090484	0	0.222259	0	0	7.97833	0.0175604	0.103551	1.25598	0	0	0	0.110571	0	4.41096	0	0.0323344	0	0.708272	2.20546	0	0	0.0536931	0	0	0.427338	0	0	0.0472732	0	0	0.0442034	0	0.310653	0	0	0
FCR.HF2	feces	0.0679247	0	0	0	0	0	0	0	0	0	0	0.171461	0	0.593187	0	0.327412	0.994486	1.22018	0.0508824	1.17239	0	0	0	0.582612	0	8.13088	0	0.385918	0	0.221598	2.40535	0	0	0	0	0	0.0454288	0	0	0	0	0	0.545561	0	0	0.0226054	0	0
FCR.HF3	feces	0	0	0	0	0	0	0	0	0	0	0	0.0340183	0	4.04891	0	0.0192116	4.03042	0	0.0591339	1.35434	0	0	0	0.335678	0	6.31416	0	0.0629776	0	0.184733	7.62736	0	0	0	0	0	0	0	0	0	0	0	0.0199589	0	0	0	0	0
FCR.HF4	feces	0	0	0	0	0	0	0	0	0	0	0.0772953	0	0	1.46795	0.0180179	0	2.09013	0	0.0744077	1.30715	0	0	0	0.465701	0	4.25675	0	0.0197709	0	0.346709	1.28724	0	0	0	0	0	0.349967	0	0	0	0	0	0	0	0	0	0	0
FCR.HF5	feces	0	0	0	0	0	0	0	0	0.117067	0	0	0.0355607	0	1.50325	0	0.0331543	4.56059	0	2.22878	1.46669	0	0	0	0	0	2.97945	0	0.012181	0	0.17629	3.25179	0	0	0	0	0	0.0648459	0	0	0	0	0	0	0	0	0	0	0
FCR.HM1	feces	0	0	0	0	0	0	0	0	0	0	0.0467191	0.0511447	0	0.347357	0	0.198218	1.67156	0	0.106787	1.64253	0	0	0	0.331389	0	2.61712	0	0.0420548	0	0.626565	0.782235	0	0	0	0	0	0.0433044	0	0	0	0	0	0.038156	0	0	0	0	0
FCR.HM2	feces	0	0	0	0	0	0.0309673	0	0	0	0	0.0969046	0	0	0.70908	0	0.279865	0.28884	0	0.197508	0.483024	0	0	0	0	0	0.596934	0	0.300838	0	0.264965	1.48809	0	0	0	0	0	0.0414612	0	0	0	0	0	0.128889	0	0	0	0	0
FCR.HM3	feces	0	0	0	0	0	0	0	0	0	0	0.0420623	0	0	9.35242	0	0.788131	1.05	0	0.390184	0.984471	0	0	0	0.2631	0	1.09963	0	0.194075	0	0.409316	1.20131	0	0	0	0	0	0.243745	0	0	0	0	0	0.122059	0	0	0	0	0
FCR.HM4	feces	0	0	0	0	0	0	0	0	0	0	0	0.120876	0	0.760414	0	0.197882	8.00688	0.0849574	0.25985	1.09747	0	0	0	0.260302	0	3.60779	0	0.568866	0.00874891	0.715147	2.47331	0	0	0	0	0	0.118238	0	0	0	0	0	0.152519	0	0	0	0	0.0693663
FCR.HM5	feces	0	0	0	0	0	0	0	0	0	0	0	0.0720823	0	6.21484	0.0471548	0.162367	1.09798	0	0.208748	0.804861	0	0	0	0.121084	0	3.06385	0	0.0666598	0.00990152	0.216799	4.10651	0	0	0	0	0	0	0	0	0.018436	0	0	0.224483	0	0	0	0	0
FCR.LF1	feces	0	0	0	0	0	0	0	0	0	0	0.325808	0.448511	0	12.6749	0	0.441633	1.23822	0	0.118769	0.919598	0	0	0	0.13974	0	2.35451	0	0.547928	0	0.710399	4.84598	0	0	0	0	0	0.280911	0.0375478	0	0	0	0	0.169809	0	0	0	0	0
FCR.LF2	feces	0	0	0	0	0	0	0	0	0	0	0	0.0110127	0	1.94946	0	0.195414	3.72259	0.0174899	0.287986	3.06351	0	0	0	0.512034	0	4.61079	0	0.0263057	0	0.162438	9.78359	0	0	0.0534774	0	0	0.0730056	0	0	0	0	0	0.298542	0	0	0	0	0
FCR.LF3	feces	0	0	0	0	0	0	0	0	0	0	0	0.0595864	0	2.63107	0.0258885	0.00880792	8.0971	0	0	0.82139	0	0	0	0.144922	0	3.56617	0	0.119088	0	0.386232	3.14842	0	0	0	0	0	0.115611	0	0	0.0181386	0	0	0.0290443	0	0.0647808	0	0	0
FCR.LF4	feces	0	0	0	0	0	0	0	0	0	0	0	0	0	3.00363	0	0.766467	2.10519	0	0.0576005	1.54894	0	0	0	0.273547	0	5.28677	0	0.104406	0	0.182036	2.9694	0	0	0	0	0	0	0	0	0	0.0557964	0	1.20065	0	0	0	0	0
FCR.LF5	feces	0	0	0	0	0	0.0329723	0	0	0	0	0	0.0428639	0	4.04239	0	0.199817	3.5409	0.035768	0.0478553	0.805122	0	0	0	0	0	4.5754	0	0.15764	0	0.509275	2.67511	0	0	0	0	0	0.101175	0	0	0.0360103	0	0	0.180047	0	0	0	0	0
FCR.LM1	feces	0	0	0	0	0	0	0	0	0	0	0	0.0428551	0	1.40902	0	0.0331299	1.67777	0	0.036598	0.188538	0	0	0	0	0	1.48626	0	0.254849	0.00920657	0.174804	0.668207	0	0	0	0	0	0	0	0	0	0	0	0.034869	0	0	0	0	0
FCR.LM2	feces	0	0	0	0	0	0	0	0	0	0	0	0	0.0274773	4.04546	0	0.0848978	1.38789	0	0.184489	0.479445	0	0	0	0	0	2.06125	0	0.0990553	0	0.677929	2.20185	0	0	0	0	0	0.23766	0	0	0	0	0	0.154576	0	0.0406503	0	0	0
FCR.LM3	feces	0	0	0	0	0	0	0	0	0	0	0.134346	0.32095	0	0.397102	0	0.0362558	9.97789	0.0194698	0.368166	1.80275	0	0	0	0.596539	0	2.403	0	0.0738078	0	0.206891	3.49285	0	0	0	0	0	0.565339	0	0	0	0	0	0.277217	0	0	0	0	0.012015
FCR.LM4	feces	0	0	0	0	0	0	0	0	0	0	0.0548317	0	0	0.994448	0	0	0.346885	0.439651	0.117098	0.262494	0	0	0	0	0	2.01127	0	0.236812	0	0.54776	0.794706	0	0	0	0	0	0	0	0	0	0	0	0.238809	0	0	0	0	0
FCR.LM5	feces	0	0	0	0	0	0	0	0	0	0	0.0415832	0.185016	0	10.7108	0	0.00875801	2.75172	0.0572512	0.309231	1.48477	0	0	0	0	0	2.67563	0	0.245186	0	0.362578	2.34338	0	0	0	0	0	0	0	0	0	0	0	0.10391	0	0	0	0	0
I4930	ileum	0	0.4955	0	0	0	0	0.229112	0	0	1.22468	1.15418	6.55741	0.583613	63.909	0.182091	0.458286	0.568216	0	7.53879	0.149896	0	0	0	0	0	0.740084	0	40.9867	0	1.52409	1.92172	0.344734	0	0.238995	4.8327	0.196953	46.1415	13.8856	1.1892	2.03541	4.67614	0	689.765	1.66488	2.40692	0	9.60135	2.52054
I4978	ileum	1.15392	0.107149	0	0.252647	0	0	0.315789	0	0	0.474885	1.81713	2.46808	0.906616	9.22775	0.0837453	0.201362	1.2803	0	3.41388	0.170275	0	0	0	0	0.0603052	1.84861	0.0416692	26.0205	0	1.69703	2.00279	0	0	0	2.4873	0.0606097	17.8667	3.48585	0.285732	0.579524	1.61148	0	311.772	0.802295	1.33805	0	2.65029	2.76163
I5021	ileum	0.168121	0.780802	0.0585748	0	0	0	0.0534697	0	0.141123	0.0360879	0.402908	0.980756	0.349478	9.9294	0.393137	0.204031	0.367094	0.15204	2.33618	0.158131	0	0.021747	0	0	0	0.728029	0	13.9666	0.00807789	1.04622	4.77757	0.168933	0	0	0.580205	0.126015	17.1913	2.37763	0	0.663823	0.471976	0	132.228	0.339978	0.865717	0	1.7783	0.271855
I5640	ileum	0	0	0	0	0	0	0	0	0	0	0.117193	0.7025	0.0597301	4.86244	0	0.252529	0.903103	0.0404364	2.65761	0.0884257	0	0	0	0	0	2.00911	0	6.16291	0	0.242573	2.33251	0	0	0.20696	0.157124	0	0	1.21585	0	0.0982101	0	0	2.48893	0	0.313652	0.0240354	0	0.0473884
LW1-s150761	feces	0	0	0	0.137328	0	0	0	0	0	0	0.0511802	0.178056	0	0.877246	0	0.143365	1.49778	0	0.284189	3.36612	0	0	0	0.331683	0	0.529084	0	0.789895	0	0.0416147	9.24417	0	0	0	0	0	0	0.119271	0	0.0707111	0	0	0.740521	0	0	0	0	0
LW1-s150822	feces	0	0	0	0	0	0	0.128262	0	0	0	0.0743628	0.0827284	0.111177	0.401658	0	0.155775	0.537205	0	0	2.86787	0	0	0	0	0	0.912488	0	0.519167	0.0161859	0	3.32454	0	0	0	0	0	0.129826	0.0582523	0	0	0	0	0.581482	0	0	0	0	0
LW1-s150947	feces	0	0	0	0	0	0.167517	0	0	0	0	0.130755	0.130959	0.0895612	0.246582	0	0	1.86595	0	0.67991	2.80325	0	0.125659	0	0.310082	0	2.86456	0	1.5698	0	0.207896	1.41232	0	0	0	0	0	0	0.279688	0	0	0	0	1.60431	0	0.111895	0	0	0
LW1-s150971	feces	0	0	0	0.156512	0	0	0.25929	0	0	0	0.186859	0.16054	0.0295599	1.01924	0	0	2.21546	0	0.0535485	6.79279	0	0	0	0	0	0.486155	0	0.819948	0.010304	0	2.42692	0.0821471	0	0	0	0	0	0	0	0	0	0	0.97601	0	0	0	0	0.0123494
LW1-s151070	feces	0	0	0	0	0	0	0	0	0	0	0.0367647	0.107023	0.0218176	1.16634	0	0.0136545	0.28496	0	0.285556	2.35152	0	0	0	0.226274	0	2.1915	0	3.06011	0.0158817	0.0371808	0.893919	0	0	0	0.415662	0	0.0364594	0.0682648	0	0.496086	0	0	2.30324	0	0.0215654	0	0	0.370904
LW1-s151087	feces	0	0	0	0	0	0	20.1005	0	0	0	12.1143	3.56816	10.8409	31.6304	0	0.0164947	0.0819169	0	0.971088	0.100773	0	0	0	0	0	0.338126	0	1.88137	0	0.492561	0.758355	0	0	0	0	0	0	0	0	0.0291538	0	0	0.429862	0	0.051257	0	0	0.0443603
LW1-s151103	feces	0	0	0	0	0	0	7.1399	0	0	0	4.84615	0.96104	4.54081	14.3864	0	0.456669	0	0	0.401025	0.0419218	0	0	0	0.164662	0	0.302342	0	1.63785	0	0	1.69157	0	0	0	0	0	0.177057	0	0	0	0	0	0.740777	0	0	0	0	0
LW1-s151116	feces	0	0	0	0	0	0.0966609	0.0910689	0	0	0	0.123603	0.0698221	0.0438145	0.341968	0	0.0412884	0.135207	0	1.04145	0.0781915	0	0	0	0.113601	0	1.22099	0	0.765051	0	0.558216	2.81342	0	0	0	0	0	0.0622562	0.0724231	0	0.0455819	0	0	0.278353	0	0	0	0	0
LW1-s151246	feces	0	0	0	0	0	0.0264995	0	0	0	0	0.0693002	0.105522	0.0424624	1.10535	0	0	1.11951	0	0.0256405	10.8684	0	0	0.0547656	0	0	0.536633	0	1.89599	0	0	1.19786	0	0	0	0	0	0	0	0	0	0	0	0.581941	0	0	0	0	0
LW1-s151250	feces	0	0	0	0	0	0	0.0531743	0	0	0	0.251814	0.386987	0	1.03274	0.0217486	0.0363158	1.09499	0	0.563252	6.9374	0	0	0	0.294712	0	5.17309	0	1.28825	0	0.0234182	2.71567	0	0	0	0	0	0	0.106815	0	0.196767	0	0	1.30323	0	0	0	0	0.0403902
LW1-s151260	feces	0	0	0	0	0	0.0315468	0	0	0	0	0.0820218	0.157464	0	0.344027	0.0184787	0.0159315	2.09758	0	0.231152	7.77387	0	0	0	0.669768	0	5.17126	0	3.11248	0	0.317834	9.72781	0	0	0	0	0	0.0847558	0.202997	0	0	0	0	0.660573	0	0	0	0	0
LW1-s151337	feces	0	0	0	0.131979	0	0	0.212944	0	0	0	0.202365	0.0325566	0.0747796	4.95284	0	0	0.333505	0	0.09031	4.67398	0	0	0	0.212509	0	1.27212	0	0.684025	0	0.539073	2.99976	0	0	0.0515969	0	0	0	0.165432	0	0.0366609	0	0	0.786731	0	0	0	0	0
LW1-s151433	feces	0	0	0	0	0	0	0.051064	0	0	0	0.144734	0.0953274	0.0442623	0.702599	0	0	1.43216	0	0	0.386611	0	0.0409263	0	0.114762	0	0.43104	0	0.732336	0	0.00635749	2.51954	0	0	0.0815528	0	0	0.0369833	0.0525092	0	0.0869684	0	0	0.399045	0	0.0515368	0	0	0
LW1-s151487	feces	0	0	0	0	0	0	0.549233	0	0	0	0.707484	0.34104	0.453137	5.01782	0.0828226	0	0.758925	0	0.18913	0	0	0.104746	0	0.587443	0	0.199379	0	1.78175	0	0	0.728252	0	0	0	0	0	0	0	0	0	0	0	1.90328	0	0	0	0	0
LW1-s151691	feces	0	0	0	0	0	0	0.0283081	0	0	0	0	0.02877	0	0.292185	0	0.0154666	0.611005	0	1.42051	18.3454	0	0	0	0	0	0.587729	0	1.82223	0	0	0.833154	0	0	0	0	0	0.0410044	0	0	0.111112	0	0	0.626541	0	0.0279238	0	0	0.0307533
LW1-s151714	feces	0	0	0	0	0	0	0.232028	0	0	0	0.245045	0.691389	0	1.37814	0.023128	0.0460137	1.17931	0	4.36208	40.4419	0	0.0957254	0	0.127085	0	2.08514	0	9.20233	0	0.61636	0.539896	0	0	0	0	0	0.166742	0.166792	0	0.0240766	0	0	1.96012	0	0.0218567	0	0	0
LW1-s151760	feces	0	0	0	0	0	0	4.45555	0	0	0	4.42252	0.800485	4.17098	37.9573	0	0.059453	0.110451	0	1.30934	0	0	0	0	0.556807	0	0.632447	0	1.85056	0	0.148789	34.1713	0	0	0	0.180034	0	0	0.0762384	0	0.0526416	0	0	1.98984	0	0	0	0	0.014953
LW1-sD150971	feces	0	0	0	0.127028	0	0.317571	0	0	0	0	0.0988305	0.133182	0	0.812857	0.0391808	0.0149076	3.78921	0	0.438825	3.01243	0	0	0	0.306806	0	0.074518	0	1.00647	0	0.162596	3.93115	0	0	0	0	0	0	0.0482708	0	0.0269368	0	0	0.456838	0	0	0	0	0
LW1-sD151116	feces	0	0	0	0.108979	0	0.452275	0.0474907	0	0	0	0.171889	0.064524	0.123495	1.73957	0	0	0.221423	0	0.564708	0.0684798	0	0	0	0.0877371	0	0.514708	0	0.839623	0	0.802421	1.50441	0	0	0	0	0	0	0	0	0	0	0	0.292126	0	0.00844452	0	0	0
LW2-s126572	feces	0	0	0	0	0	0	0	0	0	0	0.0988478	0.110666	0.0116658	0.508133	0	0.103853	0.892267	0	1.76233	1.22201	0	0	0	0.241976	0	1.37165	0	9.91079	0.0121994	1.12023	3.38807	0.0162097	0	0	0.0134277	0	0	0.0653104	0	0.0229215	0	0	1.13442	0	0	0	0	0
LW2-s126575	feces	0	0	0	0	0	0	0.0327511	0	0	0	0.0454144	0.0971588	0	0.428831	0	0.0165811	0.632341	0	0.167919	1.85563	0	0	0	0.326836	0	1.36137	0	0.708499	0	0.00452643	5.58998	0	0	0	0	0	0	0	0	0.0438783	0	0	1.4363	0	0	0	0	0.00658287
LW2-s126610	feces	0	0	0	0.0802814	0	0	0	0	0	0	0.152849	0.153624	0	1.09796	0	0	4.37285	0	2.13878	1.83704	0	0.0224977	0	0.0646333	0	6.1144	0	432.415	0	2.00202	4.16784	0	0	0	0	0	0	0.0713688	0	0.0249784	0	0	0.581299	0	0	0	0	0
LW2-s127063	feces	0	0	0	0	0	0	0.357369	0	0	0	0.606071	0.0885494	0.230263	1.67052	0	0.00397442	0.142661	0	0.794649	0.0917147	0	0.0236565	0	0	0	0.491704	0	1.26126	0	0.0288732	2.18748	0	0	0	0.0612817	0	0	0	0	0.0202984	0	0	1.61375	0	0	0	0	0
LW2-s127145	feces	0	0	0	0	0	0	0.0158857	0	0	0	0.0326275	0.0902495	0	0.370325	0	0	0.731046	0	0.12593	5.33312	0	0.0258438	0	0.566388	0	0.347807	0	1.15474	0	0.0814841	2.07023	0	0	0	0	0	0.0644491	0.0523732	0	0.071586	0	0	1.10888	0	0.0240684	0	0	0
LW2-s127152	feces	0	0	0	0.152712	0	0	0.0166372	0	0	0	0	0.0683764	0.0432634	0.555522	0	0	0.609101	0	0.131888	2.87619	0	0	0	0.197728	0	0.393069	0	2.68628	0	0.141742	4.05369	0	0	0.0183641	0	0	0	0.148954	0	0.0240386	0	0	0.88871	0	0	0	0	0.0210256
LW2-s127153	feces	0	0	0	0.0758724	0	0	0.15876	0	0.127573	0	0.0258811	0.0723726	0.0859787	0.663774	0	0	0.924119	0	0.139705	8.14459	0	0	0	0.135392	0	0.693969	0	1.1198	0	0	1.50478	0	0	0	0	0	0.0720788	0.0865955	0	0	0	0	0.836828	0	0	0	0	0.0208924
LW2-s127530	feces	0	0	0	0.248905	0	0.138281	0	0	0	0	0.100593	0.330936	0.12536	8.30013	0.126385	0.0381867	0.877864	0	0.0378487	3.49247	0	0	0	0.362905	0	0.993898	0	2.66021	0	0.486212	9.50505	0	0	0.199898	0.0270859	0	1.23755	0.490337	0	0.0677873	0	0.0656833	18.2245	0	0.25653	0	0	0.0503354
LW2-s127575	feces	0	0	0	0	0	0	0	0	0	0	0.0708016	0.197639	0	0.580787	0.0375024	0.0195026	0.107566	0	0.619643	0.266201	0	0	0	0	0	1.63188	0	2.15468	0	0.209928	0.128864	0	0	0	0	0	0	0.175673	0	0.0142831	0.0397444	0	1.71454	0	0.0280728	0	0	0.0249589
LW2-s127592	feces	0	0	0	0	0	0	0.0335347	0	0	0	0	0.141116	0.0581358	0.338639	0.0482546	0.0274834	1.85644	0	1.86087	8.67367	0	0.0537542	0	0.371724	0	0.574314	0	1.28903	0.0312919	0.11461	1.12698	0	0	0	0	0	0.215496	0.364912	0	0.281562	0	0	4.07334	0	0.0330795	0	0	0.224299
Laiwu-LwCeLe	cecum	0	0	0.0552055	0	0	0	0	0	0	0	0.0423048	0	0	3.07799	0	0.117759	2.173	0.0735577	0.312534	1.26433	0	0	0	0.154388	0	1.67934	0	0.414324	0	0	2.3948	0	0	0.136602	0	0	0.443659	0	0	0.0996027	0	0	4.87073	0	0.0193395	0	0	0
Laiwu-LwCeOb	cecum	0	0	0.0581676	0	0	0	0	0	0	0	0.017231	0.0162672	0	3.71153	0	0.0661607	4.22111	0.0129174	0.747239	1.32777	0	0	0	0.40668	0	3.2636	0	1.76436	0	0	4.60271	0	0	2.07507	0	0	0.0935292	0.0265863	0	0.0735284	0	0	1.04256	0	0.0884576	0	0	0.0738281
Laiwu-LwIlLe	ileum	0	0	0	0	0	0	0	0	0	0	0.0478246	0.0298169	0	0.374194	0	0.0251708	0.336173	0	1.27822	0.124102	0	0	0	0	0	0.796401	0	0.387806	0	0.12554	0.697821	0	0	0.145381	0	0	0	0	0	0.029366	0	0	0.29302	0	0.0462819	0	0	0.0454442
Laiwu-LwIlOb	ileum	0	0	0	0	0	0	0	0	0	0	0	0	0	0.480354	0	0	0.147096	0	3.74676	0	0	0	0	0	0	0.114041	0	4.47191	0	0	0.354526	0	0	0.068622	0	0	0	0	0	0	0	0	0.30484	0	0	0	0	0.121936
S101306A	feces	0	0	0	0.122092	0	0	0	0	0	0	0.268864	0.773945	0.0230591	11.2878	0.156211	0.589562	4.33629	0	4.65216	0.632716	0	0.136858	0	0.393177	0	4.99347	0	230.327	0	1.73255	6.6174	0	0	0	0	0	0	0	0	0.148261	0	0	0.557786	0	1.23151	0	0	0
S107802B	feces	0	0	0	0	0	0	0	0	0	0	0.660962	1.98364	0.0228861	19.2032	0.0379924	0.688411	4.15186	0	1.57765	1.61934	0	0	0	0.941373	0	8.7724	0	1.96881	0.0319105	2.53735	5.42025	0	0	0	0.117466	0	0.0303739	0.0526676	0	0.0256958	0	0	0.625594	0	0.123734	0	0	0
S108604B	feces	0	0	0	0	0	0	0	0	0	0	6.33896	12.3072	0	5.02539	0.998685	0.0183996	5.72244	0.0197616	0.836137	3.39504	0	0	0	0.124431	0	4.1165	0	0.408313	0	0	4.26961	0	0	0	0	0	0	0	0	0.146689	0	0	0.364731	0	0.281084	0	0	0
S113504B	feces	0	0	0	0	0	0	0	0	0	0	0.0618552	0.0880044	0	0.325677	0	0	2.27476	0	2.54249	1.05301	0	0	0	0.582907	0	5.62366	0	0.848119	0	0.22626	4.75527	0	0	0	0	0	0	0	0	0	0	0	0.147325	0	0	0	0	0
S114106A	feces	0	0	0	0	0	0	0.0869125	0	0	0	0.203368	0.138676	0	0.381902	0	0.108699	11.0708	0	1.79008	1.59214	0	0	0	0.802836	0	4.00836	0	1.02115	0	0.374399	8.34816	0	0	0	0.371651	0	0.331248	0.0258838	0	0.0421043	0	0	0.176239	0	0	0	0	0
S114106B	feces	0	0	0.125007	0	0	0	0	0	0	0	1.78499	3.07944	0	8.40658	0.0340366	0.378945	3.78897	0.0138803	0.932642	1.29388	0	0	0	0.368517	0	4.16411	0	1.42215	0	0.485468	3.88111	0	0	0	0	0	0.108559	0	0	0.0458359	0	0	0.0540312	0	0.0202661	0	0	0.0958785
S118306B	feces	0	0	0	0	0	0	0	0	0	0	0.0976232	0.0519461	0	0.100691	0	0	12.5355	0	2.14	1.52301	0	0	0	0.782976	0	3.80734	0	0.644982	0	0.181024	2.306	0	0	0	0	0	0.367707	0.0726893	0	0.257933	0	0	0.311052	0	0.828213	0	0.0419928	0
S120704B	feces	0	0	0	0	0	0	0	0	0	0	0.813319	0.613078	0	0.135519	0	0.297884	5.48654	0	11.0332	1.58927	0	0	0	0.314293	0	4.55907	0	1.64147	0	0.0320264	4.98575	0	0	0	0	0	0	0.0342443	0	0	0	0	0.0168193	0	0.0506152	0	0	0
S124310A	feces	0	0	0	0	0	0	0.125916	0	0	0	0.0531165	0.0378531	0	2.05476	0	0.00954627	3.17244	0	1.14415	1.37383	0	0	0	0.830611	0	2.58782	0	1.38019	0	0.446424	5.31128	0	0	0	0	0	0	0	0	0	0	0	0.306492	0	0.0285316	0	0	0
S127906A	feces	0	0	0	0	0	0	0	0	0	0	0	0.109236	0	0.116756	0.0189759	4.88024	7.43586	0.358397	3.42431	1.48897	0	0	0	0.174643	0	11.2866	0	1.48766	0	9.80039	7.4739	0	0	0	0	0	0.0505094	0	0	0	0	0	0.18325	0	0.335887	0	0	0.0725628
S127906B	feces	0	0	0	0	0	0	0	0	0	0	0.873097	2.15954	0	0.292846	0.0474738	10.3937	4.32461	1.06321	3.97654	2.3514	0	0	0	0.243806	0	21.4474	0	3.08223	0	19.2992	6.68229	0	0	0	0	0	0	0	0	0	0	0	0.0701686	0	0.0765136	0	0.0741472	0
S127912A	feces	0	0	0	0	0	0	0.280237	0	0	0	1.1505	1.33135	0.0311356	2.98305	0	0.00981278	5.7795	0.0210783	3.61998	1.63003	0	0	0	1.25197	0	1.09577	0	0.352147	0	0.361543	5.9088	0	0	0	0	0	0.0503576	0	0	0	0	0	0.156909	0	0.0896868	0	0	0
S127912B	feces	0	0	0.0701813	0	0	0	0.132797	0	0	0	11.1405	26.9845	0.0230217	5.29469	1.55598	0.16531	3.81784	0	1.30599	1.06897	0	0	0	0.827572	0	3.6061	0	0.532275	0	0.833319	7.28985	0	0	0	0	0	0	0	0	0	0	0	0.0705198	0	0.0540523	0	0	0.0395219
S129704B	feces	0	0	0	0	0	0	0	0	0	0	6.89038	14.5284	0	6.47257	1.35691	0.275685	9.72745	0	2.05769	2.22478	0	0	0	0.285132	0	3.15687	0	0.660612	0	0.258447	7.65904	0	0	0	0	0	0	0	0	0.0337324	0	0	0.313855	0	0.35157	0	0.0512824	0.161485
S133204A	feces	0	0	0	0.310041	0	0	0.337959	0	0.0319803	0	0.791546	1.43893	0.15615	2.50018	0.0324025	0.120957	3.43683	0	4.97519	6.20173	0	0	0	0.665624	0	5.3893	0	3.09476	0	0.137091	4.5489	0	0	0	0	0	0	0.19064	0	0.163929	0	0	0.238957	0	0.42649	0.0157087	0	0.0244633
S133506B	feces	0	0	0.0943503	0	0	0	0	0	0	0	0.766521	2.29024	0	1.24204	0.0513789	0	4.01869	0	2.00545	1.73374	0	0	0	1.45124	0	2.66838	0	0.993016	0	0.277862	5.22092	0	0	0	0	0	0	0	0	0.0339908	0	0	0.0714119	0	0.119527	0	0	0
S136810A	feces	0	0	0	0	0	0	0	0	0	0	0.24896	0.398747	0	0.173302	0	0.0309916	3.8662	0	2.53976	1.28886	0	0	0	0.420882	0	3.15596	0	0.0702111	0	0	3.42423	0	0	0	0	0	0	0	0	0.0220729	0	0	0.0382031	0	0	0	0	0
S136810B	feces	0	0	0	0	0	0	0	0	0	0	0.0956336	0.540164	0	0.0978584	0.046922	0.0443599	5.86971	0	0.573229	2.17848	0	0	0	0.722916	0	2.87065	0	0.329542	0	0	4.57907	0	0	0	0	0	0	0	0	0.0748282	0	0	0.183287	0	0	0	0	0
S142704A	feces	0	0	0	0	0	0	0	0	0	0	0.511352	0.475521	0	2.02662	0.0308016	1.88634	5.05531	0.0938881	3.51822	3.01023	0	0	0	0.452105	0	6.36157	0	121.727	0	3.11306	6.60049	0.0368428	0	0	0.0611794	0	0.118029	0	0	0.089311	0	0	0.726811	0	0.152379	0	0	0.0732808
S142704B	feces	0	0	0	0	0	0	0	0	0	0	0.596672	1.21717	0	4.53174	0.100905	1.79813	6.71678	0.196289	3.07014	1.36394	0	0.0665876	0.05788	0.191298	0	6.29817	0	547.439	0	3.29881	4.46196	0	0	0	0.246369	0	0.167074	0	0	0.225966	0	0	1.79064	0	0.401095	0	0.0762607	0.161895
S159812A	feces	0	0	0	0	0	0	0	0	0	0	0.0507928	0.253346	0	28.8589	0	10.2057	4.30213	0.880088	6.99453	2.56149	0	0	0	0.11988	0	20.3646	0	17.8647	0	23.0118	6.48301	0	0	0	0	0	0	0	0	0.015443	0	0	0.330029	0	0	0	0	0
S159812B	feces	0	0	0	0	0	0	0	0	0	0	0.255747	0.709286	0	196.513	0.0819093	106.207	5.63223	11.6539	39.0634	10.7772	0	0.0822278	0	0.420653	0	175.739	0.356766	337.173	0.0257989	202.816	32.3091	0.0685594	0	0	0	0	0	0.0226446	0	0	0	0	0.12095	0	0	0	0	0.0436946
S181206A	feces	0	0	0	0	0	0	0	0	0	0	0.709799	1.88268	0	0.298232	0.236593	0.00934745	7.52522	0	4.43872	1.09215	0	0	0	0.2565	0	2.30486	0	0.406201	0	0	6.04962	0	0	0	0.208259	0	0.13884	0.0610223	0	0.116974	0	0	1.33074	0	0.458556	0	0	0
S191108A	feces	0	0	0	0	0	0	3.96087	0	0.240967	0	3.31226	0.732087	2.00997	8.33252	0.0555381	0.0192347	2.51998	0.0497825	1.75547	0.931296	0	0	0	0.313461	0	5.37536	0	1.48512	0	0.0863186	4.29072	0	0	0	0	0	0	0	0	0.0823187	0	0	0.251955	0	0.602288	0	0	0
S21104A	feces	0	0	0.0793365	0	0	0	0	0	0	0	0.0278522	0.844857	0	2.76199	0.0864061	0.0861707	4.30866	0.0569153	0.712393	1.35839	0	0	0	0.110937	0	2.74275	0	0.741265	0	0.27218	6.65044	0	0	0	0	0	0.175603	0	0	0.0863837	0	0	0.391737	0	0.102407	0	0.0955512	0
S21104B	feces	0	0	0.0870697	0	0	0	0.0659014	0	0	0	2.15159	7.00868	0	8.24017	0.142243	0	4.36286	0	1.09658	1.10746	0	0	0	0.487	0	5.32556	0	0.509488	0	0.484822	3.44431	0	0	0	0	0	0.228571	0	0	0.0320681	0	0	1.22759	0	0.131862	0	0	0.134266
S21310A	feces	0	0	0	0	0	0	0	0	0	0	0.0814575	0.23535	0	1.65614	0.0518687	23.2984	7.31796	1.50329	14.1612	4.54863	0	0.122042	0	0.399565	0	49.6143	0.163711	92.0863	0.0554183	64.1797	13.5415	0.17366	0	0.0523874	0	0	0.206141	0.102006	0	0	0	0	0.66883	0	0.325836	0	0	0
S28902A	feces	0	0	0.0696011	0	0	0	0	0	0	0	0.0389955	0.287336	0	17.7104	0	0.0748155	5.13499	0	0.675907	3.28415	0	0	0	0.681265	0	4.03988	0	2.05393	0	0.0389294	7.07108	0	0	0	0	0	0.0648823	0	0	0.345099	0	0	1.24192	0	0.937006	0	0	0.0630999
S29410A	feces	0	0	0	0	0	0	0	0	0	0.0399319	0.442887	0.263257	0.0261185	1.03188	0.0867169	0	3.53903	0	5.68039	0.766438	0	0	0	0.77935	0	1.108	0	0.80236	0	0.0597164	1.89446	0	0	0	0	0	0.134057	0.0246484	0	0.146234	0.0357	0	0.907996	0	1.06309	0	0	0
S31914B	feces	0	0	0	0	0	0	0	0	0	0	0.0250917	0.0411061	0	7.73296	0	0.327108	4.16315	0	1.06539	0.639561	0	0.0521495	0	0.236883	0	2.34612	0	2.36426	0	1.41721	5.2359	0	0	0	0.0552414	0	0.302922	0.0316201	0	0.416798	0	0	2.3	0	1.47063	0	0	0.252006
S38404A	feces	0	0	0	0	0	0	0	0	0	0	0.107587	0.058601	0	1.66616	0	0	3.86671	0.0248074	0.351996	0.548761	0	0	0	0.424322	0	3.9684	0	0.194703	0	1.27408	4.7189	0	0	0	0	0	0	0	0	0.0629123	0	0	0.0139214	0	0.0172583	0	0	0.0417011
S38902B	feces	0	0	0	0	0	0	0	0	0	0	0.134886	0.339083	0	5.51904	0.030231	0	6.27193	0	1.06649	3.25711	0	0	0	0.556455	0	7.44631	0	1.37236	0	0.683969	4.83633	0	0	0	0.0753002	0	0	0	0	0.164325	0	0	0.199581	0	0.0723147	0	0	0
S41004A	feces	0	0	0	0	0	0	0	0	0	0	0.700016	1.1781	0	3.03403	0.150132	1.65654	11.3457	0.0599666	3.14955	1.77973	0	0.213448	0	0.233768	0	6.91165	0	498.304	0	3.85018	5.24552	0.228602	0	0	0.520601	0	0	0.0776303	0	0.916502	0	0	2.06252	0	2.50041	0	0	0
S41004B	feces	0	0	0	0	0	0	0	0	0	0.0901865	0.0349691	0.116928	0.0591082	3.56843	0.0934951	13.9855	24.156	1.00439	10.6056	4.31189	0	0.526878	0	0.58791	0	29.9303	0.0688227	2129.68	0.275291	28.2104	10.1916	0.958195	0	0	0.146588	0	0.123881	0	0	0.893818	0	0	2.15148	0	2.79781	0	0.0465281	0.177657
S46608A	feces	0	0	0	0	0	0	0.0474227	0	0	0	0.621007	0.379318	0.0228157	1.15589	0.0408409	0.058463	4.76184	0.0463377	0.96239	0.988296	0	0	0	0.194514	0	3.50661	0	3.0629	0	0.290758	5.37774	0	0	0	0.0348824	0.0551745	0.0756719	0.115274	0	0	0	0	1.36303	0	0.127822	0	0	0
S46608B	feces	0	0	0	0	0	0	0	0	0	0	0.322463	0.587321	0	1.40064	0.146015	0.0393292	5.07907	0	1.99054	1.2975	0	0	0	0.179439	0	3.15792	0	1.93862	0	0.510386	5.16681	0	0	0	0	0	0	0	0	0	0	0	0.37566	0	0.0685918	0	0	0.0581698
S50206A	feces	0	0	0.0892221	0	0	0	0	0	0	0	0	0.129527	0	2.13757	0	0.228546	3.94641	0	4.05767	1.862	0	0	0	0.374279	0	3.79563	0	1.83452	0	0.734717	5.78461	0	0	0	0	0	0.0388434	0	0	0.0654296	0	0	0.364876	0	0.0565131	0	0	0
S50506B	feces	0	0	0	0	0	0	0	0	0	0	1.38311	2.32308	0	10.5841	0.106272	0.0415923	3.27163	0	1.42599	5.20541	0	0	0	0.45481	0	3.95312	0	0.190075	0	0.55405	6.30981	0	0	0	0	0	0	0	0	0	0	0	0.0825655	0	0.0175098	0	0	0
S53008A	feces	0	0	0	0	0	0	0	0	0	0	1.00942	3.2182	0.017321	0.356623	0.14377	0.053867	7.61827	0	0.421408	1.29215	0	0	0	0	0	1.46055	0	23.1373	0	0.406092	7.08174	0	0	0	0	0	0	0.0246115	0	0.062506	0	0	0.607019	0	0.0945286	0	0	0
S57008B	feces	0	0	0	0	0	0	0.0392717	0	0.151526	0	2.24828	3.64369	0.0340406	15.2199	0.351688	0	7.64877	0.0744454	0.455203	5.28762	0	0	0	1.01574	0	2.77799	0	0.318662	0	0.0292192	4.61076	0	0	0	0	0	0	0	0	0	0	0	0.429979	0	0.171653	0	0	0.0602903
S58506A	feces	0	0	0	0	0	0	0.0233801	0	0	0	0.0575044	0.187576	0	0.644735	0.037546	48.3404	33.875	3.66173	21.191	5.33631	0	4.44978	0	0.0863875	0	78.288	0	901.143	0.080825	94.2589	18.3473	0.0563189	0	0	0	0	0.0633151	0	0	0.0439908	0	0	0.257445	0	0.295799	0	0	0
S60106B	feces	0	0	0.0844701	0	0	0	0	0	0	0	0.0610456	0.247376	0	7.88909	0	0.142841	4.67293	0	0.506081	1.90813	0	0	0	0.616146	0	4.82858	0	0.324581	0	0.46358	5.62837	0	0	0	0	0	0	0	0	0.0622213	0	0	0.0893434	0	0.188252	0	0	0
S60108A	feces	0	0	0	0	0	0	0	0	0	0	0.458853	1.65305	0	1.29278	0.0637495	0.523614	6.96644	0.0220506	2.09431	1.99225	0	0.168797	0	1.11075	0	2.2289	0	26.6157	0	1.19813	4.90296	0	0	0	0	0	0.150309	0	0	0.142393	0	0	0.725253	0	0.162997	0	0	0
S60108B	feces	0	0	0	0.131227	0	0	0	0	0.110324	0	1.43847	2.4777	0	5.98159	0.159671	0.321593	9.19684	0	0.97463	3.39015	0	0.0968075	0	0.633893	0	6.30952	0	34.6803	0	0.984947	4.58838	0	0	0	0	0	0.0937166	0.098941	0	0.194295	0	0	0.233329	0	0.248306	0	0	0.388511
S6202B	feces	0	0	0	0	0	0	0	0	0	0	1.80009	2.04522	0	6.03196	0.0960353	2.46245	3.23876	0.7305	0.834496	2.32851	0	0	0	0.711928	0	10.1111	0	10.1639	0	4.828	10.0826	0	0	0	0	0	0.148875	0.0670769	0	0	0	0	0.605978	0	0.0946236	0	0	0.0462088
S63506A	feces	0	0	0	0	0	0	0	0	0	0	1.79928	4.21565	0	4.40859	0.301914	0.0547779	7.59277	0	1.33046	1.29271	0	0	0	0.296357	0	4.72647	0	2.02453	0	0.111098	3.42262	0	0	0	0.577699	0	0.162315	0.0705044	0	0	0	0	0.151398	0	0.361618	0	0	0
S63506B	feces	0	0	0.198481	0	0	0	0	0	0	0	0.115425	0.0485131	0	2.07175	0	0.125747	6.16154	0	1.36595	1.24156	0	0	0	0.138768	0	6.23073	0	3.33544	0	0.960822	4.69465	0	0	0	0	0	0	0	0	0	0	0	0.270423	0	0.0770573	0	0	0
S64110B	feces	0	0	0	0	0	0	0	0	0	0	0.585121	0.911207	0	0.992755	0.101301	0	6.9691	0	2.26996	2.47811	0	0	0	1.68925	0	2.40957	0	0.441359	0	0	3.32323	0	0	0	0	0	0	0	0	0.0136006	0	0	0.114326	0	0.0281859	0	0	0
S67912A	feces	0	0	0.293079	0	0	0	0	0	0	0	2.19283	1.51658	0	10.0722	0.153147	0.0719782	1.63993	0	4.01234	1.3848	0	0	0	0.136604	0	4.16149	0	2.24142	0	0.444162	3.87823	0	0	0	0.0739419	0	0.181116	0	0	0.16104	0	0	0.384579	0	0.637116	0	0	0
S71402B	feces	0	0	0	0	0	0	0	0	0	0	0	0.0532955	0	6.81039	0	0.0347957	6.27538	0	0.427991	1.24181	0	0	0	0.260786	0	4.22639	0	2.5547	0.00962125	0.377803	4.943	0	0	0	0	0	0	0	0	0.0600869	0	0	0.142451	0	0	0	0	0.0604166
S72204A	feces	0	0	0	0	0	0	0	0	0	0	0.101407	0.523227	0	0.485134	0.0484445	0.381231	10.3219	0.319102	2.99551	2.7995	0	0	0	1.36835	0	3.78175	0	1.7464	0	2.20573	8.38787	0	0	0	0.055601	0	0.205081	0.0826192	0	0.325345	0	0	0.217755	0	0.117688	0	0	0
S75706A	feces	0	0	0	0	0	0	0	0	0	0	0.0713954	0.18526	0	0.104265	0	0.0715415	8.58423	0	0.640254	1.32798	0	0	0	0.120954	0	3.55753	0	0.0793476	0	0	8.44638	0	0	0	0.119533	0	0	0.0260448	0	0	0	0	0.0614098	0	0.110316	0	0	0.0237085
S75706B	feces	0	0	0	0	0	0	0	0	0	0	0.240092	0.0653607	0	0.110895	0	0.0127773	3.88065	0	2.22386	1.4504	0	0	0	0.518454	0	2.49394	0	0.19386	0	0	4.47816	0	0	0	0	0	0	0.0536645	0	0.0453167	0	0	0	0	0.0944099	0	0	0
S76602A	feces	0	0	0.192755	0	0	0	0.549811	0	0.0345327	0.0322236	0.456873	0.580599	0.25292	10.6764	0.0699772	0.288374	6.92635	0.0142686	1.05933	1.63591	0	0	0	0.449218	0	1.85837	0	2.32852	0	0.26883	6.12985	0	0	0	0.151451	0	0	0.100489	0	0	0	0	1.18175	0	0.219935	0	0	0
S76806B	feces	0	0	0	0	0	0	0	0	0	0	0.0290755	0.148595	0	6.80123	0	0.094195	5.61894	0.140826	4.80672	1.04796	0	0	0	0.411738	0	3.52956	0	8.72853	0	1.51637	6.28708	0	0	0	0	0	0.198729	0.029553	0	0.335435	0	0	0.857581	0	0.394431	0	0	0.0436524
S77806A	feces	0	0	0	0	0	0	0	0	0	0	0.430568	0.517145	0	2.94125	0	0.453465	4.25373	0.144252	2.06325	1.45125	0	0	0	0.941303	0	6.67719	0	22.8806	0	2.38129	7.36151	0	0	0	0	0	0.0418672	0	0	0	0	0	0.883344	0	0	0	0	0
S77806B	feces	0	0	0	0	0	0	0	0	0	0	2.57901	4.56015	0	5.75426	0.407458	0.316322	3.85546	0	2.91959	2.42987	0	0	0	1.11772	0	3.06358	0	8.94704	0	1.31067	5.5534	0	0	0	0	0	0.362546	0	0	0.0468676	0	0	0.147815	0	0.203388	0	0	0
S80312B	feces	0	0	0.168495	0	0	0	0	0	0	0	0.158043	0.136137	0	6.08449	0.0458774	0.337625	3.71356	0.0374182	1.4013	3.48265	0	0	0	1.06023	0	2.47035	0	0.156406	0	0.571397	4.465	0	0	0	0.269376	0	0	0	0	0.355802	0	0	0.723349	0	1.06245	0	0.166728	0.0763783
S93310B	feces	0	0	0	0	0	0	0	0	0	0	0.0173051	1.559	0	0.581262	0	0	5.552	0	0.873602	2.1842	0	0	0	0.151493	0	2.60719	0	0.799612	0	0.100711	5.68829	0	0	0	0	0	0	0	0	0	0	0	0.0777226	0	0.0145809	0	0	0
S95006B	feces	0	0	0.0664472	0	0	0	0	0	0	0	0.344191	0.533062	0	0.172702	0.0361841	0.00686955	3.95874	0.0147561	1.62105	3.42774	0	0	0	0.278741	0	3.39893	0	0.52616	0	0	5.48819	0	0	0	0.0502926	0	0	0	0	0.121929	0	0	0.505758	0	0.48792	0	0.160055	0
S95008B	feces	0	0	0	0	0	0	0	0	0	0	0.117845	0.0586787	0	9.30736	0	0.0404401	3.71731	0	0.37543	2.51435	0	0	0	0.731767	0	2.74463	0	3.78258	0	0.0357356	3.94729	0	0	0	0	0	0.0566591	0	0	0.0598619	0	0	0.432277	0	0.0770968	0	0	0
S95012B	feces	0	0	0	0	0	0	0	0	0	0	1.23561	2.67372	0	4.71912	0.492026	0.0602802	5.75636	0.0260751	0.949399	2.46673	0	0	0	0.32837	0	4.15266	0	0.170739	0	0.197884	6.09895	0	0	0	0	0	0	0	0	0.188073	0	0	0.182449	0	0.105083	0	0	0
S96308A	feces	0	0	0.0854424	0	0	0	0	0	0	0	1.70659	2.58058	0	0.871843	0.046528	0	4.79734	0	4.30328	1.27061	0	0	0	0.358424	0	5.83721	0	1.20328	0	0.171232	3.16552	0	0	0	0	0	0	0	0	0.188533	0	0	1.29381	0	0.442064	0	0	0.046528
Tibetan-s1004M	feces	0	0	0.0691429	0	0	0	0	0	0	0	0.00740336	0.0456304	0	0.272826	0	7.14438	4.42931	1.21763	6.043	1.86317	0	0.294724	0	0.290049	0	15.2385	0.0417897	412.809	0	17.5367	8.7117	0.0945462	0	0.0835793	0	0	0.086866	0.0460023	0	0	0	0	0.040313	0	0	0	0	0
Tibetan-s1005M	feces	0	0	0.0594942	0	0	0	0	0	0	0	0.0253536	0.283987	0	0.735477	0.100126	0.0390972	5.95902	0	1.73272	1.68688	0	0.349379	0	0	0	0.874197	0	230.698	0	1.44593	4.43912	0.0327054	0	0	0	0	0.0312384	0.0872038	0	0.0263096	0	0	0.737089	0	0.0251366	0	0	0
Tibetan-s1400-27M	feces	0	0	0.136338	0	0	0	0	0	0	0	0	0.0125255	0	0	0	10.1034	10.9353	0.112947	2.20561	10.5649	0	0.470031	4.45792	0.0953214	0	20.1625	0	1070.64	0	2.15731	3.20861	0	0	0	0	0	0.146077	0	0	0	0	0	2.8186	0	0	0	0.0379997	0
Tibetan-s1400-2M	feces	0	0	0	0	0	0	0	0	0	0	0	0.00941046	0	0.0350463	0	3.80597	22.6811	0	5.83603	6.24894	0	0.688779	1.35783	0.195706	0.0290116	13.7586	0	1761.72	0	1.32705	7.5237	0.0318968	0	0	0	0	0	0	0	0	0	0	2.3238	0	0	0	0	0
Tibetan-s1400-30F	feces	0	0	0	0	0	0	0	0	0	0	0.0480075	0.110093	0	0.131099	0.0332198	4.99151	37.3486	0	6.93213	17.6344	0	1.07927	5.45721	0.085437	0.177314	37.6809	0	2070.71	0.0291797	5.14529	7.02874	0.0278496	0	0	0	0	0	0	0	0	0	0	1.07281	0	0	0	0	0
Tibetan-s1400-32M	feces	0	0	0	0	0	0	0	0	0	0.0982849	0.572625	0.577551	0	0.312765	0.0535215	7.2322	22.7622	0	4.30941	11.4698	0	0.442509	1.22345	0.137432	0	23.4407	0.056309	1503.85	0	4.82144	8.74164	0	0	0	0.0743899	0	0.0794951	0	0	0	0.0401411	0.135142	3.21154	0	0	0	0.109574	0.0571021
Tibetan-s1400-38F	feces	0	0	0	0	0	0	0	0	0.0400644	0	0.0868178	0.0377563	0.0244528	0.285804	0	14.9725	40.0917	0.0534772	12.4362	71.3318	0	1.76961	16.9218	0.231037	2.78135	54.1162	0	3230.06	0.0960185	9.49752	5.69682	0	0	0	0	0	0	0.0758163	0	0	0	0	0.802709	0	0	0	0	0
Tibetan-s1400-43F	feces	0	0	0	0	0	0	0	0	0	0	0	0.0197319	0	0.0775492	0	4.08779	27.9384	0.0146595	4.29322	15.889	0	0.827837	4.51947	0.18461	0.0273669	29.9613	0	1444.34	0.030859	3.27777	6.991	0	0	0	0	0	0	0	0	0.0140542	0	0	0.540069	0	0	0	0	0
Tibetan-s1400-55F	feces	0	0	0	0	0	0	0	0	0	0	0.0846412	0.0548344	0	0.413031	0.0141147	10.4251	90.9809	0.126664	20.6091	24.7189	0	3.66963	4.52567	0.246888	0.731978	26.2168	0	6330.67	0	10.8945	9.13327	0.0268257	0	0.0418574	0	0	0.121386	0.130763	0	0	0	0	1.40594	0	0	0	0.0683867	0
Tibetan-s1400-58M	feces	0	0	0.239632	0	0	0	0	0	0	0	0	0.0318351	0	0.588125	0.0191566	17.8897	33.7744	0.0354771	9.62503	33.7178	0	1.01615	4.69319	0.558464	0	26.9504	0	3089.97	0	3.30366	9.32129	0.109224	0	0	0	0	0	0	0	0	0.130492	0	3.69872	0	0	0	0	0
Tibetan-s3005M	feces	0	0	0	0	0	0	0.054039	0	0	0	2.17128	6.16834	0	0.578668	0	0.120893	3.47574	0.0430566	1.63051	1.72761	0	0	0	0	0	2.04454	0	2.97619	0	0	3.83596	0	0	0.0780432	0	0	3.77623	0.072378	0	0.1583	0.0434661	0	233.129	0	0.19637	0	0.054039	0.0433483
Tibetan-s3006F	feces	0	0	0	0	0	0	0.0510724	0	0	0.0468032	0.576773	0.603265	0.0300545	0.340283	0	0.00933751	3.91581	0.183118	0.362015	0.633835	0	0	0	0.512455	0	2.02636	0	2.2435	0	0.0253159	5.64831	0	0	0	0.208038	0	7.76935	0.133538	0	0.232575	0.131888	0	106.487	0	0.984166	0	0.460036	0.199369
Tibetan-s3016F	feces	0	0	0.0875613	0	0	0	0	0	0	0.0439137	1.65612	2.88467	0	0.902791	0.081438	0	1.99741	0.019445	0.884395	0.273217	0	0	0	0	0	1.87403	0	2.39804	0	0.41665	6.11819	0	0	0.0622742	0	0	3.00328	0	0	0.282741	0	0	30.4673	0	0.0256163	0	0.154267	0
Tibetan-s3480-16M	feces	0	0	0	0	0	0	0	0	0	0	0.178015	0.0978683	0	0.158514	0	29.1885	2.35014	0.23201	17.7729	4.54565	0	0	0	0.792391	0	50.7634	4.60074	9.25021	2.42715	114.701	22.4669	0.631383	0	0	0	0	0	0.0683495	0	0	0	0	0.641918	0	0	0	0	0
Tibetan-s3480-25M	feces	0	0	0	0	0	0	0	0	0	0.0468695	0.320258	0.401452	0	0.292648	0	0.556907	6.08144	0.0207538	0.813595	1.27139	0	0	0.0294839	1.56814	0	6.43163	0	10.8595	0.0534306	2.82971	9.00643	0	0	0	0.0609489	0	0	0	0	0.0342668	0	0	1.05536	0	0	0	0.0520948	0
Tibetan-s3480-28F	feces	0	0	0.127385	0	0	0	0	0	0	0	0.175423	0.200932	0	0.133261	0	0.122192	1.83136	0	0.186376	0.461991	0	0	0	0.356246	0	3.43913	0	1.02272	0	0.64242	5.13154	0	0	0	0	0	0	0	0	0.011473	0	0	0.152686	0	0	0	0	0
Tibetan-s3480-29M	feces	0	0	0	0	0	0	0	0	0	0	0.106556	0	0.0236413	0.0572972	0	1.874	2.2174	0.0320097	0.848424	2.83601	0	0	0	0.403105	0	3.81765	1.00186	0.969036	0.164818	8.23923	4.13462	0.0656994	0	0	0	0	0.0382366	0	0	0	0	0	0.410661	0	0	0	0	0
Tibetan-s3480-3M	feces	0.060406	0	0.152296	0	0	0	0	0	0	0	0.101326	0.0106478	0	0.347139	0.120278	1.34346	5.85786	0.0845521	0.997152	1.39528	0	0	0	0.63887	0	5.05259	0.552283	9.63102	0.0901462	5.5305	5.76106	0.0694168	0	0	0	0	0.0973988	0	0	0	0	0	1.30191	0	0	0	0	0
Tibetan-s3480-40M	feces	0	0	0	0	0	0	0	0	0	0	0	0.24485	0.0449558	0.363115	0.465855	0.35573	1.15623	0	0.864474	2.00481	0	0	0	0.670718	0	1.9763	0.0414153	7.02598	0	1.71581	5.71617	0.0312331	0	0	0	0	0	0	0	0	0	0	0.77306	0	0	0	0.0530816	0
Tibetan-s3800-12F	feces	0	0	0	0	0	0	0	0	0	0	0	0	0.0195674	0.0271567	0	0.0740847	2.89001	0	0.364643	0.400415	0	0	0	0.924389	0	2.4893	0	2.439	0.00682078	0.434041	9.4589	0.0271889	0	0	0	0	0	0	0	0	0	0	0.197527	0	0	0	0	0
Tibetan-s3800-18M	feces	0	0	0.0635591	0	0	0	0	0	0	0	0	0	0	0.216597	0	0.379916	3.03606	0.0879409	0.903223	1.06445	0	0	0	0.622125	0	3.45143	0	18.6704	0.0151769	2.582	5.40168	0	0	0	0	0	0.028498	0.0448173	0	0	0	0	0.218799	0	0	0	0	0
Tibetan-s3800-19M	feces	0	0	0	0	0	0	0	0	0	0	0	0.0412278	0	0.121294	0	0.70219	3.76453	0.0760908	0.857244	1.58448	0	0	0	0.593251	0	7.36121	0	8.72128	0.0970251	7.36976	8.53706	0.145035	0	0	0	0	0	0.108863	0	0	0	0	0.313082	0	0	0	0	0.0145356
Tibetan-s3800-26F	feces	0.0643415	0	0	0	0	0	0	0	0	0	0.182329	0.0262448	0.106426	0.2598	0.0520741	0.597769	2.52296	0	1.26994	2.12105	0	0	0	0.567078	0	3.51446	0	4.2352	0.0556467	2.2229	3.46492	0	0	0	0	0	0	0	0	0	0	0	0.179974	0	0	0	0	0
Tibetan-s3800-48F	feces	0	0	0	0	0	0	0	0	0	0	0.227004	0.110559	0.043348	0.790695	0	3.53772	4.62575	0.0474001	1.20031	2.31254	0	0	0	0.64673	0	5.46034	0	33.0874	0.0308874	3.30206	7.21758	0.0602321	0	0	0	0	0	0.0301995	0	0	0.0360994	0	0.739708	0	0	0	0	0.0315087
Tibetan-s3800-53F	feces	0	0	0	0	0	0	0.0772796	0	0	0	0.0416348	0.10706	0	0.0849788	0	5.67969	4.3168	0.289507	3.07226	3.70157	0	0	0	0.475903	0	4.84346	0	41.3216	0	3.27822	7.624	0	0	0	0	0	0	0.0204951	0	0.0353186	0	0	0.83651	0.0935942	0	0	0	0
Tibetan-s3800-8M	feces	0	0	0	0	0	0	0	0	0	0	0	0	0	0.0211643	0	0.19859	2.9104	0.0304503	0.463076	0.451537	0	0	0	0.287601	0	1.34658	0	11.0646	0	0.0347533	0.918158	0	0	0	0	0	0	0.0352408	0	0	0	0	0.217005	0	0	0	0	0
Tibetan-s602F	feces	0	0	0	0	0	0	0	0	0	0	0.0914015	0.218443	0.0218051	0.313064	0	0.738631	3.78242	0.14306	1.38729	1.88538	0	0	0	0.0929487	0	3.34589	0	11.6119	0	2.24426	10.6579	0	0	0	0	0	0.172366	0	0	0.0119737	0	0	0.247064	0	0.0872886	0	0	0
W4930	feces	0	0	0	0	0	0.148262	0.0223031	0.0963814	0	0	0.0593808	0.00457403	0	0.15626	0.007845	17.2387	0.123069	0.916841	4.52006	9.81257	0	0	0	0.3895	0	29.6703	0.0719648	2.87873	0.00748075	25.8702	3.97761	0	0	0.231847	0	0	0	0.0598045	0	0	0	0	0.56968	0	0.0248726	0	0	0
W4936	feces	0	0	0	0.450109	0	0.0707367	0.778379	0	0	0.0441283	1.37434	0.604695	0.708422	1.89164	0.128409	0.0569574	0.479977	0	0.276265	5.29158	0	0	0	0.146943	0	0.984962	0	2.17688	0	0.0651734	5.75506	0	0	0	0.130766	0	1.65271	0.0766314	0	0.812777	0	0	45.5684	0	0.12276	0	0.304386	0.0118384
W4950	feces	0	0	0	0.449097	0	0.360086	0	0.571396	0.0694858	0.161706	0.0407775	0.0648482	0	0.546379	0	0.0180475	0.065436	1.33946	0.501449	0.0279949	0	0	0	0	0	2.16095	0	5.33835	0	0	0.444419	0	0	0	0	0	0.139463	0.0515269	0	0.130319	0	0	1.58664	0	0.088409	0	0	0.0835576
W4974	feces	0	0	0	0.325106	0	0.771756	0.0354186	0.275759	0	0	0.202606	0.227977	0	0.344037	0.050138	0.0675373	0.0430154	0.159751	0.309918	0.898701	0	0	0	0	0	2.93566	0	5.87877	0	0.912382	1.13706	0	0	0.0514751	0	0	0.297926	0.0513685	0	0.231186	0	0	1.43942	0	0.0506312	0.0494161	0	0
W4975	feces	0	0	0	0	0	0	0	0.644509	0	0	0.0303809	0.0509781	0	1.75395	0	0.0386545	0.110713	0	5.04552	0.132351	0	0	0	0	0	0.533947	0	1.98686	0	0.0727562	0	0	0	0.044069	0	0	0	0.0509465	0	0.499279	0	0	2.16082	0	0.0255432	0.134745	0	0.58074
W4978	feces	0	0	0	0	0	0.067897	0.031379	0	0	0	0.174556	0.128961	0.0271993	1.63364	0.0616273	3.29242	0	0	0.76411	4.68035	0	0	0	0.115943	0	4.4233	0.212819	3.38122	0	6.52144	1.96178	0	0	0.0346361	0.062758	0	0.306982	0	0	0.515059	0	0	2.19881	0	0.0671751	0	0.0642312	0.934824
W4982	feces	0	0	0	0.142844	0	0	0.0311244	0	0	0	0.175595	0.0906943	0	0.530012	0	0.0295522	0.579104	0	0.0488723	107.259	0	0	0	0.559597	0	1.8163	0	7.615	0	0.0290583	2.98184	0	0	0	0	0	0.241754	0.104699	0	0.238182	0	0	1.44882	0	0.142549	0.0217123	0	0.104786
W5007	feces	0	0	0	0	0	0.0516066	0	0.371383	0	0	0	0.0474525	0.0206734	0.151811	0.0151144	0	0.0981012	0	2.14585	7.3333	0	0	0	0	0	0.0949228	0	1.70609	0	0.129984	0.457076	0	0	0.0401495	0.0477006	0	0.189394	0	0	0.135084	0	0	1.29891	0	0	0.016638	0	0.297829
W5021	feces	0	0	0	0.0444189	0	0.252773	0.0794272	0.150707	0	0.0255745	0.107167	0.0904828	0.0167785	2.44892	0.0458674	7.33223	1.43556	0.19115	0.932472	0.629237	0	0.015514	0	0.435031	0	8.59011	0	126.348	0.0116973	1.9525	1.94161	0	0	0.0197187	0.12462	0.0202875	0.629266	0.15196	0	0.33632	0.0139728	0	12.7971	0	0.224344	0	0.154984	0.39023
W5042	feces	0	0	0	0	0	0.0471338	0.178766	0.169598	0	0	0.0332861	2.01132	0	0.62904	0	133.148	0.237236	6.7529	5.85097	3.78443	0	0	0	0.391648	0	23.9961	0.823114	4.03515	0	46.1761	4.03426	0	0	0	0.0883485	0	0.0506661	0.495928	0	0.0122548	0	0	2.52359	0	0.0493685	0	0	0
[truncated: 1,232 more columns]

## Sheet: Fig. 3c
Sample_num	KO	KEGG pathway	CAZy family	eggNOG ortholog
0	6363	438	599	81406
100	4869	424	555	42855
250	3828	413	509	30872
450	2880	398	434	17678
500	1914	297	289	4978
Sample_percent	KO	KEGG pathway	CAZy family	eggNOG ortholog
0	1	1	1	1
20	0.765205	0.968037	0.926544	0.526435
50	0.601603	0.942922	0.84975	0.379235
90	0.452617	0.908676	0.724541	0.217158
100	0.300802	0.678082	0.482471	0.0611503

## Sheet: Fig. 4a,b,c
MAGID	SGB ID	uSGB	GTDB-tk
MAG_1	SGB_1053	Yes	d__Bacteria;p__Spirochaetota;c__Spirochaetia;o__Sphaerochaetales;f__Sphaerochaetaceae;g__UBA5920;s__
MAG_2	SGB_599	Yes	d__Archaea;p__Thermoplasmatota;c__Thermoplasmata;o__Methanomassiliicoccales;f__Methanomethylophilaceae;g__;s__
MAG_3	SGB_2285	Yes	d__Bacteria;p__Firmicutes_A;c__Clostridia;o__Oscillospirales;f__Acutalibacteraceae;g__UBA737;s__
MAG_4	SGB_88	Yes	d__Bacteria;p__Firmicutes_A;c__Clostridia;o__Oscillospirales;f__CAG-272;g__;s__
MAG_5	SGB_2376	Yes	d__Bacteria;p__Firmicutes_A;c__Clostridia;o__Oscillospirales;f__Acutalibacteraceae;g__RUG612;s__
MAG_6	SGB_2272	Yes	d__Bacteria;p__Firmicutes_A;c__Clostridia;o__Oscillospirales;f__CAG-272;g__;s__
MAG_7	SGB_429	Yes	d__Bacteria;p__Firmicutes_A;c__Clostridia;o__4C28d-15;f__UBA1242;g__UBA7868;s__
MAG_8	SGB_2560	Yes	d__Bacteria;p__Firmicutes_A;c__Clostridia;o__Oscillospirales;f__Ruminococcaceae;g__CAG-115;s__
MAG_9	SGB_31	Yes	d__Bacteria;p__Firmicutes_A;c__Clostridia;o__Lachnospirales;f__Anaerotignaceae;g__;s__
MAG_10	SGB_2558	Yes	d__Bacteria;p__Firmicutes_A;c__Clostridia;o__Oscillospirales;f__Acutalibacteraceae;g__RUG612;s__
MAG_11	SGB_1881	Yes	d__Bacteria;p__Firmicutes_A;c__Clostridia;o__Oscillospirales;f__Ruminococcaceae;g__;s__
MAG_12	SGB_323	Yes	d__Bacteria;p__Firmicutes_A;c__Clostridia;o__Monoglobales;f__UBA9506;g__;s__
MAG_13	SGB_792	Yes	d__Bacteria;p__Firmicutes_A;c__Clostridia;o__Lachnospirales;f__Lachnospiraceae;g__UBA1066_A;s__
MAG_14	SGB_2187	Yes	d__Bacteria;p__Firmicutes_A;c__Clostridia;o__Oscillospirales;f__Acutalibacteraceae;g__;s__
MAG_15	SGB_916	Yes	d__Bacteria;p__Bacteroidota;c__Bacteroidia;o__Bacteroidales;f__Paludibacteraceae;g__;s__
MAG_16	SGB_2377	Yes	d__Bacteria;p__Firmicutes_A;c__Clostridia;o__Oscillospirales;f__Oscillospiraceae;g__;s__
MAG_17	SGB_2642	Yes	d__Bacteria;p__Firmicutes_A;c__Clostridia;o__Oscillospirales;f__CAG-272;g__;s__
MAG_18	SGB_2382	Yes	d__Bacteria;p__Firmicutes_A;c__Clostridia;o__Oscillospirales;f__CAG-272;g__CAG-272;s__
MAG_19	SGB_1780	Yes	d__Bacteria;p__Firmicutes_A;c__Clostridia;o__Oscillospirales;f__Butyricicoccaceae;g__Butyricicoccus_A;s__
MAG_20	SGB_2343	Yes	d__Bacteria;p__Firmicutes_A;c__Clostridia;o__Oscillospirales;f__Acutalibacteraceae;g__;s__
MAG_21	SGB_366	Yes	d__Bacteria;p__Firmicutes_A;c__Clostridia;o__4C28d-15;f__DTU072;g__CAG-1782;s__
MAG_22	SGB_1936	Yes	d__Bacteria;p__Firmicutes_A;c__Clostridia;o__Christensenellales;f__CAG-74;g__RUG563;s__
MAG_23	SGB_2499	Yes	d__Bacteria;p__Firmicutes_A;c__Clostridia;o__Oscillospirales;f__CAG-272;g__;s__
MAG_24	SGB_586	Yes	d__Bacteria;p__Patescibacteria;c__Saccharimonadia;o__Saccharimonadales;f__Saccharimonadaceae;g__UBA2866;s__
MAG_25	SGB_1	Yes	d__Bacteria;p__Proteobacteria;c__Gammaproteobacteria;o__Burkholderiales;f__;g__;s__
MAG_26	SGB_998	Yes	d__Bacteria;p__Firmicutes_A;c__Clostridia;o__4C28d-15;f__CAG-727;g__UBA10281;s__
MAG_27	SGB_5	Yes	d__Bacteria;p__Firmicutes_A;c__Clostridia;o__Monoglobales;f__;g__;s__
MAG_28	SGB_2186	Yes	d__Bacteria;p__Firmicutes_A;c__Clostridia;o__Christensenellales;f__Christensenellaceae;g__;s__
MAG_29	SGB_2335	Yes	d__Bacteria;p__Firmicutes_A;c__Clostridia;o__Oscillospirales;f__Oscillospiraceae;g__;s__
MAG_30	SGB_1070	Yes	d__Bacteria;p__Firmicutes_A;c__Clostridia;o__Oscillospirales;f__Ruminococcaceae;g__;s__
MAG_31	SGB_1540	Yes	d__Bacteria;p__Firmicutes_A;c__Clostridia;o__Oscillospirales;f__Acutalibacteraceae;g__;s__
MAG_32	SGB_2442	Yes	d__Bacteria;p__Firmicutes_B;c__Dehalobacteriia;o__UBA4068;f__UBA4068;g__;s__
MAG_33	SGB_347	Yes	d__Bacteria;p__Firmicutes_A;c__Clostridia;o__Peptostreptococcales;f__Anaerovoracaceae;g__Eubacterium_A;s__
MAG_34	SGB_2522	Yes	d__Bacteria;p__Firmicutes_A;c__Clostridia;o__Oscillospirales;f__Acutalibacteraceae;g__;s__
MAG_35	SGB_2174	Yes	d__Bacteria;p__Firmicutes_A;c__Clostridia;o__Christensenellales;f__UBA941;g__;s__
MAG_36	SGB_2045	Yes	d__Bacteria;p__Firmicutes_A;c__Clostridia;o__Oscillospirales;f__Ruminococcaceae;g__;s__
MAG_37	SGB_279	Yes	d__Bacteria;p__Firmicutes_A;c__Clostridia;o__Lachnospirales;f__Lachnospiraceae;g__Blautia;s__
MAG_38	SGB_925	Yes	d__Bacteria;p__Firmicutes_A;c__Clostridia;o__Christensenellales;f__Christensenellaceae;g__;s__
MAG_39	SGB_2622	Yes	d__Bacteria;p__Firmicutes_A;c__Clostridia;o__Christensenellales;f__QALW01;g__;s__
MAG_40	SGB_1850	Yes	d__Bacteria;p__Firmicutes_A;c__Clostridia;o__Oscillospirales;f__Ruminococcaceae;g__UBA1448;s__
MAG_41	SGB_936	No	d__Bacteria;p__Campylobacterota;c__Campylobacteria;o__Campylobacterales;f__Helicobacteraceae;g__Helicobacter_F;s__Helicobacter_F sp003288805
MAG_42	SGB_1631	Yes	d__Bacteria;p__Firmicutes;c__Bacilli;o__Erysipelotrichales;f__Erysipelotrichaceae;g__;s__
MAG_43	SGB_2526	Yes	d__Bacteria;p__Firmicutes_A;c__Clostridia;o__Oscillospirales;f__Acutalibacteraceae;g__;s__
MAG_44	SGB_2609	Yes	d__Bacteria;p__Firmicutes_A;c__Clostridia;o__Oscillospirales;f__Acutalibacteraceae;g__Eubacterium_R;s__
MAG_45	SGB_2379	Yes	d__Bacteria;p__Firmicutes_A;c__Clostridia;o__Oscillospirales;f__Oscillospiraceae;g__;s__
MAG_46	SGB_193	No	d__Bacteria;p__Firmicutes_A;c__Clostridia;o__Lachnospirales;f__Lachnospiraceae;g__Fusicatenibacter;s__Fusicatenibacter saccharivorans
MAG_47	SGB_478	Yes	d__Bacteria;p__Firmicutes_A;c__Clostridia;o__4C28d-15;f__CAG-917;g__CAG-475;s__
MAG_48	SGB_2189	Yes	d__Bacteria;p__Firmicutes_A;c__Clostridia;o__Oscillospirales;f__UBA644;g__;s__
MAG_49	SGB_2162	Yes	d__Bacteria;p__Firmicutes_A;c__Clostridia;o__Oscillospirales;f__Oscillospiraceae;g__;s__
MAG_50	SGB_325	No	d__Bacteria;p__Firmicutes_A;c__Clostridia;o__Lachnospirales;f__Lachnospiraceae;g__KLE1615;s__KLE1615 sp900066985
MAG_51	SGB_662	Yes	d__Bacteria;p__Bacteroidota;c__Bacteroidia;o__Bacteroidales;f__UBA932;g__RC9;s__
MAG_52	SGB_1845	Yes	d__Bacteria;p__Firmicutes_A;c__Clostridia;o__Oscillospirales;f__CAG-382;g__;s__
MAG_53	SGB_73	Yes	d__Bacteria;p__Firmicutes_C;c__Negativicutes;o__Acidaminococcales;f__Acidaminococcaceae;g__Phascolarctobacterium_A;s__
MAG_54	SGB_2250	Yes	d__Bacteria;p__Firmicutes_A;c__Clostridia;o__Oscillospirales;f__CAG-272;g__;s__
MAG_55	SGB_1864	Yes	d__Bacteria;p__Firmicutes_A;c__Clostridia;o__Christensenellales;f__CAG-74;g__;s__
MAG_56	SGB_1222	Yes	d__Bacteria;p__Actinobacteriota;c__Coriobacteriia;o__Coriobacteriales;f__Eggerthellaceae;g__;s__
MAG_57	SGB_467	Yes	d__Bacteria;p__Firmicutes_A;c__Clostridia;o__4C28d-15;f__CAG-727;g__UBA10281;s__
MAG_58	SGB_211	Yes	d__Bacteria;p__Firmicutes_A;c__Clostridia;o__Oscillospirales;f__CAG-272;g__;s__
MAG_59	SGB_2190	Yes	d__Bacteria;p__Firmicutes_A;c__Clostridia;o__Oscillospirales;f__Acutalibacteraceae;g__;s__
MAG_60	SGB_2539	Yes	d__Bacteria;p__Firmicutes_A;c__Clostridia;o__Oscillospirales;f__Ruminococcaceae;g__;s__
MAG_61	SGB_2267	Yes	d__Bacteria;p__Firmicutes_A;c__Clostridia;o__Oscillospirales;f__CAG-272;g__UBA1740;s__
MAG_62	SGB_59	Yes	d__Bacteria;p__Firmicutes_A;c__Clostridia;o__Peptostreptococcales;f__Anaerovoracaceae;g__;s__
MAG_63	SGB_387	Yes	d__Bacteria;p__Firmicutes_A;c__Clostridia;o__Christensenellales;f__Christensenellaceae;g__;s__
MAG_64	SGB_1858	Yes	d__Bacteria;p__Firmicutes_A;c__Clostridia;o__Oscillospirales;f__Butyricicoccaceae;g__;s__
MAG_65	SGB_951	No	d__Bacteria;p__Campylobacterota;c__Campylobacteria;o__Campylobacterales;f__Helicobacteraceae;g__Helicobacter_D;s__Helicobacter_D sp003288905
MAG_66	SGB_2520	Yes	d__Bacteria;p__Firmicutes_A;c__Clostridia;o__Oscillospirales;f__Oscillospiraceae;g__;s__
MAG_67	SGB_2534	Yes	d__Bacteria;p__Firmicutes_A;c__Clostridia;o__Oscillospirales;f__Acutalibacteraceae;g__UBA6857;s__
MAG_68	SGB_78	Yes	d__Bacteria;p__Firmicutes_A;c__Clostridia;o__Christensenellales;f__;g__;s__
MAG_69	SGB_423	Yes	d__Bacteria;p__Firmicutes_A;c__Clostridia;o__Lachnospirales;f__Lachnospiraceae;g__;s__
MAG_70	SGB_364	Yes	d__Bacteria;p__Firmicutes;c__Bacilli;o__Acholeplasmatales;f__CAG-307;g__UBA7004;s__
MAG_71	SGB_558	Yes	d__Bacteria;p__Firmicutes_A;c__Clostridia;o__Oscillospirales;f__Ruminococcaceae;g__;s__
MAG_72	SGB_2346	Yes	d__Bacteria;p__Firmicutes_A;c__Clostridia;o__Oscillospirales;f__Ruminococcaceae;g__;s__
MAG_73	SGB_1795	Yes	d__Bacteria;p__Proteobacteria;c__Alphaproteobacteria;o__RF32;f__CAG-977;g__UBA11549;s__
MAG_74	SGB_1772	Yes	d__Bacteria;p__Desulfobacterota_A;c__Desulfovibrionia;o__Desulfovibrionales;f__Desulfovibrionaceae;g__Desulfovibrio;s__
MAG_75	SGB_660	Yes	d__Bacteria;p__Synergistota;c__Synergistia;o__Synergistales;f__Synergistaceae;g__An23;s__
MAG_76	SGB_1921	Yes	d__Bacteria;p__Firmicutes_A;c__Clostridia;o__Oscillospirales;f__Acutalibacteraceae;g__;s__
MAG_77	SGB_499	Yes	d__Bacteria;p__Firmicutes_A;c__Clostridia;o__Oscillospirales;f__Ruminococcaceae;g__QANG01;s__
MAG_78	SGB_448	Yes	d__Bacteria;p__Firmicutes_A;c__Clostridia;o__Lachnospirales;f__UBA1390;g__;s__
MAG_79	SGB_1291	Yes	d__Bacteria;p__Actinobacteriota;c__Coriobacteriia;o__Coriobacteriales;f__Eggerthellaceae;g__;s__
MAG_80	SGB_363	Yes	d__Bacteria;p__Firmicutes_A;c__Clostridia;o__Oscillospirales;f__Ruminococcaceae;g__;s__
MAG_81	SGB_181	Yes	d__Bacteria;p__Firmicutes_A;c__Clostridia;o__Lachnospirales;f__Lachnospiraceae;g__Agathobacter;s__
MAG_82	SGB_1908	Yes	d__Bacteria;p__Firmicutes_A;c__Clostridia;o__Christensenellales;f__CAG-74;g__UBA11524;s__
MAG_83	SGB_2492	Yes	d__Bacteria;p__Firmicutes_A;c__Clostridia;o__Monoglobales;f__;g__;s__
MAG_84	SGB_2139	Yes	d__Bacteria;p__Firmicutes_A;c__Clostridia;o__Oscillospirales;f__Oscillospiraceae;g__Oscillibacter;s__
MAG_85	SGB_1071	Yes	d__Bacteria;p__Firmicutes_A;c__Clostridia;o__Monoglobales;f__;g__;s__
MAG_86	SGB_554	Yes	d__Bacteria;p__Bacteroidota;c__Bacteroidia;o__Bacteroidales;f__UBA932;g__RC9;s__
MAG_87	SGB_2229	Yes	d__Bacteria;p__Firmicutes_A;c__Clostridia;o__Christensenellales;f__QALW01;g__;s__
MAG_88	SGB_2599	Yes	d__Bacteria;p__Firmicutes_A;c__Clostridia;o__Oscillospirales;f__Acutalibacteraceae;g__Eubacterium_R;s__
MAG_89	SGB_107	Yes	d__Bacteria;p__Firmicutes_A;c__Clostridia;o__Oscillospirales;f__Oscillospiraceae;g__;s__
MAG_90	SGB_1816	Yes	d__Bacteria;p__Firmicutes_A;c__Clostridia;o__Oscillospirales;f__CAG-272;g__;s__
MAG_91	SGB_1672	Yes	d__Bacteria;p__Firmicutes_A;c__Clostridia;o__Lachnospirales;f__Lachnospiraceae;g__;s__
MAG_92	SGB_2265	Yes	d__Bacteria;p__Firmicutes_A;c__Clostridia;o__Oscillospirales;f__Oscillospiraceae;g__;s__
MAG_93	SGB_1813	No	d__Bacteria;p__Bacteroidota;c__Bacteroidia;o__Bacteroidales;f__Bacteroidaceae;g__Prevotella;s__Prevotella sp002299275
MAG_94	SGB_2416	Yes	d__Bacteria;p__Firmicutes_A;c__Clostridia;o__Oscillospirales;f__Acutalibacteraceae;g__;s__
MAG_95	SGB_960	Yes	d__Bacteria;p__Verrucomicrobiota;c__Verrucomicrobiae;o__Opitutales;f__UBA953;g__;s__
MAG_96	SGB_786	Yes	d__Bacteria;p__Bacteroidota;c__Bacteroidia;o__Bacteroidales;f__Bacteroidaceae;g__Prevotella;s__
MAG_97	SGB_2445	Yes	d__Bacteria;p__Firmicutes_A;c__Clostridia;o__Lachnospirales;f__Lachnospiraceae;g__Blautia_A;s__
MAG_98	SGB_2057	Yes	d__Bacteria;p__Firmicutes_A;c__Clostridia;o__Oscillospirales;f__Oscillospiraceae;g__CAG-170;s__
MAG_99	SGB_415	Yes	d__Bacteria;p__Firmicutes_A;c__Clostridia;o__Lachnospirales;f__Lachnospiraceae;g__;s__
MAG_100	SGB_2209	Yes	d__Bacteria;p__Firmicutes_A;c__Clostridia;o__Monoglobales;f__Monoglobaceae;g__;s__
MAG_101	SGB_2262	Yes	d__Bacteria;p__Firmicutes_A;c__Clostridia;o__Oscillospirales;f__CAG-272;g__;s__
MAG_102	SGB_982	Yes	d__Bacteria;p__Firmicutes_A;c__Clostridia;o__Tissierellales;f__Ezakiellaceae;g__;s__
MAG_103	SGB_496	Yes	d__Bacteria;p__Firmicutes_A;c__Clostridia;o__Oscillospirales;f__Ruminococcaceae;g__QANG01;s__
MAG_104	SGB_2338	Yes	d__Bacteria;p__Firmicutes_A;c__Clostridia;o__Monoglobales;f__Monoglobaceae;g__;s__
MAG_105	SGB_1579	Yes	d__Bacteria;p__Firmicutes_A;c__Clostridia;o__4C28d-15;f__UBA1242;g__UBA7868;s__
MAG_106	SGB_1651	Yes	d__Bacteria;p__Firmicutes_A;c__Clostridia;o__Monoglobales;f__UBA9506;g__UBA9506;s__
MAG_107	SGB_306	Yes	d__Bacteria;p__Firmicutes_A;c__Clostridia;o__Lachnospirales;f__Lachnospiraceae;g__SZUA-448;s__
MAG_108	SGB_708	Yes	d__Bacteria;p__Firmicutes_A;c__Clostridia;o__Oscillospirales;f__Oscillospiraceae;g__;s__
MAG_109	SGB_1668	Yes	d__Bacteria;p__Verrucomicrobiota;c__Kiritimatiellae;o__RFP12;f__UBA1067;g__UBA1731;s__
MAG_110	SGB_548	Yes	d__Bacteria;p__Firmicutes_A;c__Clostridia;o__Christensenellales;f__QAND01;g__;s__
MAG_111	SGB_2227	Yes	d__Bacteria;p__Firmicutes_A;c__Clostridia;o__Christensenellales;f__Christensenellaceae;g__;s__
MAG_112	SGB_996	Yes	d__Bacteria;p__Firmicutes_A;c__Clostridia;o__Christensenellales;f__Christensenellaceae;g__;s__
MAG_113	SGB_2368	Yes	d__Bacteria;p__Firmicutes_A;c__Clostridia;o__Christensenellales;f__Christensenellaceae;g__;s__
MAG_114	SGB_668	Yes	d__Bacteria;p__Bacteroidota;c__Bacteroidia;o__Bacteroidales;f__UBA932;g__RC9;s__
MAG_115	SGB_1057	Yes	d__Bacteria;p__Spirochaetota;c__Spirochaetia;o__Sphaerochaetales;f__Sphaerochaetaceae;g__UBA5920;s__
MAG_116	SGB_821	Yes	d__Bacteria;p__Bacteroidota;c__Bacteroidia;o__Bacteroidales;f__Muribaculaceae;g__UBA7173;s__
MAG_117	SGB_2647	Yes	d__Bacteria;p__Firmicutes_A;c__Clostridia;o__Oscillospirales;f__Acutalibacteraceae;g__;s__
MAG_118	SGB_531	Yes	d__Bacteria;p__Firmicutes;c__Bacilli;o__RFN20;f__CAG-826;g__UBA733;s__
MAG_119	SGB_2246	Yes	d__Bacteria;p__Firmicutes_A;c__Clostridia;o__Christensenellales;f__CAG-74;g__;s__
MAG_120	SGB_822	Yes	d__Bacteria;p__Bacteroidota;c__Bacteroidia;o__Bacteroidales;f__Muribaculaceae;g__UBA7173;s__
MAG_121	SGB_1704	No	d__Bacteria;p__Firmicutes;c__Bacilli;o__Lactobacillales;f__Lactobacillaceae;g__Lactobacillus_B;s__Lactobacillus_B agilis
MAG_122	SGB_1629	Yes	d__Bacteria;p__Firmicutes_A;c__Clostridia;o__Oscillospirales;f__Acutalibacteraceae;g__;s__
MAG_123	SGB_2277	Yes	d__Bacteria;p__Firmicutes_A;c__Clostridia;o__Oscillospirales;f__Ruminococcaceae;g__CAG-115;s__
MAG_124	SGB_354	Yes	d__Bacteria;p__Firmicutes_A;c__Clostridia;o__Lachnospirales;f__Lachnospiraceae;g__CAG-127;s__
MAG_125	SGB_1995	Yes	d__Bacteria;p__Firmicutes_A;c__Clostridia;o__Oscillospirales;f__Butyricicoccaceae;g__;s__
MAG_126	SGB_2078	Yes	d__Bacteria;p__Firmicutes_A;c__Clostridia;o__Oscillospirales;f__CAG-272;g__;s__
MAG_127	SGB_1846	Yes	d__Bacteria;p__Firmicutes_A;c__Clostridia;o__Oscillospirales;f__CAG-382;g__;s__
MAG_128	SGB_534	Yes	d__Bacteria;p__Firmicutes_A;c__Clostridia;o__Oscillospirales;f__CAG-272;g__;s__
MAG_129	SGB_2479	Yes	d__Bacteria;p__Firmicutes_A;c__Clostridia;o__;f__;g__;s__
MAG_130	SGB_694	No	d__Bacteria;p__Firmicutes_A;c__Clostridia;o__Lachnospirales;f__Lachnospiraceae;g__CAG-81;s__CAG-81 sp900066055
MAG_131	SGB_384	Yes	d__Bacteria;p__Firmicutes_A;c__Clostridia;o__Oscillospirales;f__Acutalibacteraceae;g__;s__
MAG_132	SGB_382	Yes	d__Bacteria;p__Firmicutes_A;c__Clostridia;o__4C28d-15;f__CAG-727;g__UBA1259;s__
MAG_133	SGB_2056	Yes	d__Bacteria;p__Firmicutes_A;c__Clostridia;o__Oscillospirales;f__Oscillospiraceae;g__CAG-170;s__
MAG_134	SGB_2188	Yes	d__Bacteria;p__Firmicutes_A;c__Clostridia;o__Oscillospirales;f__Acutalibacteraceae;g__;s__
MAG_135	SGB_2260	Yes	d__Bacteria;p__Firmicutes_A;c__Clostridia;o__Oscillospirales;f__Oscillospiraceae;g__;s__
MAG_136	SGB_1848	Yes	d__Bacteria;p__Firmicutes_A;c__Clostridia;o__Oscillospirales;f__Ruminococcaceae;g__UBA3818;s__
MAG_137	SGB_2638	Yes	d__Bacteria;p__Firmicutes_A;c__Clostridia;o__Oscillospirales;f__Ruminococcaceae;g__;s__
MAG_138	SGB_1326	Yes	d__Bacteria;p__Actinobacteriota;c__Coriobacteriia;o__Coriobacteriales;f__Eggerthellaceae;g__;s__
MAG_139	SGB_2232	Yes	d__Bacteria;p__Firmicutes_A;c__Clostridia;o__Oscillospirales;f__Acutalibacteraceae;g__;s__
MAG_140	SGB_277	Yes	d__Bacteria;p__Firmicutes_A;c__Clostridia;o__Lachnospirales;f__Lachnospiraceae;g__;s__
MAG_141	SGB_1910	No	d__Bacteria;p__Firmicutes_A;c__Clostridia;o__Christensenellales;f__CAG-74;g__UBA11524;s__UBA11524 sp000437595
MAG_142	SGB_2292	Yes	d__Bacteria;p__Firmicutes_A;c__Clostridia;o__Monoglobales;f__;g__;s__
MAG_143	SGB_2169	Yes	d__Bacteria;p__Firmicutes_A;c__Clostridia;o__Oscillospirales;f__Acutalibacteraceae;g__;s__
MAG_144	SGB_1925	Yes	d__Bacteria;p__Firmicutes_A;c__Clostridia;o__Oscillospirales;f__Oscillospiraceae;g__;s__
MAG_145	SGB_2630	Yes	d__Bacteria;p__Firmicutes_A;c__Clostridia;o__Oscillospirales;f__CAG-272;g__;s__
MAG_146	SGB_2434	Yes	d__Bacteria;p__Firmicutes_A;c__Clostridia;o__Oscillospirales;f__Oscillospiraceae;g__;s__
MAG_147	SGB_470	Yes	d__Bacteria;p__Firmicutes_A;c__Clostridia;o__4C28d-15;f__CAG-727;g__UBA10281;s__
MAG_148	SGB_1965	Yes	d__Bacteria;p__Firmicutes_A;c__Clostridia;o__Oscillospirales;f__;g__;s__
MAG_149	SGB_2149	Yes	d__Bacteria;p__Firmicutes_A;c__Clostridia;o__Oscillospirales;f__CAG-272;g__;s__
MAG_150	SGB_2318	Yes	d__Bacteria;p__Firmicutes_A;c__Clostridia;o__Oscillospirales;f__Ruminococcaceae;g__D5;s__
MAG_151	SGB_1787	Yes	d__Bacteria;p__Firmicutes_A;c__Clostridia;o__Lachnospirales;f__Lachnospiraceae;g__;s__
MAG_152	SGB_536	Yes	d__Bacteria;p__Firmicutes;c__Bacilli;o__RFN20;f__CAG-826;g__UBA733;s__
MAG_153	SGB_20	Yes	d__Bacteria;p__Firmicutes_A;c__Clostridia;o__Peptostreptococcales;f__Anaerovoracaceae;g__UBA1191;s__
MAG_154	SGB_2411	Yes	d__Bacteria;p__Firmicutes_A;c__Clostridia;o__Monoglobales;f__Monoglobaceae;g__;s__
MAG_155	SGB_2652	Yes	d__Bacteria;p__Firmicutes_A;c__Clostridia;o__Oscillospirales;f__Acutalibacteraceae;g__;s__
MAG_156	SGB_2313	Yes	d__Bacteria;p__Firmicutes_A;c__Clostridia;o__Oscillospirales;f__Acutalibacteraceae;g__;s__
MAG_157	SGB_322	Yes	d__Bacteria;p__Firmicutes_C;c__Negativicutes;o__Selenomonadales;f__Selenomonadaceae;g__RUG024;s__
MAG_158	SGB_1499	No	d__Bacteria;p__Firmicutes;c__Bacilli;o__ML615J-28;f__CAG-698;g__Tener-01;s__Tener-01 sp001940985
MAG_159	SGB_1940	Yes	d__Bacteria;p__Firmicutes_A;c__Clostridia;o__Christensenellales;f__CAG-74;g__;s__
MAG_160	SGB_1932	Yes	d__Bacteria;p__Firmicutes_A;c__Clostridia;o__Christensenellales;f__CAG-74;g__;s__
MAG_161	SGB_2480	Yes	d__Bacteria;p__Firmicutes_A;c__Clostridia;o__;f__;g__;s__
MAG_162	SGB_338	Yes	d__Bacteria;p__Firmicutes_A;c__Clostridia;o__Oscillospirales;f__Oscillospiraceae;g__;s__
MAG_163	SGB_97	Yes	d__Bacteria;p__Firmicutes;c__Bacilli;o__Erysipelotrichales;f__Erysipelatoclostridiaceae;g__Sharpea;s__
MAG_164	SGB_784	Yes	d__Bacteria;p__Bacteroidota;c__Bacteroidia;o__Bacteroidales;f__Bacteroidaceae;g__Prevotella;s__
MAG_165	SGB_2215	Yes	d__Bacteria;p__Firmicutes_A;c__Clostridia;o__Oscillospirales;f__Oscillospiraceae;g__;s__
MAG_166	SGB_866	Yes	d__Bacteria;p__Bacteroidota;c__Bacteroidia;o__Bacteroidales;f__Bacteroidaceae;g__Bacteroides;s__
MAG_167	SGB_2664	Yes	d__Bacteria;p__Firmicutes_A;c__Clostridia;o__Lachnospirales;f__Lachnospiraceae;g__Eubacterium_F;s__
MAG_168	SGB_1657	No	d__Bacteria;p__Firmicutes;c__Bacilli;o__Lactobacillales;f__Streptococcaceae;g__Streptococcus;s__Streptococcus infantarius
MAG_169	SGB_2256	Yes	d__Bacteria;p__Firmicutes_A;c__Clostridia;o__Oscillospirales;f__Oscillospiraceae;g__;s__
MAG_170	SGB_313	Yes	d__Bacteria;p__Firmicutes_A;c__Clostridia;o__Lachnospirales;f__Lachnospiraceae;g__;s__
MAG_171	SGB_955	Yes	d__Bacteria;p__Firmicutes_A;c__Clostridia;o__Monoglobales;f__Firm-18;g__;s__
MAG_172	SGB_1759	Yes	d__Bacteria;p__Firmicutes_A;c__Clostridia;o__Christensenellales;f__CAG-74;g__Firm-10;s__
MAG_173	SGB_2293	Yes	d__Bacteria;p__Firmicutes_A;c__Clostridia;o__;f__;g__;s__
MAG_174	SGB_200	Yes	d__Bacteria;p__Actinobacteriota;c__Actinobacteria;o__Actinomycetales;f__Actinomycetaceae;g__Pauljensenia;s__
MAG_175	SGB_963	Yes	d__Bacteria;p__Firmicutes_A;c__Clostridia;o__Oscillospirales;f__UBA644_A;g__;s__
MAG_176	SGB_8	Yes	d__Bacteria;p__Firmicutes_A;c__Clostridia;o__Monoglobales;f__;g__;s__
MAG_177	SGB_976	Yes	d__Bacteria;p__Firmicutes;c__Bacilli;o__RFN20;f__CAG-826;g__;s__
MAG_178	SGB_265	Yes	d__Bacteria;p__Deferribacterota;c__Deferribacteres;o__Deferribacterales;f__Mucispirillaceae;g__Mucispirillum;s__
MAG_179	SGB_2564	No	d__Bacteria;p__Firmicutes_A;c__Clostridia;o__Oscillospirales;f__Acutalibacteraceae;g__CAG-964_A;s__CAG-964_A sp002493755
MAG_180	SGB_1962	Yes	d__Bacteria;p__Firmicutes_A;c__Clostridia;o__Christensenellales;f__QAND01;g__;s__
MAG_181	SGB_2333	Yes	d__Bacteria;p__Firmicutes_A;c__Clostridia;o__Oscillospirales;f__CAG-272;g__;s__
MAG_182	SGB_2247	Yes	d__Bacteria;p__Firmicutes_A;c__Clostridia;o__Monoglobales;f__UBA1381;g__;s__
MAG_183	SGB_941	Yes	d__Bacteria;p__Firmicutes_A;c__Clostridia;o__Tissierellales;f__Ezakiellaceae;g__Ezakiella;s__
MAG_184	SGB_2419	Yes	d__Bacteria;p__Firmicutes_A;c__Clostridia;o__Christensenellales;f__;g__;s__
MAG_185	SGB_378	Yes	d__Bacteria;p__Firmicutes_C;c__Negativicutes;o__Selenomonadales;f__Selenomonadaceae;g__Anaerovibrio;s__
MAG_186	SGB_3	Yes	d__Bacteria;p__Actinobacteriota;c__Actinobacteria;o__Mycobacteriales;f__Mycobacteriaceae;g__Corynebacterium;s__
MAG_187	SGB_659	Yes	d__Bacteria;p__Bacteroidota;c__Bacteroidia;o__Bacteroidales;f__UBA932;g__RC9;s__
MAG_188	SGB_1810	Yes	d__Bacteria;p__Bacteroidota;c__Bacteroidia;o__Bacteroidales;f__Marinilabiliaceae;g__;s__
MAG_189	SGB_1870	Yes	d__Bacteria;p__Firmicutes_A;c__Clostridia;o__Christensenellales;f__CAG-74;g__Firm-10;s__
MAG_190	SGB_947	No	d__Bacteria;p__Campylobacterota;c__Campylobacteria;o__Campylobacterales;f__Helicobacteraceae;g__Helicobacter_A;s__Helicobacter_A rappini
MAG_191	SGB_2393	Yes	d__Bacteria;p__Firmicutes_A;c__Clostridia;o__4C28d-15;f__CAG-552;g__UBA10677;s__
MAG_192	SGB_602	Yes	d__Bacteria;p__Bacteroidota;c__Bacteroidia;o__Bacteroidales;f__Paludibacteraceae;g__RF16;s__
MAG_193	SGB_2329	Yes	d__Bacteria;p__Firmicutes_A;c__Clostridia;o__Monoglobales;f__;g__;s__
MAG_194	SGB_915	Yes	d__Bacteria;p__Bacteroidota;c__Bacteroidia;o__Bacteroidales;f__UBA932;g__CAG-831;s__
MAG_195	SGB_1855	Yes	d__Bacteria;p__Firmicutes_A;c__Clostridia;o__Monoglobales;f__Monoglobaceae;g__;s__
MAG_196	SGB_2457	Yes	d__Bacteria;p__Firmicutes_A;c__Clostridia;o__Oscillospirales;f__Ruminococcaceae;g__CAG-115;s__
MAG_197	SGB_251	Yes	d__Bacteria;p__Deferribacterota;c__Deferribacteres;o__Deferribacterales;f__Mucispirillaceae;g__Mucispirillum;s__
MAG_198	SGB_2495	Yes	d__Bacteria;p__Firmicutes_A;c__Clostridia;o__Oscillospirales;f__;g__;s__
MAG_199	SGB_1875	Yes	d__Bacteria;p__Firmicutes_B;c__Peptococcia;o__Peptococcales;f__Peptococcaceae;g__;s__
MAG_200	SGB_2623	Yes	d__Bacteria;p__Firmicutes_A;c__Clostridia;o__Oscillospirales;f__Oscillospiraceae;g__;s__
MAG_201	SGB_1069	Yes	d__Bacteria;p__Firmicutes_A;c__Clostridia;o__Oscillospirales;f__Acutalibacteraceae;g__;s__
MAG_202	SGB_1935	Yes	d__Bacteria;p__Firmicutes_A;c__Clostridia;o__Christensenellales;f__CAG-74;g__RUG563;s__
MAG_203	SGB_2381	No	d__Bacteria;p__Firmicutes_A;c__Clostridia;o__Christensenellales;f__QAND01;g__QAND01;s__QAND01 sp003150225
MAG_204	SGB_1682	Yes	d__Bacteria;p__Firmicutes;c__Bacilli;o__Erysipelotrichales;f__Erysipelotrichaceae;g__Solobacterium;s__
MAG_205	SGB_271	Yes	d__Bacteria;p__Firmicutes_A;c__Clostridia;o__Lachnospirales;f__Lachnospiraceae;g__;s__
MAG_206	SGB_1994	Yes	d__Bacteria;p__Firmicutes_A;c__Clostridia;o__Christensenellales;f__GCA-900066905;g__;s__
MAG_207	SGB_342	Yes	d__Bacteria;p__Firmicutes_A;c__Clostridia;o__Lachnospirales;f__Lachnospiraceae;g__V9D3004;s__
MAG_208	SGB_2270	Yes	d__Bacteria;p__Firmicutes_A;c__Clostridia;o__Oscillospirales;f__CAG-272;g__UBA1740;s__
MAG_209	SGB_949	Yes	d__Bacteria;p__Campylobacterota;c__Campylobacteria;o__Campylobacterales;f__Helicobacteraceae;g__NHYM01;s__
MAG_210	SGB_450	Yes	d__Bacteria;p__Firmicutes_A;c__Clostridia;o__4C28d-15;f__CAG-727;g__UBA11940;s__
MAG_211	SGB_889	Yes	d__Bacteria;p__Bacteroidota;c__Bacteroidia;o__Bacteroidales;f__Muribaculaceae;g__CAG-485;s__
MAG_212	SGB_494	Yes	d__Bacteria;p__Firmicutes_A;c__Clostridia;o__4C28d-15;f__UBA3700;g__;s__
MAG_213	SGB_479	Yes	d__Bacteria;p__Firmicutes_A;c__Clostridia;o__4C28d-15;f__CAG-917;g__CAG-475;s__
MAG_214	SGB_2358	No	d__Bacteria;p__Elusimicrobiota;c__Elusimicrobia;o__Elusimicrobiales;f__Elusimicrobiaceae;g__UBA1436;s__UBA1436 sp002329395
MAG_215	SGB_2498	Yes	d__Bacteria;p__Firmicutes_A;c__Clostridia;o__4C28d-15;f__CAG-727;g__;s__
MAG_216	SGB_794	Yes	d__Bacteria;p__Bacteroidota;c__Bacteroidia;o__Bacteroidales;f__Bacteroidaceae;g__UBA4372;s__
MAG_217	SGB_1277	Yes	d__Bacteria;p__Cyanobacteria;c__Vampirovibrionia;o__Gastranaerophilales;f__Gastranaerophilaceae;g__;s__
MAG_218	SGB_1031	Yes	d__Bacteria;p__Spirochaetota;c__Spirochaetia;o__Treponematales;f__Treponemataceae;g__Treponema_D;s__
MAG_219	SGB_456	Yes	d__Bacteria;p__Firmicutes_A;c__Clostridia;o__4C28d-15;f__CAG-727;g__UBA11940;s__
MAG_220	SGB_813	Yes	d__Bacteria;p__Bacteroidota;c__Bacteroidia;o__Bacteroidales;f__Muribaculaceae;g__;s__
MAG_221	SGB_16	No	d__Bacteria;p__Proteobacteria;c__Gammaproteobacteria;o__Enterobacterales;f__Enterobacteriaceae;g__Escherichia;s__Escherichia coli
MAG_222	SGB_13	Yes	d__Bacteria;p__Firmicutes_C;c__;o__;f__;g__;s__
MAG_223	SGB_675	Yes	d__Bacteria;p__Bacteroidota;c__Bacteroidia;o__Bacteroidales;f__UBA932;g__RC9;s__
MAG_224	SGB_969	Yes	d__Bacteria;p__Proteobacteria;c__Gammaproteobacteria;o__Enterobacterales;f__Succinivibrionaceae;g__Succinivibrio;s__
MAG_225	SGB_2451	Yes	d__Bacteria;p__Firmicutes_A;c__Clostridia;o__Oscillospirales;f__Ruminococcaceae;g__CAG-115;s__
MAG_226	SGB_320	Yes	d__Bacteria;p__Firmicutes_A;c__Clostridia;o__Oscillospirales;f__Ruminococcaceae;g__UBA5884;s__
MAG_227	SGB_1000	Yes	d__Bacteria;p__Firmicutes_A;c__Clostridia;o__4C28d-15;f__CAG-727;g__;s__
MAG_228	SGB_2038	Yes	d__Bacteria;p__Firmicutes_A;c__Clostridia;o__Oscillospirales;f__Oscillospiraceae;g__CAG-110;s__
MAG_229	SGB_621	Yes	d__Bacteria;p__Firmicutes_A;c__Clostridia;o__Lachnospirales;f__Lachnospiraceae;g__Acetatifactor;s__
MAG_230	SGB_1125	Yes	d__Bacteria;p__Cyanobacteria;c__Vampirovibrionia;o__Gastranaerophilales;f__Gastranaerophilaceae;g__QAMI01;s__
MAG_231	SGB_187	Yes	d__Bacteria;p__Firmicutes_A;c__Clostridia;o__Lachnospirales;f__Lachnospiraceae;g__Agathobacter;s__
MAG_232	SGB_859	Yes	d__Bacteria;p__Bacteroidota;c__Bacteroidia;o__Bacteroidales;f__Bacteroidaceae;g__UBA2918;s__
MAG_233	SGB_733	Yes	d__Bacteria;p__Bacteroidota;c__Bacteroidia;o__Bacteroidales;f__Bacteroidaceae;g__Prevotella;s__
MAG_234	SGB_643	Yes	d__Bacteria;p__Bacteroidota;c__Bacteroidia;o__Bacteroidales;f__UBA932;g__RC9;s__
MAG_235	SGB_91	Yes	d__Bacteria;p__Firmicutes_A;c__Clostridia;o__Lachnospirales;f__Lachnospiraceae;g__;s__
MAG_236	SGB_1852	Yes	d__Bacteria;p__Proteobacteria;c__Alphaproteobacteria;o__RF32;f__CAG-239;g__CAG-495;s__
MAG_237	SGB_2306	Yes	d__Bacteria;p__Firmicutes_A;c__Clostridia;o__Oscillospirales;f__Ruminococcaceae;g__CAG-353;s__
MAG_238	SGB_849	Yes	d__Bacteria;p__Bacteroidota;c__Bacteroidia;o__Bacteroidales;f__Muribaculaceae;g__;s__
MAG_239	SGB_256	Yes	d__Bacteria;p__Firmicutes_A;c__Clostridia;o__Lachnospirales;f__Lachnospiraceae;g__CAG-95;s__
MAG_240	SGB_2459	Yes	d__Bacteria;p__Firmicutes_A;c__Clostridia;o__Oscillospirales;f__Ruminococcaceae;g__CAG-115;s__
MAG_241	SGB_1767	Yes	d__Bacteria;p__Firmicutes_A;c__Clostridia;o__Peptostreptococcales;f__Anaerovoracaceae;g__CAG-145;s__
MAG_242	SGB_1655	Yes	d__Bacteria;p__Verrucomicrobiota;c__Kiritimatiellae;o__RFP12;f__;g__;s__
MAG_243	SGB_383	Yes	d__Bacteria;p__Firmicutes_A;c__Clostridia;o__4C28d-15;f__CAG-727;g__UBA1259;s__
MAG_244	SGB_960	Yes	d__Bacteria;p__Verrucomicrobiota;c__Verrucomicrobiae;o__Opitutales;f__UBA953;g__;s__
MAG_245	SGB_2477	Yes	d__Bacteria;p__Firmicutes_A;c__Clostridia;o__Oscillospirales;f__Ruminococcaceae;g__Ruminiclostridium_E;s__
MAG_246	SGB_647	Yes	d__Bacteria;p__Bacteroidota;c__Bacteroidia;o__Bacteroidales;f__UBA932;g__RC9;s__
MAG_247	SGB_772	Yes	d__Bacteria;p__Bacteroidota;c__Bacteroidia;o__Bacteroidales;f__Bacteroidaceae;g__Prevotellamassilia;s__
MAG_248	SGB_640	Yes	d__Bacteria;p__Bacteroidota;c__Bacteroidia;o__Bacteroidales;f__UBA932;g__RC9;s__
MAG_249	SGB_600	Yes	d__Archaea;p__Thermoplasmatota;c__Thermoplasmata;o__Methanomassiliicoccales;f__Methanomethylophilaceae;g__ISO4-G1;s__
MAG_250	SGB_266	Yes	d__Bacteria;p__Firmicutes_A;c__Clostridia;o__Lachnospirales;f__Lachnospiraceae;g__Butyrivibrio_A;s__
MAG_251	SGB_1566	Yes	d__Bacteria;p__Firmicutes;c__Bacilli;o__RF39;f__CAG-1000;g__CAG-776;s__
MAG_252	SGB_408	Yes	d__Bacteria;p__Firmicutes_A;c__Clostridia;o__Oscillospirales;f__CAG-382;g__;s__
MAG_253	SGB_452	Yes	d__Bacteria;p__Firmicutes_A;c__Clostridia;o__Oscillospirales;f__CAG-272;g__;s__
MAG_254	SGB_904	Yes	d__Bacteria;p__Bacteroidota;c__Bacteroidia;o__Bacteroidales;f__Muribaculaceae;g__;s__
MAG_255	SGB_142	Yes	d__Bacteria;p__Firmicutes_A;c__Clostridia;o__Lachnospirales;f__Lachnospiraceae;g__Eubacterium_I;s__
MAG_256	SGB_684	Yes	d__Bacteria;p__Firmicutes_A;c__Clostridia;o__Oscillospirales;f__Oscillospiraceae;g__RUG626;s__
MAG_257	SGB_686	Yes	d__Bacteria;p__Bacteroidota;c__Bacteroidia;o__Bacteroidales;f__UBA932;g__RC9;s__
MAG_258	SGB_118	Yes	d__Bacteria;p__Firmicutes_A;c__Clostridia;o__Lachnospirales;f__Lachnospiraceae;g__Dorea;s__
MAG_259	SGB_489	Yes	d__Bacteria;p__Firmicutes_A;c__Clostridia;o__4C28d-15;f__CAG-314;g__;s__
MAG_260	SGB_2140	Yes	d__Bacteria;p__Firmicutes_A;c__Clostridia;o__Oscillospirales;f__Oscillospiraceae;g__;s__
MAG_261	SGB_642	Yes	d__Bacteria;p__Bacteroidota;c__Bacteroidia;o__Bacteroidales;f__UBA932;g__RC9;s__
MAG_262	SGB_392	Yes	d__Bacteria;p__Firmicutes_A;c__Clostridia;o__Oscillospirales;f__CAG-272;g__;s__
MAG_263	SGB_727	Yes	d__Bacteria;p__Bacteroidota;c__Bacteroidia;o__Bacteroidales;f__Bacteroidaceae;g__Prevotella;s__
MAG_264	SGB_928	Yes	d__Bacteria;p__Bacteroidota;c__Bacteroidia;o__Bacteroidales;f__P3;g__UBA3388;s__
MAG_265	SGB_472	No	d__Bacteria;p__Proteobacteria;c__Gammaproteobacteria;o__Enterobacterales;f__Enterobacteriaceae;g__Edwardsiella;s__Edwardsiella tarda
MAG_266	SGB_428	Yes	d__Bacteria;p__Proteobacteria;c__Alphaproteobacteria;o__UBA3830;f__;g__;s__
MAG_267	SGB_494	Yes	d__Bacteria;p__Firmicutes_A;c__Clostridia;o__4C28d-15;f__UBA3700;g__;s__
MAG_268	SGB_640	Yes	d__Bacteria;p__Bacteroidota;c__Bacteroidia;o__Bacteroidales;f__UBA932;g__RC9;s__
MAG_269	SGB_319	Yes	d__Bacteria;p__Firmicutes_A;c__Clostridia;o__Lachnospirales;f__Lachnospiraceae;g__;s__
MAG_270	SGB_1276	Yes	d__Bacteria;p__Firmicutes_A;c__Clostridia;o__Clostridiales;f__Clostridiaceae;g__Clostridium_P;s__
MAG_271	SGB_1259	Yes	d__Bacteria;p__Fusobacteriota;c__Fusobacteriia;o__Fusobacteriales;f__Fusobacteriaceae;g__Fusobacterium;s__
MAG_272	SGB_297	Yes	d__Bacteria;p__Firmicutes_A;c__Clostridia;o__Lachnospirales;f__Lachnospiraceae;g__Eubacterium_J;s__
MAG_273	SGB_838	Yes	d__Bacteria;p__Bacteroidota;c__Bacteroidia;o__Bacteroidales;f__Muribaculaceae;g__CAG-873;s__
MAG_274	SGB_2122	Yes	d__Bacteria;p__Firmicutes_A;c__Clostridia;o__Oscillospirales;f__Oscillospiraceae;g__UBA1777;s__
MAG_275	SGB_960	Yes	d__Bacteria;p__Verrucomicrobiota;c__Verrucomicrobiae;o__Opitutales;f__UBA953;g__;s__
MAG_276	SGB_772	Yes	d__Bacteria;p__Bacteroidota;c__Bacteroidia;o__Bacteroidales;f__Bacteroidaceae;g__Prevotellamassilia;s__
MAG_277	SGB_727	Yes	d__Bacteria;p__Bacteroidota;c__Bacteroidia;o__Bacteroidales;f__Bacteroidaceae;g__Prevotella;s__
MAG_278	SGB_188	Yes	d__Bacteria;p__Firmicutes_A;c__Clostridia;o__Lachnospirales;f__Lachnospiraceae;g__Agathobacter;s__
MAG_279	SGB_675	Yes	d__Bacteria;p__Bacteroidota;c__Bacteroidia;o__Bacteroidales;f__UBA932;g__RC9;s__
MAG_280	SGB_351	Yes	d__Bacteria;p__Firmicutes_A;c__Clostridia;o__Lachnospirales;f__Lachnospiraceae;g__XBB1006;s__
MAG_281	SGB_2180	Yes	d__Bacteria;p__Firmicutes_A;c__Clostridia;o__Oscillospirales;f__CAG-272;g__UBA1740;s__
MAG_282	SGB_823	Yes	d__Bacteria;p__Bacteroidota;c__Bacteroidia;o__Bacteroidales;f__Muribaculaceae;g__CAG-279;s__
MAG_283	SGB_918	Yes	d__Bacteria;p__Bacteroidota;c__Bacteroidia;o__Bacteroidales;f__Paludibacteraceae;g__;s__
MAG_284	SGB_2141	Yes	d__Bacteria;p__Firmicutes_A;c__Clostridia;o__Oscillospirales;f__Oscillospiraceae;g__;s__
MAG_285	SGB_261	Yes	d__Bacteria;p__Firmicutes_A;c__Clostridia;o__Oscillospirales;f__CAG-382;g__;s__
MAG_286	SGB_1372	Yes	d__Bacteria;p__Actinobacteriota;c__Coriobacteriia;o__Coriobacteriales;f__QAMH01;g__;s__
MAG_287	SGB_16	No	d__Bacteria;p__Proteobacteria;c__Gammaproteobacteria;o__Enterobacterales;f__Enterobacteriaceae;g__Escherichia;s__Escherichia coli_D
MAG_288	SGB_848	Yes	d__Bacteria;p__Bacteroidota;c__Bacteroidia;o__Bacteroidales;f__Muribaculaceae;g__;s__
MAG_289	SGB_352	Yes	d__Bacteria;p__Firmicutes_A;c__Clostridia;o__Lachnospirales;f__Lachnospiraceae;g__;s__
MAG_290	SGB_522	Yes	d__Bacteria;p__Verrucomicrobiota;c__Verrucomicrobiae;o__Verrucomicrobiales;f__Akkermansiaceae;g__Akkermansia;s__
MAG_291	SGB_267	Yes	d__Bacteria;p__Firmicutes_A;c__Clostridia;o__Lachnospirales;f__Lachnospiraceae;g__Butyrivibrio_A;s__
MAG_292	SGB_2110	Yes	d__Bacteria;p__Firmicutes_A;c__Clostridia;o__Oscillospirales;f__Oscillospiraceae;g__;s__
MAG_293	SGB_2485	Yes	d__Bacteria;p__Firmicutes_A;c__Clostridia;o__Monoglobales;f__UBA1381;g__CAG-41;s__
MAG_294	SGB_2480	Yes	d__Bacteria;p__Firmicutes_A;c__Clostridia;o__;f__;g__;s__
MAG_295	SGB_825	Yes	d__Bacteria;p__Bacteroidota;c__Bacteroidia;o__Bacteroidales;f__Muribaculaceae;g__CAG-873;s__
MAG_296	SGB_2518	Yes	d__Bacteria;p__Firmicutes_A;c__Clostridia;o__Oscillospirales;f__CAG-272;g__;s__
MAG_297	SGB_928	Yes	d__Bacteria;p__Bacteroidota;c__Bacteroidia;o__Bacteroidales;f__P3;g__UBA3388;s__
MAG_298	SGB_643	Yes	d__Bacteria;p__Bacteroidota;c__Bacteroidia;o__Bacteroidales;f__UBA932;g__RC9;s__
MAG_299	SGB_2574	Yes	d__Bacteria;p__Firmicutes_A;c__Clostridia;o__Oscillospirales;f__Acutalibacteraceae;g__Ruminococcus_E;s__
MAG_300	SGB_289	Yes	d__Bacteria;p__Firmicutes_A;c__Clostridia;o__Lachnospirales;f__Lachnospiraceae;g__CAG-510;s__
MAG_301	SGB_2040	Yes	d__Bacteria;p__Firmicutes_A;c__Clostridia;o__Oscillospirales;f__Oscillospiraceae;g__CAG-110;s__
MAG_302	SGB_958	Yes	d__Bacteria;p__Firmicutes_A;c__Clostridia;o__Oscillospirales;f__Acutalibacteraceae;g__;s__
MAG_303	SGB_2462	Yes	d__Bacteria;p__Verrucomicrobiota;c__Kiritimatiellae;o__RFP12;f__;g__;s__
MAG_304	SGB_597	Yes	d__Bacteria;p__Firmicutes_A;c__Clostridia;o__Oscillospirales;f__CAG-272;g__UBA1740;s__
MAG_305	SGB_686	Yes	d__Bacteria;p__Bacteroidota;c__Bacteroidia;o__Bacteroidales;f__UBA932;g__RC9;s__
MAG_306	SGB_2310	Yes	d__Bacteria;p__Firmicutes_A;c__Clostridia;o__Oscillospirales;f__Ruminococcaceae;g__UBA946;s__
MAG_307	SGB_600	Yes	d__Archaea;p__Thermoplasmatota;c__Thermoplasmata;o__Methanomassiliicoccales;f__Methanomethylophilaceae;g__ISO4-G1;s__
MAG_308	SGB_2451	Yes	d__Bacteria;p__Firmicutes_A;c__Clostridia;o__Oscillospirales;f__Ruminococcaceae;g__CAG-115;s__
MAG_309	SGB_346	Yes	d__Bacteria;p__Firmicutes_A;c__Clostridia;o__Lachnospirales;f__Lachnospiraceae;g__CAG-882;s__
MAG_310	SGB_1120	No	d__Bacteria;p__Cyanobacteria;c__Vampirovibrionia;o__Gastranaerophilales;f__Gastranaerophilaceae;g__Gastranaerophilus;s__Gastranaerophilus phascolarctosicola
MAG_311	SGB_778	Yes	d__Bacteria;p__Bacteroidota;c__Bacteroidia;o__Bacteroidales;f__Bacteroidaceae;g__Prevotellamassilia;s__
MAG_312	SGB_1319	Yes	d__Bacteria;p__Firmicutes_A;c__Clostridia;o__TANB77;f__CAG-508;g__CAG-269;s__
MAG_313	SGB_765	Yes	d__Bacteria;p__Bacteroidota;c__Bacteroidia;o__Bacteroidales;f__Bacteroidaceae;g__UBA4334;s__
MAG_314	SGB_1674	Yes	d__Bacteria;p__Firmicutes_A;c__Clostridia;o__Lachnospirales;f__Lachnospiraceae;g__;s__
MAG_315	SGB_1808	Yes	d__Bacteria;p__Bacteroidota;c__Bacteroidia;o__Bacteroidales;f__Rikenellaceae;g__Alistipes;s__
MAG_316	SGB_488	Yes	d__Bacteria;p__Firmicutes_A;c__Clostridia;o__4C28d-15;f__CAG-314;g__CAG-1435;s__
MAG_317	SGB_1958	Yes	d__Bacteria;p__Firmicutes_A;c__Clostridia;o__Oscillospirales;f__Butyricicoccaceae;g__Butyricicoccus;s__
MAG_318	SGB_2042	Yes	d__Bacteria;p__Firmicutes_A;c__Clostridia;o__Oscillospirales;f__Oscillospiraceae;g__CAG-110;s__
MAG_319	SGB_308	Yes	d__Bacteria;p__Firmicutes_A;c__Clostridia;o__Lachnospirales;f__Lachnospiraceae;g__;s__
MAG_320	SGB_867	Yes	d__Bacteria;p__Bacteroidota;c__Bacteroidia;o__Bacteroidales;f__Bacteroidaceae;g__Bacteroides;s__
MAG_321	SGB_2527	Yes	d__Bacteria;p__Firmicutes_A;c__Clostridia;o__Oscillospirales;f__Acutalibacteraceae;g__Eubacterium_R;s__
MAG_322	SGB_1952	Yes	d__Bacteria;p__Proteobacteria;c__Alphaproteobacteria;o__RF32;f__CAG-239;g__CAG-495;s__
MAG_323	SGB_812	Yes	d__Bacteria;p__Bacteroidota;c__Bacteroidia;o__Bacteroidales;f__Muribaculaceae;g__UBA7173_A;s__
MAG_324	SGB_510	Yes	d__Bacteria;p__Verrucomicrobiota;c__Verrucomicrobiae;o__Verrucomicrobiales;f__Akkermansiaceae;g__Akkermansia;s__
MAG_325	SGB_602	Yes	d__Bacteria;p__Bacteroidota;c__Bacteroidia;o__Bacteroidales;f__Paludibacteraceae;g__RF16;s__
MAG_326	SGB_340	Yes	d__Bacteria;p__Firmicutes_A;c__Clostridia;o__Lachnospirales;f__Lachnospiraceae;g__V9D3004;s__
MAG_327	SGB_675	Yes	d__Bacteria;p__Bacteroidota;c__Bacteroidia;o__Bacteroidales;f__UBA932;g__RC9;s__
MAG_328	SGB_928	Yes	d__Bacteria;p__Bacteroidota;c__Bacteroidia;o__Bacteroidales;f__P3;g__UBA3388;s__
MAG_329	SGB_747	Yes	d__Bacteria;p__Bacteroidota;c__Bacteroidia;o__Bacteroidales;f__Bacteroidaceae;g__Prevotella;s__
MAG_330	SGB_913	Yes	d__Bacteria;p__Bacteroidota;c__Bacteroidia;o__Bacteroidales;f__UBA932;g__RC9;s__
MAG_331	SGB_2305	Yes	d__Bacteria;p__Firmicutes_A;c__Clostridia;o__Oscillospirales;f__Ruminococcaceae;g__CAG-353;s__
MAG_332	SGB_647	Yes	d__Bacteria;p__Bacteroidota;c__Bacteroidia;o__Bacteroidales;f__UBA932;g__RC9;s__
MAG_333	SGB_140	Yes	d__Bacteria;p__Firmicutes_A;c__Clostridia;o__Lachnospirales;f__Lachnospiraceae;g__Acetatifactor;s__
MAG_334	SGB_730	Yes	d__Bacteria;p__Bacteroidota;c__Bacteroidia;o__Bacteroidales;f__Bacteroidaceae;g__Prevotella;s__
MAG_335	SGB_678	Yes	d__Bacteria;p__Bacteroidota;c__Bacteroidia;o__Bacteroidales;f__UBA932;g__RC9;s__
MAG_336	SGB_772	Yes	d__Bacteria;p__Bacteroidota;c__Bacteroidia;o__Bacteroidales;f__Bacteroidaceae;g__Prevotellamassilia;s__
MAG_337	SGB_329	Yes	d__Bacteria;p__Bacteroidota;c__Bacteroidia;o__Bacteroidales;f__Bacteroidaceae;g__Prevotella;s__
MAG_338	SGB_677	Yes	d__Bacteria;p__Bacteroidota;c__Bacteroidia;o__Bacteroidales;f__UBA932;g__RC9;s__
MAG_339	SGB_426	Yes	d__Bacteria;p__Firmicutes_C;c__Negativicutes;o__Selenomonadales;f__Selenomonadaceae;g__Anaerovibrio;s__
MAG_340	SGB_654	Yes	d__Bacteria;p__Bacteroidota;c__Bacteroidia;o__Bacteroidales;f__UBA932;g__RC9;s__
MAG_341	SGB_2226	Yes	d__Bacteria;p__Firmicutes_A;c__Clostridia;o__Oscillospirales;f__CAG-272;g__CAG-448;s__
MAG_342	SGB_294	Yes	d__Bacteria;p__Firmicutes_A;c__Clostridia;o__Lachnospirales;f__Lachnospiraceae;g__Eubacterium_J;s__
MAG_343	SGB_631	Yes	d__Bacteria;p__Firmicutes_A;c__Clostridia;o__Oscillospirales;f__Acutalibacteraceae;g__Ruminococcus_E;s__
MAG_344	SGB_562	Yes	d__Bacteria;p__Proteobacteria;c__Alphaproteobacteria;o__Rs-D84;f__Rs-D84;g__Rs-D84;s__
MAG_345	SGB_436	Yes	d__Bacteria;p__Firmicutes_A;c__Clostridia;o__4C28d-15;f__UBA1242;g__UBA11517;s__
MAG_346	SGB_2473	Yes	d__Bacteria;p__Firmicutes_A;c__Clostridia;o__Oscillospirales;f__Ruminococcaceae;g__Ruminiclostridium_E;s__
MAG_347	SGB_613	Yes	d__Bacteria;p__Bacteroidota;c__Bacteroidia;o__Bacteroidales;f__Paludibacteraceae;g__RF16;s__
MAG_348	SGB_614	Yes	d__Bacteria;p__Bacteroidota;c__Bacteroidia;o__Bacteroidales;f__Paludibacteraceae;g__RF16;s__
MAG_349	SGB_556	Yes	d__Bacteria;p__Proteobacteria;c__Gammaproteobacteria;o__Diplorickettsiales;f__Diplorickettsiaceae;g__Rickettsiella;s__
MAG_350	SGB_2435	Yes	d__Bacteria;p__Firmicutes_A;c__Clostridia;o__Oscillospirales;f__Acutalibacteraceae;g__UBA737;s__
MAG_351	SGB_2672	Yes	d__Bacteria;p__Firmicutes_A;c__Clostridia;o__Lachnospirales;f__Lachnospiraceae;g__Anaerosporobacter;s__
MAG_352	SGB_2115	Yes	d__Bacteria;p__Firmicutes_A;c__Clostridia;o__Oscillospirales;f__Oscillospiraceae;g__UBA1777;s__
MAG_353	SGB_2094	Yes	d__Bacteria;p__Firmicutes_A;c__Clostridia;o__Oscillospirales;f__Oscillospiraceae;g__Oscillibacter;s__
MAG_354	SGB_734	Yes	d__Bacteria;p__Bacteroidota;c__Bacteroidia;o__Bacteroidales;f__Bacteroidaceae;g__Prevotella;s__
MAG_355	SGB_641	Yes	d__Bacteria;p__Bacteroidota;c__Bacteroidia;o__Bacteroidales;f__UBA932;g__RC9;s__
MAG_356	SGB_479	Yes	d__Bacteria;p__Firmicutes_A;c__Clostridia;o__4C28d-15;f__CAG-917;g__CAG-475;s__
MAG_357	SGB_883	Yes	d__Bacteria;p__Bacteroidota;c__Bacteroidia;o__Bacteroidales;f__Muribaculaceae;g__CAG-279;s__
MAG_358	SGB_502	Yes	d__Bacteria;p__Verrucomicrobiota;c__Verrucomicrobiae;o__Opitutales;f__CAG-312;g__CAG-312;s__
MAG_359	SGB_1819	Yes	d__Bacteria;p__Firmicutes_A;c__Clostridia;o__Oscillospirales;f__CAG-272;g__Firm-07;s__
MAG_360	SGB_642	Yes	d__Bacteria;p__Bacteroidota;c__Bacteroidia;o__Bacteroidales;f__UBA932;g__RC9;s__
MAG_361	SGB_2480	Yes	d__Bacteria;p__Firmicutes_A;c__Clostridia;o__;f__;g__;s__
MAG_362	SGB_640	Yes	d__Bacteria;p__Bacteroidota;c__Bacteroidia;o__Bacteroidales;f__UBA932;g__RC9;s__
MAG_363	SGB_826	Yes	d__Bacteria;p__Bacteroidota;c__Bacteroidia;o__Bacteroidales;f__Muribaculaceae;g__CAG-873;s__
MAG_364	SGB_144	Yes	d__Bacteria;p__Firmicutes_A;c__Clostridia;o__Lachnospirales;f__Lachnospiraceae;g__Eubacterium_I;s__
MAG_365	SGB_905	Yes	d__Bacteria;p__Bacteroidota;c__Bacteroidia;o__Bacteroidales;f__Muribaculaceae;g__;s__
MAG_366	SGB_546	Yes	d__Bacteria;p__Firmicutes_A;c__Clostridia;o__Oscillospirales;f__CAG-272;g__;s__
MAG_367	SGB_480	No	d__Bacteria;p__Firmicutes_A;c__Clostridia;o__4C28d-15;f__CAG-917;g__CAG-349;s__CAG-349 sp001940895
MAG_368	SGB_16	No	d__Bacteria;p__Proteobacteria;c__Gammaproteobacteria;o__Enterobacterales;f__Enterobacteriaceae;g__Escherichia;s__Escherichia coli
MAG_369	SGB_373	Yes	d__Bacteria;p__Bacteroidota;c__Bacteroidia;o__Bacteroidales;f__Bacteroidaceae;g__Prevotella;s__
MAG_370	SGB_1175	Yes	d__Bacteria;p__Cyanobacteria;c__Vampirovibrionia;o__Gastranaerophilales;f__Gastranaerophilaceae;g__;s__
MAG_371	SGB_2618	Yes	d__Bacteria;p__Firmicutes_A;c__Clostridia;o__Oscillospirales;f__Acutalibacteraceae;g__CAG-180;s__
MAG_372	SGB_2300	Yes	d__Bacteria;p__Firmicutes_A;c__Clostridia;o__Oscillospirales;f__Ruminococcaceae;g__CAG-353;s__
MAG_373	SGB_1030	No	d__Bacteria;p__Spirochaetota;c__Spirochaetia;o__Treponematales;f__Treponemataceae;g__Treponema_D;s__Treponema_D porcinum
MAG_374	SGB_315	Yes	d__Bacteria;p__Firmicutes_A;c__Clostridia;o__Lachnospirales;f__Lachnospiraceae;g__CAG-510;s__
MAG_375	SGB_1068	Yes	d__Bacteria;p__Firmicutes_A;c__Clostridia;o__Lachnospirales;f__Lachnospiraceae;g__COE1;s__
MAG_376	SGB_160	Yes	d__Bacteria;p__Firmicutes_A;c__Clostridia;o__Lachnospirales;f__Lachnospiraceae;g__UBA11774;s__
MAG_377	SGB_819	Yes	d__Bacteria;p__Bacteroidota;c__Bacteroidia;o__Bacteroidales;f__Muribaculaceae;g__UBA7173_A;s__
MAG_378	SGB_1834	Yes	d__Bacteria;p__Firmicutes_A;c__Clostridia;o__Lachnospirales;f__Lachnospiraceae;g__;s__
MAG_379	SGB_823	Yes	d__Bacteria;p__Bacteroidota;c__Bacteroidia;o__Bacteroidales;f__Muribaculaceae;g__CAG-279;s__
MAG_380	SGB_461	Yes	d__Bacteria;p__Firmicutes_A;c__Clostridia;o__4C28d-15;f__CAG-727;g__UBA11940;s__
MAG_381	SGB_848	Yes	d__Bacteria;p__Bacteroidota;c__Bacteroidia;o__Bacteroidales;f__Muribaculaceae;g__;s__
MAG_382	SGB_1909	Yes	d__Bacteria;p__Firmicutes_A;c__Clostridia;o__4C28d-15;f__CAG-727;g__;s__
MAG_383	SGB_2460	Yes	d__Bacteria;p__Firmicutes_A;c__Clostridia;o__Oscillospirales;f__Ruminococcaceae;g__CAG-115;s__
MAG_384	SGB_1830	Yes	d__Bacteria;p__Firmicutes_A;c__Clostridia;o__Lachnospirales;f__Lachnospiraceae;g__;s__
MAG_385	SGB_768	Yes	d__Bacteria;p__Bacteroidota;c__Bacteroidia;o__Bacteroidales;f__Bacteroidaceae;g__Prevotellamassilia;s__
MAG_386	SGB_1373	Yes	d__Bacteria;p__Actinobacteriota;c__Coriobacteriia;o__Coriobacteriales;f__QAMH01;g__;s__
MAG_387	SGB_2518	Yes	d__Bacteria;p__Firmicutes_A;c__Clostridia;o__Oscillospirales;f__CAG-272;g__;s__
MAG_388	SGB_2316	Yes	d__Bacteria;p__Firmicutes_A;c__Clostridia;o__Oscillospirales;f__Acutalibacteraceae;g__;s__
MAG_389	SGB_772	Yes	d__Bacteria;p__Bacteroidota;c__Bacteroidia;o__Bacteroidales;f__Bacteroidaceae;g__Prevotellamassilia;s__
MAG_390	SGB_2452	Yes	d__Bacteria;p__Firmicutes_A;c__Clostridia;o__Oscillospirales;f__Ruminococcaceae;g__CAG-115;s__
MAG_391	SGB_1843	Yes	d__Bacteria;p__Firmicutes_A;c__Clostridia;o__Oscillospirales;f__CAG-382;g__;s__
MAG_392	SGB_295	Yes	d__Bacteria;p__Firmicutes_A;c__Clostridia;o__Lachnospirales;f__Lachnospiraceae;g__Eubacterium_J;s__
MAG_393	SGB_2626	Yes	d__Bacteria;p__Firmicutes_A;c__Clostridia;o__Oscillospirales;f__CAG-272;g__UBA1740;s__
MAG_394	SGB_368	Yes	d__Bacteria;p__Firmicutes_A;c__Clostridia;o__4C28d-15;f__DTU072;g__CAG-1782;s__
MAG_395	SGB_511	Yes	d__Bacteria;p__Verrucomicrobiota;c__Verrucomicrobiae;o__Verrucomicrobiales;f__Akkermansiaceae;g__Akkermansia;s__
MAG_396	SGB_1605	Yes	d__Bacteria;p__Firmicutes_A;c__Clostridia;o__TANB77;f__UBA1234;g__;s__
MAG_397	SGB_953	Yes	d__Bacteria;p__Campylobacterota;c__Campylobacteria;o__Campylobacterales;f__Helicobacteraceae;g__Helicobacter_F;s__
MAG_398	SGB_501	Yes	d__Bacteria;p__Firmicutes_A;c__Clostridia;o__Oscillospirales;f__CAG-272;g__;s__
MAG_399	SGB_2222	Yes	d__Bacteria;p__Firmicutes_A;c__Clostridia;o__Oscillospirales;f__CAG-272;g__CAG-448;s__
MAG_400	SGB_1747	Yes	d__Bacteria;p__Proteobacteria;c__Alphaproteobacteria;o__RF32;f__CAG-977;g__;s__
MAG_401	SGB_221	Yes	d__Bacteria;p__Firmicutes_A;c__Clostridia;o__Lachnospirales;f__Lachnospiraceae;g__Acetatifactor;s__
MAG_402	SGB_1808	Yes	d__Bacteria;p__Bacteroidota;c__Bacteroidia;o__Bacteroidales;f__Rikenellaceae;g__Alistipes;s__
MAG_403	SGB_493	Yes	d__Bacteria;p__Firmicutes_A;c__Clostridia;o__4C28d-15;f__UBA3700;g__;s__
MAG_404	SGB_1567	Yes	d__Bacteria;p__Firmicutes;c__Bacilli;o__ML615J-28;f__CAG-313;g__;s__
MAG_405	SGB_222	Yes	d__Bacteria;p__Firmicutes_A;c__Clostridia;o__Lachnospirales;f__Lachnospiraceae;g__Acetatifactor;s__
MAG_406	SGB_643	Yes	d__Bacteria;p__Bacteroidota;c__Bacteroidia;o__Bacteroidales;f__UBA932;g__RC9;s__
MAG_407	SGB_2462	Yes	d__Bacteria;p__Verrucomicrobiota;c__Kiritimatiellae;o__RFP12;f__;g__;s__
MAG_408	SGB_600	Yes	d__Archaea;p__Thermoplasmatota;c__Thermoplasmata;o__Methanomassiliicoccales;f__Methanomethylophilaceae;g__ISO4-G1;s__
MAG_409	SGB_706	Yes	d__Bacteria;p__Bacteroidota;c__Bacteroidia;o__Bacteroidales;f__Bacteroidaceae;g__Prevotella;s__
MAG_410	SGB_1113	Yes	d__Bacteria;p__Cyanobacteria;c__Vampirovibrionia;o__Gastranaerophilales;f__Gastranaerophilaceae;g__CAG-196;s__
MAG_411	SGB_2319	Yes	d__Bacteria;p__Firmicutes_A;c__Clostridia;o__Oscillospirales;f__CAG-272;g__;s__
MAG_412	SGB_859	Yes	d__Bacteria;p__Bacteroidota;c__Bacteroidia;o__Bacteroidales;f__Bacteroidaceae;g__Bacteroides;s__
MAG_413	SGB_675	Yes	d__Bacteria;p__Bacteroidota;c__Bacteroidia;o__Bacteroidales;f__UBA932;g__RC9;s__
MAG_414	SGB_2311	Yes	d__Bacteria;p__Firmicutes_A;c__Clostridia;o__Oscillospirales;f__Ruminococcaceae;g__UBA946;s__
MAG_415	SGB_732	Yes	d__Bacteria;p__Elusimicrobiota;c__Elusimicrobia;o__Elusimicrobiales;f__Elusimicrobiaceae;g__UBA1174;s__
MAG_416	SGB_488	Yes	d__Bacteria;p__Firmicutes_A;c__Clostridia;o__4C28d-15;f__CAG-314;g__CAG-1435;s__
MAG_417	SGB_697	Yes	d__Bacteria;p__Bacteroidota;c__Bacteroidia;o__Bacteroidales;f__F082;g__F082;s__
MAG_418	SGB_407	Yes	d__Bacteria;p__Firmicutes_A;c__Clostridia;o__4C28d-15;f__UBA1242;g__UBA6345;s__
MAG_419	SGB_2453	Yes	d__Bacteria;p__Firmicutes_A;c__Clostridia;o__Oscillospirales;f__Ruminococcaceae;g__CAG-115;s__
MAG_420	SGB_462	Yes	d__Bacteria;p__Firmicutes_A;c__Clostridia;o__4C28d-15;f__CAG-727;g__UBA11940;s__
MAG_421	SGB_602	Yes	d__Bacteria;p__Bacteroidota;c__Bacteroidia;o__Bacteroidales;f__Paludibacteraceae;g__RF16;s__
MAG_422	SGB_826	Yes	d__Bacteria;p__Bacteroidota;c__Bacteroidia;o__Bacteroidales;f__Muribaculaceae;g__CAG-873;s__
MAG_423	SGB_2357	Yes	d__Bacteria;p__Elusimicrobiota;c__Elusimicrobia;o__Elusimicrobiales;f__Elusimicrobiaceae;g__UBA1436;s__
MAG_424	SGB_870	Yes	d__Bacteria;p__Bacteroidota;c__Bacteroidia;o__Bacteroidales;f__Bacteroidaceae;g__Bacteroides_A;s__
MAG_425	SGB_1063	Yes	d__Bacteria;p__Spirochaetota;c__Spirochaetia;o__Sphaerochaetales;f__Sphaerochaetaceae;g__Spiro-01;s__
MAG_426	SGB_1134	Yes	d__Bacteria;p__Cyanobacteria;c__Vampirovibrionia;o__Gastranaerophilales;f__Gastranaerophilaceae;g__Zag1;s__
MAG_427	SGB_1231	Yes	d__Bacteria;p__Firmicutes;c__Bacilli;o__Acholeplasmatales;f__CAG-307;g__;s__
MAG_428	SGB_451	Yes	d__Bacteria;p__Firmicutes_A;c__Clostridia;o__4C28d-15;f__CAG-727;g__UBA11940;s__
MAG_429	SGB_793	Yes	d__Bacteria;p__Bacteroidota;c__Bacteroidia;o__Bacteroidales;f__Bacteroidaceae;g__Bacteroides;s__
MAG_430	SGB_760	Yes	d__Bacteria;p__Bacteroidota;c__Bacteroidia;o__Bacteroidales;f__Bacteroidaceae;g__UBA4372;s__
MAG_431	SGB_613	Yes	d__Bacteria;p__Bacteroidota;c__Bacteroidia;o__Bacteroidales;f__Paludibacteraceae;g__RF16;s__
MAG_432	SGB_1655	Yes	d__Bacteria;p__Verrucomicrobiota;c__Kiritimatiellae;o__RFP12;f__;g__;s__
MAG_433	SGB_361	Yes	d__Bacteria;p__Firmicutes_A;c__Clostridia;o__Lachnospirales;f__Lachnospiraceae;g__Clostridium_AI;s__
MAG_434	SGB_600	Yes	d__Archaea;p__Thermoplasmatota;c__Thermoplasmata;o__Methanomassiliicoccales;f__Methanomethylophilaceae;g__ISO4-G1;s__
MAG_435	SGB_2360	Yes	d__Bacteria;p__Elusimicrobiota;c__Elusimicrobia;o__Elusimicrobiales;f__Elusimicrobiaceae;g__UBA1436;s__
MAG_436	SGB_458	Yes	d__Bacteria;p__Firmicutes_A;c__Clostridia;o__4C28d-15;f__CAG-727;g__UBA11940;s__
MAG_437	SGB_1285	Yes	d__Bacteria;p__Firmicutes_A;c__Clostridia;o__TANB77;f__CAG-508;g__UBA7001;s__
MAG_438	SGB_2549	Yes	d__Bacteria;p__Firmicutes_A;c__Clostridia;o__Oscillospirales;f__Acutalibacteraceae;g__CAG-180;s__
MAG_439	SGB_438	Yes	d__Bacteria;p__Firmicutes_A;c__Clostridia;o__4C28d-15;f__UBA1242;g__UBA11517;s__
MAG_440	SGB_641	Yes	d__Bacteria;p__Bacteroidota;c__Bacteroidia;o__Bacteroidales;f__UBA932;g__RC9;s__
MAG_441	SGB_778	Yes	d__Bacteria;p__Bacteroidota;c__Bacteroidia;o__Bacteroidales;f__Bacteroidaceae;g__Prevotellamassilia;s__
MAG_442	SGB_257	Yes	d__Bacteria;p__Firmicutes_A;c__Clostridia;o__Lachnospirales;f__Lachnospiraceae;g__CAG-95;s__
MAG_443	SGB_1608	Yes	d__Bacteria;p__Verrucomicrobiota;c__Lentisphaeria;o__UBA1407;f__UBA1407;g__;s__
MAG_444	SGB_2531	Yes	d__Bacteria;p__Firmicutes_A;c__Clostridia;o__Oscillospirales;f__Acutalibacteraceae;g__UBA6857;s__
MAG_445	SGB_1055	Yes	d__Bacteria;p__Spirochaetota;c__Spirochaetia;o__Sphaerochaetales;f__Sphaerochaetaceae;g__UBA5920;s__
MAG_446	SGB_727	Yes	d__Bacteria;p__Bacteroidota;c__Bacteroidia;o__Bacteroidales;f__Bacteroidaceae;g__Prevotella;s__
MAG_447	SGB_1655	Yes	d__Bacteria;p__Verrucomicrobiota;c__Kiritimatiellae;o__RFP12;f__;g__;s__
MAG_448	SGB_1675	Yes	d__Bacteria;p__Firmicutes_A;c__Clostridia;o__Lachnospirales;f__Lachnospiraceae;g__CAG-127;s__
MAG_449	SGB_1267	Yes	d__Bacteria;p__Firmicutes_A;c__Clostridia;o__Oscillospirales;f__Acutalibacteraceae;g__;s__
MAG_450	SGB_721	Yes	d__Bacteria;p__Bacteroidota;c__Bacteroidia;o__Bacteroidales;f__Bacteroidaceae;g__Prevotella;s__
MAG_451	SGB_494	Yes	d__Bacteria;p__Firmicutes_A;c__Clostridia;o__4C28d-15;f__UBA3700;g__;s__
MAG_452	SGB_1807	Yes	d__Bacteria;p__Proteobacteria;c__Alphaproteobacteria;o__RF32;f__UBA3637;g__;s__
MAG_453	SGB_916	Yes	d__Bacteria;p__Bacteroidota;c__Bacteroidia;o__Bacteroidales;f__Paludibacteraceae;g__;s__
MAG_454	SGB_961	Yes	d__Bacteria;p__Verrucomicrobiota;c__Verrucomicrobiae;o__Opitutales;f__UBA953;g__;s__
MAG_455	SGB_1835	Yes	d__Bacteria;p__Firmicutes_A;c__Clostridia;o__Lachnospirales;f__Lachnospiraceae;g__SZUA-378;s__
MAG_456	SGB_613	Yes	d__Bacteria;p__Bacteroidota;c__Bacteroidia;o__Bacteroidales;f__Paludibacteraceae;g__RF16;s__
MAG_457	SGB_2217	Yes	d__Bacteria;p__Firmicutes_A;c__Clostridia;o__Oscillospirales;f__CAG-272;g__CAG-448;s__
MAG_458	SGB_921	Yes	d__Bacteria;p__Bacteroidota;c__Bacteroidia;o__Bacteroidales;f__Bacteroidaceae;g__;s__
MAG_459	SGB_1101	Yes	d__Bacteria;p__Firmicutes;c__Bacilli;o__RFN20;f__CAG-449;g__CAG-449;s__
MAG_460	SGB_1235	Yes	d__Bacteria;p__Firmicutes;c__Bacilli;o__Acholeplasmatales;f__CAG-307;g__;s__
MAG_461	SGB_522	Yes	d__Bacteria;p__Verrucomicrobiota;c__Verrucomicrobiae;o__Verrucomicrobiales;f__Akkermansiaceae;g__Akkermansia;s__
MAG_462	SGB_647	Yes	d__Bacteria;p__Bacteroidota;c__Bacteroidia;o__Bacteroidales;f__UBA932;g__RC9;s__
MAG_463	SGB_902	Yes	d__Bacteria;p__Bacteroidota;c__Bacteroidia;o__Bacteroidales;f__Muribaculaceae;g__;s__
MAG_464	SGB_1564	No	d__Bacteria;p__Verrucomicrobiota;c__Lentisphaeria;o__Victivallales;f__UBA1829;g__UBA11452;s__UBA11452 sp003526375
MAG_465	SGB_614	Yes	d__Bacteria;p__Bacteroidota;c__Bacteroidia;o__Bacteroidales;f__Paludibacteraceae;g__RF16;s__
MAG_466	SGB_2039	Yes	d__Bacteria;p__Firmicutes_A;c__Clostridia;o__Oscillospirales;f__Oscillospiraceae;g__CAG-110;s__
MAG_467	SGB_16	No	d__Bacteria;p__Proteobacteria;c__Gammaproteobacteria;o__Enterobacterales;f__Enterobacteriaceae;g__Escherichia;s__Escherichia coli_D
MAG_468	SGB_838	Yes	d__Bacteria;p__Bacteroidota;c__Bacteroidia;o__Bacteroidales;f__Muribaculaceae;g__CAG-873;s__
MAG_469	SGB_72	Yes	d__Bacteria;p__Firmicutes_C;c__Negativicutes;o__Acidaminococcales;f__Acidaminococcaceae;g__Phascolarctobacterium_A;s__
MAG_470	SGB_1608	Yes	d__Bacteria;p__Verrucomicrobiota;c__Lentisphaeria;o__UBA1407;f__UBA1407;g__;s__
MAG_471	SGB_860	Yes	d__Bacteria;p__Bacteroidota;c__Bacteroidia;o__Bacteroidales;f__Bacteroidaceae;g__Bacteroides;s__
MAG_472	SGB_823	Yes	d__Bacteria;p__Bacteroidota;c__Bacteroidia;o__Bacteroidales;f__Muribaculaceae;g__CAG-279;s__
MAG_473	SGB_2118	Yes	d__Bacteria;p__Firmicutes_A;c__Clostridia;o__Oscillospirales;f__Oscillospiraceae;g__UBA1777;s__
MAG_474	SGB_1840	Yes	d__Bacteria;p__Proteobacteria;c__Alphaproteobacteria;o__RF32;f__CAG-239;g__51-20;s__
MAG_475	SGB_2414	Yes	d__Bacteria;p__Actinobacteriota;c__Actinobacteria;o__Actinomycetales;f__Bifidobacteriaceae;g__Pseudoscardovia;s__
MAG_476	SGB_641	Yes	d__Bacteria;p__Bacteroidota;c__Bacteroidia;o__Bacteroidales;f__UBA932;g__RC9;s__
MAG_477	SGB_1769	No	d__Bacteria;p__Desulfobacterota_A;c__Desulfovibrionia;o__Desulfovibrionales;f__Desulfovibrionaceae;g__Desulfovibrio;s__Desulfovibrio piger
MAG_478	SGB_960	Yes	d__Bacteria;p__Verrucomicrobiota;c__Verrucomicrobiae;o__Opitutales;f__UBA953;g__;s__
MAG_479	SGB_217	Yes	d__Bacteria;p__Firmicutes_A;c__Clostridia;o__Lachnospirales;f__Lachnospiraceae;g__UBA7050;s__
MAG_480	SGB_861	Yes	d__Bacteria;p__Bacteroidota;c__Bacteroidia;o__Bacteroidales;f__Bacteroidaceae;g__Bacteroides;s__
MAG_481	SGB_791	Yes	d__Bacteria;p__Bacteroidota;c__Bacteroidia;o__Bacteroidales;f__Tannerellaceae;g__Parabacteroides;s__
MAG_482	SGB_2669	Yes	d__Bacteria;p__Firmicutes_A;c__Clostridia;o__Lachnospirales;f__Lachnospiraceae;g__CAG-127;s__
MAG_483	SGB_804	Yes	d__Bacteria;p__Bacteroidota;c__Bacteroidia;o__Bacteroidales;f__Tannerellaceae;g__Parabacteroides;s__
MAG_484	SGB_1052	Yes	d__Bacteria;p__Spirochaetota;c__Spirochaetia;o__Sphaerochaetales;f__Sphaerochaetaceae;g__UBA5920;s__
MAG_485	SGB_2147	No	d__Bacteria;p__Actinobacteriota;c__Actinobacteria;o__Actinomycetales;f__Bifidobacteriaceae;g__Bifidobacterium;s__Bifidobacterium thermacidophilum
MAG_486	SGB_1655	Yes	d__Bacteria;p__Verrucomicrobiota;c__Kiritimatiellae;o__RFP12;f__;g__;s__
MAG_487	SGB_2530	Yes	d__Bacteria;p__Firmicutes_A;c__Clostridia;o__Oscillospirales;f__Acutalibacteraceae;g__UBA6857;s__
MAG_488	SGB_2458	Yes	d__Bacteria;p__Firmicutes_A;c__Clostridia;o__Oscillospirales;f__Ruminococcaceae;g__CAG-115;s__
MAG_489	SGB_459	Yes	d__Bacteria;p__Firmicutes_A;c__Clostridia;o__4C28d-15;f__CAG-727;g__UBA11940;s__
MAG_490	SGB_1778	Yes	d__Bacteria;p__Firmicutes_A;c__Clostridia;o__Oscillospirales;f__Butyricicoccaceae;g__Butyricicoccus_A;s__
MAG_491	SGB_105	Yes	d__Bacteria;p__Firmicutes_A;c__Clostridia;o__Lachnospirales;f__Lachnospiraceae;g__;s__
MAG_492	SGB_2630	Yes	d__Bacteria;p__Firmicutes_A;c__Clostridia;o__Oscillospirales;f__CAG-272;g__;s__
MAG_493	SGB_2036	Yes	d__Bacteria;p__Firmicutes_A;c__Clostridia;o__Oscillospirales;f__Oscillospiraceae;g__CAG-110;s__
MAG_494	SGB_212	Yes	d__Bacteria;p__Firmicutes_A;c__Clostridia;o__Oscillospirales;f__CAG-272;g__UBA1740;s__
MAG_495	SGB_919	Yes	d__Bacteria;p__Bacteroidota;c__Bacteroidia;o__Bacteroidales;f__Bacteroidaceae;g__Prevotella;s__
MAG_496	SGB_772	Yes	d__Bacteria;p__Bacteroidota;c__Bacteroidia;o__Bacteroidales;f__Bacteroidaceae;g__Prevotellamassilia;s__
MAG_497	SGB_283	Yes	d__Bacteria;p__Firmicutes_A;c__Clostridia;o__Lachnospirales;f__Lachnospiraceae;g__;s__
MAG_498	SGB_1343	Yes	d__Bacteria;p__Firmicutes_A;c__Clostridia;o__TANB77;f__CAG-508;g__CAG-269;s__
MAG_499	SGB_291	Yes	d__Bacteria;p__Firmicutes_A;c__Clostridia;o__Lachnospirales;f__Lachnospiraceae;g__CAG-303;s__
MAG_500	SGB_272	Yes	d__Bacteria;p__Firmicutes_A;c__Clostridia;o__Lachnospirales;f__Lachnospiraceae;g__Lachnospira;s__
MAG_501	SGB_458	Yes	d__Bacteria;p__Firmicutes_A;c__Clostridia;o__4C28d-15;f__CAG-727;g__UBA11940;s__
MAG_502	SGB_778	Yes	d__Bacteria;p__Bacteroidota;c__Bacteroidia;o__Bacteroidales;f__Bacteroidaceae;g__Prevotellamassilia;s__
MAG_503	SGB_1987	Yes	d__Bacteria;p__Firmicutes_A;c__Clostridia;o__Oscillospirales;f__Ruminococcaceae;g__Gemmiger;s__
MAG_504	SGB_2549	Yes	d__Bacteria;p__Firmicutes_A;c__Clostridia;o__Oscillospirales;f__Acutalibacteraceae;g__CAG-180;s__
MAG_505	SGB_2196	Yes	d__Bacteria;p__Firmicutes;c__Bacilli;o__Erysipelotrichales;f__Erysipelotrichaceae;g__Absiella;s__
MAG_506	SGB_1082	Yes	d__Bacteria;p__Firmicutes_A;c__Clostridia;o__Oscillospirales;f__Acutalibacteraceae;g__;s__
MAG_507	SGB_729	Yes	d__Bacteria;p__Bacteroidota;c__Bacteroidia;o__Bacteroidales;f__Bacteroidaceae;g__Prevotella;s__
MAG_508	SGB_1669	Yes	d__Bacteria;p__Firmicutes_A;c__Clostridia;o__Lachnospirales;f__Lachnospiraceae;g__Eubacterium_I;s__
MAG_509	SGB_2153	Yes	d__Bacteria;p__Firmicutes_A;c__Clostridia;o__Oscillospirales;f__Oscillospiraceae;g__CAG-103;s__
MAG_510	SGB_455	Yes	d__Bacteria;p__Firmicutes_A;c__Clostridia;o__4C28d-15;f__CAG-727;g__UBA11940;s__
MAG_511	SGB_1885	Yes	d__Bacteria;p__Firmicutes_A;c__Clostridia;o__Christensenellales;f__CAG-74;g__;s__
MAG_512	SGB_2225	Yes	d__Bacteria;p__Firmicutes_A;c__Clostridia;o__Oscillospirales;f__CAG-272;g__CAG-390;s__
MAG_513	SGB_463	Yes	d__Bacteria;p__Firmicutes_A;c__Clostridia;o__4C28d-15;f__CAG-727;g__UBA11940;s__
MAG_514	SGB_261	Yes	d__Bacteria;p__Firmicutes_A;c__Clostridia;o__Oscillospirales;f__CAG-382;g__;s__
MAG_515	SGB_2217	Yes	d__Bacteria;p__Firmicutes_A;c__Clostridia;o__Oscillospirales;f__CAG-272;g__CAG-448;s__
MAG_516	SGB_332	Yes	d__Bacteria;p__Firmicutes_A;c__Clostridia;o__Oscillospirales;f__CAG-272;g__;s__
MAG_517	SGB_867	Yes	d__Bacteria;p__Bacteroidota;c__Bacteroidia;o__Bacteroidales;f__Bacteroidaceae;g__Bacteroides;s__
MAG_518	SGB_778	Yes	d__Bacteria;p__Bacteroidota;c__Bacteroidia;o__Bacteroidales;f__Bacteroidaceae;g__Prevotellamassilia;s__
MAG_519	SGB_104	Yes	d__Bacteria;p__Firmicutes_A;c__Clostridia;o__Lachnospirales;f__Lachnospiraceae;g__Acetatifactor;s__
MAG_520	SGB_235	Yes	d__Bacteria;p__Firmicutes_A;c__Clostridia;o__Lachnospirales;f__Lachnospiraceae;g__UBA2882;s__
MAG_521	SGB_601	Yes	d__Archaea;p__Thermoplasmatota;c__Thermoplasmata;o__Methanomassiliicoccales;f__Methanomethylophilaceae;g__ISO4-G1;s__
MAG_522	SGB_232	Yes	d__Bacteria;p__Firmicutes_A;c__Clostridia;o__Lachnospirales;f__Lachnospiraceae;g__;s__
MAG_523	SGB_118	Yes	d__Bacteria;p__Firmicutes_A;c__Clostridia;o__Lachnospirales;f__Lachnospiraceae;g__Dorea;s__
MAG_524	SGB_453	Yes	d__Bacteria;p__Firmicutes_A;c__Clostridia;o__Oscillospirales;f__CAG-272;g__;s__
MAG_525	SGB_1887	Yes	d__Bacteria;p__Firmicutes_A;c__Clostridia;o__Christensenellales;f__CAG-74;g__;s__
MAG_526	SGB_1655	Yes	d__Bacteria;p__Verrucomicrobiota;c__Kiritimatiellae;o__RFP12;f__;g__;s__
MAG_527	SGB_696	Yes	d__Bacteria;p__Firmicutes_A;c__Clostridia;o__Oscillospirales;f__Oscillospiraceae;g__RUG626;s__
MAG_528	SGB_336	Yes	d__Bacteria;p__Bacteroidota;c__Bacteroidia;o__Bacteroidales;f__Muribaculaceae;g__CAG-279;s__
MAG_529	SGB_1124	Yes	d__Bacteria;p__Cyanobacteria;c__Vampirovibrionia;o__Gastranaerophilales;f__Gastranaerophilaceae;g__QAMI01;s__
MAG_530	SGB_2619	Yes	d__Bacteria;p__Firmicutes_A;c__Clostridia;o__Oscillospirales;f__Acutalibacteraceae;g__CAG-180;s__
MAG_531	SGB_2019	Yes	d__Bacteria;p__Firmicutes_A;c__Clostridia;o__Oscillospirales;f__Oscillospiraceae;g__CAG-110;s__
MAG_532	SGB_457	Yes	d__Bacteria;p__Firmicutes_A;c__Clostridia;o__4C28d-15;f__CAG-727;g__UBA11940;s__
MAG_533	SGB_676	Yes	d__Bacteria;p__Bacteroidota;c__Bacteroidia;o__Bacteroidales;f__UBA932;g__RC9;s__
MAG_534	SGB_2081	Yes	d__Bacteria;p__Firmicutes_A;c__Clostridia;o__Oscillospirales;f__Oscillospiraceae;g__;s__
MAG_535	SGB_1030	No	d__Bacteria;p__Spirochaetota;c__Spirochaetia;o__Treponematales;f__Treponemataceae;g__Treponema_D;s__Treponema_D porcinum
MAG_536	SGB_642	Yes	d__Bacteria;p__Bacteroidota;c__Bacteroidia;o__Bacteroidales;f__UBA932;g__RC9;s__
MAG_537	SGB_2034	Yes	d__Bacteria;p__Firmicutes_A;c__Clostridia;o__Oscillospirales;f__Oscillospiraceae;g__CAG-110;s__
MAG_538	SGB_1362	Yes	d__Bacteria;p__Firmicutes_A;c__Clostridia;o__TANB77;f__;g__;s__
MAG_539	SGB_2035	Yes	d__Bacteria;p__Firmicutes_A;c__Clostridia;o__Oscillospirales;f__Oscillospiraceae;g__CAG-110;s__
MAG_540	SGB_56	Yes	d__Bacteria;p__Firmicutes_A;c__Clostridia;o__Peptostreptococcales;f__Anaerovoracaceae;g__CAG-145;s__
MAG_541	SGB_2109	Yes	d__Bacteria;p__Firmicutes_A;c__Clostridia;o__Oscillospirales;f__Oscillospiraceae;g__;s__
MAG_542	SGB_768	Yes	d__Bacteria;p__Bacteroidota;c__Bacteroidia;o__Bacteroidales;f__Bacteroidaceae;g__Prevotellamassilia;s__
MAG_543	SGB_141	Yes	d__Bacteria;p__Firmicutes_A;c__Clostridia;o__Lachnospirales;f__Lachnospiraceae;g__Eubacterium_I;s__
MAG_544	SGB_2462	Yes	d__Bacteria;p__Verrucomicrobiota;c__Kiritimatiellae;o__RFP12;f__;g__;s__
MAG_545	SGB_2565	Yes	d__Bacteria;p__Firmicutes_A;c__Clostridia;o__Oscillospirales;f__Acutalibacteraceae;g__Ruminococcus_E;s__
MAG_546	SGB_2601	Yes	d__Bacteria;p__Firmicutes_A;c__Clostridia;o__Oscillospirales;f__Acutalibacteraceae;g__Eubacterium_R;s__
MAG_547	SGB_1778	Yes	d__Bacteria;p__Firmicutes_A;c__Clostridia;o__Oscillospirales;f__Butyricicoccaceae;g__Butyricicoccus_A;s__
MAG_548	SGB_1895	Yes	d__Bacteria;p__Firmicutes_A;c__Clostridia;o__Christensenellales;f__CAG-74;g__;s__
MAG_549	SGB_2486	Yes	d__Bacteria;p__Firmicutes_A;c__Clostridia;o__Monoglobales;f__UBA1381;g__CAG-41;s__
MAG_550	SGB_1914	Yes	d__Bacteria;p__Firmicutes_A;c__Clostridia;o__Christensenellales;f__CAG-74;g__UBA11524;s__
MAG_551	SGB_1430	Yes	d__Bacteria;p__Firmicutes_A;c__Clostridia;o__Oscillospirales;f__Acutalibacteraceae;g__;s__
MAG_552	SGB_2180	Yes	d__Bacteria;p__Firmicutes_A;c__Clostridia;o__Oscillospirales;f__CAG-272;g__UBA1740;s__
MAG_553	SGB_1554	Yes	d__Bacteria;p__Firmicutes;c__Bacilli;o__RF39;f__CAG-433;g__CAG-594;s__
MAG_554	SGB_2035	Yes	d__Bacteria;p__Firmicutes_A;c__Clostridia;o__Oscillospirales;f__Oscillospiraceae;g__CAG-110;s__
MAG_555	SGB_1824	Yes	d__Bacteria;p__Firmicutes_A;c__Clostridia;o__4C28d-15;f__CAG-727;g__;s__
MAG_556	SGB_826	Yes	d__Bacteria;p__Bacteroidota;c__Bacteroidia;o__Bacteroidales;f__Muribaculaceae;g__CAG-873;s__
MAG_557	SGB_928	Yes	d__Bacteria;p__Bacteroidota;c__Bacteroidia;o__Bacteroidales;f__P3;g__UBA3388;s__
MAG_558	SGB_268	Yes	d__Bacteria;p__Firmicutes_A;c__Clostridia;o__Lachnospirales;f__Lachnospiraceae;g__Butyrivibrio_A;s__
MAG_559	SGB_522	Yes	d__Bacteria;p__Verrucomicrobiota;c__Verrucomicrobiae;o__Verrucomicrobiales;f__Akkermansiaceae;g__Akkermansia;s__
MAG_560	SGB_2111	Yes	d__Bacteria;p__Firmicutes_A;c__Clostridia;o__Oscillospirales;f__Oscillospiraceae;g__;s__
MAG_561	SGB_585	Yes	d__Bacteria;p__Firmicutes_A;c__Clostridia;o__Oscillospirales;f__CAG-272;g__UBA1740;s__
MAG_562	SGB_828	Yes	d__Bacteria;p__Firmicutes_A;c__Clostridia;o__Christensenellales;f__CAG-138;g__PeH17;s__
MAG_563	SGB_727	Yes	d__Bacteria;p__Bacteroidota;c__Bacteroidia;o__Bacteroidales;f__Bacteroidaceae;g__Prevotella;s__
MAG_564	SGB_961	Yes	d__Bacteria;p__Verrucomicrobiota;c__Verrucomicrobiae;o__Opitutales;f__UBA953;g__;s__
MAG_565	SGB_2082	Yes	d__Bacteria;p__Firmicutes_A;c__Clostridia;o__Oscillospirales;f__Oscillospiraceae;g__;s__
MAG_566	SGB_1922	Yes	d__Bacteria;p__Firmicutes_A;c__Clostridia;o__Oscillospirales;f__Oscillospiraceae;g__NK3B98;s__
MAG_567	SGB_2144	Yes	d__Bacteria;p__Firmicutes_A;c__Clostridia;o__Oscillospirales;f__Oscillospiraceae;g__UBA9475;s__
MAG_568	SGB_772	Yes	d__Bacteria;p__Bacteroidota;c__Bacteroidia;o__Bacteroidales;f__Bacteroidaceae;g__Prevotellamassilia;s__
MAG_569	SGB_1618	Yes	d__Bacteria;p__Firmicutes;c__Bacilli;o__Erysipelotrichales;f__Erysipelatoclostridiaceae;g__Erysipelatoclostridium;s__
MAG_570	SGB_1224	Yes	d__Bacteria;p__Proteobacteria;c__Alphaproteobacteria;o__RF32;f__UBA3637;g__;s__
MAG_571	SGB_1174	Yes	d__Bacteria;p__Cyanobacteria;c__Vampirovibrionia;o__Gastranaerophilales;f__Gastranaerophilaceae;g__;s__
MAG_572	SGB_569	No	d__Bacteria;p__Verrucomicrobiota_A;c__Chlamydiia;o__Chlamydiales;f__Chlamydiaceae;g__Chlamydia;s__Chlamydia suis
MAG_573	SGB_523	Yes	d__Bacteria;p__Verrucomicrobiota;c__Verrucomicrobiae;o__Verrucomicrobiales;f__Akkermansiaceae;g__Akkermansia;s__
MAG_574	SGB_1645	Yes	d__Bacteria;p__Firmicutes_A;c__Clostridia;o__Lachnospirales;f__Cellulosilyticaceae;g__Niameybacter;s__
MAG_575	SGB_1121	Yes	d__Bacteria;p__Cyanobacteria;c__Vampirovibrionia;o__Gastranaerophilales;f__Gastranaerophilaceae;g__Gastranaerophilus;s__
MAG_576	SGB_165	No	d__Bacteria;p__Actinobacteriota;c__Actinobacteria;o__Actinomycetales;f__Micrococcaceae;g__Yaniella;s__Yaniella halotolerans
MAG_577	SGB_1187	Yes	d__Bacteria;p__Cyanobacteria;c__Vampirovibrionia;o__Gastranaerophilales;f__Gastranaerophilaceae;g__;s__
MAG_578	SGB_1548	Yes	d__Bacteria;p__Firmicutes;c__Bacilli;o__RF39;f__CAG-822;g__UBA5364;s__
MAG_579	SGB_2628	Yes	d__Bacteria;p__Actinobacteriota;c__Actinobacteria;o__Mycobacteriales;f__Mycobacteriaceae;g__Rhodococcus;s__
MAG_580	SGB_968	Yes	d__Bacteria;p__Firmicutes_A;c__Clostridia;o__Christensenellales;f__CAG-138;g__;s__
MAG_581	SGB_1556	Yes	d__Bacteria;p__Firmicutes;c__Bacilli;o__RF39;f__CAG-433;g__CAG-594;s__
MAG_582	SGB_510	Yes	d__Bacteria;p__Verrucomicrobiota;c__Verrucomicrobiae;o__Verrucomicrobiales;f__Akkermansiaceae;g__Akkermansia;s__
MAG_583	SGB_2563	Yes	d__Bacteria;p__Firmicutes_A;c__Clostridia;o__Oscillospirales;f__Acutalibacteraceae;g__CAG-964_A;s__
MAG_584	SGB_2596	Yes	d__Bacteria;p__Firmicutes_A;c__Clostridia;o__Oscillospirales;f__Acutalibacteraceae;g__Eubacterium_R;s__
MAG_585	SGB_2590	No	d__Bacteria;p__Actinobacteriota;c__Actinobacteria;o__Actinomycetales;f__Brevibacteriaceae;g__Brevibacterium;s__Brevibacterium yomogidense
MAG_586	SGB_2557	Yes	d__Bacteria;p__Actinobacteriota;c__Actinobacteria;o__Actinomycetales;f__Dermabacteraceae;g__Brachybacterium;s__
MAG_587	SGB_1084	Yes	d__Bacteria;p__Firmicutes_A;c__Clostridia;o__Oscillospirales;f__Acutalibacteraceae;g__;s__
MAG_588	SGB_1203	Yes	d__Bacteria;p__Cyanobacteria;c__Vampirovibrionia;o__Gastranaerophilales;f__Gastranaerophilaceae;g__CAG-306;s__
MAG_589	SGB_600	Yes	d__Archaea;p__Thermoplasmatota;c__Thermoplasmata;o__Methanomassiliicoccales;f__Methanomethylophilaceae;g__ISO4-G1;s__
MAG_590	SGB_1656	Yes	d__Bacteria;p__Verrucomicrobiota;c__Kiritimatiellae;o__RFP12;f__;g__;s__
MAG_591	SGB_541	Yes	d__Bacteria;p__Proteobacteria;c__Gammaproteobacteria;o__Burkholderiales;f__Rhodocyclaceae;g__;s__
MAG_592	SGB_2597	Yes	d__Bacteria;p__Firmicutes_A;c__Clostridia;o__Oscillospirales;f__Acutalibacteraceae;g__Eubacterium_R;s__
MAG_593	SGB_681	Yes	d__Bacteria;p__Bacteroidota;c__Bacteroidia;o__Bacteroidales;f__UBA932;g__RC9;s__
MAG_594	SGB_2592	Yes	d__Bacteria;p__Firmicutes_A;c__Clostridia;o__Oscillospirales;f__Acutalibacteraceae;g__Eubacterium_R;s__
MAG_595	SGB_917	Yes	d__Bacteria;p__Bacteroidota;c__Bacteroidia;o__Bacteroidales;f__Paludibacteraceae;g__;s__
MAG_596	SGB_1946	No	d__Bacteria;p__Firmicutes_A;c__Clostridia;o__Oscillospirales;f__Oscillospiraceae;g__F23-B02;s__F23-B02 sp000431075
MAG_597	SGB_907	Yes	d__Bacteria;p__Bacteroidota;c__Bacteroidia;o__Bacteroidales;f__UBA932;g__UBA1232;s__
MAG_598	SGB_1046	Yes	d__Bacteria;p__Spirochaetota;c__Spirochaetia;o__Sphaerochaetales;f__Sphaerochaetaceae;g__UBA5920;s__
MAG_599	SGB_1554	Yes	d__Bacteria;p__Firmicutes;c__Bacilli;o__RF39;f__CAG-433;g__CAG-594;s__
MAG_600	SGB_1198	Yes	d__Bacteria;p__Actinobacteriota;c__Coriobacteriia;o__Coriobacteriales;f__Eggerthellaceae;g__;s__
MAG_601	SGB_844	Yes	d__Bacteria;p__Bacteroidota;c__Bacteroidia;o__Bacteroidales;f__Muribaculaceae;g__C941;s__
MAG_602	SGB_1595	Yes	d__Bacteria;p__Firmicutes;c__Bacilli;o__Erysipelotrichales;f__Erysipelotrichaceae;g__Solobacterium;s__
MAG_603	SGB_1703	No	d__Bacteria;p__Firmicutes;c__Bacilli;o__Lactobacillales;f__Lactobacillaceae;g__Lactobacillus_B;s__Lactobacillus_B animalis
MAG_604	SGB_1686	Yes	d__Bacteria;p__Firmicutes;c__Bacilli;o__Bacillales;f__Amphibacillaceae;g__;s__
MAG_605	SGB_2588	Yes	d__Bacteria;p__Firmicutes_A;c__Clostridia;o__Oscillospirales;f__Acutalibacteraceae;g__Eubacterium_R;s__
MAG_606	SGB_1198	Yes	d__Bacteria;p__Actinobacteriota;c__Coriobacteriia;o__Coriobacteriales;f__Eggerthellaceae;g__;s__
MAG_607	SGB_541	Yes	d__Bacteria;p__Proteobacteria;c__Gammaproteobacteria;o__Burkholderiales;f__Rhodocyclaceae;g__;s__
MAG_608	SGB_907	Yes	d__Bacteria;p__Bacteroidota;c__Bacteroidia;o__Bacteroidales;f__UBA932;g__UBA1232;s__
MAG_609	SGB_51	Yes	d__Bacteria;p__Actinobacteriota;c__Actinobacteria;o__Mycobacteriales;f__Mycobacteriaceae;g__Dietzia;s__
MAG_610	SGB_1553	Yes	d__Bacteria;p__Firmicutes;c__Bacilli;o__RF39;f__CAG-433;g__CAG-594;s__
MAG_611	SGB_479	Yes	d__Bacteria;p__Firmicutes_A;c__Clostridia;o__4C28d-15;f__CAG-917;g__CAG-475;s__
MAG_612	SGB_593	Yes	d__Bacteria;p__Patescibacteria;c__Saccharimonadia;o__Saccharimonadales;f__Saccharimonadaceae;g__UBA2834;s__
MAG_613	SGB_1862	Yes	d__Bacteria;p__Firmicutes_A;c__Clostridia;o__Christensenellales;f__CAG-74;g__;s__
MAG_614	SGB_1369	Yes	d__Bacteria;p__Firmicutes_A;c__Clostridia;o__TANB77;f__CAG-508;g__;s__
MAG_615	SGB_1046	Yes	d__Bacteria;p__Spirochaetota;c__Spirochaetia;o__Sphaerochaetales;f__Sphaerochaetaceae;g__UBA5920;s__
MAG_616	SGB_2617	Yes	d__Bacteria;p__Firmicutes_A;c__Clostridia;o__Oscillospirales;f__Acutalibacteraceae;g__CAG-180;s__
MAG_617	SGB_1361	Yes	d__Bacteria;p__Actinobacteriota;c__Coriobacteriia;o__Coriobacteriales;f__QAMH01;g__;s__
MAG_618	SGB_491	Yes	d__Bacteria;p__Firmicutes_A;c__Clostridia;o__4C28d-15;f__UBA3700;g__;s__
MAG_619	SGB_1133	Yes	d__Bacteria;p__Cyanobacteria;c__Vampirovibrionia;o__Gastranaerophilales;f__Gastranaerophilaceae;g__Zag1;s__
MAG_620	SGB_42	Yes	d__Bacteria;p__Firmicutes_A;c__Clostridia;o__Peptostreptococcales;f__Anaerovoracaceae;g__UBA1191;s__
MAG_621	SGB_950	Yes	d__Bacteria;p__Campylobacterota;c__Campylobacteria;o__Campylobacterales;f__Helicobacteraceae;g__Helicobacter_D;s__
MAG_622	SGB_1601	Yes	d__Bacteria;p__Bacteroidota;c__Bacteroidia;o__Bacteroidales;f__Bacteroidaceae;g__UBA4372;s__
MAG_623	SGB_2591	Yes	d__Bacteria;p__Firmicutes_A;c__Clostridia;o__Oscillospirales;f__Acutalibacteraceae;g__Eubacterium_R;s__
MAG_624	SGB_1595	Yes	d__Bacteria;p__Firmicutes;c__Bacilli;o__Erysipelotrichales;f__Erysipelotrichaceae;g__Solobacterium;s__
MAG_625	SGB_1613	Yes	d__Bacteria;p__Firmicutes;c__Bacilli;o__Erysipelotrichales;f__Erysipelotrichaceae;g__Holdemanella;s__
MAG_626	SGB_2030	Yes	d__Bacteria;p__Firmicutes_A;c__Clostridia;o__Oscillospirales;f__Oscillospiraceae;g__CAG-110;s__
MAG_627	SGB_24	Yes	d__Bacteria;p__Firmicutes_A;c__Clostridia;o__Peptostreptococcales;f__Anaerovoracaceae;g__CAG-145;s__
MAG_628	SGB_2653	Yes	d__Bacteria;p__Firmicutes_C;c__Negativicutes;o__Acidaminococcales;f__Acidaminococcaceae;g__Phascolarctobacterium_A;s__
MAG_629	SGB_2589	Yes	d__Bacteria;p__Firmicutes_A;c__Clostridia;o__Oscillospirales;f__Acutalibacteraceae;g__Eubacterium_R;s__
MAG_630	SGB_916	Yes	d__Bacteria;p__Bacteroidota;c__Bacteroidia;o__Bacteroidales;f__Paludibacteraceae;g__;s__
MAG_631	SGB_2588	Yes	d__Bacteria;p__Firmicutes_A;c__Clostridia;o__Oscillospirales;f__Acutalibacteraceae;g__Eubacterium_R;s__
MAG_632	SGB_1198	Yes	d__Bacteria;p__Actinobacteriota;c__Coriobacteriia;o__Coriobacteriales;f__Eggerthellaceae;g__;s__
MAG_633	SGB_1162	Yes	d__Bacteria;p__Cyanobacteria;c__Vampirovibrionia;o__Gastranaerophilales;f__Gastranaerophilaceae;g__CAG-196;s__
MAG_634	SGB_938	Yes	d__Bacteria;p__Campylobacterota;c__Campylobacteria;o__Campylobacterales;f__Campylobacteraceae;g__Campylobacter;s__
MAG_635	SGB_1508	Yes	d__Bacteria;p__Firmicutes;c__Bacilli;o__RF39;f__CAG-611;g__;s__
MAG_636	SGB_600	Yes	d__Archaea;p__Thermoplasmatota;c__Thermoplasmata;o__Methanomassiliicoccales;f__Methanomethylophilaceae;g__;s__
MAG_637	SGB_709	Yes	d__Bacteria;p__Bacteroidota;c__Bacteroidia;o__Bacteroidales;f__UBA3663;g__UBA3663;s__
MAG_638	SGB_159	Yes	d__Bacteria;p__Firmicutes_A;c__Clostridia;o__Lachnospirales;f__Lachnospiraceae;g__14-2;s__
MAG_639	SGB_541	Yes	d__Bacteria;p__Proteobacteria;c__Gammaproteobacteria;o__Burkholderiales;f__Rhodocyclaceae;g__;s__
MAG_640	SGB_1889	Yes	d__Bacteria;p__Firmicutes_A;c__Clostridia;o__Christensenellales;f__CAG-74;g__;s__
MAG_641	SGB_25	Yes	d__Bacteria;p__Firmicutes_A;c__Clostridia;o__Peptostreptococcales;f__Anaerovoracaceae;g__;s__
MAG_642	SGB_1046	Yes	d__Bacteria;p__Spirochaetota;c__Spirochaetia;o__Sphaerochaetales;f__Sphaerochaetaceae;g__UBA5920;s__
MAG_643	SGB_1482	Yes	d__Bacteria;p__Firmicutes;c__Bacilli;o__RF39;f__CAG-302;g__RUG705;s__
MAG_644	SGB_1047	Yes	d__Bacteria;p__Spirochaetota;c__Spirochaetia;o__Sphaerochaetales;f__Sphaerochaetaceae;g__UBA5920;s__
MAG_645	SGB_628	No	d__Bacteria;p__Bacteroidota;c__Bacteroidia;o__Bacteroidales;f__Paludibacteraceae;g__RF16;s__
MAG_646	SGB_2599	Yes	d__Bacteria;p__Firmicutes_A;c__Clostridia;o__Oscillospirales;f__Acutalibacteraceae;g__Eubacterium_R;s__
MAG_647	SGB_802	Yes	d__Bacteria;p__Bacteroidota;c__Bacteroidia;o__Bacteroidales;f__Tannerellaceae;g__Parabacteroides;s__
MAG_648	SGB_1950	Yes	d__Bacteria;p__Firmicutes_A;c__Clostridia;o__Oscillospirales;f__Oscillospiraceae;g__F23-B02;s__
MAG_649	SGB_1203	Yes	d__Bacteria;p__Cyanobacteria;c__Vampirovibrionia;o__Gastranaerophilales;f__Gastranaerophilaceae;g__CAG-306;s__
MAG_650	SGB_759	Yes	d__Bacteria;p__Bacteroidota;c__Bacteroidia;o__Bacteroidales;f__Bacteroidaceae;g__UBA4372;s__
MAG_651	SGB_2592	Yes	d__Bacteria;p__Firmicutes_A;c__Clostridia;o__Oscillospirales;f__Acutalibacteraceae;g__Eubacterium_R;s__
MAG_652	SGB_2494	No	d__Bacteria;p__Firmicutes;c__Bacilli;o__Lactobacillales;f__Aerococcaceae;g__Aerococcus;s__Aerococcus urinaeequi
MAG_653	SGB_209	Yes	d__Bacteria;p__Firmicutes_A;c__Clostridia;o__Lachnospirales;f__Lachnospiraceae;g__Ruminococcus_A;s__
MAG_654	SGB_638	Yes	d__Bacteria;p__Bacteroidota;c__Bacteroidia;o__Bacteroidales;f__UBA932;g__RC9;s__
MAG_655	SGB_769	Yes	d__Bacteria;p__Bacteroidota;c__Bacteroidia;o__Bacteroidales;f__Bacteroidaceae;g__Prevotellamassilia;s__
MAG_656	SGB_1130	Yes	d__Bacteria;p__Actinobacteriota;c__Coriobacteriia;o__Coriobacteriales;f__Eggerthellaceae;g__Slackia_A;s__
MAG_657	SGB_2253	Yes	d__Bacteria;p__Firmicutes_A;c__Clostridia;o__Oscillospirales;f__Acutalibacteraceae;g__Eubacterium_R;s__
MAG_658	SGB_2513	Yes	d__Bacteria;p__Firmicutes_A;c__Clostridia;o__Oscillospirales;f__Acutalibacteraceae;g__CAG-488;s__
MAG_659	SGB_2588	Yes	d__Bacteria;p__Firmicutes_A;c__Clostridia;o__Oscillospirales;f__Acutalibacteraceae;g__Eubacterium_R;s__
MAG_660	SGB_1878	Yes	d__Bacteria;p__Firmicutes_A;c__Clostridia;o__Christensenellales;f__CAG-74;g__;s__
MAG_661	SGB_1869	Yes	d__Bacteria;p__Firmicutes_A;c__Clostridia;o__Christensenellales;f__CAG-74;g__Firm-10;s__
MAG_662	SGB_108	Yes	d__Bacteria;p__Firmicutes_A;c__Clostridia;o__Lachnospirales;f__Lachnospiraceae;g__Dorea;s__
MAG_663	SGB_1489	Yes	d__Bacteria;p__Firmicutes;c__Bacilli;o__RF39;f__CAG-302;g__;s__
MAG_664	SGB_2589	Yes	d__Bacteria;p__Firmicutes_A;c__Clostridia;o__Oscillospirales;f__Acutalibacteraceae;g__Eubacterium_R;s__
MAG_665	SGB_1050	Yes	d__Bacteria;p__Spirochaetota;c__Spirochaetia;o__Sphaerochaetales;f__Sphaerochaetaceae;g__UBA5920;s__
MAG_666	SGB_28	Yes	d__Bacteria;p__Firmicutes_A;c__Clostridia;o__Peptostreptococcales;f__Anaerovoracaceae;g__;s__
MAG_667	SGB_123	Yes	d__Bacteria;p__Firmicutes_A;c__Clostridia;o__Lachnospirales;f__Lachnospiraceae;g__Dorea;s__
MAG_668	SGB_1197	No	d__Bacteria;p__Firmicutes;c__Bacilli;o__Staphylococcales;f__Salinicoccaceae;g__Jeotgalicoccus;s__Jeotgalicoccus halophilus
MAG_669	SGB_2096	Yes	d__Bacteria;p__Actinobacteriota;c__Actinobacteria;o__Actinomycetales;f__Microbacteriaceae;g__Leucobacter;s__
MAG_670	SGB_2567	Yes	d__Bacteria;p__Firmicutes_A;c__Clostridia;o__Oscillospirales;f__Acutalibacteraceae;g__Ruminococcus_E;s__
MAG_671	SGB_84	Yes	d__Bacteria;p__Firmicutes_A;c__Clostridia;o__Peptostreptococcales;f__Anaerovoracaceae;g__Mogibacterium;s__
MAG_672	SGB_2359	Yes	d__Bacteria;p__Elusimicrobiota;c__Elusimicrobia;o__Elusimicrobiales;f__Elusimicrobiaceae;g__UBA1436;s__
MAG_673	SGB_663	Yes	d__Bacteria;p__Bacteroidota;c__Bacteroidia;o__Bacteroidales;f__UBA932;g__RC9;s__
MAG_674	SGB_569	No	d__Bacteria;p__Verrucomicrobiota_A;c__Chlamydiia;o__Chlamydiales;f__Chlamydiaceae;g__Chlamydia;s__Chlamydia suis
MAG_675	SGB_35	Yes	d__Bacteria;p__Firmicutes_A;c__Clostridia;o__Peptostreptococcales;f__Anaerovoracaceae;g__UBA1191;s__
MAG_676	SGB_2237	Yes	d__Bacteria;p__Firmicutes_A;c__Clostridia;o__Oscillospirales;f__Ruminococcaceae;g__;s__
MAG_677	SGB_263	Yes	d__Bacteria;p__Firmicutes_A;c__Clostridia;o__Lachnospirales;f__Lachnospiraceae;g__Butyrivibrio_A;s__
MAG_678	SGB_1046	Yes	d__Bacteria;p__Spirochaetota;c__Spirochaetia;o__Sphaerochaetales;f__Sphaerochaetaceae;g__UBA5920;s__
MAG_679	SGB_1153	Yes	d__Bacteria;p__Cyanobacteria;c__Vampirovibrionia;o__Gastranaerophilales;f__Gastranaerophilaceae;g__;s__
MAG_680	SGB_154	Yes	d__Bacteria;p__Actinobacteriota;c__Actinobacteria;o__Actinomycetales;f__Micrococcaceae;g__Yaniella;s__
MAG_681	SGB_593	Yes	d__Bacteria;p__Patescibacteria;c__Saccharimonadia;o__Saccharimonadales;f__Saccharimonadaceae;g__;s__
MAG_682	SGB_1377	Yes	d__Bacteria;p__Firmicutes_A;c__Clostridia;o__TANB77;f__CAG-508;g__CAG-452;s__
MAG_683	SGB_907	Yes	d__Bacteria;p__Bacteroidota;c__Bacteroidia;o__Bacteroidales;f__UBA932;g__UBA1232;s__
MAG_684	SGB_611	Yes	d__Bacteria;p__Bacteroidota;c__Bacteroidia;o__Bacteroidales;f__Paludibacteraceae;g__RF16;s__
MAG_685	SGB_2075	Yes	d__Bacteria;p__Firmicutes_A;c__Clostridia;o__Oscillospirales;f__Oscillospiraceae;g__CAG-110;s__
MAG_686	SGB_1949	Yes	d__Bacteria;p__Firmicutes_A;c__Clostridia;o__Oscillospirales;f__Oscillospiraceae;g__F23-B02;s__
MAG_687	SGB_2410	Yes	d__Bacteria;p__Firmicutes_A;c__Clostridia;o__Oscillospirales;f__Acutalibacteraceae;g__;s__
MAG_688	SGB_1260	Yes	d__Bacteria;p__Firmicutes_A;c__Clostridia;o__Clostridiales;f__Clostridiaceae;g__Clostridium;s__
MAG_689	SGB_671	Yes	d__Bacteria;p__Bacteroidota;c__Bacteroidia;o__Bacteroidales;f__UBA932;g__RC9;s__
MAG_690	SGB_2471	Yes	d__Bacteria;p__Firmicutes_A;c__Clostridia;o__Oscillospirales;f__Ruminococcaceae;g__Ruminiclostridium_E;s__
MAG_691	SGB_262	Yes	d__Bacteria;p__Firmicutes_A;c__Clostridia;o__Oscillospirales;f__CAG-272;g__;s__
MAG_692	SGB_492	Yes	d__Bacteria;p__Firmicutes_A;c__Clostridia;o__4C28d-15;f__UBA3700;g__;s__
MAG_693	SGB_569	No	d__Bacteria;p__Verrucomicrobiota_A;c__Chlamydiia;o__Chlamydiales;f__Chlamydiaceae;g__Chlamydia;s__Chlamydia suis
MAG_694	SGB_1572	Yes	d__Bacteria;p__Firmicutes;c__Bacilli;o__RF39;f__CAG-611;g__CAG-451;s__
MAG_695	SGB_916	Yes	d__Bacteria;p__Bacteroidota;c__Bacteroidia;o__Bacteroidales;f__Paludibacteraceae;g__;s__
MAG_696	SGB_82	Yes	d__Bacteria;p__Firmicutes_A;c__Clostridia;o__Lachnospirales;f__Lachnospiraceae;g__UBA1712;s__
MAG_697	SGB_1503	Yes	d__Bacteria;p__Firmicutes;c__Bacilli;o__RF39;f__CAG-611;g__;s__
MAG_698	SGB_2596	Yes	d__Bacteria;p__Firmicutes_A;c__Clostridia;o__Oscillospirales;f__Acutalibacteraceae;g__Eubacterium_R;s__
MAG_699	SGB_2505	No	d__Bacteria;p__Actinobacteriota;c__Actinobacteria;o__Mycobacteriales;f__Mycobacteriaceae;g__Corynebacterium;s__Corynebacterium stationis
MAG_700	SGB_1889	Yes	d__Bacteria;p__Firmicutes_A;c__Clostridia;o__Christensenellales;f__CAG-74;g__;s__
MAG_701	SGB_628	No	d__Bacteria;p__Bacteroidota;c__Bacteroidia;o__Bacteroidales;f__Paludibacteraceae;g__RF16;s__
MAG_702	SGB_2512	Yes	d__Bacteria;p__Firmicutes_A;c__Clostridia;o__Oscillospirales;f__Acutalibacteraceae;g__CAG-488;s__
MAG_703	SGB_1198	Yes	d__Bacteria;p__Actinobacteriota;c__Coriobacteriia;o__Coriobacteriales;f__Eggerthellaceae;g__;s__
MAG_704	SGB_2548	Yes	d__Bacteria;p__Firmicutes_A;c__Clostridia;o__Oscillospirales;f__Acutalibacteraceae;g__CAG-180;s__
MAG_705	SGB_509	Yes	d__Bacteria;p__Verrucomicrobiota;c__Verrucomicrobiae;o__Verrucomicrobiales;f__Akkermansiaceae;g__Akkermansia;s__
MAG_706	SGB_1554	Yes	d__Bacteria;p__Firmicutes;c__Bacilli;o__RF39;f__CAG-433;g__CAG-594;s__
MAG_707	SGB_1013	Yes	d__Bacteria;p__Firmicutes_A;c__Clostridia;o__Christensenellales;f__CAG-138;g__UBA1685;s__
MAG_708	SGB_98	Yes	d__Bacteria;p__Actinobacteriota;c__Actinobacteria;o__Mycobacteriales;f__Mycobacteriaceae;g__Corynebacterium;s__
MAG_709	SGB_176	Yes	d__Bacteria;p__Actinobacteriota;c__Actinobacteria;o__Mycobacteriales;f__Mycobacteriaceae;g__Corynebacterium;s__
MAG_710	SGB_2457	Yes	d__Bacteria;p__Firmicutes_A;c__Clostridia;o__Oscillospirales;f__Ruminococcaceae;g__CAG-115;s__
MAG_711	SGB_2582	Yes	d__Bacteria;p__Firmicutes_A;c__Clostridia;o__Oscillospirales;f__Acutalibacteraceae;g__Ruminococcus_E;s__
MAG_712	SGB_2548	Yes	d__Bacteria;p__Firmicutes_A;c__Clostridia;o__Oscillospirales;f__Acutalibacteraceae;g__CAG-180;s__
MAG_713	SGB_1626	Yes	d__Bacteria;p__Firmicutes;c__Bacilli;o__Erysipelotrichales;f__Erysipelotrichaceae;g__UBA636;s__
MAG_714	SGB_2481	No	d__Bacteria;p__Actinobacteriota;c__Actinobacteria;o__Actinomycetales;f__Brevibacteriaceae;g__Brevibacterium;s__Brevibacterium epidermidis
MAG_715	SGB_1984	Yes	d__Bacteria;p__Firmicutes_A;c__Clostridia;o__Oscillospirales;f__Ruminococcaceae;g__Gemmiger;s__
MAG_716	SGB_2599	Yes	d__Bacteria;p__Firmicutes_A;c__Clostridia;o__Oscillospirales;f__Acutalibacteraceae;g__Eubacterium_R;s__
MAG_717	SGB_362	Yes	d__Bacteria;p__Firmicutes_A;c__Clostridia;o__Lachnospirales;f__Lachnospiraceae;g__Agathobacter;s__
MAG_718	SGB_1733	No	d__Bacteria;p__Firmicutes;c__Bacilli;o__Lactobacillales;f__Carnobacteriaceae;g__Carnobacterium_A;s__Carnobacterium_A mobile
MAG_719	SGB_2562	Yes	d__Bacteria;p__Firmicutes_A;c__Clostridia;o__Oscillospirales;f__Acutalibacteraceae;g__;s__
MAG_720	SGB_579	No	d__Bacteria;p__Proteobacteria;c__Gammaproteobacteria;o__Pseudomonadales;f__Moraxellaceae;g__Psychrobacter;s__Psychrobacter sp002352555
MAG_721	SGB_2253	Yes	d__Bacteria;p__Firmicutes_A;c__Clostridia;o__Oscillospirales;f__Acutalibacteraceae;g__Eubacterium_R;s__
MAG_722	SGB_1726	Yes	d__Bacteria;p__Firmicutes;c__Bacilli;o__Lactobacillales;f__Carnobacteriaceae;g__Atopostipes;s__
MAG_723	SGB_1198	Yes	d__Bacteria;p__Actinobacteriota;c__Coriobacteriia;o__Coriobacteriales;f__Eggerthellaceae;g__;s__
MAG_724	SGB_2259	Yes	d__Bacteria;p__Firmicutes_A;c__Clostridia;o__Oscillospirales;f__Ruminococcaceae;g__;s__
MAG_725	SGB_2545	No	d__Bacteria;p__Actinobacteriota;c__Actinobacteria;o__Actinomycetales;f__Dermabacteraceae;g__Brachybacterium;s__Brachybacterium massiliense
MAG_726	SGB_2439	Yes	d__Bacteria;p__Firmicutes_A;c__Clostridia;o__Oscillospirales;f__Acutalibacteraceae;g__UBA737;s__
MAG_727	SGB_1595	Yes	d__Bacteria;p__Firmicutes;c__Bacilli;o__Erysipelotrichales;f__Erysipelotrichaceae;g__Solobacterium;s__
MAG_728	SGB_2325	Yes	d__Bacteria;p__Proteobacteria;c__Alphaproteobacteria;o__Rhodobacterales;f__Rhodobacteraceae;g__Paracoccus;s__
MAG_729	SGB_2589	Yes	d__Bacteria;p__Firmicutes_A;c__Clostridia;o__Oscillospirales;f__Acutalibacteraceae;g__Eubacterium_R;s__
MAG_730	SGB_1985	Yes	d__Bacteria;p__Firmicutes_A;c__Clostridia;o__Oscillospirales;f__Ruminococcaceae;g__Gemmiger;s__
MAG_731	SGB_1547	Yes	d__Bacteria;p__Firmicutes;c__Bacilli;o__RF39;f__CAG-822;g__;s__
MAG_732	SGB_1314	Yes	d__Bacteria;p__Firmicutes;c__Bacilli;o__Staphylococcales;f__Salinicoccaceae;g__Salinicoccus;s__
MAG_733	SGB_24	Yes	d__Bacteria;p__Firmicutes_A;c__Clostridia;o__Peptostreptococcales;f__Anaerovoracaceae;g__CAG-145;s__
MAG_734	SGB_1508	Yes	d__Bacteria;p__Firmicutes;c__Bacilli;o__RF39;f__CAG-611;g__;s__
MAG_735	SGB_1377	Yes	d__Bacteria;p__Firmicutes_A;c__Clostridia;o__TANB77;f__CAG-508;g__;s__
MAG_736	SGB_2513	Yes	d__Bacteria;p__Firmicutes_A;c__Clostridia;o__Oscillospirales;f__Acutalibacteraceae;g__CAG-488;s__
MAG_737	SGB_769	Yes	d__Bacteria;p__Bacteroidota;c__Bacteroidia;o__Bacteroidales;f__Bacteroidaceae;g__Prevotellamassilia;s__
MAG_738	SGB_2264	Yes	d__Bacteria;p__Firmicutes_A;c__Clostridia;o__Oscillospirales;f__CAG-272;g__UBA1740;s__
MAG_739	SGB_907	Yes	d__Bacteria;p__Bacteroidota;c__Bacteroidia;o__Bacteroidales;f__UBA932;g__UBA1232;s__
MAG_740	SGB_2182	Yes	d__Bacteria;p__Firmicutes_A;c__Clostridia;o__Oscillospirales;f__CAG-272;g__UBA1740;s__
MAG_741	SGB_2171	Yes	d__Bacteria;p__Proteobacteria;c__Gammaproteobacteria;o__Burkholderiales;f__Burkholderiaceae;g__Duodenibacillus;s__
MAG_742	SGB_1679	Yes	d__Bacteria;p__Verrucomicrobiota;c__Kiritimatiellae;o__RFP12;f__UBA1067;g__UBA1067;s__
MAG_743	SGB_2595	Yes	d__Bacteria;p__Firmicutes_A;c__Clostridia;o__Oscillospirales;f__Acutalibacteraceae;g__Eubacterium_R;s__
MAG_744	SGB_2617	Yes	d__Bacteria;p__Firmicutes_A;c__Clostridia;o__Oscillospirales;f__Acutalibacteraceae;g__CAG-180;s__
MAG_745	SGB_1630	Yes	d__Bacteria;p__Firmicutes;c__Bacilli;o__RFN20;f__CAG-826;g__;s__
MAG_746	SGB_542	Yes	d__Bacteria;p__Proteobacteria;c__Gammaproteobacteria;o__Enterobacterales;f__Pasteurellaceae;g__Basfia;s__
MAG_747	SGB_452	Yes	d__Bacteria;p__Firmicutes_A;c__Clostridia;o__Oscillospirales;f__CAG-272;g__;s__
MAG_748	SGB_801	Yes	d__Bacteria;p__Bacteroidota;c__Bacteroidia;o__Bacteroidales;f__Tannerellaceae;g__Parabacteroides;s__
MAG_749	SGB_1417	Yes	d__Bacteria;p__Firmicutes;c__Bacilli;o__RF39;f__CAG-1000;g__CAG-582;s__
MAG_750	SGB_1251	Yes	d__Bacteria;p__Firmicutes_A;c__Clostridia;o__4C28d-15;f__UBA3700;g__UBA3700;s__
MAG_751	SGB_1841	Yes	d__Bacteria;p__Proteobacteria;c__Alphaproteobacteria;o__RF32;f__CAG-239;g__51-20;s__
MAG_752	SGB_718	Yes	d__Bacteria;p__Bacteroidota;c__Bacteroidia;o__Bacteroidales;f__Bacteroidaceae;g__Prevotella;s__
MAG_753	SGB_1182	Yes	d__Bacteria;p__Cyanobacteria;c__Vampirovibrionia;o__Gastranaerophilales;f__Gastranaerophilaceae;g__Zag1;s__
MAG_754	SGB_1915	Yes	d__Bacteria;p__Proteobacteria;c__Alphaproteobacteria;o__RF32;f__CAG-239;g__CAG-495;s__
MAG_755	SGB_259	Yes	d__Bacteria;p__Firmicutes_A;c__Clostridia;o__Lachnospirales;f__Lachnospiraceae;g__UBA2868;s__
MAG_756	SGB_2359	Yes	d__Bacteria;p__Elusimicrobiota;c__Elusimicrobia;o__Elusimicrobiales;f__Elusimicrobiaceae;g__UBA1436;s__
MAG_757	SGB_2157	No	d__Bacteria;p__Firmicutes_A;c__Clostridia;o__Oscillospirales;f__Oscillospiraceae;g__ER4;s__ER4 sp900317525
MAG_758	SGB_535	Yes	d__Bacteria;p__Firmicutes;c__Bacilli;o__RFN20;f__CAG-826;g__UBA733;s__
MAG_759	SGB_416	Yes	d__Bacteria;p__Firmicutes_A;c__Clostridia;o__4C28d-15;f__UBA1242;g__;s__
MAG_760	SGB_1749	Yes	d__Bacteria;p__Verrucomicrobiota;c__Kiritimatiellae;o__RFP12;f__UBA1067;g__UBA1067;s__
MAG_761	SGB_314	Yes	d__Bacteria;p__Firmicutes_A;c__Clostridia;o__Lachnospirales;f__Lachnospiraceae;g__CAG-510;s__
MAG_762	SGB_623	Yes	d__Bacteria;p__Bacteroidota;c__Bacteroidia;o__Bacteroidales;f__Paludibacteraceae;g__RF16;s__
MAG_763	SGB_709	Yes	d__Bacteria;p__Bacteroidota;c__Bacteroidia;o__Bacteroidales;f__UBA3663;g__UBA3663;s__
MAG_764	SGB_871	Yes	d__Bacteria;p__Bacteroidota;c__Bacteroidia;o__Bacteroidales;f__Bacteroidaceae;g__;s__
MAG_765	SGB_716	Yes	d__Bacteria;p__Bacteroidota;c__Bacteroidia;o__Bacteroidales;f__Bacteroidaceae;g__Prevotella;s__
MAG_766	SGB_1030	No	d__Bacteria;p__Spirochaetota;c__Spirochaetia;o__Treponematales;f__Treponemataceae;g__Treponema_D;s__Treponema_D porcinum
MAG_767	SGB_840	Yes	d__Bacteria;p__Verrucomicrobiota;c__Kiritimatiellae;o__RFP12;f__UBA1067;g__UBA1731;s__
MAG_768	SGB_2008	Yes	d__Bacteria;p__Firmicutes_A;c__Clostridia;o__Oscillospirales;f__Oscillospiraceae;g__CAG-110;s__
MAG_769	SGB_1601	Yes	d__Bacteria;p__Bacteroidota;c__Bacteroidia;o__Bacteroidales;f__Bacteroidaceae;g__UBA4372;s__
MAG_770	SGB_634	Yes	d__Bacteria;p__Bacteroidota;c__Bacteroidia;o__Bacteroidales;f__UBA932;g__RC9;s__
MAG_771	SGB_715	Yes	d__Bacteria;p__Bacteroidota;c__Bacteroidia;o__Bacteroidales;f__Bacteroidaceae;g__Prevotella;s__
MAG_772	SGB_600	Yes	d__Archaea;p__Thermoplasmatota;c__Thermoplasmata;o__Methanomassiliicoccales;f__Methanomethylophilaceae;g__ISO4-G1;s__
MAG_773	SGB_1749	Yes	d__Bacteria;p__Verrucomicrobiota;c__Kiritimatiellae;o__RFP12;f__UBA1067;g__UBA1067;s__
MAG_774	SGB_69	Yes	d__Bacteria;p__Firmicutes_C;c__Negativicutes;o__Acidaminococcales;f__Acidaminococcaceae;g__Phascolarctobacterium_A;s__
MAG_775	SGB_737	No	d__Bacteria;p__Bacteroidota;c__Bacteroidia;o__Bacteroidales;f__Bacteroidaceae;g__Prevotella;s__Prevotella sp002251245
MAG_776	SGB_1046	Yes	d__Bacteria;p__Spirochaetota;c__Spirochaetia;o__Sphaerochaetales;f__Sphaerochaetaceae;g__UBA5920;s__
MAG_777	SGB_907	Yes	d__Bacteria;p__Bacteroidota;c__Bacteroidia;o__Bacteroidales;f__UBA932;g__UBA1232;s__
MAG_778	SGB_230	Yes	d__Bacteria;p__Firmicutes_A;c__Clostridia;o__Lachnospirales;f__Lachnospiraceae;g__Acetatifactor;s__
MAG_779	SGB_1225	Yes	d__Bacteria;p__Firmicutes;c__Bacilli;o__RF39;f__CAG-1000;g__UBA6985;s__
MAG_780	SGB_600	Yes	d__Archaea;p__Thermoplasmatota;c__Thermoplasmata;o__Methanomassiliicoccales;f__Methanomethylophilaceae;g__ISO4-G1;s__
MAG_781	SGB_2062	Yes	d__Bacteria;p__Firmicutes_A;c__Clostridia;o__Oscillospirales;f__Oscillospiraceae;g__CAG-110;s__
MAG_782	SGB_229	Yes	d__Bacteria;p__Firmicutes_A;c__Clostridia;o__Lachnospirales;f__Lachnospiraceae;g__Acetatifactor;s__
MAG_783	SGB_2282	No	d__Bacteria;p__Firmicutes_A;c__Clostridia;o__Oscillospirales;f__Ruminococcaceae;g__Ruminococcus;s__Ruminococcus flavefaciens_E
MAG_784	SGB_2013	Yes	d__Bacteria;p__Firmicutes_A;c__Clostridia;o__Oscillospirales;f__Oscillospiraceae;g__CAG-110;s__
MAG_785	SGB_709	Yes	d__Bacteria;p__Bacteroidota;c__Bacteroidia;o__Bacteroidales;f__UBA3663;g__;s__
MAG_786	SGB_718	Yes	d__Bacteria;p__Bacteroidota;c__Bacteroidia;o__Bacteroidales;f__Bacteroidaceae;g__Prevotella;s__
MAG_787	SGB_1998	Yes	d__Bacteria;p__Firmicutes_A;c__Clostridia;o__Oscillospirales;f__Ruminococcaceae;g__Angelakisella;s__
MAG_788	SGB_901	Yes	d__Bacteria;p__Bacteroidota;c__Bacteroidia;o__Bacteroidales;f__Muribaculaceae;g__;s__
MAG_789	SGB_1756	Yes	d__Bacteria;p__Verrucomicrobiota;c__Kiritimatiellae;o__RFP12;f__UBA1067;g__UBA1067;s__
MAG_790	SGB_1963	Yes	d__Bacteria;p__Proteobacteria;c__Alphaproteobacteria;o__RF32;f__CAG-239;g__CAG-267;s__
MAG_791	SGB_741	Yes	d__Bacteria;p__Bacteroidota;c__Bacteroidia;o__Bacteroidales;f__Bacteroidaceae;g__Prevotella;s__
MAG_792	SGB_389	Yes	d__Bacteria;p__Firmicutes_C;c__Negativicutes;o__Selenomonadales;f__Selenomonadaceae;g__Anaerovibrio;s__
MAG_793	SGB_907	Yes	d__Bacteria;p__Bacteroidota;c__Bacteroidia;o__Bacteroidales;f__UBA932;g__UBA1232;s__
MAG_794	SGB_927	Yes	d__Bacteria;p__Bacteroidota;c__Bacteroidia;o__Bacteroidales;f__P3;g__UBA3388;s__
MAG_795	SGB_1030	No	d__Bacteria;p__Spirochaetota;c__Spirochaetia;o__Treponematales;f__Treponemataceae;g__Treponema_D;s__Treponema_D porcinum
MAG_796	SGB_328	Yes	d__Bacteria;p__Bacteroidota;c__Bacteroidia;o__Bacteroidales;f__Bacteroidaceae;g__Prevotella;s__
MAG_797	SGB_705	Yes	d__Bacteria;p__Bacteroidota;c__Bacteroidia;o__Bacteroidales;f__Bacteroidaceae;g__Prevotella;s__
MAG_798	SGB_329	Yes	d__Bacteria;p__Bacteroidota;c__Bacteroidia;o__Bacteroidales;f__Bacteroidaceae;g__Prevotella;s__
MAG_799	SGB_507	Yes	d__Bacteria;p__Firmicutes_A;c__Clostridia;o__4C28d-15;f__CAG-1252;g__;s__
MAG_800	SGB_1038	Yes	d__Bacteria;p__Spirochaetota;c__Spirochaetia;o__Treponematales;f__Treponemataceae;g__Treponema_D;s__
MAG_801	SGB_1034	Yes	d__Bacteria;p__Spirochaetota;c__Spirochaetia;o__Treponematales;f__Treponemataceae;g__Treponema_D;s__
MAG_802	SGB_1244	Yes	d__Bacteria;p__Firmicutes;c__Bacilli;o__RFN20;f__CAG-826;g__UBA4855;s__
MAG_803	SGB_749	Yes	d__Bacteria;p__Bacteroidota;c__Bacteroidia;o__Bacteroidales;f__Bacteroidaceae;g__Prevotella;s__
MAG_804	SGB_627	Yes	d__Bacteria;p__Bacteroidota;c__Bacteroidia;o__Bacteroidales;f__Paludibacteraceae;g__RF16;s__
MAG_805	SGB_491	Yes	d__Bacteria;p__Firmicutes_A;c__Clostridia;o__4C28d-15;f__UBA3700;g__;s__
MAG_806	SGB_680	Yes	d__Bacteria;p__Bacteroidota;c__Bacteroidia;o__Bacteroidales;f__UBA932;g__RC9;s__
MAG_807	SGB_1046	Yes	d__Bacteria;p__Spirochaetota;c__Spirochaetia;o__Sphaerochaetales;f__Sphaerochaetaceae;g__UBA5920;s__
MAG_808	SGB_561	Yes	d__Bacteria;p__Proteobacteria;c__Alphaproteobacteria;o__Rs-D84;f__Rs-D84;g__Rs-D84;s__
MAG_809	SGB_2548	Yes	d__Bacteria;p__Firmicutes_A;c__Clostridia;o__Oscillospirales;f__Acutalibacteraceae;g__CAG-180;s__
MAG_810	SGB_566	Yes	d__Bacteria;p__Proteobacteria;c__Alphaproteobacteria;o__Rs-D84;f__Rs-D84;g__Rs-D84;s__
MAG_811	SGB_624	Yes	d__Bacteria;p__Bacteroidota;c__Bacteroidia;o__Bacteroidales;f__Paludibacteraceae;g__RF16;s__
MAG_812	SGB_1810	Yes	d__Bacteria;p__Bacteroidota;c__Bacteroidia;o__Bacteroidales;f__Marinilabiliaceae;g__;s__
MAG_813	SGB_416	Yes	d__Bacteria;p__Firmicutes_A;c__Clostridia;o__4C28d-15;f__UBA1242;g__;s__
MAG_814	SGB_697	Yes	d__Bacteria;p__Bacteroidota;c__Bacteroidia;o__Bacteroidales;f__F082;g__F082;s__
MAG_815	SGB_961	Yes	d__Bacteria;p__Verrucomicrobiota;c__Verrucomicrobiae;o__Opitutales;f__UBA953;g__;s__
MAG_816	SGB_125	Yes	d__Bacteria;p__Firmicutes_A;c__Clostridia;o__Lachnospirales;f__Lachnospiraceae;g__UBA7096;s__
MAG_817	SGB_2206	Yes	d__Bacteria;p__Firmicutes_A;c__Clostridia;o__4C28d-15;f__CAG-917;g__;s__
MAG_818	SGB_1874	Yes	d__Bacteria;p__Firmicutes_A;c__Clostridia;o__Christensenellales;f__CAG-74;g__;s__
MAG_819	SGB_2205	Yes	d__Bacteria;p__Firmicutes_A;c__Clostridia;o__Oscillospirales;f__CAG-272;g__;s__
MAG_820	SGB_639	Yes	d__Bacteria;p__Bacteroidota;c__Bacteroidia;o__Bacteroidales;f__UBA932;g__RC9;s__
MAG_821	SGB_2106	Yes	d__Bacteria;p__Firmicutes_A;c__Clostridia;o__Oscillospirales;f__Oscillospiraceae;g__CAG-83;s__
MAG_822	SGB_711	Yes	d__Bacteria;p__Bacteroidota;c__Bacteroidia;o__Bacteroidales;f__Bacteroidaceae;g__F0040;s__
MAG_823	SGB_1601	Yes	d__Bacteria;p__Bacteroidota;c__Bacteroidia;o__Bacteroidales;f__Bacteroidaceae;g__UBA4372;s__
MAG_824	SGB_1630	Yes	d__Bacteria;p__Firmicutes;c__Bacilli;o__RFN20;f__CAG-826;g__;s__
MAG_825	SGB_416	Yes	d__Bacteria;p__Firmicutes_A;c__Clostridia;o__4C28d-15;f__UBA1242;g__;s__
MAG_826	SGB_481	No	d__Bacteria;p__Firmicutes_A;c__Clostridia;o__4C28d-15;f__CAG-917;g__CAG-349;s__CAG-349 sp003539515
MAG_827	SGB_1064	Yes	d__Bacteria;p__Spirochaetota;c__Spirochaetia;o__Sphaerochaetales;f__Sphaerochaetaceae;g__Spiro-01;s__
MAG_828	SGB_2269	Yes	d__Bacteria;p__Firmicutes_A;c__Clostridia;o__Oscillospirales;f__CAG-272;g__UBA1740;s__
MAG_829	SGB_1756	Yes	d__Bacteria;p__Verrucomicrobiota;c__Kiritimatiellae;o__RFP12;f__UBA1067;g__UBA1067;s__
MAG_830	SGB_907	Yes	d__Bacteria;p__Bacteroidota;c__Bacteroidia;o__Bacteroidales;f__UBA932;g__UBA1232;s__
MAG_831	SGB_482	Yes	d__Bacteria;p__Firmicutes_A;c__Clostridia;o__4C28d-15;f__DTU072;g__CAG-1782;s__
MAG_832	SGB_920	Yes	d__Bacteria;p__Firmicutes_A;c__Clostridia;o__Christensenellales;f__CAG-138;g__PeH17;s__
MAG_833	SGB_1943	Yes	d__Bacteria;p__Firmicutes_A;c__Clostridia;o__Oscillospirales;f__Oscillospiraceae;g__F23-B02;s__
MAG_834	SGB_484	Yes	d__Bacteria;p__Firmicutes_A;c__Clostridia;o__4C28d-15;f__CAG-1252;g__;s__
MAG_835	SGB_681	Yes	d__Bacteria;p__Bacteroidota;c__Bacteroidia;o__Bacteroidales;f__UBA932;g__RC9;s__
MAG_836	SGB_489	Yes	d__Bacteria;p__Firmicutes_A;c__Clostridia;o__4C28d-15;f__CAG-314;g__CAG-314;s__
MAG_837	SGB_628	No	d__Bacteria;p__Bacteroidota;c__Bacteroidia;o__Bacteroidales;f__Paludibacteraceae;g__RF16;s__
MAG_838	SGB_991	Yes	d__Bacteria;p__Spirochaetota;c__Spirochaetia;o__Treponematales;f__Treponemataceae;g__Treponema_F;s__
MAG_839	SGB_917	Yes	d__Bacteria;p__Bacteroidota;c__Bacteroidia;o__Bacteroidales;f__Paludibacteraceae;g__;s__
MAG_840	SGB_634	Yes	d__Bacteria;p__Bacteroidota;c__Bacteroidia;o__Bacteroidales;f__UBA932;g__RC9;s__
MAG_841	SGB_406	Yes	d__Bacteria;p__Firmicutes_A;c__Clostridia;o__4C28d-15;f__UBA1242;g__UBA11490;s__
MAG_842	SGB_916	Yes	d__Bacteria;p__Bacteroidota;c__Bacteroidia;o__Bacteroidales;f__Paludibacteraceae;g__;s__
MAG_843	SGB_610	Yes	d__Bacteria;p__Bacteroidota;c__Bacteroidia;o__Bacteroidales;f__Paludibacteraceae;g__RF16;s__
MAG_844	SGB_1753	Yes	d__Bacteria;p__Verrucomicrobiota;c__Kiritimatiellae;o__RFP12;f__UBA1067;g__UBA1067;s__
MAG_845	SGB_1104	Yes	d__Bacteria;p__Cyanobacteria;c__Vampirovibrionia;o__Gastranaerophilales;f__Gastranaerophilaceae;g__;s__
MAG_846	SGB_938	Yes	d__Bacteria;p__Campylobacterota;c__Campylobacteria;o__Campylobacterales;f__Campylobacteraceae;g__Campylobacter;s__
MAG_847	SGB_907	Yes	d__Bacteria;p__Bacteroidota;c__Bacteroidia;o__Bacteroidales;f__UBA932;g__UBA1232;s__
MAG_848	SGB_464	Yes	d__Bacteria;p__Firmicutes_A;c__Clostridia;o__4C28d-15;f__CAG-727;g__QALS01;s__
MAG_849	SGB_566	Yes	d__Bacteria;p__Proteobacteria;c__Alphaproteobacteria;o__Rs-D84;f__Rs-D84;g__Rs-D84;s__
MAG_850	SGB_2332	Yes	d__Bacteria;p__Firmicutes_A;c__Clostridia;o__4C28d-15;f__UBA1242;g__;s__
MAG_851	SGB_2355	Yes	d__Bacteria;p__Elusimicrobiota;c__Elusimicrobia;o__Elusimicrobiales;f__Elusimicrobiaceae;g__;s__
MAG_852	SGB_1745	Yes	d__Bacteria;p__Verrucomicrobiota;c__Kiritimatiellae;o__RFP12;f__UBA1067;g__UBA1067;s__
MAG_853	SGB_1038	Yes	d__Bacteria;p__Spirochaetota;c__Spirochaetia;o__Treponematales;f__Treponemataceae;g__Treponema_D;s__
MAG_854	SGB_1046	Yes	d__Bacteria;p__Spirochaetota;c__Spirochaetia;o__Sphaerochaetales;f__Sphaerochaetaceae;g__UBA5920;s__
MAG_855	SGB_950	Yes	d__Bacteria;p__Campylobacterota;c__Campylobacteria;o__Campylobacterales;f__Helicobacteraceae;g__Helicobacter_D;s__
MAG_856	SGB_1062	Yes	d__Bacteria;p__Spirochaetota;c__Spirochaetia;o__Sphaerochaetales;f__Sphaerochaetaceae;g__Spiro-01;s__
MAG_857	SGB_439	Yes	d__Bacteria;p__Firmicutes_A;c__Clostridia;o__4C28d-15;f__UBA1242;g__UBA11517;s__
MAG_858	SGB_2323	No	d__Bacteria;p__Firmicutes_A;c__Clostridia;o__Oscillospirales;f__CAG-272;g__CAG-724;s__CAG-724 sp003524145
MAG_859	SGB_769	Yes	d__Bacteria;p__Bacteroidota;c__Bacteroidia;o__Bacteroidales;f__Bacteroidaceae;g__Prevotellamassilia;s__
MAG_860	SGB_1601	Yes	d__Bacteria;p__Bacteroidota;c__Bacteroidia;o__Bacteroidales;f__Bacteroidaceae;g__UBA4372;s__
MAG_861	SGB_531	Yes	d__Bacteria;p__Firmicutes;c__Bacilli;o__RFN20;f__CAG-826;g__UBA733;s__
MAG_862	SGB_535	Yes	d__Bacteria;p__Firmicutes;c__Bacilli;o__RFN20;f__CAG-826;g__UBA733;s__
MAG_863	SGB_1241	Yes	d__Bacteria;p__Firmicutes;c__Bacilli;o__Acholeplasmatales;f__CAG-307;g__UBA7004;s__
MAG_864	SGB_2546	Yes	d__Bacteria;p__Firmicutes;c__Bacilli;o__RFN20;f__CAG-288;g__UBA7642;s__
MAG_865	SGB_980	Yes	d__Bacteria;p__Firmicutes;c__Bacilli;o__RFN20;f__CAG-288;g__;s__
MAG_866	SGB_475	Yes	d__Bacteria;p__Firmicutes_A;c__Clostridia;o__4C28d-15;f__CAG-917;g__CAG-475;s__
MAG_867	SGB_989	Yes	d__Bacteria;p__Spirochaetota;c__Spirochaetia;o__Treponematales;f__Treponemataceae;g__Treponema_F;s__
MAG_868	SGB_55	Yes	d__Bacteria;p__Firmicutes_A;c__Clostridia;o__Peptostreptococcales;f__Anaerovoracaceae;g__CAG-145;s__
MAG_869	SGB_1902	Yes	d__Bacteria;p__Firmicutes_A;c__Clostridia;o__Christensenellales;f__CAG-74;g__;s__
MAG_870	SGB_1756	Yes	d__Bacteria;p__Verrucomicrobiota;c__Kiritimatiellae;o__RFP12;f__UBA1067;g__UBA1067;s__
MAG_871	SGB_1784	Yes	d__Bacteria;p__Firmicutes_A;c__Clostridia;o__Oscillospirales;f__Butyricicoccaceae;g__Butyricicoccus_A;s__
MAG_872	SGB_688	Yes	d__Bacteria;p__Bacteroidota;c__Bacteroidia;o__Bacteroidales;f__Paludibacteraceae;g__;s__
MAG_873	SGB_63	Yes	d__Bacteria;p__Firmicutes_A;c__Clostridia;o__Oscillospirales;f__QAMX01;g__QAMX01;s__
MAG_874	SGB_1038	Yes	d__Bacteria;p__Spirochaetota;c__Spirochaetia;o__Treponematales;f__Treponemataceae;g__Treponema_D;s__
MAG_875	SGB_2107	Yes	d__Bacteria;p__Firmicutes_A;c__Clostridia;o__Oscillospirales;f__Oscillospiraceae;g__CAG-83;s__
MAG_876	SGB_1046	Yes	d__Bacteria;p__Spirochaetota;c__Spirochaetia;o__Sphaerochaetales;f__Sphaerochaetaceae;g__UBA5920;s__
MAG_877	SGB_938	Yes	d__Bacteria;p__Campylobacterota;c__Campylobacteria;o__Campylobacterales;f__Campylobacteraceae;g__Campylobacter;s__
MAG_878	SGB_111	Yes	d__Bacteria;p__Firmicutes_A;c__Clostridia;o__Lachnospirales;f__Lachnospiraceae;g__TWA4;s__
MAG_879	SGB_1074	Yes	d__Bacteria;p__Proteobacteria;c__Alphaproteobacteria;o__Rickettsiales;f__;g__;s__
MAG_880	SGB_1046	Yes	d__Bacteria;p__Spirochaetota;c__Spirochaetia;o__Sphaerochaetales;f__Sphaerochaetaceae;g__UBA5920;s__
MAG_881	SGB_449	Yes	d__Bacteria;p__Firmicutes_A;c__Clostridia;o__4C28d-15;f__CAG-727;g__UBA11940;s__
MAG_882	SGB_965	Yes	d__Bacteria;p__Firmicutes;c__Bacilli;o__RFN20;f__CAG-288;g__UBA7642;s__
MAG_883	SGB_634	Yes	d__Bacteria;p__Bacteroidota;c__Bacteroidia;o__Bacteroidales;f__UBA932;g__RC9;s__
MAG_884	SGB_1077	Yes	d__Bacteria;p__Verrucomicrobiota;c__Verrucomicrobiae;o__Opitutales;f__UBA9783;g__UBA9783;s__
MAG_885	SGB_724	No	d__Bacteria;p__Bacteroidota;c__Bacteroidia;o__Bacteroidales;f__Bacteroidaceae;g__Prevotella;s__Prevotella sp900313215
MAG_886	SGB_711	Yes	d__Bacteria;p__Bacteroidota;c__Bacteroidia;o__Bacteroidales;f__Bacteroidaceae;g__F0040;s__
MAG_887	SGB_1243	Yes	d__Bacteria;p__Firmicutes;c__Bacilli;o__RFN20;f__CAG-826;g__UBA4855;s__
MAG_888	SGB_1051	Yes	d__Bacteria;p__Spirochaetota;c__Spirochaetia;o__Sphaerochaetales;f__Sphaerochaetaceae;g__UBA5920;s__
MAG_889	SGB_712	Yes	d__Bacteria;p__Bacteroidota;c__Bacteroidia;o__Bacteroidales;f__Bacteroidaceae;g__F0040;s__
MAG_890	SGB_907	Yes	d__Bacteria;p__Bacteroidota;c__Bacteroidia;o__Bacteroidales;f__UBA932;g__UBA1232;s__
MAG_891	SGB_592	Yes	d__Bacteria;p__Patescibacteria;c__Saccharimonadia;o__Saccharimonadales;f__Saccharimonadaceae;g__UBA2834;s__
MAG_892	SGB_1779	No	d__Bacteria;p__Firmicutes_A;c__Clostridia;o__Oscillospirales;f__Butyricicoccaceae;g__Butyricicoccus_A;s__Butyricicoccus_A porcorum
MAG_893	SGB_600	Yes	d__Archaea;p__Thermoplasmatota;c__Thermoplasmata;o__Methanomassiliicoccales;f__Methanomethylophilaceae;g__ISO4-G1;s__
MAG_894	SGB_759	Yes	d__Bacteria;p__Bacteroidota;c__Bacteroidia;o__Bacteroidales;f__Bacteroidaceae;g__UBA4372;s__
MAG_895	SGB_1030	No	d__Bacteria;p__Spirochaetota;c__Spirochaetia;o__Treponematales;f__Treponemataceae;g__Treponema_D;s__Treponema_D porcinum
MAG_896	SGB_907	Yes	d__Bacteria;p__Bacteroidota;c__Bacteroidia;o__Bacteroidales;f__UBA932;g__UBA1232;s__
MAG_897	SGB_2476	Yes	d__Bacteria;p__Firmicutes_A;c__Clostridia;o__Oscillospirales;f__Ruminococcaceae;g__Ruminiclostridium_E;s__
MAG_898	SGB_2128	Yes	d__Bacteria;p__Firmicutes_A;c__Clostridia;o__Oscillospirales;f__Oscillospiraceae;g__NK3B98;s__
MAG_899	SGB_1750	Yes	d__Bacteria;p__Verrucomicrobiota;c__Kiritimatiellae;o__RFP12;f__UBA1067;g__UBA1067;s__
MAG_900	SGB_1806	Yes	d__Bacteria;p__Proteobacteria;c__Alphaproteobacteria;o__Rs-D84;f__;g__;s__
MAG_901	SGB_69	Yes	d__Bacteria;p__Firmicutes_C;c__Negativicutes;o__Acidaminococcales;f__Acidaminococcaceae;g__Phascolarctobacterium_A;s__
MAG_902	SGB_716	Yes	d__Bacteria;p__Bacteroidota;c__Bacteroidia;o__Bacteroidales;f__Bacteroidaceae;g__Prevotella;s__
MAG_903	SGB_628	No	d__Bacteria;p__Bacteroidota;c__Bacteroidia;o__Bacteroidales;f__Paludibacteraceae;g__RF16;s__RF16 sp900320865
MAG_904	SGB_974	Yes	d__Bacteria;p__Firmicutes;c__Bacilli;o__RFN20;f__CAG-826;g__UBA733;s__
MAG_905	SGB_2106	Yes	d__Bacteria;p__Firmicutes_A;c__Clostridia;o__Oscillospirales;f__Oscillospiraceae;g__CAG-83;s__
MAG_906	SGB_489	Yes	d__Bacteria;p__Firmicutes_A;c__Clostridia;o__4C28d-15;f__CAG-314;g__CAG-314;s__
MAG_907	SGB_2617	Yes	d__Bacteria;p__Firmicutes_A;c__Clostridia;o__Oscillospirales;f__Acutalibacteraceae;g__CAG-180;s__
MAG_908	SGB_2004	Yes	d__Bacteria;p__Firmicutes_A;c__Clostridia;o__Oscillospirales;f__Oscillospiraceae;g__CAG-110;s__
MAG_909	SGB_683	Yes	d__Bacteria;p__Bacteroidota;c__Bacteroidia;o__Bacteroidales;f__UBA932;g__RC9;s__
MAG_910	SGB_1030	No	d__Bacteria;p__Spirochaetota;c__Spirochaetia;o__Treponematales;f__Treponemataceae;g__Treponema_D;s__Treponema_D porcinum
MAG_911	SGB_533	Yes	d__Bacteria;p__Firmicutes;c__Bacilli;o__RFN20;f__CAG-826;g__UBA733;s__
MAG_912	SGB_1712	Yes	d__Bacteria;p__Verrucomicrobiota;c__Kiritimatiellae;o__RFP12;f__UBA1067;g__UBA3624;s__
MAG_913	SGB_412	Yes	d__Bacteria;p__Firmicutes_C;c__Negativicutes;o__Selenomonadales;f__Selenomonadaceae;g__Anaerovibrio;s__
MAG_914	SGB_1046	Yes	d__Bacteria;p__Spirochaetota;c__Spirochaetia;o__Sphaerochaetales;f__Sphaerochaetaceae;g__UBA5920;s__
MAG_915	SGB_634	Yes	d__Bacteria;p__Bacteroidota;c__Bacteroidia;o__Bacteroidales;f__UBA932;g__RC9;s__
MAG_916	SGB_2007	Yes	d__Bacteria;p__Firmicutes_A;c__Clostridia;o__Oscillospirales;f__Oscillospiraceae;g__CAG-110;s__
MAG_917	SGB_966	Yes	d__Bacteria;p__Firmicutes;c__Bacilli;o__RFN20;f__CAG-288;g__UBA7642;s__
MAG_918	SGB_725	No	d__Bacteria;p__Bacteroidota;c__Bacteroidia;o__Bacteroidales;f__Bacteroidaceae;g__Prevotella;s__Prevotella sp002251385
MAG_919	SGB_1946	No	d__Bacteria;p__Firmicutes_A;c__Clostridia;o__Oscillospirales;f__Oscillospiraceae;g__F23-B02;s__F23-B02 sp000431075
MAG_920	SGB_527	Yes	d__Bacteria;p__Firmicutes;c__Bacilli;o__RFN20;f__CAG-826;g__UBA4951;s__
MAG_921	SGB_980	Yes	d__Bacteria;p__Firmicutes;c__Bacilli;o__RFN20;f__CAG-288;g__;s__
MAG_922	SGB_526	Yes	d__Bacteria;p__Firmicutes;c__Bacilli;o__RFN20;f__CAG-826;g__UBA4951;s__
MAG_923	SGB_2006	Yes	d__Bacteria;p__Firmicutes_A;c__Clostridia;o__Oscillospirales;f__Oscillospiraceae;g__CAG-110;s__
MAG_924	SGB_1781	No	d__Bacteria;p__Firmicutes_A;c__Clostridia;o__Oscillospirales;f__Butyricicoccaceae;g__Butyricicoccus_A;s__Butyricicoccus_A sp002395695
MAG_925	SGB_1046	Yes	d__Bacteria;p__Spirochaetota;c__Spirochaetia;o__Sphaerochaetales;f__Sphaerochaetaceae;g__UBA5920;s__
MAG_926	SGB_535	Yes	d__Bacteria;p__Firmicutes;c__Bacilli;o__RFN20;f__CAG-826;g__UBA733;s__
MAG_927	SGB_477	No	d__Bacteria;p__Firmicutes_A;c__Clostridia;o__4C28d-15;f__CAG-917;g__CAG-475;s__CAG-475 sp000434435
MAG_928	SGB_206	Yes	d__Bacteria;p__Firmicutes_A;c__Clostridia;o__Lachnospirales;f__Lachnospiraceae;g__Ruminococcus_A;s__
MAG_929	SGB_529	Yes	d__Bacteria;p__Firmicutes;c__Bacilli;o__RFN20;f__CAG-826;g__UBA733;s__
MAG_930	SGB_843	Yes	d__Bacteria;p__Bacteroidota;c__Bacteroidia;o__Bacteroidales;f__Muribaculaceae;g__C941;s__
MAG_931	SGB_2510	No	d__Bacteria;p__Firmicutes_A;c__Clostridia;o__Oscillospirales;f__Acutalibacteraceae;g__CAG-177;s__CAG-177 sp003514385
MAG_932	SGB_907	Yes	d__Bacteria;p__Bacteroidota;c__Bacteroidia;o__Bacteroidales;f__UBA932;g__UBA1232;s__
MAG_933	SGB_1047	Yes	d__Bacteria;p__Spirochaetota;c__Spirochaetia;o__Sphaerochaetales;f__Sphaerochaetaceae;g__UBA5920;s__
MAG_934	SGB_1676	Yes	d__Bacteria;p__Firmicutes_A;c__Clostridia;o__Lachnospirales;f__Lachnospiraceae;g__CAG-127;s__
MAG_935	SGB_980	Yes	d__Bacteria;p__Firmicutes;c__Bacilli;o__RFN20;f__CAG-288;g__;s__
MAG_936	SGB_489	Yes	d__Bacteria;p__Firmicutes_A;c__Clostridia;o__4C28d-15;f__CAG-314;g__;s__
MAG_937	SGB_651	Yes	d__Bacteria;p__Bacteroidota;c__Bacteroidia;o__Bacteroidales;f__UBA932;g__RC9;s__
MAG_938	SGB_476	Yes	d__Bacteria;p__Firmicutes_A;c__Clostridia;o__4C28d-15;f__CAG-917;g__CAG-475;s__
MAG_939	SGB_2243	Yes	d__Bacteria;p__Firmicutes_A;c__Clostridia;o__Oscillospirales;f__CAG-272;g__Firm-07;s__
MAG_940	SGB_967	Yes	d__Bacteria;p__Firmicutes;c__Bacilli;o__RFN20;f__CAG-288;g__UBA7642;s__
MAG_941	SGB_638	Yes	d__Bacteria;p__Bacteroidota;c__Bacteroidia;o__Bacteroidales;f__UBA932;g__RC9;s__
MAG_942	SGB_779	Yes	d__Bacteria;p__Bacteroidota;c__Bacteroidia;o__Bacteroidales;f__Bacteroidaceae;g__Prevotellamassilia;s__
MAG_943	SGB_2290	Yes	d__Bacteria;p__Proteobacteria;c__Gammaproteobacteria;o__Burkholderiales;f__Burkholderiaceae;g__Duodenibacillus;s__
MAG_944	SGB_2398	Yes	d__Bacteria;p__Firmicutes_A;c__Clostridia;o__Lachnospirales;f__Cellulosilyticaceae;g__Cellulosilyticum;s__
MAG_945	SGB_1062	Yes	d__Bacteria;p__Spirochaetota;c__Spirochaetia;o__Sphaerochaetales;f__Sphaerochaetaceae;g__Spiro-01;s__
MAG_946	SGB_1046	Yes	d__Bacteria;p__Spirochaetota;c__Spirochaetia;o__Sphaerochaetales;f__Sphaerochaetaceae;g__UBA5920;s__
MAG_947	SGB_1005	Yes	d__Bacteria;p__Spirochaetota;c__Spirochaetia;o__Treponematales;f__Treponemataceae;g__Treponema_D;s__
MAG_948	SGB_628	No	d__Bacteria;p__Bacteroidota;c__Bacteroidia;o__Bacteroidales;f__Paludibacteraceae;g__RF16;s__
MAG_949	SGB_658	Yes	d__Bacteria;p__Bacteroidota;c__Bacteroidia;o__Bacteroidales;f__UBA932;g__RC9;s__
MAG_950	SGB_884	Yes	d__Bacteria;p__Bacteroidota;c__Bacteroidia;o__Bacteroidales;f__Bacteroidaceae;g__Prevotella;s__
MAG_951	SGB_907	Yes	d__Bacteria;p__Bacteroidota;c__Bacteroidia;o__Bacteroidales;f__UBA932;g__UBA1232;s__
MAG_952	SGB_2510	No	d__Bacteria;p__Firmicutes_A;c__Clostridia;o__Oscillospirales;f__Acutalibacteraceae;g__CAG-177;s__CAG-177 sp003514385
MAG_953	SGB_742	No	d__Bacteria;p__Bacteroidota;c__Bacteroidia;o__Bacteroidales;f__Bacteroidaceae;g__Prevotella;s__Prevotella sp000434975
MAG_954	SGB_1749	Yes	d__Bacteria;p__Verrucomicrobiota;c__Kiritimatiellae;o__RFP12;f__UBA1067;g__UBA1067;s__
MAG_955	SGB_155	No	d__Bacteria;p__Firmicutes_A;c__Clostridia;o__Lachnospirales;f__Lachnospiraceae;g__992a;s__992a sp001940245
MAG_956	SGB_634	Yes	d__Bacteria;p__Bacteroidota;c__Bacteroidia;o__Bacteroidales;f__UBA932;g__RC9;s__
MAG_957	SGB_907	Yes	d__Bacteria;p__Bacteroidota;c__Bacteroidia;o__Bacteroidales;f__UBA932;g__UBA1232;s__
MAG_958	SGB_653	Yes	d__Bacteria;p__Bacteroidota;c__Bacteroidia;o__Bacteroidales;f__UBA932;g__RC9;s__
MAG_959	SGB_449	Yes	d__Bacteria;p__Firmicutes_A;c__Clostridia;o__4C28d-15;f__CAG-727;g__UBA11940;s__
MAG_960	SGB_1062	Yes	d__Bacteria;p__Spirochaetota;c__Spirochaetia;o__Sphaerochaetales;f__Sphaerochaetaceae;g__Spiro-01;s__
MAG_961	SGB_2475	Yes	d__Bacteria;p__Firmicutes_A;c__Clostridia;o__Oscillospirales;f__Ruminococcaceae;g__Ruminiclostridium_E;s__
MAG_962	SGB_2472	Yes	d__Bacteria;p__Firmicutes_A;c__Clostridia;o__Oscillospirales;f__Ruminococcaceae;g__Ruminiclostridium_E;s__
MAG_963	SGB_735	Yes	d__Bacteria;p__Bacteroidota;c__Bacteroidia;o__Bacteroidales;f__Bacteroidaceae;g__Prevotella;s__
MAG_964	SGB_491	Yes	d__Bacteria;p__Firmicutes_A;c__Clostridia;o__4C28d-15;f__UBA3700;g__;s__
MAG_965	SGB_711	Yes	d__Bacteria;p__Bacteroidota;c__Bacteroidia;o__Bacteroidales;f__Bacteroidaceae;g__F0040;s__
MAG_966	SGB_474	Yes	d__Bacteria;p__Firmicutes_A;c__Clostridia;o__4C28d-15;f__CAG-917;g__CAG-475;s__
MAG_967	SGB_738	No	d__Bacteria;p__Bacteroidota;c__Bacteroidia;o__Bacteroidales;f__Bacteroidaceae;g__Prevotella;s__Prevotella sp002251435
MAG_968	SGB_476	Yes	d__Bacteria;p__Firmicutes_A;c__Clostridia;o__4C28d-15;f__CAG-917;g__CAG-475;s__
MAG_969	SGB_1249	Yes	d__Bacteria;p__Firmicutes_A;c__Clostridia;o__4C28d-15;f__UBA3700;g__UBA3700;s__
MAG_970	SGB_2479	Yes	d__Bacteria;p__Firmicutes_A;c__Clostridia;o__;f__;g__;s__
MAG_971	SGB_728	No	d__Bacteria;p__Bacteroidota;c__Bacteroidia;o__Bacteroidales;f__Bacteroidaceae;g__Prevotella;s__Prevotella sp002251365
MAG_972	SGB_1750	Yes	d__Bacteria;p__Verrucomicrobiota;c__Kiritimatiellae;o__RFP12;f__UBA1067;g__UBA1067;s__
MAG_973	SGB_434	Yes	d__Bacteria;p__Firmicutes_A;c__Clostridia;o__4C28d-15;f__UBA1242;g__UBA11517;s__
MAG_974	SGB_254	Yes	d__Bacteria;p__Firmicutes_A;c__Clostridia;o__Lachnospirales;f__Lachnospiraceae;g__CAG-95;s__
MAG_975	SGB_798	Yes	d__Bacteria;p__Bacteroidota;c__Bacteroidia;o__Bacteroidales;f__Bacteroidaceae;g__Prevotellamassilia;s__
MAG_976	SGB_2022	Yes	d__Bacteria;p__Firmicutes_A;c__Clostridia;o__Oscillospirales;f__Oscillospiraceae;g__CAG-110;s__
MAG_977	SGB_927	Yes	d__Bacteria;p__Bacteroidota;c__Bacteroidia;o__Bacteroidales;f__P3;g__UBA3388;s__
MAG_978	SGB_619	Yes	d__Bacteria;p__Bacteroidota;c__Bacteroidia;o__Bacteroidales;f__Paludibacteraceae;g__RF16;s__
MAG_979	SGB_637	Yes	d__Bacteria;p__Bacteroidota;c__Bacteroidia;o__Bacteroidales;f__UBA932;g__RC9;s__
MAG_980	SGB_741	Yes	d__Bacteria;p__Bacteroidota;c__Bacteroidia;o__Bacteroidales;f__Bacteroidaceae;g__Prevotella;s__
MAG_981	SGB_2090	Yes	d__Bacteria;p__Firmicutes_A;c__Clostridia;o__Oscillospirales;f__Oscillospiraceae;g__Oscillibacter;s__
MAG_982	SGB_1854	No	d__Bacteria;p__Firmicutes_C;c__Negativicutes;o__Veillonellales;f__Megasphaeraceae;g__Megasphaera;s__Megasphaera elsdenii
MAG_983	SGB_779	Yes	d__Bacteria;p__Bacteroidota;c__Bacteroidia;o__Bacteroidales;f__Bacteroidaceae;g__Prevotellamassilia;s__
MAG_984	SGB_480	No	d__Bacteria;p__Firmicutes_A;c__Clostridia;o__4C28d-15;f__CAG-917;g__CAG-349;s__
MAG_985	SGB_530	No	d__Bacteria;p__Firmicutes;c__Bacilli;o__Erysipelotrichales;f__Erysipelotrichaceae;g__Solobacterium;s__Solobacterium timonensis
MAG_986	SGB_886	No	d__Bacteria;p__Bacteroidota;c__Bacteroidia;o__Bacteroidales;f__Bacteroidaceae;g__Prevotella;s__Prevotella sp900322035
MAG_987	SGB_2200	Yes	d__Bacteria;p__Bacteroidota;c__Bacteroidia;o__Bacteroidales;f__Marinilabiliaceae;g__;s__
MAG_988	SGB_198	Yes	d__Bacteria;p__Firmicutes_A;c__Clostridia;o__Lachnospirales;f__Lachnospiraceae;g__CAG-95;s__
MAG_989	SGB_820	No	d__Bacteria;p__Bacteroidota;c__Bacteroidia;o__Bacteroidales;f__Muribaculaceae;g__C941;s__C941 sp900321725
MAG_990	SGB_999	Yes	d__Bacteria;p__Firmicutes_A;c__Clostridia;o__4C28d-15;f__CAG-727;g__;s__
MAG_991	SGB_907	Yes	d__Bacteria;p__Bacteroidota;c__Bacteroidia;o__Bacteroidales;f__UBA932;g__UBA1232;s__
MAG_992	SGB_697	Yes	d__Bacteria;p__Bacteroidota;c__Bacteroidia;o__Bacteroidales;f__F082;g__F082;s__
MAG_993	SGB_259	Yes	d__Bacteria;p__Firmicutes_A;c__Clostridia;o__Lachnospirales;f__Lachnospiraceae;g__UBA2868;s__
MAG_994	SGB_219	Yes	d__Bacteria;p__Firmicutes_A;c__Clostridia;o__Lachnospirales;f__Lachnospiraceae;g__Acetatifactor;s__
MAG_995	SGB_847	Yes	d__Bacteria;p__Bacteroidota;c__Bacteroidia;o__Bacteroidales;f__Muribaculaceae;g__;s__
MAG_996	SGB_851	Yes	d__Bacteria;p__Bacteroidota;c__Bacteroidia;o__Bacteroidales;f__Muribaculaceae;g__CAG-279;s__
MAG_997	SGB_828	Yes	d__Bacteria;p__Firmicutes_A;c__Clostridia;o__Christensenellales;f__CAG-138;g__PeH17;s__
MAG_998	SGB_418	Yes	d__Bacteria;p__Firmicutes_A;c__Clostridia;o__4C28d-15;f__UBA1242;g__;s__
MAG_999	SGB_2062	Yes	d__Bacteria;p__Firmicutes_A;c__Clostridia;o__Oscillospirales;f__Oscillospiraceae;g__CAG-110;s__
MAG_1000	SGB_796	Yes	d__Bacteria;p__Bacteroidota;c__Bacteroidia;o__Bacteroidales;f__Bacteroidaceae;g__UBA4372;s__
MAG_1001	SGB_1032	Yes	d__Bacteria;p__Spirochaetota;c__Spirochaetia;o__Treponematales;f__Treponemataceae;g__Treponema_D;s__
MAG_1002	SGB_2224	No	d__Bacteria;p__Firmicutes_A;c__Clostridia;o__Oscillospirales;f__CAG-272;g__CAG-390;s__CAG-390 sp003523225
MAG_1003	SGB_1009	Yes	d__Bacteria;p__Spirochaetota;c__Spirochaetia;o__Treponematales;f__Treponemataceae;g__Treponema_D;s__
MAG_1004	SGB_1951	Yes	d__Bacteria;p__Firmicutes_A;c__Clostridia;o__Oscillospirales;f__Oscillospiraceae;g__F23-B02;s__
MAG_1005	SGB_714	Yes	d__Bacteria;p__Bacteroidota;c__Bacteroidia;o__Bacteroidales;f__Bacteroidaceae;g__Prevotella;s__
MAG_1006	SGB_2567	Yes	d__Bacteria;p__Firmicutes_A;c__Clostridia;o__Oscillospirales;f__Acutalibacteraceae;g__Ruminococcus_E;s__
MAG_1007	SGB_1240	Yes	d__Bacteria;p__Firmicutes;c__Bacilli;o__Acholeplasmatales;f__CAG-307;g__;s__
MAG_1008	SGB_909	No	d__Bacteria;p__Firmicutes_A;c__Clostridia;o__4C28d-15;f__CAG-917;g__CAG-1138;s__CAG-1138 sp000434675
MAG_1009	SGB_769	Yes	d__Bacteria;p__Bacteroidota;c__Bacteroidia;o__Bacteroidales;f__Bacteroidaceae;g__Prevotellamassilia;s__
MAG_1010	SGB_711	Yes	d__Bacteria;p__Bacteroidota;c__Bacteroidia;o__Bacteroidales;f__Bacteroidaceae;g__F0040;s__
MAG_1011	SGB_1749	Yes	d__Bacteria;p__Verrucomicrobiota;c__Kiritimatiellae;o__RFP12;f__UBA1067;g__UBA1067;s__
MAG_1012	SGB_628	No	d__Bacteria;p__Bacteroidota;c__Bacteroidia;o__Bacteroidales;f__Paludibacteraceae;g__RF16;s__
MAG_1013	SGB_1009	Yes	d__Bacteria;p__Spirochaetota;c__Spirochaetia;o__Treponematales;f__Treponemataceae;g__Treponema_D;s__
MAG_1014	SGB_907	Yes	d__Bacteria;p__Bacteroidota;c__Bacteroidia;o__Bacteroidales;f__UBA932;g__UBA1232;s__
MAG_1015	SGB_1009	Yes	d__Bacteria;p__Spirochaetota;c__Spirochaetia;o__Treponematales;f__Treponemataceae;g__Treponema_D;s__
MAG_1016	SGB_917	Yes	d__Bacteria;p__Bacteroidota;c__Bacteroidia;o__Bacteroidales;f__Paludibacteraceae;g__;s__
MAG_1017	SGB_1012	Yes	d__Bacteria;p__Spirochaetota;c__Spirochaetia;o__Treponematales;f__Treponemataceae;g__Treponema_D;s__
MAG_1018	SGB_237	No	d__Bacteria;p__Firmicutes_A;c__Clostridia;o__Lachnospirales;f__Lachnospiraceae;g__UBA2882;s__UBA2882 sp900317505
MAG_1019	SGB_2027	Yes	d__Bacteria;p__Firmicutes_A;c__Clostridia;o__Oscillospirales;f__Oscillospiraceae;g__CAG-110;s__
MAG_1020	SGB_328	Yes	d__Bacteria;p__Bacteroidota;c__Bacteroidia;o__Bacteroidales;f__Bacteroidaceae;g__Prevotella;s__
MAG_1021	SGB_1854	No	d__Bacteria;p__Firmicutes_C;c__Negativicutes;o__Veillonellales;f__Megasphaeraceae;g__Megasphaera;s__Megasphaera elsdenii
MAG_1022	SGB_182	Yes	d__Bacteria;p__Firmicutes_A;c__Clostridia;o__Lachnospirales;f__Lachnospiraceae;g__Agathobacter;s__
MAG_1023	SGB_704	No	d__Bacteria;p__Bacteroidota;c__Bacteroidia;o__Bacteroidales;f__Bacteroidaceae;g__Prevotella;s__Prevotella sp900315635
MAG_1024	SGB_1814	No	d__Bacteria;p__Bacteroidota;c__Bacteroidia;o__Bacteroidales;f__Bacteroidaceae;g__Prevotella;s__Prevotella sp000436915
MAG_1025	SGB_1601	Yes	d__Bacteria;p__Bacteroidota;c__Bacteroidia;o__Bacteroidales;f__Bacteroidaceae;g__UBA4372;s__
MAG_1026	SGB_745	Yes	d__Bacteria;p__Bacteroidota;c__Bacteroidia;o__Bacteroidales;f__Bacteroidaceae;g__Prevotella;s__
MAG_1027	SGB_779	Yes	d__Bacteria;p__Bacteroidota;c__Bacteroidia;o__Bacteroidales;f__Bacteroidaceae;g__Prevotellamassilia;s__
MAG_1028	SGB_75	No	d__Bacteria;p__Firmicutes_C;c__Negativicutes;o__Acidaminococcales;f__Acidaminococcaceae;g__Acidaminococcus;s__Acidaminococcus fermentans
MAG_1029	SGB_2018	Yes	d__Bacteria;p__Firmicutes_A;c__Clostridia;o__Oscillospirales;f__Oscillospiraceae;g__CAG-110;s__
MAG_1030	SGB_2635	Yes	d__Bacteria;p__Firmicutes_A;c__Clostridia;o__Oscillospirales;f__Ruminococcaceae;g__;s__
MAG_1031	SGB_199	No	d__Bacteria;p__Firmicutes_A;c__Clostridia;o__Lachnospirales;f__Lachnospiraceae;g__CAG-95;s__CAG-95 sp000436115
MAG_1032	SGB_202	Yes	d__Bacteria;p__Firmicutes_A;c__Clostridia;o__Lachnospirales;f__Lachnospiraceae;g__UBA11957;s__
MAG_1033	SGB_766	Yes	d__Bacteria;p__Bacteroidota;c__Bacteroidia;o__Bacteroidales;f__Bacteroidaceae;g__Prevotellamassilia;s__
MAG_1034	SGB_2105	No	d__Bacteria;p__Firmicutes_A;c__Clostridia;o__Oscillospirales;f__Oscillospiraceae;g__CAG-83;s__CAG-83 sp900313295
MAG_1035	SGB_126	No	d__Bacteria;p__Firmicutes_A;c__Clostridia;o__Lachnospirales;f__Lachnospiraceae;g__Coprococcus_A;s__Coprococcus_A catus
MAG_1036	SGB_1037	Yes	d__Bacteria;p__Spirochaetota;c__Spirochaetia;o__Treponematales;f__Treponemataceae;g__Treponema_D;s__
MAG_1037	SGB_802	Yes	d__Bacteria;p__Bacteroidota;c__Bacteroidia;o__Bacteroidales;f__Tannerellaceae;g__Parabacteroides;s__
MAG_1038	SGB_945	Yes	d__Bacteria;p__Firmicutes_A;c__Clostridia;o__Oscillospirales;f__CAG-272;g__Firm-07;s__
MAG_1039	SGB_405	Yes	d__Bacteria;p__Firmicutes_A;c__Clostridia;o__4C28d-15;f__UBA1242;g__UBA11490;s__
MAG_1040	SGB_134	Yes	d__Bacteria;p__Firmicutes_A;c__Clostridia;o__Lachnospirales;f__Lachnospiraceae;g__Lachnospira;s__
MAG_1041	SGB_618	Yes	d__Bacteria;p__Bacteroidota;c__Bacteroidia;o__Bacteroidales;f__Paludibacteraceae;g__RF16;s__
MAG_1042	SGB_549	Yes	d__Bacteria;p__Firmicutes_A;c__Clostridia;o__Christensenellales;f__QALW01;g__;s__
MAG_1043	SGB_748	Yes	d__Bacteria;p__Bacteroidota;c__Bacteroidia;o__Bacteroidales;f__Bacteroidaceae;g__Prevotella;s__
MAG_1044	SGB_2023	Yes	d__Bacteria;p__Firmicutes_A;c__Clostridia;o__Oscillospirales;f__Oscillospiraceae;g__CAG-110;s__
MAG_1045	SGB_940	No	d__Bacteria;p__Campylobacterota;c__Campylobacteria;o__Campylobacterales;f__Campylobacteraceae;g__Campylobacter;s__Campylobacter lanienae
MAG_1046	SGB_799	Yes	d__Bacteria;p__Bacteroidota;c__Bacteroidia;o__Bacteroidales;f__Bacteroidaceae;g__Prevotellamassilia;s__
MAG_1047	SGB_2588	Yes	d__Bacteria;p__Firmicutes_A;c__Clostridia;o__Oscillospirales;f__Acutalibacteraceae;g__Eubacterium_R;s__
MAG_1048	SGB_201	Yes	d__Bacteria;p__Firmicutes_A;c__Clostridia;o__Lachnospirales;f__Lachnospiraceae;g__Agathobacter;s__
MAG_1049	SGB_798	Yes	d__Bacteria;p__Bacteroidota;c__Bacteroidia;o__Bacteroidales;f__Bacteroidaceae;g__Prevotellamassilia;s__
MAG_1050	SGB_1168	Yes	d__Bacteria;p__Cyanobacteria;c__Vampirovibrionia;o__Gastranaerophilales;f__Gastranaerophilaceae;g__UBA6984;s__
MAG_1051	SGB_161	Yes	d__Bacteria;p__Firmicutes_A;c__Clostridia;o__Lachnospirales;f__Lachnospiraceae;g__;s__
MAG_1052	SGB_755	Yes	d__Bacteria;p__Bacteroidota;c__Bacteroidia;o__Bacteroidales;f__Bacteroidaceae;g__Prevotella;s__
MAG_1053	SGB_183	Yes	d__Bacteria;p__Firmicutes_A;c__Clostridia;o__Lachnospirales;f__Lachnospiraceae;g__Agathobacter;s__
MAG_1054	SGB_425	Yes	d__Bacteria;p__Firmicutes_C;c__Negativicutes;o__Selenomonadales;f__Selenomonadaceae;g__Anaerovibrio;s__
MAG_1055	SGB_298	Yes	d__Bacteria;p__Firmicutes_A;c__Clostridia;o__Lachnospirales;f__Lachnospiraceae;g__Eubacterium_J;s__
MAG_1056	SGB_303	Yes	d__Bacteria;p__Firmicutes_A;c__Clostridia;o__Lachnospirales;f__Lachnospiraceae;g__CAG-45;s__
MAG_1057	SGB_766	Yes	d__Bacteria;p__Bacteroidota;c__Bacteroidia;o__Bacteroidales;f__Bacteroidaceae;g__Prevotellamassilia;s__
MAG_1058	SGB_1035	Yes	d__Bacteria;p__Spirochaetota;c__Spirochaetia;o__Treponematales;f__Treponemataceae;g__Treponema_D;s__
MAG_1059	SGB_1030	No	d__Bacteria;p__Spirochaetota;c__Spirochaetia;o__Treponematales;f__Treponemataceae;g__Treponema_D;s__Treponema_D porcinum
MAG_1060	SGB_2023	Yes	d__Bacteria;p__Firmicutes_A;c__Clostridia;o__Oscillospirales;f__Oscillospiraceae;g__CAG-110;s__
MAG_1061	SGB_2573	Yes	d__Bacteria;p__Firmicutes_A;c__Clostridia;o__Oscillospirales;f__Acutalibacteraceae;g__Ruminococcus_E;s__
MAG_1062	SGB_798	Yes	d__Bacteria;p__Bacteroidota;c__Bacteroidia;o__Bacteroidales;f__Bacteroidaceae;g__Prevotellamassilia;s__
MAG_1063	SGB_728	No	d__Bacteria;p__Bacteroidota;c__Bacteroidia;o__Bacteroidales;f__Bacteroidaceae;g__Prevotella;s__Prevotella sp002251365
MAG_1064	SGB_757	No	d__Bacteria;p__Bacteroidota;c__Bacteroidia;o__Bacteroidales;f__Bacteroidaceae;g__Prevotella;s__Prevotella sp002299635
MAG_1065	SGB_753	Yes	d__Bacteria;p__Bacteroidota;c__Bacteroidia;o__Bacteroidales;f__Bacteroidaceae;g__Prevotella;s__
MAG_1066	SGB_77	No	d__Bacteria;p__Firmicutes_C;c__Negativicutes;o__Veillonellales;f__Dialisteraceae;g__Dialister;s__Dialister sp000434475
MAG_1067	SGB_2373	No	d__Bacteria;p__Firmicutes_C;c__Negativicutes;o__Selenomonadales;f__Selenomonadaceae;g__Mitsuokella;s__Mitsuokella jalaludinii
MAG_1068	SGB_940	No	d__Bacteria;p__Campylobacterota;c__Campylobacteria;o__Campylobacterales;f__Campylobacteraceae;g__Campylobacter;s__Campylobacter lanienae
MAG_1069	SGB_2195	No	d__Bacteria;p__Firmicutes_A;c__Clostridia;o__Lachnospirales;f__Lachnospiraceae;g__UBA629;s__UBA629 sp900316625
MAG_1070	SGB_736	Yes	d__Bacteria;p__Bacteroidota;c__Bacteroidia;o__Bacteroidales;f__Bacteroidaceae;g__Prevotella;s__
MAG_1071	SGB_2372	Yes	d__Bacteria;p__Firmicutes_C;c__Negativicutes;o__Selenomonadales;f__Selenomonadaceae;g__Selenomonas_C;s__
MAG_1072	SGB_2107	Yes	d__Bacteria;p__Firmicutes_A;c__Clostridia;o__Oscillospirales;f__Oscillospiraceae;g__CAG-83;s__
MAG_1073	SGB_2303	Yes	d__Bacteria;p__Firmicutes_A;c__Clostridia;o__Oscillospirales;f__Ruminococcaceae;g__CAG-353;s__
MAG_1074	SGB_689	Yes	d__Bacteria;p__Bacteroidota;c__Bacteroidia;o__Bacteroidales;f__Paludibacteraceae;g__;s__
MAG_1075	SGB_769	Yes	d__Bacteria;p__Bacteroidota;c__Bacteroidia;o__Bacteroidales;f__Bacteroidaceae;g__Prevotellamassilia;s__
MAG_1076	SGB_1116	No	d__Bacteria;p__Cyanobacteria;c__Vampirovibrionia;o__Gastranaerophilales;f__Gastranaerophilaceae;g__Zag111;s__
MAG_1077	SGB_2060	Yes	d__Bacteria;p__Proteobacteria;c__Alphaproteobacteria;o__RF32;f__CAG-239;g__;s__
MAG_1078	SGB_416	Yes	d__Bacteria;p__Firmicutes_A;c__Clostridia;o__4C28d-15;f__UBA1242;g__;s__
MAG_1079	SGB_1355	Yes	d__Bacteria;p__Firmicutes_A;c__Clostridia;o__TANB77;f__CAG-508;g__;s__
MAG_1080	SGB_623	Yes	d__Bacteria;p__Bacteroidota;c__Bacteroidia;o__Bacteroidales;f__Paludibacteraceae;g__RF16;s__
MAG_1081	SGB_1883	Yes	d__Bacteria;p__Firmicutes_A;c__Clostridia;o__Christensenellales;f__CAG-74;g__;s__
MAG_1082	SGB_653	Yes	d__Bacteria;p__Bacteroidota;c__Bacteroidia;o__Bacteroidales;f__UBA932;g__RC9;s__
MAG_1083	SGB_358	Yes	d__Bacteria;p__Firmicutes_A;c__Clostridia;o__Oscillospirales;f__Acutalibacteraceae;g__UBA1227;s__
MAG_1084	SGB_1361	Yes	d__Bacteria;p__Actinobacteriota;c__Coriobacteriia;o__Coriobacteriales;f__QAMH01;g__;s__
MAG_1085	SGB_1198	Yes	d__Bacteria;p__Actinobacteriota;c__Coriobacteriia;o__Coriobacteriales;f__Eggerthellaceae;g__;s__
MAG_1086	SGB_2614	Yes	d__Bacteria;p__Firmicutes_A;c__Clostridia;o__Oscillospirales;f__Acutalibacteraceae;g__CAG-180;s__
MAG_1087	SGB_2537	Yes	d__Bacteria;p__Firmicutes_A;c__Clostridia;o__Oscillospirales;f__Acutalibacteraceae;g__UBA6857;s__
MAG_1088	SGB_1644	Yes	d__Bacteria;p__Firmicutes_A;c__Clostridia;o__Oscillospirales;f__Oscillospiraceae;g__CAG-110;s__
MAG_1089	SGB_1034	Yes	d__Bacteria;p__Spirochaetota;c__Spirochaetia;o__Treponematales;f__Treponemataceae;g__Treponema_D;s__
MAG_1090	SGB_907	Yes	d__Bacteria;p__Bacteroidota;c__Bacteroidia;o__Bacteroidales;f__UBA932;g__UBA1232;s__
MAG_1091	SGB_1046	Yes	d__Bacteria;p__Spirochaetota;c__Spirochaetia;o__Sphaerochaetales;f__Sphaerochaetaceae;g__UBA5920;s__
MAG_1092	SGB_1030	No	d__Bacteria;p__Spirochaetota;c__Spirochaetia;o__Treponematales;f__Treponemataceae;g__Treponema_D;s__Treponema_D porcinum
MAG_1093	SGB_991	Yes	d__Bacteria;p__Spirochaetota;c__Spirochaetia;o__Treponematales;f__Treponemataceae;g__Treponema_F;s__
MAG_1094	SGB_2548	Yes	d__Bacteria;p__Firmicutes_A;c__Clostridia;o__Oscillospirales;f__Acutalibacteraceae;g__CAG-180;s__
MAG_1095	SGB_600	Yes	d__Archaea;p__Thermoplasmatota;c__Thermoplasmata;o__Methanomassiliicoccales;f__Methanomethylophilaceae;g__;s__
MAG_1096	SGB_2003	Yes	d__Bacteria;p__Firmicutes_A;c__Clostridia;o__Oscillospirales;f__Oscillospiraceae;g__CAG-110;s__
MAG_1097	SGB_2488	Yes	d__Bacteria;p__Firmicutes_A;c__Clostridia;o__Monoglobales;f__UBA1381;g__CAG-41;s__
MAG_1098	SGB_611	Yes	d__Bacteria;p__Bacteroidota;c__Bacteroidia;o__Bacteroidales;f__Paludibacteraceae;g__RF16;s__
MAG_1099	SGB_634	Yes	d__Bacteria;p__Bacteroidota;c__Bacteroidia;o__Bacteroidales;f__UBA932;g__RC9;s__
MAG_1100	SGB_1097	Yes	d__Bacteria;p__Cyanobacteria;c__Vampirovibrionia;o__Gastranaerophilales;f__;g__;s__
MAG_1101	SGB_2608	Yes	d__Bacteria;p__Firmicutes_A;c__Clostridia;o__Oscillospirales;f__Acutalibacteraceae;g__Eubacterium_R;s__
MAG_1102	SGB_600	Yes	d__Archaea;p__Thermoplasmatota;c__Thermoplasmata;o__Methanomassiliicoccales;f__Methanomethylophilaceae;g__ISO4-G1;s__
MAG_1103	SGB_2177	Yes	d__Bacteria;p__Firmicutes_A;c__Clostridia;o__Oscillospirales;f__Acutalibacteraceae;g__UBA1425;s__
MAG_1104	SGB_2588	Yes	d__Bacteria;p__Firmicutes_A;c__Clostridia;o__Oscillospirales;f__Acutalibacteraceae;g__Eubacterium_R;s__
MAG_1105	SGB_481	No	d__Bacteria;p__Firmicutes_A;c__Clostridia;o__4C28d-15;f__CAG-917;g__CAG-349;s__CAG-349 sp003539515
MAG_1106	SGB_2428	Yes	d__Bacteria;p__Firmicutes_A;c__Clostridia;o__Oscillospirales;f__Acutalibacteraceae;g__UBA737;s__
MAG_1107	SGB_844	Yes	d__Bacteria;p__Bacteroidota;c__Bacteroidia;o__Bacteroidales;f__Muribaculaceae;g__C941;s__
MAG_1108	SGB_1312	Yes	d__Bacteria;p__Firmicutes_A;c__Clostridia;o__TANB77;f__CAG-508;g__CAG-269;s__
MAG_1109	SGB_1141	Yes	d__Bacteria;p__Cyanobacteria;c__Vampirovibrionia;o__Gastranaerophilales;f__Gastranaerophilaceae;g__CAG-196;s__
MAG_1110	SGB_1625	Yes	d__Bacteria;p__Firmicutes;c__Bacilli;o__Erysipelotrichales;f__Erysipelotrichaceae;g__UBA636;s__
MAG_1111	SGB_634	Yes	d__Bacteria;p__Bacteroidota;c__Bacteroidia;o__Bacteroidales;f__UBA932;g__RC9;s__
MAG_1112	SGB_2476	Yes	d__Bacteria;p__Firmicutes_A;c__Clostridia;o__Oscillospirales;f__Ruminococcaceae;g__Ruminiclostridium_E;s__
MAG_1113	SGB_334	Yes	d__Bacteria;p__Firmicutes_A;c__Clostridia;o__Lachnospirales;f__Lachnospiraceae;g__UBA1267;s__
MAG_1114	SGB_571	No	d__Bacteria;p__Proteobacteria;c__Gammaproteobacteria;o__Pseudomonadales;f__Moraxellaceae;g__Acinetobacter;s__Acinetobacter lwoffii_B
MAG_1115	SGB_697	Yes	d__Bacteria;p__Bacteroidota;c__Bacteroidia;o__Bacteroidales;f__F082;g__F082;s__
MAG_1116	SGB_1697	Yes	d__Bacteria;p__Firmicutes;c__Bacilli;o__Lactobacillales;f__Lactobacillaceae;g__Lactobacillus;s__
MAG_1117	SGB_600	Yes	d__Archaea;p__Thermoplasmatota;c__Thermoplasmata;o__Methanomassiliicoccales;f__Methanomethylophilaceae;g__ISO4-G1;s__
MAG_1118	SGB_1046	Yes	d__Bacteria;p__Spirochaetota;c__Spirochaetia;o__Sphaerochaetales;f__Sphaerochaetaceae;g__UBA5920;s__
MAG_1119	SGB_2578	Yes	d__Bacteria;p__Firmicutes_A;c__Clostridia;o__Oscillospirales;f__Acutalibacteraceae;g__Ruminococcus_E;s__
MAG_1120	SGB_2075	Yes	d__Bacteria;p__Firmicutes_A;c__Clostridia;o__Oscillospirales;f__Oscillospiraceae;g__CAG-110;s__
MAG_1121	SGB_2537	Yes	d__Bacteria;p__Firmicutes_A;c__Clostridia;o__Oscillospirales;f__Acutalibacteraceae;g__UBA6857;s__
MAG_1122	SGB_634	Yes	d__Bacteria;p__Bacteroidota;c__Bacteroidia;o__Bacteroidales;f__UBA932;g__RC9;s__
MAG_1123	SGB_2582	Yes	d__Bacteria;p__Firmicutes_A;c__Clostridia;o__Oscillospirales;f__Acutalibacteraceae;g__Ruminococcus_E;s__
MAG_1124	SGB_1626	Yes	d__Bacteria;p__Firmicutes;c__Bacilli;o__Erysipelotrichales;f__Erysipelotrichaceae;g__UBA636;s__
MAG_1125	SGB_2091	Yes	d__Bacteria;p__Firmicutes_A;c__Clostridia;o__Oscillospirales;f__Oscillospiraceae;g__Oscillibacter;s__
MAG_1126	SGB_1085	Yes	d__Bacteria;p__Firmicutes_A;c__Clostridia;o__Christensenellales;f__CAG-138;g__;s__
MAG_1127	SGB_907	Yes	d__Bacteria;p__Bacteroidota;c__Bacteroidia;o__Bacteroidales;f__UBA932;g__UBA1232;s__
MAG_1128	SGB_931	Yes	d__Bacteria;p__Firmicutes_A;c__Clostridia;o__TANB77;f__CAG-465;g__CAG-465;s__
MAG_1129	SGB_2537	Yes	d__Bacteria;p__Firmicutes_A;c__Clostridia;o__Oscillospirales;f__Acutalibacteraceae;g__UBA6857;s__
MAG_1130	SGB_564	Yes	d__Bacteria;p__Proteobacteria;c__Alphaproteobacteria;o__Rs-D84;f__Rs-D84;g__Rs-D84;s__
MAG_1131	SGB_2428	Yes	d__Bacteria;p__Firmicutes_A;c__Clostridia;o__Oscillospirales;f__Acutalibacteraceae;g__UBA737;s__
MAG_1132	SGB_1660	Yes	d__Bacteria;p__Firmicutes;c__Bacilli;o__Lactobacillales;f__Streptococcaceae;g__Lactococcus;s__
MAG_1133	SGB_578	No	d__Bacteria;p__Proteobacteria;c__Gammaproteobacteria;o__Pseudomonadales;f__Moraxellaceae;g__Psychrobacter;s__Psychrobacter sp001652315
MAG_1134	SGB_1625	Yes	d__Bacteria;p__Firmicutes;c__Bacilli;o__Erysipelotrichales;f__Erysipelotrichaceae;g__UBA636;s__
MAG_1135	SGB_1139	Yes	d__Bacteria;p__Cyanobacteria;c__Vampirovibrionia;o__Gastranaerophilales;f__Gastranaerophilaceae;g__CAG-196;s__
MAG_1136	SGB_2483	Yes	d__Bacteria;p__Firmicutes_A;c__Clostridia;o__Monoglobales;f__UBA1381;g__;s__
MAG_1137	SGB_2579	Yes	d__Bacteria;p__Firmicutes_A;c__Clostridia;o__Oscillospirales;f__Acutalibacteraceae;g__Ruminococcus_E;s__
MAG_1138	SGB_2488	Yes	d__Bacteria;p__Firmicutes_A;c__Clostridia;o__Monoglobales;f__UBA1381;g__CAG-41;s__
MAG_1139	SGB_1461	Yes	d__Bacteria;p__Firmicutes;c__Bacilli;o__RF39;f__CAG-302;g__CAG-302;s__
MAG_1140	SGB_2134	Yes	d__Bacteria;p__Firmicutes_A;c__Clostridia;o__Oscillospirales;f__Oscillospiraceae;g__Ruminiclostridium_C;s__
MAG_1141	SGB_1340	Yes	d__Bacteria;p__Firmicutes_A;c__Clostridia;o__TANB77;f__CAG-508;g__;s__
MAG_1142	SGB_566	Yes	d__Bacteria;p__Proteobacteria;c__Alphaproteobacteria;o__Rs-D84;f__Rs-D84;g__Rs-D84;s__
MAG_1143	SGB_2428	Yes	d__Bacteria;p__Firmicutes_A;c__Clostridia;o__Oscillospirales;f__Acutalibacteraceae;g__UBA737;s__
MAG_1144	SGB_229	Yes	d__Bacteria;p__Firmicutes_A;c__Clostridia;o__Lachnospirales;f__Lachnospiraceae;g__Acetatifactor;s__
MAG_1145	SGB_2588	Yes	d__Bacteria;p__Firmicutes_A;c__Clostridia;o__Oscillospirales;f__Acutalibacteraceae;g__Eubacterium_R;s__
MAG_1146	SGB_1943	Yes	d__Bacteria;p__Firmicutes_A;c__Clostridia;o__Oscillospirales;f__Oscillospiraceae;g__F23-B02;s__
MAG_1147	SGB_1529	Yes	d__Bacteria;p__Firmicutes;c__Bacilli;o__RF39;f__CAG-1000;g__;s__
MAG_1148	SGB_1756	Yes	d__Bacteria;p__Verrucomicrobiota;c__Kiritimatiellae;o__RFP12;f__UBA1067;g__UBA1067;s__
MAG_1149	SGB_1030	No	d__Bacteria;p__Spirochaetota;c__Spirochaetia;o__Treponematales;f__Treponemataceae;g__Treponema_D;s__Treponema_D porcinum
MAG_1150	SGB_2080	Yes	d__Bacteria;p__Firmicutes_A;c__Clostridia;o__Oscillospirales;f__Oscillospiraceae;g__CAG-110;s__
MAG_1151	SGB_228	Yes	d__Bacteria;p__Firmicutes_A;c__Clostridia;o__Lachnospirales;f__Lachnospiraceae;g__Acetatifactor;s__
MAG_1152	SGB_2512	Yes	d__Bacteria;p__Firmicutes_A;c__Clostridia;o__Oscillospirales;f__Acutalibacteraceae;g__CAG-488;s__
MAG_1153	SGB_688	Yes	d__Bacteria;p__Bacteroidota;c__Bacteroidia;o__Bacteroidales;f__Paludibacteraceae;g__;s__
MAG_1154	SGB_867	Yes	d__Bacteria;p__Bacteroidota;c__Bacteroidia;o__Bacteroidales;f__Bacteroidaceae;g__Bacteroides;s__
MAG_1155	SGB_2457	Yes	d__Bacteria;p__Firmicutes_A;c__Clostridia;o__Oscillospirales;f__Ruminococcaceae;g__CAG-115;s__
MAG_1156	SGB_1790	Yes	d__Bacteria;p__Firmicutes_A;c__Clostridia;o__Monoglobales;f__Monoglobaceae;g__;s__
MAG_1157	SGB_1034	Yes	d__Bacteria;p__Spirochaetota;c__Spirochaetia;o__Treponematales;f__Treponemataceae;g__Treponema_D;s__
MAG_1158	SGB_2596	Yes	d__Bacteria;p__Firmicutes_A;c__Clostridia;o__Oscillospirales;f__Acutalibacteraceae;g__Eubacterium_R;s__
MAG_1159	SGB_2510	No	d__Bacteria;p__Firmicutes_A;c__Clostridia;o__Oscillospirales;f__Acutalibacteraceae;g__CAG-177;s__CAG-177 sp003514385
MAG_1160	SGB_2450	Yes	d__Bacteria;p__Firmicutes_A;c__Clostridia;o__Oscillospirales;f__Ruminococcaceae;g__CAG-115;s__
MAG_1161	SGB_2588	Yes	d__Bacteria;p__Firmicutes_A;c__Clostridia;o__Oscillospirales;f__Acutalibacteraceae;g__Eubacterium_R;s__
MAG_1162	SGB_1379	Yes	d__Bacteria;p__Firmicutes_A;c__Clostridia;o__TANB77;f__CAG-508;g__;s__
MAG_1163	SGB_2428	Yes	d__Bacteria;p__Firmicutes_A;c__Clostridia;o__Oscillospirales;f__Acutalibacteraceae;g__UBA737;s__
MAG_1164	SGB_1341	Yes	d__Bacteria;p__Firmicutes_A;c__Clostridia;o__TANB77;f__CAG-508;g__CAG-273;s__
MAG_1165	SGB_1872	Yes	d__Bacteria;p__Firmicutes_A;c__Clostridia;o__Christensenellales;f__CAG-74;g__;s__
MAG_1166	SGB_963	Yes	d__Bacteria;p__Firmicutes_A;c__Clostridia;o__Oscillospirales;f__UBA644_A;g__;s__
MAG_1167	SGB_2637	Yes	d__Bacteria;p__Firmicutes_A;c__Clostridia;o__Christensenellales;f__Christensenellaceae;g__;s__
MAG_1168	SGB_1300	Yes	d__Bacteria;p__Firmicutes_A;c__Clostridia;o__TANB77;f__CAG-508;g__CAG-492;s__
MAG_1169	SGB_2324	Yes	d__Bacteria;p__Firmicutes_A;c__Clostridia;o__Oscillospirales;f__CAG-272;g__CAG-724;s__
MAG_1170	SGB_286	Yes	d__Bacteria;p__Firmicutes_A;c__Clostridia;o__Lachnospirales;f__Lachnospiraceae;g__CAG-510;s__
MAG_1171	SGB_2439	Yes	d__Bacteria;p__Firmicutes_A;c__Clostridia;o__Oscillospirales;f__Acutalibacteraceae;g__UBA737;s__
MAG_1172	SGB_2107	Yes	d__Bacteria;p__Firmicutes_A;c__Clostridia;o__Oscillospirales;f__Oscillospiraceae;g__CAG-83;s__
MAG_1173	SGB_843	Yes	d__Bacteria;p__Bacteroidota;c__Bacteroidia;o__Bacteroidales;f__Muribaculaceae;g__C941;s__
MAG_1174	SGB_844	Yes	d__Bacteria;p__Bacteroidota;c__Bacteroidia;o__Bacteroidales;f__Muribaculaceae;g__C941;s__
MAG_1175	SGB_1087	Yes	d__Bacteria;p__Firmicutes_A;c__Clostridia;o__Oscillospirales;f__Acutalibacteraceae;g__;s__
MAG_1176	SGB_2580	Yes	d__Bacteria;p__Firmicutes_A;c__Clostridia;o__Oscillospirales;f__Acutalibacteraceae;g__Ruminococcus_E;s__
MAG_1177	SGB_2076	Yes	d__Bacteria;p__Firmicutes_A;c__Clostridia;o__Oscillospirales;f__Oscillospiraceae;g__CAG-110;s__
MAG_1178	SGB_1038	Yes	d__Bacteria;p__Spirochaetota;c__Spirochaetia;o__Treponematales;f__Treponemataceae;g__Treponema_D;s__
MAG_1179	SGB_2071	Yes	d__Bacteria;p__Firmicutes_A;c__Clostridia;o__Oscillospirales;f__Oscillospiraceae;g__CAG-110;s__
MAG_1180	SGB_158	Yes	d__Bacteria;p__Firmicutes_A;c__Clostridia;o__Lachnospirales;f__Lachnospiraceae;g__UBA11774;s__
MAG_1181	SGB_1738	No	d__Bacteria;p__Firmicutes;c__Bacilli;o__Lactobacillales;f__Lactobacillaceae;g__Pediococcus;s__Pediococcus pentosaceus
MAG_1182	SGB_574	Yes	d__Bacteria;p__Proteobacteria;c__Gammaproteobacteria;o__Pseudomonadales;f__Moraxellaceae;g__Acinetobacter;s__
MAG_1183	SGB_907	Yes	d__Bacteria;p__Bacteroidota;c__Bacteroidia;o__Bacteroidales;f__UBA932;g__UBA1232;s__
MAG_1184	SGB_1425	Yes	d__Bacteria;p__Firmicutes;c__Bacilli;o__RF39;f__CAG-1000;g__CAG-1000;s__
MAG_1185	SGB_1455	Yes	d__Bacteria;p__Firmicutes;c__Bacilli;o__RF39;f__CAG-302;g__CAG-302;s__
MAG_1186	SGB_1462	Yes	d__Bacteria;p__Firmicutes;c__Bacilli;o__RF39;f__CAG-302;g__CAG-302;s__
MAG_1187	SGB_1034	Yes	d__Bacteria;p__Spirochaetota;c__Spirochaetia;o__Treponematales;f__Treponemataceae;g__Treponema_D;s__
MAG_1188	SGB_1327	Yes	d__Bacteria;p__Firmicutes_A;c__Clostridia;o__TANB77;f__CAG-508;g__CAG-269;s__
MAG_1189	SGB_2491	Yes	d__Bacteria;p__Firmicutes_A;c__Clostridia;o__Monoglobales;f__UBA1381;g__;s__
MAG_1190	SGB_1198	Yes	d__Bacteria;p__Actinobacteriota;c__Coriobacteriia;o__Coriobacteriales;f__Eggerthellaceae;g__;s__
MAG_1191	SGB_2465	Yes	d__Bacteria;p__Firmicutes_A;c__Clostridia;o__Oscillospirales;f__Ruminococcaceae;g__Ruminiclostridium_E;s__
MAG_1192	SGB_846	Yes	d__Bacteria;p__Bacteroidota;c__Bacteroidia;o__Bacteroidales;f__Muribaculaceae;g__C941;s__
MAG_1193	SGB_2570	No	d__Bacteria;p__Firmicutes_A;c__Clostridia;o__Oscillospirales;f__Acutalibacteraceae;g__Ruminococcus_E;s__Ruminococcus_E sp003521625
MAG_1194	SGB_917	Yes	d__Bacteria;p__Bacteroidota;c__Bacteroidia;o__Bacteroidales;f__Paludibacteraceae;g__;s__
MAG_1195	SGB_1394	Yes	d__Bacteria;p__Firmicutes_A;c__Clostridia;o__TANB77;f__CAG-465;g__CAG-465;s__
MAG_1196	SGB_983	No	d__Bacteria;p__Firmicutes;c__Bacilli;o__Lactobacillales;f__Lactobacillaceae;g__Lactobacillus_D;s__Lactobacillus_D curvatus
MAG_1197	SGB_1725	No	d__Bacteria;p__Firmicutes;c__Bacilli;o__Lactobacillales;f__Lactobacillaceae;g__Weissella;s__Weissella hellenica_A
MAG_1198	SGB_1721	No	d__Bacteria;p__Firmicutes;c__Bacilli;o__Lactobacillales;f__Lactobacillaceae;g__Lactobacillus_L;s__Lactobacillus_L dextrinicus
MAG_1199	SGB_2578	Yes	d__Bacteria;p__Firmicutes_A;c__Clostridia;o__Oscillospirales;f__Acutalibacteraceae;g__Ruminococcus_E;s__
MAG_1200	SGB_1030	No	d__Bacteria;p__Spirochaetota;c__Spirochaetia;o__Treponematales;f__Treponemataceae;g__Treponema_D;s__Treponema_D porcinum
MAG_1201	SGB_1410	Yes	d__Bacteria;p__Firmicutes;c__Bacilli;o__RF39;f__CAG-611;g__;s__
MAG_1202	SGB_2467	Yes	d__Bacteria;p__Firmicutes_A;c__Clostridia;o__Oscillospirales;f__Ruminococcaceae;g__Ruminiclostridium_E;s__
MAG_1203	SGB_1198	Yes	d__Bacteria;p__Actinobacteriota;c__Coriobacteriia;o__Coriobacteriales;f__Eggerthellaceae;g__;s__
MAG_1204	SGB_1361	Yes	d__Bacteria;p__Actinobacteriota;c__Coriobacteriia;o__Coriobacteriales;f__QAMH01;g__;s__
MAG_1205	SGB_1610	Yes	d__Bacteria;p__Firmicutes;c__Bacilli;o__Erysipelotrichales;f__Erysipelotrichaceae;g__;s__
MAG_1206	SGB_2476	Yes	d__Bacteria;p__Firmicutes_A;c__Clostridia;o__Oscillospirales;f__Ruminococcaceae;g__Ruminiclostridium_E;s__
MAG_1207	SGB_2596	Yes	d__Bacteria;p__Firmicutes_A;c__Clostridia;o__Oscillospirales;f__Acutalibacteraceae;g__Eubacterium_R;s__
MAG_1208	SGB_1030	No	d__Bacteria;p__Spirochaetota;c__Spirochaetia;o__Treponematales;f__Treponemataceae;g__Treponema_D;s__Treponema_D porcinum
MAG_1209	SGB_2396	No	d__Bacteria;p__Proteobacteria;c__Gammaproteobacteria;o__Pseudomonadales;f__Pseudomonadaceae;g__Pseudomonas_E;s__Pseudomonas_E helleri
MAG_1210	SGB_844	Yes	d__Bacteria;p__Bacteroidota;c__Bacteroidia;o__Bacteroidales;f__Muribaculaceae;g__C941;s__
MAG_1211	SGB_2406	Yes	d__Bacteria;p__Firmicutes_A;c__Clostridia;o__Oscillospirales;f__CAG-272;g__;s__
MAG_1212	SGB_2512	Yes	d__Bacteria;p__Firmicutes_A;c__Clostridia;o__Oscillospirales;f__Acutalibacteraceae;g__CAG-488;s__
MAG_1213	SGB_1043	Yes	d__Bacteria;p__Planctomycetota;c__Planctomycetes;o__Pirellulales;f__Thermoguttaceae;g__;s__
MAG_1214	SGB_839	Yes	d__Bacteria;p__Firmicutes;c__Bacilli;o__Bacillales_A;f__Planococcaceae;g__Solibacillus;s__
MAG_1215	SGB_57	Yes	d__Bacteria;p__Firmicutes_A;c__Clostridia;o__Peptostreptococcales;f__Anaerovoracaceae;g__;s__
MAG_1216	SGB_719	Yes	d__Bacteria;p__Firmicutes;c__Bacilli;o__Bacillales_A;f__Planococcaceae;g__Psychrobacillus;s__
MAG_1217	SGB_1223	No	d__Bacteria;p__Firmicutes;c__Bacilli;o__Bacillales_A;f__Planococcaceae;g__Psychrobacillus;s__Psychrobacillus insolitus
MAG_1218	SGB_481	No	d__Bacteria;p__Firmicutes_A;c__Clostridia;o__4C28d-15;f__CAG-917;g__CAG-349;s__CAG-349 sp003539515
MAG_1219	SGB_2596	Yes	d__Bacteria;p__Firmicutes_A;c__Clostridia;o__Oscillospirales;f__Acutalibacteraceae;g__Eubacterium_R;s__
MAG_1220	SGB_2541	Yes	d__Bacteria;p__Firmicutes_A;c__Clostridia;o__Oscillospirales;f__Acutalibacteraceae;g__DTU089_A;s__
MAG_1221	SGB_2510	No	d__Bacteria;p__Firmicutes_A;c__Clostridia;o__Oscillospirales;f__Acutalibacteraceae;g__CAG-177;s__CAG-177 sp003514385
MAG_1222	SGB_1455	Yes	d__Bacteria;p__Firmicutes;c__Bacilli;o__RF39;f__CAG-302;g__CAG-302;s__
MAG_1223	SGB_1034	Yes	d__Bacteria;p__Spirochaetota;c__Spirochaetia;o__Treponematales;f__Treponemataceae;g__Treponema_D;s__
MAG_1224	SGB_2508	Yes	d__Bacteria;p__Firmicutes_A;c__Clostridia;o__Oscillospirales;f__Acutalibacteraceae;g__CAG-177;s__
MAG_1225	SGB_1601	Yes	d__Bacteria;p__Bacteroidota;c__Bacteroidia;o__Bacteroidales;f__Bacteroidaceae;g__UBA4372;s__
MAG_1226	SGB_1595	Yes	d__Bacteria;p__Firmicutes;c__Bacilli;o__Erysipelotrichales;f__Erysipelotrichaceae;g__Solobacterium;s__
MAG_1227	SGB_57	Yes	d__Bacteria;p__Firmicutes_A;c__Clostridia;o__Peptostreptococcales;f__Anaerovoracaceae;g__;s__
MAG_1228	SGB_2476	Yes	d__Bacteria;p__Firmicutes_A;c__Clostridia;o__Oscillospirales;f__Ruminococcaceae;g__Ruminiclostridium_E;s__
MAG_1229	SGB_1198	Yes	d__Bacteria;p__Actinobacteriota;c__Coriobacteriia;o__Coriobacteriales;f__Eggerthellaceae;g__;s__
MAG_1230	SGB_2512	Yes	d__Bacteria;p__Firmicutes_A;c__Clostridia;o__Oscillospirales;f__Acutalibacteraceae;g__CAG-488;s__
MAG_1231	SGB_2075	Yes	d__Bacteria;p__Firmicutes_A;c__Clostridia;o__Oscillospirales;f__Oscillospiraceae;g__CAG-110;s__
MAG_1232	SGB_1913	Yes	d__Bacteria;p__Firmicutes_A;c__Clostridia;o__Christensenellales;f__CAG-74;g__UBA11524;s__
MAG_1233	SGB_2588	Yes	d__Bacteria;p__Firmicutes_A;c__Clostridia;o__Oscillospirales;f__Acutalibacteraceae;g__Eubacterium_R;s__
MAG_1234	SGB_1516	Yes	d__Bacteria;p__Firmicutes;c__Bacilli;o__RF39;f__CAG-433;g__;s__
MAG_1235	SGB_1595	Yes	d__Bacteria;p__Firmicutes;c__Bacilli;o__Erysipelotrichales;f__Erysipelotrichaceae;g__Solobacterium;s__
MAG_1236	SGB_522	Yes	d__Bacteria;p__Verrucomicrobiota;c__Verrucomicrobiae;o__Verrucomicrobiales;f__Akkermansiaceae;g__Akkermansia;s__
MAG_1237	SGB_2591	Yes	d__Bacteria;p__Firmicutes_A;c__Clostridia;o__Oscillospirales;f__Acutalibacteraceae;g__Eubacterium_R;s__
MAG_1238	SGB_2237	Yes	d__Bacteria;p__Firmicutes_A;c__Clostridia;o__Oscillospirales;f__Ruminococcaceae;g__;s__
MAG_1239	SGB_1526	No	d__Bacteria;p__Firmicutes;c__Bacilli;o__RF39;f__CAG-611;g__CAG-417;s__CAG-417 sp000432835
MAG_1240	SGB_844	Yes	d__Bacteria;p__Bacteroidota;c__Bacteroidia;o__Bacteroidales;f__Muribaculaceae;g__C941;s__
MAG_1241	SGB_1522	Yes	d__Bacteria;p__Firmicutes;c__Bacilli;o__RF39;f__CAG-822;g__UBA5578;s__
MAG_1242	SGB_1904	Yes	d__Bacteria;p__Firmicutes_A;c__Clostridia;o__Christensenellales;f__CAG-74;g__;s__
MAG_1243	SGB_427	Yes	d__Bacteria;p__Firmicutes;c__Bacilli;o__RF39;f__CAG-1000;g__UBA11963;s__
MAG_1244	SGB_1195	Yes	d__Bacteria;p__Cyanobacteria;c__Vampirovibrionia;o__Gastranaerophilales;f__Gastranaerophilaceae;g__;s__
MAG_1245	SGB_844	Yes	d__Bacteria;p__Bacteroidota;c__Bacteroidia;o__Bacteroidales;f__Muribaculaceae;g__C941;s__
MAG_1246	SGB_653	Yes	d__Bacteria;p__Bacteroidota;c__Bacteroidia;o__Bacteroidales;f__UBA932;g__RC9;s__
MAG_1247	SGB_345	Yes	d__Bacteria;p__Firmicutes_A;c__Clostridia;o__Lachnospirales;f__Lachnospiraceae;g__V9D3004;s__
MAG_1248	SGB_1907	Yes	d__Bacteria;p__Firmicutes_A;c__Clostridia;o__Christensenellales;f__CAG-74;g__UBA11524;s__
MAG_1249	SGB_207	Yes	d__Bacteria;p__Firmicutes_A;c__Clostridia;o__Lachnospirales;f__Lachnospiraceae;g__Ruminococcus_A;s__
MAG_1250	SGB_2076	Yes	d__Bacteria;p__Firmicutes_A;c__Clostridia;o__Oscillospirales;f__Oscillospiraceae;g__CAG-110;s__
MAG_1251	SGB_1321	Yes	d__Bacteria;p__Firmicutes_A;c__Clostridia;o__TANB77;f__CAG-508;g__CAG-269;s__
MAG_1252	SGB_1847	Yes	d__Bacteria;p__Firmicutes_A;c__Clostridia;o__Oscillospirales;f__Acutalibacteraceae;g__;s__
MAG_1253	SGB_1544	Yes	d__Bacteria;p__Firmicutes;c__Bacilli;o__RF39;f__CAG-822;g__UBA3631;s__
MAG_1254	SGB_1030	No	d__Bacteria;p__Spirochaetota;c__Spirochaetia;o__Treponematales;f__Treponemataceae;g__Treponema_D;s__Treponema_D porcinum
MAG_1255	SGB_2487	Yes	d__Bacteria;p__Firmicutes_A;c__Clostridia;o__Monoglobales;f__UBA1381;g__CAG-41;s__
MAG_1256	SGB_2002	Yes	d__Bacteria;p__Firmicutes_A;c__Clostridia;o__Oscillospirales;f__Oscillospiraceae;g__CAG-110;s__
MAG_1257	SGB_2476	Yes	d__Bacteria;p__Firmicutes_A;c__Clostridia;o__Oscillospirales;f__Ruminococcaceae;g__Ruminiclostridium_E;s__
MAG_1258	SGB_1124	Yes	d__Bacteria;p__Cyanobacteria;c__Vampirovibrionia;o__Gastranaerophilales;f__Gastranaerophilaceae;g__QAMI01;s__
MAG_1259	SGB_1156	Yes	d__Bacteria;p__Cyanobacteria;c__Vampirovibrionia;o__Gastranaerophilales;f__Gastranaerophilaceae;g__CAG-196;s__
MAG_1260	SGB_1784	Yes	d__Bacteria;p__Firmicutes_A;c__Clostridia;o__Oscillospirales;f__Butyricicoccaceae;g__Butyricicoccus_A;s__
MAG_1261	SGB_1455	Yes	d__Bacteria;p__Firmicutes;c__Bacilli;o__RF39;f__CAG-302;g__CAG-302;s__
MAG_1262	SGB_227	Yes	d__Bacteria;p__Firmicutes_A;c__Clostridia;o__Lachnospirales;f__Lachnospiraceae;g__Acetatifactor;s__
MAG_1263	SGB_2471	Yes	d__Bacteria;p__Firmicutes_A;c__Clostridia;o__Oscillospirales;f__Ruminococcaceae;g__Ruminiclostridium_E;s__
MAG_1264	SGB_1046	Yes	d__Bacteria;p__Spirochaetota;c__Spirochaetia;o__Sphaerochaetales;f__Sphaerochaetaceae;g__UBA5920;s__
MAG_1265	SGB_1198	Yes	d__Bacteria;p__Actinobacteriota;c__Coriobacteriia;o__Coriobacteriales;f__Eggerthellaceae;g__;s__
MAG_1266	SGB_917	Yes	d__Bacteria;p__Bacteroidota;c__Bacteroidia;o__Bacteroidales;f__Paludibacteraceae;g__;s__
MAG_1267	SGB_125	Yes	d__Bacteria;p__Firmicutes_A;c__Clostridia;o__Lachnospirales;f__Lachnospiraceae;g__UBA7096;s__
MAG_1268	SGB_523	Yes	d__Bacteria;p__Verrucomicrobiota;c__Verrucomicrobiae;o__Verrucomicrobiales;f__Akkermansiaceae;g__Akkermansia;s__
MAG_1269	SGB_592	Yes	d__Bacteria;p__Patescibacteria;c__Saccharimonadia;o__Saccharimonadales;f__Saccharimonadaceae;g__UBA2834;s__
MAG_1270	SGB_1201	Yes	d__Bacteria;p__Cyanobacteria;c__Vampirovibrionia;o__Gastranaerophilales;f__Gastranaerophilaceae;g__CAG-306;s__
MAG_1271	SGB_930	Yes	d__Bacteria;p__Firmicutes_A;c__Clostridia;o__TANB77;f__CAG-465;g__CAG-465;s__
MAG_1272	SGB_1610	Yes	d__Bacteria;p__Firmicutes;c__Bacilli;o__Erysipelotrichales;f__Erysipelotrichaceae;g__;s__
MAG_1273	SGB_1595	Yes	d__Bacteria;p__Firmicutes;c__Bacilli;o__Erysipelotrichales;f__Erysipelotrichaceae;g__Solobacterium;s__
MAG_1274	SGB_1946	No	d__Bacteria;p__Firmicutes_A;c__Clostridia;o__Oscillospirales;f__Oscillospiraceae;g__F23-B02;s__F23-B02 sp000431075
MAG_1275	SGB_1111	Yes	d__Bacteria;p__Cyanobacteria;c__Vampirovibrionia;o__Gastranaerophilales;f__Gastranaerophilaceae;g__CAG-196;s__
MAG_1276	SGB_2008	Yes	d__Bacteria;p__Firmicutes_A;c__Clostridia;o__Oscillospirales;f__Oscillospiraceae;g__CAG-110;s__
MAG_1277	SGB_523	Yes	d__Bacteria;p__Verrucomicrobiota;c__Verrucomicrobiae;o__Verrucomicrobiales;f__Akkermansiaceae;g__Akkermansia;s__
MAG_1278	SGB_1198	Yes	d__Bacteria;p__Actinobacteriota;c__Coriobacteriia;o__Coriobacteriales;f__Eggerthellaceae;g__;s__
MAG_1279	SGB_2578	Yes	d__Bacteria;p__Firmicutes_A;c__Clostridia;o__Oscillospirales;f__Acutalibacteraceae;g__Ruminococcus_E;s__
MAG_1280	SGB_1907	Yes	d__Bacteria;p__Firmicutes_A;c__Clostridia;o__Christensenellales;f__CAG-74;g__;s__
MAG_1281	SGB_2069	Yes	d__Bacteria;p__Firmicutes_A;c__Clostridia;o__Oscillospirales;f__Oscillospiraceae;g__CAG-110;s__
MAG_1282	SGB_1117	Yes	d__Bacteria;p__Cyanobacteria;c__Vampirovibrionia;o__Gastranaerophilales;f__Gastranaerophilaceae;g__Zag111;s__
MAG_1283	SGB_2491	Yes	d__Bacteria;p__Firmicutes_A;c__Clostridia;o__Monoglobales;f__UBA1381;g__;s__
MAG_1284	SGB_844	Yes	d__Bacteria;p__Bacteroidota;c__Bacteroidia;o__Bacteroidales;f__Muribaculaceae;g__C941;s__
MAG_1285	SGB_2471	Yes	d__Bacteria;p__Firmicutes_A;c__Clostridia;o__Oscillospirales;f__Ruminococcaceae;g__Ruminiclostridium_E;s__
MAG_1286	SGB_1030	No	d__Bacteria;p__Spirochaetota;c__Spirochaetia;o__Treponematales;f__Treponemataceae;g__Treponema_D;s__Treponema_D porcinum
MAG_1287	SGB_1894	Yes	d__Bacteria;p__Firmicutes_A;c__Clostridia;o__Christensenellales;f__CAG-74;g__UBA11524;s__
MAG_1288	SGB_1294	Yes	d__Bacteria;p__Firmicutes_A;c__Clostridia;o__TANB77;f__CAG-508;g__CAG-245;s__
MAG_1289	SGB_1333	Yes	d__Bacteria;p__Firmicutes_A;c__Clostridia;o__TANB77;f__CAG-508;g__;s__
MAG_1290	SGB_1142	Yes	d__Bacteria;p__Cyanobacteria;c__Vampirovibrionia;o__Gastranaerophilales;f__Gastranaerophilaceae;g__CAG-196;s__
MAG_1291	SGB_2537	Yes	d__Bacteria;p__Firmicutes_A;c__Clostridia;o__Oscillospirales;f__Acutalibacteraceae;g__UBA6857;s__
MAG_1292	SGB_1030	No	d__Bacteria;p__Spirochaetota;c__Spirochaetia;o__Treponematales;f__Treponemataceae;g__Treponema_D;s__Treponema_D porcinum
MAG_1293	SGB_2472	Yes	d__Bacteria;p__Firmicutes_A;c__Clostridia;o__Oscillospirales;f__Ruminococcaceae;g__Ruminiclostridium_E;s__
MAG_1294	SGB_2621	No	d__Bacteria;p__Firmicutes_A;c__Clostridia;o__Oscillospirales;f__Acutalibacteraceae;g__DTU089_A;s__DTU089_A sp002440045
MAG_1295	SGB_566	Yes	d__Bacteria;p__Proteobacteria;c__Alphaproteobacteria;o__Rs-D84;f__Rs-D84;g__Rs-D84;s__
MAG_1296	SGB_2596	Yes	d__Bacteria;p__Firmicutes_A;c__Clostridia;o__Oscillospirales;f__Acutalibacteraceae;g__Eubacterium_R;s__
MAG_1297	SGB_2076	Yes	d__Bacteria;p__Firmicutes_A;c__Clostridia;o__Oscillospirales;f__Oscillospiraceae;g__CAG-110;s__
MAG_1298	SGB_1004	No	d__Bacteria;p__Spirochaetota;c__Spirochaetia;o__Treponematales;f__Treponemataceae;g__Treponema_D;s__Treponema_D succinifaciens
MAG_1299	SGB_844	Yes	d__Bacteria;p__Bacteroidota;c__Bacteroidia;o__Bacteroidales;f__Muribaculaceae;g__C941;s__
MAG_1300	SGB_2511	No	d__Bacteria;p__Firmicutes_A;c__Clostridia;o__Oscillospirales;f__Acutalibacteraceae;g__CAG-488;s__CAG-488 sp000434055
MAG_1301	SGB_2150	No	d__Bacteria;p__Firmicutes_A;c__Clostridia;o__Oscillospirales;f__Oscillospiraceae;g__CAG-103;s__CAG-103 sp900317855
MAG_1302	SGB_1913	Yes	d__Bacteria;p__Firmicutes_A;c__Clostridia;o__Christensenellales;f__CAG-74;g__UBA11524;s__
MAG_1303	SGB_2487	Yes	d__Bacteria;p__Firmicutes_A;c__Clostridia;o__Monoglobales;f__UBA1381;g__CAG-41;s__
MAG_1304	SGB_1088	Yes	d__Bacteria;p__Firmicutes_A;c__Clostridia;o__Oscillospirales;f__Acutalibacteraceae;g__;s__
MAG_1305	SGB_2512	Yes	d__Bacteria;p__Firmicutes_A;c__Clostridia;o__Oscillospirales;f__Acutalibacteraceae;g__CAG-488;s__
MAG_1306	SGB_586	Yes	d__Bacteria;p__Patescibacteria;c__Saccharimonadia;o__Saccharimonadales;f__Saccharimonadaceae;g__UBA2866;s__
MAG_1307	SGB_2476	Yes	d__Bacteria;p__Firmicutes_A;c__Clostridia;o__Oscillospirales;f__Ruminococcaceae;g__Ruminiclostridium_E;s__
MAG_1308	SGB_1382	Yes	d__Bacteria;p__Firmicutes_A;c__Clostridia;o__TANB77;f__CAG-508;g__CAG-452;s__
MAG_1309	SGB_828	Yes	d__Bacteria;p__Firmicutes_A;c__Clostridia;o__Christensenellales;f__CAG-138;g__PeH17;s__
MAG_1310	SGB_968	Yes	d__Bacteria;p__Firmicutes_A;c__Clostridia;o__Christensenellales;f__CAG-138;g__;s__
MAG_1311	SGB_681	Yes	d__Bacteria;p__Bacteroidota;c__Bacteroidia;o__Bacteroidales;f__UBA932;g__RC9;s__
MAG_1312	SGB_1950	Yes	d__Bacteria;p__Firmicutes_A;c__Clostridia;o__Oscillospirales;f__Oscillospiraceae;g__F23-B02;s__
MAG_1313	SGB_1008	Yes	d__Bacteria;p__Spirochaetota;c__Spirochaetia;o__Treponematales;f__Treponemataceae;g__Treponema_D;s__
MAG_1314	SGB_1625	Yes	d__Bacteria;p__Firmicutes;c__Bacilli;o__Erysipelotrichales;f__Erysipelotrichaceae;g__UBA636;s__
MAG_1315	SGB_2494	No	d__Bacteria;p__Firmicutes;c__Bacilli;o__Lactobacillales;f__Aerococcaceae;g__Aerococcus;s__Aerococcus urinaeequi
MAG_1316	SGB_2253	Yes	d__Bacteria;p__Firmicutes_A;c__Clostridia;o__Oscillospirales;f__Acutalibacteraceae;g__Eubacterium_R;s__
MAG_1317	SGB_2024	Yes	d__Bacteria;p__Firmicutes_A;c__Clostridia;o__Oscillospirales;f__Oscillospiraceae;g__CAG-110;s__
MAG_1318	SGB_1192	Yes	d__Bacteria;p__Cyanobacteria;c__Vampirovibrionia;o__Gastranaerophilales;f__Gastranaerophilaceae;g__;s__
MAG_1319	SGB_171	Yes	d__Bacteria;p__Firmicutes_A;c__Clostridia;o__Lachnospirales;f__Lachnospiraceae;g__;s__
MAG_1320	SGB_2578	Yes	d__Bacteria;p__Firmicutes_A;c__Clostridia;o__Oscillospirales;f__Acutalibacteraceae;g__Ruminococcus_E;s__
MAG_1321	SGB_1126	Yes	d__Bacteria;p__Cyanobacteria;c__Vampirovibrionia;o__Gastranaerophilales;f__Gastranaerophilaceae;g__Zag111;s__
MAG_1322	SGB_178	Yes	d__Bacteria;p__Firmicutes_A;c__Clostridia;o__Lachnospirales;f__Lachnospiraceae;g__;s__
MAG_1323	SGB_1350	Yes	d__Bacteria;p__Actinobacteriota;c__Coriobacteriia;o__Coriobacteriales;f__;g__;s__
MAG_1324	SGB_1358	Yes	d__Bacteria;p__Firmicutes_A;c__Clostridia;o__TANB77;f__CAG-508;g__;s__
MAG_1325	SGB_1148	Yes	d__Bacteria;p__Cyanobacteria;c__Vampirovibrionia;o__Gastranaerophilales;f__Gastranaerophilaceae;g__CAG-196;s__
MAG_1326	SGB_1943	Yes	d__Bacteria;p__Firmicutes_A;c__Clostridia;o__Oscillospirales;f__Oscillospiraceae;g__F23-B02;s__
MAG_1327	SGB_1123	Yes	d__Bacteria;p__Cyanobacteria;c__Vampirovibrionia;o__Gastranaerophilales;f__Gastranaerophilaceae;g__Gastranaerophilus;s__
MAG_1328	SGB_681	Yes	d__Bacteria;p__Bacteroidota;c__Bacteroidia;o__Bacteroidales;f__UBA932;g__RC9;s__
MAG_1329	SGB_2007	Yes	d__Bacteria;p__Firmicutes_A;c__Clostridia;o__Oscillospirales;f__Oscillospiraceae;g__CAG-110;s__
MAG_1330	SGB_2551	Yes	d__Bacteria;p__Firmicutes_A;c__Clostridia;o__Oscillospirales;f__Acutalibacteraceae;g__CAG-180;s__
MAG_1331	SGB_563	Yes	d__Bacteria;p__Proteobacteria;c__Alphaproteobacteria;o__Rs-D84;f__Rs-D84;g__Rs-D84;s__
MAG_1332	SGB_2428	Yes	d__Bacteria;p__Firmicutes_A;c__Clostridia;o__Oscillospirales;f__Acutalibacteraceae;g__UBA737;s__
MAG_1333	SGB_2509	Yes	d__Bacteria;p__Firmicutes_A;c__Clostridia;o__Oscillospirales;f__Acutalibacteraceae;g__CAG-177;s__
MAG_1334	SGB_2155	Yes	d__Bacteria;p__Firmicutes_A;c__Clostridia;o__Oscillospirales;f__Oscillospiraceae;g__ER4;s__
MAG_1335	SGB_2596	Yes	d__Bacteria;p__Firmicutes_A;c__Clostridia;o__Oscillospirales;f__Acutalibacteraceae;g__Eubacterium_R;s__
MAG_1336	SGB_2512	Yes	d__Bacteria;p__Firmicutes_A;c__Clostridia;o__Oscillospirales;f__Acutalibacteraceae;g__CAG-488;s__
MAG_1337	SGB_1626	Yes	d__Bacteria;p__Firmicutes;c__Bacilli;o__Erysipelotrichales;f__Erysipelotrichaceae;g__UBA636;s__
MAG_1338	SGB_569	No	d__Bacteria;p__Verrucomicrobiota_A;c__Chlamydiia;o__Chlamydiales;f__Chlamydiaceae;g__Chlamydia;s__Chlamydia suis
MAG_1339	SGB_2582	Yes	d__Bacteria;p__Firmicutes_A;c__Clostridia;o__Oscillospirales;f__Acutalibacteraceae;g__Ruminococcus_E;s__
MAG_1340	SGB_968	Yes	d__Bacteria;p__Firmicutes_A;c__Clostridia;o__Christensenellales;f__CAG-138;g__;s__
MAG_1341	SGB_920	Yes	d__Bacteria;p__Firmicutes_A;c__Clostridia;o__Christensenellales;f__CAG-138;g__PeH17;s__
MAG_1342	SGB_1502	Yes	d__Bacteria;p__Firmicutes;c__Bacilli;o__RF39;f__CAG-611;g__CAG-710;s__
MAG_1343	SGB_1361	Yes	d__Bacteria;p__Actinobacteriota;c__Coriobacteriia;o__Coriobacteriales;f__QAMH01;g__;s__
MAG_1344	SGB_2604	Yes	d__Bacteria;p__Firmicutes_A;c__Clostridia;o__Oscillospirales;f__Acutalibacteraceae;g__Eubacterium_R;s__
MAG_1345	SGB_566	Yes	d__Bacteria;p__Proteobacteria;c__Alphaproteobacteria;o__Rs-D84;f__Rs-D84;g__Rs-D84;s__
MAG_1346	SGB_1533	Yes	d__Bacteria;p__Firmicutes;c__Bacilli;o__RF39;f__CAG-822;g__UBA5026;s__
MAG_1347	SGB_828	Yes	d__Bacteria;p__Firmicutes_A;c__Clostridia;o__Christensenellales;f__CAG-138;g__PeH17;s__
MAG_1348	SGB_85	Yes	d__Bacteria;p__Firmicutes_A;c__Clostridia;o__Peptostreptococcales;f__Anaerovoracaceae;g__Mogibacterium;s__
MAG_1349	SGB_24	Yes	d__Bacteria;p__Firmicutes_A;c__Clostridia;o__Peptostreptococcales;f__Anaerovoracaceae;g__CAG-145;s__
MAG_1350	SGB_681	Yes	d__Bacteria;p__Bacteroidota;c__Bacteroidia;o__Bacteroidales;f__UBA932;g__RC9;s__
MAG_1351	SGB_2542	Yes	d__Bacteria;p__Firmicutes_A;c__Clostridia;o__Oscillospirales;f__Acutalibacteraceae;g__DTU089_A;s__
MAG_1352	SGB_844	Yes	d__Bacteria;p__Bacteroidota;c__Bacteroidia;o__Bacteroidales;f__Muribaculaceae;g__C941;s__
MAG_1353	SGB_1346	Yes	d__Bacteria;p__Firmicutes_A;c__Clostridia;o__TANB77;f__CAG-508;g__CAG-269;s__
MAG_1354	SGB_1911	Yes	d__Bacteria;p__Firmicutes_A;c__Clostridia;o__Christensenellales;f__CAG-74;g__UBA11524;s__
MAG_1355	SGB_2106	Yes	d__Bacteria;p__Firmicutes_A;c__Clostridia;o__Oscillospirales;f__Oscillospiraceae;g__CAG-83;s__
MAG_1356	SGB_1046	Yes	d__Bacteria;p__Spirochaetota;c__Spirochaetia;o__Sphaerochaetales;f__Sphaerochaetaceae;g__UBA5920;s__
MAG_1357	SGB_844	Yes	d__Bacteria;p__Bacteroidota;c__Bacteroidia;o__Bacteroidales;f__Muribaculaceae;g__C941;s__
MAG_1358	SGB_23	Yes	d__Bacteria;p__Firmicutes_A;c__Clostridia;o__Peptostreptococcales;f__Anaerovoracaceae;g__;s__
MAG_1359	SGB_628	No	d__Bacteria;p__Bacteroidota;c__Bacteroidia;o__Bacteroidales;f__Paludibacteraceae;g__RF16;s__
MAG_1360	SGB_907	Yes	d__Bacteria;p__Bacteroidota;c__Bacteroidia;o__Bacteroidales;f__UBA932;g__UBA1232;s__
MAG_1361	SGB_2472	Yes	d__Bacteria;p__Firmicutes_A;c__Clostridia;o__Oscillospirales;f__Ruminococcaceae;g__Ruminiclostridium_E;s__
MAG_1362	SGB_681	Yes	d__Bacteria;p__Bacteroidota;c__Bacteroidia;o__Bacteroidales;f__UBA932;g__RC9;s__
MAG_1363	SGB_29	Yes	d__Bacteria;p__Firmicutes_A;c__Clostridia;o__Peptostreptococcales;f__Anaerovoracaceae;g__;s__
MAG_1364	SGB_1893	Yes	d__Bacteria;p__Firmicutes_A;c__Clostridia;o__Christensenellales;f__CAG-74;g__;s__
MAG_1365	SGB_968	Yes	d__Bacteria;p__Firmicutes_A;c__Clostridia;o__Christensenellales;f__CAG-138;g__;s__
MAG_1366	SGB_1361	Yes	d__Bacteria;p__Actinobacteriota;c__Coriobacteriia;o__Coriobacteriales;f__QAMH01;g__;s__
MAG_1367	SGB_1405	Yes	d__Bacteria;p__Firmicutes;c__Bacilli;o__RF39;f__CAG-611;g__CAG-877;s__
MAG_1368	SGB_2537	Yes	d__Bacteria;p__Firmicutes_A;c__Clostridia;o__Oscillospirales;f__Acutalibacteraceae;g__UBA6857;s__
MAG_1369	SGB_1030	No	d__Bacteria;p__Spirochaetota;c__Spirochaetia;o__Treponematales;f__Treponemataceae;g__Treponema_D;s__Treponema_D porcinum
MAG_1370	SGB_2537	Yes	d__Bacteria;p__Firmicutes_A;c__Clostridia;o__Oscillospirales;f__Acutalibacteraceae;g__UBA6857;s__
MAG_1371	SGB_2596	Yes	d__Bacteria;p__Firmicutes_A;c__Clostridia;o__Oscillospirales;f__Acutalibacteraceae;g__Eubacterium_R;s__
MAG_1372	SGB_177	Yes	d__Bacteria;p__Firmicutes_A;c__Clostridia;o__Lachnospirales;f__Lachnospiraceae;g__;s__
MAG_1373	SGB_2487	Yes	d__Bacteria;p__Firmicutes_A;c__Clostridia;o__Monoglobales;f__UBA1381;g__CAG-41;s__
MAG_1374	SGB_2008	Yes	d__Bacteria;p__Firmicutes_A;c__Clostridia;o__Oscillospirales;f__Oscillospiraceae;g__CAG-110;s__
MAG_1375	SGB_1046	Yes	d__Bacteria;p__Spirochaetota;c__Spirochaetia;o__Sphaerochaetales;f__Sphaerochaetaceae;g__UBA5920;s__
MAG_1376	SGB_1034	Yes	d__Bacteria;p__Spirochaetota;c__Spirochaetia;o__Treponematales;f__Treponemataceae;g__Treponema_D;s__
MAG_1377	SGB_481	No	d__Bacteria;p__Firmicutes_A;c__Clostridia;o__4C28d-15;f__CAG-917;g__CAG-349;s__CAG-349 sp003539515
MAG_1378	SGB_968	Yes	d__Bacteria;p__Firmicutes_A;c__Clostridia;o__Christensenellales;f__CAG-138;g__;s__
MAG_1379	SGB_2008	Yes	d__Bacteria;p__Firmicutes_A;c__Clostridia;o__Oscillospirales;f__Oscillospiraceae;g__CAG-110;s__
MAG_1380	SGB_1030	No	d__Bacteria;p__Spirochaetota;c__Spirochaetia;o__Treponematales;f__Treponemataceae;g__Treponema_D;s__Treponema_D porcinum
MAG_1381	SGB_2496	Yes	d__Bacteria;p__Firmicutes_A;c__Clostridia;o__Christensenellales;f__QALW01;g__;s__
MAG_1382	SGB_1774	Yes	d__Bacteria;p__Firmicutes_A;c__Clostridia;o__Oscillospirales;f__Ruminococcaceae;g__;s__
MAG_1383	SGB_907	Yes	d__Bacteria;p__Bacteroidota;c__Bacteroidia;o__Bacteroidales;f__UBA932;g__UBA1232;s__
MAG_1384	SGB_1307	Yes	d__Bacteria;p__Firmicutes_A;c__Clostridia;o__TANB77;f__CAG-508;g__;s__
MAG_1385	SGB_1039	Yes	d__Bacteria;p__Spirochaetota;c__Spirochaetia;o__Treponematales;f__Treponemataceae;g__Treponema_D;s__
MAG_1386	SGB_1361	Yes	d__Bacteria;p__Actinobacteriota;c__Coriobacteriia;o__Coriobacteriales;f__QAMH01;g__;s__
MAG_1387	SGB_797	No	d__Bacteria;p__Bacteroidota;c__Bacteroidia;o__Bacteroidales;f__Bacteroidaceae;g__UBA4334;s__UBA4334 sp900316975
MAG_1388	SGB_2099	Yes	d__Bacteria;p__Firmicutes_A;c__Clostridia;o__Oscillospirales;f__Oscillospiraceae;g__CAG-83;s__
MAG_1389	SGB_968	Yes	d__Bacteria;p__Firmicutes_A;c__Clostridia;o__Christensenellales;f__CAG-138;g__;s__
MAG_1390	SGB_1756	Yes	d__Bacteria;p__Verrucomicrobiota;c__Kiritimatiellae;o__RFP12;f__UBA1067;g__UBA1067;s__
MAG_1391	SGB_523	Yes	d__Bacteria;p__Verrucomicrobiota;c__Verrucomicrobiae;o__Verrucomicrobiales;f__Akkermansiaceae;g__Akkermansia;s__
MAG_1392	SGB_885	Yes	d__Bacteria;p__Firmicutes_A;c__Clostridia;o__Oscillospirales;f__Acutalibacteraceae;g__;s__
MAG_1393	SGB_907	Yes	d__Bacteria;p__Bacteroidota;c__Bacteroidia;o__Bacteroidales;f__UBA932;g__UBA1232;s__
MAG_1394	SGB_2643	Yes	d__Bacteria;p__Firmicutes_A;c__Clostridia;o__Oscillospirales;f__CAG-272;g__;s__
MAG_1395	SGB_1871	Yes	d__Bacteria;p__Firmicutes_A;c__Clostridia;o__Christensenellales;f__CAG-74;g__;s__
MAG_1396	SGB_1299	Yes	d__Bacteria;p__Firmicutes_A;c__Clostridia;o__TANB77;f__CAG-508;g__CAG-492;s__
MAG_1397	SGB_2076	Yes	d__Bacteria;p__Firmicutes_A;c__Clostridia;o__Oscillospirales;f__Oscillospiraceae;g__CAG-110;s__
MAG_1398	SGB_1361	Yes	d__Bacteria;p__Actinobacteriota;c__Coriobacteriia;o__Coriobacteriales;f__QAMH01;g__;s__
MAG_1399	SGB_2537	Yes	d__Bacteria;p__Firmicutes_A;c__Clostridia;o__Oscillospirales;f__Acutalibacteraceae;g__UBA6857;s__
MAG_1400	SGB_1515	Yes	d__Bacteria;p__Firmicutes;c__Bacilli;o__RF39;f__CAG-433;g__RUG630;s__
MAG_1401	SGB_1774	Yes	d__Bacteria;p__Firmicutes_A;c__Clostridia;o__Oscillospirales;f__Ruminococcaceae;g__;s__
MAG_1402	SGB_516	No	d__Bacteria;p__Fibrobacterota;c__Fibrobacteria;o__Fibrobacterales;f__Fibrobacteraceae;g__Fibrobacter;s__Fibrobacter sp900142475
MAG_1403	SGB_1391	Yes	d__Bacteria;p__Firmicutes_A;c__Clostridia;o__TANB77;f__CAG-465;g__;s__
MAG_1404	SGB_2134	Yes	d__Bacteria;p__Firmicutes_A;c__Clostridia;o__Oscillospirales;f__Oscillospiraceae;g__Ruminiclostridium_C;s__
MAG_1405	SGB_1467	No	d__Bacteria;p__Firmicutes;c__Bacilli;o__RF39;f__CAG-302;g__CAG-302;s__CAG-302 sp001916775
MAG_1406	SGB_1695	No	d__Bacteria;p__Firmicutes;c__Bacilli;o__Lactobacillales;f__Lactobacillaceae;g__Lactobacillus_H;s__Lactobacillus_H mucosae
MAG_1407	SGB_1359	Yes	d__Bacteria;p__Firmicutes_A;c__Clostridia;o__TANB77;f__CAG-508;g__;s__
MAG_1408	SGB_2455	Yes	d__Bacteria;p__Firmicutes_A;c__Clostridia;o__Oscillospirales;f__Ruminococcaceae;g__CAG-115;s__
MAG_1409	SGB_358	Yes	d__Bacteria;p__Firmicutes_A;c__Clostridia;o__Oscillospirales;f__Acutalibacteraceae;g__UBA1227;s__
MAG_1410	SGB_1030	No	d__Bacteria;p__Spirochaetota;c__Spirochaetia;o__Treponematales;f__Treponemataceae;g__Treponema_D;s__Treponema_D porcinum
MAG_1411	SGB_1752	Yes	d__Bacteria;p__Verrucomicrobiota;c__Kiritimatiellae;o__RFP12;f__UBA1067;g__UBA1067;s__
MAG_1412	SGB_938	Yes	d__Bacteria;p__Campylobacterota;c__Campylobacteria;o__Campylobacterales;f__Campylobacteraceae;g__Campylobacter;s__
MAG_1413	SGB_2537	Yes	d__Bacteria;p__Firmicutes_A;c__Clostridia;o__Oscillospirales;f__Acutalibacteraceae;g__UBA6857;s__
MAG_1414	SGB_1090	Yes	d__Bacteria;p__Firmicutes_A;c__Clostridia;o__Oscillospirales;f__Acutalibacteraceae;g__;s__
MAG_1415	SGB_2510	No	d__Bacteria;p__Firmicutes_A;c__Clostridia;o__Oscillospirales;f__Acutalibacteraceae;g__CAG-177;s__CAG-177 sp003514385
MAG_1416	SGB_2134	Yes	d__Bacteria;p__Firmicutes_A;c__Clostridia;o__Oscillospirales;f__Oscillospiraceae;g__Ruminiclostridium_C;s__
MAG_1417	SGB_2450	Yes	d__Bacteria;p__Firmicutes_A;c__Clostridia;o__Oscillospirales;f__Ruminococcaceae;g__CAG-115;s__
MAG_1418	SGB_2596	Yes	d__Bacteria;p__Firmicutes_A;c__Clostridia;o__Oscillospirales;f__Acutalibacteraceae;g__Eubacterium_R;s__
MAG_1419	SGB_1083	Yes	d__Bacteria;p__Firmicutes_A;c__Clostridia;o__Oscillospirales;f__Acutalibacteraceae;g__UBA3753;s__
MAG_1420	SGB_907	Yes	d__Bacteria;p__Bacteroidota;c__Bacteroidia;o__Bacteroidales;f__UBA932;g__UBA1232;s__
MAG_1421	SGB_1139	Yes	d__Bacteria;p__Cyanobacteria;c__Vampirovibrionia;o__Gastranaerophilales;f__Gastranaerophilaceae;g__CAG-196;s__
MAG_1422	SGB_1361	Yes	d__Bacteria;p__Actinobacteriota;c__Coriobacteriia;o__Coriobacteriales;f__QAMH01;g__;s__
MAG_1423	SGB_1085	Yes	d__Bacteria;p__Firmicutes_A;c__Clostridia;o__Christensenellales;f__;g__;s__
MAG_1424	SGB_968	Yes	d__Bacteria;p__Firmicutes_A;c__Clostridia;o__Christensenellales;f__CAG-138;g__;s__
MAG_1425	SGB_1198	Yes	d__Bacteria;p__Actinobacteriota;c__Coriobacteriia;o__Coriobacteriales;f__Eggerthellaceae;g__;s__
MAG_1426	SGB_566	Yes	d__Bacteria;p__Proteobacteria;c__Alphaproteobacteria;o__Rs-D84;f__Rs-D84;g__Rs-D84;s__
MAG_1427	SGB_2450	Yes	d__Bacteria;p__Firmicutes_A;c__Clostridia;o__Oscillospirales;f__Ruminococcaceae;g__CAG-115;s__
MAG_1428	SGB_920	Yes	d__Bacteria;p__Firmicutes_A;c__Clostridia;o__Christensenellales;f__CAG-138;g__PeH17;s__
MAG_1429	SGB_2512	Yes	d__Bacteria;p__Firmicutes_A;c__Clostridia;o__Oscillospirales;f__Acutalibacteraceae;g__CAG-488;s__
MAG_1430	SGB_2510	No	d__Bacteria;p__Firmicutes_A;c__Clostridia;o__Oscillospirales;f__Acutalibacteraceae;g__CAG-177;s__CAG-177 sp003514385
MAG_1431	SGB_1475	Yes	d__Bacteria;p__Firmicutes;c__Bacilli;o__RF39;f__CAG-302;g__CAG-762;s__
MAG_1432	SGB_1198	Yes	d__Bacteria;p__Actinobacteriota;c__Coriobacteriia;o__Coriobacteriales;f__Eggerthellaceae;g__;s__
MAG_1433	SGB_2578	Yes	d__Bacteria;p__Firmicutes_A;c__Clostridia;o__Oscillospirales;f__Acutalibacteraceae;g__Ruminococcus_E;s__
MAG_1434	SGB_1191	Yes	d__Bacteria;p__Cyanobacteria;c__Vampirovibrionia;o__Gastranaerophilales;f__Gastranaerophilaceae;g__;s__
MAG_1435	SGB_1030	No	d__Bacteria;p__Spirochaetota;c__Spirochaetia;o__Treponematales;f__Treponemataceae;g__Treponema_D;s__Treponema_D porcinum
MAG_1436	SGB_2475	Yes	d__Bacteria;p__Firmicutes_A;c__Clostridia;o__Oscillospirales;f__Ruminococcaceae;g__Ruminiclostridium_E;s__
MAG_1437	SGB_2494	No	d__Bacteria;p__Firmicutes;c__Bacilli;o__Lactobacillales;f__Aerococcaceae;g__Aerococcus;s__Aerococcus urinaeequi
MAG_1438	SGB_2464	Yes	d__Bacteria;p__Firmicutes_A;c__Clostridia;o__Oscillospirales;f__Ruminococcaceae;g__Ruminiclostridium_E;s__
MAG_1439	SGB_1085	Yes	d__Bacteria;p__Firmicutes_A;c__Clostridia;o__Christensenellales;f__CAG-138;g__;s__
MAG_1440	SGB_1046	Yes	d__Bacteria;p__Spirochaetota;c__Spirochaetia;o__Sphaerochaetales;f__Sphaerochaetaceae;g__UBA5920;s__
MAG_1441	SGB_2510	No	d__Bacteria;p__Firmicutes_A;c__Clostridia;o__Oscillospirales;f__Acutalibacteraceae;g__CAG-177;s__CAG-177 sp003514385
MAG_1442	SGB_2450	Yes	d__Bacteria;p__Firmicutes_A;c__Clostridia;o__Oscillospirales;f__Ruminococcaceae;g__CAG-115;s__
MAG_1443	SGB_195	Yes	d__Bacteria;p__Firmicutes_A;c__Clostridia;o__Lachnospirales;f__Lachnospiraceae;g__;s__
MAG_1444	SGB_632	Yes	d__Bacteria;p__Firmicutes_A;c__Clostridia;o__Oscillospirales;f__Acutalibacteraceae;g__Ruminococcus_E;s__
MAG_1445	SGB_1946	No	d__Bacteria;p__Firmicutes_A;c__Clostridia;o__Oscillospirales;f__Oscillospiraceae;g__F23-B02;s__F23-B02 sp000431075
MAG_1446	SGB_1205	Yes	d__Bacteria;p__Cyanobacteria;c__Vampirovibrionia;o__Gastranaerophilales;f__Gastranaerophilaceae;g__RUG841;s__
MAG_1447	SGB_2428	Yes	d__Bacteria;p__Firmicutes_A;c__Clostridia;o__Oscillospirales;f__Acutalibacteraceae;g__UBA737;s__
MAG_1448	SGB_1542	Yes	d__Bacteria;p__Firmicutes;c__Bacilli;o__RF39;f__CAG-611;g__CAG-710;s__
MAG_1449	SGB_2151	Yes	d__Bacteria;p__Firmicutes_A;c__Clostridia;o__Oscillospirales;f__Oscillospiraceae;g__CAG-103;s__
MAG_1450	SGB_2578	Yes	d__Bacteria;p__Firmicutes_A;c__Clostridia;o__Oscillospirales;f__Acutalibacteraceae;g__Ruminococcus_E;s__
MAG_1451	SGB_2450	Yes	d__Bacteria;p__Firmicutes_A;c__Clostridia;o__Oscillospirales;f__Ruminococcaceae;g__CAG-115;s__
MAG_1452	SGB_566	Yes	d__Bacteria;p__Proteobacteria;c__Alphaproteobacteria;o__Rs-D84;f__Rs-D84;g__Rs-D84;s__
MAG_1453	SGB_2440	Yes	d__Bacteria;p__Firmicutes_A;c__Clostridia;o__Monoglobales;f__Monoglobaceae;g__;s__
MAG_1454	SGB_2448	Yes	d__Bacteria;p__Firmicutes_A;c__Clostridia;o__Oscillospirales;f__Ruminococcaceae;g__CAG-115;s__
MAG_1455	SGB_968	Yes	d__Bacteria;p__Firmicutes_A;c__Clostridia;o__Christensenellales;f__CAG-138;g__;s__
MAG_1456	SGB_2537	Yes	d__Bacteria;p__Firmicutes_A;c__Clostridia;o__Oscillospirales;f__Acutalibacteraceae;g__UBA6857;s__
MAG_1457	SGB_2076	Yes	d__Bacteria;p__Firmicutes_A;c__Clostridia;o__Oscillospirales;f__Oscillospiraceae;g__CAG-110;s__
MAG_1458	SGB_2487	Yes	d__Bacteria;p__Firmicutes_A;c__Clostridia;o__Monoglobales;f__UBA1381;g__CAG-41;s__
MAG_1459	SGB_828	Yes	d__Bacteria;p__Firmicutes_A;c__Clostridia;o__Christensenellales;f__CAG-138;g__PeH17;s__
MAG_1460	SGB_2508	Yes	d__Bacteria;p__Firmicutes_A;c__Clostridia;o__Oscillospirales;f__Acutalibacteraceae;g__CAG-177;s__
MAG_1461	SGB_2515	Yes	d__Bacteria;p__Firmicutes_A;c__Clostridia;o__Oscillospirales;f__Acutalibacteraceae;g__CAG-177;s__
MAG_1462	SGB_1085	Yes	d__Bacteria;p__Firmicutes_A;c__Clostridia;o__Christensenellales;f__;g__;s__
MAG_1463	SGB_2596	Yes	d__Bacteria;p__Firmicutes_A;c__Clostridia;o__Oscillospirales;f__Acutalibacteraceae;g__Eubacterium_R;s__
MAG_1464	SGB_2476	Yes	d__Bacteria;p__Firmicutes_A;c__Clostridia;o__Oscillospirales;f__Ruminococcaceae;g__Ruminiclostridium_E;s__
MAG_1465	SGB_2142	Yes	d__Bacteria;p__Firmicutes_A;c__Clostridia;o__Oscillospirales;f__Oscillospiraceae;g__UBA9475;s__
MAG_1466	SGB_489	Yes	d__Bacteria;p__Firmicutes_A;c__Clostridia;o__4C28d-15;f__CAG-314;g__;s__
MAG_1467	SGB_1361	Yes	d__Bacteria;p__Actinobacteriota;c__Coriobacteriia;o__Coriobacteriales;f__QAMH01;g__;s__
MAG_1468	SGB_1774	Yes	d__Bacteria;p__Firmicutes_A;c__Clostridia;o__Oscillospirales;f__Ruminococcaceae;g__;s__
MAG_1469	SGB_927	Yes	d__Bacteria;p__Bacteroidota;c__Bacteroidia;o__Bacteroidales;f__P3;g__UBA3388;s__
MAG_1470	SGB_920	Yes	d__Bacteria;p__Firmicutes_A;c__Clostridia;o__Christensenellales;f__CAG-138;g__PeH17;s__
MAG_1471	SGB_1998	Yes	d__Bacteria;p__Firmicutes_A;c__Clostridia;o__Oscillospirales;f__Ruminococcaceae;g__Angelakisella;s__
MAG_1472	SGB_1913	Yes	d__Bacteria;p__Firmicutes_A;c__Clostridia;o__Christensenellales;f__CAG-74;g__UBA11524;s__
MAG_1473	SGB_697	Yes	d__Bacteria;p__Bacteroidota;c__Bacteroidia;o__Bacteroidales;f__F082;g__F082;s__
MAG_1474	SGB_1535	Yes	d__Bacteria;p__Firmicutes;c__Bacilli;o__RF39;f__CAG-822;g__UBA3631;s__
MAG_1475	SGB_1107	Yes	d__Bacteria;p__Firmicutes_A;c__Clostridia;o__Oscillospirales;f__Ruminococcaceae;g__;s__
MAG_1476	SGB_1030	No	d__Bacteria;p__Spirochaetota;c__Spirochaetia;o__Treponematales;f__Treponemataceae;g__Treponema_D;s__Treponema_D porcinum
MAG_1477	SGB_1490	Yes	d__Bacteria;p__Firmicutes;c__Bacilli;o__RF39;f__CAG-302;g__;s__
MAG_1478	SGB_134	Yes	d__Bacteria;p__Firmicutes_A;c__Clostridia;o__Lachnospirales;f__Lachnospiraceae;g__Lachnospira;s__
MAG_1479	SGB_1513	Yes	d__Bacteria;p__Firmicutes;c__Bacilli;o__RF39;f__CAG-433;g__CAG-433;s__
MAG_1480	SGB_1946	No	d__Bacteria;p__Firmicutes_A;c__Clostridia;o__Oscillospirales;f__Oscillospiraceae;g__F23-B02;s__F23-B02 sp000431075
MAG_1481	SGB_1037	Yes	d__Bacteria;p__Spirochaetota;c__Spirochaetia;o__Treponematales;f__Treponemataceae;g__Treponema_D;s__
MAG_1482	SGB_1559	No	d__Bacteria;p__Firmicutes;c__Bacilli;o__RF39;f__CAG-433;g__CAG-594;s__CAG-594 sp000434835
MAG_1483	SGB_1263	Yes	d__Bacteria;p__Firmicutes_A;c__Clostridia;o__Clostridiales;f__Clostridiaceae;g__Clostridium_P;s__
MAG_1484	SGB_628	No	d__Bacteria;p__Bacteroidota;c__Bacteroidia;o__Bacteroidales;f__Paludibacteraceae;g__RF16;s__
MAG_1485	SGB_2202	Yes	d__Bacteria;p__Firmicutes_A;c__Clostridia;o__Oscillospirales;f__CAG-272;g__;s__
MAG_1486	SGB_1361	Yes	d__Bacteria;p__Actinobacteriota;c__Coriobacteriia;o__Coriobacteriales;f__QAMH01;g__;s__
MAG_1487	SGB_917	Yes	d__Bacteria;p__Bacteroidota;c__Bacteroidia;o__Bacteroidales;f__Paludibacteraceae;g__;s__
MAG_1488	SGB_2307	Yes	d__Bacteria;p__Firmicutes_A;c__Clostridia;o__Oscillospirales;f__Ruminococcaceae;g__;s__
MAG_1489	SGB_844	Yes	d__Bacteria;p__Bacteroidota;c__Bacteroidia;o__Bacteroidales;f__Muribaculaceae;g__C941;s__
MAG_1490	SGB_2537	Yes	d__Bacteria;p__Firmicutes_A;c__Clostridia;o__Oscillospirales;f__Acutalibacteraceae;g__UBA6857;s__
MAG_1491	SGB_666	Yes	d__Bacteria;p__Bacteroidota;c__Bacteroidia;o__Bacteroidales;f__UBA932;g__RC9;s__
MAG_1492	SGB_2636	Yes	d__Bacteria;p__Firmicutes_A;c__Clostridia;o__Oscillospirales;f__Ruminococcaceae;g__;s__
MAG_1493	SGB_524	Yes	d__Bacteria;p__Myxococcota;c__Bradimonadia;o__Bradymonadales;f__UBA4248;g__UBA4248;s__
MAG_1494	SGB_2472	Yes	d__Bacteria;p__Firmicutes_A;c__Clostridia;o__Oscillospirales;f__Ruminococcaceae;g__Ruminiclostridium_E;s__
MAG_1495	SGB_867	Yes	d__Bacteria;p__Bacteroidota;c__Bacteroidia;o__Bacteroidales;f__Bacteroidaceae;g__Bacteroides;s__
MAG_1496	SGB_1024	Yes	d__Bacteria;p__Firmicutes_A;c__Clostridia;o__Christensenellales;f__CAG-74;g__;s__
MAG_1497	SGB_2301	Yes	d__Bacteria;p__Firmicutes_A;c__Clostridia;o__Oscillospirales;f__Ruminococcaceae;g__CAG-353;s__
MAG_1498	SGB_1588	Yes	d__Bacteria;p__Firmicutes_A;c__Clostridia;o__Peptostreptococcales;f__Anaerovoracaceae;g__UBA1739;s__
MAG_1499	SGB_907	Yes	d__Bacteria;p__Bacteroidota;c__Bacteroidia;o__Bacteroidales;f__UBA932;g__UBA1232;s__
MAG_1500	SGB_1998	Yes	d__Bacteria;p__Firmicutes_A;c__Clostridia;o__Oscillospirales;f__Ruminococcaceae;g__Angelakisella;s__
MAG_1501	SGB_248	Yes	d__Bacteria;p__Firmicutes_A;c__Clostridia;o__Lachnospirales;f__Lachnospiraceae;g__;s__
MAG_1502	SGB_1913	Yes	d__Bacteria;p__Firmicutes_A;c__Clostridia;o__Christensenellales;f__CAG-74;g__UBA11524;s__
MAG_1503	SGB_1827	Yes	d__Bacteria;p__Firmicutes_A;c__Clostridia;o__Oscillospirales;f__QAMX01;g__;s__
MAG_1504	SGB_1610	Yes	d__Bacteria;p__Firmicutes;c__Bacilli;o__Erysipelotrichales;f__Erysipelotrichaceae;g__UBA1783;s__
MAG_1505	SGB_710	Yes	d__Bacteria;p__Bacteroidota;c__Bacteroidia;o__Bacteroidales;f__UBA3663;g__UBA3663;s__
MAG_1506	SGB_1013	Yes	d__Bacteria;p__Firmicutes_A;c__Clostridia;o__Christensenellales;f__CAG-138;g__UBA1685;s__
MAG_1507	SGB_2066	Yes	d__Bacteria;p__Firmicutes_A;c__Clostridia;o__Oscillospirales;f__Oscillospiraceae;g__CAG-110;s__
MAG_1508	SGB_328	Yes	d__Bacteria;p__Bacteroidota;c__Bacteroidia;o__Bacteroidales;f__Bacteroidaceae;g__Prevotella;s__
MAG_1509	SGB_2591	Yes	d__Bacteria;p__Firmicutes_A;c__Clostridia;o__Oscillospirales;f__Acutalibacteraceae;g__Eubacterium_R;s__
MAG_1510	SGB_1127	Yes	d__Bacteria;p__Cyanobacteria;c__Vampirovibrionia;o__Gastranaerophilales;f__Gastranaerophilaceae;g__Zag111;s__
MAG_1511	SGB_1089	Yes	d__Bacteria;p__Firmicutes_A;c__Clostridia;o__Oscillospirales;f__Acutalibacteraceae;g__;s__
MAG_1512	SGB_2362	No	d__Bacteria;p__Proteobacteria;c__Gammaproteobacteria;o__Pseudomonadales;f__Pseudomonadaceae;g__Pseudomonas_E;s__Pseudomonas_E lundensis
MAG_1513	SGB_1730	No	d__Bacteria;p__Firmicutes;c__Bacilli;o__Lactobacillales;f__Carnobacteriaceae;g__Carnobacterium_A;s__Carnobacterium_A inhibens
MAG_1514	SGB_2476	Yes	d__Bacteria;p__Firmicutes_A;c__Clostridia;o__Oscillospirales;f__Ruminococcaceae;g__Ruminiclostridium_E;s__
MAG_1515	SGB_1478	Yes	d__Bacteria;p__Firmicutes;c__Bacilli;o__RF39;f__CAG-302;g__RUG705;s__
MAG_1516	SGB_2584	Yes	d__Bacteria;p__Firmicutes_A;c__Clostridia;o__Oscillospirales;f__Acutalibacteraceae;g__Ruminococcus_E;s__
MAG_1517	SGB_1137	Yes	d__Bacteria;p__Cyanobacteria;c__Vampirovibrionia;o__Gastranaerophilales;f__Gastranaerophilaceae;g__CAG-196;s__
MAG_1518	SGB_1507	Yes	d__Bacteria;p__Firmicutes;c__Bacilli;o__RF39;f__CAG-611;g__;s__
MAG_1519	SGB_1409	Yes	d__Bacteria;p__Firmicutes;c__Bacilli;o__RF39;f__CAG-611;g__CAG-877;s__
MAG_1520	SGB_1524	Yes	d__Bacteria;p__Firmicutes;c__Bacilli;o__RF39;f__CAG-822;g__UBA5578;s__
MAG_1521	SGB_1411	Yes	d__Bacteria;p__Firmicutes;c__Bacilli;o__RF39;f__CAG-611;g__;s__
MAG_1522	SGB_2025	Yes	d__Bacteria;p__Firmicutes_A;c__Clostridia;o__Oscillospirales;f__Oscillospiraceae;g__CAG-110;s__
MAG_1523	SGB_1905	Yes	d__Bacteria;p__Firmicutes_A;c__Clostridia;o__Christensenellales;f__CAG-74;g__;s__
MAG_1524	SGB_2596	Yes	d__Bacteria;p__Firmicutes_A;c__Clostridia;o__Oscillospirales;f__Acutalibacteraceae;g__Eubacterium_R;s__
MAG_1525	SGB_1626	Yes	d__Bacteria;p__Firmicutes;c__Bacilli;o__Erysipelotrichales;f__Erysipelotrichaceae;g__UBA636;s__
MAG_1526	SGB_593	Yes	d__Bacteria;p__Patescibacteria;c__Saccharimonadia;o__Saccharimonadales;f__Saccharimonadaceae;g__;s__
MAG_1527	SGB_963	Yes	d__Bacteria;p__Firmicutes_A;c__Clostridia;o__Oscillospirales;f__UBA644_A;g__;s__
MAG_1528	SGB_2591	Yes	d__Bacteria;p__Firmicutes_A;c__Clostridia;o__Oscillospirales;f__Acutalibacteraceae;g__Eubacterium_R;s__
MAG_1529	SGB_2588	Yes	d__Bacteria;p__Firmicutes_A;c__Clostridia;o__Oscillospirales;f__Acutalibacteraceae;g__Eubacterium_R;s__
MAG_1530	SGB_2123	Yes	d__Bacteria;p__Firmicutes_A;c__Clostridia;o__Oscillospirales;f__Oscillospiraceae;g__UBA1777;s__
MAG_1531	SGB_2607	Yes	d__Bacteria;p__Firmicutes_A;c__Clostridia;o__Oscillospirales;f__Acutalibacteraceae;g__Eubacterium_R;s__
MAG_1532	SGB_653	Yes	d__Bacteria;p__Bacteroidota;c__Bacteroidia;o__Bacteroidales;f__UBA932;g__;s__
MAG_1533	SGB_2594	No	d__Bacteria;p__Firmicutes_A;c__Clostridia;o__Oscillospirales;f__Acutalibacteraceae;g__Eubacterium_R;s__Eubacterium_R coprostanoligenes
MAG_1534	SGB_90	Yes	d__Bacteria;p__Bacteroidota;c__Bacteroidia;o__Bacteroidales;f__UBA932;g__CAG-831;s__
MAG_1535	SGB_1543	Yes	d__Bacteria;p__Firmicutes;c__Bacilli;o__RF39;f__CAG-822;g__;s__
MAG_1536	SGB_844	Yes	d__Bacteria;p__Bacteroidota;c__Bacteroidia;o__Bacteroidales;f__Muribaculaceae;g__C941;s__
MAG_1537	SGB_2551	Yes	d__Bacteria;p__Firmicutes_A;c__Clostridia;o__Oscillospirales;f__Acutalibacteraceae;g__CAG-180;s__
MAG_1538	SGB_591	Yes	d__Bacteria;p__Patescibacteria;c__Saccharimonadia;o__Saccharimonadales;f__Saccharimonadaceae;g__;s__
MAG_1539	SGB_1175	Yes	d__Bacteria;p__Cyanobacteria;c__Vampirovibrionia;o__Gastranaerophilales;f__Gastranaerophilaceae;g__;s__
MAG_1540	SGB_2596	Yes	d__Bacteria;p__Firmicutes_A;c__Clostridia;o__Oscillospirales;f__Acutalibacteraceae;g__Eubacterium_R;s__
MAG_1541	SGB_592	Yes	d__Bacteria;p__Patescibacteria;c__Saccharimonadia;o__Saccharimonadales;f__Saccharimonadaceae;g__UBA2834;s__
MAG_1542	SGB_1946	No	d__Bacteria;p__Firmicutes_A;c__Clostridia;o__Oscillospirales;f__Oscillospiraceae;g__F23-B02;s__F23-B02 sp000431075
MAG_1543	SGB_1342	Yes	d__Bacteria;p__Firmicutes_A;c__Clostridia;o__TANB77;f__CAG-508;g__CAG-273;s__
MAG_1544	SGB_1435	Yes	d__Bacteria;p__Firmicutes;c__Bacilli;o__RF39;f__CAG-1000;g__CAG-460;s__
MAG_1545	SGB_1626	Yes	d__Bacteria;p__Firmicutes;c__Bacilli;o__Erysipelotrichales;f__Erysipelotrichaceae;g__UBA636;s__
MAG_1546	SGB_1545	Yes	d__Bacteria;p__Firmicutes;c__Bacilli;o__RF39;f__CAG-822;g__UBA3631;s__
MAG_1547	SGB_481	No	d__Bacteria;p__Firmicutes_A;c__Clostridia;o__4C28d-15;f__CAG-917;g__CAG-349;s__CAG-349 sp003539515
MAG_1548	SGB_907	Yes	d__Bacteria;p__Bacteroidota;c__Bacteroidia;o__Bacteroidales;f__UBA932;g__UBA1232;s__
MAG_1549	SGB_1998	Yes	d__Bacteria;p__Firmicutes_A;c__Clostridia;o__Oscillospirales;f__Ruminococcaceae;g__Angelakisella;s__
MAG_1550	SGB_2596	Yes	d__Bacteria;p__Firmicutes_A;c__Clostridia;o__Oscillospirales;f__Acutalibacteraceae;g__Eubacterium_R;s__
MAG_1551	SGB_1756	Yes	d__Bacteria;p__Verrucomicrobiota;c__Kiritimatiellae;o__RFP12;f__UBA1067;g__UBA1067;s__
MAG_1552	SGB_2351	Yes	d__Bacteria;p__Firmicutes_B;c__Dehalobacteriia;o__UBA7702;f__UBA7702;g__UBA7702;s__
MAG_1553	SGB_1198	Yes	d__Bacteria;p__Actinobacteriota;c__Coriobacteriia;o__Coriobacteriales;f__Eggerthellaceae;g__;s__
MAG_1554	SGB_1627	Yes	d__Bacteria;p__Actinobacteriota;c__Actinobacteria;o__Actinomycetales;f__Micrococcaceae;g__Rothia;s__
MAG_1555	SGB_2611	Yes	d__Bacteria;p__Firmicutes_A;c__Clostridia;o__Oscillospirales;f__Acutalibacteraceae;g__Eubacterium_R;s__
MAG_1556	SGB_2371	Yes	d__Bacteria;p__Firmicutes_A;c__Clostridia;o__Oscillospirales;f__Ruminococcaceae;g__Ruminococcus_F;s__
MAG_1557	SGB_1361	Yes	d__Bacteria;p__Actinobacteriota;c__Coriobacteriia;o__Coriobacteriales;f__QAMH01;g__;s__
MAG_1558	SGB_844	Yes	d__Bacteria;p__Bacteroidota;c__Bacteroidia;o__Bacteroidales;f__Muribaculaceae;g__C941;s__
MAG_1559	SGB_2514	Yes	d__Bacteria;p__Firmicutes_A;c__Clostridia;o__Oscillospirales;f__Acutalibacteraceae;g__CAG-177;s__
MAG_1560	SGB_2406	Yes	d__Bacteria;p__Firmicutes_A;c__Clostridia;o__Oscillospirales;f__CAG-272;g__;s__
MAG_1561	SGB_2384	Yes	d__Bacteria;p__Firmicutes_A;c__Clostridia;o__;f__;g__;s__
MAG_1562	SGB_711	Yes	d__Bacteria;p__Bacteroidota;c__Bacteroidia;o__Bacteroidales;f__Bacteroidaceae;g__F0040;s__
MAG_1563	SGB_1900	Yes	d__Bacteria;p__Firmicutes_A;c__Clostridia;o__Christensenellales;f__CAG-74;g__;s__
MAG_1564	SGB_1560	Yes	d__Bacteria;p__Firmicutes;c__Bacilli;o__RF39;f__CAG-433;g__CAG-594;s__
MAG_1565	SGB_2578	Yes	d__Bacteria;p__Firmicutes_A;c__Clostridia;o__Oscillospirales;f__Acutalibacteraceae;g__Ruminococcus_E;s__
MAG_1566	SGB_2581	Yes	d__Bacteria;p__Firmicutes_A;c__Clostridia;o__Oscillospirales;f__Acutalibacteraceae;g__Ruminococcus_E;s__
MAG_1567	SGB_460	No	d__Bacteria;p__Proteobacteria;c__Gammaproteobacteria;o__Enterobacterales;f__Aeromonadaceae;g__Aeromonas;s__Aeromonas schubertii
MAG_1568	SGB_634	Yes	d__Bacteria;p__Bacteroidota;c__Bacteroidia;o__Bacteroidales;f__UBA932;g__RC9;s__
MAG_1569	SGB_709	Yes	d__Bacteria;p__Bacteroidota;c__Bacteroidia;o__Bacteroidales;f__UBA3663;g__;s__
MAG_1570	SGB_178	Yes	d__Bacteria;p__Firmicutes_A;c__Clostridia;o__Lachnospirales;f__Lachnospiraceae;g__;s__
MAG_1571	SGB_1952	Yes	d__Bacteria;p__Proteobacteria;c__Alphaproteobacteria;o__RF32;f__CAG-239;g__CAG-495;s__
MAG_1572	SGB_1626	Yes	d__Bacteria;p__Firmicutes;c__Bacilli;o__Erysipelotrichales;f__Erysipelotrichaceae;g__UBA636;s__
MAG_1573	SGB_1867	Yes	d__Bacteria;p__Firmicutes_A;c__Clostridia;o__Christensenellales;f__CAG-74;g__;s__
MAG_1574	SGB_1046	Yes	d__Bacteria;p__Spirochaetota;c__Spirochaetia;o__Sphaerochaetales;f__Sphaerochaetaceae;g__UBA5920;s__
MAG_1575	SGB_843	Yes	d__Bacteria;p__Bacteroidota;c__Bacteroidia;o__Bacteroidales;f__Muribaculaceae;g__C941;s__
MAG_1576	SGB_2037	Yes	d__Bacteria;p__Proteobacteria;c__Alphaproteobacteria;o__RF32;f__CAG-239;g__CAG-267;s__
MAG_1577	SGB_505	Yes	d__Bacteria;p__Firmicutes_A;c__Clostridia;o__4C28d-15;f__CAG-917;g__CAG-917;s__
MAG_1578	SGB_1361	Yes	d__Bacteria;p__Actinobacteriota;c__Coriobacteriia;o__Coriobacteriales;f__QAMH01;g__;s__
MAG_1579	SGB_1595	Yes	d__Bacteria;p__Firmicutes;c__Bacilli;o__Erysipelotrichales;f__Erysipelotrichaceae;g__Solobacterium;s__
MAG_1580	SGB_2634	Yes	d__Bacteria;p__Firmicutes_A;c__Clostridia;o__Oscillospirales;f__CAG-272;g__;s__
MAG_1581	SGB_2551	Yes	d__Bacteria;p__Firmicutes_A;c__Clostridia;o__Oscillospirales;f__Acutalibacteraceae;g__CAG-180;s__
MAG_1582	SGB_1670	Yes	d__Bacteria;p__Firmicutes_A;c__Clostridia;o__Lachnospirales;f__Lachnospiraceae;g__Tyzzerella;s__
MAG_1583	SGB_2319	Yes	d__Bacteria;p__Firmicutes_A;c__Clostridia;o__Oscillospirales;f__CAG-272;g__;s__
MAG_1584	SGB_449	Yes	d__Bacteria;p__Firmicutes_A;c__Clostridia;o__4C28d-15;f__CAG-727;g__UBA11940;s__
MAG_1585	SGB_1312	Yes	d__Bacteria;p__Firmicutes_A;c__Clostridia;o__TANB77;f__CAG-508;g__CAG-269;s__
MAG_1586	SGB_481	No	d__Bacteria;p__Firmicutes_A;c__Clostridia;o__4C28d-15;f__CAG-917;g__CAG-349;s__CAG-349 sp003539515
MAG_1587	SGB_2513	Yes	d__Bacteria;p__Firmicutes_A;c__Clostridia;o__Oscillospirales;f__Acutalibacteraceae;g__CAG-488;s__
MAG_1588	SGB_2609	Yes	d__Bacteria;p__Firmicutes_A;c__Clostridia;o__Oscillospirales;f__Acutalibacteraceae;g__Eubacterium_R;s__
MAG_1589	SGB_1050	Yes	d__Bacteria;p__Spirochaetota;c__Spirochaetia;o__Sphaerochaetales;f__Sphaerochaetaceae;g__UBA5920;s__
MAG_1590	SGB_1437	Yes	d__Bacteria;p__Firmicutes;c__Bacilli;o__RF39;f__CAG-611;g__RUG591;s__
MAG_1591	SGB_1210	Yes	d__Bacteria;p__Actinobacteriota;c__Coriobacteriia;o__Coriobacteriales;f__Eggerthellaceae;g__;s__
MAG_1592	SGB_1750	Yes	d__Bacteria;p__Verrucomicrobiota;c__Kiritimatiellae;o__RFP12;f__UBA1067;g__UBA1067;s__
MAG_1593	SGB_2517	Yes	d__Bacteria;p__Firmicutes_A;c__Clostridia;o__Oscillospirales;f__CAG-272;g__;s__
MAG_1594	SGB_907	Yes	d__Bacteria;p__Bacteroidota;c__Bacteroidia;o__Bacteroidales;f__UBA932;g__UBA1232;s__
MAG_1595	SGB_1028	Yes	d__Bacteria;p__Spirochaetota;c__Spirochaetia;o__Treponematales;f__Treponemataceae;g__Treponema_D;s__
MAG_1596	SGB_968	Yes	d__Bacteria;p__Firmicutes_A;c__Clostridia;o__Christensenellales;f__CAG-138;g__;s__
MAG_1597	SGB_844	Yes	d__Bacteria;p__Bacteroidota;c__Bacteroidia;o__Bacteroidales;f__Muribaculaceae;g__C941;s__
MAG_1598	SGB_1257	Yes	d__Bacteria;p__Actinobacteriota;c__Coriobacteriia;o__Coriobacteriales;f__Eggerthellaceae;g__;s__
MAG_1599	SGB_98	Yes	d__Bacteria;p__Actinobacteriota;c__Actinobacteria;o__Mycobacteriales;f__Mycobacteriaceae;g__Corynebacterium;s__
MAG_1600	SGB_196	Yes	d__Bacteria;p__Firmicutes_A;c__Clostridia;o__Lachnospirales;f__Lachnospiraceae;g__CAG-45;s__
MAG_1601	SGB_2106	Yes	d__Bacteria;p__Firmicutes_A;c__Clostridia;o__Oscillospirales;f__Oscillospiraceae;g__CAG-83;s__
MAG_1602	SGB_2012	Yes	d__Bacteria;p__Firmicutes_A;c__Clostridia;o__Oscillospirales;f__Oscillospiraceae;g__CAG-110;s__
MAG_1603	SGB_2468	Yes	d__Bacteria;p__Firmicutes_A;c__Clostridia;o__Oscillospirales;f__Ruminococcaceae;g__Ruminiclostridium_E;s__
MAG_1604	SGB_560	Yes	d__Bacteria;p__Proteobacteria;c__Alphaproteobacteria;o__Rs-D84;f__Rs-D84;g__Rs-D84;s__
MAG_1605	SGB_1503	Yes	d__Bacteria;p__Firmicutes;c__Bacilli;o__RF39;f__CAG-611;g__;s__
MAG_1606	SGB_2578	Yes	d__Bacteria;p__Firmicutes_A;c__Clostridia;o__Oscillospirales;f__Acutalibacteraceae;g__Ruminococcus_E;s__
MAG_1607	SGB_522	Yes	d__Bacteria;p__Verrucomicrobiota;c__Verrucomicrobiae;o__Verrucomicrobiales;f__Akkermansiaceae;g__Akkermansia;s__
MAG_1608	SGB_1625	Yes	d__Bacteria;p__Firmicutes;c__Bacilli;o__Erysipelotrichales;f__Erysipelotrichaceae;g__UBA636;s__
MAG_1609	SGB_917	Yes	d__Bacteria;p__Bacteroidota;c__Bacteroidia;o__Bacteroidales;f__Paludibacteraceae;g__;s__
MAG_1610	SGB_2491	Yes	d__Bacteria;p__Firmicutes_A;c__Clostridia;o__Monoglobales;f__UBA1381;g__;s__
MAG_1611	SGB_2567	Yes	d__Bacteria;p__Firmicutes_A;c__Clostridia;o__Oscillospirales;f__Acutalibacteraceae;g__Ruminococcus_E;s__
MAG_1612	SGB_1487	Yes	d__Bacteria;p__Firmicutes;c__Bacilli;o__RF39;f__CAG-822;g__;s__
MAG_1613	SGB_2510	No	d__Bacteria;p__Firmicutes_A;c__Clostridia;o__Oscillospirales;f__Acutalibacteraceae;g__CAG-177;s__CAG-177 sp003514385
MAG_1614	SGB_1198	Yes	d__Bacteria;p__Actinobacteriota;c__Coriobacteriia;o__Coriobacteriales;f__Eggerthellaceae;g__;s__
MAG_1615	SGB_578	No	d__Bacteria;p__Proteobacteria;c__Gammaproteobacteria;o__Pseudomonadales;f__Moraxellaceae;g__Psychrobacter;s__Psychrobacter sp001652315
MAG_1616	SGB_1030	No	d__Bacteria;p__Spirochaetota;c__Spirochaetia;o__Treponematales;f__Treponemataceae;g__Treponema_D;s__Treponema_D porcinum
MAG_1617	SGB_2559	Yes	d__Bacteria;p__Firmicutes_A;c__Clostridia;o__Oscillospirales;f__Acutalibacteraceae;g__;s__
MAG_1618	SGB_1046	Yes	d__Bacteria;p__Spirochaetota;c__Spirochaetia;o__Sphaerochaetales;f__Sphaerochaetaceae;g__UBA5920;s__
MAG_1619	SGB_681	Yes	d__Bacteria;p__Bacteroidota;c__Bacteroidia;o__Bacteroidales;f__UBA932;g__RC9;s__
MAG_1620	SGB_2488	Yes	d__Bacteria;p__Firmicutes_A;c__Clostridia;o__Monoglobales;f__UBA1381;g__CAG-41;s__
MAG_1621	SGB_624	Yes	d__Bacteria;p__Bacteroidota;c__Bacteroidia;o__Bacteroidales;f__Paludibacteraceae;g__RF16;s__
MAG_1622	SGB_1732	No	d__Bacteria;p__Firmicutes;c__Bacilli;o__Lactobacillales;f__Carnobacteriaceae;g__Carnobacterium_A;s__Carnobacterium_A jeotgali
MAG_1623	SGB_1720	Yes	d__Bacteria;p__Firmicutes;c__Bacilli;o__Lactobacillales;f__Aerococcaceae;g__Aerococcus;s__
MAG_1624	SGB_1393	Yes	d__Bacteria;p__Firmicutes_A;c__Clostridia;o__TANB77;f__CAG-465;g__CAG-465;s__
MAG_1625	SGB_2237	Yes	d__Bacteria;p__Firmicutes_A;c__Clostridia;o__Oscillospirales;f__Ruminococcaceae;g__;s__
MAG_1626	SGB_573	Yes	d__Bacteria;p__Proteobacteria;c__Gammaproteobacteria;o__Pseudomonadales;f__Moraxellaceae;g__Acinetobacter;s__
MAG_1627	SGB_90	Yes	d__Bacteria;p__Bacteroidota;c__Bacteroidia;o__Bacteroidales;f__UBA932;g__CAG-831;s__
MAG_1628	SGB_2103	Yes	d__Bacteria;p__Firmicutes_A;c__Clostridia;o__Oscillospirales;f__Oscillospiraceae;g__CAG-83;s__
MAG_1629	SGB_1577	Yes	d__Bacteria;p__Firmicutes_A;c__Clostridia;o__Peptostreptococcales;f__Peptostreptococcaceae;g__Intestinibacter;s__
MAG_1630	SGB_1989	Yes	d__Bacteria;p__Firmicutes_A;c__Clostridia;o__Oscillospirales;f__Ruminococcaceae;g__Gemmiger;s__
MAG_1631	SGB_592	Yes	d__Bacteria;p__Patescibacteria;c__Saccharimonadia;o__Saccharimonadales;f__Saccharimonadaceae;g__;s__
MAG_1632	SGB_844	Yes	d__Bacteria;p__Bacteroidota;c__Bacteroidia;o__Bacteroidales;f__Muribaculaceae;g__C941;s__
MAG_1633	SGB_2201	Yes	d__Bacteria;p__Bacteroidota;c__Bacteroidia;o__Bacteroidales;f__Marinilabiliaceae;g__;s__
MAG_1634	SGB_230	Yes	d__Bacteria;p__Firmicutes_A;c__Clostridia;o__Lachnospirales;f__Lachnospiraceae;g__Acetatifactor;s__
MAG_1635	SGB_2502	Yes	d__Bacteria;p__Firmicutes_A;c__Clostridia;o__Monoglobales;f__;g__;s__
MAG_1636	SGB_700	Yes	d__Bacteria;p__Bacteroidota;c__Bacteroidia;o__Bacteroidales;f__Marinilabiliaceae;g__;s__
MAG_1637	SGB_2241	Yes	d__Bacteria;p__Firmicutes_A;c__Clostridia;o__Oscillospirales;f__Ruminococcaceae;g__HUN007;s__
MAG_1638	SGB_90	Yes	d__Bacteria;p__Bacteroidota;c__Bacteroidia;o__Bacteroidales;f__UBA932;g__CAG-831;s__
MAG_1639	SGB_1439	Yes	d__Bacteria;p__Firmicutes;c__Bacilli;o__RF39;f__CAG-1000;g__;s__
MAG_1640	SGB_1756	Yes	d__Bacteria;p__Verrucomicrobiota;c__Kiritimatiellae;o__RFP12;f__UBA1067;g__UBA1067;s__
MAG_1641	SGB_2214	Yes	d__Bacteria;p__Firmicutes_A;c__Clostridia;o__Oscillospirales;f__CAG-272;g__;s__
MAG_1642	SGB_552	Yes	d__Bacteria;p__Planctomycetota;c__Planctomycetes;o__Pirellulales;f__Thermoguttaceae;g__;s__
MAG_1643	SGB_2101	No	d__Bacteria;p__Firmicutes_A;c__Clostridia;o__Oscillospirales;f__Oscillospiraceae;g__CAG-83;s__CAG-83 sp003487665
MAG_1644	SGB_1998	Yes	d__Bacteria;p__Firmicutes_A;c__Clostridia;o__Oscillospirales;f__Ruminococcaceae;g__Angelakisella;s__
MAG_1645	SGB_2588	Yes	d__Bacteria;p__Firmicutes_A;c__Clostridia;o__Oscillospirales;f__Acutalibacteraceae;g__Eubacterium_R;s__
MAG_1646	SGB_2073	Yes	d__Bacteria;p__Firmicutes_A;c__Clostridia;o__Oscillospirales;f__Oscillospiraceae;g__CAG-110;s__
MAG_1647	SGB_907	Yes	d__Bacteria;p__Bacteroidota;c__Bacteroidia;o__Bacteroidales;f__UBA932;g__UBA1232;s__
MAG_1648	SGB_2488	Yes	d__Bacteria;p__Firmicutes_A;c__Clostridia;o__Monoglobales;f__UBA1381;g__CAG-41;s__
MAG_1649	SGB_1946	No	d__Bacteria;p__Firmicutes_A;c__Clostridia;o__Oscillospirales;f__Oscillospiraceae;g__F23-B02;s__F23-B02 sp000431075
MAG_1650	SGB_844	Yes	d__Bacteria;p__Bacteroidota;c__Bacteroidia;o__Bacteroidales;f__Muribaculaceae;g__C941;s__
MAG_1651	SGB_382	Yes	d__Bacteria;p__Firmicutes_A;c__Clostridia;o__4C28d-15;f__CAG-727;g__UBA1259;s__
MAG_1652	SGB_2312	No	d__Bacteria;p__Firmicutes_A;c__Clostridia;o__Oscillospirales;f__UBA644;g__UBA644;s__UBA644 sp002299265
MAG_1653	SGB_2075	Yes	d__Bacteria;p__Firmicutes_A;c__Clostridia;o__Oscillospirales;f__Oscillospiraceae;g__CAG-110;s__
MAG_1654	SGB_573	Yes	d__Bacteria;p__Proteobacteria;c__Gammaproteobacteria;o__Pseudomonadales;f__Moraxellaceae;g__Acinetobacter;s__
MAG_1655	SGB_2510	No	d__Bacteria;p__Firmicutes_A;c__Clostridia;o__Oscillospirales;f__Acutalibacteraceae;g__CAG-177;s__CAG-177 sp003514385
MAG_1656	SGB_1013	Yes	d__Bacteria;p__Firmicutes_A;c__Clostridia;o__Christensenellales;f__CAG-138;g__UBA1685;s__
MAG_1657	SGB_1020	Yes	d__Bacteria;p__Spirochaetota;c__Spirochaetia;o__Treponematales;f__Treponemataceae;g__Treponema_D;s__
MAG_1658	SGB_2476	Yes	d__Bacteria;p__Firmicutes_A;c__Clostridia;o__Oscillospirales;f__Ruminococcaceae;g__Ruminiclostridium_E;s__
MAG_1659	SGB_1601	Yes	d__Bacteria;p__Bacteroidota;c__Bacteroidia;o__Bacteroidales;f__Bacteroidaceae;g__UBA4372;s__
MAG_1660	SGB_2513	Yes	d__Bacteria;p__Firmicutes_A;c__Clostridia;o__Oscillospirales;f__Acutalibacteraceae;g__CAG-488;s__
MAG_1661	SGB_481	No	d__Bacteria;p__Firmicutes_A;c__Clostridia;o__4C28d-15;f__CAG-917;g__CAG-349;s__CAG-349 sp003539515
MAG_1662	SGB_65	Yes	d__Bacteria;p__Firmicutes_B;c__Dehalobacteriia;o__UBA4068;f__UBA4068;g__;s__
MAG_1663	SGB_1038	Yes	d__Bacteria;p__Spirochaetota;c__Spirochaetia;o__Treponematales;f__Treponemataceae;g__Treponema_D;s__
MAG_1664	SGB_885	Yes	d__Bacteria;p__Firmicutes_A;c__Clostridia;o__Oscillospirales;f__Acutalibacteraceae;g__;s__
MAG_1665	SGB_907	Yes	d__Bacteria;p__Bacteroidota;c__Bacteroidia;o__Bacteroidales;f__UBA932;g__UBA1232;s__
MAG_1666	SGB_653	Yes	d__Bacteria;p__Bacteroidota;c__Bacteroidia;o__Bacteroidales;f__UBA932;g__RC9;s__
MAG_1667	SGB_844	Yes	d__Bacteria;p__Bacteroidota;c__Bacteroidia;o__Bacteroidales;f__Muribaculaceae;g__C941;s__
MAG_1668	SGB_1046	Yes	d__Bacteria;p__Spirochaetota;c__Spirochaetia;o__Sphaerochaetales;f__Sphaerochaetaceae;g__UBA5920;s__
MAG_1669	SGB_1331	Yes	d__Bacteria;p__Firmicutes_A;c__Clostridia;o__TANB77;f__CAG-508;g__CAG-269;s__
MAG_1670	SGB_1013	Yes	d__Bacteria;p__Firmicutes_A;c__Clostridia;o__Christensenellales;f__CAG-138;g__UBA1685;s__
MAG_1671	SGB_2629	Yes	d__Bacteria;p__Firmicutes_A;c__Clostridia;o__Oscillospirales;f__Acutalibacteraceae;g__;s__
MAG_1672	SGB_1019	Yes	d__Bacteria;p__Spirochaetota;c__Spirochaetia;o__Treponematales;f__Treponemataceae;g__Treponema_D;s__
MAG_1673	SGB_376	Yes	d__Bacteria;p__Firmicutes_A;c__Clostridia;o__Lachnospirales;f__Lachnospiraceae;g__;s__
MAG_1674	SGB_2070	Yes	d__Bacteria;p__Firmicutes_A;c__Clostridia;o__Oscillospirales;f__Oscillospiraceae;g__CAG-110;s__
MAG_1675	SGB_1443	Yes	d__Bacteria;p__Firmicutes;c__Bacilli;o__RF39;f__CAG-1000;g__CAG-533;s__
MAG_1676	SGB_681	Yes	d__Bacteria;p__Bacteroidota;c__Bacteroidia;o__Bacteroidales;f__UBA932;g__RC9;s__
MAG_1677	SGB_2513	Yes	d__Bacteria;p__Firmicutes_A;c__Clostridia;o__Oscillospirales;f__Acutalibacteraceae;g__CAG-488;s__
MAG_1678	SGB_828	Yes	d__Bacteria;p__Firmicutes_A;c__Clostridia;o__Christensenellales;f__CAG-138;g__PeH17;s__
MAG_1679	SGB_1198	Yes	d__Bacteria;p__Actinobacteriota;c__Coriobacteriia;o__Coriobacteriales;f__Eggerthellaceae;g__;s__
MAG_1680	SGB_1732	No	d__Bacteria;p__Firmicutes;c__Bacilli;o__Lactobacillales;f__Carnobacteriaceae;g__Carnobacterium_A;s__
MAG_1681	SGB_1038	Yes	d__Bacteria;p__Spirochaetota;c__Spirochaetia;o__Treponematales;f__Treponemataceae;g__Treponema_D;s__
MAG_1682	SGB_1437	Yes	d__Bacteria;p__Firmicutes;c__Bacilli;o__RF39;f__CAG-611;g__RUG591;s__
MAG_1683	SGB_2537	Yes	d__Bacteria;p__Firmicutes_A;c__Clostridia;o__Oscillospirales;f__Acutalibacteraceae;g__UBA6857;s__
MAG_1684	SGB_1013	Yes	d__Bacteria;p__Firmicutes_A;c__Clostridia;o__Christensenellales;f__CAG-138;g__UBA1685;s__
MAG_1685	SGB_2410	Yes	d__Bacteria;p__Firmicutes_A;c__Clostridia;o__Oscillospirales;f__Acutalibacteraceae;g__;s__
MAG_1686	SGB_1626	Yes	d__Bacteria;p__Firmicutes;c__Bacilli;o__Erysipelotrichales;f__Erysipelotrichaceae;g__UBA636;s__
MAG_1687	SGB_836	Yes	d__Bacteria;p__Bacteroidota;c__Bacteroidia;o__Bacteroidales;f__Muribaculaceae;g__CAG-873;s__
MAG_1688	SGB_2044	Yes	d__Bacteria;p__Firmicutes_A;c__Clostridia;o__Oscillospirales;f__Oscillospiraceae;g__CAG-110;s__
MAG_1689	SGB_907	Yes	d__Bacteria;p__Bacteroidota;c__Bacteroidia;o__Bacteroidales;f__UBA932;g__UBA1232;s__
MAG_1690	SGB_2428	Yes	d__Bacteria;p__Firmicutes_A;c__Clostridia;o__Oscillospirales;f__Acutalibacteraceae;g__UBA737;s__
MAG_1691	SGB_1931	Yes	d__Bacteria;p__Firmicutes_A;c__Clostridia;o__Christensenellales;f__CAG-74;g__;s__
MAG_1692	SGB_1949	Yes	d__Bacteria;p__Firmicutes_A;c__Clostridia;o__Oscillospirales;f__Oscillospiraceae;g__F23-B02;s__
MAG_1693	SGB_2510	No	d__Bacteria;p__Firmicutes_A;c__Clostridia;o__Oscillospirales;f__Acutalibacteraceae;g__CAG-177;s__CAG-177 sp003514385
MAG_1694	SGB_627	Yes	d__Bacteria;p__Bacteroidota;c__Bacteroidia;o__Bacteroidales;f__Paludibacteraceae;g__RF16;s__
MAG_1695	SGB_1594	Yes	d__Bacteria;p__Firmicutes;c__Bacilli;o__Erysipelotrichales;f__Erysipelotrichaceae;g__Solobacterium;s__
MAG_1696	SGB_1030	No	d__Bacteria;p__Spirochaetota;c__Spirochaetia;o__Treponematales;f__Treponemataceae;g__Treponema_D;s__Treponema_D porcinum
MAG_1697	SGB_2063	Yes	d__Bacteria;p__Firmicutes_A;c__Clostridia;o__Oscillospirales;f__Oscillospiraceae;g__CAG-110;s__
MAG_1698	SGB_1427	Yes	d__Bacteria;p__Firmicutes;c__Bacilli;o__RF39;f__CAG-1000;g__CAG-1000;s__
MAG_1699	SGB_863	Yes	d__Bacteria;p__Firmicutes_A;c__Clostridia;o__Oscillospirales;f__Acutalibacteraceae;g__;s__
MAG_1700	SGB_1349	Yes	d__Bacteria;p__Firmicutes_A;c__Clostridia;o__TANB77;f__CAG-508;g__CAG-354;s__
MAG_1701	SGB_2076	Yes	d__Bacteria;p__Firmicutes_A;c__Clostridia;o__Oscillospirales;f__Oscillospiraceae;g__CAG-110;s__
MAG_1702	SGB_2551	Yes	d__Bacteria;p__Firmicutes_A;c__Clostridia;o__Oscillospirales;f__Acutalibacteraceae;g__CAG-180;s__
MAG_1703	SGB_1198	Yes	d__Bacteria;p__Actinobacteriota;c__Coriobacteriia;o__Coriobacteriales;f__Eggerthellaceae;g__;s__
MAG_1704	SGB_2591	Yes	d__Bacteria;p__Firmicutes_A;c__Clostridia;o__Oscillospirales;f__Acutalibacteraceae;g__Eubacterium_R;s__
MAG_1705	SGB_1871	Yes	d__Bacteria;p__Firmicutes_A;c__Clostridia;o__Christensenellales;f__CAG-74;g__;s__
MAG_1706	SGB_1337	No	d__Bacteria;p__Firmicutes_A;c__Clostridia;o__TANB77;f__CAG-508;g__CAG-273;s__CAG-273 sp000435755
MAG_1707	SGB_2541	Yes	d__Bacteria;p__Firmicutes_A;c__Clostridia;o__Oscillospirales;f__Acutalibacteraceae;g__DTU089_A;s__
MAG_1708	SGB_233	Yes	d__Bacteria;p__Firmicutes_A;c__Clostridia;o__Lachnospirales;f__Lachnospiraceae;g__UBA2882;s__
MAG_1709	SGB_2428	Yes	d__Bacteria;p__Firmicutes_A;c__Clostridia;o__Oscillospirales;f__Acutalibacteraceae;g__UBA737;s__
MAG_1710	SGB_681	Yes	d__Bacteria;p__Bacteroidota;c__Bacteroidia;o__Bacteroidales;f__UBA932;g__RC9;s__
MAG_1711	SGB_2538	Yes	d__Bacteria;p__Firmicutes_A;c__Clostridia;o__Oscillospirales;f__Acutalibacteraceae;g__UBA6857;s__
MAG_1712	SGB_1022	Yes	d__Bacteria;p__Spirochaetota;c__Spirochaetia;o__Treponematales;f__Treponemataceae;g__Treponema_D;s__
MAG_1713	SGB_2472	Yes	d__Bacteria;p__Firmicutes_A;c__Clostridia;o__Oscillospirales;f__Ruminococcaceae;g__Ruminiclostridium_E;s__
MAG_1714	SGB_664	Yes	d__Bacteria;p__Bacteroidota;c__Bacteroidia;o__Bacteroidales;f__UBA932;g__RC9;s__
MAG_1715	SGB_2595	Yes	d__Bacteria;p__Firmicutes_A;c__Clostridia;o__Oscillospirales;f__Acutalibacteraceae;g__Eubacterium_R;s__
MAG_1716	SGB_1789	Yes	d__Bacteria;p__Firmicutes_A;c__Clostridia;o__Oscillospirales;f__Oscillospiraceae;g__CAG-110;s__
MAG_1717	SGB_907	Yes	d__Bacteria;p__Bacteroidota;c__Bacteroidia;o__Bacteroidales;f__UBA932;g__UBA1232;s__
MAG_1718	SGB_1521	Yes	d__Bacteria;p__Firmicutes;c__Bacilli;o__RF39;f__CAG-822;g__;s__
MAG_1719	SGB_1454	Yes	d__Bacteria;p__Firmicutes;c__Bacilli;o__RF39;f__CAG-302;g__CAG-302;s__
MAG_1720	SGB_1568	Yes	d__Bacteria;p__Firmicutes;c__Bacilli;o__RF39;f__CAG-822;g__;s__
MAG_1721	SGB_828	Yes	d__Bacteria;p__Firmicutes_A;c__Clostridia;o__Christensenellales;f__CAG-138;g__PeH17;s__
MAG_1722	SGB_566	Yes	d__Bacteria;p__Proteobacteria;c__Alphaproteobacteria;o__Rs-D84;f__Rs-D84;g__Rs-D84;s__
MAG_1723	SGB_2537	Yes	d__Bacteria;p__Firmicutes_A;c__Clostridia;o__Oscillospirales;f__Acutalibacteraceae;g__UBA6857;s__
MAG_1724	SGB_2405	Yes	d__Bacteria;p__Firmicutes_A;c__Clostridia;o__Oscillospirales;f__CAG-272;g__;s__
MAG_1725	SGB_909	No	d__Bacteria;p__Firmicutes_A;c__Clostridia;o__4C28d-15;f__CAG-917;g__CAG-1138;s__CAG-1138 sp000434675
MAG_1726	SGB_1730	No	d__Bacteria;p__Firmicutes;c__Bacilli;o__Lactobacillales;f__Carnobacteriaceae;g__Carnobacterium_A;s__Carnobacterium_A inhibens
MAG_1727	SGB_968	Yes	d__Bacteria;p__Firmicutes_A;c__Clostridia;o__Christensenellales;f__CAG-138;g__;s__
MAG_1728	SGB_593	Yes	d__Bacteria;p__Patescibacteria;c__Saccharimonadia;o__Saccharimonadales;f__Saccharimonadaceae;g__UBA2834;s__
MAG_1729	SGB_2596	Yes	d__Bacteria;p__Firmicutes_A;c__Clostridia;o__Oscillospirales;f__Acutalibacteraceae;g__Eubacterium_R;s__
MAG_1730	SGB_1626	Yes	d__Bacteria;p__Firmicutes;c__Bacilli;o__Erysipelotrichales;f__Erysipelotrichaceae;g__UBA636;s__
MAG_1731	SGB_907	Yes	d__Bacteria;p__Bacteroidota;c__Bacteroidia;o__Bacteroidales;f__UBA932;g__UBA1232;s__
MAG_1732	SGB_1139	Yes	d__Bacteria;p__Cyanobacteria;c__Vampirovibrionia;o__Gastranaerophilales;f__Gastranaerophilaceae;g__CAG-196;s__
MAG_1733	SGB_665	Yes	d__Bacteria;p__Bacteroidota;c__Bacteroidia;o__Bacteroidales;f__UBA932;g__RC9;s__
MAG_1734	SGB_1013	Yes	d__Bacteria;p__Firmicutes_A;c__Clostridia;o__Christensenellales;f__CAG-138;g__UBA1685;s__
MAG_1735	SGB_2164	Yes	d__Bacteria;p__Firmicutes_A;c__Clostridia;o__Oscillospirales;f__Oscillospiraceae;g__UBA738;s__
MAG_1736	SGB_2537	Yes	d__Bacteria;p__Firmicutes_A;c__Clostridia;o__Oscillospirales;f__Acutalibacteraceae;g__UBA6857;s__
MAG_1737	SGB_1030	No	d__Bacteria;p__Spirochaetota;c__Spirochaetia;o__Treponematales;f__Treponemataceae;g__Treponema_D;s__Treponema_D porcinum
MAG_1738	SGB_2508	Yes	d__Bacteria;p__Firmicutes_A;c__Clostridia;o__Oscillospirales;f__Acutalibacteraceae;g__CAG-177;s__
MAG_1739	SGB_844	Yes	d__Bacteria;p__Bacteroidota;c__Bacteroidia;o__Bacteroidales;f__Muribaculaceae;g__C941;s__
MAG_1740	SGB_593	Yes	d__Bacteria;p__Patescibacteria;c__Saccharimonadia;o__Saccharimonadales;f__Saccharimonadaceae;g__UBA2834;s__
MAG_1741	SGB_968	Yes	d__Bacteria;p__Firmicutes_A;c__Clostridia;o__Christensenellales;f__CAG-138;g__;s__
MAG_1742	SGB_1073	Yes	d__Bacteria;p__Firmicutes_A;c__Clostridia;o__Christensenellales;f__CAG-138;g__;s__
MAG_1743	SGB_1311	Yes	d__Bacteria;p__Firmicutes_A;c__Clostridia;o__TANB77;f__CAG-508;g__;s__
MAG_1744	SGB_667	Yes	d__Bacteria;p__Bacteroidota;c__Bacteroidia;o__Bacteroidales;f__UBA932;g__RC9;s__
MAG_1745	SGB_1695	No	d__Bacteria;p__Firmicutes;c__Bacilli;o__Lactobacillales;f__Lactobacillaceae;g__Lactobacillus_H;s__Lactobacillus_H mucosae
MAG_1746	SGB_1389	Yes	d__Bacteria;p__Firmicutes_A;c__Clostridia;o__TANB77;f__CAG-465;g__;s__
MAG_1747	SGB_1046	Yes	d__Bacteria;p__Spirochaetota;c__Spirochaetia;o__Sphaerochaetales;f__Sphaerochaetaceae;g__UBA5920;s__
MAG_1748	SGB_929	No	d__Bacteria;p__Firmicutes_A;c__Clostridia;o__TANB77;f__CAG-465;g__CAG-465;s__CAG-465 sp000433755
MAG_1749	SGB_2463	Yes	d__Bacteria;p__Firmicutes_A;c__Clostridia;o__Oscillospirales;f__Ruminococcaceae;g__Ruminiclostridium_E;s__
MAG_1750	SGB_1198	Yes	d__Bacteria;p__Actinobacteriota;c__Coriobacteriia;o__Coriobacteriales;f__Eggerthellaceae;g__;s__
MAG_1751	SGB_481	No	d__Bacteria;p__Firmicutes_A;c__Clostridia;o__4C28d-15;f__CAG-917;g__CAG-349;s__CAG-349 sp003539515
MAG_1752	SGB_24	Yes	d__Bacteria;p__Firmicutes_A;c__Clostridia;o__Peptostreptococcales;f__Anaerovoracaceae;g__CAG-145;s__
MAG_1753	SGB_2475	Yes	d__Bacteria;p__Firmicutes_A;c__Clostridia;o__Oscillospirales;f__Ruminococcaceae;g__Ruminiclostridium_E;s__
MAG_1754	SGB_1087	Yes	d__Bacteria;p__Firmicutes_A;c__Clostridia;o__Oscillospirales;f__Acutalibacteraceae;g__;s__
MAG_1755	SGB_1018	Yes	d__Bacteria;p__Spirochaetota;c__Spirochaetia;o__Treponematales;f__Treponemataceae;g__Treponema_D;s__
MAG_1756	SGB_1047	Yes	d__Bacteria;p__Spirochaetota;c__Spirochaetia;o__Sphaerochaetales;f__Sphaerochaetaceae;g__UBA5920;s__
MAG_1757	SGB_1280	Yes	d__Bacteria;p__Actinobacteriota;c__Coriobacteriia;o__Coriobacteriales;f__Eggerthellaceae;g__;s__
MAG_1758	SGB_600	Yes	d__Archaea;p__Thermoplasmatota;c__Thermoplasmata;o__Methanomassiliicoccales;f__Methanomethylophilaceae;g__ISO4-G1;s__
MAG_1759	SGB_1950	Yes	d__Bacteria;p__Firmicutes_A;c__Clostridia;o__Oscillospirales;f__Oscillospiraceae;g__F23-B02;s__
MAG_1760	SGB_2073	Yes	d__Bacteria;p__Firmicutes_A;c__Clostridia;o__Oscillospirales;f__Oscillospiraceae;g__CAG-110;s__
MAG_1761	SGB_1946	No	d__Bacteria;p__Firmicutes_A;c__Clostridia;o__Oscillospirales;f__Oscillospiraceae;g__F23-B02;s__F23-B02 sp000431075
MAG_1762	SGB_1332	Yes	d__Bacteria;p__Firmicutes_A;c__Clostridia;o__TANB77;f__CAG-508;g__;s__
MAG_1763	SGB_2548	Yes	d__Bacteria;p__Firmicutes_A;c__Clostridia;o__Oscillospirales;f__Acutalibacteraceae;g__CAG-180;s__
MAG_1764	SGB_2106	Yes	d__Bacteria;p__Firmicutes_A;c__Clostridia;o__Oscillospirales;f__Oscillospiraceae;g__CAG-83;s__
MAG_1765	SGB_375	Yes	d__Bacteria;p__Firmicutes_A;c__Clostridia;o__Lachnospirales;f__Lachnospiraceae;g__;s__
MAG_1766	SGB_1610	Yes	d__Bacteria;p__Firmicutes;c__Bacilli;o__Erysipelotrichales;f__Erysipelotrichaceae;g__UBA1783;s__
MAG_1767	SGB_1013	Yes	d__Bacteria;p__Firmicutes_A;c__Clostridia;o__Christensenellales;f__CAG-138;g__UBA1685;s__
MAG_1768	SGB_2063	Yes	d__Bacteria;p__Firmicutes_A;c__Clostridia;o__Oscillospirales;f__Oscillospiraceae;g__CAG-110;s__
MAG_1769	SGB_907	Yes	d__Bacteria;p__Bacteroidota;c__Bacteroidia;o__Bacteroidales;f__UBA932;g__UBA1232;s__
MAG_1770	SGB_2537	Yes	d__Bacteria;p__Firmicutes_A;c__Clostridia;o__Oscillospirales;f__Acutalibacteraceae;g__UBA6857;s__
MAG_1771	SGB_1635	No	d__Bacteria;p__Firmicutes;c__Bacilli;o__Erysipelotrichales;f__Erysipelotrichaceae;g__UBA636;s__
MAG_1772	SGB_1141	Yes	d__Bacteria;p__Cyanobacteria;c__Vampirovibrionia;o__Gastranaerophilales;f__Gastranaerophilaceae;g__CAG-196;s__
MAG_1773	SGB_907	Yes	d__Bacteria;p__Bacteroidota;c__Bacteroidia;o__Bacteroidales;f__UBA932;g__UBA1232;s__
MAG_1774	SGB_2312	No	d__Bacteria;p__Firmicutes_A;c__Clostridia;o__Oscillospirales;f__UBA644;g__UBA644;s__UBA644 sp002299265
MAG_1775	SGB_1504	Yes	d__Bacteria;p__Firmicutes;c__Bacilli;o__RF39;f__CAG-611;g__;s__
MAG_1776	SGB_1496	No	d__Bacteria;p__Firmicutes;c__Bacilli;o__RF39;f__CAG-611;g__CAG-451;s__CAG-451 sp000438295
MAG_1777	SGB_2103	Yes	d__Bacteria;p__Firmicutes_A;c__Clostridia;o__Oscillospirales;f__Oscillospiraceae;g__CAG-83;s__
MAG_1778	SGB_2374	No	d__Bacteria;p__Proteobacteria;c__Gammaproteobacteria;o__Pseudomonadales;f__Pseudomonadaceae;g__Pseudomonas_E;s__Pseudomonas_E versuta
MAG_1779	SGB_578	No	d__Bacteria;p__Proteobacteria;c__Gammaproteobacteria;o__Pseudomonadales;f__Moraxellaceae;g__Psychrobacter;s__Psychrobacter sp001652315
MAG_1780	SGB_2606	Yes	d__Bacteria;p__Firmicutes_A;c__Clostridia;o__Oscillospirales;f__Acutalibacteraceae;g__Eubacterium_R;s__
MAG_1781	SGB_2656	Yes	d__Bacteria;p__Firmicutes_A;c__Clostridia;o__Oscillospirales;f__Acutalibacteraceae;g__RUG806;s__
MAG_1782	SGB_2497	Yes	d__Bacteria;p__Firmicutes_A;c__Clostridia;o__Oscillospirales;f__;g__;s__
MAG_1783	SGB_1756	Yes	d__Bacteria;p__Verrucomicrobiota;c__Kiritimatiellae;o__RFP12;f__UBA1067;g__UBA1067;s__
MAG_1784	SGB_2537	Yes	d__Bacteria;p__Firmicutes_A;c__Clostridia;o__Oscillospirales;f__Acutalibacteraceae;g__UBA6857;s__
MAG_1785	SGB_1189	Yes	d__Bacteria;p__Cyanobacteria;c__Vampirovibrionia;o__Gastranaerophilales;f__Gastranaerophilaceae;g__;s__
MAG_1786	SGB_2487	Yes	d__Bacteria;p__Firmicutes_A;c__Clostridia;o__Monoglobales;f__UBA1381;g__CAG-41;s__
MAG_1787	SGB_600	Yes	d__Archaea;p__Thermoplasmatota;c__Thermoplasmata;o__Methanomassiliicoccales;f__Methanomethylophilaceae;g__ISO4-G1;s__
MAG_1788	SGB_1212	Yes	d__Archaea;p__Euryarchaeota;c__Methanobacteria;o__Methanobacteriales;f__Methanobacteriaceae;g__Methanobrevibacter;s__
MAG_1789	SGB_2508	Yes	d__Bacteria;p__Firmicutes_A;c__Clostridia;o__Oscillospirales;f__Acutalibacteraceae;g__CAG-177;s__
MAG_1790	SGB_2524	Yes	d__Bacteria;p__Firmicutes_A;c__Clostridia;o__Oscillospirales;f__Acutalibacteraceae;g__;s__
MAG_1791	SGB_917	Yes	d__Bacteria;p__Bacteroidota;c__Bacteroidia;o__Bacteroidales;f__Paludibacteraceae;g__;s__
MAG_1792	SGB_2516	Yes	d__Bacteria;p__Firmicutes_A;c__Clostridia;o__Oscillospirales;f__Acutalibacteraceae;g__CAG-177;s__
MAG_1793	SGB_968	Yes	d__Bacteria;p__Firmicutes_A;c__Clostridia;o__Christensenellales;f__CAG-138;g__;s__
MAG_1794	SGB_1050	Yes	d__Bacteria;p__Spirochaetota;c__Spirochaetia;o__Sphaerochaetales;f__Sphaerochaetaceae;g__UBA5920;s__
MAG_1795	SGB_968	Yes	d__Bacteria;p__Firmicutes_A;c__Clostridia;o__Christensenellales;f__CAG-138;g__;s__
MAG_1796	SGB_909	No	d__Bacteria;p__Firmicutes_A;c__Clostridia;o__4C28d-15;f__CAG-917;g__CAG-1138;s__CAG-1138 sp000434675
MAG_1797	SGB_489	Yes	d__Bacteria;p__Firmicutes_A;c__Clostridia;o__4C28d-15;f__CAG-314;g__CAG-314;s__
MAG_1798	SGB_2106	Yes	d__Bacteria;p__Firmicutes_A;c__Clostridia;o__Oscillospirales;f__Oscillospiraceae;g__;s__
MAG_1799	SGB_907	Yes	d__Bacteria;p__Bacteroidota;c__Bacteroidia;o__Bacteroidales;f__UBA932;g__UBA1232;s__
MAG_1800	SGB_1525	Yes	d__Bacteria;p__Firmicutes;c__Bacilli;o__RF39;f__CAG-822;g__;s__
MAG_1801	SGB_1946	No	d__Bacteria;p__Firmicutes_A;c__Clostridia;o__Oscillospirales;f__Oscillospiraceae;g__F23-B02;s__F23-B02 sp000431075
MAG_1802	SGB_1209	Yes	d__Bacteria;p__Cyanobacteria;c__Vampirovibrionia;o__Gastranaerophilales;f__Gastranaerophilaceae;g__RUG841;s__
MAG_1803	SGB_1013	Yes	d__Bacteria;p__Firmicutes_A;c__Clostridia;o__Christensenellales;f__CAG-138;g__UBA1685;s__
MAG_1804	SGB_1424	Yes	d__Bacteria;p__Firmicutes;c__Bacilli;o__RF39;f__CAG-822;g__UBA5364;s__
MAG_1805	SGB_688	Yes	d__Bacteria;p__Bacteroidota;c__Bacteroidia;o__Bacteroidales;f__Paludibacteraceae;g__;s__
MAG_1806	SGB_2551	Yes	d__Bacteria;p__Firmicutes_A;c__Clostridia;o__Oscillospirales;f__Acutalibacteraceae;g__CAG-180;s__
MAG_1807	SGB_927	Yes	d__Bacteria;p__Bacteroidota;c__Bacteroidia;o__Bacteroidales;f__P3;g__UBA3388;s__
MAG_1808	SGB_836	Yes	d__Bacteria;p__Bacteroidota;c__Bacteroidia;o__Bacteroidales;f__Muribaculaceae;g__CAG-873;s__
MAG_1809	SGB_2069	Yes	d__Bacteria;p__Firmicutes_A;c__Clostridia;o__Oscillospirales;f__Oscillospiraceae;g__CAG-110;s__
MAG_1810	SGB_681	Yes	d__Bacteria;p__Bacteroidota;c__Bacteroidia;o__Bacteroidales;f__UBA932;g__RC9;s__
MAG_1811	SGB_1038	Yes	d__Bacteria;p__Spirochaetota;c__Spirochaetia;o__Treponematales;f__Treponemataceae;g__Treponema_D;s__
MAG_1812	SGB_1943	Yes	d__Bacteria;p__Firmicutes_A;c__Clostridia;o__Oscillospirales;f__Oscillospiraceae;g__F23-B02;s__
MAG_1813	SGB_907	Yes	d__Bacteria;p__Bacteroidota;c__Bacteroidia;o__Bacteroidales;f__UBA932;g__UBA1232;s__
MAG_1814	SGB_2588	Yes	d__Bacteria;p__Firmicutes_A;c__Clostridia;o__Oscillospirales;f__Acutalibacteraceae;g__Eubacterium_R;s__
MAG_1815	SGB_927	Yes	d__Bacteria;p__Bacteroidota;c__Bacteroidia;o__Bacteroidales;f__P3;g__UBA3388;s__
MAG_1816	SGB_2510	No	d__Bacteria;p__Firmicutes_A;c__Clostridia;o__Oscillospirales;f__Acutalibacteraceae;g__CAG-177;s__CAG-177 sp003514385
MAG_1817	SGB_1046	Yes	d__Bacteria;p__Spirochaetota;c__Spirochaetia;o__Sphaerochaetales;f__Sphaerochaetaceae;g__UBA5920;s__
MAG_1818	SGB_1447	No	d__Bacteria;p__Firmicutes;c__Bacilli;o__RF39;f__CAG-1000;g__CAG-533;s__CAG-533 sp000434495
MAG_1819	SGB_1034	Yes	d__Bacteria;p__Spirochaetota;c__Spirochaetia;o__Treponematales;f__Treponemataceae;g__Treponema_D;s__
MAG_1820	SGB_1050	Yes	d__Bacteria;p__Spirochaetota;c__Spirochaetia;o__Sphaerochaetales;f__Sphaerochaetaceae;g__UBA5920;s__
MAG_1821	SGB_772	Yes	d__Bacteria;p__Bacteroidota;c__Bacteroidia;o__Bacteroidales;f__Bacteroidaceae;g__Prevotellamassilia;s__
MAG_1822	SGB_2476	Yes	d__Bacteria;p__Firmicutes_A;c__Clostridia;o__Oscillospirales;f__Ruminococcaceae;g__Ruminiclostridium_E;s__
MAG_1823	SGB_934	No	d__Bacteria;p__Firmicutes;c__Bacilli;o__Lactobacillales;f__Lactobacillaceae;g__Leuconostoc;s__Leuconostoc mesenteroides
MAG_1824	SGB_2362	No	d__Bacteria;p__Proteobacteria;c__Gammaproteobacteria;o__Pseudomonadales;f__Pseudomonadaceae;g__Pseudomonas_E;s__Pseudomonas_E lundensis
MAG_1825	SGB_1437	Yes	d__Bacteria;p__Firmicutes;c__Bacilli;o__RF39;f__CAG-611;g__RUG591;s__
MAG_1826	SGB_1132	Yes	d__Bacteria;p__Cyanobacteria;c__Vampirovibrionia;o__Gastranaerophilales;f__Gastranaerophilaceae;g__Zag1;s__
MAG_1827	SGB_1030	No	d__Bacteria;p__Spirochaetota;c__Spirochaetia;o__Treponematales;f__Treponemataceae;g__Treponema_D;s__Treponema_D porcinum
MAG_1828	SGB_667	Yes	d__Bacteria;p__Bacteroidota;c__Bacteroidia;o__Bacteroidales;f__UBA932;g__RC9;s__
MAG_1829	SGB_1030	No	d__Bacteria;p__Spirochaetota;c__Spirochaetia;o__Treponematales;f__Treponemataceae;g__Treponema_D;s__Treponema_D porcinum
MAG_1830	SGB_1112	Yes	d__Bacteria;p__Cyanobacteria;c__Vampirovibrionia;o__Gastranaerophilales;f__Gastranaerophilaceae;g__;s__
MAG_1831	SGB_1146	Yes	d__Bacteria;p__Cyanobacteria;c__Vampirovibrionia;o__Gastranaerophilales;f__Gastranaerophilaceae;g__CAG-196;s__
MAG_1832	SGB_1344	Yes	d__Bacteria;p__Firmicutes_A;c__Clostridia;o__TANB77;f__CAG-508;g__CAG-269;s__
MAG_1833	SGB_2578	Yes	d__Bacteria;p__Firmicutes_A;c__Clostridia;o__Oscillospirales;f__Acutalibacteraceae;g__Ruminococcus_E;s__
MAG_1834	SGB_1950	Yes	d__Bacteria;p__Firmicutes_A;c__Clostridia;o__Oscillospirales;f__Oscillospiraceae;g__F23-B02;s__
MAG_1835	SGB_238	Yes	d__Bacteria;p__Firmicutes_A;c__Clostridia;o__Lachnospirales;f__Lachnospiraceae;g__;s__
MAG_1836	SGB_2471	Yes	d__Bacteria;p__Firmicutes_A;c__Clostridia;o__Oscillospirales;f__Ruminococcaceae;g__Ruminiclostridium_E;s__
MAG_1837	SGB_2517	Yes	d__Bacteria;p__Firmicutes_A;c__Clostridia;o__Oscillospirales;f__CAG-272;g__;s__
MAG_1838	SGB_681	Yes	d__Bacteria;p__Bacteroidota;c__Bacteroidia;o__Bacteroidales;f__UBA932;g__RC9;s__
MAG_1839	SGB_1913	Yes	d__Bacteria;p__Firmicutes_A;c__Clostridia;o__Christensenellales;f__CAG-74;g__UBA11524;s__
MAG_1840	SGB_2487	Yes	d__Bacteria;p__Firmicutes_A;c__Clostridia;o__Monoglobales;f__UBA1381;g__CAG-41;s__
MAG_1841	SGB_2510	No	d__Bacteria;p__Firmicutes_A;c__Clostridia;o__Oscillospirales;f__Acutalibacteraceae;g__CAG-177;s__CAG-177 sp003514385
MAG_1842	SGB_1626	Yes	d__Bacteria;p__Firmicutes;c__Bacilli;o__Erysipelotrichales;f__Erysipelotrichaceae;g__UBA636;s__
MAG_1843	SGB_1366	Yes	d__Bacteria;p__Firmicutes_A;c__Clostridia;o__TANB77;f__CAG-508;g__;s__
MAG_1844	SGB_888	Yes	d__Bacteria;p__Bacteroidota;c__Bacteroidia;o__Bacteroidales;f__Muribaculaceae;g__CAG-485;s__
MAG_1845	SGB_1361	Yes	d__Bacteria;p__Actinobacteriota;c__Coriobacteriia;o__Coriobacteriales;f__QAMH01;g__;s__
MAG_1846	SGB_968	Yes	d__Bacteria;p__Firmicutes_A;c__Clostridia;o__Christensenellales;f__CAG-138;g__;s__
MAG_1847	SGB_1046	Yes	d__Bacteria;p__Spirochaetota;c__Spirochaetia;o__Sphaerochaetales;f__Sphaerochaetaceae;g__UBA5920;s__
MAG_1848	SGB_481	No	d__Bacteria;p__Firmicutes_A;c__Clostridia;o__4C28d-15;f__CAG-917;g__CAG-349;s__CAG-349 sp003539515
MAG_1849	SGB_2537	Yes	d__Bacteria;p__Firmicutes_A;c__Clostridia;o__Oscillospirales;f__Acutalibacteraceae;g__UBA6857;s__
MAG_1850	SGB_281	Yes	d__Bacteria;p__Firmicutes_A;c__Clostridia;o__Lachnospirales;f__Lachnospiraceae;g__;s__
MAG_1851	SGB_920	Yes	d__Bacteria;p__Firmicutes_A;c__Clostridia;o__Christensenellales;f__CAG-138;g__PeH17;s__
MAG_1852	SGB_2235	Yes	d__Bacteria;p__Firmicutes_A;c__Clostridia;o__Oscillospirales;f__Oscillospiraceae;g__;s__
MAG_1853	SGB_2489	Yes	d__Bacteria;p__Firmicutes_A;c__Clostridia;o__Monoglobales;f__UBA1381;g__CAG-41;s__
MAG_1854	SGB_578	No	d__Bacteria;p__Proteobacteria;c__Gammaproteobacteria;o__Pseudomonadales;f__Moraxellaceae;g__Psychrobacter;s__Psychrobacter sp001652315
MAG_1855	SGB_1034	Yes	d__Bacteria;p__Spirochaetota;c__Spirochaetia;o__Treponematales;f__Treponemataceae;g__Treponema_D;s__
MAG_1856	SGB_697	Yes	d__Bacteria;p__Bacteroidota;c__Bacteroidia;o__Bacteroidales;f__F082;g__F082;s__
MAG_1857	SGB_1046	Yes	d__Bacteria;p__Spirochaetota;c__Spirochaetia;o__Sphaerochaetales;f__Sphaerochaetaceae;g__UBA5920;s__
MAG_1858	SGB_2348	No	d__Bacteria;p__Proteobacteria;c__Gammaproteobacteria;o__Pseudomonadales;f__Pseudomonadaceae;g__Pseudomonas_E;s__Pseudomonas_E sp002843585
MAG_1859	SGB_57	Yes	d__Bacteria;p__Firmicutes_A;c__Clostridia;o__Peptostreptococcales;f__Anaerovoracaceae;g__;s__
MAG_1860	SGB_1462	Yes	d__Bacteria;p__Firmicutes;c__Bacilli;o__RF39;f__CAG-302;g__CAG-302;s__
MAG_1861	SGB_578	No	d__Bacteria;p__Proteobacteria;c__Gammaproteobacteria;o__Pseudomonadales;f__Moraxellaceae;g__Psychrobacter;s__Psychrobacter sp001652315
MAG_1862	SGB_1085	Yes	d__Bacteria;p__Firmicutes_A;c__Clostridia;o__Christensenellales;f__;g__;s__
MAG_1863	SGB_2363	No	d__Bacteria;p__Proteobacteria;c__Gammaproteobacteria;o__Pseudomonadales;f__Pseudomonadaceae;g__Pseudomonas_E;s__Pseudomonas_E lundensis_A
MAG_1864	SGB_1198	Yes	d__Bacteria;p__Actinobacteriota;c__Coriobacteriia;o__Coriobacteriales;f__Eggerthellaceae;g__;s__
MAG_1865	SGB_1518	Yes	d__Bacteria;p__Firmicutes;c__Bacilli;o__RF39;f__CAG-611;g__;s__
MAG_1866	SGB_575	No	d__Bacteria;p__Proteobacteria;c__Gammaproteobacteria;o__Pseudomonadales;f__Moraxellaceae;g__Acinetobacter;s__Acinetobacter albensis
MAG_1867	SGB_803	Yes	d__Bacteria;p__Bacteroidota;c__Bacteroidia;o__Bacteroidales;f__Tannerellaceae;g__Parabacteroides;s__
MAG_1868	SGB_1361	Yes	d__Bacteria;p__Actinobacteriota;c__Coriobacteriia;o__Coriobacteriales;f__QAMH01;g__;s__
MAG_1869	SGB_2106	Yes	d__Bacteria;p__Firmicutes_A;c__Clostridia;o__Oscillospirales;f__Oscillospiraceae;g__CAG-83;s__
MAG_1870	SGB_593	Yes	d__Bacteria;p__Patescibacteria;c__Saccharimonadia;o__Saccharimonadales;f__Saccharimonadaceae;g__UBA2834;s__
MAG_1871	SGB_1626	Yes	d__Bacteria;p__Firmicutes;c__Bacilli;o__Erysipelotrichales;f__Erysipelotrichaceae;g__UBA636;s__
MAG_1872	SGB_481	No	d__Bacteria;p__Firmicutes_A;c__Clostridia;o__4C28d-15;f__CAG-917;g__CAG-349;s__CAG-349 sp003539515
MAG_1873	SGB_888	Yes	d__Bacteria;p__Bacteroidota;c__Bacteroidia;o__Bacteroidales;f__Muribaculaceae;g__CAG-485;s__
MAG_1874	SGB_963	Yes	d__Bacteria;p__Firmicutes_A;c__Clostridia;o__Oscillospirales;f__UBA644_A;g__;s__
MAG_1875	SGB_2596	Yes	d__Bacteria;p__Firmicutes_A;c__Clostridia;o__Oscillospirales;f__Acutalibacteraceae;g__Eubacterium_R;s__
MAG_1876	SGB_2510	No	d__Bacteria;p__Firmicutes_A;c__Clostridia;o__Oscillospirales;f__Acutalibacteraceae;g__CAG-177;s__CAG-177 sp003514385
MAG_1877	SGB_658	Yes	d__Bacteria;p__Bacteroidota;c__Bacteroidia;o__Bacteroidales;f__UBA932;g__RC9;s__
MAG_1878	SGB_1189	Yes	d__Bacteria;p__Cyanobacteria;c__Vampirovibrionia;o__Gastranaerophilales;f__Gastranaerophilaceae;g__;s__
MAG_1879	SGB_2101	No	d__Bacteria;p__Firmicutes_A;c__Clostridia;o__Oscillospirales;f__Oscillospiraceae;g__CAG-83;s__CAG-83 sp003487665
MAG_1880	SGB_1444	Yes	d__Bacteria;p__Firmicutes;c__Bacilli;o__RF39;f__CAG-1000;g__CAG-533;s__
MAG_1881	SGB_2428	Yes	d__Bacteria;p__Firmicutes_A;c__Clostridia;o__Oscillospirales;f__Acutalibacteraceae;g__UBA737;s__
MAG_1882	SGB_1595	Yes	d__Bacteria;p__Firmicutes;c__Bacilli;o__Erysipelotrichales;f__Erysipelotrichaceae;g__Solobacterium;s__
MAG_1883	SGB_1198	Yes	d__Bacteria;p__Actinobacteriota;c__Coriobacteriia;o__Coriobacteriales;f__Eggerthellaceae;g__;s__
MAG_1884	SGB_1320	Yes	d__Bacteria;p__Firmicutes_A;c__Clostridia;o__TANB77;f__CAG-508;g__CAG-269;s__
MAG_1885	SGB_1610	Yes	d__Bacteria;p__Firmicutes;c__Bacilli;o__Erysipelotrichales;f__Erysipelotrichaceae;g__;s__
MAG_1886	SGB_1147	Yes	d__Bacteria;p__Cyanobacteria;c__Vampirovibrionia;o__Gastranaerophilales;f__Gastranaerophilaceae;g__CAG-196;s__
MAG_1887	SGB_1796	Yes	d__Bacteria;p__Firmicutes_A;c__Clostridia;o__Oscillospirales;f__Acutalibacteraceae;g__UBA737;s__
MAG_1888	SGB_1030	No	d__Bacteria;p__Spirochaetota;c__Spirochaetia;o__Treponematales;f__Treponemataceae;g__Treponema_D;s__Treponema_D porcinum
MAG_1889	SGB_478	Yes	d__Bacteria;p__Firmicutes_A;c__Clostridia;o__4C28d-15;f__CAG-917;g__CAG-475;s__
MAG_1890	SGB_177	Yes	d__Bacteria;p__Firmicutes_A;c__Clostridia;o__Lachnospirales;f__Lachnospiraceae;g__;s__
MAG_1891	SGB_2617	Yes	d__Bacteria;p__Firmicutes_A;c__Clostridia;o__Oscillospirales;f__Acutalibacteraceae;g__CAG-180;s__
MAG_1892	SGB_1328	Yes	d__Bacteria;p__Firmicutes_A;c__Clostridia;o__TANB77;f__CAG-508;g__CAG-269;s__
MAG_1893	SGB_2463	Yes	d__Bacteria;p__Firmicutes_A;c__Clostridia;o__Oscillospirales;f__Ruminococcaceae;g__Ruminiclostridium_E;s__
MAG_1894	SGB_1553	Yes	d__Bacteria;p__Firmicutes;c__Bacilli;o__RF39;f__CAG-433;g__CAG-594;s__
MAG_1895	SGB_2589	Yes	d__Bacteria;p__Firmicutes_A;c__Clostridia;o__Oscillospirales;f__Acutalibacteraceae;g__Eubacterium_R;s__
MAG_1896	SGB_1897	Yes	d__Bacteria;p__Firmicutes_A;c__Clostridia;o__Christensenellales;f__CAG-74;g__;s__
MAG_1897	SGB_2509	Yes	d__Bacteria;p__Firmicutes_A;c__Clostridia;o__Oscillospirales;f__Acutalibacteraceae;g__CAG-177;s__
MAG_1898	SGB_2466	Yes	d__Bacteria;p__Firmicutes_A;c__Clostridia;o__Oscillospirales;f__Ruminococcaceae;g__Ruminiclostridium_E;s__
MAG_1899	SGB_2155	Yes	d__Bacteria;p__Firmicutes_A;c__Clostridia;o__Oscillospirales;f__Oscillospiraceae;g__ER4;s__
MAG_1900	SGB_2076	Yes	d__Bacteria;p__Firmicutes_A;c__Clostridia;o__Oscillospirales;f__Oscillospiraceae;g__CAG-110;s__
MAG_1901	SGB_2428	Yes	d__Bacteria;p__Firmicutes_A;c__Clostridia;o__Oscillospirales;f__Acutalibacteraceae;g__UBA737;s__
MAG_1902	SGB_2470	Yes	d__Bacteria;p__Firmicutes_A;c__Clostridia;o__Oscillospirales;f__Ruminococcaceae;g__Ruminiclostridium_E;s__
MAG_1903	SGB_2240	Yes	d__Bacteria;p__Firmicutes_A;c__Clostridia;o__Oscillospirales;f__Ruminococcaceae;g__HUN007;s__
MAG_1904	SGB_2568	Yes	d__Bacteria;p__Firmicutes_A;c__Clostridia;o__Oscillospirales;f__Acutalibacteraceae;g__Ruminococcus_E;s__
MAG_1905	SGB_1455	Yes	d__Bacteria;p__Firmicutes;c__Bacilli;o__RF39;f__CAG-302;g__CAG-302;s__
MAG_1906	SGB_1486	Yes	d__Bacteria;p__Firmicutes;c__Bacilli;o__RF39;f__CAG-302;g__;s__
MAG_1907	SGB_968	Yes	d__Bacteria;p__Firmicutes_A;c__Clostridia;o__Christensenellales;f__CAG-138;g__;s__
MAG_1908	SGB_1626	Yes	d__Bacteria;p__Firmicutes;c__Bacilli;o__Erysipelotrichales;f__Erysipelotrichaceae;g__;s__
MAG_1909	SGB_1046	Yes	d__Bacteria;p__Spirochaetota;c__Spirochaetia;o__Sphaerochaetales;f__Sphaerochaetaceae;g__UBA5920;s__
MAG_1910	SGB_824	Yes	d__Bacteria;p__Bacteroidota;c__Bacteroidia;o__Bacteroidales;f__Muribaculaceae;g__CAG-279;s__
MAG_1911	SGB_227	Yes	d__Bacteria;p__Firmicutes_A;c__Clostridia;o__Lachnospirales;f__Lachnospiraceae;g__Acetatifactor;s__
MAG_1912	SGB_1866	Yes	d__Bacteria;p__Firmicutes_A;c__Clostridia;o__Christensenellales;f__CAG-74;g__;s__
MAG_1913	SGB_1030	No	d__Bacteria;p__Spirochaetota;c__Spirochaetia;o__Treponematales;f__Treponemataceae;g__Treponema_D;s__Treponema_D porcinum
MAG_1914	SGB_2065	Yes	d__Bacteria;p__Firmicutes_A;c__Clostridia;o__Oscillospirales;f__Oscillospiraceae;g__CAG-110;s__
MAG_1915	SGB_1361	Yes	d__Bacteria;p__Actinobacteriota;c__Coriobacteriia;o__Coriobacteriales;f__QAMH01;g__;s__
MAG_1916	SGB_489	Yes	d__Bacteria;p__Firmicutes_A;c__Clostridia;o__4C28d-15;f__CAG-314;g__;s__
MAG_1917	SGB_992	Yes	d__Bacteria;p__Spirochaetota;c__Spirochaetia;o__Treponematales;f__Treponemataceae;g__Treponema_F;s__
MAG_1918	SGB_1199	Yes	d__Bacteria;p__Cyanobacteria;c__Vampirovibrionia;o__Gastranaerophilales;f__Gastranaerophilaceae;g__;s__
MAG_1919	SGB_2472	Yes	d__Bacteria;p__Firmicutes_A;c__Clostridia;o__Oscillospirales;f__Ruminococcaceae;g__Ruminiclostridium_E;s__
MAG_1920	SGB_16	No	d__Bacteria;p__Proteobacteria;c__Gammaproteobacteria;o__Enterobacterales;f__Enterobacteriaceae;g__Escherichia;s__Escherichia flexneri
MAG_1921	SGB_1050	Yes	d__Bacteria;p__Spirochaetota;c__Spirochaetia;o__Sphaerochaetales;f__Sphaerochaetaceae;g__UBA5920;s__
MAG_1922	SGB_634	Yes	d__Bacteria;p__Bacteroidota;c__Bacteroidia;o__Bacteroidales;f__UBA932;g__RC9;s__
MAG_1923	SGB_2164	Yes	d__Bacteria;p__Firmicutes_A;c__Clostridia;o__Oscillospirales;f__Oscillospiraceae;g__UBA738;s__
MAG_1924	SGB_907	Yes	d__Bacteria;p__Bacteroidota;c__Bacteroidia;o__Bacteroidales;f__UBA932;g__UBA1232;s__
MAG_1925	SGB_628	No	d__Bacteria;p__Bacteroidota;c__Bacteroidia;o__Bacteroidales;f__Paludibacteraceae;g__RF16;s__
MAG_1926	SGB_1601	Yes	d__Bacteria;p__Bacteroidota;c__Bacteroidia;o__Bacteroidales;f__Bacteroidaceae;g__UBA4372;s__
MAG_1927	SGB_569	No	d__Bacteria;p__Verrucomicrobiota_A;c__Chlamydiia;o__Chlamydiales;f__Chlamydiaceae;g__Chlamydia;s__Chlamydia suis
MAG_1928	SGB_2572	Yes	d__Bacteria;p__Firmicutes_A;c__Clostridia;o__Oscillospirales;f__Acutalibacteraceae;g__Ruminococcus_E;s__
MAG_1929	SGB_2374	No	d__Bacteria;p__Proteobacteria;c__Gammaproteobacteria;o__Pseudomonadales;f__Pseudomonadaceae;g__Pseudomonas_E;s__Pseudomonas_E versuta
MAG_1930	SGB_1442	Yes	d__Bacteria;p__Firmicutes;c__Bacilli;o__RF39;f__CAG-1000;g__CAG-533;s__
MAG_1931	SGB_1913	Yes	d__Bacteria;p__Firmicutes_A;c__Clostridia;o__Christensenellales;f__CAG-74;g__UBA11524;s__
MAG_1932	SGB_2101	No	d__Bacteria;p__Firmicutes_A;c__Clostridia;o__Oscillospirales;f__Oscillospiraceae;g__CAG-83;s__CAG-83 sp003487665
MAG_1933	SGB_1440	Yes	d__Bacteria;p__Firmicutes;c__Bacilli;o__RF39;f__CAG-611;g__CAG-611;s__
MAG_1934	SGB_634	Yes	d__Bacteria;p__Bacteroidota;c__Bacteroidia;o__Bacteroidales;f__UBA932;g__RC9;s__
MAG_1935	SGB_843	Yes	d__Bacteria;p__Bacteroidota;c__Bacteroidia;o__Bacteroidales;f__Muribaculaceae;g__C941;s__
MAG_1936	SGB_1459	Yes	d__Bacteria;p__Firmicutes;c__Bacilli;o__RF39;f__CAG-302;g__CAG-302;s__
MAG_1937	SGB_1946	No	d__Bacteria;p__Firmicutes_A;c__Clostridia;o__Oscillospirales;f__Oscillospiraceae;g__F23-B02;s__F23-B02 sp000431075
MAG_1938	SGB_1695	No	d__Bacteria;p__Firmicutes;c__Bacilli;o__Lactobacillales;f__Lactobacillaceae;g__Lactobacillus_H;s__Lactobacillus_H mucosae
MAG_1939	SGB_1746	Yes	d__Bacteria;p__Verrucomicrobiota;c__Kiritimatiellae;o__RFP12;f__UBA1067;g__UBA1067;s__
MAG_1940	SGB_2464	Yes	d__Bacteria;p__Firmicutes_A;c__Clostridia;o__Oscillospirales;f__Ruminococcaceae;g__Ruminiclostridium_E;s__
MAG_1941	SGB_1198	Yes	d__Bacteria;p__Actinobacteriota;c__Coriobacteriia;o__Coriobacteriales;f__Eggerthellaceae;g__;s__
MAG_1942	SGB_2150	No	d__Bacteria;p__Firmicutes_A;c__Clostridia;o__Oscillospirales;f__Oscillospiraceae;g__CAG-103;s__CAG-103 sp900317855
MAG_1943	SGB_1030	No	d__Bacteria;p__Spirochaetota;c__Spirochaetia;o__Treponematales;f__Treponemataceae;g__Treponema_D;s__Treponema_D porcinum
MAG_1944	SGB_917	Yes	d__Bacteria;p__Bacteroidota;c__Bacteroidia;o__Bacteroidales;f__Paludibacteraceae;g__;s__
MAG_1945	SGB_1108	Yes	d__Bacteria;p__Cyanobacteria;c__Vampirovibrionia;o__Gastranaerophilales;f__Gastranaerophilaceae;g__UBA2813;s__
MAG_1946	SGB_1595	Yes	d__Bacteria;p__Firmicutes;c__Bacilli;o__Erysipelotrichales;f__Erysipelotrichaceae;g__Solobacterium;s__
MAG_1947	SGB_1046	Yes	d__Bacteria;p__Spirochaetota;c__Spirochaetia;o__Sphaerochaetales;f__Sphaerochaetaceae;g__UBA5920;s__
MAG_1948	SGB_735	Yes	d__Bacteria;p__Bacteroidota;c__Bacteroidia;o__Bacteroidales;f__Bacteroidaceae;g__Prevotella;s__
MAG_1949	SGB_1406	Yes	d__Bacteria;p__Firmicutes;c__Bacilli;o__RF39;f__CAG-611;g__CAG-877;s__
MAG_1950	SGB_843	Yes	d__Bacteria;p__Bacteroidota;c__Bacteroidia;o__Bacteroidales;f__Muribaculaceae;g__C941;s__
MAG_1951	SGB_907	Yes	d__Bacteria;p__Bacteroidota;c__Bacteroidia;o__Bacteroidales;f__UBA932;g__UBA1232;s__
MAG_1952	SGB_1580	Yes	d__Bacteria;p__Firmicutes;c__Bacilli;o__RF39;f__CAG-822;g__;s__
MAG_1953	SGB_874	Yes	d__Bacteria;p__Firmicutes_A;c__Clostridia;o__Oscillospirales;f__Acutalibacteraceae;g__;s__
MAG_1954	SGB_561	Yes	d__Bacteria;p__Proteobacteria;c__Alphaproteobacteria;o__Rs-D84;f__Rs-D84;g__Rs-D84;s__
MAG_1955	SGB_2496	Yes	d__Bacteria;p__Firmicutes_A;c__Clostridia;o__Christensenellales;f__QALW01;g__;s__
MAG_1956	SGB_1198	Yes	d__Bacteria;p__Actinobacteriota;c__Coriobacteriia;o__Coriobacteriales;f__Eggerthellaceae;g__;s__
MAG_1957	SGB_255	Yes	d__Bacteria;p__Firmicutes_A;c__Clostridia;o__Lachnospirales;f__Lachnospiraceae;g__CAG-95;s__
MAG_1958	SGB_2410	Yes	d__Bacteria;p__Firmicutes_A;c__Clostridia;o__Oscillospirales;f__Acutalibacteraceae;g__;s__
MAG_1959	SGB_1849	Yes	d__Bacteria;p__Firmicutes_A;c__Clostridia;o__Oscillospirales;f__Oscillospiraceae;g__CAG-110;s__
MAG_1960	SGB_1141	Yes	d__Bacteria;p__Cyanobacteria;c__Vampirovibrionia;o__Gastranaerophilales;f__Gastranaerophilaceae;g__CAG-196;s__
MAG_1961	SGB_1626	Yes	d__Bacteria;p__Firmicutes;c__Bacilli;o__Erysipelotrichales;f__Erysipelotrichaceae;g__UBA636;s__
MAG_1962	SGB_2552	Yes	d__Bacteria;p__Firmicutes_A;c__Clostridia;o__Oscillospirales;f__Acutalibacteraceae;g__CAG-180;s__
MAG_1963	SGB_2444	Yes	d__Bacteria;p__Firmicutes_A;c__Clostridia;o__Monoglobales;f__;g__;s__
MAG_1964	SGB_2551	Yes	d__Bacteria;p__Firmicutes_A;c__Clostridia;o__Oscillospirales;f__Acutalibacteraceae;g__CAG-180;s__
MAG_1965	SGB_2613	Yes	d__Bacteria;p__Firmicutes_A;c__Clostridia;o__Oscillospirales;f__Acutalibacteraceae;g__CAG-180;s__
MAG_1966	SGB_1913	Yes	d__Bacteria;p__Firmicutes_A;c__Clostridia;o__Christensenellales;f__CAG-74;g__UBA11524;s__
MAG_1967	SGB_896	No	d__Bacteria;p__Bacteroidota;c__Bacteroidia;o__Bacteroidales;f__Muribaculaceae;g__UBA7173;s__UBA7173 sp001701135
MAG_1968	SGB_1946	No	d__Bacteria;p__Firmicutes_A;c__Clostridia;o__Oscillospirales;f__Oscillospiraceae;g__F23-B02;s__F23-B02 sp000431075
MAG_1969	SGB_1549	Yes	d__Bacteria;p__Firmicutes;c__Bacilli;o__RF39;f__CAG-822;g__UBA5578;s__
MAG_1970	SGB_1601	Yes	d__Bacteria;p__Bacteroidota;c__Bacteroidia;o__Bacteroidales;f__Bacteroidaceae;g__UBA4372;s__
MAG_1971	SGB_1363	Yes	d__Bacteria;p__Firmicutes_A;c__Clostridia;o__TANB77;f__CAG-508;g__CAG-354;s__
MAG_1972	SGB_2476	Yes	d__Bacteria;p__Firmicutes_A;c__Clostridia;o__Oscillospirales;f__Ruminococcaceae;g__Ruminiclostridium_E;s__
MAG_1973	SGB_1198	Yes	d__Bacteria;p__Actinobacteriota;c__Coriobacteriia;o__Coriobacteriales;f__Eggerthellaceae;g__;s__
MAG_1974	SGB_2008	Yes	d__Bacteria;p__Firmicutes_A;c__Clostridia;o__Oscillospirales;f__Oscillospiraceae;g__CAG-110;s__
MAG_1975	SGB_1525	Yes	d__Bacteria;p__Firmicutes;c__Bacilli;o__RF39;f__CAG-822;g__;s__
MAG_1976	SGB_184	Yes	d__Bacteria;p__Firmicutes_A;c__Clostridia;o__Lachnospirales;f__Lachnospiraceae;g__Agathobacter;s__
MAG_1977	SGB_907	Yes	d__Bacteria;p__Bacteroidota;c__Bacteroidia;o__Bacteroidales;f__UBA932;g__UBA1232;s__
MAG_1978	SGB_1452	Yes	d__Bacteria;p__Firmicutes;c__Bacilli;o__RF39;f__CAG-302;g__;s__
MAG_1979	SGB_1046	Yes	d__Bacteria;p__Spirochaetota;c__Spirochaetia;o__Sphaerochaetales;f__Sphaerochaetaceae;g__UBA5920;s__
MAG_1980	SGB_1913	Yes	d__Bacteria;p__Firmicutes_A;c__Clostridia;o__Christensenellales;f__CAG-74;g__UBA11524;s__
MAG_1981	SGB_2537	Yes	d__Bacteria;p__Firmicutes_A;c__Clostridia;o__Oscillospirales;f__Acutalibacteraceae;g__UBA6857;s__
MAG_1982	SGB_2101	No	d__Bacteria;p__Firmicutes_A;c__Clostridia;o__Oscillospirales;f__Oscillospiraceae;g__CAG-83;s__CAG-83 sp003487665
MAG_1983	SGB_1455	Yes	d__Bacteria;p__Firmicutes;c__Bacilli;o__RF39;f__CAG-302;g__CAG-302;s__
MAG_1984	SGB_328	Yes	d__Bacteria;p__Bacteroidota;c__Bacteroidia;o__Bacteroidales;f__Bacteroidaceae;g__Prevotella;s__
MAG_1985	SGB_2543	Yes	d__Bacteria;p__Firmicutes_A;c__Clostridia;o__Oscillospirales;f__Acutalibacteraceae;g__;s__
MAG_1986	SGB_2513	Yes	d__Bacteria;p__Firmicutes_A;c__Clostridia;o__Oscillospirales;f__Acutalibacteraceae;g__CAG-488;s__
MAG_1987	SGB_931	Yes	d__Bacteria;p__Firmicutes_A;c__Clostridia;o__TANB77;f__CAG-465;g__CAG-465;s__
MAG_1988	SGB_2598	Yes	d__Bacteria;p__Firmicutes_A;c__Clostridia;o__Oscillospirales;f__Acutalibacteraceae;g__Eubacterium_R;s__
MAG_1989	SGB_892	Yes	d__Bacteria;p__Bacteroidota;c__Bacteroidia;o__Bacteroidales;f__Muribaculaceae;g__CAG-485;s__
MAG_1990	SGB_2007	Yes	d__Bacteria;p__Firmicutes_A;c__Clostridia;o__Oscillospirales;f__Oscillospiraceae;g__CAG-110;s__
MAG_1991	SGB_1663	No	d__Bacteria;p__Firmicutes_A;c__Clostridia;o__Lachnospirales;f__Lachnospiraceae;g__Tyzzerella;s__Tyzzerella sp900316755
MAG_1992	SGB_357	Yes	d__Bacteria;p__Firmicutes_A;c__Clostridia;o__Lachnospirales;f__Lachnospiraceae;g__Coprococcus;s__
MAG_1993	SGB_2551	Yes	d__Bacteria;p__Firmicutes_A;c__Clostridia;o__Oscillospirales;f__Acutalibacteraceae;g__CAG-180;s__
MAG_1994	SGB_2581	Yes	d__Bacteria;p__Firmicutes_A;c__Clostridia;o__Oscillospirales;f__Acutalibacteraceae;g__Ruminococcus_E;s__
MAG_1995	SGB_1629	Yes	d__Bacteria;p__Firmicutes_A;c__Clostridia;o__Oscillospirales;f__Acutalibacteraceae;g__;s__
MAG_1996	SGB_2341	Yes	d__Bacteria;p__Firmicutes_A;c__Clostridia;o__Oscillospirales;f__Acutalibacteraceae;g__;s__
MAG_1997	SGB_172	Yes	d__Bacteria;p__Firmicutes_A;c__Clostridia;o__Lachnospirales;f__Lachnospiraceae;g__Agathobacter;s__
MAG_1998	SGB_1626	Yes	d__Bacteria;p__Firmicutes;c__Bacilli;o__Erysipelotrichales;f__Erysipelotrichaceae;g__UBA636;s__
MAG_1999	SGB_638	Yes	d__Bacteria;p__Bacteroidota;c__Bacteroidia;o__Bacteroidales;f__UBA932;g__RC9;s__
[truncated: 4,340 more rows]

## Sheet: Fig. 4c
ID	Phylum.ID	SGB	uSGB	KSGB	MAG
1	Euryarchaeota	13	4	9	16
2	Thermoplasmatota	5	1	4	38
3	Firmicutes	337	82	255	649
4	Firmicutes_A	1468	125	1343	3263
5	Firmicutes_B	14	0	14	27
6	Firmicutes_C	27	7	20	50
7	Bacteroidota	312	57	255	1061
8	Proteobacteria	97	26	71	167
9	Actinobacteriota	95	23	72	262
10	Cyanobacteria	110	5	105	161
11	Myxococcota	4	0	4	4
12	Spirochaetota	57	4	53	342
13	Campylobacterota	17	11	6	32
14	Desulfobacterota_A	5	3	2	11
15	Planctomycetota	4	0	4	17
16	Elusimicrobiota	8	1	7	10
17	Synergistota	6	2	4	9
18	Bdellovibrionota_B	1	0	1	1
19	Fibrobacterota	5	5	0	10
20	Deferribacterota	3	0	3	3
21	Patescibacteria	15	0	15	51
22	Fusobacteriota	4	2	2	5
23	Verrucomicrobiota	64	5	59	138
24	Verrucomicrobiota_A	1	1	0	11
25	Eremiobacterota	1	0	1	1

[truncated: 23 more sheets: Fig. 5-1, Fig. 5-2, Fig. 6 , Fig. 6a,c, Fig. 6b,d, Supplementary Fig. 2, Supplementary Fig. 3, Supplementary Fig. 4, Supplementary Fig. 5, Supplementary Fig. 6, Supplementary Fig. 7, Supplementary Fig. 8a, Supplementary Fig. 8b, Supplementary Fig. 8c, Supplementary Fig. 9a, Supplementary Fig. 9b, Supplementary Fig. 9c, Supplementary Fig. 9d, Wild Boar and Duroc, Supplementary Fig. 10a …]
