# Supplementary material for: Expanded catalog of microbial genes and metagenome-assembled genomes from the pig gut microbiome
Source: Nat Commun. 2021 Feb 17;12:1106. doi: 10.1038/s41467-021-21295-0 (PMC7889623; doi:10.1038/s41467-021-21295-0)
Supplement: Supplementary file 10 — Source Data [file 41467_2021_21295_MOESM10_ESM.zip › Source Data/Pipeline/06_Abundance.sh]

#!/bin/bash

# Kill script if any commands fail
set -e
echo "Job Start at `date`"

mkdir 06_Abundance

##############Part6 Abundance estimation###########################
GeneCatalog=./03_Gene_Catalog
Abundance=./06_Abundance
bwa=~/bin/bwa
samtools=~/bin/samtools
featureCounts=./featureCounts
temp=./temp

cd ${Abundance}
mkdir Gene KEGG eggNOG CAZy CARD VFDB

###Gene abundance
cd Gene
SAF=./06_Abundance/PIGC90_cds.fna.saf
mkdir sam sort_bam flagstat abundance
bwa mem -M -Y -t 8 -o sam/${SampleID}.sam ${GeneCatalog}/02_cdhit_cluster/PIGC90_cds.fna ${CleanData}/${SampleID}.clean_R1.fastq.gz ${CleanData}/${SampleID}.clean_R1.fastq.gz
samtools sort -@ 8 -o sort_bam/${SampleID}.sort.bam sam/${SampleID}.sam && \
     samtools flagstat -@ 8 sort_bam/${SampleID}.sort.bam > flagstat/${SampleID}.flagstat

#counts	 
featureCounts -T 8 -p -a $SAF -F SAF --tmpDir ../../${temp} -o abundance/${SampleID}.counts sort_bam/${SampleID}.sort.bam

#fpkm					
total_counts=$(cat abundance/${SampleID}.counts | grep -v -w '^Geneid' | awk '{a+=$NF}END{print a}')
awk -v "counts=$total_counts" '{if(NR>1){print $1"\t"1000000*1000*$NF/($(NF-1)*counts)}else{print $1"\t"$NF}}' abundance/${SampleID}.counts > abundance/${SampleID}.fpkm.txt 
#merge all samples
paste -d '\t' abundance/*.fpkm.txt >abundance/sample500.fpkm.txt

#return to initial directory
cd ../../

#get time end the job
echo "Job finished at:" `date`

###function abundance were performed with R scripts 
#The abundance of KEGG Orthology (KO), eggNOG Orthology, CAZyme family, Antibiotic Resistance Ontology (ARO), and Virulence Factors (VF) were calculated by adding the abundances of all its members falling within each category.
