# Supplementary material for: Expanded catalog of microbial genes and metagenome-assembled genomes from the pig gut microbiome
Source: Nat Commun. 2021 Feb 17;12:1106. doi: 10.1038/s41467-021-21295-0 (PMC7889623; doi:10.1038/s41467-021-21295-0)
Supplement: Supplementary file 10 — Source Data [file 41467_2021_21295_MOESM10_ESM.zip › Source Data/Pre-processed_Files/Alpha_index_2.csv]

	Number	Shannon	Simpson	Pielou
Boar-s10	386	2.4398940662232	0.768367303031051	0.409664320038752
Boar-s11	474	2.53973211931064	0.812502703981859	0.412213383952791
Boar-s13	419	1.3090911636523	0.60364373476363	0.216813373623625
Boar-s14	467	2.48881337234069	0.784492269222561	0.404926789308488
Boar-s18	366	3.50549242125213	0.917675125941106	0.593886189984989
Boar-s19	381	3.28475710899555	0.874697243226955	0.552728924813404
Boar-s2	469	2.81644933689031	0.810603717694842	0.457914361067051
Boar-s22	338	2.68932978025186	0.845098634672406	0.461842449556853
Boar-s23	386	2.5279372358287	0.750354174998011	0.424446988561048
Boar-s35	387	3.37673326888795	0.903442377118845	0.566715775201133
Boar-s4	419	1.4714872361443	0.582498639508593	0.243709621431138
Boar-s5	535	2.67045298211244	0.81541065210107	0.425077935990521
Boar-s7	393	2.58577688191199	0.754021605076842	0.432852241687508
Boar-s8	488	2.21054223662331	0.650759761207637	0.357096866911364
C4936	689	2.61617733832131	0.768850140722786	0.400318401391709
C4950	599	2.07145581348711	0.714736670828452	0.323904781955679
C4974	760	2.30989946856968	0.763299353969402	0.348226832738884
C4975	591	1.57077739128551	0.54626801555434	0.246133292937511
C4978	768	3.1806373904175	0.910293428108	0.478738418608951
C4979	666	2.38954061077361	0.784655829290734	0.367548706774512
C4982	609	1.74233599713386	0.620216979903307	0.271738206603314
C5039	670	2.30036314713702	0.755875262821088	0.353506220083222
C5042	743	0.785790643502314	0.271543754500128	0.118866551749902
C5071	646	2.68125269181136	0.791291944791654	0.414361886849376
Duroc-High1	486	2.98410147320621	0.890904099235111	0.482379702113035
Duroc-High2	499	2.85723974527199	0.867629799743552	0.459910012196959
Duroc-High3	487	2.9597507359611	0.893251821002052	0.478284487716201
Duroc-High4	508	3.04622369579162	0.869310373994699	0.48892268140459
Duroc-High5	505	3.28735420801703	0.906415799254909	0.528126492082705
Duroc-High6	487	2.83382555822636	0.879487318480979	0.457935456836114
Duroc-High7	541	3.25139763472816	0.909706618757818	0.516634517845776
Duroc-High8	496	3.15421905921469	0.89962166012624	0.508205989333494
Duroc-Low1	474	2.18758753785435	0.709009025035345	0.35505825784361
Duroc-Low2	528	3.1241017270472	0.905280570291101	0.498333664960118
Duroc-Low3	514	2.33991714730019	0.737596438703751	0.374853164937152
Duroc-Low4	476	2.99097618200171	0.890434546946846	0.485121406645448
Duroc-Low5	512	2.08754880716928	0.653084588446251	0.334632923524088
Duroc-Low6	472	2.60295811981942	0.846618872847541	0.42276547084428
Duroc-Low7	534	2.84437219773385	0.87495397147336	0.452896962336178
Duroc-Low8	454	2.72304029024844	0.847482147881794	0.445079605979485
F4286	553	1.71045283334628	0.565102010243848	0.270840201447641
F4331	610	3.51929989286888	0.942031217994526	0.548736635935885
F4364	602	2.69321206627901	0.821809223669022	0.420797458429278
F4372	602	2.55423691935991	0.824064173674258	0.399083465186557
F4375	497	3.13996306882337	0.899546164372283	0.505744952658355
F4390	538	2.79828979104666	0.867027981109351	0.445030651416985
F4395	514	2.19805512360785	0.71344552786665	0.352126963444582
F4399	533	2.19412454747482	0.745316421997703	0.34946516850762
F4404	442	1.71946301471033	0.64984282393682	0.282281323393095
F4410	542	2.2145140028317	0.680033751057943	0.351774492503617
F4411	511	2.92235049514354	0.878346471243619	0.468598028528338
F4436	570	1.94928915877024	0.719256163942952	0.307185764819921
F4453	518	1.92808617529848	0.664142167413267	0.308495010070063
F4460	574	2.40334025078929	0.775091845548461	0.378322124722351
F4552	514	1.70406268479004	0.612727072289542	0.272989704520891
F4554	545	1.23719368992423	0.387305418386565	0.196355459500327
F4556	573	1.97683704990503	0.596030445467345	0.31126950445703
F4560	518	2.31361585724107	0.659119005951028	0.370180003529847
F4563	516	2.31995451653315	0.740596136829695	0.371424089218924
F4580	525	2.58022438820228	0.794308750934641	0.411952789847768
F4582	589	2.91952092835178	0.863400723382823	0.457718070930215
F4592	515	2.56055559605084	0.831805864674519	0.410071613521199
F4595	524	3.67239837313247	0.94330730425376	0.586505350207246
F4596	529	3.30205616895687	0.904637871274127	0.526560717634487
F4650	523	2.02345739531426	0.76529241476799	0.323257618249807
F4653	562	2.33759848269954	0.749195787700852	0.369201263478869
F4655	540	2.40646933420354	0.784391112587617	0.382491121185148
F4656	518	2.78097119883953	0.844137663783317	0.444957154395729
F4657	532	2.25631665924034	0.781221514280261	0.3594782247983
F4658	473	2.47256837243559	0.849580752601944	0.401449923483163
F4659	495	2.46485536604121	0.848925085857663	0.397265278262276
F4660	566	3.006564258367	0.868248682053468	0.474326675801155
F4661	546	2.9140478510363	0.864963605119983	0.462355072113793
F4664	419	2.4930378455177	0.841157988872151	0.412900156128189
F4665	558	2.35350943153782	0.735599086543293	0.372134068533588
F4666	478	2.95635235868249	0.906970274564216	0.479179722492578
F4669	498	2.39117144452496	0.830819772696196	0.385014558153696
F4675	444	1.8955834305804	0.70522259953653	0.310964236448443
F4679	514	2.10413432501686	0.739572431975014	0.337080914209086
F4690	559	3.09062453720906	0.900368340694428	0.488547504342739
F4692	557	2.70262011896778	0.808452010155603	0.427456264413156
F4701	487	1.19279120133252	0.356214423977102	0.192750531911419
F4704	523	2.25499894552415	0.732306509827811	0.360247559436629
F4706	490	0.429635011820815	0.14334810124869	0.0693585557764402
F4724	577	2.84820651202838	0.885891112204537	0.44798319817278
F4726	593	3.49280097229125	0.911674673851453	0.547015604229608
F4791	615	2.571313729076	0.822397115264407	0.400414976440884
F4840	567	2.4260088989612	0.809083845334625	0.382629561314427
F4842	532	1.58524427921321	0.505492994085312	0.252562421604016
F4844	543	1.82933980069953	0.714043261875132	0.290504691558812
F4846	545	2.92229199848173	0.848545473523107	0.463798023566665
F4850	582	2.61316136080718	0.802141614677404	0.410456842965215
F4856	516	2.17599824313782	0.7515420533887	0.348376728871052
F4864	530	1.64009506315455	0.571789197864502	0.261458189191818
F4872	515	2.53951951827981	0.826582593081101	0.406702696881767
F4873	557	1.15081581491191	0.337013042163869	0.182017230545041
F4878	495	1.88269986566544	0.707364395020949	0.303438204254223
F4881	487	1.55758660723569	0.534903880803136	0.251700085234856
F4888	505	2.30409164478026	0.83250273081656	0.37016146140482
F4889	539	3.13459087356142	0.892886500583953	0.498367666744652
F4890	545	2.73311903473136	0.854463806481477	0.433774313839761
F4894	456	2.58612652310794	0.817363893021879	0.422397641543831
F4901	533	2.05892085812295	0.707064334474659	0.327930848527206
F4903	518	2.1454813320409	0.796636129274689	0.343278372934045
F4905	543	2.56526671207624	0.85819175669797	0.407372110240441
F4908	531	2.64034935072038	0.831694264212494	0.420788763268155
F4910	588	2.19628545939186	0.754974011367598	0.344422064381418
F4912	527	2.41442615350292	0.824150746836412	0.385247948394576
F4922	521	2.3152752460145	0.714168729301745	0.370103541631528
F4924	530	2.92175337557885	0.891807819792621	0.465775651671442
F4930	536	2.6463443931519	0.792283397982156	0.421115196671894
F4936	489	2.22657011119369	0.790054920961512	0.359567146622663
F4941	500	1.7243759833428	0.63546555886872	0.277471395787708
F4942	471	1.51917665808353	0.48667329308571	0.246825618865271
F4943	517	1.72534566627468	0.558065639446767	0.276141777661925
F4945	472	2.81578161652698	0.861775126720176	0.457331691909159
F4946	469	1.62108320732047	0.528024390957894	0.263564933121178
F4948	512	3.26812148670999	0.926735666512911	0.523878073544352
F4950	568	3.02910869009526	0.884956591418767	0.47761758094913
F4952	561	2.0286420372007	0.696543840078104	0.32049470545071
F4954	586	1.66008926900396	0.510244677445973	0.260474811215167
F4958	537	2.49382645424222	0.838787005340105	0.396727204931974
F4960	575	2.15242854547055	0.754029055845128	0.338732011458442
F4961	430	2.65339678683597	0.862204113694373	0.437580932621829
F4962	508	2.14131455255871	0.727098854122928	0.343683641557259
F4969	541	2.0873237452028	0.663949844553565	0.331667675824291
F4972	588	2.49909200195697	0.779760100600787	0.391908266164748
F4973	551	1.95131622639926	0.733482888417918	0.30915687768909
F4974	489	1.9542916126575	0.661977479033358	0.315597094966452
F4975	491	2.11242183132716	0.748077389184934	0.340908719220393
F4976	497	1.45908417751959	0.611184781820602	0.235010553344094
F4978	531	1.7195632721889	0.573214647458746	0.27404438070602
F4979	506	2.21325969318392	0.778523666850416	0.355455979903062
F4981	478	2.00280583342255	0.773302431699223	0.324624343457365
F4982	528	1.47753614156944	0.475710553773536	0.235685667391907
F4983	514	1.68004411941601	0.524205170790852	0.269141946382065
F4984	444	1.2238799390577	0.416211786753042	0.200773484624265
F4987	498	1.83481866000092	0.637088496792863	0.295433394075494
F4988	495	1.83553449560684	0.673354416105382	0.295836474709025
F4989	495	2.99652667905164	0.872702463732778	0.482955722828354
F4993	604	2.68592259579589	0.822831241522269	0.419441160947602
F4997	539	1.28211268125744	0.404858960913982	0.203842712250365
F5003	489	2.88703586735596	0.8451404301899	0.466225268992737
F5007	498	1.38464338891577	0.522117603317164	0.222948406231805
F5012	580	2.49267319564719	0.84206303418399	0.391743232166496
F5014	465	2.45972729965774	0.815899025922047	0.400474164716116
F5018	549	2.70381100607945	0.856692803393607	0.428625366447583
F5020	365	2.50337881984484	0.794538402702571	0.424308876886605
F5021	492	2.7598035940194	0.854799956839733	0.445238859444074
F5023	539	1.37290531646296	0.472058215479559	0.218277806203651
F5028	552	3.42200811468273	0.921558895951336	0.542010306977957
F5031	554	2.74531356181812	0.88149229451563	0.43458002093526
F5032	554	2.4328855212799	0.834395458343197	0.385123016720432
F5035	536	2.62073956905934	0.83888482642357	0.417040677663186
F5039	560	1.79004559025276	0.570607737671539	0.282879815559385
F5042	524	2.67841412340738	0.869422851815555	0.42775975094149
F5046	502	2.01475766469972	0.738239192909477	0.323988940584846
F5052	524	1.98220957651335	0.603088911166916	0.316571461953205
F5054	487	2.27497773017784	0.751111553470247	0.367627768454815
F5056	522	1.62389820555938	0.542419067435092	0.259505348079514
F5058	464	2.23046846111936	0.759245711942649	0.363275309518746
F5061	449	2.19043944430189	0.767296284881388	0.358675492881883
F5071	521	3.06664220198561	0.901078471185913	0.490211754228928
F5072	515	2.57920078191108	0.85333393735452	0.413057630095846
F5084	618	2.60647924944736	0.836510129589019	0.405583744015387
F5094	572	2.26023899023384	0.785999713598296	0.355991417624115
F5097	498	2.5364841367109	0.839049370558213	0.408412086634641
F5100	549	1.61573440133786	0.551772766816345	0.256136522966375
F5103	521	3.19842228506154	0.898161146471564	0.511277187182032
F5106	540	2.14664657329099	0.776774782794433	0.341194148180606
F5107	570	1.31838327486462	0.435443546848357	0.207762184893378
F5108	555	1.99690129024139	0.757931738533742	0.316016991112407
F5110	606	2.89774296741257	0.889650435910058	0.452286132050738
F5111	581	1.92126745274971	0.611255736616443	0.301860595355033
F5113	625	2.20234745073869	0.798148462408829	0.342098852295563
F5114	537	2.55381942738731	0.829714321244277	0.406271110647996
F5115	659	2.34831539525321	0.805897288907737	0.36179562767854
F5122	526	2.52340586054626	0.815673724475268	0.402758905735615
F5123	494	1.14677927699386	0.433666360796958	0.184888788434344
F5125	470	2.24708734081062	0.742074958867024	0.365217774330546
F5131	499	2.55698323318656	0.808354899447237	0.411579809467583
F5135	517	1.92043670257943	0.746258559586247	0.307366121064034
F5136	540	1.52799211379424	0.525775959314166	0.242863438341156
F5138	625	2.86741498275875	0.844729189603191	0.445406275166915
F5140	524	1.27501791296758	0.430631399547496	0.203628460636667
F5141	632	2.50548428486744	0.788218412969183	0.388514073003247
F5142	571	2.0226102849816	0.720141462522038	0.318652318012056
F5143	528	2.59912877768581	0.854048531287418	0.414593852138001
F5153	584	2.130402542555	0.768600040349478	0.334448298065868
F5155	607	2.56260189828702	0.774830136678565	0.399873665522435
F5157	544	2.01724684133396	0.724910227814345	0.320251324828637
F5158	564	3.49157377733561	0.931525926893816	0.551151361728269
F5163	604	2.02688965341553	0.657825546478353	0.316524739272828
F5165	603	1.73174740384935	0.531576514568328	0.270504498985813
F5173	554	2.69372032775811	0.825472361603609	0.426412870541311
F5175	511	1.80373938863548	0.644448210382226	0.28922907190569
F5176	671	2.3489302559453	0.756158170109714	0.360887013583368
F5179	592	3.32925540208245	0.913558387063529	0.521540211752745
F5181	596	2.06957339816919	0.712023833665393	0.323864703380509
F5184	563	2.75715324774738	0.853312094949807	0.435343678099565
F5186	493	2.0589616838063	0.763736819560314	0.332063323513135
F5202	540	2.51649319771928	0.840564884580093	0.399978628844241
F5204	566	2.60477796995722	0.839260108526752	0.410939387791748
F5205	513	1.63949887120987	0.686002861232397	0.262728589550836
F5206	482	2.87841930480767	0.871178819626898	0.465918637603281
F5208	474	1.7994666213841	0.694928233551322	0.292063962049735
F5210	570	2.64479556183799	0.836356668561892	0.416789650627355
F5218	583	2.84708466655894	0.880154088525135	0.447079299531483
F5224	611	2.83114263227162	0.861920642318807	0.441324994819286
F5229	493	2.2411248024907	0.782987104782723	0.361442058963926
F5230	505	2.52754192441888	0.834134536327842	0.406059635094972
F5235	489	2.27704071489768	0.743126884868023	0.367717606772529
F5236	503	2.0108317254591	0.720627400154479	0.323254172108056
F5237	469	2.23174104236128	0.805285902212922	0.362849159079256
F5239	520	2.30169107776187	0.803867232532571	0.368045104384945
F5240	602	2.30621030751132	0.801624904814718	0.360330865940666
F5242	540	2.68137200674868	0.826081941699227	0.426184938490069
F5244	623	3.00641108380366	0.882235108213258	0.467229675786103
F5248	564	3.07963380736726	0.901543817729647	0.486125877554879
F5250	597	2.3096563259365	0.713057540095296	0.361340155850458
F5256	641	3.40282586261829	0.931333666018381	0.526506321114554
F5260	533	2.52269326519032	0.787763669882895	0.401797349210365
F5268	631	3.47627784971835	0.938378556533081	0.539183020603302
F5284	498	2.81752784450613	0.853250821696549	0.45366434958986
F5286	505	2.24442232220177	0.809033848419242	0.36057534806739
F5288	595	1.6498991609064	0.614899911574808	0.258258323927855
F5290	617	3.21192439552762	0.908852108306105	0.499920602828918
F5295	562	1.44244627771515	0.512970592858325	0.227820556940905
F5297	555	2.41280589176856	0.748774425646044	0.381835427610353
F5298	522	2.55442945091021	0.817560659356756	0.408207916933238
F5299	653	2.69356108548722	0.827405131494691	0.41557186341589
F5300	616	2.44692459500774	0.785349518824714	0.38094823519936
F5302	593	1.93205072820261	0.617855873633626	0.302582914077899
F5307	550	2.61910193574882	0.79022984677571	0.415076997872776
F5309	610	2.51663951073497	0.766035865608253	0.392399721826004
F5313	614	2.36474106934124	0.839875648992781	0.368340021418634
F5316	592	2.25814272446233	0.775779566891026	0.353746436499688
F5323	506	2.88813363027499	0.865280187655244	0.463842708021101
F5329	561	2.98226452796238	0.862734560480724	0.471152610435059
F5331	530	2.75046073540434	0.830545691848118	0.438468781156405
F5332	587	2.34553415667743	0.778548730478799	0.367925494090966
F5336	601	2.41482810606311	0.82122325152265	0.377399746470828
F5342	458	2.03435990287955	0.669631512000478	0.332039062977591
F5343	566	2.32362432249863	0.784033671406812	0.366583550520924
F5345	473	1.27992623093885	0.41569295224498	0.207810749827052
F5347	507	2.84220315324738	0.883279350242581	0.456321446909003
F5348	589	2.69193495253276	0.800204738960231	0.422037486211316
F5350	513	1.99726641224844	0.661627742210446	0.320060596967695
F5352	507	3.00113165793026	0.869115466139568	0.481837738778961
F5354	554	3.05172441218203	0.896711382798809	0.483084510774939
F5355	536	1.82525527480171	0.638554960622878	0.290454536459273
F5356	510	2.25425167811269	0.693292988955627	0.361582157045475
F5359	612	3.00563838055496	0.873661537393876	0.468406386338775
F5362	481	2.49477213826609	0.844067410711563	0.403954947403423
F5366	547	1.92812799313952	0.636909866058858	0.305836093458129
F5370	487	3.17656964386397	0.897557561817064	0.513321600481657
F5372	657	3.18371645921619	0.916574877945362	0.490732355359045
F5374	448	2.54948371517174	0.832802229693639	0.41761999434061
F5379	514	2.87050917858768	0.884177687943383	0.459853654141666
F5380	574	2.6868490877175	0.848520599902095	0.422950705935111
F5381	542	2.61399644658552	0.834791157337639	0.415232088046436
F5382	501	1.74204645945576	0.598914535044217	0.280224680658432
F5384	460	2.37010592005279	0.795372699591305	0.386563100240746
F5385	570	2.57454583611423	0.805308784998361	0.405719094148983
F5386	546	2.58150506612069	0.828443101297614	0.409592437057578
F5393	496	3.49711972909437	0.93283200943875	0.563453951161074
F5399	560	3.04237874319386	0.896306527648834	0.480785261796013
F5401	501	2.90906228618439	0.8730666339461	0.467950235044927
F5403	568	2.55668030165961	0.832147311190983	0.403126987463944
F5404	534	2.31129158469293	0.808190723930428	0.368016864535021
F5412	566	2.62174359413548	0.869175913385791	0.413615947288847
F5415	601	2.30211543181786	0.775280731505908	0.359784523847982
F5417	494	1.35157854671557	0.505521461650569	0.217907425595581
F5419	549	2.65408973044972	0.877364140252402	0.420743232696698
F5421	559	3.22180475424093	0.925028563216891	0.509283691116152
F5422	611	2.75332406968812	0.877979610309568	0.429194459134671
F5429	505	2.66813642357039	0.829931096801189	0.428646699020706
F5432	524	2.83686641992854	0.877292196705297	0.453065589311911
F5434	578	2.51899352137387	0.814196971698656	0.396094702788591
F5436	518	2.31345087716847	0.7144570992303	0.370153606613666
F5440	564	2.53472557723205	0.788046016263738	0.400111108224946
F5444	517	2.81870921390121	0.880016664843037	0.451134742592972
F5446	595	2.23634453976294	0.762866706871187	0.350054479842937
F5447	580	3.02530174986129	0.893037623001337	0.475450005977182
F5449	577	1.11938936008612	0.434435045104941	0.176064349061135
F5450	506	1.77419369826304	0.713614278099668	0.284940696971126
F5453	516	2.22943764961871	0.771618262700574	0.35693236336264
F5455	555	1.7129004660555	0.673626635994919	0.271072813665449
F5457	623	2.55907665467498	0.809754360152235	0.397708936784129
F5472	516	2.24991404110712	0.803866956754767	0.360210628089329
F5476	502	2.59451128567836	0.864011716687219	0.417217900450396
F5478	582	2.75986054406074	0.861207452895618	0.433499309659744
F5480	574	2.66917311577653	0.839571276945891	0.420168240464795
F5485	528	1.99331718872898	0.745357185293558	0.317959255771797
F5486	557	2.63027149804284	0.859933282145101	0.41601334240611
F5487	614	3.01291850166498	0.871279629856228	0.469302318052536
F5490	572	2.29239565004548	0.775737804689172	0.361056145275424
F5494	538	2.95921636707905	0.902841468447439	0.470623875961185
F5497	622	2.08170633649615	0.71783818365422	0.323601076099832
F5498	531	2.36834790404213	0.780844870429315	0.377440275188855
F5500	528	3.06662077961726	0.905463354369348	0.489164728190182
F5501	462	2.60955382709066	0.851088555956288	0.425315985311106
F5502	540	2.92953431494692	0.870969828930268	0.4656285657782
F5505	540	1.00784065377537	0.355113122718391	0.160189077068001
F5509	465	2.14608560287025	0.704138275770088	0.349409399707983
F5510	620	1.75367184983259	0.665749999322512	0.272744690623331
F5511	592	1.79340216557016	0.567088858664482	0.280943103555299
F5512	621	2.78220279864655	0.860982166460098	0.432601395139204
F5515	573	2.07353466573731	0.735678907911861	0.326495351708192
F5520	464	2.40916063338347	0.757609469469432	0.392378816391578
F5524	501	2.85036589508415	0.888779175240205	0.458508364328686
F5525	491	2.32034209081525	0.75788587400314	0.374463489537042
F5526	481	2.22779500412128	0.756333329521461	0.360725855444612
F5533	571	2.38537825377024	0.805810876297517	0.375804630058208
F5560	539	2.41516853111273	0.816268747527644	0.383986923396552
F5569	561	2.19351061649592	0.679951362660266	0.346541443017191
F5570	604	2.59347538618761	0.824572467570007	0.405004346951117
F5571	469	2.81109724842854	0.878802946928526	0.457044188067222
F5572	648	2.13574568247034	0.669587799223379	0.329901412094235
F5574	483	2.38634672688564	0.810408756455001	0.386139206514151
F5575	476	2.75044210686884	0.865550609790234	0.446107980334401
F5589	639	2.38631945968347	0.726147301046879	0.369404760788124
F5594	558	1.54433686990591	0.647248441534173	0.244188680480024
F5602	563	2.77879875870665	0.858955620370151	0.438761419337944
F5604	571	1.38302032078354	0.473342563044875	0.217888059972691
F5606	572	2.13134811591386	0.723019189610627	0.335690889553305
F5608	556	2.24823191873575	0.804286110227182	0.355689658926552
F5610	607	3.23007504060765	0.918766701617135	0.50402754609044
F5612	591	2.43631923932252	0.825922095242342	0.381759554439923
F5615	499	2.06790470662236	0.664316501058957	0.332856240159262
F5617	594	2.11931114822856	0.724009775038001	0.331822638609061
F5619	461	2.19812971555894	0.728315376128006	0.358386933336056
F5622	602	2.83243807844539	0.842204464244751	0.442550647790188
F5629	606	2.5584919952147	0.753372577601502	0.399335089899876
F5633	507	2.95642103043049	0.904410036063469	0.474659357385081
F5634	563	2.53903011008185	0.843864852136134	0.400902890628825
F5635	565	3.00617698543642	0.859170879876353	0.474397926182601
F5640	459	2.57477858756523	0.836999998163899	0.420094223300512
F5641	535	2.97872130549235	0.878173698940755	0.474147537107382
F5642	598	1.82094211139883	0.687208802591631	0.28480742378978
F5647	553	2.84159753172667	0.860156947387782	0.449950348189556
FCR.HF1	525	2.73951907746433	0.836954609412052	0.437385419641317
FCR.HF2	466	2.6564148161845	0.813741710980193	0.432346119464622
FCR.HF3	487	2.88291118041951	0.885743837724671	0.465867507119821
FCR.HF4	489	2.15664047564881	0.68797662989512	0.348274261933865
FCR.HF5	489	2.14393239075674	0.654431331785451	0.346222042782666
FCR.HM1	484	2.10433337489492	0.655540347063252	0.340392182677503
FCR.HM2	477	1.1096696940161	0.336717563575694	0.179921641985957
FCR.HM3	456	1.61178066914241	0.507907705328239	0.263255624675899
FCR.HM4	499	2.51575209490808	0.758265415926738	0.404943119865345
FCR.HM5	478	1.860741789942	0.602576110489679	0.301597924183879
FCR.LF1	548	2.2058553482203	0.73049948081292	0.349787354317646
FCR.LF2	501	2.77242831213761	0.814138515802179	0.445971365574182
FCR.LF3	503	2.1492769231819	0.654476810222365	0.3455101307771
FCR.LF4	483	2.22136709802868	0.681286265806952	0.359443545627953
FCR.LF5	484	2.28215962270785	0.721780801812549	0.369156952248967
FCR.LM1	429	0.895189405098127	0.268956107357632	0.147685518031603
FCR.LM2	505	1.9534616058349	0.659314713580493	0.313831354951602
FCR.LM3	475	2.70766189313755	0.869635067798274	0.439319096821902
FCR.LM4	423	0.967114817759016	0.295422568662835	0.159923151597979
FCR.LM5	502	2.3232950102345	0.745731962122305	0.373604181892576
I4930	604	2.83055772996403	0.867877952731378	0.442027786743988
I4978	655	2.0669339290005	0.607770822339944	0.318743283761283
I5021	668	2.82819945125956	0.855611960145067	0.434820748374338
I5640	657	1.99386193787541	0.601651490955355	0.307330309582669
LW1-s150761	442	2.74770793258419	0.889047550575807	0.451086545550523
LW1-s150822	427	2.57867460668002	0.848059511874358	0.425749804029322
LW1-s150947	473	2.78963712464407	0.893799195497385	0.452929683449361
LW1-s150971	446	2.20193913709024	0.785221580577435	0.360954755711763
LW1-s151070	463	2.3014324086696	0.790062169308991	0.374964932195446
LW1-s151087	354	2.02942043910967	0.77972607514253	0.345768917324394
LW1-s151103	403	2.06401962533714	0.773277328256638	0.344064252726046
LW1-s151116	421	2.35778880315451	0.842386961574185	0.390192299954401
LW1-s151246	461	2.40626668214139	0.83046403666208	0.392321950291317
LW1-s151250	456	2.29557165857757	0.831456360857963	0.374940686742864
LW1-s151260	475	1.81399366575595	0.571098592901649	0.294321111842035
LW1-s151337	431	2.41553973467211	0.788656025591455	0.398202554058149
LW1-s151433	440	2.10740622111416	0.760883616160082	0.346227076845211
LW1-s151487	400	2.24004655145225	0.796516028023856	0.373872954407032
LW1-s151691	385	2.23093323970254	0.802622498727916	0.374742491517766
LW1-s151714	484	1.98305197368179	0.721646904933419	0.320773978941516
LW1-s151760	441	1.66372964052332	0.650772476907988	0.273233269676178
LW1-sD150971	448	2.28172318171509	0.813525737837446	0.373759289602093
LW1-sD151116	419	2.28370783160367	0.839713950465346	0.378230648169127
LW2-s126572	535	2.11750982654741	0.790783346202366	0.337061432100706
LW2-s126575	450	2.75113280638948	0.873206502865884	0.450322690170729
LW2-s126610	512	2.35308245977276	0.797372410906068	0.377197821724106
LW2-s127063	507	2.11834779608822	0.774452514122568	0.340105009827684
LW2-s127145	496	2.42766445298473	0.83338163310411	0.391143922453512
LW2-s127152	517	2.48015148899483	0.802838596804566	0.396948538735813
LW2-s127153	504	2.56551453248223	0.84638587941101	0.412291376105124
LW2-s127530	629	2.94511944864848	0.881485190949046	0.45702350422894
LW2-s127575	506	2.56764553514911	0.853466766845359	0.412371382604086
LW2-s127592	468	1.81535824948144	0.733012136700963	0.29525373834761
Laiwu-LwCeLe	588	2.95331879313159	0.895383095938309	0.463140231228628
Laiwu-LwCeOb	584	2.1116122950176	0.685407756967588	0.331498448831468
Laiwu-LwIlLe	472	1.44226495839769	0.49607482620952	0.234248803150742
Laiwu-LwIlOb	362	0.955384838288427	0.385408763970926	0.162159289315327
Laiwu-LwJeLe	328	0.977134454814405	0.4240865525058	0.168674634804968
Laiwu-LwJeOb	526	3.16080467454635	0.907239337846171	0.504493649582283
S101306A	570	1.70775702266927	0.627179023013144	0.269123051741697
S107802B	566	2.67100853776272	0.876701496054352	0.421388166651599
S108604B	489	2.69658210559222	0.875751643262504	0.435469033050889
S113504B	478	1.76069216874632	0.608241158777564	0.285381403315101
S114106A	498	2.5758984957854	0.854161201188871	0.414758391111773
S114106B	543	2.8325852611165	0.890454806317511	0.449823104094724
S118306B	509	2.58102943006848	0.86924581684089	0.414127710847239
S120704B	534	1.21627033717203	0.398672734619717	0.193661413764232
S124310A	513	2.4500620291201	0.784352989347746	0.392620789514643
S127906A	521	2.88555756177721	0.889363376906872	0.461264843147161
S127906B	469	2.25048836249232	0.819629972498972	0.365897205073581
S127912A	495	2.11578796154816	0.764441464806073	0.341005441888613
S127912B	545	2.47208583278048	0.849691351550946	0.392345639630272
S129704B	507	2.39737408430076	0.831746939967282	0.384903242993149
S133204A	526	1.53586069167907	0.514956033238604	0.245137566340239
S133506B	524	2.1020869721775	0.697090798657316	0.335716643598073
S136810A	511	1.95323696384506	0.747062164910327	0.313200963411993
S136810B	485	1.85158190787487	0.699386834642081	0.299407718107864
S142704A	536	2.02735915186073	0.66282192446114	0.322615510728573
S142704B	560	1.70617479324598	0.552194305835987	0.269625764535608
S159812A	515	2.23569646872861	0.739952777199632	0.358045597482503
S159812B	490	2.16000631196942	0.818767119699279	0.348702768964919
S181206A	466	1.66465537522178	0.639288982583533	0.27093181657404
S191108A	518	1.47473582581937	0.664959541686633	0.23595866681965
S21104A	515	2.22078607051775	0.798901442435517	0.355657705158664
S21104B	524	2.27475068089364	0.829548527734734	0.363292134778312
S21310A	571	2.88126575139799	0.864678623047147	0.453929270165889
S28902A	546	1.8974994494895	0.730044328183331	0.301065232848735
S29410A	538	0.904375676321286	0.290686943481693	0.143828883501161
S31914B	542	2.48676752701328	0.858019366945226	0.395021834890629
S38404A	531	2.88660508592237	0.896626058104533	0.460034193512097
S38902B	539	2.63578964413941	0.87486788850692	0.419063408261319
S41004A	549	3.13083973322144	0.898770510737019	0.496320683998746
S41004B	589	3.03380930105918	0.912207180171538	0.475636028968254
S46608A	590	2.30856565728261	0.776720127870155	0.36183719731571
S46608B	534	1.72431278328907	0.614355617199126	0.274554793599531
S50206A	482	1.8913219889063	0.677382075399584	0.306140999981666
S50506B	516	2.2842231022719	0.788956901942198	0.365703499481536
S53008A	540	2.07467682528062	0.717263849026834	0.329755070517474
S57008B	495	2.70262235305212	0.88244741481199	0.435586621395758
S58506A	521	2.47338808176108	0.844621267254734	0.395378342365456
S60106B	504	2.6227474037983	0.856418175887052	0.421488992791597
S60108A	521	2.77449535128262	0.875032164364838	0.443511222917242
S60108B	528	2.38892308334808	0.819187384267444	0.381063390198206
S6202B	554	2.8007694610314	0.888455426153985	0.44335862683889
S63506A	518	2.56691070533403	0.849879257401147	0.410707339763164
S63506B	501	2.46447847453816	0.842896106862154	0.396434716059633
S64110B	490	1.77384177716406	0.64643348358212	0.286361912914409
S67912A	479	2.42513207107623	0.834834664670457	0.39294389492802
S71402B	519	2.30352312927296	0.830576319662114	0.368451462517764
S72204A	501	1.52158659908583	0.54700987943709	0.244761623037415
S75706A	482	2.56783325885318	0.828457917800417	0.415645271541566
S75706B	437	2.27554550655582	0.800542498230758	0.374271465415345
S76602A	571	2.63580562104973	0.867665994595748	0.415258232005056
S76806B	487	1.3000173923291	0.449212111622641	0.210077877490711
S77806A	507	1.87628028978068	0.673882721396138	0.301240583616031
S77806B	528	1.99352324040407	0.735042817021126	0.317992123615225
S80312B	507	2.68937326641634	0.879514477459079	0.431784300431632
S93310B	466	2.19186707003632	0.762739805590955	0.356738419142546
S95006B	524	1.56558236011395	0.501260234404976	0.250033448744204
S95008B	517	2.71280119023593	0.88093461402397	0.43418415089691
S95012B	472	2.36802315959215	0.810638374924364	0.384607965227112
S96308A	519	1.66327488263189	0.544033659090305	0.266042938873467
Tibetan-s1004M	505	3.31761890501886	0.92388806297442	0.532988635694289
Tibetan-s1005M	538	3.14879491888599	0.898816719368739	0.500773814925788
Tibetan-s1400-27M	450	3.24403566329753	0.921124303975247	0.531004124378544
Tibetan-s1400-2M	463	3.24251694945272	0.905926644694404	0.528292789965953
Tibetan-s1400-30F	440	3.05120450390362	0.8976283957375	0.501284282858852
Tibetan-s1400-32M	473	3.4388062802693	0.933443200392703	0.558329764902585
Tibetan-s1400-38F	500	3.17083333142261	0.920228089172071	0.510222572558943
Tibetan-s1400-43F	440	3.25795412244441	0.916621029529184	0.535251306088193
Tibetan-s1400-55F	564	3.15300178881653	0.915352820878472	0.497707148770027
Tibetan-s1400-58M	459	3.14289528155659	0.895913918747384	0.512786675559889
Tibetan-s3005M	550	3.41451085462229	0.915566295065386	0.541133926631769
Tibetan-s3006F	515	3.3214306729872	0.907649468463137	0.531925351424246
Tibetan-s3016F	529	3.6172905472029	0.943387151498966	0.576829408395349
Tibetan-s3480-16M	507	3.30945201227268	0.909859011348696	0.531339193326389
Tibetan-s3480-25M	477	2.74756271157056	0.808908845631369	0.445489317398616
Tibetan-s3480-28F	471	3.4110949071943	0.924861876806449	0.554211787678822
Tibetan-s3480-29M	472	3.08540296582886	0.881153932749793	0.501122867733066
Tibetan-s3480-3M	501	2.83745971597079	0.801960521578408	0.45643228311918
Tibetan-s3480-40M	465	2.73443259959525	0.806057938224775	0.445199600560518
Tibetan-s3800-12F	431	2.88109900579039	0.876187504050819	0.474950159640349
Tibetan-s3800-18M	469	2.5355526006842	0.734832241325884	0.412244571164968
Tibetan-s3800-19M	447	2.84488932684755	0.834136072092627	0.466179764231776
Tibetan-s3800-26F	453	2.50511458266841	0.759221132158903	0.409607385360898
Tibetan-s3800-48F	502	2.55158591672986	0.757274431878219	0.410315162193826
Tibetan-s3800-53F	471	1.68949494605267	0.593702145919473	0.274497790240713
Tibetan-s3800-8M	419	3.04592559892932	0.883262869068415	0.504470141764574
Tibetan-s602F	511	2.89076420481113	0.836335443660187	0.463533176313354
W4930	464	1.45204653481775	0.621726003266194	0.236494110347931
W4936	516	2.52947112275821	0.861723141839887	0.404967641081171
W4950	431	1.66364911948436	0.630967879523458	0.274253128162756
W4974	462	1.85111267072151	0.740100136511228	0.301702076920768
W4975	380	1.72533214251822	0.744292400567635	0.290451582810523
W4978	456	1.96321155462241	0.770862203204987	0.320655591717734
W4982	437	2.43733795334661	0.848813349127037	0.400882357607597
W5007	376	1.43875151202143	0.695733092745893	0.242639325799714
W5021	589	2.28734102533022	0.795863500016393	0.358605862868313
W5042	459	2.57590977483453	0.858442579145041	0.420278784893343
