# Supplementary material for: Expanded catalog of microbial genes and metagenome-assembled genomes from the pig gut microbiome
Source: Nat Commun. 2021 Feb 17;12:1106. doi: 10.1038/s41467-021-21295-0 (PMC7889623; doi:10.1038/s41467-021-21295-0)
Supplement: Supplementary file 10 — Source Data [file 41467_2021_21295_MOESM10_ESM.zip › Source Data/Pre-processed_Files/anno2CARD_gene_fpkm.txt]

Geneid	Boar-s10	Boar-s11	Boar-s13	Boar-s14	Boar-s18	Boar-s19	Boar-s2	Boar-s22	Boar-s23	Boar-s35	Boar-s4	Boar-s5	Boar-s7	Boar-s8	C4936	C4950	C4974	C4975	C4978	C4979	C4982	C5039	C5042	C5071	Duroc-High1	Duroc-High2	Duroc-High3	Duroc-High4	Duroc-High5	Duroc-High6	Duroc-High7	Duroc-High8	Duroc-Low1	Duroc-Low2	Duroc-Low3	Duroc-Low4	Duroc-Low5	Duroc-Low6	Duroc-Low7	Duroc-Low8	F4286	F4331	F4364	F4372	F4375	F4390	F4395	F4399	F4404
BGI_PIG_111_GL0131122	0	0	0	0	0	0	0	0	0	0	0	0	0	0	0	0	0	0	0	0	0	0	0	0	0	0	0	0	0.0181923	0	0	0	0	0	0	0	0	0	0	0	0	0.0146721	0.0821322	0.00940798	0.0138345	0	0	0.0166198	0
BGI_PIG_118_GL0278219	0.322045	0	0.0609849	0.10169	0.501016	0.467575	0.328838	0.565176	0.312164	0	0.0293787	0	0.1072	0	0	0.511538	0	0.0270628	0.0270785	0	0	0.0504964	0	0.0459351	0.0328653	0	0.0336369	0.0350591	0.0666356	0	0	0	0	0	0.0660868	0.0326761	0	0.0338355	0	0	0.0792947	0.080613	0	0	0.0253369	0	0	0.030438	0
BGI_PIG_118_GL0278221	0.172217	0	0	0.224317	0.171917	0.145857	0.0940306	0.153915	0.826316	0.0183292	0.273625	0	0	0.0394921	0	0.139308	0	0	0.0132738	0	0	0	0	0	0	0	0.0164887	0	0.114326	0	0.0327909	0	0.0654434	0.0523108	0.0323955	0.0160177	0.144512	0	0.0166928	0	0	0.0131721	0	0	0.0124201	0	0	0.0149206	0
BGI_PIG_121_GL0099009	0	0	0	0	0	0	0	0	1.00632	0	0	0	0	0	0	0.261752	0	0.249263	0	0	0	0	0	0	0	0.169907	0	0	0	0	0	0	0.153706	0	0	0	0	0	0	0	0.121724	0	0	0	0	0	0	0	0
BGI_PIG_140_GL0103343	0.0479574	0.0483898	0.0332991	0.166576	0.0273566	0.0232097	0	0	0.0170448	0.0612498	0	0.0118654	0.0292668	0	0.0151413	0	0	0	0.0147855	0	0	0	0	0.0250816	0	0	0.0183665	0	0	0	0	0	0	0	0.0180424	0	0.0178855	0	0.0371878	0.0359967	0.0144322	0	0	0.00940798	0	0	0	0	0
BGI_PIG_147_GL0006025	0	0	0	0	0	0	0	0	0	0	0	0	0	0	14.1919	8.97572	5.49084	10.414	0.593433	4.05537	9.05593	2.31093	7.51938	1.21394	0.508413	0.0713422	0.758845	0.858722	1.63214	0.0650828	1.2504	0.744175	0.172105	0.343922	0.362078	0.0631858	0.12668	0.152665	0.263396	0.19122	0.834809	2.77123	2.36571	1.36603	1.55148	0.166789	1.86815	5.08141	1.40139
BGI_PIG_148_GL0105380	0	0	0	0	0	0	0.0640628	0	0	0	0	0	0	0	0.0185221	0.075928	0.0733659	0.578442	0	0.00827247	0.0740378	0	0	0	0.230496	0.0123215	0.0112337	0.163921	0	0	0.0111702	0.110166	1.72773	0.0831583	0.22071	0.0109128	0.514156	0.0452001	0.113728	0.165128	0.0617914	0.0628186	0.0602825	0	0.00846175	0.0324068	0	0	0.00942992
BGI_PIG_151_GL0156308	0	0	0	0	0	0	0.0176632	0	0	0	0	0	0	0	15.9615	0.146542	0.550657	0	0.0523617	0.0478981	4.94772	0	1.5327	0.0296083	0	0.0237807	0.195131	0.0451959	0.107378	0	0.0215587	0	0	0	0	0	0.0211134	0.0218093	0	0	0.255554	0.0346403	0.0193911	0.0666355	0.277633	0.125091	1.91545	0.176574	0.691597
BGI_PIG_163_GL0079822	0.0401839	0.0405462	0.0418524	0.0348938	0	0	0.0376122	0	0	0	0.161295	0	0	0	0	0.156025	0	0	0	0	0	0	0	0.0630482	0	0.050639	0	0	0.0457303	0.046196	0	0	0	0.195294	0	0	0	0	0	0	0	0	0	0	0	0	0	0	0
BGI_PIG_181_GL0221543	0.029028	0.0195265	0.191478	0.00840219	0.215262	0.154534	0.135852	0	0	0.197727	0	0	0	0	0	0.0375696	0	0	0	0	0	0	0	0.333995	0	0.0365806	0	0.0463482	0.176185	0.0111237	0.110542	0.0109021	0	0.199858	0	0	0.433034	0	0	0	0	0.00888087	0	0	0.00837386	0.0106901	0	0.0201196	0.00933197
BGI_PIG_183_GL0303628	0	0.0191114	0	0	0	0	0	0	0	0	0	0	0	0	2.29633	0.220626	0.426363	0	0.0350369	0	0.25099	0	0.670568	0	0.19136	0.0238686	0.957503	0.362904	0.344879	0.0870979	0.194745	0.085363	0.345483	0.299168	0.299284	0.169118	0.0847659	0.131339	0.374524	0.149276	0.102599	3.33776	1.45971	0.858317	3.58979	0.0209256	0.0949398	3.93838	0.255741
BGI_PIG_195_GL0068054	0.135496	0	0.511567	0.169134	0.13043	0.0983629	0.20609	0.0544935	0.126414	0.486708	2.37943	1.29486	0.0542645	0.0543751	0.056148	0	0.0635433	0.086109	0.125322	0.0214948	0.00801566	0.0584256	0.0411512	0.013287	0.00950649	0	0	0	0	0	0	0	0	0.0102892	0	0	0	0	0	0	0.076455	0.0077726	0.330674	0.0049839	0	0.037424	0.0636724	0.0176088	0.0735066
BGI_PIG_196_GL0157335	0	0	0	0	0	0	0	0	0.0203081	0	0	0.014137	0	0	0.938086	0.0369761	0	0	0	0.0322288	0	0	0	1.91254	0.106904	0	0.372007	1.55094	0.498529	6.76583	0.609253	0	0.0217131	0.0694237	0.150476	0.0425154	0	0.198108	0.0443073	0.0214441	0	0	0	0.1233	0.0988987	0	0	0.574249	0.110214
BGI_PIG_210_GL0198205	0	0	0	0	0.531381	0.90166	0.29064	0	0	0	0	0	0	0	0.441163	1.80847	0.517761	0.143515	0.717991	0.525427	0.146954	0.267784	0.215554	2.19236	2.61428	0.782602	1.42702	3.34655	2.29691	0.892423	1.59632	0.699718	1.23896	1.50909	2.97891	2.07939	1.91076	1.61488	2.88938	1.92282	1.12134	1.42498	1.27628	0.730972	1.47799	0.857634	0.194555	1.61414	0.149736
BGI_PIG-001_GL0107595	0	0	0	0	0	0	0	0	0	0	0	0	0	0	0	0.378556	0.203212	0.748025	0.153299	0.0494932	0.138425	0	0	0.0152971	0.67857	0.159722	0.123218	1.00407	0.110954	0.313834	0.334149	1.9883	0.400133	0.509371	1.69461	1.13169	0.523597	0.157749	0.839184	1.66852	0.378492	0.0984332	0.0901657	0.00573788	0.0506256	0.1508	0.0122175	0.0304091	0
BGI_PIG-002_GL0078217	0	0.0266476	0	0	0	0	0	0	0	0	0	0	0	0	0	0	0	0	0.0244265	0	0.0249973	0	0	0	0.148233	0.299527	0.0606852	0.0316255	0	0	0.030171	0.14878	0.0301074	0.0641752	0.119229	0.235807	0.0886437	0	0.153591	0	0	0	0	0	0.0457109	0.0291772	0	0.027457	0
BGI_PIG-002_GL0078693	0.0295016	0.0694577	0	0.0341571	0.218774	0.199888	0.0644317	0	0	0.150714	0	0.00729914	0.0990212	0.0721621	0.00931437	0.0381826	0.0081987	0.0181804	0	0.0166402	0	0	0.00682656	0.0154293	0	0	0.0225968	0	0.0335736	0	0.0112345	0.04432	0.168162	0.0238963	0.0776932	0.0109757	0.0770174	0	0.0343148	0.0221438	0.0355127	0.126361	0.0505247	0.0231498	0.0340419	0.0325934	0	0.0408956	0.0474211
BGI_PIG-002_GL0133791	0.0389616	0.196564	0	0	0.0666752	0	0.364681	0.167141	0.0415427	0.0497606	1.29021	0.231352	0	0	102.333	68.6805	164.299	148.022	61.9099	51.5558	147.476	105.874	115.354	17.7889	20.8188	8.83775	14.414	16.7964	17.6914	17.6028	30.8905	19.5788	21.4534	36.7819	19.2167	19.09	25.5011	19.2721	25.7407	19.082	99.1938	138.391	195.213	116.3	72.5618	93.9237	303.732	103.941	844.752
BGI_PIG-002_GL0139615	0	0	0	0	0	0	0	0	0	0	0	0	0	0	0.569628	0.0449055	0.366406	0	0.106969	0.450112	1.18227	0	0.0642283	0	0	0	0	0	0	0	0	0	0	0.168623	0	0	0.0258794	0	0.0807134	0	0	0.169839	0.0475366	0.108903	0.0400357	0.0511096	0.0579711	0.0240481	0
BGI_PIG-003_GL0089702	0.0676363	0	0	0	0	0	0	0.507767	0.180293	0.0431915	0	0	0	0	18.0338	20.484	21.5127	23.4455	22.0828	27.8112	8.64263	17.6154	15.5412	11.0366	11.6167	5.24188	9.98562	5.46714	9.27511	5.20963	7.72697	8.68759	12.2985	17.4218	10.0003	12.3048	11.5403	14.5392	14.7115	11.0039	5.89258	21.0135	18.0007	10.031	12.7897	21.3712	19.7906	10.0556	263.274
BGI_PIG-003_GL0200363	0	0	0	0	0	0	0	0	0	0	0	0	0	0	0.177109	0.217808	2.18253	6.29161	0.190241	4.95177	1.92917	0.0322514	3.4528	0.0293381	0	0	0.0644504	0	0.0425593	0	0.021362	0	0	0.0227189	0	0	0	0	0	0	2.71792	0.429053	1.24892	0	3.54393	0.413167	24.2519	4.16024	2.128
BGI_PIG-004_GL0097506	0.0291934	0.0294566	0	0	0	0	0	0	0	0.037285	0	0.00722289	0	0.0178521	0.304163	0.0944593	0	0	0	0.0164664	0	0	0.0135105	0.0458043	0.0218478	0.049052	0.391313	0.90894	0.0221486	0.0447483	0.289046	0.263142	0.0110937	0.0118233	0.0329493	0.010861	0	0	0.0113188	0.0219125	0.0175708	0.0267944	0.0899944	0.0687238	0.522138	0	0.0487772	0.52609	0
BGI_PIG-005_GL0195678	0	0.0438105	0	0	0	0	0	0	0	0	0	0	0	0	0	0	0	0	0	0	0	0	0.030141	0	0	0	0	0	0	0	0	0	0	0	0	0	0	0	0	0	0	0	0	0	0	0	0	0	0
BGI_PIG-005_GL0195682	0	0	0.0292393	0.0487557	0	0	0	0	0	0	0	0	0	0	0	0	0	0	0	0	0	0	0	0	0	0	0	0	0	0	0	0	0	0.0341095	0	0	0	0	0	0	0	0	0	0	0	0	0	0	0
BGI_PIG-005_GL0195683	0	0	0	0	0.206301	0	0	0	0	0	0	0	0	0	0	0	0	0	0	0	0	0	0	0	0.135328	0	0	0	0	0	0	0	0	0.0976469	0	0	0	0	0	0	0	0	0	0	0	0	0	0	0
BGI_PIG-007_GL0185658	0.058498	0	0.182781	0	0	0.0141555	0.0182514	0.0209125	0.0623734	0.0622599	0.0293508	0.0289466	0	0	0	0	0	0	0	0	0	0.0168161	0	0	0.065668	0	0	0.0233505	0.0110954	0	0	0.0109851	0.366788	0.592292	0	0.0870533	0.632679	0	0.963927	0.0987939	0	0	0	0.0114758	0	0	0	0	0
BGI_PIG-009_GL0015375	0	0	0	0	0	0	0	0	0	0	0	0	0	0	0.602831	0	1.48575	0.117664	0.882995	0.269241	0.240968	0.658649	5.87619	0	0.0714463	0	0.146248	0	0	0	0	0	0	0	0	0	0	0	0	0	0	0.11683	0	0	0	0.0703154	0	0	0
BGI_PIG-011_GL0084859	0	0	0.0101064	0	0.0166057	0.0281769	0	0	0	0.012393	0	0	0	0	0	0	0	0	0	0	0	0.0167365	0	0.0608989	0	0	0	0	0	0	0.0997701	0	0	0	0.0109519	0.0216603	0	0	0	0	0.0262814	0	0.00997097	0.0114214	0.00839765	0	0	0.0302651	0.0280754
BGI_PIG-012_GL0231982	0.0479275	0	0	0	0.377285	0.361845	6.64829	0	0	0	0	0	0	0	0.0181582	0.0186091	0	0.531636	0	0.0405498	0	0	0	0.0902374	0	0	0	0	0	0.0661178	0.043803	0.950412	0.0109276	0	0	0	0	0	0	0	0.0173079	0	0	0	0	0	0	0	0
BGI_PIG-014_GL0124109	0	0	0	0	0	0.114003	0.477719	0	0	0.200568	0.0787935	0	0	0	22.4976	30.0302	40.7513	23.4078	27.6336	54.8739	8.50981	12.8998	15.9981	17.6173	13.6624	9.0539	11.7278	23.9772	19.0333	9.34275	9.68802	12.5628	27.1229	17.6971	24.2825	6.00314	33.5592	16.6066	16.8505	27.0521	12.6537	17.9449	12.1834	9.56564	10.7366	19.9523	8.6096	9.63288	5.6039
BGI_PIG-014_GL0133498	0	0	0	0	0	0	0	0	0	0	0	0	0	0	38.0549	61.4374	128.98	128.511	30.8128	14.5165	92.6137	52.8568	76.9888	6.35614	1.07003	5.94596	6.57094	10.3302	8.56965	10.0267	16.1711	8.16229	0.760666	1.33186	0.430333	0.425549	1.17312	0.385568	1.21959	2.36105	108.173	176.68	335.127	107.315	69.7884	103.94	372.915	119.912	144.147
BGI_PIG-015_GL0219409	0	0	0	0	0	0	0.183562	0	0	0	0	0	0	0	2.64698	4.94949	4.29196	4.39609	5.71369	5.39254	3.61971	2.49462	1.25929	7.76941	4.34797	6.7345	12.3362	4.81434	6.58386	8.56726	16.9154	10.2748	3.13001	7.98229	2.76679	3.66629	3.40098	4.02303	5.64569	4.80245	14.4299	7.46988	10.4286	8.97364	10.4803	15.1124	5.95951	14.935	1.8914
BGI_PIG-016_GL0062758	0	0	0	0.150387	0	0	0	0.43339	0	0	0.0579299	0.171396	0	0	1.7224	0.784518	0.0962597	0.773768	0.0800913	0.0976851	0.081963	0	0	0	0.0972072	0	0	0	0	0	0	0	0.0987182	0.350704	0	0.0322159	0.0322946	0.166795	0.0671475	0	0.0521186	0.0794776	0	0.0339747	0.02498	1.05235	0	0.390121	0.0556764
BGI_PIG-016_GL0083864	0	0	0	0	0	0	0	0	0	0	0	0	0	0	0	0.552587	0	0	0	0.240821	0	0	0	0	0	0	0	0	0.323923	0.327222	0.650353	0	0	0	0	0	0	0	0	0	0	0	0.292482	0	0	0	0	0.591851	0
BGI_PIG-017_GL0164369	0	0	0	0	0.0332113	0.0422653	1.58944	0	0	0.0495721	0	0.0144047	0	0.00890068	0	0	0	0	0	0	0.00918462	0	0.00673606	0.0456741	0.0108928	0	0.0111486	0	0	0	0	0	0	0	0.0328557	0.0324904	0	0	0.0564331	0	0	0.0178122	0.0299129	0.00571072	0	0	0	0	0
BGI_PIG-023_GL0030530	0	0	0	0	0	0	0	0	0	0	0	0	0	0	0.0186825	0.210611	0.0328895	0.0273493	0.0182435	0.292045	0.261377	0.433764	0	1.26885	0.0110711	0	0.283276	0.0708606	0	0.0113378	0.292941	0.0333359	0	0.131809	0	0.0110073	0	0.307744	0	0	0	0.117674	0.0202682	0	0	0.0108958	0	0	0
BGI_PIG-023_GL0125274	0	0	0	0	0	0	0	0	0	0	0	0	0	0	0.464499	0.100217	0.301266	0	0.0954909	0.502266	0.879502	0	0.143341	0.242982	0.0289744	0.0975788	0	0.0309085	0	0.0296725	0.029487	0	0.0588496	0.188161	0	0.0576153	0.028878	0.0894895	0.0600437	0.0290603	0	0.142139	0.795669	0.136712	0	0	0	0.0536691	0
BGI_PIG-023_GL0236046	0	0	0	0	0	0	0	0	0	0	0	0	0	0	0	0	0	0	0	0	0	0	0	0	0.0553022	0	0	0	0	0	0	0	0.112324	0.0598557	0	0.0549838	0.275591	0	0.0573013	0	0	0	0	0	0	0	0	0	0
BGI_PIG-031_GL0083707	0	0	0	0	0	0	0	0	0	0	0	0	0	0	0	0	0	0	0	0	0	0	0	0.0584629	0.250971	0	0	0	0	0	0	0	0.169915	0.0452727	0	0.166351	0.166758	0	0.216703	0.0839049	0	0.0341994	0	0	0	0	0	0	0
BGI_PIG-033_GL0159117	0	0	0	0	0	0	0.0143365	0	0.0163314	0	0	0	0	0.028099	2.36474	2.14096	5.92522	2.87416	3.86749	11.5853	0.507419	1.83606	2.70071	4.3017	3.12932	1.81437	1.10866	0.953776	1.65593	3.11668	3.46466	5.72953	1.86837	1.41435	4.37368	5.91491	1.45664	1.41614	2.47638	3.00064	1.36899	3.44423	1.43224	1.59552	1.06044	3.3167	1.88099	1.13062	1.4329
BGI_PIG-033_GL0203116	0.0875803	0	0	0.0253502	0	0.0423857	0.382552	0	0	0	0	0	0	0	0	0.0566756	0	0.0269857	0	0	0	0	0	0	0	0	0	0.0349592	0	0	0	0.0986782	0	0	0.0988478	0	0	0	0	0	0	0	0	0	0	0	0	0	0
BGI_PIG-043_GL0012741	0	0	0	0	0	0	0	0	0	0	0	0	0	0	0.304418	0.220219	0.0315242	0.017476	0.0349722	0.17595	0	0.0652168	0.118117	0.237303	0	0.0476492	0.0434426	0.0452793	0.0215152	0.0217343	0.0215984	0.0426028	0.129317	0.367527	0.21338	0.0633024	0.0423047	0.131097	0.0439804	0.0425717	0	0.104113	1.39873	2.38105	0.801712	0	0.0473823	3.99008	0.145868
BGI_PIG-044_GL0047820	0.0196113	0.0197881	0	0	0.0335609	0.0284735	0.00917811	0	0	0	0	0.0218346	0.0538565	0.0899437	0	0	0	0	0	0.00829622	0	0	0	0	0	0.0123569	0.135192	0	0	0	0.0112023	0	0.201215	0	0.132806	0	0.0877671	0	0.0114054	0.0110401	0	0.0359994	0	0	0	0	0.0122877	0	0
BGI_PIG-044_GL0181188	0	0.00989404	0	0	0.0671218	0.0284735	0.0275343	0	0	0	0	0	0.0359043	0.0179887	0	0	0.0163503	0	0.0362774	0	0.0185626	0	0.00680697	0	0.022015	0	0	0	0.212022	0	0.0112023	0.0110482	0.223572	0	0.121739	0	0.0658254	0	0.0228109	0.0331204	0.00885268	0.0719988	0.0100759	0.0173125	0	0	0	0	0
BGI_PIG-047_GL0154358	0	0	0	0	0	0	0	0	0	0	0	0	0	0	0.00931437	0.0190913	0	0.0181804	0	0.0166402	0.018616	0	0.00682656	0	0	0	0	0	0	0.067831	0	0	0	0	0.0887922	0	0	0	0	0.243582	0	0	0	0	0	0	0	0	0
BGI_PIG-048_GL0064449	0.218019	0	0	0	1.95876	1.74097	3.52015	0.46764	0.116231	0.0696119	5.30536	0.606838	0	0	16.0555	37.7758	19.4036	20.1532	25.8614	15.679	15.993	21.3871	8.77809	67.2168	43.1969	27.1996	42.082	32.2432	52.2274	33.0216	55.6052	64.1135	54.2451	57.7467	50.7515	34.7966	53.786	51.7162	56.8039	63.3917	28.3928	35.7684	33.7163	24.6032	32.4528	44.5605	22.8126	28.1633	10.8288
BGI_PIG-049_GL0034434	3.53838	1.19548	0.667022	0.055612	4.87708	3.53338	8.07752	0.75553	0.290215	0.552109	1.59058	0.0118839	1.75875	1.30707	44.0239	69.8746	51.7655	83.0871	64.8467	63.0439	47.6613	91.2269	27.1972	34.7923	32.0822	36.1562	38.6115	33.2842	50.2344	47.9666	45.0695	45.7484	37.6368	31.4557	35.328	28.538	33.8743	26.9786	27.6551	36.7379	64.1213	155.636	162.152	83.419	120.728	107.813	136.592	69.2632	35.0676
BGI_PIG-058_GL0113373	0	0	0	0	0	0	0	0	0	0	0	0	0	0	0	0	0	0	0	0	0	0	0	0	0	0	0	0.0316255	0	0	0	0	0	0	0	0	0	0	0	0	0	0	0	0	0	0	0	0.027457	0
BGI_PIG-058_GL0180528	0	0	0	0.0647121	0	0	0	0	0.0794599	0	0	0	0	0	0	0.217016	0	0	0	0	0	0	0	0	0	0.0469561	0	0	0	0.0428363	0	0	0.0849575	0	0	0	0.0416894	0.0430634	0	0	0.0336402	0	0	0	0	0	0	0.0387393	0
BGI_PIG-059_GL0180112	0	0.0319113	0.0164697	0	0	0.0229589	0.0296022	0	0	0	0.0158681	0.0234744	0	0	0	0	0	0.0146173	0.0292515	0	0	0.0409114	0	0.0248106	0.0532539	0.0797095	0.0181681	0.0378725	0.0179957	0	0	0	0	0	0	0	0.141538	0.0182754	0	0.0178039	0	0.0290273	0	0.0186127	0	0.104822	0	0.0328806	0
BGI_PIG-071_GL0128208	0	0	0	0	0	0	0	0	0	0	0	0	0	0	0	0	0	0	0	0	0	0	0.00674884	0	0	0	0	0	0	0	0	0	0.0110832	0	0.0109727	0.0108507	0	0	0.011308	0	0	0	0	0	0	0	0	0	0
BGI_PIG-078_GL0207938	0	0	0	0	0	0	0	0	0	0	0	0	0.546178	0.0237952	1.13027	4.98587	5.08257	2.90154	1.96748	3.27029	1.66969	1.38705	0.864398	8.0183	11.066	2.41913	6.34844	6.11981	4.54641	7.45569	4.74182	3.01056	11.1493	14.5618	9.98413	8.10698	12.6256	14.151	15.3887	11.1572	3.09149	1.4762	2.15918	2.41221	1.57153	1.03177	0.390094	1.86096	0.200153
BGI_PIG-079_GL0202056	0.241103	0.0486554	0.602674	0.0418725	1.0315	0.945152	1.66998	0.103431	0.308491	0.0615861	0.0483885	0.0178958	0.0220706	0	54.2827	125.912	72.7064	118.255	129.161	86.0631	196.74	124.86	27.3819	79.7434	122.932	112.631	115.209	70.8813	91.6985	136.288	109.489	105.375	67.3413	112.606	80.3577	158.283	81.8436	98.557	93.6107	123.594	121.766	115.713	120.481	110.55	122.127	163.605	47.2836	124.23	23.3693
BGI_PIG-087_GL0030530	0	0	0	0	0	0	0	0.102228	0.0169391	0	0	0	0	0	11.2856	0.585999	6.25166	1.54195	7.21464	8.41417	1.33831	13.8787	23.5786	1.42078	0.178339	0.1001	0.127768	0.152195	0.524304	0.200899	0.272241	0.232697	0.253555	0.791394	0.268958	0.124118	0.177745	0.128523	0.203264	0.196754	0.229483	1.95388	1.25699	1.81383	0.288723	0.754718	13.2388	0.264268	35.9143
BGI_PIG-093_GL0134402	0.112075	0.0646205	0.0166756	0.013903	0.356191	0.209213	1.00407	0.0343423	0.0512144	0	0.498061	0.27333	0.791438	2.36447	21.7011	35.8076	30.6882	34.3803	36.1329	19.0188	45.2214	26.2207	19.3948	28.5372	42.5246	33.5131	38.0597	19.3839	30.0459	43.1258	36.6555	37.2518	30.4818	43.322	27.8287	48.9273	33.5518	38.71	39.9276	39.7483	57.6167	23.3799	42.2984	28.3246	22.4746	38.8621	28.3898	34.2571	12.5694
BGI_PIG-094_GL0071201	0	0	0	0	0.0167484	0	0.0183211	0	0	0	0	0	0.00895894	0	0.00926989	0.247002	0.391658	0.0633275	0.108624	0.0248411	0.0463178	0	0.00679396	0.122845	0.0329594	0	0.0674667	0.0234397	0.211617	0.0112512	0.0335426	0.0330812	0.0111573	0.0118911	0.198828	0.0327697	0	0	0	1.32228	0.0706861	0.125757	0	0.0345588	0.00846983	0	0.0245284	0.0101751	0
BGI_PIG-098_GL0036286	0	0	0	0	0	0	0	0	0.0104055	0	0	0	0	0	0	0	0.0162725	0	0.0361047	0.00825671	0	0	0	0	0.0438204	0.012298	0	0	0	0	0.0111489	0.0109956	0.122379	0.0355714	0.253333	0	0.0545933	0.0112785	0.0681067	0.0219751	0	0.107484	0	0	0	0	0	0.0913141	0
BGI_PIG-098_GL0171858	0	0	0	0	0	0	0	0.106179	0	0	0	0	0	0	8.72095	16.7218	11.886	14.6884	17.1693	8.66955	6.37226	10.331	6.04801	10.0192	17.1709	7.04909	13.5929	5.5722	9.85853	8.47932	10.6319	8.1431	12.1896	22.434	14.3028	18.0113	17.0584	18.2499	19.5766	15.8284	5.27355	8.90507	10.6311	5.76832	7.92543	17.9382	6.20319	9.10935	89.8501
BGI_PIG-101_GL0111213	0	0	0	0	0.0516512	0	0.0141254	0	0	0.038548	0.106006	0	0.0138144	0	0	0	0	0	0	0	0	0	0	0	0	0	0	0	0	0	0	0	0	0	0	0	0	0	0.0175533	0	0	0	0	0	0	0	0	0	0
BGI_PIG-107_GL0048159	0.00980564	0	0	0	0	0	0.082603	0	0	0	0	0	0.0448804	0.00899437	0.00928763	0	0	0	0	0.0248887	0	0	0	0	0.0550375	0	0.0225319	0.0234846	0.145068	0.0225454	0	0	0.0782503	0	0.0553358	0	0.098738	0	0.0228109	0.0772808	0.00885268	0.00899985	0.0201519	0.0173125	0	0	0	0	0
BGI_PIG-109_GL0021421	0	0	0	0	0	0	0	0	0	0	0	0	0	0	0	0.22735	0.0244087	0.0270628	0	0	0	0	0.0203237	0.0459351	0.0328653	0.0737882	0.0336369	0	0.0333178	0.134628	0.0668935	0	0	0	0.0330434	0	0.0655119	0.0676711	0.0681067	0.0659253	0.0264316	0.107484	0.150419	0.0689202	0.0253369	0.0646901	0	0.0608761	0
BGI_BHZ-10B_GL0027692	0.0397167	0	0.124097	0	0.0679673	0	0	0	0	0	0.159419	0	0	0	7.18514	3.54684	9.10596	3.59789	4.66527	5.67889	2.36835	4.24718	8.05069	5.04752	0.133754	0.1001	0.319421	0.713412	2.57632	0.0456589	0.862096	0.984487	1.35833	0.67558	0.672395	0	2.57731	0.50491	1.2935	0.491884	1.3267	10.7536	3.46897	2.08029	2.19979	7.24003	5.37514	3.30335	4.32841
BGI_BHZ-10B_GL0041022	0	0	0	0	0	0	0	0	0	0	0	0	0	0	11.0793	23.9156	17.0861	13.8075	42.7706	9.97636	15.7786	60.2662	7.16558	11.1122	2.89686	12.5806	13.9154	8.30076	11.5326	12.0398	11.7494	7.49174	1.28842	4.21102	1.57321	1.4506	1.77027	2.06807	2.97967	2.20559	2.17672	2.09189	1.2581	0.742729	1.63013	3.55855	0.259645	1.23375	0.435995
BGI_BHZ-10B_GL0076958	0	0	0	0	0	0	0	0	0	0	0	0	0	0	1.16654	4.3038	1.97147	2.68676	3.46292	1.54218	2.75115	0.934669	0.273588	3.40097	1.49316	3.22823	2.37723	1.8288	3.0835	1.6424	3.4894	4.05197	1.74102	4.07019	1.44565	1.48456	1.26772	1.76498	2.34935	0.887456	2.13486	1.13039	0.80995	2.60936	1.66273	2.61249	0.802538	1.4341	0.190049
BGI_BHZ-10B_GL0081892	0	0	0	0	0	0	0	0	0	0	0	0	0	0	2.56543	0.478023	0.884308	2.90638	0.122629	0.1282	1.59558	0	0.539084	0.0297177	0.0637866	0	0.0652843	0.0226815	0.0646649	0.0653234	0.0865535	0.0640223	0.0647781	0.322181	0	0	0.0847659	0	0.0440617	0	0.478797	1.14736	0.0194628	0.022294	0.213092	4.68734	0	0.177227	0.0548016
BGI_BHZ-10B_GL0125088	0	0	0	0	0	0	0	0	0	0	0	0	0	0	0.134178	0	0.0787378	0	0	0.0399518	0	0	0	0	0	0.17852	0.488278	0.113094	0.0537384	0.434285	0.107893	0.159613	0.0538325	0	0.0532958	0	0.0528322	0.109147	0.10985	0.106331	0	0	0	0	0	0.208678	0	0.0490936	0
BGI_BHZ-10B_GL0127405	0.0215271	0	0	0	0	0	0	0	0	0	1.55534	0	0	0	63.5144	49.1895	166.302	140.667	61.743	17.4302	53.1812	113.506	144.866	13.3415	1.49827	1.60055	0.865657	2.32009	1.29841	3.16773	1.96746	2.13443	0.0490826	0.261554	0.194373	0.480531	0.096341	0.0746372	0.200314	4.62931	31.4264	1.02742	13.405	15.6464	0.931504	2.44966	13.3531	3.49142	11.1905
BGI_BHZ-10B_GL0136290	0	0	0	0	0	0	0	0	0	0.145412	0.114251	0	0	0	0.862718	0.442069	0.569537	0.315733	0.526526	3.46782	0.107766	1.571	2.37109	0	0	0.143477	0.261621	0.136341	0.259139	0.261778	0.780424	0.384845	0.129796	0	0.128502	0	0.127384	0	0	0	0.308368	0.417993	0.701957	0.268023	0.197065	0.880505	0.42802	0.35511	0.439225
BGI_BHZ-10B_GL0168606	0	0	0	0	0	0	0	0	0	0	0	0	0	0	0	0	0.187759	0	0	0	0.639491	0	0	0	0	0	0	0	0	0.258901	0.257283	0.126872	0	0.684065	0.12709	0	0	0.520547	0.392923	0	0.508299	0.31005	1.6199	0.132539	0.389799	0	0	0.468278	0
BGI_BHZ-10B_GL0190771	0	0	0	0	0	0	0.0357878	0	0	0.0488322	0	0	0	0	5.17872	5.34442	7.49111	11.3452	12.4127	17.8567	8.10659	17.344	11.7051	2.03966	0.643816	0.385461	0.131787	0.869937	1.04429	0.395597	0.917289	0.258478	0.741	3.43768	0.560998	1.32289	2.22447	1.01633	1.42313	0.258289	1.76046	15.7917	14.8511	7.26812	6.4524	9.03972	29.5142	5.60491	7.52254
BGI_BHZ-10B_GL0190801	0	0.0191114	0	0	0	0	0.159557	0	0.0201955	0	0	0	0	0	0.735543	0	0.0157912	0	0	0	0.394412	0.0163343	0	0	0	0.0238686	0.0217614	0.0680445	0	0.0435489	0.108192	0.085363	0	0	0	0	0	0	0	0	0.170999	1.19951	0	0.11147	4.99947	0.523141	0.0949398	0.118151	0
BGI_BHZ-10B_GL0195926	0	0	0	0	0	0	0	0	0.0206146	0	0	0	0	0	0	0	0	0	0	0	0	0	0	0.0303345	0	0	0	0	0	0	0	0	0	0	0	0	0	0	0	0	0	0	0	0	0	0	0	0	0
BGI_BHZ-10B_GL0224346	0.0156203	0	0	0	0	0	0	0	0	0.0199498	1.20695	0	0	0	60.2308	10.3711	41.413	16.677	40.8861	34.1099	30.4867	115.62	50.346	4.65653	0.420836	0.393687	0.340984	0.804329	1.77763	0.305274	1.267	0.193596	0.587644	0.778124	0.229188	1.51675	0.786442	0.0902625	1.05379	0.123107	1.04356	12.9173	14.0284	24.3335	5.20449	5.76393	30.8292	2.46845	181.366
BGI_BHZ-11B_GL0000546	1.2623	0.599378	9.12564	0.386866	0.254139	0	0.695009	0.796343	1.66261	0	4.6197	0.385797	0.135942	0	1.05495	10.2349	1.85718	1.6473	1.92297	3.83219	0.91367	9.66933	86.8026	2.56305	0	0	0.170622	0	0.253505	0.341449	0.0848287	0	0	0.180435	0	0.248622	0	0	0.259102	0	0	0.136302	0	0.0873988	0	1.31255	0	0	0
BGI_BHZ-11B_GL0017426	1.75206	0.375	8.65401	0.783754	0.136287	0.115627	0.944204	0.626346	1.44356	0.0339042	3.56959	0.610821	0	0	0.6286	8.65815	1.4386	2.57658	1.44863	3.39146	1.00507	9.4321	74.8369	2.37411	0	0.0334532	0.0914995	0.0635787	0.0604209	0.701916	0.212291	0	0	0.0645077	0	0.237029	0.148505	0.0306799	0.0926322	0.0298884	0	0.121824	0.272781	0.0781155	0.0689216	1.70105	0.0332658	0	0
BGI_BHZ-11B_GL0017427	2.3183	0.421057	10.3826	0.845503	0.0793465	0.201956	1.17177	0.397811	1.8292	0	4.88538	0.48181	0	0	1.054	9.18144	1.81685	2.6573	1.71538	3.29521	0.78996	12.3156	82.0763	2.61893	0.0520491	0	0.106542	0	0.316595	1.06606	0.15891	0.0522414	0	0.169004	0	0.155248	0.0518759	0	0.215723	0	0	0.468115	0.142932	0.163724	0	1.17818	0	0	0
BGI_BHZ-11B_GL0058291	1.86576	0.51796	11.0733	0.831501	0.118255	0.0716637	1.09032	0.529361	1.79991	0.0630397	4.12095	0.630145	0	0	0.878925	8.72001	1.81067	2.54594	1.68915	3.54967	0.887669	9.22849	75.1075	2.46271	0.0221635	0.136842	0.147445	0	0.213452	0.680924	0.180445	0.0333681	0	0.107948	0	0.165269	0.0773141	0.0114089	0.137788	0.0222291	0	0.235574	0.081151	0.0406682	0.0683462	1.64686	0.024741	0	0
BGI_BHZ-11B_GL0058292	1.93788	0.723214	11.8059	0.714599	0.181716	0.0770849	1.466	0.683287	2.12288	0.101713	4.31548	0.689637	0	0	0.704031	8.34893	1.63779	2.72381	2.01335	3.68344	0.577917	9.86708	73.2152	2.45741	0	0.0669064	0.121999	0.0317894	0.271894	0.518808	0.181964	0	0	0.0322538	0	0.6222	0	0	0.0617548	0	0.0239665	0.121824	0.136391	0.0468693	0.0229739	1.58373	0	0	0
BGI_BHZ-11B_GL0070179	1.69404	0.500288	10.9521	0.896967	0.17677	0	1.2569	0.886252	2.0706	0	4.12546	0.736036	0	0	0.724005	8.70324	1.9463	2.74993	1.83435	3.39091	0.860391	9.51389	82.4337	2.7876	0.0231912	0.0781024	0.189886	0.0247393	0.258616	0.854999	0.0708046	0	0	0.100403	0	0.276693	0.0231141	0	0.168207	0	0	0.246498	0	0.109425	0.0893943	1.80311	0.0258883	0	0
BGI_BHZ-11B_GL0070199	2.13165	0.830161	12.542	0.649483	0.191995	0	0.735086	0.882371	2.35262	0	5.8543	0.610677	0	0.0343034	1.02723	10.8178	1.62131	3.07667	2.24831	3.92345	1.20352	9.5464	86.2161	2.93381	0	0.094255	0.214835	0.0447835	0.127678	0.816861	0.128172	0.168545	0	0.181752	0	0.166958	0	0	0	0	0	0.171621	0	0.176073	0.258917	1.7353	0.140591	0	0
BGI_BHZ-11B_GL0075949	1.35891	0.4447	7.07665	0.637843	0.0942773	0.079986	0.739101	0.433279	1.46851	0.0234535	2.85627	0.368018	0.01681	0	0.800101	6.66669	1.73004	2.24068	1.54561	2.59465	0.521449	7.52243	60.2207	1.72874	0.0412288	0.0462829	0.0843938	0.043981	0.0208983	0.78111	0.104896	0.0206906	0.0209349	0.133871	0	0.14347	0.0821834	0.021223	0.128158	0.0206755	0	0.0842728	0.113219	0.0324221	0.0158923	1.01441	0.0230118	0	0
BGI_BHZ-11B_GL0075975	1.6681	0.721345	11.7582	1.24157	0.0509755	0.0432482	1.42194	0.575034	2.12798	0	5.20106	0.773836	0	0	1.10034	10.1779	2.28477	3.33172	1.6806	4.08275	0.676671	10.4553	94.1889	3.22481	0.0334385	0	0.239565	0	0.169495	0.958836	0.10209	0.134248	0	0.144767	0	0.232722	0.133309	0	0.173237	0	0	0.273397	0.122434	0.0350611	0.103115	1.31637	0.111982	0	0.0287284
BGI_BHZ-11B_GL0075976	1.55801	0.423245	8.65959	0.897597	0	0.0652517	0.897415	0.578396	1.4376	0	4.07394	0.433659	0	0	0.666904	6.36929	0.936738	1.3294	1.09462	2.54763	0.397033	6.31759	43.418	1.41029	0	0.0377571	0.0172119	0.0358792	0.0340972	0.947221	0.0855728	0.0168792	0	0.0728069	0.0169082	0.200643	0.0838054	0.034627	0.10455	0.0168669	0.0135249	0.0962484	0.0461813	0.0176331	0.0129648	0.99305	0	0	0
BGI_BHZ-11B_GL0075977	2.05357	0.486305	13.706	1.10996	0.14344	0.121696	1.4318	0.719151	2.18962	0.0535257	5.55132	0.513269	0	0	1.13132	9.51941	2.07898	3.19607	1.89937	4.55639	0.971879	12.6499	93.7527	2.92613	0.0235232	0.0528136	0.240755	0.0501869	0.0953884	0.963598	0.215454	0.0236101	0	0.152761	0	0.233878	0.14067	0	0.170615	0.0235929	0.0189183	0.211561	0.0430648	0.0493294	0.0544044	1.71316	0	0.0217859	0
BGI_BHZ-11B_GL0079103	2.77427	0.857844	14.0512	1.16567	0.191436	0.0649668	1.29836	1.00777	2.74336	0.0285743	5.32089	0.946562	0	0	1.05956	11.4233	2.25701	3.82602	2.23486	4.10763	1.05884	11.8468	100.735	2.87847	0	0.0845825	0.205641	0.0267919	0.127306	0.900217	0.306717	0	0	0.217467	0.0252515	0.474445	0.150191	0.0258569	0.0520466	0.0251898	0.0403976	0.287484	0.114949	0.0790024	0.0387245	1.45835	0.0280362	0	0
BGI_BHZ-11B_GL0094883	1.21542	0.584886	9.0754	0.730668	0.0639984	0.135743	0.665078	0.601617	1.33581	0	3.69647	0.56904	0	0	0.743858	7.69588	1.41865	1.90131	1.12415	2.65782	0.566362	7.88546	65.4084	2.08301	0	0.0235637	0.150384	0	0.297915	0.451423	0.10681	0.0632045	0	0.0454379	0	0.250437	0.0627623	0	0.0434988	0	0	0.223108	0.134499	0.0440184	0.0161823	1.83859	0	0	0.0180339
BGI_BHZ-11B_GL0099534	0	0	0	0	0	0	0	0	0	0	0	0	0	0	0	0.304876	0.032732	0.508076	0.0726243	0.0332167	0.0743215	0	0	0	0.220361	0	0.045107	0.611184	0	0.0902681	0.493371	1.37129	0.134272	0.238505	0.886221	0.438185	0.307479	0	0.0913309	0.79565	0.0354446	0.0360339	0	0	0	0	0	0.0816346	0
BGI_BHZ-11B_GL0104484	1.74325	0.214508	10.141	0.959941	0	0.123464	1.23371	0.638396	2.13075	0.108606	3.79729	0.347148	0	0	0.96653	9.41003	1.91421	2.67259	1.76965	3.27356	0.965871	9.71689	79.8104	2.00132	0	0	0.390803	0	0.241934	0.782074	0.242871	0.047906	0	0.309958	0	0.474549	0.0951418	0.0491387	0.0494551	0	0.0383861	0.0390243	0.0873805	0	0.0735927	1.73804	0.0532805	0	0
BGI_BHZ-11B_GL0112882	1.57837	0.505588	7.41063	0.522127	0.0428743	0	0.492454	0.429908	1.6028	0.0319976	2.38837	0.297534	0	0	0.806821	5.88525	0.939944	2.0843	1.15862	2.62842	0.545418	6.28736	48.9755	1.61166	0	0.0631439	0	0	0.0855347	0.518435	0.14311	0.0282282	0	0	0	0.223699	0	0	0.029141	0	0	0.160963	0.0772324	0.0294891	0.0216819	1.05181	0	0	0
BGI_BHZ-11B_GL0148309	1.22419	0.503239	10.2946	0.354342	0	0	0.848772	1.16703	1.59535	0	5.68725	0.370189	0	0	1.11657	9.94656	1.85225	2.80807	2.13872	3.49084	0.987062	10.6746	81.2362	2.34757	0.0508976	0	0.156278	0	0.206394	0.729734	0.051798	0	0	0	0	0.354232	0.0507282	0	0.21095	0	0	0.124843	0	0	0	1.90349	0.0568168	0	0
BGI_BHZ-11B_GL0162811	1.68731	0.4611	10.1049	0.686803	0.150391	0	0.904823	0.452399	1.40554	0.0224477	4.70916	0.508787	0	0	0.84903	7.81394	1.58259	2.82697	1.51184	3.40536	0.848451	9.35223	82.0772	2.20615	0.0197304	0	0.0605811	0.0210475	0.160017	0.666792	0.0200795	0	0	0.106775	0	0.37272	0.117989	0.0203129	0.0408874	0.0197889	0.031736	0.193582	0.162546	0.113783	0.0608433	1.24276	0.022025	0.0182733	0
BGI_BHZ-11B_GL0168423	0.761247	0.241653	3.33177	0.148546	0.131736	0.111767	0.480357	0.128425	0.638399	0	1.78528	0.139671	0.00782972	0	0.583307	3.68637	1.2622	1.76315	1.11546	2.27956	0.437182	6.54282	49.6445	1.83856	0.00960171	0.0323362	0.0491358	0.0102426	0.0681374	0.35399	0.0977158	0.0192744	0	0.0519615	0	0.114557	0.0574186	0	0.0596929	0	0	0.17271	0.0791019	0.0302029	0.0222068	0.935523	0	0	0
BGI_BHZ-11B_GL0168424	2.2993	0.504355	9.94351	0.564258	0.0855394	0.0725726	1.16965	0.64329	1.91867	0	4.56445	0.593616	0	0	1.18361	8.15133	2.29204	3.41916	1.71057	4.4405	0.756992	12.113	89.3844	2.82333	0	0	0.114858	0	0.398189	0.919414	0.513938	0	0	0.242926	0	0.111577	0.0559248	0	0	0	0	0.0458773	0.0513627	0	0.0865163	1.49103	0.0626371	0.0519674	0
BGI_BHZ-11B_GL0168425	1.05638	0.373067	6.38141	0.435723	0.180779	0	0.667423	0.339882	1.35164	0	1.9081	0.294035	0	0	0.475273	6.87031	1.23302	1.9774	1.00149	2.92709	0.424954	7.56145	52.5246	1.32596	0	0.0665615	0.12137	0	0.150274	0.303608	0.030171	0.0595121	0.0301074	0.0320876	0	0.147379	0	0.0305217	0.0614365	0	0.0238429	0.0484786	0.135687	0.0777128	0.0457109	1.10874	0	0	0
BGI_BHZ-11B_GL0168585	1.98244	0.493584	10.3506	1.0284	0.176237	0.0373804	0.939834	0.717909	1.702	0	4.88292	0.840832	0	0.0236159	0.560875	8.64701	1.48108	2.71308	1.64308	3.00602	0.731077	9.81381	84.43	2.70648	0	0.0648891	0.147901	0	0.234397	0.710351	0.264717	0.116034	0	0.125125	0.0290583	0.201147	0.0288055	0	0.0898393	0	0.0232438	0.236303	0.238101	0.015152	0	1.90576	0.0322628	0	0
BGI_BHZ-11B_GL0168586	1.74685	0.472653	10.4894	0.737256	0.150305	0.0850137	0.904306	0.732635	1.97704	0.0249277	3.67234	0.6157	0	0.0179031	0.942827	8.03303	1.69234	2.97691	1.724	3.88891	0.905236	10.2592	81.1727	2.32738	0.0109551	0.0737882	0.156972	0.0818046	0.199907	0.81899	0.189532	0.0329867	0	0.166	0.0110145	0.304977	0.0764306	0	0.0681067	0.0219751	0.00881052	0.367237	0.0701957	0.0459468	0.0760107	1.39084	0.0122291	0	0
BGI_BHZ-11B_GL0168675	1.4866	0.535714	9.75995	0.852909	0.136287	0.115627	1.04359	0.683287	1.83983	0	4.07573	0.669933	0	0	0.6286	7.57588	1.72632	2.30665	1.69416	3.32408	0.829185	8.0356	69.419	2.0409	0	0.0669064	0.0609996	0	0.120842	0.671398	0.121309	0	0	0.0645077	0	0.148143	0.089103	0.0306799	0.0308774	0	0	0.0974595	0.0545562	0.0468693	0.0459478	1.70105	0	0	0
BGI_BHZ-11B_GL0194137	0.0263416	0	3.42942	0.320233	0.135236	0	0.345182	0.113003	0.814515	0	0.792999	0.0782078	0	0	0.0998003	4.50024	0.571001	0.973983	0.609092	1.5155	0.299197	2.90776	26.7342	0.702607	0	0	0.121058	0.0315442	0.0599549	0.121131	0	0	0	0.0320051	0	0.0294001	0	0	0	0	0	0.048354	0	0	0	0.465636	0	0	0
BGI_BHZ-11B_GL0195687	1.39192	0.498038	8.21504	0.762923	0.0675745	0.0286655	0.85008	0.317616	1.28414	0	3.3978	0.490927	0.0180732	0.0181101	0.673219	6.3244	1.34154	1.9528	1.17784	3.0903	0.738167	7.56838	58.2974	2.27684	0.0221635	0.0248804	0.147445	0.0118215	0.112343	0.487996	0.1015	0.0333681	0.033762	0.059971	0	0.275449	0.0441795	0.0114089	0.149271	0.0111146	0.00891238	0.108727	0.0405755	0.0348585	0.0512596	1.39601	0.0618526	0	0
BGI_BHZ-11B_GL0234583	0.917241	0.211545	6.0595	0.295839	0.044848	0.0380496	0.637773	0.618337	0.698577	0.0669414	1.3938	0.233423	0	0.0240387	0.347514	4.88425	0.764723	1.13858	0.824128	1.44123	0.248055	5.26596	35.0388	1.1102	0	0.132102	0.120439	0	0.0298241	0.482046	0.119758	0.0295277	0	0.127366	0	0.175498	0	0	0	0	0.02366	0.0962133	0.0807878	0	0.0226801	0.839648	0	0	0
BGI_BHZ-11B_GL0234584	1.50519	0.408898	8.562	0.854602	0	0	1.13793	0.496702	1.48146	0	4.4732	0.515641	0	0	0.87734	6.63104	1.64104	2.94327	1.49926	3.47762	0.60276	9.23628	75.1114	3.26996	0	0.0729544	0	0	0.0658827	0.865197	0.198413	0	0	0.281356	0	0.452296	0	0	0	0	0	0.0531347	0.118976	0.0340707	0.0501012	1.79086	0	0	0
BGI_BHZ-11B_GL0254501	1.3973	0.657954	10.0902	0.566231	0	0	0.43596	0.19981	1.5892	0	2.43042	0.345714	0	0	0.70586	6.69132	1.16496	2.49716	0.947748	2.99494	1.05807	6.74816	64.7955	1.60773	0	0.11739	0.107027	0	0.212022	0.107091	0.212843	0	0.106197	0.226363	0	0.311908	0.104223	0	0.325055	0	0	0.256496	0.191443	0	0.161235	1.33791	0	0	0
BGI_BHZ-11B_GL0254502	1.93179	0.593237	9.44766	0.291735	0	0	1.17924	0.180156	1.61199	0	5.30984	0.498735	0	0	0.954647	10.1096	1.75062	2.56209	1.70905	4.19265	1.43099	10.5028	94.9798	1.84494	0	0.105844	0.192999	0.100579	0.191168	0.772458	0.0959538	0	0.0957513	0.204098	0	0.187486	0.093972	0	0.0976941	0	0	0.154178	0	0	0.0726878	1.57748	0	0	0
BGI_BHZ-1B_GL0120076	0	0	0	0	0	0	0	0	0	0	0	0	0	0	0.300018	0.368961	0.0924287	0.219598	0.117187	0.200994	0.134916	0.23219	0.0549712	0.844866	0.942273	1.35716	0.61867	0.55	0.955248	0.109243	1.53793	1.2848	2.59994	0.654249	1.91264	1.41411	0.708784	0.329465	1.19739	2.88869	0.328863	0.712268	0.292934	0.111849	0.342655	0	0.158771	0.23052	0.0610977
BGI_BHZ-1B_GL0127126	0.0218951	0	0	0	0	0	0.286914	0	0	0	0.593224	0	0	0	25.7364	10.8392	32.5293	12.1031	19.7245	3.39002	18.113	15.2191	18.0112	4.36286	1.4993	0.772569	1.83638	3.25121	4.28575	1.40957	6.17836	0.888104	4.69263	18.3025	0.914342	4.30096	8.54944	3.87157	8.17499	1.38049	13.4812	151.623	164.15	38.335	48.0724	61.1273	208.029	28.3633	51.4822
BGI_BHZ-1B_GL0158290	0	0	0	0	0	0	0	0	0	0.0915177	0	0	0	0	75.2691	32.9697	66.3431	45.4722	21.9042	33.8294	20.6527	12.8845	40.7646	24.6781	6.3145	2.30266	7.61536	2.66008	8.68477	4.28363	12.7706	10.2132	7.22955	9.22866	8.81542	1.67951	8.69865	6.58373	7.50126	5.04236	26.1358	58.2377	24.9244	56.9525	68.8039	40.6914	35.7831	61.4987	15.9296
BGI_BHZ-2B_GL0001468	1.72258	0.824361	11.1645	0.846199	0.10107	0.142914	0.967404	0.570062	1.43787	0.0251432	4.56344	0.672166	0	0.0180579	0.745866	8.86687	1.79724	2.82977	1.80263	3.9725	0.791942	10.1102	83.9654	1.9614	0.0220996	0.0496174	0.169639	0.0471496	0.190433	0.814754	0.146189	0.0443625	0.0448863	0.155475	0	0.340572	0.0440522	0.0455041	0.0572463	0	0	0.316205	0.0708025	0.046344	0.0425933	1.48986	0.0370046	0	0
BGI_BHZ-2B_GL0068597	0	0	0	0	0	0	0	0	0	0	0	0	0	0	0.413003	1.26977	0.363534	1.20919	0.201648	0.368917	0	0	0.302693	3.76277	0.978966	1.37372	0.250488	3.6551	0.248111	0.250638	1.7435	0	0.994183	0.79468	0.492136	1.21666	0.975709	0	1.52153	0.7364	1.37782	0.400206	0.672086	0.384927	0.377358	0.240867	0.273204	0	0
BGI_BHZ-2B_GL0139168	0.0355795	0.0359003	0	0	0	0	0.0333025	0.228949	0.0379366	0	0.0714066	0	0	0	13.4463	9.53212	17.976	14.6684	14.5124	25.7979	5.32095	17.1521	17.9067	4.63339	1.99702	1.56928	2.16655	2.21554	3.11776	1.75882	3.04853	2.08458	2.83929	5.01458	3.1724	2.10466	3.86134	4.48203	3.55905	3.16464	2.08791	19.3975	15.9403	12.2704	7.29756	13.9937	29.6047	7.25017	90.5558
BGI_BMZ-11B_GL0025434	0	0	0	0	0	0	0	0	0	0	0	0	0	0.00836221	0.00863485	0	0	0.00842703	0.0168638	0.00771312	0.00862896	0	0	0	0	0	0	0	0.0103748	0	0	0	0	0	0	0	0	0	0	0	0.263375	0	0	0	0	0	0	0	0
BGI_BMZ-11B_GL0040683	0.116003	0	0.0805461	0.0671541	0	0	0.651472	0.580579	0.0412292	0	0	0.0287008	0	0	69.404	167.778	95.9401	185.579	117.127	106.946	67.1241	105.509	53.8193	117.698	215.559	116.801	150.427	72.1424	114.896	157.896	138.798	117.458	144.147	248.248	144.674	234.17	187.543	174.777	214.671	200.046	68.737	63.1012	83.4798	61.4657	64.5183	126.109	47.3891	85.0255	26.7388
BGI_BMZ-11B_GL0072685	0	0	0	0.00833919	0	0	0	0	0	0	0	0	0	0	0	0	0.0240198	0	0	0	0	0	0	0	0	0.0121021	0	0	0	0	0	0	0.0109481	0	0	0	0.0214894	0	0	0	0	0	0	0	0	0	0	0	0
BGI_BMZ-16B_GL0178060	0.0472207	0	0	0	0	0	0.0441987	0	0	0	1.37417	0.0350493	0	0	20.7082	0.183347	2.95267	0.174599	4.45485	12.0255	2.19009	15.434	4.29419	0.148178	0	0	0.0542531	0	0	0	0.107893	0.106409	0.0538325	0	0	0	0	0.109147	0.0549248	0	0.852631	0.260042	6.01677	1.30615	2.28849	0.313017	28.1665	0.196374	1.22963
BGI_BMZ-17B_GL0149331	0	0	0.153928	0	0.0843056	0.035763	0.0230556	0	0	0.251674	0.148306	0	0	0.0451881	27.087	18.076	38.0946	21.107	20.5042	46.6614	5.1992	16.0168	22.9643	7.11111	0.331813	0.43457	0.226403	1.17987	0.644732	0.226538	1.04119	0.999117	0.336971	1.19711	1.58465	0.0549838	0.633859	0.398544	1.28928	0.249597	3.0911	18.9906	7.6439	5.20422	4.13552	16.1375	9.78479	6.47906	6.69923
BGI_BMZ-2B_GL0004227	0	0	0	0	0	0	0	0	0	0	0	0	0	0	0	0	0.0835506	0.0231589	0.208551	0.0423939	0	0	0.121743	0.471706	0.0562486	0.0631439	0	0.150008	0	0.0864058	0.228975	0.0282282	0	0	0	0.0279624	0	0.0289546	0	0	0	0	0	0	0	0	0	0	0
BGI_BMZ-3B_GL0013616	0.0159858	0	0	0.0138813	0.711271	0.858757	3.00751	0	0	0.1225	0.0481243	0	0	0	239.929	75.7863	94.9198	118.2	48.3928	80.1088	63.6257	20.5964	65.9393	39.1524	13.3512	6.97016	19.1379	8.74837	23.3225	8.98661	27.4305	19.2362	13.7228	15.6547	19.0348	7.10106	17.492	11.3251	18.2592	12.5268	66.6768	149.773	74.4446	137.968	191.76	78.1681	87.9611	166.597	46.1289
BGI_BMZ-4B_GL0084784	0	0	0	0	0	0	0	0	0.10211	0.122309	0	0	0	0	3.17472	3.16059	3.51303	2.92127	3.98585	4.78041	1.35967	4.95525	3.39044	1.80306	1.50505	0.844771	0.660164	1.14679	1.19882	0.99084	0.984647	1.29481	0.982569	1.51261	1.62129	1.81703	1.50004	2.10286	1.55945	2.04861	0.778126	2.98846	2.95215	4.227	2.81784	3.91466	5.28025	1.99127	36.1129
BGI_DB-11B_GL0064789	0	0	0	0	0	0	0.21798	0	0	0	0	0	0	0	0.404399	4.44581	0.744281	1.184	0.682091	1.44493	0.183692	9.70717	83.9582	1.21798	0.0435714	0.0489126	0.0891889	0.0464799	0.220857	0.0892423	0.133027	0	0.0442487	0.188636	0.131423	0.0866412	0	0	0.0451465	0.087401	0	0.284995	0	0	0	1.07204	0.0972773	0	0
BGI_DB-511B_GL0049853	0	0	0	0	0	0	0	0	0	0	0	0	0	0	212.508	16.1885	175.503	6.3066	221.754	48.6556	12.5938	84.6491	127.295	27.192	0	0.461176	0.090099	0.0626056	0.029748	0	0.238905	0.147262	0.0298001	0	0.0885091	0.0583502	0.0584928	0	0.0912144	0	0.283195	0.695767	0.402909	2.41528	0.0452445	1.06854	7.73057	3.07098	0.605054
BGI_DB-512B_GL0087549	0	0	0	0	0	0	0.10999	0	0	0	0	0	0	0	0.556512	5.79456	0.450665	0.82554	1.02165	1.09364	0.400416	8.83687	82.4879	1.10624	0.131913	0	0.216017	0	0.13373	0.0270183	0.0268494	0.0264802	0.267928	0.11422	0.079577	0.157385	0	0	0.164018	0.0529217	0.021218	0.172566	0.0965995	0.0414944	0	0.934743	0.736273	0	0
BGI_DB-512B_GL0100242	0.109844	0	0.179779	0	0	0	0.0734389	0	0	0.14029	0.393666	0	0	0	6.0344	5.57495	6.26665	4.17754	4.58634	9.17406	1.36647	4.34401	7.7233	1.99427	0.246615	0.237297	0.144232	0.225495	0.357159	0.0721592	0.358541	0.247527	0.250449	0.22879	0.194819	0.017514	0.316022	0.0725417	0.182522	0.106005	0.609181	3.38459	2.62831	0.831158	1.01852	2.44445	2.43834	1.07675	1.3318
BGI_DB-512B_GL0157889	0	0	0	0	0	0	0.288889	0	0	0	0	0	0	0	2.22176	6.5911	2.77906	2.85301	2.5692	2.87244	0.759557	18.0996	139.952	1.84017	0	0	0.212764	0	0.0702484	0	0	0	0	0.449999	0	0.275581	0.0690638	0	0	0	0	0.39659	0.12686	0.108985	0	1.70494	0	0	0.0595335
BGI_DB-512B_GL0201628	0	0	0	0	0	0	0.345626	0	0	0	0	0	0	0	0.612063	6.63104	1.23143	1.45066	1.28074	1.9526	0.349512	12.1009	102.47	0.724203	0.310888	0.116333	0.318187	0	0.315169	0.106126	0	0	0.31572	0.448648	0	0.103033	0.103285	0	0	0	0	0.593098	0	0.108658	0.159782	0.611934	0.115681	0	0
BGI_DB-517B_GL0136874	0	0	0	0	0	0	0	0	0	0	0	0	0	0	65.1516	9.77448	61.0133	3.70358	86.5435	16.5291	5.83951	31.5253	49.0792	10.2361	0.517429	0.491496	0.203684	0.254755	0.0403503	0	0.121519	0.119848	1.01052	0.258477	0.680305	0.514451	0.317359	0.163909	0.206205	1.11776	0	0.71594	0.58294	1.83628	0.0920545	0.861789	4.17653	1.36392	0.341957
BGI_DB-529B_GL0092649	0	0	0	0	0	0	0	0	0	0	0	0	0	0	0.404399	0.195031	0.272205	0.557176	0.162604	1.14744	0.190176	3.07558	33.9799	1.10334	0	0	0	0	0	0.057745	0	0	0	0	0	0.028031	0.0280995	0	0	0	0	0.115255	0.0516144	0.0591227	0	0.221976	0	0	0
BGI_DB-529B_GL0154215	0	0	0	0	0	0	1.31385	0	0	0	0	0	0	0	0.620448	0.635853	3.62787	3.76284	2.38019	4.8692	0.797174	11.379	144.085	1.7619	0	0	0.161273	0	0.372734	0	0	0	0	0.170548	0	0.0522221	0.0523497	0	0.0544232	0	0	0.0429445	0.0480792	0.0275366	0	1.29233	0	0	0
BGI_DB-529B_GL0179587	0	0	0	0	0	0	0	0	0	0	0	0	0	0	0	0	0	0	0	0	0	0.0715536	0.0287987	0	0	0	0	0	0	0	0.0473942	0	0	0	0.0468226	0	0	0	0	0	0	0	0	0.024415	0	0	0	0	0
BGI_DB-529B_GL0229398	0	0	0	0	0	0.0228181	0	0	0	0.0602164	0	0	0	0	7.51736	0.213577	3.48535	0.0145276	4.09915	3.00509	0.119006	1.03006	1.65831	0.542486	0	0	0	0	0	0	0	0.0354152	0	0.0190951	0	0	0.0527511	0	0	0	0	0	0.0161493	0.0184985	0	0	0.0984709	0	0.0151573
BGI_EYZ-183B_GL0099942	0	0	0.428117	0.815855	0	0	0.247336	0.125955	0.125223	0	0.500869	2.48439	0	0.0269316	0.0556194	0	0	0.0271404	0	0	0	0	0	0	0	0	0.674667	0.0351596	0	0.47255	0.771479	0.198487	0	0	0.0331381	0	0.0328498	0	0	0.0330571	0	0	0	0	0	0.908257	0	0	0
BGI_EYZ-353B_GL0237175	0	0	0	0	0	0	0	0	0	0	0	0	0	0.00901162	0	0	0	0	0.00908675	0	0	0	0	0	0	0	0	0	0	0	0	0	0.0560003	0	0	0	0	0.0113542	0	0.0110613	0	0	0	0	0	0	0	0	0
BGI_EYZ-362B_GL0152612	0	0	0	0	0	0	0	0	0	0	0	0	0	0	0	0	0	0	0	0	0.0466296	0.0849699	0	0	0.110604	0	0	0	0	0.0566346	0	0	0	0	0.0556019	0.0549838	0	0	0.0573013	0.055466	0	0.0452156	0	0	0	0	0	0	0
BGI_EYZ-611B_GL0025750	0	0	0	0	0	0	0	0	0	0	0	0	0	0	0	0.293625	0.0472863	0	0	0.031991	0	0	0	0.0593258	0	0	0.108606	0	0	0	0.107992	0.170411	0	0.252675	0	0	0	0	0.131941	0	0.494982	0	0	1.03476	6.6264	0	0.450132	0.687945	0.182335
BGI_EYZ-652B_GL0124174	0	0	0	0	0	0	0	0	0	0	0	0	0	0	9.75179	0.757833	7.54636	0.405942	13.3813	2.53894	1.10845	4.31323	3.13323	1.03354	0	0	0	0	0	0.0560952	0	0	0	0.0592856	0	0	0.0272966	0	0	0	0.0440526	0.0223925	0.0250699	0.516901	0.0844563	0	0.733749	0.380475	0.0705897
BGI_EYZ-652B_GL0169725	0	0	0	0	0	0	0	0	0	0	0	0	0	0	13.7473	5.18461	22.5314	6.09105	17.2635	4.24882	1.62107	6.48371	6.34754	9.65549	0.16293	13.1324	6.60351	24.3328	16.1209	6.60747	13.3976	12.3303	0.231648	0.211614	0.262101	0.161992	0.162388	0.033548	0.0675279	0.196095	2.35862	3.6234	2.89333	7.87555	3.2658	6.09333	1.01852	4.5269	0.307955
BGI_EYZ-652B_GL0242096	0	0	0	0	0	0	0	0.597257	0.118758	0	0	0	0	0	0.369234	0	0.510726	0.102956	0.25754	0.0942342	0.263559	0.240132	0	0.174753	0.0625155	0.070179	0.319917	0.200066	0.126753	0.192065	0.190865	0.501972	0	0.135326	0	0.0621556	0	0.193083	0.453428	0	0.20111	0.102227	0.114449	0.0327745	0.0481952	0.492207	0	0.115797	0
BGI_ZXZ-1B_GL0094729	0	0	0	0	0	0	0	0	0	0	0	0	0	0	0.045998	1.60276	0.0809768	0.0448909	0.718671	0.0410879	0	0.125643	0	0.152391	0	0.0611987	0	0.0581549	0	0	0	0.164152	0	0	0	0.108404	0.0543345	0	0	0.0546774	0	0	0	0	0	0.0536529	0	0	0
BGI_ZXZ-1B_GL0150103	0	0	0.019299	0	0	0	0	0	0	0	0	0	0	0	0	0	0	0.0171284	0	0.0156773	0	0	0	0	0	0	0	0	0	0	0	0	0	0	0	0	0	0	0	0	0	0	0	0	0	0	0	0	0
C4936_4777_1	0	0	0	0	0	0	0	0	0	0	0	0	0	0	0.793912	0.97635	2.42839	0.0581103	1.87999	0.460958	0.218177	0.27107	0.567317	0.394535	0	0	0	0	0	0	0.0957575	0	0	0	0	0	0	0	0	0	0	0.0192328	0.0215324	0.0616617	0.0181348	0.0231509	0.105036	0.0435718	0
C4936_6399_3	0	0	0	0	0	0	0	0	0	0	0	0	0	0	0.986704	0.294168	0.0947473	1.19056	0.0875922	0.0480751	0.304773	0	0.144632	0	0.0212622	0	0	0.0680445	0.0431099	0	0	0	0	0.0460258	0	0	0.0423829	0	0.0440617	0	0.0341998	0.973515	0.0194628	0.022294	0.0163917	0	0.166145	0	0.0182672
C4936_7345_2	0	0	0	0	0	0	0	0	0	0	0	0	0	0	1.93512	0.245974	3.78958	0.0292797	6.69429	9.04474	2.71331	176.792	44.6147	0.447282	0	0	0	0	0	0	0	0	0	0	0	0	0	0	0	0	0.0285968	0.188969	0.488223	43.3694	0	0	5.2196	0.0164657	791.277
C4936_30800_3	0	0.0749223	3.78946	0.580299	0	0.107807	0.486506	0.159269	0.475032	0	4.02361	0.496024	0	0	0.421982	2.1623	1.67147	1.92185	1.09884	2.38727	0.491976	7.55616	64.7411	3.37856	0	0	0.170622	0.088918	0.0845017	0.682898	0.169657	0.167324	0	0.180435	0	0.0828741	0	0	0	0	0	0.204453	0	0	0	0.90238	0	0	0
C4936_55470_4	0.372614	0.150389	3.91967	0.550053	0.0637657	0.0540996	1.91822	0.879162	0.794599	0	1.64521	0.138286	0	0	1.12938	4.485	1.67754	2.61771	1.75764	3.78308	0.67011	10.9577	88.2305	3.39085	0.0418285	0	0.214053	0	0.212022	1.11374	0.127706	0.0839662	0	0.316909	0	0.37429	0.0833788	0	0.216703	0	0	0.376194	0.191443	0	0.032247	0.782162	0	0	0
C4936_57063_13	0	0	0.0196544	0	0.0645877	0	0	0	0	0	0	0	0.0172744	0	2.16275	0.32972	0	0.523314	0	0.015966	0	0	0	0	0	0	0	0	0	0	0	0	0	0	0	0	0	0	0	0	0	1.07385	0	0	0	0.0416971	0	0	0.145599
C4936_59829_6	0.0706683	0.0475369	0.956832	0.020455	0.0806233	0	0.30868	0.404213	0.602799	0.0300851	2.31653	0.384656	0	0	0.892467	5.71642	1.53186	1.52423	1.15473	2.53111	0.557411	7.82114	64.4283	1.88492	0.0264433	0.148425	0.108257	0	0.10723	0.62285	0.322934	0.0530821	0	0.0286206	0	0.105164	0.0263554	0	0	0.0265217	0	0.216203	0.169438	0.0138633	0.040772	1.35329	0	0	0
C4936_64306_1	0	0	0	0	0	0	0	0	0	0	0	0	0	0	29.7662	1.25521	13.8028	0.0905544	27.6351	38.0101	4.63621	184.628	87.7123	0.707032	0	0.0246901	0	0.0234621	0	0	0	0	0	0	0	0	0	0	0	0	0	0.0179825	0.0201326	73.7153	0	0	0.932969	0	2.09745
C4936_71450_1	0	0	0	0	0	0	0	0	0	0	0	0	0	0	2.71388	0.282841	5.54691	0.628473	5.0307	1.27373	0.643533	2.01028	3.87691	1.37152	0	0	0	0	0	0	0.0554804	0	0.0553633	0	0	0.054202	0	0	0	0	0.0438438	0.0891455	0.149706	0.371548	0.168112	0.160959	0.30428	0	0
C4936_82788_2	0	0	0	0	0	0	0	0	0	0	0	0	0	0	6.69223	0.530483	11.0816	0.0360838	7.25704	0.52843	0.35101	2.52482	3.60406	1.53117	0	0.0245961	0	0.0467455	0	0	0	0	0	0	0	0	0	0	0	0	0.0881052	0.035828	0.0802236	1.38989	0.0168913	0.107817	6.28578	0	12.1979
C4936_85562_1	0	0	0	0	0	0	0	0	0	0	0	0	0	0	1.87301	5.79344	1.28895	5.84937	0.897866	20.381	0.986911	1.11624	0.873561	8.57456	13.7227	8.51801	6.93983	7.40547	10.3519	5.45599	13.5547	7.73741	8.56655	5.94104	9.90143	13.2825	8.60849	3.78127	14.177	13.0752	9.44581	7.25988	15.1105	11.7013	9.08573	5.75969	5.31646	35.3241	3.849
C4936_87539_2	0	0	0	0	0	0	0	0	0	0	0	0	0	0	0.122855	0	0.37849	0.0599493	0.119968	0.219482	0.0613858	0.167789	0.135062	0	0	0	0	0	0	0	0	0	0	0	0	0	0	0	0	0	0	0	0	0	0	0	0	0	0
C4936_87766_7	0	0	0	0	0	0	0	0	0	0	0	0	0	0	1.8198	0	0.228832	0	0.338481	0.46444	0	0.157801	0.317557	0	0	0	0	0	0	0	0	0	0	0	0	0	0	0	0	0	0	0	0	0	0	0	0	0	0
C4974_130352_3	0	0	0	0	0	0	0	0	0	0	0	0.0253524	0	0	0.258815	0.0663104	1.30993	0	0.663423	0.260087	0.0646597	0.0294562	0.165977	0	0	0	0	0	0	0	0	0	0	0	0	0	0	0	0	0	0	0.0313495	0	0.0603052	0	0	0.042802	0	0
C4974_137822_6	0	0	0	0	0	0	0	0	0	0	0	0	0	0.0268546	1.91339	0.511538	2.46528	3.76173	1.24561	2.42747	0.471092	0.55546	0.731652	0.229676	0.0328653	0	0	0	0.0333178	0	0.0334467	0	0.0333762	0	0.0330434	0	0	0	0	0	0.185021	0	0	0	0	0	0.0366874	0.0608761	0
C4974_151877_3	0	0	0	0	0	0	0	0	0	0	0	0	0	0	3.20681	6.57288	2.92262	0.138479	3.38085	1.16608	0.453752	1.93791	3.55664	0.329067	0.100902	0.0755142	0.137695	0	0.0340972	0	0	0	0.102471	0.0728069	0.101449	0.0334404	0.0670443	0	0	0.0674674	0	0.192497	2.33986	0.105799	0	0.59583	0.675821	0.21805	0.0288964
C4974_167705_1	0	0	0	0	0	0	0	0	0	0	0	0	0	0	0.301951	0	4.74614	0.0420977	0.884564	0.115594	0.0431065	0.196375	0.189687	0	0	0	0	0	0	0	0	0	0	0	0	0	0	0	0	0	0	0.0417993	0.140391	0.321627	0	0	0.171208	0	0.0439225
C4974_168469_1	0	0	0	0	0	0	0	0	0	0	0	0	0	0	3.14775	0.752713	2.40129	0.0511999	5.8914	0.984111	0.838828	1.33747	1.03815	1.04285	0	0	0.0636375	0	0	0	0	0	0	0	0	0	0	0	0	0	0	0.050837	0	0.13039	0	0.122387	0.347043	0.0575855	0.0534192
C4974_168892_3	0	0	0	0.0315529	0	0	0	0	0	0	0	0	0	0	0.0688339	0.070543	0.575596	0	0.235256	0.0614862	0	0	0.0504488	0.0570117	0	0	0	0	0	0	0	0	0	0	0	0	0	0	0	0	0	0.066701	0	0.0427696	0	0	0.0910681	0	0
C4974_174238_2	0	0	0	0	0	0	0	0	0	0	0	0	0	0	0.180569	0.740209	1.39073	0.0881115	1.01387	0.282264	0.0451114	0.164407	0.19851	0.373891	0	0	0	0	0	0	0	0	0	0	0	0	0	0	0	0	0	0	0.0489737	0.0280489	0	0.10531	0.0597237	0.148651	0.0919308
C4974_179554_1	0	0	0	0	0	0	0	0	0	0	0	0	0	0	0.0898665	0.0920978	0.395512	0.0438518	0.0877544	0.0802736	0	0.0409114	0.0329318	0	0	0	0	0	0	0	0	0.0534507	0	0	0	0	0	0	0	0	0	0.174164	0.194988	0.0837572	0.0410552	0	0.237789	0.0986418	0
C4974_187242_2	0	0.00983756	0	0.00846614	0	0.0424664	0.00912571	0	0	0	0.048918	0.00723664	0	0	0.166223	10.5049	2.86936	3.94741	1.6412	3.93471	0.895146	8.45851	143.409	1.0708	0	0	0	0.0116753	0.266289	0.0672502	0.0222766	0.0219702	0	0	0	0	0	0	0.0113403	0	0	0.268454	0.100184	0.0459031	0.0253128	1.885	0.0733051	0.0101364	0
C4974_187242_3	0	0	0	0	0	0	0	0	0	0	0.026231	0	0	0	0.297109	10.0481	3.20364	4.51852	1.25722	4.20208	0.742267	7.95769	146.367	1.06635	0	0	0.030033	0	0.267732	0.090153	0.0298632	0.0294524	0	0	0	0.0291751	0	0	0	0	0	0.167944	0.0537212	0.107688	0.0226222	2.05045	0.0327566	0	0
C4974_193126_3	0	0	0	0	0	0	0	0	0	0	0	0	0	0.0179031	2.36631	2.91766	9.19395	0.144335	4.31451	1.73391	0.628123	1.26241	2.34399	1.46992	0	0	0	0	0	0	0	0	0	0	0	0	0	0	0	0	0	0.17914	0.0401118	0.585821	0.0337825	0.0862535	0.684832	0.344964	0.0376478
C4974_202478_1	0	0	0	0	0	0	0	0	0	0	0	0	0	0	2.08854	0	2.59536	0.119899	3.29912	0.713317	0.368315	0.894873	0.855394	1.22106	0	0	0	0	0	0	0	0	0	0	0	0	0	0	0	0	0	0.0595243	0.0666414	0.114503	0	0	0.731427	0	0.125096
C4974_207073_2	0	0	0	0	0	0	0.171884	0	0	0.0469069	0	0	0	0	11.0275	9.62571	33.4373	3.22523	18.6153	6.2458	2.85059	7.91834	45.8666	4.26423	1.11318	0.32398	0.0843938	0.263886	0.12539	0.717777	0.335666	0.124144	1.88414	1.38333	1.28502	1.10677	0.575284	0.382014	1.45246	0.992424	0.232105	2.76415	6.56669	2.55054	0.0317846	0.527491	2.85347	0.496391	0.0708427
C4936_108258_2	0	0.0420296	0	0	0	0	0	0	0	0	0.0208995	0	0	0	0.414262	0.283032	79.1274	0.462048	3.48663	0.317179	0.70968	0.449028	0.289158	0.392129	0	0.183721	0	0.0249404	0	0	0	0	0	0	0.047013	0	0	0	0	0	0	2.61883	12.0274	0.833486	0.0180242	0.0690291	10.6744	0	0
C4936_122960_1	0	0	0	0	0	0	0	0	0	0	0	0	0	0	0.531812	0.272509	0.163839	0	0.233691	0.0950088	0.053145	0.0242106	0.175396	0.220237	0	0	0	0	0	0	0	0	0	0	0	0	0	0	0.0326539	0	0	0.0257667	0	0	0	0	0	0	0
C4936_154808_3	0.00983387	0.00992253	0	0	0.0336575	0.0285555	0.0184091	0	0	0	0	0	0	0.00902027	0.819665	0.725469	0.0163974	0.0272706	0.00909547	0.266243	0.00930802	0	0	0.0154293	0.0110392	0	0	0.129537	0	0	0	0.02216	0	0	0	0	0	0	0	0	0.0177563	0.0361031	0.0505247	0.0636619	0.102126	0	0.012323	0.0204478	0
C4936_157715_1	0.0613587	0.0619118	0	0	0	0	0.114864	0	0	0.313462	0.184717	0	0	0	8.427	4.6457	14.5283	6.29575	6.86691	7.37171	1.85848	4.28615	8.09295	6.73899	0.206638	0.386615	0.281986	0.367386	0.349139	0.0705389	0.35049	0.622204	0.06995	0.894609	0.623274	0.0684828	0.1373	0.0709128	0.428216	0	1.60647	13.6849	3.59385	4.29719	2.17715	13.7612	5.99741	5.23097	4.79334
C4936_179293_2	1.29181	0.530219	9.64617	0.760505	0.149877	0.0635786	0.758272	0.751421	2.19449	0.0279638	3.22978	0.520048	0	0.0602508	0.974705	9.69152	1.77067	3.299	1.53908	4.18658	1.05694	10.8384	86.0129	2.50778	0	0.110367	0.352182	0.131097	0.124586	0.780298	0.175095	0.0493391	0	0.21282	0	0.26881	0.122485	0.0253044	0.178271	0	0	0.221054	0.112493	0.0902	0.0568456	1.37881	0.0548744	0	0
C4936_181311_1	0	0	0	0	0	0	0	0	0	0	0	0	0	0	12.8038	0.323992	13.2737	0.154267	10.6197	3.61467	0.252741	5.06609	4.42553	0.733167	0.0749371	0	0.153393	0.0399697	0.0379845	0.0383713	0.0381315	0	0.456612	0.0405537	0.0376716	0.0745057	0.0746878	0.115724	0.0776461	0.0375796	0.0904011	0.0306347	0.342975	0.491084	0	0.184377	0.585565	0.173507	0.579433
C4936_188645_1	0	0	0	0	0	0	0	0	0	0	0	0	0	0	8.16733	5.74273	1.17668	0.554022	0.321877	4.67829	2.61689	0.116713	1.97293	1.60773	0.151924	0.12182	0.755245	0.231522	0.682072	0.0666792	0.353399	0.217837	0.154286	0.140943	0.283674	0.0863142	0.17305	0.111721	0.382297	0.0653034	1.72803	0.692055	0.496667	0.40962	1.28836	0.12816	0.314958	0.562817	0.149171
C4936_189402_1	0	0	0	0	0	0	0	0	0	0	0	0	0	0	3.62342	0	0.113907	0.0315733	0.78979	1.9362	0.0323298	0.4713	0.0711328	0	0	0	0	0	0	0	0	0	0	0	0	0	0	0	0	0	0	0	0	0	0	0	0	0	0
C4936_189402_2	0	0	0	0	0	0	0	0	0	0	0	0	0	0	3.45678	0	0.273066	0	0.56259	1.62307	0.0442875	0.322808	0	0	0	0	0	0	0	0	0	0	0	0	0	0	0	0	0	0	0	0	0	0	0	0	0	0	0
C4936_215510_7	0	0	0	0	0	0	0.0356547	0	0	0	0	0	0	0.0174705	0.703564	0	0.127034	0.0176059	0.0352322	0.0161144	0	0	1.67916	0	0	0	0	0	0	0	0	0	0	0	0	0	0	0.022012	0	0	0	0.0699245	0.0391426	0.0112091	0.0164831	0	0	0	0
C4936_232219_1	0	0.0397664	0	0	0	0	0	0	0	0	0	0	0	0	0.44795	0	1.77433	0.0364307	1.20291	0.366789	0.149215	0.271904	0.136794	0.0618358	0	0	0	0	0	0	0	0	0	0	0.0444815	0	0	0	0	0	0	0.180862	0	0.0695829	0	0.0435414	0	0	0
C4936_292882_7	0.45106	0.158305	0	0.0425738	2.28214	1.99314	0.119315	0	0.0209105	0.125235	0	0	0.0269282	0	1.24454	0	0	0.0543846	0	0.0248887	0.352689	0	0.00680697	0.107695	0	0	0	0.0352269	0	0.0450909	0	0.0220964	0	0	0	0	0	0	0	0	0.0796741	0.125998	0.0604556	0.126958	0.00848604	0.0324998	0.0614383	0.0203891	0
C4936_294147_1	0	0	0	0	0	0	0	0	0	0	0	0	0	0	3.79783	6.14092	18.7576	0.370643	8.71516	3.41128	1.60244	2.32448	4.00509	4.15913	0	0	0	0.0266754	0	0	0.0508972	0	0	0	0.0251417	0	0	0.0257444	0	0	0	0.879149	0.297569	1.23232	0.0963904	0.516818	1.20032	0.486347	0.0644515
C4936_305197_3	0	0	0	0	0	0	0	0	0	0	0	0	0	0.0540179	1.11558	0.114328	0.294588	0.16331	3.10469	13.4528	0.278706	480.746	63.3245	0	0	0	0	0	0	0	0	0	0	0	0	0	0.0658884	0	0	0	0	0.270254	0.0605135	65.7465	0	0	253.491	0	53.1045
C4936_317941_1	0	0	0	0	0	0	0	0	0	0	0	0	0	0	9.27558	0.503623	41.2013	0.419645	12.9565	2.30456	0.552472	6.04039	12.8309	3.05265	0	0	0	0	0	0	0.0740909	0	0.0739345	0	0.0731974	0	0	0	0	0	0	0.773816	1.26619	0.572517	0	0	1.05651	0.067426	0
C4936_335332_2	0	0	0	0	0	0	0	0	0	0	0	0	0	0	1.02501	0.787847	1.71989	1.0316	2.31463	0.629472	0.192059	1.02076	0.821666	0.583664	0.417595	0.340936	0.388546	0.283481	0.84669	0.116634	0.424983	0.457242	0.269873	0.657425	0.34352	1.35881	0.605391	0.664427	0.865382	0.571135	0.244252	0.68286	0.764507	0.477665	0.585341	0.672521	0.762808	0.562551	8.05608
C4936_382448_1	0	0	0	0	0.392587	0.518118	0.262444	0	0	0	0.51157	0.0378393	0	0	0.241432	1.33611	0.233765	0.683302	1.06091	0.194094	0.144761	0.417663	0.0176947	2.31961	2.8614	0.674556	0.937149	0.793627	0.783217	1.90472	0.407684	0.373357	2.26659	2.16791	1.9563	1.62161	2.31003	2.09157	1.86785	2.29591	1.26569	0.304137	0.288116	0.255022	0.0220595	0.168967	0.0319418	0.662519	0.0491669
C4936_385146_1	0	0	0	0	0	0	0	0	0	0	0	0	0	0	1.77541	1.0917	5.52173	0.231024	2.94726	0.951536	0.2957	1.07767	0.95422	1.56852	0	0	0	0	0	0	0	0	0	0	0	0	0	0	0.0726749	0	0	0	0	0	0	0	0	0	0
C4936_389306_2	0	0	0	0	0	0	0	0	0	0	0	0	0	0	2.0684	0	0.0155611	0	0	0	0.353332	0	0	0.0585694	0.0209524	0	0.107222	0	0	0	0.106615	0	0	0	0	0	0	0	0	0	0.0842536	0.0342617	0.0575374	0	6.26731	0.0206207	0.0935563	2.56145	2.01611
C4936_404462_3	0	0	0	0	0	0	0	0	0	0	0	0	0	0	1.54261	13.2401	3.64918	5.01827	2.6675	4.96633	0.835009	2.95538	56.1525	0.692069	0	0	0	0	0	0.0390066	0.0387628	0.0382296	0	0	0	0.0378696	0	0	0.0394658	0	0	0.0311419	0	0	0	0.149944	0	0	0
C4950_6396_19	1.66166	0.27944	10.7685	0	0.473934	0	1.2961	0	0	0	3.8907	0.27408	0	0	0.0874376	4.48043	0.384822	1.28	0.853827	1.01535	0.349512	0.955337	16.2772	0.289681	0	0	0	0.110547	0.105056	0	0	0.208024	0	0	0	0	0	0	0	0	0	0.0847283	0	0	0	0.407956	0	0	0
C4950_50652_2	0	0	0	0	0	0	0	0	0	0	0	0	0	0	63.4237	5.62923	49.8037	1.63545	69.956	16.5907	4.81459	22.124	29.4254	5.59043	0	0.278696	0.0282324	0	0.0279646	0.0564987	0.224582	0.0276867	0	0.0298561	0.0277343	0	0	0.0283991	0.0857459	0	0.0443695	0.135322	0.126251	0.216925	0.063798	0.108593	1.93995	1.0219	0.189593
C4950_58272_1	0	0.0243277	0	0	0	0	0.992963	0	0	0	0.0483885	0.0178958	0	0	1.30169	13.2933	3.19611	4.54655	4.48229	5.22213	1.27798	17.2579	101.963	4.42599	0.270655	0.243067	0.304711	0.202105	0.30182	0.914681	0.220355	0.380317	0.852074	0.263647	0.48982	0.242188	0.512534	0.0278646	0.420659	0.244311	0.0870687	0.442581	0	0.0709472	0.0417314	2.13097	1.1481	0	0
C4950_69350_2	0	0	0.0198371	0	0	0.0276531	0	0	0	0	0	0	0	0	4.23942	2.18159	1.60381	4.11979	0.493251	1.6759	3.0467	0.755569	2.59145	0.747086	0.106904	0.0240017	0.437655	0.250888	0.71528	0.0656877	0.718048	0.0643793	0.217131	0.0925649	0.0429933	0	0.127858	0.132072	0.24369	0	0.206343	0.611839	0.841565	0.538039	0.840639	0.126254	0.906957	2.3762	1.0103
C4950_85673_2	1.61793	0.544172	8.7298	0.800032	0.153821	0.0652517	0.778227	0.481997	1.60532	0	4.0138	0.700526	0	0.0206121	0.787514	10.1211	1.44258	3.01193	1.95369	3.93552	0.701898	9.41824	80.6016	2.71481	0.0252255	0	0.154907	0	0.153437	0.723333	0	0	0	0.10921	0	0.275884	0.0251416	0.0259703	0.0522749	0	0	0.412493	0.069272	0.0661241	0.116683	1.86197	0	0	0
C4950_106509_1	0	0	0	0	0	0	0.00898045	0	0	0	0	0	0	0	0.263541	1.35974	0.767915	0.532134	0	0.211056	0.0908142	0	0.0133207	0	0.0107705	0.0241815	0	0.172341	0	0.01103	0	0.118913	0.0109379	0.0116573	0.0433153	0	0.0214693	0	0.0892785	0	0.0952823	0.228957	0.00985894	0	0	0.0106	0.0240461	0.0698251	0.02776
C4950_156726_1	0	0.034236	0	0.0294633	0	0	0	0.87334	0	0	0	0	0	0.0311229	2.60315	2.43724	1.89531	3.8578	2.03985	4.59314	1.18828	2.77981	1.46034	3.03446	0.799867	0.299306	2.22204	1.70652	3.97718	0.741125	3.56618	4.35818	1.97273	2.47351	1.26375	0.757393	2.46754	1.80382	2.28902	2.33031	19.8193	5.23184	8.43742	5.83083	9.80756	3.86106	7.18564	8.28983	2.35611
C4950_192673_1	0	0	0	0	0	0	0	0	0	0	0	0	0	0	0.0332383	6.60833	0.058514	0.583889	0	0.0296902	0	0.877634	0.852619	0.0550592	0	0	0	0	0	0	0	0	0	0	0	0	0	0	0	0	0	0	0	0	0	0	0	0	0
C4950_221606_2	0	0	0	0	0	0	0	0	0	0	0	0	0	0.202859	0	8.58696	0	0.0681438	0	0	0	1.52579	0.0511747	0.115664	0	0	0	0	0	0	0	0	0	0	0	0	0	0	0	0	0	0	0	0	0	0	0	0	0
C4974_11020_6	0	0	0	0	0	0	0	0	0	0	0	0	0	0	0.258815	0	1.02517	0.0315733	4.20168	0.20229	0	0.0883687	0.355664	0.267955	0	0	0	0	0	0	0	0	0	0	0	0	0	0	0	0	0	0	0	0	0	0	0	0	0
C4974_35503_3	0	0	0	0	0	0	0	0	0	0	0	0	0	0	0.355082	0.0808664	0.729285	0	0.0770526	0.0352421	0	0.107767	0.115663	0	0	0	0	0	0	0	0	0	0	0	0	0	0	0	0	0	0	0	0	0	0	0	0	0	0
C4974_35774_4	0	0	0.0260301	0	0	0	0.0935719	0	0	0	0	0	0	0	0.33141	0.291119	0.791795	0.369638	0.184926	0.211452	0.047312	2.71572	19.1018	0.588194	0	0	0	0	0.199094	0	0.199865	0.0281594	0.0284918	0.182195	0.0564156	0	0	0	0.0872098	0	0	0.068816	0	0	0	0.303728	0.0313185	0	0
C4974_52786_8	0	0	0	0	0	0	0	0	0	0	0	0	0	0	0	0.0908362	19.0756	0.0432511	0.238019	0.0197935	0.0664312	0	0.0162404	0	0	0	0	0	0	0	0	0	0	0	0	0	0	0	0	0	0	0.0644168	0.0240396	0.0688415	0	0	0	0	0
C4974_53776_2	0.0566127	0	0	0	0	0	0.0529896	0.364294	0.18109	0	0.0568097	0	0	0	23.969	35.8296	29.9243	39.0392	34.6635	32.3791	14.5216	21.4819	18.5495	30.2004	35.716	19.5478	32.0666	13.7622	26.5438	29.2222	37.124	30.8089	33.1733	49.5248	39.9989	42.3977	38.3208	47.6315	42.6702	38.1165	19.0132	24.7851	30.5409	19.1577	25.1339	41.0925	20.3605	27.6633	50.341
C4974_70470_2	0	0	0	0	0	0	0	0	0	0	0	0	0	0	0.197402	0.202303	64.9272	0.288976	3.14845	0.205718	0.723312	0.359466	0.144677	0.381495	0	0	0.0399082	0	0	0	0	0	0.0395988	0.0422033	0	0	0	0	0	0	0	2.13602	8.17363	0.531503	0	0.076751	8.70549	0	0
F4460_119778_2	0	0	0	0	0	0	0	0	0	0	0	0	0	0	0.146499	0.0750684	0.386855	0	0.572225	0.359868	0	0.20008	0.0805277	0.060669	0	0	0	0	0.0880093	0	0	0	0	0	0	0.0431571	0.0432626	0	0.0449761	0	0	0.10647	0.198667	0.13654	0	0	0	0	0
F4460_171646_2	0	0	0	0	0	0	0	0	0	0	0	0	0	0	0.0638525	0	5.50802	0.124631	0.872925	0.0855548	0	0	0.748766	0.370201	0	0	0	0	0	0	0	0	0	0	0	0	0	0	0	0	0	0.061874	0.17318	0.0396744	0	0	0.168955	0	0
F4436_3919_4	0	0	0	0.0804028	0.422544	0.672171	0.0577778	0	0	0	0	0.0229088	0.0565061	0.0849318	0.613907	2.15709	0.540374	1.16973	0.428199	0.522262	0.116855	0.612193	0.471362	4.21303	16.1109	6.06752	5.60278	13.6382	6.88434	1.73861	3.20867	1.70398	33.5672	8.39999	26.8229	12.4701	41.3692	7.77606	17.9857	20.2939	0.863803	1.44472	1.74432	1.36232	1.12184	1.46624	0.232059	1.02683	0.327434
F4436_10747_8	0	0.019807	0	0	0	0	0	0	0	0.0125355	0	0	0.00898468	0.00900299	0.0185931	0	0	0	0	0	0	0	0	0	0	0	0	0.0235071	0	0	0	0	0.0111893	0	0.0110778	0	0	0	0.0228327	0	0.0265835	0.0720678	0.0201712	0.00577636	0.0169883	0.0216873	0.0245989	0.030613	0.0567963
F4436_99332_7	0	0	0	0	0	0	0	0	0	0	0	0	0	0	0.242034	0	5.60305	0.661385	1.11083	0.151339	0.290243	0	0	0.481116	0	0	0	0	0	0	0	0	0	0	0.0288409	0	0	0	0	0	0	1.3134	0.91902	0.751935	0	0	0.0640429	0	0
F4436_139984_1	0	0	0	0	0	0	0	0	0	0	0	0	0	0	0.649202	0.133064	50.5726	0.57022	2.47238	0.405932	0.746073	0.443321	0.214112	0.591472	0	0	0	0	0	0	0	0	0	0.0416387	0	0	0	0	0	0	0	3.61725	6.23309	1.79504	0	0.0378621	0.128835	0	0
F4436_261440_2	0	0	0	0	0	0	0	0	0	0	0	0	0	0	0	0	0	0	0	0	0	0	0	0	0	0	0	0	0	0	0	0	0	0	0	0	0	0	0.0480592	0	0	0	0	0	0	0	0	0	0
F4436_263629_2	0.0775546	0.00978172	0.0302905	0	0.0331799	0	0.0272217	0.0415876	1.19904	0.0123813	0	0	0.0443709	0	0.284648	1.03512	0.638506	0.555594	0.242093	0.287071	1.86271	0	0.0201891	0.243365	0.152356	0	0.0334142	0.0696539	0.242713	0.0222895	0.0332252	0.174764	0	0.0117786	0.21883	0.0432796	0	0.0112038	0.112759	0.25104	0.4026	1.33465	0.318769	0.513478	0.268471	0.0214206	0.400889	0.131025	0.0841467
F4436_403518_2	0.824962	0.131431	0	0.0754061	0.371516	0.0630398	0.243842	0	0.231478	0.110907	0.0871403	0.0322276	0	0	0	0	0	0	0	0	0	0	0	0	0	0	0.0498853	0	0	0	0	0	0	0	0	0	0	0	0.0505029	0	0	0	0	0	0	0	0	0	0
F4453_643_1	0	0	0	0	0	0	0	0	0	0	0	0	0	0	11.9179	1.75528	15.9554	1.84564	16.0281	7.26712	2.31776	8.51199	40.5875	3.19182	1.14183	0.23737	0.129849	0.270677	0.171489	0.0433088	0.0860762	0.127338	2.31915	1.00698	0.892901	1.05116	0.674387	0.391845	1.79657	1.23004	0.0680224	2.31663	5.10983	1.35243	0.0326026	0.208102	2.26599	0.391666	0.0726659
F4453_50694_1	0	0	0	0	0	0	0	0	0	0	0	0	0	0	0.617403	0	0	0	0	0	0.0246793	0	0	0	0	0	0	0	0	0	0	0	0	0	0	0	0	0	0	0	0.0235396	0.646134	0	0.0613793	0.067694	0	0	0.0271077	0.0502929
F4453_61165_1	0	0	0	0	0	0	0	0	0	0	0	0	0	0	0.107244	0.989161	0.0943983	0	0.0349078	0.0638641	0.678748	0.0162742	0	0.0296083	0	0	0	0	0	0	0	0	0.0860527	0	0	0	0	0	0	0	0.204443	1.40293	0.0193911	5.67513	5.04638	0.104243	5.08422	1.45183	0
F4453_91029_3	0.083991	0	0	0	0	0	0	0	0	0	0.632124	0	0	0	48.9654	0.815292	16.4209	0.271737	28.4713	32.7595	2.46449	105.97	31.6016	2.7674	0.0942856	0	0.0964994	0.0502897	1.09921	0.0482786	0.239884	0.094634	0.191503	0.255123	0.142195	0.0468714	0.516846	0	0.390776	0.094565	53.6106	0.423989	3.19333	25.8027	0.436127	0.324776	17.2611	3.53655	146.659
F4453_137756_2	0	0	0	0	0	0	0	0	0	0	0	0	0	0	0	0	0	0	0	0	0	0	0	0	0	0	0	0	0	0	0	0	0	0	0	0	0	0	0	0	0	0	0	0	0	0	0	0	0
F4453_194330_2	0	0	0	0	0	0	0	0	0	0	0.337748	0	0	0	9.17425	0.653424	8.26244	0.48397	4.46202	4.36642	0.637158	4.16042	4.54315	3.05117	0.0839624	0.094255	0.214835	0.134351	0.297915	0.171971	0.726307	0.294954	0.0852675	0.272627	0.0422087	0.0834791	0.125525	0.0864412	0.130496	0.168422	0.540207	1.88783	1.46027	3.1253	0.776752	1.32213	12.7469	0.894256	166.597
F4453_201269_2	0	0	0	0	0	0	0	0	0	0	0	0	0	0	25.5716	0.357362	5.1156	0.113437	8.2857	15.626	0.174233	17.9912	6.34658	1.54034	0	0	0	0	0	0	0	0	0	0	0	0	0	0	0	0	0	0	0	0.144443	0	0	0.615119	0	0
F4460_26141_4	0	0.163467	0	0	0	0	0	0.0868738	0	0.103455	0	0.0300621	0.111225	0.0371507	0.038362	0.078629	0.168835	0	0.0374604	0.514005	0.230015	0	0	0.0635466	0.0909316	0	0.0465333	0	0	0.0465612	0.0462702	0.0456338	0.0461725	0.344466	0	0.0904082	0.0453146	0.0468081	0	0.273603	0.109696	0.0743466	0.041618	0.35754	0.140204	0.268477	0.15226	0.126324	0.117184
F4460_80815_5	0	0	0	0	0	0	0	0	0	0	0	0	0	0	0.18255	0.280624	0.0669518	0.0296927	0.014855	1.41322	0.836117	0.0692545	0.0891947	0.0251995	0	0	0.0369057	0.0192331	0.0182778	0.0184639	0.0733941	0	0	0	0	0	0	0	0	0	0.290002	0.38327	1.03973	0.349732	0.93127	0.248418	2.99882	0.851597	0.0929394
F5385_261946_2	0	0	0	0	0	0	0	0	0	0	0	0	0	0	45.6795	0.432459	6.96444	0.171594	13.3577	33.3903	2.21389	69.5743	29.3036	0.932017	0	0	0.0426555	0.044459	0.887268	0.0426811	0.212072	0.0836619	0	0	0.0838057	0	0	0	0	0	0.0670366	1.02227	0.686697	35.0906	0	0.328138	17.8652	0.0771979	720.388
F5393_286713_4	0	0	0	0	0	0	0	0	0	0	0	0	0	0	0	0	0	0	0	0	0	0.0166733	0	0	0	0	0.0444262	0.0463045	0.0880093	0	0	0	0	0	0	0	0	0	0	0	0	0	0.0993335	0	0.317906	0	0	0.0201006	0
F5386_31899_1	0	0	0	0	0	0	0	0	0	0	0	0	0	0	0	0	0.211811	0	0	0	0	0	0.0587874	0.26574	0	0.320155	0	0	0	0.0973553	0	0	0.0965426	0.102892	0	0	0.0947486	0.195743	0.394006	0.0953465	0	0.077726	0	0.0996779	0.146577	0	0	0	0
F5393_7376_3	0.0190817	0	0	0	0	0.0277046	0	0	0	0	0.0382963	0.0141633	0	0	0	0	0	0	0	0	0	0	0.0132463	0	0	0	0	0	0	0	0	0	0	0	0.215367	0	0.0213493	0	0	0	0	0	0	0	0.0165138	0	0	0	0
F5393_84332_3	0	0	0	0	0	0	0	0	0	0	0	0	0	0	3.12735	0	0	0	0	0	0.0359221	0	0	0	0	0	0	0	0	0	0	0	0	0	0	0	0	0	0	0	0.137053	2.15963	0	0.134011	0.197065	0	0.499357	0	0.201311
F5393_125189_3	0	0	0	0	0	0	0	0	0	0	0	0	0	0	0	0	0	0	0	0	0	0	0	0	0.0656056	0	0	0	0	0	0	0	0	0	0	0	0	0	0	0	0	0	0	0	0	0	0	0	0
F5393_175761_2	0.0393733	0.0993206	0	0	0.10107	0.114332	0.746283	0	0.0314863	0.0502864	0.00987757	0.0219185	0.063074	0.108347	0.0652632	0.0764385	0.0164132	0.0545936	0.0182084	0.0416405	0	0	0	0	0.0662988	0.0496174	0.0565463	0.117874	0.123222	0.011316	0.0224906	0.0443625	0.112216	0	0.0333291	0	0.121144	0	0.0114493	0.221651	0.0088867	0.0993788	0.0101146	0.144825	0.0340746	0.0108749	0.0493395	0.0511687	0.00949333
F5393_328306_1	0	0	0	0	0	0	0	0	0	0	0	0	0	0	11.0337	2.51282	10.9111	0.731171	13.734	4.92795	1.93979	2.94562	4.01838	0.789762	0	0.181234	0.0413085	0	0	0	0.123225	0.12153	0	0	0	0.0802571	0	0	0	0	0.0324598	0.197997	0.295561	0.444354	0.062231	0.238332	0.810985	0.26166	0.104027
F5403_6028_4	0.280737	0.188845	0.779715	0.203149	0	0.135867	0.131385	0.301083	0.0498892	0	0.422571	0	0	0	0.0443177	0.545017	0.273066	0.216255	0.173105	0.277109	0.0442875	2.09825	14.6163	0.293649	0	0	0.0537577	0	0.106495	0	0	0	0	0.0568492	0	0	0	0	0	0	0	0	0.0480792	0	0	0.310158	0	0	0
F5399_197358_2	0.0190817	0	0	0	0	0	0	0	0	0	0	0	0	0	0	0	0.0159088	0.0176387	0.211787	0	0	0.016456	0.0529853	0	0.0214206	0	0	0	0	0	0	0	0.0435071	0	0.0215367	0	0.0213493	0	0.0221949	0	0.0172273	0	0	0	0	0	0	0	0
F5399_324270_6	0	0	0	0	0	0	0	0	0	0	0	0	0	0	0	0	0	0	0.0364518	0	0.783377	0.0679759	0	0	0	0.0496651	0.226403	0.047195	0.0448509	1.26861	0.495269	0.444052	0.0898589	2.1548	0.444815	0.351896	0.0881891	1.50308	0.641775	0	0.213486	0.14469	0.32398	0.231943	0.204644	0	0	0.122923	0
F5401_57779_3	0	0	0	0	0	0	0	0	0	0	0	0	0	0	0	0	0.0158498	0	0	0	0	0	0.0527887	0	0.0853644	0.0958288	0.349475	0.0227657	0	0	0.0434373	0.0214199	0	0.0230983	0.0214568	0.0212182	0.0638103	0.0219711	0	0	0.15447	0	0.019535	0.100695	2.27045	0.0210033	0.095292	0	0
F5403_118836_6	0	0	0	0	0	0	0	0	0	0	0	0	0	0	0	0.0933073	0.00801412	0	0.0266721	0.0325311	0	0	0.0266915	0.0603276	0.0107907	0	0.0552201	0.0575548	0.0218785	0.873001	0.0329447	0.0541527	0.0109584	0.0233583	0	0.0107285	0	0	0.167711	0	0.572767	0	0.108652	0.560057	0.0915076	0	0	0.0199875	0.0185414
F5404_367039_11	0	0	0	0	0	0	0	0	0	0	0	0	0	0	0	0	0	0	0	0	0	0	0	0	0	0	0	0	0	0	0	0	0	0	0	0	0	0	0	0	0	0	0.010028	0	0	0	0	0	0
F5403_476120_3	0.236467	0.278365	0	0.00855569	0	0.0143052	0.239778	0	0	0.0125837	0	0	0.0270577	0.0451881	0.0373291	0.076512	0.0657158	0.0182154	0	0.158386	0.111911	0	0.00683969	0.0772947	0	0	0.0113201	0	0.482147	0.0453076	0.0225122	0.0333039	0.0449294	0.0119711	0.0333611	0.043987	0	0	0	0.0332796	0.382495	0.0542587	0	0.08118	0.0426342	0	0.0370402	0.174141	0.0285074
F5403_550466_12	0	0	0	0	0	0	0	0	0	0	0	0	0	0	0	0.0940129	0.00807472	0	0	0.0819428	0	0	0	0	0	0	0	0.011598	0	0	0	0.283723	0	0	0	0	0	0	0	0	0.0524634	0	0.00995212	0.0113998	0.0586724	0	0	0.0503465	0
F5404_225904_1	0	0	0	0	0	0	0.091344	0	0	0	0	0	0	0	4.52927	4.73646	15.6216	1.53356	7.58198	2.68343	1.01608	3.74515	21.1705	1.91396	0.766857	0.0614902	0.0560616	0	0.111059	0.11219	0	0.0549779	0.389388	0.533571	0.550723	0.381221	0.382153	0.281963	1.0216	0.604315	0.0881052	1.38833	3.50978	0.918936	0.0422282	0.431268	1.71208	0.20292	0
F5404_343378_3	0	0	0	0	0	0	0	0	0	0	0	0	0	0	0.0180401	0.147904	0.0158793	0	0	0.0161144	0.0360556	0	0.0396651	0	0	0	0.590835	0	0.0216752	0.0218959	0.021759	0.0643793	0	0.0925649	0	0	0	0	0	0	0	0	0	0.0112091	0.445044	0.0841693	0	0.0990085	0.0183691
F5412_15563_9	0.887177	0.268553	3.64985	0.462229	0.0759116	0.0644043	0.53976	0.285442	0.756761	0	1.6915	0.296326	0	0	0.336124	1.80847	0.369829	0.779081	0.656449	1.01332	0.335895	2.98388	28.3299	0.765586	0	0	0	0	0	0.356969	0.0506769	0	0	0	0	0	0	0	0	0	0	0	0	0	0	0.588092	0	0	0
F5412_46932_3	0	0.019041	0.0393089	0	0	0	0	0	0	0	0	0.0420205	0	0	0.071496	0	0	0	0.0174539	0	0	0	0	0	0	0	0	0	0	0	0	0	0.0215132	0	0	0	0	0	0	0	0	0	0	0	0	0.125091	0	0.784774	0
F5412_303985_2	0.0425182	0	0	0	0.145523	0	0.358175	0	0	0	0	0	0	0	0	0	0	0	0	0	0	0	0.0295157	0.0667108	0	0.0535806	0.341952	0.101831	0	0	0	0.047906	0	0	0	0	0	0	0	0	0.0383861	0.0390243	0	0	0.147185	2.11384	0	0	0
F5415_32297_3	0	0.205319	0.333038	0.277665	0	0.0211027	0.70743	0.249408	0.154975	0	0.685504	0.485471	0.0798298	0.0666604	2.76712	2.00342	0.836128	2.3109	0.941026	0.897698	3.93461	2.0306	0.605385	1.41389	1.15844	1.79499	1.93711	1.02691	1.58791	5.02947	3.63644	4.04497	0.381104	1.27149	0.574158	0.875997	0.471593	0.739103	0.82839	0.900044	4.01535	2.46794	3.16627	1.745	2.30188	4.27138	0.783186	2.90133	0.855086
F5415_89858_1	0	0	0	0	0	0	0	0	0	0	0	0	0	0	0.0924341	0	0	0.180419	0	0.165134	0	0	0	0.306234	0.219102	0.368941	0.112123	0	0.111059	1.00971	1.22638	0.659734	0.445015	0.237143	0.330434	0.10892	0	0.338355	0.113511	0	0.0881052	0	0.300839	0.574335	0.337825	0.215634	0.122291	0.405841	0
F5415_126537_3	0	0	0	0	0	0	0	0	0	0	0	0	0	0	0	0.171328	0	0.0090641	0	0.0165924	0	0	0	0	0.0110075	0.0247137	0.0225319	0.0117423	0	0.078909	0.0336068	0.0331445	0	0.810142	0	0	0.0109709	0.13599	0.0228109	0.0110401	0	0	0	0	0	0	0	0	0
F5415_189758_3	0.133771	0.107982	1.03101	0.0696965	0.0915696	0.0388444	0	0	0.256741	0	0.241627	0	0.0489818	0	0.177387	1.29851	1.13759	1.36021	0.866088	1.96932	0.27856	3.23019	39.5409	0.839546	0	0	0.0614774	0	0	0.0922714	0	0	0	0	0	0.119443	0.0299336	0	0	0	0	0.0491115	0.0274918	0	0	0.650279	0	0	0
F5415_282159_3	0	0	0	0	0	0.0287208	0.00925784	0.0636459	0.0316382	0	0.168729	0	0	0	0.00936832	0.0192019	0	0.00914284	0.00914814	0	0.00936193	0	0	0	0	0	0.0113638	0	0	0	0	0	0	0.0841215	0	0	0	0	0.023009	0	0	0	0.0101635	0	0	0	0	0	0
F5421_261071_3	0	0	0	0	0	0	0.0610899	0	0	0	0	0	0	0	3.06004	3.35776	12.1344	0.693808	5.67441	1.54616	0.555991	4.13701	30.8771	1.68965	0.586132	0.287868	0.0749868	0.156315	0.148551	0.150064	0.0372814	0.110306	0.892865	0.396496	0.478814	0.327802	0.438137	0.188574	0.873024	0.845062	0	0.17971	0.33533	0.364904	0	0.360534	0.654298	0.0339277	0
F5417_262331_4	0	0	0	0	0	0	0	0	0	0	0	0	0	0	0	0.0735421	0.0157912	0	0	0	0	0	0	0	0	0	0.0217614	0	0.107775	0	0	0	0	0	0.0213774	0	0.0423829	0.0875596	0	0	0	0	0	0.133764	0.0163917	0	0	0	0
F5419_12251_14	0	0	0	0.295612	0	0	0	0	0	0	3.79191	0.101073	0.0623256	0	0	0	0	0	0	0	0.0322224	0	0	0	0	0	0	0	0	2.77867	0.233349	0	0	0	0	0.113986	0	0	0	0	0	0	0	0	0	0	0	0	0
F5419_86633_21	0	0	17.6899	0.478473	0.033086	0.154388	0.0361929	0.145145	0.0515365	0	18.4019	0.165029	0.0353963	0.00886709	0	0	0	0.0178717	0.00894101	0	0.0182999	0	0	0.0151673	0.0108517	0	0	0.0231522	0	2.95611	0.0773061	0	0.0220409	0.0117453	0.0109106	0.0215786	0.0216313	0	0.0224881	0	0	0	0.0397334	0	0	0	0	0	0
F5419_103339_4	0	0	0	0.0160903	0	0	0	0	0	0	0	0	0	0	11.1447	0.827381	0.509802	15.1072	0.788361	2.50837	2.38528	0.175779	1.37635	0.20351	0.0416016	0.0467014	0.574809	0.0887572	0.295221	0.0852079	0.127013	0.0835107	0	0.157595	0.0209135	0.0206811	0.0207316	0.0214149	0.107764	0.0625873	0.15056	0.95239	0.133283	0.861502	0.513152	1.5149	1.43963	0.269704	0.0536124
F5419_105769_24	0.0196866	0.00993206	12.3639	0.282066	0.0336899	0	0	0.0422268	0	0	13.5323	0.0876739	0.00901057	0	0	0	0	0	0	0	0.00931696	0	0	0.0308882	0.0110498	0	0	0	0	2.46689	0.0337359	0	0.0112216	0.0119596	0.0222194	0.0219724	0	0.011376	0	0.0110825	0.0088867	0	0.0101146	0	0	0	0	0	0
F5419_261937_7	0	0.0465733	0	0	0	0	0	0	0	0	0	0	0	0	9.92417	0.179217	11.2368	0.170666	8.3675	3.8271	0.349512	5.25436	4.10135	1.88293	0	0	0	0	0	0	0	0	0	0	0	0	0	0	0	0	0	0	0	0.190151	0	0	0.462724	0	0.623224
F5419_300520_2	0	0	0	0	0	0	0	0	0	0	0	0	0	0	0.179733	0.0920978	0.316409	0	0.614281	0.12041	0.224513	7.69135	5.20323	0.148864	0	0	0	0	0	0	0	0	0	0	0	0	0	0	0	0	0	0.0870819	0.048747	0.362948	0	0.314466	13.4945	0.0493209	6.31386
F5421_32998_3	0	0	0	0	0	0	0	0	0	0	0	0	0	0	0.00925222	0.0379278	0	0	0	0	0.0554754	0	0	0.0306526	0.0109655	0	0	0	0	0.0224595	0	0.0110061	0	0.0593421	0.0220499	0	0.0109291	0.112893	0	0.0329941	0	0	0	0	0	0	0	0	0
F5421_94321_13	0	0	0	0	0.191646	0	0	0	0	0	0	0	0	0	0	0	0	0	0	0	0	0	0.0388704	0	0	0	0	0	0	0	0	0	0	0	0	0	0	0	0	0	0	0	0	0	0	0	2.10502	0	0
F5421_139431_3	0.0160108	0	0	0.013903	0	0	0	0	0	0	0	0	0	0.0146861	0.015165	0	0	0	0.0148086	0	0	0	0	0	0	0	0	0	0	0	0	0	0	0	0	0	0	0	0	0	0	0.0146951	0	0	0	0	0	0	0
F5421_159280_2	0.0285429	0.0288002	0	0.0991411	0	0	0	0	0	1.16653	0	0	0	0.0261814	0	0.110825	0.142781	0.0527687	0.0527993	0.0482983	0	0	0.0396283	0	0.0961241	0	0.0327937	0.136721	0.292343	0	0	0.0321597	0.130158	0.0693592	0.032215	0.0318569	0.191609	0	0.0663993	0	0	0	0.0586593	0	0.172912	0.0315342	0	0	0
F5421_196259_1	0	0	0	0	0	0	0	0	0	0	0	0	0	0	0	0	0.0932647	0	0.0827727	0.0757166	0.360005	5.44104	1.86374	0	0	0.0281942	0	0	0	0	0	0	0	0	0	0	0	0	0	0	0	0	0.0229898	0.0263341	0	0	0.700906	0.0697815	0.992571
F5422_3541_26	0	0	0.0213875	0	0	0	0	0	0	0	0	0	0	0	0	0	0	0	0	0	0	0	0	0	0	0	0	0	0	0	0	0	0	0	0	0	0	0	0	0	0.0185392	0	0	0	0	0	0	0	0
F5422_24198_1	0	0	0	0	0	0	0	0	0	0	0	0	0	0	0.0164501	0	0	0	0	0	0.0164389	0.0149777	0	0	0	0	0	0	0	0	0	0	0	0	0	0	0	0	0	0	0	0	0	0	0	0	0	0	0
F5422_24198_2	0	0.0180441	0	0	0	0	0	0	0	0	0	0	0	0	0	0	0	0	0	0	0.0338532	0.0154221	0.0372423	0	0	0	0	0	0	0	0	0	0	0	0	0	0	0	0	0	0	0	0	0	0	0	0.179275	0	0
F5422_47649_3	0	0	0	0	0	0	0	0	0	0	0	0	0	0	0	0	0	0	0	0	0	0	0	0	0	0	0	0	0	0	0	0	0	0	0	0	0	0	0	0	0	0	0	0	0	0	0	0	0
F5422_60646_2	0	0	0	0	0	0	0	0	0	0	0	0	0	0	0.313083	0.160428	13.0902	0.687483	1.52863	0.209747	0.312869	0.213795	0.0573652	0	0	0	0	0	0	0	0	0	0	0	0	0	0	0	0	0	0	2.35121	2.37759	1.26446	0	0	0	0	0
F5422_127753_1	0	0	0	0	0	0	0	0	0	0	0	0	0	0	0.138651	0	0.122044	0	0.0676963	0	0	0	0	0	0	0	0	0	0	0	0	0	0	0	0	0	0	0	0	0	0	0	0	0.1723	0	0	0	0	0.776487
F5422_148454_5	0	0	0	0	0	0	0	0	0	0	0	0	0	0	3.7968	0.680938	3.42557	0.162112	5.56135	2.16209	1.16198	2.03097	1.16526	0.511014	0.0281243	0.0631439	0	0.0300017	0	0.0288019	0	0	0	0	0	0	0	0	0	0	0.0226187	0.229947	0.102977	0.398102	0.0433639	0.249112	1.2558	0.364661	0
F5422_289819_6	0	0	0	0	0	0	0	0	0	0	0	0	0	0	0	0	0	0	0	0	0	0	0	0	0	0	0	0	0	0	0	0	0	0	0	0	0	0	0	0	0	0	0	0	0	0	0	0	0
F5429_140123_36	0	0.012427	0	0.0106946	0	0	0	0	0	0	0	0	0	0	2.32141	0.45429	0.21563	2.80061	0.216433	0.541847	0.0932592	0.0106212	0.247939	0	0	0	0.155652	0	0.0840954	0.0566346	0.0562806	0.0832597	0.0140404	0.0748196	0	0	0	0	0.0286507	0	0.0444762	0.101735	0.0632773	0.188454	13.6536	0.0272134	0.324102	4.05901	0.0475123
F5432_431019_2	0	0	0	0	0	0	0	0	0	0.127059	0	0	0	0	2.87398	4.15245	9.78718	0.735688	4.87676	1.47298	0.753317	2.23067	10.9807	1.40481	0.223356	0.188052	0	0.0595665	0	0.0571844	0	0.112091	0.567071	0.362621	0.168425	0.166553	0.111307	0.114975	0.694292	0.50404	0	0.776128	1.89119	0.702584	0	0.10991	1.05966	0.10343	0.0479736
F5444_291876_4	0	0	0	0	0	0	0	0	0	0	0	0	0	0	0	0	0	0	0	0	0	0	0.0262968	0	0	0	0	0	0	0	0.108192	0	0	0	0	0	0	0	0	0	0	0	0	0	0	0	0	0	0
F5440_36733_1	0	0	0	0	0	0	0	0	0	0	0.463558	0	0	0.038521	0.994424	4.15799	10.2937	0.737573	2.29168	0.675088	0.397498	1.0865	6.47192	1.05425	0.235714	0.105844	0	0	0.0955839	0.289672	0.191908	0	0.287254	0.204098	0.0947966	0.0468714	0.140958	0.0485346	0.0976941	0.094565	0.0379141	0.770889	2.97756	0.889748	0	0.185586	1.10513	0.0436611	0
F5440_369679_2	0	0	0	0	0	0	0	0	0	0	0	0	0	0	11.368	1.35293	7.83292	0.357884	12.6048	2.14009	0.635196	2.89369	3.49393	0.566958	0	0	0	0	0	0.0296725	0.029487	0	0	0.0313602	0	0.0576153	0	0	0	0	0	0.0473796	0.0265223	0.364565	0	0.0570316	0.420473	0.0268345	0.0497862
F5440_406541_6	0	0	0	0	0	0	0	0	0	0	0	0	0	0	0.017907	0.0734064	0.141859	0.384472	0.6295	0.239932	0.536842	6.42385	18.1769	0.415281	0.021223	0	0.0217213	0	0.322728	0.0217343	0.0215984	0.0213014	0.60348	0.183764	0	0.0211008	0.0211524	0.043699	0.0219902	0	0	0.0520563	0.0194268	0	0	0.020887	0	0	0
F5444_107504_1	0	0	0	0	0	0	0	0	0	0	0	0	0	0	0	0	0	0	0	0	0	0	0.229461	0	0	0	0	0	0	0	0	0	0	0	0	0	0	0	0	0	0	0	0	0	0	0	0	0	0
F5444_108224_2	0.405818	0	0.422668	0	0	0	0.284885	0	0.108176	0	0.101807	0.150608	0	0	0	0.393923	0.169169	0.187564	0.0938364	0.343349	0.0960293	0.524963	9.36699	0.318362	0	0	0	0	0	0.116634	0	0	0	0	0	0	0	0	0	0	0	0	0.104251	0	0	0	0	0	0
F5446_141485_1	0	0	0	0	0	0	0	0	0.0610377	0	0	0.12747	0	0	1.08442	1.88929	0.715898	2.11664	2.01198	0.678065	0.541841	1.87598	0.357651	2.0658	1.41376	0.793532	2.76236	1.37103	1.69381	2.10592	1.30797	1.54798	0.783128	1.87793	0.71071	0.766702	1.08882	0.992383	1.19853	1.67575	1.39541	2.0491	1.88234	2.62782	2.77432	6.57743	0.502146	2.32111	0.331259
F5446_270401_1	0	0	0	0	0	0	0	0	0	0	0	0	0	0	0.452796	0.0807023	0.693148	0.019213	0.84586	0	0.0196733	0.30472	0.317428	0.2935	0	0	0	0	0	0	0	0	0	0	0	0	0	0	0	0	0	0.0381535	0.0213577	5.48006	0	0	0	0	0
F5446_355343_3	0	0	0	0	0	0	0	0	0	0	0	0	0	0	0	0	0.0324831	0	0.18018	0	0	0	0	0	0	0	0	0	0	0	0	0	0	0	0.0439741	0	0	0	0	0	0	0	0	0	0	0	3.61295	0	0.0375763
F5447_261105_1	1.42004	0.309364	9.89924	0.616548	0.16569	0.164003	0.891144	0.449965	1.4625	0	3.75678	0.491077	0	0	0.840641	6.35954	1.61443	2.53581	1.64177	2.93536	0.763697	9.18478	74.1237	1.92421	0	0.0203353	0.16686	0	0.275462	0.7977	0.184352	0.0181817	0	0.117638	0	0.306178	0.0722178	0	0.112617	0	0.0291372	0.162919	0.049745	0.0854719	0.125687	1.12316	0.0606643	0	0.0155631
F5447_286262_4	0.56479	0.358211	4.8908	0.350312	0.0276151	0.0937158	0.392707	0.311514	1.27324	0	2.12128	0.359325	0	0	0.412678	5.20041	1.25119	2.05848	1.16416	2.62134	0.412396	6.34585	53.1536	1.56975	0.0543442	0	0	0.0193239	0.0367283	0.352472	0.0921761	0.0363633	0	0.0784251	0	0.0900522	0.0180545	0	0	0.0181684	0	0.103675	0.049745	0.0854719	0	0.927055	0	0	0
F5449_45125_1	0	0	0.0359339	0	0	0	0.29064	0	0	0	0	0	0	0.0632937	2.38555	18.0847	4.7749	6.50601	3.86119	6.94732	1.63282	13.419	172.228	2.54422	0	0.0869558	0.079279	0	0.0785268	0.594949	0.236492	0.155493	0	0.125757	0	0.308057	0.115804	0	0.160521	0	0	0.189997	11.8765	0.223352	0	0.876693	0.951156	0	0
F5449_45125_2	0	0	0	0	0	0	0	0	0	0	0	0	0	0	0	0	0	0.0714867	0.0357641	0.0327153	0	0.0333467	1.82529	0.060669	0.0868139	0	0	0	0	0	0	0	0	0	0.0436422	0	0	0.0446884	0	0	0	0	0.1192	0.0455133	0	0.0427199	0	0	0
F5455_16398_3	0	0	0.246918	0	0	0	0	0	0	0	0	0	0	0	0	0	0	0	0.146182	0.111434	0.0997322	0	0.109716	0.0413298	0	0	0	0	0	0	0	0	0	0	0	0	0	0	0	0	0	0.024177	0	0	0	0.0582045	0	0	0
F5455_25292_2	1.5668	0.189712	5.9726	0.598636	0.107251	0.0909932	0.351968	0.134429	1.53695	0.160086	2.95584	0.372145	0	0.0862305	0.563933	5.65768	0.966645	2.02764	1.07237	1.85587	0.593208	6.18851	49.3796	1.13082	0.0351769	0.0394891	0.108009	0.037525	0.142645	0.540366	0.0715985	0	0	0.190367	0	0.209846	0.0350599	0	0.0728971	0	0	0.201327	0.0965995	0.0184419	0.027119	1.17708	0.0392679	0	0
F5455_66314_5	1.03263	0.240448	5.95666	0.482833	0	0	0.371749	0.511141	0.59287	0	3.02897	0.58959	0	0	0.451422	2.31315	0.860928	1.46852	0.808157	1.27691	0.375928	5.13772	38.0478	1.2463	0	0	0.091263	0.0951216	0	0.456589	0	0.178998	0	0	0	0.0886561	0	0	0	0	0.0717136	0	0.0816229	0	0	0.351032	0	0	0
F5449_513304_3	0	0	0	0	0	0	0	0	0	0	0	0	0	0	1.77285	0.554298	0.132245	2.87385	0.117368	0.241566	0.810749	0.0273587	0.26427	0	0	0	0.145795	0.0379897	0.0361029	0.0364706	0	0	0	0	0.0358055	0	0.0354941	0.0366639	0	0	0.028641	0.20382	0	0.130692	0.0549097	0.350488	0.318033	0.230877	0.0611923
F5453_207461_6	0	0	0	0	0	0	0	0	0	0	0	0	0	0	0	0.128758	0.0276474	0.0613073	0.0306714	0	0.0627764	0.0857949	0	0.0520301	0	0	0.0381001	0	0	0.190615	0	0	0	0.0402912	0	0.0370118	0	0.038325	0.0385718	0	0	0.0608728	0	0	0.0286988	0	0	0.10343	0.0639648
F4554_186864_2	0	0	0	0	0	0	0	0	0	0	0	0	0	0	0	0	0.0249069	0	0	0	0	0	0	0	0	0	0	0	0	0	0.0341293	0	0	0	0	0	0	0	0	0	0	0	0	0	0.025854	0	0	0	0
F4554_242227_2	0	0	0	0.0164472	0	0	0.141828	0	0	0	0	0	0	0	0	0	0	0.175083	0	0	0	0	0.0262968	0	0	0	0.108807	0	0	0	0	0	0.0215927	0	0	0	0	0	0.0220308	0.0213252	0.0512997	0.0695368	0.21409	0.167205	0.311443	0	0.0237349	0	0
F4460_287271_1	0	0	0	0	0	0	0	0	0	0	0	0	0	0	0	0	0.121465	0	0.134751	0.0410879	0	0.0418809	0.0337122	0.0761957	0	0	0	0	0	0	0	0	0	0	0.0548113	0	0	0	0	0	0	0	0	0.0285806	0	0	0	0	0
F4460_399607_5	0	0	0	0	0	0	0	0	0	0	0	0	0	0	0.221842	0.22735	26.3614	0.108251	1.62471	0.247701	0.277113	0.0504964	1.70719	0.459351	0	0	0	0	0	0	0	0	0	0.0711428	0	0	0	0	0	0.0659253	0	0.429936	1.32369	0.585821	0	0	0.513624	0	0
F4552_176436_2	0.156591	0.0296254	0	0.00849849	0.368465	0.269981	0.15573	0.0209924	0	0.399986	0	0.0217929	0.412111	0.179544	0.685972	1.02601	0.130553	0.208076	0.0543122	0.529944	0.166744	0	0.0135879	0.0460668	0.0769054	0.0123333	0	0.0468794	0.0891021	0	0.0111809	0.0661625	0	0	0	0.0218465	0	0	0	0.0220381	0.600832	1.12283	0.351984	0.990686	0.50819	0.248689	0.515096	0.539279	0.462507
F5455_230778_15	0	0	0.363535	0	0	0	0	0	0	0	0	0	0	0	0	0	0.020786	0.0230462	0.115298	0.147657	0.117992	0	0.069229	0	0.0279875	0	0	0	0.0567457	0	0	0	0	0	0	0.0278264	0	0	0	0	0	0.0686485	0	0	0	0.110178	0	0	0
F5457_299834_1	0.74392	0.314779	4.79881	0.458441	0.123201	0	0.539079	0.411786	0.690855	0	1.46894	0.338427	0.0439345	0	0.340945	2.32941	0.5602	1.17568	0.599278	1.29942	0.295284	3.29054	30.9353	0.790687	0	0	0.110285	0	0.0819291	0.137939	0.0274154	0.0270383	0	0.116627	0	0	0.0805474	0	0	0	0	0.0881016	0	0	0	0.662809	0.0300717	0	0
F5472_72848_2	0	0	0.0205831	0	0.0338198	0.0286931	0	0.0211949	0.0105359	0	0.0793254	0	0	0	0	0.0767334	0.0247147	0	0	0.00836022	0.0280587	0.0170431	0.00685948	0.0155037	0.0554621	0	0.0113529	0	0	1.45404	0.033866	0	0.0112649	0.192092	0.0223051	0	0.0110555	0.0114199	0.0344803	0.0333759	0.00892097	0	0.0203073	0	0	0	0	0	0
F5476_214929_8	0	0	0.233178	0	0	0.025004	0.0161195	0	0.0183626	0.109975	0.10369	0	0	0	0.0815595	0.367772	0.344594	0.23879	0.844212	0.0145707	0.228211	0.23763	0.310832	0.0270207	0	0	0	0	0	0	0	0	0	0	0	0	0	0	0	0	0	0.0316129	0.0176964	0.415548	0	0.038053	0.0431617	0.0179047	0
F5478_169903_2	0.0521471	0.0263086	0	0	0	0.037856	0	0	0	0	0	0	0.0238677	0.0478327	0	0	0	0.0482035	0	0	0	0	0	0	0	0	0	0	0.0296724	0.0299745	0.0595743	0	0	0	0	0	0	0	0	0	0	0.0239309	0.0267922	0.0460345	0.0225647	0	0	0	0
F5478_359794_1	0	0	0	0	0	0	0	0	0	0	0	0	0	0	0.904246	0.864919	0.583687	0.382409	0.412064	0.673102	0.030121	0.109775	0.46391	0.299577	0.0357231	0.120307	0.402181	0.0762155	0.43458	0.109751	0.545327	0.501972	0.217671	0.541304	0.143667	0.106552	0.213626	0.147111	0.074029	0.429948	0.17238	1.25593	1.30799	0.655491	0.716043	0.246104	0.478532	0.496272	0.153456
F5485_130415_2	0	0.0313311	0	0	0	0	0.232512	0	0	0	0	0	0	0	3.38225	3.79778	11.6755	1.43515	7.86918	2.12798	0.881723	2.5975	15.5845	1.85133	0.348571	0.273911	0.0356755	0.0743678	0.0706742	0.392666	0.0709476	0	0.67258	0.226363	0.17523	0.415878	0.416894	0.0717724	0.505641	0.524406	0.0280335	0.997484	2.74401	0.877166	0	0.240138	0.778218	0.129131	0.0299471
F5485_171428_3	0	0	0	0	0	0	0	0	0	0	0	0	0	0	0	0	0	0	0	0	0.0355925	0	0	0	0	0	0	0	0	0	0	0	0.0857369	0.022844	0	0	0.0841437	0.0217292	0.0437383	0	0	0	0	0	0.146443	0	0	0	0
F5486_76141_11	0	0	0	0	0	0	0	0	0	0	0	0	0	0	6.92496	2.17808	3.80384	2.35071	3.26869	2.642	5.82291	0.048377	2.40138	0.381396	0.629718	0.117819	0.214835	0.111959	1.10654	0.107482	0.10681	0.379227	0.660823	0.749725	0.590922	1.46088	0.690385	0.172882	0.543735	0.52632	5.89164	4.95986	3.20876	5.45828	8.65755	1.75596	3.84281	4.93785	5.95117
F5487_126071_3	0	0	0	0	0	0	0	0	0	0	0	0	0	0	0.0178411	0.0731365	0	0	0	0	0	0	0	0	0.0845798	0	0.0216414	0.0902257	0.0428722	0.0216544	0.193671	0	0.0644209	0.11443	0.0637786	0	0.0421492	0.0217692	0.175275	0	0.357118	0.0864416	0.135488	0.598617	0.391232	0	0	0.215416	0
F5487_186291_1	0	0	0	0	0	0	0	0	0	0	0	0	0	0	0.482265	1.35916	1.22044	10.4721	3.17878	0.269241	0.30121	1.86617	0.795273	0.499295	0.0714463	0.0802046	0	0.152431	0.28972	0.219503	0.799813	0.0717102	0	0.386645	0	0.071035	0.142417	0.367778	0.296116	0.286632	0.2873	0.700982	0.457798	0.22474	0.0550802	0.281261	0.239266	0.264679	0
F5487_211204_29	0.00963054	0	0	0	0	0	0.00901421	0	0	0	0	0.0214447	0.0176316	0.0971714	0.00912178	0.0373931	0	0	0	0	0.0182311	0	0	0.0302205	0.0756766	0	0	0.0691956	0.142477	0	0	0.0108509	0.120769	0.0117011	0.0543477	0.0214974	0.010775	0	0.0224035	0.140959	0.0173892	0.0265174	0.019792	0.0113356	0.00833451	0	0	0	0.00928812
F5498_77708_1	0.978347	0.311737	5.04121	0.760123	0.0881184	0	0.578359	0.220895	0.878451	0	2.99693	0.267537	0	0	0.585261	4.39848	1.07325	2.04671	0.857259	2.13471	0.438646	4.70708	44.324	1.29265	0	0	0.177481	0	0	0.591959	0	0	0	0	0	0	0.057611	0	0.0598928	0	0	0.0472605	0.0529113	0.0303041	0	0.625771	0	0	0
F5500_85045_3	0	0	0	0	0	0	0	0	0	0	0	0	0	0	0	0	0	0.0174438	0	0	0	0	0	0	0	0.0475615	0	0	0	0	0	0.0425243	0	0	0	0	0	0	0	0	0	0	0	0	0	0	0	0	0
F5500_181249_30	0	0.00978172	0.0403873	0.00841808	0	0	0	0	0	0	0	0.00719556	0	0	0	0	0	0	0	0	0	0	0.00672969	0	0	0	0	0	0	0	0	0	0	0	0	0	0	0	0	0	0	0	0	0	0	0	0	0	0
F5509_104888_2	1.15567	0.155478	2.64803	0.200705	0.131846	0	0.288455	0	0.0821484	0	0.6185	0.171557	0	0	0.218923	1.49572	0.449634	0.640961	0.356296	0.521477	0.0729245	1.99328	16.3659	0.120882	0	0.0970897	0	0	0	0.0885713	0	0	0	0	0	0.0859897	0	0	0	0	0	0	0.079168	0	0	0.510712	0	0	0
F5502_90945_1	0	0	0	0	0	0	0	0	0	0	0	0	0	0	0	0	0	0	0	0	0.137574	0.125346	0.0504488	0	0	0	0	0	0	0	0	0	0	0	0	0	0	0	0	0	0	0	0	0	0	0	0	0	0
F5505_342874_1	0.0206591	0.0208453	0	0	0	0	0	0	0.0220277	0.0263852	0.64266	0.0153341	0	0	15.5368	1.76471	12.5734	0.82116	8.63673	7.86552	0.469304	7.46502	6.99855	4.73243	0.162339	0.0520683	0.617129	0.321611	0.399679	0.285	1.20368	0.512092	0.164862	0.32631	0.279803	0.184462	0.369825	0.358138	0.264325	0.255859	0.839309	3.16655	2.58988	3.89066	1.12637	2.23677	20.9954	1.52497	219.11
F5510_29487_5	0	0	0	0	0	0.0459888	0.014824	0	0	0	0	0	0	0	0	0.368961	1.71653	9.45735	9.31634	0.0267992	6.20613	2.84091	0.703632	0.124245	0.0355575	0.159665	0	0.0568965	0.0540706	0.0728284	0	0.0535333	0	0	0.0178751	0	0	0.0366072	0	0.0891571	0.157282	0.218041	0.162741	0.316905	0.0137062	0	0.0793855	0.0823285	0
F5510_30472_2	0	0	0	0	0	0	0	0	0	0	0	0.0177289	0	0	0	0	0	0	0	0	0.0452166	0.0411975	0.0497432	0	0	0	0	0	0	0	0	0	0	0	0	0	0	0	0	0	0	0.0219227	0	0.0140571	0	0	0.0897944	0	0
F5510_49505_1	0	0	0	0	0	0	0	0	0	0	0	0	0	0	0	0	0	0	0	0	0	0	0	0.0788103	0.0563865	0	0	0	0	0.057745	0.0573841	0	0.114526	0	0	0	0.112398	0	0	0.0565536	0	0	0	0	0	0	0	0	0
F5510_135526_1	0	0	0	0	0	0	0	0	0	0	0	0	0	0	0.770284	0.842037	1.80805	0.250582	0.852471	0.779801	0.256586	0.327291	0.451637	0.765586	0	0	0	0	0	0	0	0	0	0.0658729	0	0	0	0	0	0	0.0489474	0	0	0	0	0.0598983	0.543518	0.112733	0
F5510_142991_1	0	0	0	0	0	0	0	0	0	0	0	0	0	0	0	0	0	0	0	0	0	0	0	0	0	0	0	0	0	0	0	0	0	0	0	0	0	0	0	0	0	0	0	0	0	0	0	0	0
F5510_292958_1	0	0	0	0	0	0	0	0	0	0	0	0	0.0512569	0	0	0	0	0	0	0	0.106	0	0	0	0	0	0	0	0	0	0	0	0	0	0	0	0	0	0	0	0	0	0	0	0	0	0.210502	0	0
F5511_4978_2	0	0	0	0	0	0	0	0	0	0	0	0	0	0	0.232934	0.31829	0.546755	0	0.909838	0.138713	0.0775916	1.13112	3.92653	0	0	0	0	0	0	0	0	0	0	0	0	0	0	0	0	0	0	0	0	0	0	0.181132	0	0.0852265	0
F5512_104206_4	0	0	0	0	0	0	0.0470153	0	0	0	0	0	0	0	0	0.292546	0.251266	0.325019	0.139375	0.594969	0.237719	0	0.069738	0	0.16916	0.0632987	0.634815	0.180451	0.285815	0.11549	0.401689	0.226379	0.057263	0	0.0566921	0.112124	0.168597	0.0580512	0.175275	0.226214	0.0906966	0.322715	0.103229	0.295613	0.391232	0.776916	0.188832	0.0522221	0.0484439
F5520_127210_1	0	0	0	0	0.240213	0.339666	0.306566	0	0	0	0.281714	0	0	0	0.221589	0.817526	0.234056	0.216255	0.302933	0.158348	0.221437	0.201755	0.0649615	1.32142	2.04845	0.294816	0.268788	1.06458	0.266238	1.0758	0.267268	0.263592	1.12016	1.36438	1.7427	0.992219	1.57049	1.02743	1.6327	1.317	0.549149	0.085889	0.0480792	0.16522	0.161971	0.103386	0	0.583743	0
F5520_198939_2	0.193338	0	0.302048	0.167885	0	0	0	0	0.103073	0	0.19401	0	0	0	0.091562	0.375342	0	0	0.0894101	0.245365	0	0.2501	1.61055	0.151673	0	0	0	0	0	0.111132	0	0	0	0	0	0	0	0	0	0	0	0	0	0	0	0.320399	0	0	0
F5525_48187_1	0	0	0	0	0	0	0	0	0	0	0	0	0	0	1.30862	0.223518	1.8238	1.06427	0.638931	0.194821	0.108977	1.98581	2.07804	0.180644	0	0	0	0	0	0	0	0	0	0	0	0	0	0	0	0	0	0.42269	0.473229	0	0.199279	0	0.288553	0	6.55136
F5525_133657_2	0	0.261754	0	0	0	0	0	0	0	0	0	0	0	0	0.368566	3.27355	1.29768	0.959188	0.839776	1.31689	0.245543	2.01346	32.1448	1.22106	0	0	0	0	0	0.298228	0	0	0	0	0	0	0	0	0	0.146037	0	0.119049	3.8652	0.0763356	0	0.286602	0.162539	0	0
F4554_292429_1	0	0	0	0	0	0	0	0	0	0	0	0	0	0.04253	0.790499	0	2.31938	0.171439	2.35865	0.588431	0.13166	0.919674	2.57494	0.581984	0	0	0	0	0.0527658	0	0	0	0.0528582	0	0	0	0	0	0	0.15661	0	0.0425559	0.0952882	0.0272874	0	0	0.232409	0	0
F4554_298029_3	0	0	0	0	0.428859	0.323422	0	0	0	0	0	0	0	0	0	0	0.0232148	0.0257391	0.025754	0.117793	0	0	0	0.0873766	0.125031	0.070179	0	0.100033	0.0316881	0.0640217	0	0	0	0	0	0	0.0311538	0	0	0.188102	0.0502774	0.15334	0.0858371	0.0163873	0.120488	0.030763	0	0.173695	0.0268548
F4554_298669_3	0.0192249	0	0	0	0	0	0.0179946	0	0	0	0	0	0	0	0	0	0.0160282	0	0	0.0162656	0	0	0	0	0	0	0	0	0.0218785	0	0	0	0	0	0.0216983	0	0	0	0	0	0.121496	0.0705805	0	0.0113143	0.0332755	0	0	0	0
F4554_341695_1	0	0	0	0	0	0	0	0	0	0	0	0	0	0	5.91523	0.823976	6.97598	0.784661	6.84173	5.8994	1.43476	87.1661	25.3384	0.951319	0.136128	0	0	0	0.0690014	0.0697041	0	0	0	0.147337	0.205299	0	0	0	0	0.0682658	0.21896	0.16695	0.373823	3.56835	0	0.401921	39.5095	0.693411	56.43
F4560_219370_2	0	0	0	0	0	0	0	0	0	0	0	0	0	0	0.0350382	0	0	0.102585	0.342147	0.031298	0	0	0.0256797	0	0	0	0	0	0	0	0	0	0	0	0	0	0	0	0	0	0	0	0	0	0	0	1.29797	0	0
F4554_407830_1	0	0.0382936	0	0	0	0	0	0	0	0	0	0	0	0	77.6446	6.04162	72.2679	0.701629	62.1652	32.2058	1.83202	39.995	26.3191	10.5396	0	0.0956514	0.261621	0.045447	0	1.48341	1.56085	0.0855211	0.0865308	0.184444	0.042834	0	0.0849228	0	0	0	0.274105	0.313495	1.6379	4.48938	0.0656883	0.251573	5.5167	0.394567	17.203
F4554_418991_4	0.514773	0.117603	0	0.0253021	0.0997284	0.0987125	0.0363644	0	0.0103562	0.0744286	0	0.0216276	0.053346	0.0178182	0	0	0.0161954	0	0.0539003	0.0410879	0.0735466	0	0	0.0761957	0.316192	0	0.0334775	0.023262	0.232119	0	0.0110961	0.0547173	0	0	0.219245	0.0108404	0	0	0.0225946	0.207774	0.0526126	0.338753	0.119765	0.0914581	0.0168112	0	0.0608559	0	0.00936735
F4554_433723_4	0	0	0	0	0	0	0	0	0	0	0	0.0192063	0	0	0.122545	0	0.345174	0.167434	0.741924	0.0437856	0.0244923	0.066946	0.0359257	0	0	0	0	0	0	0	0	0	0	0	0	0	0.028951	0	0	0	0	0	0.0265893	0	0	0.0285878	3.82624	0	0.0499119
F4560_47860_2	0	0	0	0	0	0	0	0	0	0	0	0.0071752	0	0.0177342	0.366248	0.150137	0.523866	0.142973	1.50209	0.245365	0.0640497	0.37515	0.73146	0	0	0	0	0	0	0	0	0	0	0	0	0	0	0	0	0	0	0	0.0496667	0.00568917	0	0.01068	5.8025	0	0.0839085
F5533_292909_3	0	0	0	0	0	0	0	0	0	0	0	0	0	0	2.93598	0.0383297	0.312751	0	0.602614	1.70384	0	0.238374	0.0411172	0	0	0	0	0	0	0	0	0	0	0	0	0	0	0	0	0	0	0	0	0	0	0	0	0	0
F5560_266129_1	0	0	0	0	0	0	0	0	0	0	0	0	0	0	0	0.0975153	0.502532	0.0928626	0.185833	0	0.0475439	0.043318	0	0.236431	0	0	0.0577104	0.0601504	0	0	0.0573841	0.0565948	0.114526	0.0610293	0.0566921	0	0.168597	0.174154	0.11685	0	0.0453483	0	0	0	0	0	0	0	0
F5569_263647_1	0.0731921	0	3.15089	0.444896	0.167005	0	0.274032	0.418649	1.7169	0	2.2034	0.416503	0	0	1.29408	7.76779	1.66793	2.4131	1.44419	2.84857	0.646597	8.31087	67.356	2.0288	0	0.0307451	0.280308	0.0292159	0.0277648	0.897523	0.250851	0	0	0.118571	0	0.16338	0.109187	0.0563926	0.0851334	0	0.0440526	0.17914	0	0.0574335	0.0844563	1.50944	0	0	0
F5570_342092_11	0	0	0.0102128	0	0	0	0.00917811	0	0	0	0	0.0291128	0.0628326	0.125921	0	0.0190365	0	0.0090641	0	0.00829622	0	0	0	0	0.0110075	0	0.011266	0.0234846	0.0111591	0	0.0224045	0	0	0	0.0221343	0.0109441	0	0	0	0.0110401	0.0531161	0.251996	0.0201519	0.00577083	0.0169721	0.0108333	0	0	0
F5572_30580_8	0.114172	0.0864006	0.029728	0.0247853	0	0	0	0	0	0	0	0.0211858	0.0522563	0.104726	0	0	0.0237968	0.263844	0	0.0724475	0	0	0	0	0	0	0	0	0	0	0.0326082	0	0	0	0	0	0	0	0	0	0.103076	0.104789	0.0293297	0.134385	0.0247017	0	0.0715354	0.1187	0.027528
F5572_60593_4	0	0	0.381893	0	0	0.0143882	0.185515	0.106282	0.0316994	0	1.074	0	0	0.00909006	0	0	0	0.0183211	0	0	0.00938003	0	0	0.0155486	0	0	0	0	0	0.672166	0	0	0	0	0.0111849	0.0110606	0	0.011453	0.0115268	0	0	0	0.0203662	0	0	0	0	0	0
F5572_60894_5	0	0	0.0205435	0	0	0	0.304627	0	0	0	0.8709	0.0219607	0	0.00904631	0	0	0	0	0	0.00834413	0.0280047	0	0	0.0154738	0	0	0	0	0	0.997728	0	0	0	0.0119827	0	0	0	0	0	0	0	0	0.0304024	0	0	0	0	0	0
F5572_65423_3	0.0587215	0.622134	0.397538	1.37675	0	0	0.302299	0.629773	1.50268	0.224992	0.0294629	0.0217929	0.860058	1.21192	0	0.171001	0	0.0271404	0	0.0248411	0	0	0	0	0	0	0.0337333	0	0	0.0675071	0.0335426	0.0330812	0	0	0	0	0	0	0	0	0.0265073	0.026948	0	0	0	1.29751	0.0735851	0.0610505	0.0283168
F5572_300597_2	0.42401	0.0713054	2.72329	0.12273	0	0	0.198437	0.606319	0.753499	0	0.921884	0.367172	0	0	0.200805	3.01827	0.589176	0.65324	0.392171	0.77727	0.334447	2.37681	20.3096	0.332634	0	0	0	0	0.0804223	0	0	0	0	0.0858619	0	0.0788733	0	0.081672	0	0	0	0.064861	0	0	0	0.312297	0	0	0
F5572_312046_1	0	0	0	0	0	0	0	0	0	0	0	0	0	0	0.573511	0	0	0.516654	0	0.0788141	0	0.16067	5.75529	0	0	0	0	0	0	0	0	0	0	0	0	0	0	0	0	0	0	0	0.0478607	0	0	0.0514581	0	0	0
F5574_285818_2	0	0	0	0	0.064469	0.0546963	0	0	0	0	0.075607	0	0	0	0	0.146273	0	0.0348235	0.104531	0.0318733	0.0356579	0.0324885	0.0261518	0.413754	0.972667	0	0.346263	0.270677	0	0.563014	0.21519	0.0848923	1.15958	0.68658	1.70076	0.672743	1.39092	0.783691	1.09547	1.06038	0.0680224	0	0	0.044342	0.0326026	0	0.0472081	0.1175	0
F5602_7821_4	0	0	0	0	0	0	0	0	0	0	0	0	0	0	0.214094	0	0.345491	0	0.139375	0	0	0	0	0.118215	0	0	0	0	0	0	0	0	0	0	0	0	0	0	0	0	0	0.0345766	0	0.133026	0	0	0.188832	0.0783332	0
F5602_33595_1	0	0	0	0	0	0	0	0	0	0	0	0	0	0	0.0673998	0	0.0593267	0.0328888	0.0329079	0.0301026	0	0.0306836	0.0493978	0	0	0	0	0	0	0	0	0	0	0	0	0	0	0	0	0	0	0	0.109681	0	0	0	0.0891709	0	0
F5602_45809_1	0	0	0	0	0	0	0	0	0	0	0	0	0	0	0	0	0.098196	0	0.0363122	0	0.0371607	0	0	0.184797	0	0	0	0	0	0	0	0	0	0	0	0	0	0	0	0	0	0	0	0.0231054	0	0	0	0	0
F5602_54635_3	0	0	0	0	0	0	0	0	0	0	0	0	0	0	0.034787	0.0713015	0.0612405	0	0	0	0	0	0.127478	0	0.0824577	0	0	0	0	0	0	0	0.0418697	0	0	0.0409915	0	0	0	0	0	0.0674183	0.188698	0	0	0	0	0	0
F5602_61117_1	0	0	0	0	0	0	0	0	0	0	0	0	0	0	0	0	0	0	0.0363122	0.132867	0	0	0	0	0	0	0	0	0	0	0	0	0	0	0	0	0	0	0	0	0	0	0	0.0231054	0	0	0	0	0
F5589_29931_4	0.606325	0.122358	2.0208	0	0	0.0880319	0.113504	0	0.323247	0	0.912653	0.180017	0	0	0	0.823976	0.151652	0.336283	0.168239	0.512991	0.114781	1.15036	9.42825	0.0951319	0	0	0	0	0	0.209112	0	0	0	0	0	0.135345	0	0	0	0	0	0	0	0	0	0.401921	0	0	0
F5589_370736_5	0	0	0	0	0	0	0	0	0	0	0	0	0	0	0	0	0	0	0.0349078	0	0.0178618	0	0.0131	0.0296083	0	0.0475615	0.0650438	0.0677939	0	0	0.409615	0	0.0215132	0	0.0851948	0	0.0211134	0.0654278	0.0219497	0	0	0.467644	0.795034	0.0555296	0.571597	0	0	0	0
F5594_34062_6	0	0	0	0	0	0	0.0090397	0	0	0.0370039	0	0	0	0.0177175	0	0.0749977	0.0161038	0.00892741	0	0.0163422	0.00914133	0	0	0.0454589	0	0	0.0110961	0.0346956	0.0659448	0	0.0110333	0.0544079	0.01101	0	0.141704	0	0	0	0	0	0.0261575	0.0797772	0	0.0397866	0.0250742	0	0.0242047	0	0.00931438
F5602_100693_2	0	0	0	0	0	0	0	0	0	0	0	0	0	0	0.024509	0	0.107867	0.0239192	0.143598	0.0218928	0	0	0.0898141	0.0405992	0	0	0	0	0	0	0	0	0	0	0	0	0	0	0	0	0	0.189997	0.0531785	0.1066	0	0	0	0	0
F5602_102270_2	0	0	0	0	0	0	0	0	0	0	0	0	0	0	0.0570916	0	0.0502532	0	0.278749	0	0	1.14359	0	0.283717	0	0	0	0	0	0	0	0	0	0	0	0	0	0	0	0	0	0.0553226	0.495499	0.0709472	0	0	0	0	0
F5602_110526_2	0	0	0	0	0	0	0	0	0	0	0	0	0	0	0.65326	1.24332	0.69823	0.728614	0.820166	2.54251	1.39889	0.679759	0.170992	1.4686	0.553022	0.807058	1.64142	1.41585	1.62585	2.37865	3.4894	2.33127	0.393133	1.01755	0.166806	0.604822	0.826773	0.398544	0.85952	0.388262	4.58105	1.13039	3.18918	2.46439	3.06966	2.34035	1.91374	5.63396	0.807709
F5602_156163_1	0	0	0	0	0	0	0	0	0	0	0	0	0	0	0.0239644	0	0.0632819	0	0.0936047	0.0214063	0	0.0436389	0.0702546	0.158788	0	0	0	0	0	0	0	0	0	0	0.057112	0	0	0	0	0	0	0	0	0	0	0	0	0	0
F5602_164122_1	0	0	0	0	0	0	0	0	0	0	0	0	0	0	0	0	0	0	0.0237531	0	0	0	0	0	0	0	0	0	0	0	0	0	0	0	0	0	0	0	0	0	0	0	0.0527787	0	0	0	0	0	0
F5612_277897_4	0	0	0	0	0	0	0	0	0	0	0	0.0140327	0	0	0	0	0	0	0	0	0	0	0.0131241	0	0	0.0238246	0.108606	0	0	0	0	0	0	0	0	0	0.0211524	0	0	0	0.460846	0	0.194268	0	0	0	0	0.0393111	0
F5610_54496_12	0	0	0	0	0	0	0	0	0	0	0	0	0	0	0	0.108508	0.10873	0	0	0	0.423227	0.016067	0.0517329	0	0.0209143	0	0.0214053	0	0	0	0.191559	0.0209915	0	0	0.0420552	0	0.0416894	0	0.0216703	0.0209762	0	0.324895	0	0.0328937	0.032247	0	0	0	0
F5610_325329_2	0	0	0	0	0	0	0	0	0	0	0	0	0	0	1.02886	0	0.996186	0.0334699	1.60749	0.428882	0.274175	0.468385	0.628382	0.340861	0	0.0456287	0	0	0	0	0	0	0	0	0	0	0	0	0	0	0	0.0332327	0	0.106546	0	0	0.0907463	0	0.0698414
F5612_147575_171	0	0	0	0	0	0	0	0	0	0	0	0	0	0	0	0	0	0	0	0	0	0	0	0	0	0	0	0	0	0	0	0	0	0	0	0	0	0	0	0	0	0	0	0	0	0	0	0	0
F5612_147575_172	0	0	0	0	0	0	0	0	0	0	0	0	0	0	0	0	0	0	0	0	0	0	0	0	0	0	0	0	0	0	0	0	0	0	0	0	0	0	0	0	0	0	0	0	0	0	0	0	0
F5612_147575_173	0	0	0	0	0	0	0	0	0	0	0	0	0	0	0	0	0.0122218	0	0	0	0	0	0	0	0	0	0	0	0	0	0	0	0	0	0	0	0	0	0	0	0	0	0	0	0	0	0	0	0
F5612_147575_174	0	0	0	0	0	0	0	0	0	0	0	0	0	0	0	0	0	0	0	0	0.0418058	0	0.0306607	0	0	0	0	0	0	0	0	0	0	0	0	0	0	0	0	0	0	0	0	0	0	0	0	0	0
F5612_147575_175	0	0	0	0	0	0	0	0	0	0	0	0	0	0	0	0	0	0	0	0	0	0	0	0	0	0	0	0	0	0	0	0	0	0	0	0	0	0	0	0	0	0	0	0	0	0	0	0	0
F5622_46635_1	0	0	0	0	0	0	0.0732147	0	0	0	0	0	0	0	0.963149	1.3667	7.69527	0.216916	1.66398	0.595618	0.370189	1.28168	6.89608	0.49091	0.087808	0.098572	0.0898697	0	0	0.0899236	0	0	0.0891729	0.095038	0.353136	0.0873025	0.0875159	0.0904003	0.727858	0.0880681	0	0.0717927	0	0.460345	0	0.0864181	0.19604	0	0
F5617_200272_2	0	0	0	0	0	0	0	0	0	0	0	0	0	0	0.639928	0.655817	0.563278	0.416351	0.312444	0.952698	0.106582	4.66121	45.0247	0.353347	0	0	0	0	0	0	0	0	0	0	0	0.125677	0	0	0.130974	0	0	0.10335	0	0	0	0	0.141106	0	0
F5619_171412_2	0	0	0	0	0	0	0	0	0	0.201339	0	0	0	0	3.88223	2.44838	3.02293	3.06018	0.583229	1.06702	1.34293	0.679759	2.73588	0.247343	0	0	0.90561	0.37756	1.25583	0.906153	0.360196	0.177621	1.07831	0.957691	0.711704	0	1.05827	0.182191	0.550093	0.887456	2.13486	1.15752	2.26786	1.76277	3.54717	0.696663	0.395095	1.63897	0.608157
F5622_95470_2	0	0	3.14761	0.0410042	0	0	0.309391	0.101286	0.402792	0	1.32678	0.105148	0.0432258	0	0.134178	2.29183	0.35432	0.349198	0.305725	0.759085	0.223478	1.30313	13.6365	0.296356	0	0	0	0	0	0.162857	0.0539464	0	0.0538325	0	0	0	0	0	0.0549248	0	0	0.0433403	0	0	0	0.260847	0	0	0
F5622_95470_3	0	0	4.78416	0.429554	0	0	0.264583	0.454739	1.13025	0	0	0	0	0	0	4.11582	0.589176	0.783888	0.588257	0.95664	0.200668	3.53475	26.3437	0.776145	0	0	0.243578	0	0	0.0812413	0	0	0	0	0	0	0	0	0	0	0	0.129722	0	0	0	0.624594	0	0	0
F5633_93149_1	0.125729	0	0	0	0	0	0.235365	0	0	0	0.0630832	0	0.172638	0	2.20311	3.29518	1.62475	3.9515	1.10474	0.850999	1.24956	0.758995	0.349118	1.77541	3.10506	2.85194	2.4557	1.20448	1.93162	3.8303	2.94454	4.60397	1.00333	1.60399	1.7738	3.01703	1.33636	1.16245	2.33986	2.12336	1.36212	2.48103	3.42365	4.62463	1.79535	4.16716	3.46617	3.26789	0.485033
F5633_119847_5	0.198969	0	2.48676	0.172775	0	0	0.372471	0	0.530376	0	1.69712	0.295367	0	0	0	0.772549	0.331769	0.551766	0.368057	0.841704	0.282494	1.7159	12.7072	0.624361	0	0	0	0	0	0.114369	0	0	0	0	0	0.111035	0.111307	0	0	0	0	0	0	0	0	0.219821	0	0	0
F5622_183101_1	0	0	0	0	0	0	0	0	0	0	0	0	0	0	0.0642753	0	2.8854	0.188185	0.313824	0.0574142	0	0.526701	2.82647	0.212944	0	0	0	0	0	0	0	0	0	0	0	0	0	0	0	0	0	0.0622838	0	0.119812	0	0	0	0	0
F5635_88464_2	0	0.0514392	0	0	0	0	0	0	0	0	0	0	0	0	16.7071	20.487	58.7813	37.0868	18.1062	7.11679	9.89197	95.9306	71.0266	10.7182	0.28614	0	0.410003	0.854675	0.174048	1.23075	1.33953	1.26367	1.51106	0.619402	0.34523	0.0568987	0.228151	0.589176	0.296484	0.286988	1.93306	17.7803	21.1111	9.3908	4.72073	1.68967	42.9937	6.46619	1415.71
F5634_90403_2	0.146944	0.484345	0	0.0425331	0.0502932	0.113785	3.04422	0	0	0.150138	0.0196607	0.094526	0.313863	0.431317	0.00927875	0.152146	0.0490041	0.344107	0.00906068	0.058018	0.00927242	0.0253448	0	0	0.021994	0	0	0.0469242	0.0222968	0	0.0111915	0.0883009	0	0	0.0221132	0.0109337	0	0	0	0	0.0972864	0.206799	0.0402652	0.0576531	0.0254338	0.0324688	0.196415	0.0611089	0.0188959
F5634_601474_2	0.144322	0.0291247	0.030063	0.0751936	0	0.0419081	0.108069	0	0.0615535	0.0737298	0	0.0642736	0	0	0.0273397	0.112074	0.0481299	0.0533633	0	0	0	0.0248926	0.120224	0.0905763	0.0324024	0	0.0331632	0.0345653	0.0328486	0.0663661	0.0329757	0.0325221	0.0329061	0	0	0	0	0	0	0.0649968	0.0260593	0.0529851	0.0296601	0.0339747	0.02498	0.063779	0	0.270084	0.0278382
F5635_31478_56	0	0	0	0	0	0	0	0	0	0	0	0	0	0	0	0	0	0	0	0	0	0	0	0	0	0	0	0	0	0	0	0	0	0	0	0	0	0	0	0	0	0	0	0	0.0821103	0	0	0.0197284	0.018301
F5640_96499_1	0	0	0	0	0.443939	0.376643	0.607033	0	0	0	0	0.288824	0.356203	2.26055	22.2368	31.2247	28.4408	29.8547	36.7102	19.5339	53.8967	26.8462	15.217	19.7405	24.0249	18.7973	20.5654	12.426	28.1936	20.4286	31.4145	24.1137	19.0751	22.2209	20.9345	27.6506	21.0426	29.5311	22.0269	30.6678	35.1306	23.3335	22.5248	16.4885	20.5421	33.5324	17.2292	28.0492	7.75593
F5641_29624_4	0	0	0	0.187325	0	0	0	0	0	0	0	0	0	0	0.102164	0	0	0	0	0.0912584	0	0.372079	3.89358	0.338469	0	0	0	0	0	0	0	0	0	0	0	0	0	0	0	0	0	0	0	0.0634791	0	0	0	0	0
F4563_99289_18	0	0	0	0	0.0479551	0.0135619	0	0	0	0.0119298	0	0	0	0.00856802	0	0	0	0	0	0.00790296	0	0	0	0	0	0	0	0	0	0	0	0	0	0	0.0210851	0	0	0	0	0.0210336	0	0	0.0575899	0	0	0	0.0117052	0.0194226	0
F4563_148012_11	0	0	0.0120865	0	0	0	0	0	0	0	0	0	0	0	0.0109916	0	0.00967503	0	0	0	0	0	0	0.0546228	0.013027	0	0.199993	0	0	0.0133409	0	0.0130751	0.0132295	0	0	0	0	0	0	0.0522624	0	0.191718	0.226566	0	0.0502147	0	0	0.0723894	0
F4563_246936_6	0.0292768	0.0295408	0	0.127113	0.150305	0.12752	0	0.0627973	0.561895	0	0.23503	0	0	0.0268546	0	0	0	0.0270628	0	0.148621	0	0	0	0	0.0328653	0	0	0	0	0	0	0.824668	0	0	0	0	0	0.0338355	0	0	0.0528631	0	0	0	0.0253369	0	0	0	0
F4563_246936_7	0	0	0	0	0.137534	0.175028	0	0	0	0	0	0	0	0	0	0	0	0	0	0.135993	0	0	0	0	0	0	0	0	0	0	0	0.633862	0	0	0	0	0	0	0	0	0.0725573	0	0	0	0	0	0	0	0
F4580_104165_2	0.256172	0.387723	4.26894	0.222448	0	0	0.239778	0	0.682859	0	1.41385	0	0	0	0	2.98397	0.427152	0.2368	0.355405	0.541847	0	1.32553	9.24726	0	0	0	0	0	0	0.44175	0.146329	0	0	0	0	0	0	0.14803	0	0	0	0	0	0.0753814	0	0	0	0	0
F4580_228608_2	0.743726	0.416906	3.27056	0.358787	0	0	0.232043	0.531751	0.616776	0	1.65848	0.122673	0	0	0.0782708	1.76471	0.413373	0.993031	0.687881	0.209747	0.156435	2.77934	25.0686	0.388967	0	0	0	0	0.188084	0.19	0	0	0	0	0	0.0922309	0	0	0	0	0	0	0	0.0486332	0.0715155	0.730372	0	0	0
I4930_27387_2	0	0.0366641	0	0	0	0	0	0	0	0	0	0	0	0	5.60996	0.352715	3.54446	0	12.7038	0.245945	0.10318	3.13364	0.908078	0.798164	0	0	0	0	0	0	0	0	0	0	0	0	0	0	0	0	0	0.0333505	0	0	0	0	0.0455341	0	0
F5642_74982_1	0	0	0	0	0	0	0	0	0	0	0	0	0	0	1.23526	0.482258	0.207104	0.746278	0.229757	0.420342	0.411471	0.107114	0.301775	0.779505	0.278857	0.0782602	0.142702	0.148736	0.636067	0	0.425686	0.419831	0.0707979	0.0754544	0.35046	0.0693129	0	0	0.0722344	0.279683	0.224268	1.99497	0.638142	1.71778	2.41852	0	2.95723	1.93697	0.83852
I4930_111183_1	0	0	0	0	0	0	0	0	0	0	0	0	0	0	0.420458	0.143633	0.678509	0.0341949	0.889583	0.219086	0.0700286	0.191412	1.25831	0.174122	0	0	0	0	0	0	0	0	0	0	0	0	0	0	0	0	0	0	0	0	0	0	0	0	0
I5640_363932_3	0	0	0	0	0	0	0	0	0	0	0	0	0	0	0	0.093249	0.0800911	0	0.162894	0.0406385	0	0.0276152	0.066687	0.552657	0.143786	0.0605294	0.091976	0.134211	0.0728827	0.0184062	0	0	0.0182526	0	0.0180706	0.0357395	0.0358268	0.0555114	0.111738	0	0.0144548	0.0293901	0.0329042	0.0188454	0.0277122	0	0	0	0
I5640_370446_3	0	0	0	0	0	0	0	0	0	0	0	0	0	0	0.314351	0	0.103762	0	0.153481	0	0	0.357768	0.0863961	0.0650903	0	0	0	0	0	0	0	0	0	0	0	0	0	0	0	0	0	0	0	0	0	0	0	0	0
I4930_194987_2	0	0	0	0	0	0	0	0	0	0	0	0	0	0	0.404399	0.460489	1.93801	0	0.877544	0.0401368	0.134708	0.409114	0.461046	0.297728	0	0	0	0	0	0	0	0	0	0	0	0	0	0	0	0	0	0	0	0.0279191	0	0	0	0.0986418	0
I4930_195502_2	0.543713	0.126603	4.26894	0.254226	0	0	0.352327	0.0897105	1.02568	0	1.59485	0.186262	0	0	0.237688	2.59829	1.11583	1.62377	0.734988	1.41544	0.277113	3.75116	43.2604	1.04995	0	0	0.0480528	0	0.0475969	0.144245	0	0	0	0	0	0.14004	0	0	0	0	0	0.153549	0	0	0	0.646901	0	0	0
I4930_196098_1	0	0	0	0	0	0	0	0	0	0	0	0	0	0	0	0	0.087174	0	0	0	0.0989689	0.0901721	0	0	0	0	0	0	0	0	0	0	0	0	0	0	0	0	0	0	0	0	0	0	0	0	0	0	0
I4978_19526_2	1.53408	0.635042	11.4508	0.648984	0.0336575	0.0856664	0.570681	0.548422	1.55183	0	4.24328	0.642325	0	0	0.74515	8.47653	1.65614	2.58162	1.69176	3.44452	1.00527	11.0418	78.9287	2.25267	0.0662352	0.0247849	0.271162	0.0471044	0.201442	0.836583	0.0674071	0.0664799	0	0.0955853	0	0.219513	0.22005	0	0.0457531	0.0885753	0.0177563	0.324928	0.0606296	0.0462995	0.0340419	1.36892	0.0492921	0	0.0189684
I4978_96314_1	0	0	0	0	0	0	0	0	0	0	0	0	0	0	0.12687	0	0.167511	0	0.247777	0	0	0.0577573	0.046492	0	0	0	0	0	0	0	0	0	0	0	0	0	0	0	0	0	0	0	0	0	0	0	0	0	0
I4978_131384_3	0	0	0	0.0333255	5.18843	5.57206	1.18542	0	0	0.0490151	0.0385114	0.0284858	0.491836	0.140811	6.07053	27.4927	9.53494	13.9774	10.5779	13.1504	7.70104	8.17493	3.49004	64.3092	51.9998	27.5186	46.0335	52.7594	45.16	31.6339	35.2945	19.8476	47.1641	49.0072	49.6394	39.1501	54.0596	56.7727	51.1566	46.623	22.6945	14.4419	23.346	17.5495	20.8247	13.9496	5.00158	20.1096	1.6656
I4978_137826_1	0	0	0	0	0	0	0	0	0	0	0	0	0	0	0.369033	0.226918	0.487246	0.0720303	0.324324	0.263713	0.0368782	0.235202	0.0811401	0.122261	0	0	0	0	0	0	0	0	0	0	0.0439741	0	0	0	0	0	0	0	0	0	0	0	0.0976472	0	0
I4978_177147_1	0	0	0	0	0	0	0	0	0	0	0	0	0	0	0	0	0	0	0	0.0410879	0	0	0.101137	0.0761957	0	0	0	0	0	0	0	0	0	0	0	0	0	0	0	0	0	0	0	0	0	0	0	0	0
I4978_192977_2	0	0.0258482	0	0	0	0	0	0	0	0	0	0	0	0	0.0242639	0	0	0	0.616036	0	0	0	0.231182	0	0	0	0	0	0	0	0	0	0	0	0	0	0	0	0	0	0	0	0	0	0	0	0	0	0
I4978_232060_3	0	0	0	0	0	0	0	0	0	0	0	0	0	0	0	0	0.0296634	0	0.131632	0.421436	0.269415	2.91494	1.06205	0.055824	0	0	0	0	0	0	0	0	0	0	0	0	0	0	0	0	0	0.0653114	0	0.0209393	0	0	0	0	0
I5021_28556_2	0	0	0	0	0	0	0	0	0	0	0	0	0	0	0.388223	0.331552	0.797351	0	0.78979	0.231188	0.0323298	0.0883687	0.331953	0	0	0	0	0	0	0	0	0	0	0	0	0	0	0	0	0	0	0	0	0	0	0	0	0	0
I5021_49489_2	0	0	0	0.0218622	0	0	0	0	0	0	0	0	0	0	0.0715399	0	0.0629709	0	0.279434	0.0426022	0.0238304	0.173698	0.122341	0	0	0	0	0	0	0	0	0	0	0	0	0	0	0	0	0	0	0	0	0.029634	0	0	0	0	0
I5021_142911_8	0	0	0	0	0	0	0	0	0	0	0	0	0	0	0	0	0.0340361	0	0.0755177	0	0	0	0.170039	0.064053	0	0	0	0	0	0	0	0	0	0	0	0	0	0	0	0	0	0	0	0.144156	0	0	0.204631	0	0.196864
I5021_161479_17	0	0	0	0	0	0	0	0	0	0	0	0	0	0	0.788578	0	0.587335	0.0591999	0.444257	0.0677309	0.0303092	0.34519	0.455694	0.0753623	0.0179732	0	0.128766	0.0766918	0.054662	0.0552187	0.0548736	0.144317	0.0365052	0.0583593	0.0361412	0.0357395	0.0179134	0.0185038	0.0372459	0.0721058	0.0144548	0.0734754	0.0164521	0.028268	0.110849	0.0707548	0	0.083229	0.0154415
I5021_182917_1	0	0	0	0	0	0	0	0	0	0	0	0	0	0	0	0.0462631	0.139073	0.0220279	0.0220406	0.0201617	0	0.0205509	0.0496275	0	0	0	0	0	0	0	0	0	0	0	0	0	0	0	0	0	0	0	0	0.0280489	0	0.0263274	0	0	0
I5640_17813_2	0.259294	0.271321	0.810179	0.0833919	0	0.069716	0.611243	0.720963	0.184314	0.0367958	1.41662	0.748453	0.017582	0.0792803	0.0454807	0.410168	0.296244	0.275194	0.0266471	0.138128	0.0545396	0	0.0133332	0.165745	0.291075	0.181531	0.143438	0.172503	0.185793	0.552014	0.175541	0.627582	0.186118	0.245032	0.0867118	0.375147	0.107447	0.144285	0.145213	0.281125	0.0433507	0.0440714	0.0394727	0	0.0166221	0.127319	0.0120343	0.0199687	0
I5640_169086_1	0	0	0	0	0	0	0	0	0	0	0	0	0	0.0232077	0.0718932	0	4.26098	0	0.351018	0.0428126	0	0.0218194	0.122946	0.0793941	0	0	0	0	0	0	0	0	0	0	0.028556	0	0	0	0	0	0	0.185775	0.415974	0.0148902	0	0	0	0	0
W4930_13619_5	0.0319218	0.0483144	0.0332472	0.0138597	11.226	11.0538	7.45478	0.513529	0.0340366	0.0203848	17.554	0.177703	7.3053	1.83005	18.4587	88.9613	29.2619	50.4582	28.4324	33.5709	18.0685	17.9215	9.59517	174.596	160.431	143.269	126.275	205.544	136.901	113.892	114.018	78.012	137.159	130.764	149.303	138.593	168.112	118.554	134.113	139.953	72.3801	43.2447	58.7479	52.086	46.1491	37.6125	10.7805	52.6028	3.80217
W4930_27741_4	0	0.010009	0.0723199	0.00861366	0.22068	0.259238	0.0185695	0.127662	0.0317301	0	0.308576	0.404951	0	0	0.00939552	0	0	0	0.00917471	0.00839259	0	0	0.00688604	0	0	0	0	0	0	0	0	0	0	0	0	0	0	0	0	0	0	0	0	0	0	0	0	0	0
W5021_113190_4	0	0	0.354835	0.204811	0.044848	0	0.0735892	0	0	0.234295	0.0788943	0.175067	0.527775	0.793276	0	0	0	0	0	0	0	0	0	0	0	0	0.0301098	0	0	0	0	0	0	0	0	0	0	0	0	0	0	0	0	0	0	0	0	0	0
W5021_144421_2	0	0	0	0	0	0	0	0	0	0	0	0	0	0	0	0	0	0	0	0	0	0	0	0	0	0	0	0	0	0	0	0	0	0	0	0	0	0	0	0	0	0	0	0	0	0	0	0	0
W5021_196528_2	0	0	0	0	0	0	0	0	0	0	0	0	0	0	0	0	0	0	0	0	0	0	0	0	0	0	0	0	0	0	0	0	0	0.336486	0	0	0	0	0	0	0.250028	0	0.284577	0.162987	0	0	0	0	0
W5021_203009_4	0.157342	0.0694577	0	0	0.0673151	0.0571109	0.239318	0	0	0.0125595	0	0.0218974	0.0450096	0.099223	0	0.114548	0.172173	0	0.0727637	0.074881	0.0372321	0.00848068	0.0136531	0.138863	0.0220784	0	0	0.0235522	0.0671472	0	0.022469	0.03324	0	0.0119482	0.0776932	0	0	0	0.0228765	0.0442876	0.0266345	0.0270773	0.0303148	0.0462995	0	0.0217289	0.12323	0.0613435	0.0758738
W4930_57080_2	0	0	0	0	0	0	0	0	0	0	0	0	0	0	0	0	0.0319964	0	0	0	0.0363257	0	0.0266415	0	0	0	0	0	0	0	0	0	0	0	0	0	0	0	0	0	0	0.0704483	0.473229	0	0	0	0	0.0399001	0
W4930_99045_5	0	0.0159803	0	0	0	0.0229944	0.014824	0	0.0168868	0.0202273	0	0	0	0.0435817	0	0	0	0	0.0146483	0	0	0	0	0	0	0	0	0.0189655	0	0.0182071	0	0	0	0	0	0	0	0	0	0	0.0142984	0	0	0	0	0.0174973	0	0	0
W4930_137637_2	0	0	0	0	0	0	0	0	0	0	0	0	0	0	0	0.0904233	0	0	0	0	0	0	0	0	0.0522857	0	0	0	0	0	0	0	0.106197	0	0	0	0	0.0538293	0.108352	0	0	0	0	0	0	0	0	0	0
W4950_10281_3	0	0	0	0	0	0	0	0	0	0	0	0	0	0	0	0	0	0	0	0	0	0	0	0	0	0	0	0	0	0	0	0	0	0	0	0	0	0	0	0	0	0	0	0	0	0	0	0	0
W4950_75331_2	0	0	0	0	0	0	0	0	0	0	0	0	0	0	0	0	0	0	0	0.0226952	0.0253899	0.0231332	0.0372423	0	0	0	0	0	0	0	0	0	0	0	0	0.0299388	0.030012	0	0.0312007	0	0	0	0	0	0	0	0	0	0
W4974_16217_2	0.129708	0.130877	1.08074	0.112632	0	0	0.121407	0	0.276601	0	0.780954	0	0	0	0	1.51087	0.540699	0.359696	0.239936	0.219482	0.122772	1.34231	9.09419	0.61053	0.145606	0	0	0	0	0	0	0	0	0	0	0	0	0	0	0	0	0	0	0	0	0	0	0	0
W4974_69796_1	0.484105	0.162823	2.18489	0.210187	0	0	0.302083	0	0.688236	0	0.242895	0	0	0	0	0.783194	0.134536	0	0.0746258	0.341321	0	0.487072	2.18439	0	0	0	0	0	0	0	0	0	0	0	0	0	0	0	0	0	0	0	0	0	0	0.0891399	0	0	0
W4978_43143_2	0	0	0	0	0	0	0	0	0	0	0	0	0	0	0	0	0	0	0	0	0	0	0	0	0	0	0	0	0	0	0	0	0	0	0	0	0	0	0	0	0	0	0	0	0	0	0	0	0
W4982_34048_2	0.74027	0.353816	5.11299	0.169162	0.13335	0.056568	0.255277	0.334282	0.581598	0	1.48569	0.347028	0	0	0.258323	2.64737	0.779594	0.972409	0.684685	1.6482	0.184391	4.13283	31.6987	0.672435	0.0437371	0.0490986	0.089528	0	0.177357	0.582281	0	0	0	0.0946767	0	0.0434853	0	0.0450283	0.0453182	0	0.0351751	0	0.0800711	0	0.0337183	0.559582	0	0	0
W4982_51039_5	0.101622	0.0341794	0.829092	0.0441219	0.0579688	0	0.0951186	0.0726581	0.144473	0	0.203951	0.0251428	0	0	0.0481268	1.15084	0.324777	0.516654	0.375966	0.659172	0.0641253	1.97186	13.2154	0.451759	0	0.0213437	0.097297	0	0	0.136297	0.0386987	0	0	0.0617354	0	0.037807	0	0	0.0197003	0	0	0.0621808	0	0.0199356	0	0.318104	0	0	0
W4982_56607_2	0	0	0	0	0.0169754	0.0432064	0	0.0212769	0	0.0253379	0.00995407	0.0147255	0	0	0	0	0	0	0.00917471	0	0	0	0	0	0	0	0	0	0	0	0	0	0	0	0	0	0	0	0	0	0	0	0	0	0	0	0	0	0
W4982_68475_1	0.142318	0	0.0494091	0	0.162366	0.137754	0.0888067	0	0	0	0.0476044	0.0352116	0	0	0.1348	0.276293	0.118653	0.0877036	0.394895	0.12041	0.628636	0.163646	0.0987955	1.48864	0.213016	0.0597821	0	0.170426	0.269936	0.218148	0.108392	0.106901	0.162245	0.288194	0.107085	0.317684	0.15923	0.0548261	0.165537	0.373882	0.0428289	0.130623	0.292482	0.0279191	0.246331	0.262055	0	0.0493209	0
W5007_28008_1	0	0	0.199483	0	0	0	0	0	0	0	0	0	0	0	0	0	0	0.0885232	0	0.0405119	0	0	0.299157	0	0	0	0	0	0	0	0	0	0	0	0	0	0	0	0	0	0	0	0	0.05636	0	0.0529008	0	0	0
W5021_3427_2	0	0	0	0	0	0.178172	0.172296	0	0	0	0	0	0	0	3.0221	7.50459	4.65519	4.76435	8.05869	3.37438	3.8912	16.1921	2.21491	2.98441	4.20164	2.55166	7.19065	3.01256	5.0276	3.38586	4.41617	4.7011	4.26695	3.50389	3.04712	2.3969	2.40276	5.24755	3.35436	2.83242	2.38201	5.63164	6.1789	6.21107	7.11557	7.79574	2.69114	5.86889	1.18354
W5021_248988_9	0	0	0	0	0	0	0	0	0	0	0	0	0	0.0145723	0.0300948	0.246736	0.198676	0.293705	0.279181	0	0.120297	0.0137006	0.06617	0.224334	0.0713355	0.0600602	0.164273	0.0951216	0.32543	0.474852	0.181494	0.125298	0.144889	0.115814	0.215166	0.195043	0.0355491	0.0734415	0.184786	0.0715468	0.258169	0.0874869	0.163246	0.00934964	0.123738	0.140413	0.0398158	0.165168	0
allSample_unmapped_743696_8	1.6293	0.277299	0.0102226	0.00852291	0.520692	0.342009	0.238859	0	0	0	0	0	0.0179694	0.00900299	0.0464826	0.0381094	0.008183	0.0453639	0.0272341	0	0	0	0	0.123198	0.0220361	0.0247374	0.045107	0	0.0893581	0.0564176	0.0560649	0.0774113	0	0	0.0110778	0	0	0	0	0	0.0177223	0.0720678	0.0504279	0.0115527	0	0	0.0245989	0	0
allSample_unmapped_800193_1	0	0	0	0	0	0	0.0340111	0	0	0	0	0	0	0	1.58318	1.69303	1.15119	0.302297	1.27711	0.553376	0.10318	2.53825	18.0607	0.741152	0.122371	0.0457905	0.041748	0	0	0.041773	0	0	0.0414243	0.0882977	0	0.0811109	0	0	0	0	0	0	0	0.149694	0.062893	0.160578	0	0	0
W5042_40985_3	0	0.00980956	0	0	0	0	0	0	0	0	0	0.00721604	0	0	0	0	0	0	0	0	0	0	0	0	0	0	0	0	0	0	0	0	0	0	0	0	0	0	0	0	0.00877709	0	0	0	0	0	0	0	0
W5042_69932_11	0	0	0	0	0.0668659	0.0283649	0	0	0	0	0	0.0217513	0	0	0	0	0	0	0.00903477	0	0	0	0	0	0	0	0	0	0	0	0	0	0	0	0	0	0	0	0	0	0	0	0	0	0	0	0	0	0
allSample_unmapped_20707_15	0	0	0	0	0	0	0	0	0	0	0	0	0	0.0344922	0	0	0	0	0	0.0159074	0	0	0	0	0	0	0	0.022515	0.192571	0.0216147	0.0644387	0	0	0	0	0	0	0	0	0	0	0.0172566	0.251159	0	0.423057	0	0.0471215	0.0195474	0
allSample_unmapped_21524_20	0	0	0	0.152933	0	0.0232459	0.0299723	0	0	0.0204485	0	0.0118839	0	0	0	0	0	0	0	0	0	0	0	0.0502416	0.0359464	0	0	0.019173	0.0728827	0	0	0	0.0182526	0	0.0361412	0.0178697	0	0.0185038	0	0.0360529	0	0	0	0	0.0138561	0.0176887	0	0	0
allSample_unmapped_25286_83	0	0	0	0	0	0	0	0	0	0	0	0	0	0	0	0	0	0	0	0	0	0	0	0	0	0	0	0	0	0	0	0	0	0	0	0	0	0	0	0	0	0	0	0	0	0	0	0	0
allSample_unmapped_235630_44	0.0292768	0	0	0	0	0	0	0	0	0	0	0	0	0	0	0	0	0	0	0	0	0	0	0	0	0	0.0336369	0	0	0	0.133787	0	0	0	0	0	0	0	0	0	0	0	0	0	0	0	0	0	0
allSample_unmapped_314921_4	0	0	0	0	0	0	0	0	0	0	0	0	0	0	0	0.076292	0.0245725	0.00908148	0.0181735	0.0332485	0.00929909	0	0	0.030829	0.0110286	0.0247611	0.0225751	0	0.0111805	0.0112943	0	0	0.0784004	0.0358101	0.0554419	0.0548257	0.120911	0.0227084	0.0685638	0.188042	0.0354786	0	0.0100953	0.00578189	0	0.010854	0	0	0
allSample_unmapped_332715_1	1.53397	1.23824	0.639063	1.86483	0.105003	0.178172	2.18241	14.7404	8.83218	1.41058	0.862011	0.819777	0.505509	0.225129	0.0581172	0.952964	0.102312	0.340311	0.510762	0.103827	0	0.211662	0.085189	2.0217	1.30871	1.0052	1.40993	1.17563	0.768105	0.775927	1.19167	0.138268	1.399	1.11826	0.900284	0.684828	1.373	0.709128	0.856432	0.829001	0.553955	0.619481	0.6305	0.541663	0.531013	0.338945	0.0768898	0.701715	0
allSample_unmapped_364501_3	0	0	0	0	0	0	0	0	0	0	0	0	0	0	0	0	0	0	0	0	0	0	0	0	0	0	0	0	0	0	0	0	0	0	0	0	0	0	0	0	0	0	0	0	0	0	0	0	0
allSample_unmapped_451287_4	0	0	0	0	0	0.0142777	0.230113	0	0	0	0	0.051094	0.0270058	0.0631419	0	0.553647	0.0163974	0.0090902	0.00909547	0.00832011	0.018616	0	0.0204797	0.231439	0.055196	0.0495698	0	0.117761	0.0223824	0.0339155	0.044938	0.01108	0	0	0.144287	0	0	0.0340953	0	0.177151	0.053269	0.0541546	0.0707346	0.0173623	0	0	0.012323	0	0.0284527
allSample_unmapped_473639_3	0	0	0	0	0	0	0	0	0.0312164	0	0	0	0	0	0	0	0.122044	0	0	0	0	0	0	0	0	0	0	0	0	0	0	0.0329867	0	0	0	0	0	0	0	0	0	0	0	0	0	0.0323451	0	0	0
allSample_unmapped_512973_2	0	0	0.0304924	0	0	0	0.219226	0	0	0	0	0	0	0	0	0	0	0.0541256	0	0	0	0.0504964	0	0	0.0657306	0	0	0.0701182	0	0	0	0	0	0	0	0	0.0655119	0	0	0	0	0.026871	0	0	0	0	0	0	0
allSample_unmapped_820553_13	0	0	0	0	0	0	0	0	0	0	0	0	0	0	0	0	0	0	0	0	0	0	0	0	0	0	0	0	0	0	0	0	0	0	0	0	0	0	0	0	0	0	0	0	0	0	0	0	0
allSample_unmapped_834266_8	0	0.00983756	0.314789	0.160857	2.25243	2.54798	0.0912571	0	0	4.63214	0	0	0.169572	0.0804872	0.0461731	0.321773	0.0406425	0.0720988	0.378738	0.0329954	0	0	0.0270724	1.00961	0.930297	0.50374	0.156823	0.723866	0.355052	0.0448334	0.367564	0.593196	0.0222296	0.0118458	0.583211	0.0761717	0	0.0676067	0.0113403	0.109771	0.0704171	0.161073	0.0400736	0.00573788	0	0.0430857	0.024435	0.0810909	0
allSample_unmapped_839708_13	0	0	0	0	0	0	0	0	0	0	0	0	0	0	0	0.155415	0.0133485	0	0.0888513	0	0	0	0.022229	0	0	0.0201765	0	0	0	0.0184062	0	0	0	0.0194531	0	0	0	0	0	0	0	0.0146951	0	0	0	0.0176887	0	0	0
allSample_unmapped_954151_1	0	0	0	0	0	0	0	0	0	0	0	0	0	0	0.100057	0	0	0	0.0977059	0	0	0	0	0	0	0	0	0	0	0	0	0	0	0	0	0	0	0	0	0	0	0	0	0	0	0	0	0	0
allSample_unmapped_1123627_4	0	0	0	0	0	0	0	0.626184	0.0933824	0	0	0	0	0	0	0	0	0	0	0	0	0	0	0	0.0327716	0.036789	0	0	0	0	0	0	0	0	0	0.032583	0	0	0	0	0	0	0	0	0	0.0322529	0	0	0
allSample_unmapped_1171350_5	0.0097404	0	0	0	0	0	0.00911704	0	0	0	0	0	0	0	0	0.0378196	0.00812077	0.873367	0.00900901	0.0329641	0.00921954	0	0	0.0152826	0.0109343	0.0245493	0	0	0.0110848	0	0	0.0109747	0	0	0	0	0	0.0112571	0	0	0.0351751	0.0804597	0.0100089	0.0458594	0.0168592	0	0.122059	0.0202534	0.0187881
allSample_unmapped_1252629_1	0	0	0	0	0	0	0	0	0	0	0	0	0	0	5.16254	6.34887	3.09004	5.23982	5.24286	4.61146	1.85725	2.25622	2.42154	7.18347	3.67112	0.549487	2.75537	2.08863	2.233	2.25574	2.49071	4.42162	4.72237	5.29786	2.70675	3.16332	5.85426	6.0472	5.07178	3.682	1.96831	4.00206	3.1364	2.82279	2.26415	4.33561	3.00525	4.30666	2.52321
allSample_unmapped_1281537_32	0	0	0	0	0	0	0	0	0	0	0	0	0	0	0	0	0	0	0	0	0	0	0	0	0	0	0	0	0	0	0	0	0	0	0	0	0	0	0	0	0	0	0	0	0	0	0	0	0
allSample_unmapped_1281537_33	0	0	0	0	0	0	0	0	0	0	0	0	0	0	0	0	0	0.0413624	0	0	0	0.038589	0	0	0	0	0	0	0	0	0	0	0	0	0	0	0	0	0	0	0	0	0	0	0.0387245	0	0	0	0
allSample_unmapped_1281537_34	0	0	0	0	0	0	0	0	0	0	0	0.0495486	0	0	0	0	0	0	0	0	0	0	0	0	0	0	0	0	0	0	0	0	0	0	0	0	0	0	0	0	0	0	0	0	0	0	0	0	0
allSample_unmapped_1303583_36	0	0.00994161	0.0102619	0.00855569	0	0	0	0	0	0.0251674	0	0	0.00901924	0	0.0279969	0	0	0.027323	0.00911296	0	0	0	0	0	0	0	0	0	0.0112127	0.0113269	0	0.0222026	0	0	0	0.0109968	0	0	0	0	0.0177905	0.0542587	0	0.00579857	0.00852684	0	0	0	0
allSample_unmapped_1519045_1	0	0	0	0	0	0	0	0	0	0	0	0	0	0	0.138651	0	0.244087	0.067657	0	0	0	0.0631205	0	0	0	0	0	0	0	0	0	0	0	0	0	0	0	0	0	0	0	0	0	0	0	0	0	0	0
allSample_unmapped_1532726_2	0	0	0	0.00593194	0.0350711	0.0297548	0	0	0	0	0	0.0202819	0	0	0	0	0	0	0	0	0	0	0	0	0.0843542	0	0	0	0.0155483	0	0	0	0.00778777	0.564399	0.0462608	0.0381221	0.0993597	1.38162	0.611825	0.0307651	0	0	0	0	0	0	0	0	0
allSample_unmapped_1539995_1	0	0	0	0	0.302337	0	0.661457	1.5158	0	0	0	0	0	0	40.9977	68.597	55.2352	79.0421	60.2964	72.7943	27.2574	45.8603	33.6041	58.2109	73.9752	29.3881	62.7213	28.9842	54.4861	45.0889	70.8437	61.5088	70.0899	97.4533	66.0013	59.5494	87.961	98.6189	87.3351	84.14	48.4883	51.4024	67.5331	38.5745	49.8438	78.0743	43.171	64.2872	25.7287
allSample_unmapped_1615134_4	0	0	0	0.0299593	0	0	0	0	0	0	0.207728	0	0	0	0	0	0	0	0	0	0	0	0	0.0541323	0	0	0	0	0	0	0	0	0	0	0	0	0.0386013	0	0	0	0	0	0	0	0	0	0	0	0
allSample_unmapped_1629414_1	0	0	0	0	0	0	0	0	0	0	0	0	0	0	0	0	0	0	0	0	0	0	0	0.194876	0	0	0	0	0	0	0	0	0	0.150909	0	0	0	0.0717724	0.0722344	0	0.056067	0	0.0638142	0	0.0537449	0.0686107	0.0778218	0.0645655	0.0598943
allSample_unmapped_1853324_2	0	0	0	0	0	0	0	0	0	0	0	0	0	0	0	0	0	0	0.054054	0	0	0	0	0	0	0	0	0	0	0	0	0	0	0	0	0	0	0	0	0	0	0	0	0	0	0	0	0	0
allSample_unmapped_1899261_1	0	0	0	0	0	0	0	0	0	0	0.0478258	0	0	0	0	0	0	0	0.0881626	0	0	0	0.860211	0	0	0	0	0	0	0	0	0	0	0	0	0	0	0	0	0	0	0	0	0	0	0	0	0	0
allSample_unmapped_1908467_2	0	0	0	0	0	0.0373804	0	0	0	0	0	0	0	0	0	0	0.0214649	0	0.238128	0	0.0243692	0	0.0893628	0	0	0	0	0	0	0	0	0	0	0	0	0	0	0	0	0	0	0	0	0	0	0	0	0	0
allSample_unmapped_1940837_2	0	0	0	0	0	0	0	0	0	0	0	0	0	0	0.0325691	0.0667555	0	0	0	0	0	0	0.0477401	0	0	0	0	0	0	0	0	0	0	0	0	0	0	0	0.0399956	0	0	0.220919	0	0.12142	0.0297581	0.0379892	0	0	0
allSample_unmapped_1943217_3	0	0	0	0	0	0	0	0	0	0	0	0	0	0	0	0	0	0	0	0	0	0.250282	0	0	0	0	0	0	0	0	0	0	0	0	0	0	0	0	0	0	0	0	0	0	0	0	0	0	0
allSample_unmapped_1951558_4	0	0.00984693	0	0	0	0	0	0	0	0	0	0	0	0.125322	0	0	0	0	0	0	0	0	0.00677455	0	0	0	0	0.0116864	0	0	0	0	0	0	0	0	0	0	0.0113511	0	0	0	0.010028	0.0114867	0	0	0	0	0
allSample_unmapped_1957818_4	0	0	0	0	0	0	0	0	0	0	0	0	0	0	0.106655	0	0	0	0	0.0272199	0	0	0	0	0.41533	0	0	0	0	0	0	0.163121	0	0	0	0	0	0	0	0	0	0	0	0.0852035	0.0139214	0	0	0	0
allSample_unmapped_1992796_16	0	0.0193983	0	0.016694	0	0.0279126	0	0	0	0	0	0	0	0	0	0.0746459	0	0	0	0.0325311	0.0181969	0	0	0	0	0	0	0	0.0218785	0	0	0	0	0	0	0	0	0.0666554	0	0	0	0	0	0.0339429	0	0	0	0	0.0370828
allSample_unmapped_2001960_2	0	0	0	0	0	0	0	0	0	0	0	0	0	0	0.0289719	0	0.102007	0	0.198037	0.0517585	0	0	0.127402	0	0	0	0	0	0	0	0	0	0	0	0	0	0	0	0	0	0	0	0	0.0180015	0	0	0	0	0
allSample_unmapped_2028442_1	0	0	0	0	0.694478	1.10476	0.902135	0	0	0	0	0	0.742971	0.279182	1.15314	4.82556	1.69169	3.04792	1.50138	2.01717	0.480146	1.92486	0.669071	12.4161	12.9265	14.9585	8.74228	16.6444	10.7953	7.58118	7.82356	5.4869	19.1995	8.38217	18.8936	15.3432	21.2265	7.62137	12.7447	13.1932	3.66378	2.37449	3.54453	5.79168	4.39006	3.02635	1.01708	3.69174	0.489235
allSample_unmapped_2102297_11	0	0	0	0	0	0	0.00861736	0	0	0	0	0	0	0	0	0	0	0	0	0	0	0	0	0	0.010335	0.0812134	0.0105777	0.0110249	0.0733411	0	0.0736249	0.0414927	0	0	0	0	0.0412025	0	0	0	0.0249354	0	0	0	0.00796758	0	0	0	0
allSample_unmapped_2169254_12	0	0	0	0	0	0	0	0	0	0	0	0	0.0534473	0	0	0	0	0	0	0	0	0.0251763	0	0	0	0	0	0	0	0	0	0	0	0	0	0	0	0	0	0	0	0	0	0	0	0	0	0	0
allSample_unmapped_2212148_2	0	0	0	0	0	0	0.0949616	0	0	0	0	0	0	0	1.9219	1.87114	5.96322	0.422019	2.72126	0.90129	0.240073	0.918685	5.88078	0.716315	0.0569448	0	0	0.060746	0.0577289	0	0.115905	0	0.34698	0.123267	0.17176	0.283085	0.170266	0	0.236013	0.399794	0	0.232793	3.0754	0.328394	0.0439006	0.0560434	0.317837	0.0527392	0.0978471
allSample_unmapped_2271975_1	0	0	0	0	0	0	0	0	0	0	0	0	0	0	0.0642753	0	0.141441	0	0.0941471	0.114828	0	0.0292612	0.0471078	0	0	0	0	0	0	0	0	0	0	0	0	0	0	0	0	0	0	0	0	0	0	0	0	0	0
allSample_unmapped_2426953_5	0	0	0	0	0	0	0	0	0	0	0	0	0	0	0	0	0	0	0	0	0	0	0	0	0	0	0	0	0	0	0	0	0.14131	0	0	0	0	0	0	0	0	0	0	0	0	0	0	0	0
allSample_unmapped_2443834_5	0	0	0	0	0	0	0	0	0	0	0	0	0	0	0	0	0.109929	0.0174117	0	0	0	0	0	0	0	0	0	0	0	0	0	0	0.0214736	0	0	0	0	0	0	0	0	0	0	0	0	0	0	0	0
allSample_unmapped_2568852_2	0	0	0	0	0	0	0	0	0	0	0	0	0	0	0	0	0	0	0	0	0	0.363159	0.633374	0.0550592	0	0	0	0	0	0	0	0	0	0	0	0	0	0	0	0	0	0	0.0360594	0	0	0	0	0	0
allSample_unmapped_2677222_5	0	0	0	0	0	0	0.0302559	0	0	0	0	0	0	0	0	0.0627543	0.0134748	0	0	0.0136744	0.015298	0	0	0	0.0362866	0.142572	0.0557079	0.0193544	0.0183931	0.0743217	0.12925	0.054631	0	0.0196372	0.0182416	0.108233	0	0.0560368	0	0	0.0875494	0.0148341	0	0	0.0139873	0	0	0	0
allSample_unmapped_2840534_3	0	0	0	0	0	0	0	0	0	0	0	0.0884385	0.10907	0.245907	0	0	0	0	0	0	0	0.0513772	0	0	0	0	0.0342236	0	0	0.0342442	0	0	0.0339583	0	0.235338	0	0	0	0.0346473	0.0335376	0	0	0	0.0175306	0	0	0	0.0309689	0.0287284
allSample_unmapped_2846545_2	0	0	0	0	0	0	0	0	0	0	0	0	0	0.0626608	0.129408	0.132621	0.0569537	0	0	0	0	0.0589125	0	0	0	0	0	0	0	0	0	0	0	0	0	0	0	0	0	0	0	0	0	0	0	0	0	0	0
allSample_unmapped_2946305_4	0	0.17674	0	0.126751	0	0	0.0273251	0.0626184	0.0311275	0	0	0	0.0267237	0.0535562	0	0	0	0	0	0	0	0	0	0	0.0655433	0	0	0	0	0.0335612	0.133406	0	0	0.14188	0	0	0.0326626	0.168696	0.0339563	0	0	0	0	0	0	0	0	0	0
allSample_unmapped_2985769_39	0	0	0	0	0	0	0	0	0	0	0	0	0	0	0	0.018856	0.00809768	0	0	0.0164352	0.00919332	0	0	0.0152391	0.228967	0	0	0.023262	0	0.0446635	0.25521	0.109435	0.0110727	0.153412	0.0438491	0.26017	0.0652014	0.449002	0.497082	0	0.00876877	0.0534873	0.0399217	0	0	0.0214612	0	0	0
allSample_unmapped_3072854_2	0.0097035	0.019582	0.0303192	0.00842606	1.54433	1.62017	0.890085	0	0	0.0743582	0	0	0.00888258	0.0445034	0.0183818	0.0376764	0	0.026909	0	0.0328392	0.0367385	0	0.00673606	0	0.0653571	0	0.0111486	0.0697198	0.0993855	0.100398	0.0332567	0.0327993	0	0	0	0	0	0.0112144	0.0112866	0	0.0788442	0.0089061	0.0299129	0.0114214	0	0.0107204	0	0	0
allSample_unmapped_3095724_28	0	0.032616	0	0	0	0	0.015128	0	0	0	0.0162185	0.0239928	0	0	0	0	0	0	0.0149487	0	0	0	0	0	0	0	0	0	0	0	0.0553929	0.0182103	0	0.0196372	0	0	0	0.0560368	0	0	0	0	0.0166078	0	0	0	0	0	0
allSample_unmapped_3156510_7	0	0	0	0	0	0	0	0	0	0	0	0	0	0	0.0278097	0	0	0	0	0	0	0	0	0	0	0	0	0	0	0	0	0	0	0.0356733	0	0	0	0	0	0	0	0	0	0	0	0	0	0	0
allSample_unmapped_3181531_15	0	0	0	0.0165082	0	0	0	0	0	0	0.0190771	0	0.0174026	0	0	0	0.0158498	0	0	0.064338	0	0	0	0	0	0	0	0	0	0	0	0	0	0	0	0	0	0	0	0	0	0	0	0	0	0	0	0	0
allSample_unmapped_3238368_1	0.0987177	0.0498038	0	0.0171443	0.135149	0.0429982	0.2772	0	0	0	0	0.0293091	0.0361465	0.162991	0	0.0383297	0.0082303	0.0456261	0	0.0417608	0	0	0	0.0154887	0.0110817	0	0	0	0.0112343	0.102139	0	0.389294	0	0	0.0111418	0	0.0220898	0	0.0114823	0	0.213897	0.0181211	0.0507194	0.0755267	0.0683462	0	0.0742231	0.0102633	0.199936
allSample_unmapped_3291665_2	0.0159609	0.0322096	0.0166236	0.110877	0.027314	0	0.0298789	0.171176	0	0.0203848	0	0.0473876	0.0292212	0.0439211	0	0.0929585	0.0133069	0.0147539	0.0590497	0	0	0.0275292	0.0110799	0	0.0716688	0.120682	0.0733516	0	0.0908196	0	0.0547026	0.0719336	0.0181957	0.07757	0	0.0534422	0.0178576	0	0	0.0359406	0.0144097	0	0	0	0	0.0529008	0	0	0
allSample_unmapped_3312752_4	0.00990038	0	0	0.0343881	0.118598	0.10062	0.0648675	0	0	0.126445	0	0.00734851	0.960658	0.889965	0	0	0	0.027455	0	0.00837638	0.0374839	0	0	0.0155336	0.0222277	0.0249525	0.0227496	0.0829902	0.0676014	0.0113816	0.147036	0.0557746	0.0112866	0.0240579	0.0335223	0.0110499	0	0	0	0	0.0268146	0.0181736	0.122079	0	0	0	0.0248128	0	0
allSample_unmapped_3313580_1	0	0	0.061043	0.0169646	0.183881	0.0992772	0.00914311	0.670477	0.166646	0	1.92124	0.0435026	0	0	0.00925222	0	0	0	0	0	0	0.00842409	0	0	0	0	0	0	0	0	0	0	0	0	0	0	0	0	0	0	0	0	0.0501875	0	0	0	0	0	0
allSample_unmapped_3321626_20	0	0	0	0	0	0	0	0	0	0	0	0	0	0	0	0	0	1.39497	0.809893	0	0	0	0.0387997	0.0292315	0	0	0	0	0	0	0	0	0	0.0226363	0	0	0	0.0430634	0	0	0	0.0341994	0	0	0	0	0	0	0
allSample_unmapped_3434754_7	0	0	0	0	0	0	0	0	0	0	0	0	0	0	0	0	0	0	0	0	0	0	0	0	0	0	0	0	0	0	0	0	0	0	0	0	0	0	0	0	0	0	0	0	0	0	0	0	0
allSample_unmapped_3872224_1	0	0	0	0	0	0	0	0	0	0	0	0	0	0	0.132049	0.0451091	0.174348	0.0859137	0.644726	0.235906	0.0219931	0.200383	0.435507	0	0	0	0	0	0	0	0	0	0	0	0	0	0	0	0	0	0	0	0	0	0	0	4.54225	0	0
allSample_unmapped_3887461_4	0	0	0	0	0	0	0	0	0	0	0	0.0255225	0	0	0	0.0667555	0	0	0	0	0	0	0	0	0	0	0	0	0	0	0	0	0.0392002	0	0	0	0	0	0	0	0	0	0	0	0	0.0759783	0	0	0.0331629
allSample_unmapped_4744368_3	0.0587215	0	0	0	0	0	0.0274817	0	0	0	0	0	0	0	0	0	0	0	0.0271561	0.198729	0	0	0	0	0	0	0	0	0.0334133	0	0.100628	0	0	0	0	0	0	0	0	0	0	0	0.0905102	0.0172794	0	0	0	0.0305253	0
allSample_unmapped_3958771_6	0.00982445	0	0	0	0.0336253	0.0285281	0.12874	0	0	0.188212	0	0	0	0.00901162	0.00930544	0	0.00819084	0.0363259	0.0181735	0.0415606	0.427758	0	0	0	0.0110286	0	0	0	0.0223609	0	0	0.0110694	0	0	0	0	0	0	0	0.0110613	0.0798269	0.189359	0.0201905	0.052037	0.025507	0	0.0861785	0.0204282	0.00947513
allSample_unmapped_3960188_2	0	0	0	0	0	0	0	0.0206183	0	0	0.00964592	0	0	0	0.0182093	0.186615	0.0641129	0.106626	0	0.0894606	0.0181969	0.033159	0.00667287	0.0904914	0.0107907	0.557219	0.331321	0.35684	0.72199	0.0663039	0.955397	1.05056	0	0.0233583	0.0108491	0	0	0.0666554	0	0.0216453	0.25167	0.273499	0.0395097	0.0339429	0.0249566	0.0212397	0.0722736	0.0899435	0.00927069
allSample_unmapped_4035454_4	0.00969432	0.0391269	0	0	0	0	0	0	0	0	0	0	0	0	0.0183644	0.225844	0.0242471	0	0.0268992	0	0.00917593	0	0	0.0304206	0.0544127	0	0.0222761	0.011609	0	0.0111447	0	0.0109228	0.994654	0	0.153181	0	0.130156	0	0.0225519	0.0764035	0.0262565	0.0355907	0.0199231	0.00570531	0.0083897	0	0	0	0
allSample_unmapped_4139780_3	0	0.00998964	0	0	0.0847129	0.0431229	0.203869	0	0	0	0	0	0	0	0.00937737	0.0576612	0.0330166	0.00915168	0	0.00837638	0.00937097	0	0	0.0155336	0.0666832	0.723623	0.204747	0.0829902	0.721081	0.091053	0.22621	0.312338	0.0225732	0	0.0558705	0	0	0.011442	0	0.0111468	0	0.0181736	0.0203466	0	0.0257041	0.0109379	0.0124064	0.0308792	0.0190967
allSample_unmapped_4252117_3	0	0.0327711	0	0	0.111161	0.117887	0.0151999	0.48765	0.225094	0	0	0	0	0	0	0	0.0270778	0.0150111	0.0150198	0	0	0	0	0	0.109377	0.081857	0.0559727	0.0194464	0	0.0186688	0.0185521	0.0182969	0.148103	0.315689	0.146627	0.0181246	0.218027	0.0563032	0.169997	0.0548507	0	0	0	0	0	0	0	0	0
allSample_unmapped_4447087_20	0	0	0	0	0	0	0.0149627	0	0	0	0	0	0	0	0	0.0310345	0.0133277	0	0.0295709	0	0	0.0413582	0	0.0501632	0	0	0	0.0574291	0	0	0.0182626	0	0	0	0	0	0	0	0	0	0	0.0293443	0	0	0	0	0	0	0
allSample_unmapped_4480695_2	0.20092	0	0	0	1.20342	0.875141	2.25673	0	0.107115	0	2.31862	1.34218	2.66686	8.56979	47.1006	73.5266	78.9813	75.033	82.7885	33.5733	135.025	65.1503	54.6049	59.8958	79.1667	63.0455	84.0264	54.6166	73.7402	91.3527	88.2568	86.3637	52.4529	75.0661	68.5974	77.9261	64.5164	65.4817	72.5637	79.0619	140.398	73.1181	106.532	85.0184	69.2915	99.6672	83.9675	71.5443	39.5302
allSample_unmapped_4538585_4	0	0	0	0	0	0	0	0	0	0	0	0	0	0	0	0.0367032	0	0.017476	0	0	0	0	0.118117	0	0	0	0	0	0	0	0	0	0	0	0	0	0	0	0	0	0	0	0	0	0	0	0	0	0
allSample_unmapped_4639564_1	0	0	0	0	0	0	0	0	0	0	0	0	0	0	0	0	0	0	0	0	0	0	0	0	0	0	0	0	0	0	0	0	0	0.0473383	0	0	0	0	0	0	0	0	1.48132	0	0	0	0.488236	0	0
allSample_unmapped_4678873_5	0	0	0	0.0163264	0	0	0	0	0	0	0	0	0	0	0	0	0	0	0	0	0	0	0	0	0	0.0236935	0	0	0.085587	0	0.0214796	0	0	0	0	0	0	0	0	0	0	0.0345132	0.193199	0	0.0976284	0	0	0	0
allSample_unmapped_4701619_6	0	0	0	0	0	0	0	0	0	0	0	0.00736274	0	0	0.0281866	0	0.0165403	0	0.146795	0.00839259	0	0.0256637	0.0275442	0.0155637	0	0	0	0	0	0	0	0	0	0	0	0	0	0	0	0	0	0	0.010193	0	0	0	2.57309	0	0.00956685
allSample_unmapped_4823075_4	0	0.00993206	0	0.00854747	0	0	0	0	0.0209909	0	2.44964	0.211878	0.00901057	0	0.0186466	0	0.0164132	0.0272968	0	0	0.00931696	0	0	0.0308882	0.055249	0.0496174	0.0113093	0.0117874	0	0.0678962	0.281133	0.144178	0.0112216	0.0956771	0.0444388	0.0439448	0.0220261	0.17064	0.0114493	0	0	0	0.0101146	0.011586	0	0.0108749	0	0	0
allSample_unmapped_4825002_2	0	0	0	0	0.0284207	0.0723374	0.310895	0.0356225	0.141663	0	0	0	0	0.0304672	0.0157303	0	0.0692305	0	0.0614423	0.0140511	0	0.0859339	0	0.156343	0	0.0418572	0.0190809	0.0397753	0.0755996	0	0	0.0561362	0	0	0.0374885	0	0	0	0	0	0.0149936	0.0762143	0.0341308	0	0.0143726	0	0.0208113	0	0
allSample_unmapped_4865582_1	0	0	0	0	0	0	0	0	0	0	0	0	0	0	0	0	0	0	0	0.109741	0	0	0	0	0	0	0	0	0	0	0	0	0	0	0	0	0	0	0	0	0	0	0	0	0	0	0	0	0
allSample_unmapped_4917741_24	0	0.0295408	0	0	0	0	0	0	0	0	0	0.0217306	0	0	0.0277302	0	0	0	0	0	0	0	0	0	0	0	0	0	0	0	0	0	0	0	0	0	0	0	0	0	0	0	0	0	0	0	0	0	0
allSample_unmapped_4931197_2	0	0	0	0	0	0	0	0	0	0	0	0	0	0	0.147054	0	0.12944	0	0	0	0	0	0	0	0	0	0.178378	0.18592	0.176685	0	0	0	0	0	0	0	0.347412	0	0	0.524406	0	0	0	0	0.134362	0.171527	0	0	0
allSample_unmapped_5066453_7	0	0	0	0	0	0	0	0.0211134	0.0104954	0	0.0296327	0	0	0	0	0	0	0	0	0	0	0	0	0	0	0	0	0	0	0	0	0	0	0	0	0	0	0	0	0	0	0	0	0	0	0	0	0	0
allSample_unmapped_5087055_7	0	0.00982821	0	0	0	0	0.0273511	0.0417853	0	0	0	0	0	0	0.00922583	0	0.0162415	0	0.00900901	0	0	0	0	0.0458478	0	0.036824	0	0	0	0.078384	0.0667663	0.120721	0	0	0.0109935	0.0108713	0	0	0	0	0.0703502	0	0	0.00573243	0.00842958	0	0	0	0
allSample_unmapped_5164545_1	0	0	0	0	0	0	0	0	0	0	0	0	0	0	0	0	0.0223056	0.024731	0.0247454	0	0	0.41531	0.0185725	0	0.0600671	0.202291	0.0307387	0	0.0608942	0	0.0611298	0	0.0305004	0	0.422748	0	0	0.0618404	0	0.180735	0	0.0245557	0.0824753	0.0314909	0.0231538	0	0	0	0
allSample_unmapped_5184532_4	0	0.0321096	0	0	0	0	0	0.034129	0.0848272	0	0.0159667	0.0236202	0	0	0	0	0	0	0.0588663	0	0	0.0274437	0	0	0	0.0401023	0	0.0190539	0.0181075	0	0.0181776	0	0	0	0	0	0	0	0	0	0.014365	0	0	0	0	0	0	0	0
allSample_unmapped_5373461_17	0	0	0	0	0	0	0	0	0	0	0	0	0	0	0	0	0	0	0	0	0	0	0	0	0	0	0	0	0	0	0	0	0	0	0	0	0	0	0	0	0	0	0.0492026	0	0	0	0.240011	0	0
allSample_unmapped_5440168_2	0	0	0	0	0	0	0	0	0	0	0	0	0	0	0	0	0.0309531	0	0.0343387	0	0	0	0	0	0	0	0	0	0.0422509	0	0.0424143	0	0	0	0	0	0	0	0	0	0	0	0	0	0.0321301	0	0	0	0
allSample_unmapped_5642147_1	0	0	0	0	0	0	0	0	0	0	0	0	0	0	0	0	0	0.0337081	0.101183	0	0	0	0.0253142	0.0572146	0	0	0	0	0	0	0	0	0	0	0	0	0	0	0	0	0	0	0	0	0	0	0	0	0
allSample_unmapped_5646770_4	0	0	0	0	0	0	0	0	0	0	0	0	0	0	0	0	0	0	0	0	0	0	0	0	0	0	0	0	0	0	0	0	0	0	0	0	0	0	0	0	0	0	0	0	0	0	0	0	0
allSample_unmapped_5647261_4	0.0186987	0.00943365	0	0.00811853	0.0159996	0.0407228	0.00875102	0	0	0.0238815	0	0.00693951	0.0085584	0	0.00885545	0	0	0.0345693	0	0.0553712	0	0	0.00649022	0	0	0	0.0214835	0	0	0.0214963	0	0.0210682	0	0	0	0	0	0	0	0	0.0168815	0.0343243	0.0384283	0.0330138	0.0404558	0	0.0702953	0	0
allSample_unmapped_5713849_2	0	0	0	0.0635565	0	0	0	0	0	0	0.0734468	0.0543265	0	0	0	0	0	0	0	0	0.207835	0	0	0	0	0	0	0	0	0	0	0	0	0	0	0	0	0	0	0	0	0	0	0	0	0	0	0	0
allSample_unmapped_5847240_2	0	0	0	0	0	0	0	0	0	0	0	0	0	0	0	0	0	0	0	0	0	0	0	0	0	0	0	0	0	0	0	0	0	0	0	0	0	0	0	0	0	0	0	0	0	0	0	0	0
allSample_unmapped_5862694_5	0.174168	0.165975	0.0201555	0.210055	1.04319	0.842912	1.29512	0	0	1.02571	0	0.00718197	0.0531445	0.159758	0.0366594	0	0.0161342	0.00894427	0	0.00818654	0	0	0	0.0303632	0.032586	0.0487741	0	0.19698	0.0660693	0.0222474	0.066325	0.501498	0	0.0117564	0	0	0	0	0	0.0108942	0.00873565	0.0799279	0.0596564	0.102502	0.00837386	0.0106901	0	0.0704185	0
allSample_unmapped_5923807_5	0	0	0	0	0	0	0	0	0	0	0	0	0	0	0	0	0	0	0	0.159074	0.889812	0.0486433	0	0	0	0.0236935	0	0.0450301	0	0	0.0644387	0	0	0	0	0	0	0	0	0	0	1.05265	0	0	0.0162714	0	0	0	0
allSample_unmapped_5923990_5	0	0	0.112233	0	0	0	0	0	0	0	0.0491518	0	0	0	0.00927875	0.0190183	0	0	0	0.0248649	0	0	0	0	0	0	0	0	0	0	0	0	0	0	0	0	0	0	0	0	0.00884422	0.00899125	0.0704641	0	0	0	0	0	0
allSample_unmapped_5933549_1	0	0	0	0	0	0	0	0	0	0	0	0	0	0	0.44521	0.365012	0.940519	0	0.521696	0.397686	0.177962	0.324289	0.391557	0	0	0	0	0	0	0	0	0	0	0	0	0	0	0	0	0	0	0	0	0	0	0	0	0	0
allSample_unmapped_5985645_29	0	0	0	0	0	0	0	0	0	0	0	0	0	0	0	0	0	0	0	0	0	0	0	0.0461991	0	0.0371061	0.0338303	0	0	0.0677011	0.134556	0	0	0	0	0	0	0	0	0	0	0.0270254	0.0605135	0	0	0	0	0	0
allSample_unmapped_6009896_2	0	0	0	0	0	0	0	0	0	0	0	0	0	0	0	0	0	0	0	0	0	0	0	0	0	0	0	0	0	0	0	0	0	0	0	0	0	0	0	0	0	0	0	0	0	0	0.450547	0	0
allSample_unmapped_6019800_5	0.0578921	0.029207	0	0.0502707	0	0	0	0	0	0.0739381	0	0.12891	0.0529944	0	0	0	0	0	0	0	0	0	0	0	0.0324939	0.0364772	0	0	0	0	0	0	0	0	0	0	0	0	0	0	0	0	0	0	0	0	0	0.0902823	0
allSample_unmapped_6083157_3	0	0	0	0	0.0843056	0.0429156	0.0737779	0	0	0	0	0	0	0	0	0.019128	0	0	0	0	0	0	0	0.154589	0	0.086914	0.0113201	0.0235975	0.0784891	0	0.0225122	0.0111013	0	0	0	0	0	0	0	0	0	0	0	0.00579857	0	0	0	0	0
allSample_unmapped_6162365_2	0	0	0	0	0	0	0	0	0	0	0	0	0	0	0	0	0	0	0	0	0	0	0	0.293649	0	0	0	0	0	0	0	0	0	0	0	0	0	0	0	0	0	0	0	0	0	0	0	0	0
allSample_unmapped_6236476_3	0	0	0.0187234	0	0	0	0	0	0	0	0	0	0	0.0164897	0.051082	0	0.0299756	0	0	0.0608389	0.0170157	0	0	0.0282058	0	0	0	0	0	0	0	0	0	0	0	0	0	0	0	0	0	0.181497	0.0554176	0.0211597	0.0311155	0.099305	0	0	0
allSample_unmapped_6252764_2	0	0	0	0	0	0	0	0	0	0	0.0290468	0.021485	0	0	0	0	0	0	0	0	0	0	0	0	0	0	0	0	0	0	0	0	0	0	0	0	0	0	0	0	0	0	0	0	0	0	0	0	0
allSample_unmapped_6358715_30	0	0	0	0	0	0	0	0	0	0	0	0	0	0	0	0	0	0	0	0	0	0.02344	0	0.0426454	0	0	0.0624559	0.0325482	0	0.218727	0	0	0	0	0	0	0	0	0	0	0.0490772	0	0	0	0	0	0	0	0
allSample_unmapped_6375408_1	0	0	0	0	0	0	0	0	0	0	0.0280944	0	0	0	0	0	0.0233417	0.103519	0	0	0	0.0241445	0	0	0	0	0	0	0.0318613	0	0	0.0315447	0	0.0340163	0	0	0.031324	0	0	0	0	0	0	0	0	0	0	0	0
allSample_unmapped_6376044_3	0	0	0	0	0	0.014264	0	0.0632188	0	0	0.0197173	0	0	0	0.0186109	0	0	0	0	0	0	0	0	0	0	0	0	0	0	0	0	0	0	0	0	0	0	0	0	0	0	0	0.0100953	0	0	0	0	0	0
allSample_unmapped_6390826_4	0	0	0	0	0	0	0	0	0	0	0	0	0	0	0	0	0	0	0	0	0	0.00831314	0	0	0.140675	0.0485905	0	0.0461738	0.0109701	0	0.0110126	0	0.0439573	0.0702727	0	0.0215177	0.0323554	0.0222812	0.134548	0.0434127	0	0.0353898	0	0	0.00834235	0	0	0	0
allSample_unmapped_6416280_3	0	0	0	0	0.0271869	0	0.0446099	0	0	0	0	0	0	0	0	0	0	0	0	0	0	0.0411017	0	0	0	0.18018	0.0182526	0.0760973	0.0361589	0	0.0725976	0.0357995	0	0.0193023	0	0	0	0	0	0	0	0.0145812	0	0	0	0.0175516	0	0	0
allSample_unmapped_6490873_2	0	0	0	0.0511374	0	0	0	0.0631582	0	0	0	0	0.026954	0.0540179	0	0	0	0	0	0	0	0	0	0	0	0	0	0	0	0	0	0	0	0	0	0	0	0	0	0	0.0265835	0	0	0	0	0	0	0	0
allSample_unmapped_6561980_1	0	0	0	0	0	0	0.0296022	0	0	0	0	0	0	0	0	0	0	0.116938	0.0292515	0	0	0	0	0	0	0.0797095	0	0.0378725	0.0719829	0	0	0	0	0	0	0	0	0.109652	0	0	0	0	0	0	0	0	0	0	0
allSample_unmapped_6561980_2	0	0	0	0	0	0	0	0	0	0	0	0	0	0	0	0	0	0.0552302	0.0276311	0	0	0	0	0.0468726	0	0.037647	0	0	0	0	0	0	0.0340573	0	0	0	0	0	0	0	0	0	0.0306978	0	0	0	0	0	0
allSample_unmapped_6561980_3	0	0	0	0	0	0	0	0	0	0	0	0	0	0	0	0	0.042084	0	0	0	0	0	0	0	0.0566643	0	0	0	0.114889	0.116059	0	0	0.0575451	0	0	0	0	0	0	0	0	0	0.0518687	0	0	0	0	0	0
allSample_unmapped_6595419_1	0	0	0	0	0	0	0	0	0	0	0	0	0	0	0	0	0.057919	0	0.0963811	0	0	0	0	0	0	0	0	0	0	0	0	0	0	0	0	0	0	0	0	0	0	0	0	0	0	0	0	0	0
allSample_unmapped_6595419_2	0	0	0	0	0	0	0.0235077	0	0	0	0	0	0	0	0	0	0.0209388	0	0.0464582	0	0	0	0	0.0788103	0	0	0	0	0	0	0	0	0	0	0	0	0	0	0	0	0	0	0	0	0	0	0	0	0
F4592_162273_1	0	0	0	0	0	0	0	0	0	0	0	0	0	0	0	0	0	0	0	0	0	0	0.0542998	0	0	0	0	0	0	0	0	0	0	0	0	0	0	0	0	0	0	0	0	0	0	0	0	0	0
allSample_unmapped_6871320_3	0	0	0	0	0	0	0	0	0	0	0	0	0	0	0	0	0.0239301	0.0530643	0	0	0	0	0	0	0	0	0	0	0	0	0	0	0	0	0	0	0	0	0	0	0	0	0	0	0	0.0634217	0	0	0
allSample_unmapped_7793332_5	0	0	0	0	0	0.0419081	0	0	0	0	0	0	0	0	0	0	0	0	0	0	0	0	0	0	0	0	0	0	0	0	0	0	0	0	0	0	0	0	0	0	0	0	0	0	0	0	0	0	0
allSample_unmapped_6953828_2	0	0	0	0	0	0	0.00910838	0	0	0	0	0	0	0	0	0.0188919	0.0243392	0.0269857	0	0	0	0	0	0.0152681	0	0	0	0	0	0	0.0222343	0.0109642	0	0.0236467	0.0219662	0	0	0.0449855	0	0	0.00878542	0	0	0	0	0	0	0.0101171	0
allSample_unmapped_7004965_2	0	0	0	0	0	0	0	0	0	0	0	0	0	0	0	0	0.170861	0	0.11373	0	0	0.0353475	0.113812	0.0643092	0	0	0	0	0	0	0	0	0	0	0	0	0	0	0	0	0	0	0	0	0	0.0452831	0	0	0
allSample_unmapped_7110338_7	0	0	0	0	0	0	0.285769	0	0	0	0	0	0	0	0.0180737	0	0	0.123471	0	0	0	0	0	0	0	0	0	0	0	0	0	0	0	0	0	0	0	0	0	0	0.0172273	0	0	0	0.0330276	0	0	0	0
allSample_unmapped_7163395_2	0	0	0	0	0	0	0	0	0	0	0	0	0	0	0	0	0	0	0	0	0	0	0	0	0	0	0	0	0	0	0	0	0	0	0	0	0	0	0	0	0	0	0	0	0.0164525	0	0	0	0
allSample_unmapped_7310879_4	0	0	0	0	0	0	0	0	0	0	0	0	0	0	0.0549891	0	0	0.0268328	0	0	0	0	0	0	0	0	0	0	0	0	0	0	0	0	0	0	0	0	0	0	0	0	0	0	0	0	0	0	0
allSample_unmapped_7338680_1	0	0	0	0	0	0	0	0	0	0	0	0	0	0	0	0	0	0	0	0.0405119	0.0453222	0	0.0664792	0.751276	0.0537516	0.0603408	0	0	0	0	0	0	0	0.0581775	0.0540429	0	0	0	0	0	0	0	0	0	0	0	0	0	0
allSample_unmapped_7345646_1	0	0	0	0	0	0	0	0	0	0	0	0	0	0	0.0990365	0.0676637	0.043587	0	0.161182	0	0	0.0150287	0.0241948	0	0	0	0	0	0	0	0	0	0	0	0	0	0	0	0	0	0	0	0	0.0923038	0	0.019253	0	0	0
allSample_unmapped_7560832_2	0	0	0	0	0	0	0	0	0	0	0	0	0	0	0	0.21623	0.123812	0.102956	0.274709	0	0.0351411	0	0	0.873766	0.500124	0.514646	0.0426555	0.222295	0.295756	0	0.169657	0.125493	1.56602	0.135326	0.921863	0.870179	0.332307	0	0.431836	1.21221	0	0	0.0762996	0	0.0321301	0.0410173	0	0	0
allSample_unmapped_7888168_2	0	0	0	0	0	0	0	0	0	0	0	0	0	0	0	0	0.206687	0	0	0	0	0	0	0	0	0	0	0	0	0	0	0	0	0	0	0	0	0	0	0	0	0	0	0	0	0	0	0	0
allSample_unmapped_7888168_3	0	0	0	0	0	0	0	0	0	0	0	0	0	0	0.0496873	0	0.0583143	0	0.113212	0	0	0	0.0242774	0	0	0	0	0	0	0	0	0	0	0	0	0	0	0	0	0	0	0	0	0	0	0	0	0	0
allSample_unmapped_7888168_4	0	0	0	0	0	0	0	0	0	0	0	0	0	0	0	0.0297356	0.0638494	0	0.0708331	0	0.0434931	0.0132091	0	0	0	0	0	0	0	0	0	0	0	0	0	0	0	0	0	0	0	0.140581	0	0.0721138	0	0.0169219	0.0191937	0.0159242	0
allSample_unmapped_7995956_4	0.226701	0.289744	0.110187	0.0262475	0.077591	0.0219431	0.240485	0.551097	0.628472	0.0386048	0.015166	0.201921	0.0830089	0.13863	0.014315	0.0293409	0.0252007	0.027941	0.153764	0.0383608	0	0	0.0104916	0.213415	0.169659	0.266639	0.121549	0.0904918	0.0343989	0.0347492	0.138128	0.102171	0.103377	0.12854	0.15352	0.118077	0.0845471	0.0873336	0.263688	0.0680645	0.0272892	0.0693573	0.03106	0	0	0.0333946	0.0189389	0.0314257	0
allSample_unmapped_8043638_11	0	0.0298535	0	0	0.0506321	0	0	0	0	0.0251916	0	0	0	0	0.0186825	0	0.00822238	0	0	0	0.102684	0	0	0	0.0110711	0	0	0.0118101	0	0	0	0.022224	0	0	0	0	0	0	0.0229426	0	0.0534228	0.325866	0.0202682	0.0174125	0.00853505	0	0	0.0102534	0
allSample_unmapped_8345664_3	0	0	0	0	0	0	0	0	0	0	0	0	0	0	0	0	0	0	0	0	0	0	0	0	0	0	0	0	0	0	0	0	0	0	0	0	0	0	0	0	0	0	0	0	0	0	0	0	0
allSample_unmapped_8357880_2	0	0	0	0	0	0	0	0	0	0	0	0	0	0	0.0356168	0	0	0	0.0173899	0	0.0177962	0.72965	0.443764	0	0	0	0	0	0	0	0	0	0	0	0	0	0	0	0	0	0	0	0	0	0	0	0.0471215	0	0
allSample_unmapped_8440242_1	0.0984332	0.0297962	0	0.00854747	0.943316	0.543075	0.294828	0	0	0.062858	0	0.00730615	0	0.00902893	0.0186466	0.152877	0.0656526	0.154682	0	0.0166562	0.00931696	0	0	0.0308882	0	0.210874	0	0.0471496	0.156827	0.135792	0.0562265	0.144178	0.0112216	0	0.0111097	0	0	0.011376	0	0.0110825	0	0.0722755	0.0202293	0.011586	0.0170373	0	0.0123349	0.0204675	0
allSample_unmapped_8475324_1	0	0	0	0	0	0	0	0	0	0	0	0	0	0	0	0	0.0490041	0	0.0543641	0.0165766	0	0	0	0	0	0	0	0	0	0	0	0	0	0	0	0	0	0	0	0	0	0	0	0	0	0	0	0	0
allSample_unmapped_8702617_5	0	0	0	0	0	0	0	0	0	0	0	0	0	0	0	0	0	0	0	0	0.0365998	0	0	0	0	0	0	0	0	0	0	0	0	0.0939621	0	0	0	0	0	0	0	0	0	0	0	0	0	0	0
allSample_unmapped_8981829_1	0	0	0	0	0	0	0	0	0	0	0	0	0	0	0.0441163	0	0	0.0430545	0.0430794	0	0.0440862	0	0.0323331	0.146157	0.0522857	0.0586952	0	0.0557759	0.159017	0	0	0	0.106197	0	0	0	0	0	0.0541758	0.157322	0	0	0	0	0	0	0	0	0
allSample_unmapped_9003070_2	0	0	0	0	0	0.117453	0.252398	0	0	0	0	0	0	0	0	0	0	0	0	0	0	0	0	0	0	0	0	0	0	0	0	0	0	0	0	0	0	0	0	0	0	0.0247496	0	0.0158698	0	0	0	0	0
allSample_unmapped_9023110_6	0	0	0	0	0	0	0	0	0	0	0	0	0	0	0	0	0	0.0321084	0	0	0	0	0	0	0	0	0.0399082	0	0	0	0	0	0	0	0	0	0	0	0	0	0	0	0	0	0	0	0	0.0361129	0
allSample_unmapped_9142587_1	0	0	0	0	0	0	0	0	0	0	0	0	0	0	0	0	0.031179	0	0.0691787	0.0316407	0	0.0645027	2.77781	0.880144	0.0419812	0	0	0	0	0	0	0	0	0	0	0.0834791	0	0	0	0	0	0	0	0	0	0	0	0	0
allSample_unmapped_9505035_2	0	0.00974484	0	0	0	0	0	0	0	0	0	0	0	0	0	0	0	0	0	0	0	0.0166576	0.0201129	0	0.021683	0	0.0443843	0.0578261	0.0659448	0.0111027	0	0.0326447	0	0	0	0	0	0	0	0	0.0174384	0	0.0396959	0	0.00835807	0	0	0.0100408	0
allSample_unmapped_9578767_2	0	0	0	0	0	0	0	0	0	0	0	0	0	0	0	0	0	0	0	0	0	0	0	0	0	0	0	0	0	0	0	0	0	0	0	0	0	0	0	0	0	0	0.0517413	0	0	0	0	0	0
allSample_unmapped_9684893_3	0	0	0	0	0.0167805	0	0.0642467	0	0.0104553	0	0	0	0	0	0.0185753	0	0	0	0.0181387	0.0248887	0	0	0	0.015385	0	0.0370706	0.0337979	0	0	0.0450909	0.560113	0.0883854	0.167679	0.0357416	0.0996045	0.0875532	0.142622	0.022665	0.0228109	0.0993611	0.00885268	0	0	0	0	0	0	0.0101946	0
allSample_unmapped_10772938_3	0	0	0	0	0	0	0	0	0	0	0	0	0	0	0.225711	0	0.264901	0.0244754	0.244896	0	0	0.274011	0.257328	0	0	0	0	0	0	0	0	0	0	0	0	0	0	0	0	0	0	0	0	0	0	0	0	0	0
allSample_unmapped_9942281_11	0	0	0	0	0	0	0	0	0	0	0	0	0	0	0	0	0	0	0	0	0	0	0	0	0	0	0	0	0	0	0	0	0	0	0	0	0	0	0	0	0	0	0	0	0	0	0	0	0
allSample_unmapped_10044814_2	0	0	0	0	0	0	0	0	0	0	0	0	0	0	0.0322444	0	0.0283822	0	0.28338	0.0288025	0	0.0293584	0.259954	0	0	0	0	0	0	0	0	0	0	0	0	0	0	0	0	0	0	0	0.0349812	0	0	0	0	0	0
allSample_unmapped_10051964_1	0	0	0	0	0	0	0	0	0	0	0	0	0	0	0	0	0	0	0	0	0	0	0	0	0	0	0	0.161456	0	0	0	0	0	0	0	0	0	0	0	0	0	0	0	0	0	0	0	0	0
allSample_unmapped_10051964_2	0	0	0	0.037703	0	0	0	0	0	0	0	0	0	0	0	0	0.0723987	0	0	0	0	0	0	0	0	0	0.0498853	0	0	0	0.0496032	0	0	0	0	0	0	0	0	0	0	0	0	0	0	0	0	0	0
allSample_unmapped_10051964_3	0	0	0	0	0.0465135	0	0	0	0	0	0	0	0	0	0	0	0	0	0	0	0	0	0	0	0	0	0.0312279	0	0	0	0	0	0	0	0	0	0	0	0	0	0	0	0	0	0	0	0	0	0
allSample_unmapped_10051964_4	0	0	0	0	0	0	0	0	0	0	0	0	0	0	0	0	0	0	0	0	0	0	0	0	0	0	0	0.0438239	0.0832945	0	0	0	0	0	0	0	0	0	0	0	0	0	0	0	0	0	0	0	0
allSample_unmapped_10293718_3	0	0	0	0	0	0	0	0	0	0	0	0	0	0	0	0	0	0	0.172318	0	0	0	0	0	0	0	0	0	0	0	0	0	0	0	0	0	0	0	0	0	0	0.170997	0.319071	0.0730972	0.161235	0	0.233465	0	0
allSample_unmapped_10324717_1	0	0	0	0	0	0	0	0	0	0	0	0	0	0	0	0	0.0558369	0	0	0	0	0	0	0	0	0	0	0	0	0	0	0	0	0	0	0	0	0	0	0	0	0	0	0	0	0	0	0	0
allSample_unmapped_10420331_2	0	0	0	0	0	0	0	0	0	0	0	0	0	0.0328641	0	0	0	0	0	0	0.0339124	0.0308981	0	0	0	0	0	0	0	0	0	0	0	0	0	0	0	0	0	0	0	0	0.0368159	0	0	0	0	0	0
allSample_unmapped_10521970_1	0	0	0	0	0	0	0	0	0	0	0	0	0	0	0.0524626	0	0.138536	0	0.102459	0	0	0.0955337	0.0384502	0	0	0	0	0	0	0	0	0	0	0	0	0	0	0	0	0	0	0	0	0	0	0	0	0	0
S113504B_45779_2	0	0	0	0	0	0	0	0	0	0	0	0	0	0	0	0	0	0	0	0	0	0.0160088	0	0	0	0	0	0	0	0	0	0	0	0	0	0	0	0	0	0	0	0.0170378	0	0	0.0321301	0	0	0	0
S113504B_79401_1	0	0.0420296	0.0867671	0	0	0	0	0	0	0.159598	0.083598	0.0309175	0	0	7.18055	5.09458	15.0372	7.85482	5.7019	6.55503	7.96418	32.8688	6.82412	5.81658	0.140279	0.209966	1.14858	1.14726	1.18508	0.62252	4.23523	0.563188	0.142459	0.151829	0	0	0.139812	0.43326	0.0968998	0	4.4751	50.9238	79.2269	7.84457	30.497	25.2647	79.9145	15.0705	17.8368
S113504B_134629_1	0	0	0	0	0	0	0	0	0	0	0	0	0	0	1.09874	0.750684	1.02087	0.119144	1.7882	1.19956	0.121999	0.666934	0.850014	0	0	0	0	0	0	0	0	0	0	0	0	0	0	0	0	0	0	0	0	0.0379278	0	0	0	0	0
S114106B_168805_1	0	0	0	0	0	0	0.00921337	0	0	0	0.0197551	0	0	0	0	0	0	0	0	0	0	0.00848883	0	0.0154441	0	0	0	0	0	0	0	0	0	0.0119596	0	0	0	0	0	0	0	0	0	0	0	0	0	0	0
S118306B_211211_3	0	0	0	0	0	0	0	0	0	0	0	0	0	0	0.0277302	0.0568375	0	0.216503	0	0	0	0	0	0	0.0985958	0.110682	0.235459	0.0350591	0	0.100971	0	0	0	0.0355714	0	0.0980283	0.032756	0.135342	0	0	0	0.026871	0.0300839	0.01723	0	0.0323451	0.0366874	0	0
S120704B_211953_1	0	0	0	0	0	0	0	0	0	0	0	0	0	0	0	0	0.038832	0	0	0	0	0.0401676	0	0.0730786	0	0	0.16054	0	0.106011	0	0.106421	0	0	0	0	0	0	0	0	0	0	0	0	0	0	0	0	0	0
S127906A_210818_2	0	0	0.00711016	0	0	0	0.0127796	0	0	0	0	0	0	0.0125238	0	0.0265065	0	0.0126209	0	0	0.0516933	0.00588732	0.00473903	0.0107111	0	0.0172058	0	0	0	0.00784809	0.00779904	0	0.00778258	0.0829446	0.01541	0.0152387	0.145121	0.197242	0.015881	0.0153723	0.00616326	0	0	0	0	0	0	0	0
S127906A_214509_1	0	0	0	0	0	0	0	0	0.0714101	0	0	0	0	0	7.67565	5.7209	29.1469	1.85725	13.9994	6.00636	2.3455	8.60584	47.4219	3.99305	0.977366	0.675186	0.230842	0.401003	0.533521	0.0769934	0.0765121	0.528219	2.06147	0.732352	0.831484	1.34549	0.749319	0.464409	1.4022	1.5081	0.120929	0.307348	0.688193	0.788303	0.11592	0.221976	1.42673	0.0696295	0.0645919
S127906A_323373_2	0	0	0	0	0.0169754	0.0720106	0	0	0	0	0	0.0220882	0	0	0	0	0	0.0091694	0.0183494	0.00839259	0	0.0256637	0.00688604	0	0	0.0125004	0	0	0	0	0.0113324	0.0111765	0	0.0120523	0	0	0	0	0	0	0	0	0	0	0	0	0	0	0
S127906A_478001_2	0.361655	0	0	0	0.343835	0.466742	0.0752245	0	0	0	0	0	0	0	0	0.0780123	0	0	0	0	0	0	0	0	0	0	0	0	0.0457303	0	0.0459073	0	0	0	0.0453537	0	0	0	0	0	0.0725573	0.0368818	0.0412916	0	0	0	0	0	0
S127906B_333114_2	0	0	0	0	0	0	0	0	0	0	0	0	0	0	0	0	0	0	0	0	0	0	0	0	0	0	0	0	0	0	0	0	0	0	0	0	0	0	0	0	0	0	0	0	0	0	0	0	0
S127912A_4650_9	0	0	0	0	0	0	0	0	0	0	0	0	0	0.00900299	0	0.209602	0	0.00907278	0	0.0166083	0.00929019	0	0	0	0	0	0	0	0	0.462624	0.0560649	0.0331763	0	0.0119253	0	0.0109546	0	0	0	0.0221014	0	0	0	0	0	0	0	0	0
S127912A_62704_9	0	0	0	0	0	0	0.16632	0	0	0	0	0	0	0	4.03932	3.90963	3.8024	0.492762	8.98443	2.10475	0.784886	7.86635	43.2553	1.11519	0.0664905	0	0	0	0.134812	0	0.0676668	0.0667361	0.472668	0.14393	0.0668508	0.0661077	0.198808	0.0684534	0	0.466812	0.0534743	0.108727	0.0608633	0.348585	0.0512596	0.458066	0.668008	0.18474	0
S127912A_117107_1	0	0	0	0	0	0	0	0	0	0	0	0	0	0	1.58458	5.35896	6.48574	3.90478	2.70785	0.530789	1.14804	19.3329	5.98096	0.984324	0	0.210823	0.144158	0.500844	0.285581	0.576979	0.525592	0.471239	0	0.355714	0.0944097	0.373441	0.280765	0	0.0972953	0	0	0.0383871	0.343815	0.0984574	0	0.0462072	2.56812	0.0869658	0
S127912A_311460_3	0	0	22.5827	0.0711833	0	0	0	0	0	0	19.6191	0	0	0	0	0	0	0	0	0	0	0	0	0	0	0	0	0	0	0	0	0	0	0	0	0	0	0	0	0	0	0	0	0	0	0	0	0	0
S129704B_85002_1	0	0	3.89096	1.0659	0	0	0.79926	1.03027	1.93477	0	5.9446	0.475357	0	0	0.2022	5.59494	0.845406	0.739999	0.641704	2.30285	0.202062	4.97074	40.1233	0.837359	0	0	0.0613173	0	0.0607356	0.122708	0	0	0	0	0	0.119132	0	0	0	0	0	0.293901	0.0548404	0	0.0923741	0.766511	0.0668781	0	0
F4595_450334_33	0.383521	0.198451	0	0	0.0336575	0.0142777	0.00920453	0	0	0.0125595	0	0.0218974	0	0.0180405	0.0279431	0.114548	0	0.0272706	0	0.0249603	0.00930802	0.00848068	0.0136531	0.0308585	0.0110392	0.0247849	0.0112984	0.0117761	0.0447648	0	0.0112345	0.02216	0	0	0.122089	0	0	0	0	0	0.0355127	0.0631804	0	0.0115749	0.00851048	0	0.012323	0.0306717	0.00948422
S133506B_334172_1	0	0	0	0	0	0	0	0	0	0	0	0	0	0	0	0	0	0	0	0	0	0	0	0	0	0	0	0	0	0	0	0	0	0	0	0	0	0	0	0	0	0	0	0	0	0	0	0	0
S136810A_341137_3	0	0	0	0	0	0	0	0	0	0	0	0	0	0	0.265906	0	2.45759	0.162192	2.01234	0.207832	0.29894	1.11974	4.09257	0.275296	0	0	0	0	0	0	0	0	0	0	0	0	0	0	0.0408174	0	0	0.0644168	0	0.0619573	0.0303696	0	0	0	0
S136810A_367881_2	0	0	0	0	0	0	0	0	0.0308637	0	0	0	0	0	0.822507	1.29249	0.506791	1.52515	0.829948	0.244903	0.60276	0.873702	0.140658	0.862906	0.552397	0.583635	1.52982	0.58927	1.05412	0.632259	1.0582	0.880577	0.461986	1.19576	0.26136	0.258455	0.550559	0.434892	0.673372	0.782165	1.20211	1.88628	0.862574	1.48208	1.77859	4.92486	0.399002	1.5348	0.167501
S136810A_405076_2	0	0	0	0	0	0	0	0	0	0	0	0	0	0	2.01745	0.670555	5.03944	0.638561	2.50248	0.925401	0.217954	4.07092	31.5302	1.80644	0.323114	0.0725446	0.0661401	0	0.26205	0	0	0	0.262509	0.419662	0.259892	0.257003	0.193223	0.399183	0.803506	0.388885	0	0.211345	1.95207	0.271034	0	0	0.288553	0.0598501	0
S142704A_474891_1	0	0	0	0	0	0	0	0	0	0	0	0	0	0	0	0.105534	0.0679818	0.0502493	0.30167	0.0229962	0.102907	0	0.0188681	0.0852907	0.0915346	0.0342518	0.124912	0.130193	0.154658	0.124987	0.124205	0.0612485	0.0309858	0.0330238	0.0613538	0.0606718	0.03041	0.0942369	0.126458	0	0.0981544	0.0498931	0.0558586	0.0159961	0.070567	0.0900857	0	0	0.0262137
S191108A_30648_4	0	0	0	0	0	0	0	0	0	0	0	0	0	0	0	0	0	0	0	0	0	0	0	0	0	0	0	0	0	0	0	0	0	0	0	0	0	0	0	0	0	0	0	0	0	0	0	0	0
S21104B_381978_1	0	0	0	0	0	0	0	0	0	0	0	0	0	0	7.93392	0.947292	7.39042	0.375872	8.3492	1.92657	0.538831	3.78723	9.42792	2.29676	0	0	0	0	0	0	0	0	0	0.0988094	0.0917872	0	0.0909888	0	0	0	0	0.0746416	0.334265	0.191445	0	0	0.305729	0.0845501	0
S21310A_20977_1	0.143648	0	0	0	0	0	0	0	0	0	0.144148	0	0	0	1.4513	1.39438	1.67667	1.28359	0.442873	2.3902	0.362578	1.36269	1.96114	0.30051	0.0537516	0.0603408	0	0.286698	0	0	0.109405	0.0539502	0	0.0581775	0.0540429	0	0.0535728	0.0553385	0	0.0539109	0.302604	0.61527	0.836444	0.25362	0.124317	0.423206	0.120006	0.348473	0.461802
S31914B_369532_2	0	0	0.921703	0.323561	0	0	0.392364	0.19981	0	0	1.77608	0.242	0	0	0	0	0.155328	0	0	0.157628	0.0881723	0.763184	3.84764	0.146157	0	0	0	0	0.0530056	0.0535454	0	0	0	0	0	0	0	0	0	0	0	0.0854986	0.0957213	0	0	0.154374	0	0	0
S29410A_146096_2	0	0	0	0	0	0	0.0214088	0	0	0	0	0	0	0.0209802	0	0	0.0381386	0.0634285	0	0	0	0	0	0.0358868	0.051352	0	0.0525577	0	0.0780886	0	0	0.0515417	0.0521502	0	0	0	0	0	0	0	0	0	0	0	0.0197945	0	0	0	0
S29410A_146096_3	0	0	0	0	0	0	0	0	0	0	0	0	0	0	0	0	0.0635171	0	0	0	0	0	0	0	0	0	0.0437655	0	0.0433503	0	0.0870361	0	0	0.0462825	0	0	0	0	0	0	0.0343905	0	0	0	0	0	0	0	0
S31914B_180405_2	0	0	0	0	0	0	0	0	0	0	0	0	0	0	0	0	0	0	0.00889069	0	0	0	0	0	0.0107907	0	0.0331321	0.011511	0	0	0	0	0	0.163508	0.0216983	0	0.172076	0.0111092	0.30188	0	0	0	0	0.00565714	0	0.0106199	0	0	0
S41004A_58886_5	0	0	0.00908286	0.00757269	0	0	0	0	0	0	0	0.00647294	0	0	0	0	0.0145414	0	0	0	0	0	0	0	0	0.0109897	0	0.0104431	0	0	0	0	0	0	0	0	0	0	0	0	0.00787323	0	0	0	0	0	0	0	0
S38404A_256791_2	0.0753448	0	2.43267	0.130852	0	0	0	0.161611	0.964036	0	0.378035	0.0559243	0	0	0	1.17018	0.251266	0.348235	0.348437	0.127493	0	1.75438	8.8916	0.236431	0	0	0.0865657	0	0	0.0866176	0.0860762	0	0	0.274632	0	0.0840929	0	0	0	0	0	0.276613	0	0	0	0.166482	0	0	0
S38404A_535648_2	0.384259	0.0861606	1.15617	0	0	0.0619891	0.079926	0.183159	0.318667	0	0.42844	0	0	0	0.12132	1.16043	0.35596	0.355199	0.394895	0.903078	0.202062	1.80419	15.1454	0.401932	0	0.0538039	0	0	0.0485885	0.392666	0	0	0	0	0	0	0	0	0	0	0	0	0	0	0	0.18868	0	0	0
S46608A_1390_1	0	0	0	0	0	0	0	0	0	0	0	0	0	0	1.31804	1.71916	1.16017	2.33876	0.468023	2.14063	1.31714	0.109097	1.14164	0.198485	0.994073	0	0.726724	0	1.43966	1.30889	1.73428	0.570141	0.865308	0.307407	0.42834	0.423579	1.83999	2.63165	0.294288	0.427294	1.71316	1.62553	1.03994	0.521156	2.08013	1.39763	5.07283	1.84131	1.09806
S46608A_17196_8	0.762166	0	4.14546	0.588292	0	0	0.237796	0.544935	1.17384	0.108157	2.37943	0.314285	0	0	0	2.30168	0.635433	0.704528	0.391631	0.931439	0.400783	3.21341	24.8083	0.930092	0	0	0	0	0	0.0973553	0	0.190832	0	0	0	0	0	0	0	0	0	0.155452	0.0870194	0.149517	0	0.561361	0	0	0
S41004B_11989_11	0.0319218	0.0483144	0.0664944	0.152456	0.0546279	0	0.0149394	0.136941	0.0170183	0.0203848	0.0160164	0.0355407	0.0146106	0.0439211	0.0151177	0.123945	0.0532277	0.0590155	0.0442873	0.0405119	0.0302148	0.0137646	0.0221597	0	0.0716688	0.0603408	0.0550137	0.0191132	0.108984	0.0733956	0.0729368	0.0179834	0	0.038785	0	0.0356281	0.0178576	0.0737847	0.0371298	0.0539109	0.0432292	0.0439479	0.0328017	0.02818	0.013813	0.0352672	0.0200009	0.0331879	0
S41004B_56647_2	0	0	0	0	0	0	0	0	0	0	0	0	0	0	0.477926	0.0753528	0.1618	0.322909	0.143598	0.361231	0.220431	0	0.269442	0.243595	0	0.0489126	0	0.0464799	0.176685	0.0446212	0.266054	0	0	0	0	0	0	0	0	0	0.0350419	0	0.0398839	0	0.0671812	0	0.145916	0.807069	0.262037
S41004B_68198_2	0.298453	0.100381	0.725306	0.0863875	0	0	0	0	0.21215	0	0.598984	0.369209	0	0.0912536	0.0942289	1.15882	0.414711	0.275883	0.184029	0.336682	0	1.02954	7.18234	0.15609	0	0	0	0	0.113216	0	0.113654	0	0	0	0	0	0	0	0	0	0	0	0	0	0	0	0	0	0
S46608B_389530_1	0	0	0	0	0.212552	0	0	0.133206	0	0	0	0	0	0	0.588217	1.56734	1.03552	0.86109	1.14878	0.57797	1.46954	0.642681	0.258665	1.85133	1.74286	0.939122	1.28432	0.743678	1.62551	0.92812	4.18591	3.28868	3.11511	3.69727	3.99525	1.38626	3.89101	5.67002	2.74491	3.3562	0.616737	1.31098	1.65917	1.16955	0.859919	1.23499	0.389109	0.645655	0.0598943
F4650_268212_2	0	0	0	0	0	0	0.165364	0	0	0	0	0	0	0	0.0836688	0	0.184117	0.16331	0.0817024	0.224213	0	0.0761799	0.0306607	0.346493	0.0495812	0.333955	0.101491	0.158673	0.25132	0.456982	0.454126	0.597173	0.050352	0.536637	0.598199	0.0985917	0	0.20418	0.154121	0.0497281	0.279127	0.0810763	0.363081	0.857789	0.535133	1.17111	0.110695	1.4235	0.0425972
S53008A_260246_2	0.0731921	0	0	0	0	0	0.034254	0	0	0	3.67234	0	0	0	0	0.213141	0.0305109	0.0338285	0.0338481	0.0309627	0	0	0	0.574189	0.123245	0.0461176	0.0420462	0	0.0416473	0.126214	0	0	0	0.0444642	0	0	0	0	0	0	0	0	0	0	0	0	0	0	0
S57008B_58571_3	1.52074	0.657622	11.0872	0.754593	0.185889	0.0525703	0.711709	0.310658	1.89174	0	5.19578	0.671882	0	0	0.617316	8.50554	1.56975	2.87841	1.44004	3.40042	0.856798	9.49261	75.1042	2.04517	0.0406461	0.0912575	0.291203	0	0.0824116	0.666006	0	0.0407963	0	0.131979	0	0.0808243	0.0810218	0	0.0421155	0.0407665	0	0.166163	0.148825	0.127855	0.0626708	1.24008	0	0	0
S60108A_25711_3	0.475371	0.10659	3.02567	0.183462	0.0903895	0	0.39551	0.339882	0.450546	0	1.32507	0.196023	0	0	0.300172	2.66609	0.616509	0.73237	0.683942	1.29596	0.0999892	2.82415	27.6465	1.24309	0	0	0.12137	0	0	0.182165	0.0603421	0	0	0	0	0	0	0	0	0	0	0	0.10855	0	0	0.583545	0	0	0
S60108B_216626_1	0.0739848	0.0373259	0.385284	0.0642449	0	0	0	0	0	0	0	0	0.0338628	0	0.0350382	0	0	0.0341949	0.0342147	0.031298	0	0.127608	0.770391	0.0580408	0	0	0	0	0.0420983	0	0	0	0	0	0	0	0	0	0	0	0	0	0	0.0435416	0	0.0817384	0	0	0
S60108B_390497_2	1.70947	0.571619	9.76143	0.638648	0.153075	0.0721503	0.716311	0.532955	1.83332	0	3.69015	0.449998	0	0.018233	0.7531	9.35807	1.78981	2.76534	1.72819	3.85967	0.987769	9.50542	82.1304	1.99602	0	0.075148	0.125608	0.0595087	0.282765	0.719825	0.136252	0.0223964	0.0113304	0.0603782	0	0.310597	0.0444795	0.0114864	0.0462412	0	0.0358916	0.301028	0.081702	0.0584919	0.0258038	1.12	0.024909	0	0.00958541
S64110B_94844_1	0	0	0	0	0	0	0	0	0	0	0	0.021245	0	0	0	0	0	0	0	0	0	0	0	0	0	0	0	0	0	0	0	0	0	0	0	0	0	0	0	0	0	0	0	0	0	0	0	0	0
S63506A_39374_2	0.941042	0.422011	2.83144	0	0	0	0.489343	0.224276	0	0	0	0	0	0	0.0990365	0.608973	0.261522	0.193306	0.193418	0.353859	0.197938	1.89362	12.92	0	0	0	0	0	0	0.240408	0	0	0	0	0	0	0	0	0	0	0	0.287903	0	0	0	0.693109	0	0	0
S63506A_48094_62	0	0	0	0	0	0	0	0	0	0	0	0	0	0	0	0	0	0	0	0	0	0.0240132	0	0	0	0	0	0	0	0	0	0	0	0	0	0	0	0	0	0	0	0	0	0	0	0	0	0	0
S63506B_28828_1	0	0	0	0	0	0	0.0583047	0	0	0	0	0	0	0	0.383503	2.90234	0.2337	0.518224	0.547331	0.474322	0.206361	4.02897	37.3609	0.488672	0.0699261	0	0.035784	0	0	0.0358054	0	0.0350922	0.177533	0.0756838	0.105458	0.104285	0.0348468	0.0359953	0.072454	0.0701333	0	0.0571723	0	0	0	0.378506	0.156117	0	0
S63506B_124705_1	0	0	0	0	0.0327156	0.083269	0.0178939	0	0	0	0	0	0	0	0	0	0.159385	0.0176716	0	0.0485236	0	0	0.0530842	0.0899849	0.214605	0	0	0	0	0	0	0	0	0.0696827	0	0.021337	0	0	0	0	0.0345188	0	0	0	0	0	0.0239563	0	0
S75706B_148913_3	0	0	0.194633	0	0	0	0.204066	0.334028	1.19552	0	2.31279	0.393	0	0	0	4.17211	0.1558	0.201532	0.201648	0.316215	0.0884403	0.429757	2.59451	0.293203	0	0	0	0	0	0.0716109	0	0	0	0	0	0	0	0	0	0	0	0.0571723	0.0960123	0.0183298	0	0.172048	0.0390292	0	0
S77806A_7507_1	0	0	0.544508	0	0	0	0	0	0	0	0	0	0	0	0	0	0	0	0	0	0	0	0.580676	0	0	0	0	0	0	0	0	0	0	0	0	0	0	0	0	0	0	0	0	0	0	0	0	0	0
S93310B_268741_3	0	0	0	0	0	0	0	0	0	0	0	0	0	0	0	0	0.0425027	0	0	0	0	0	0	0	0.028614	0	0.0585718	0.0305241	0	0	0.0291203	0	0.0290588	0.185821	0.0287691	0	0.142594	0	0.0592969	0	0.0920502	0.0233951	0.340501	0.480041	0.220595	0	0	0.0530016	0
F4656_384056_3	0	0	0.0190238	0	0	0	0.0170965	0	0	0	0.018329	0	0	0	0	0	0	0.0675364	0	0	0	0	0.0126796	0.83109	0	0	0.398727	0.262475	0.041573	0.0629946	0.125202	0.370439	0	0	0	0	0	0	0	0	0.0164903	0.100587	0.131382	0.171993	0.126459	0	0.228888	0.265858	0.017616
F4657_59958_2	0	0	0	0	0	0	0	0	0	0	0	0	0	0	1.59108	1.30447	1.6806	0.155278	2.17516	0.710619	0.794996	1.3038	0.816278	0.263562	0	0	0	0	0.382336	0	0	0	0.383005	0.408196	0	0	0.187944	0	0.390776	0.18913	0.606626	1.69596	0.172612	0.296583	0.872254	0.556759	0.421003	0.873222	0.486027
S95008B_236769_2	0	0	0	0	0	0	0	0	0	0	0	0	0	0	8.7947	0.257516	6.19302	0.58242	6.68637	4.938	0.784705	14.1276	37.1088	1.61293	0.037226	0.0417894	0	0	0.226432	0	0.0757693	0.0373636	0.0378047	0.0805824	0	0.0370118	0.111307	0.038325	0	0.149345	0.0598773	0.243491	0.204453	1.50275	0.0573975	0.329731	12.0095	0.0344767	38.7626
S95012B_18552_4	1.67148	0.659954	12.7917	1.0728	0	0.105513	1.02033	1.71468	1.31729	0	3.68276	0.4585	0	0	1.17018	9.80548	1.93885	3.29168	1.74762	4.85741	0.619082	12.0645	87.8818	2.28047	0	0	0.125244	0	0.124056	0.41773	0.0830238	0.040941	0	0.0441489	0.0410113	0.202777	0.0813091	0	0.295854	0	0	0.166753	0.261367	0.106924	0.062893	1.72622	0	0	0
BL_allSample_unmapped_152042_9	0	0	0.0507724	0	8.07537	9.55494	2.86547	0	0	0	0.0293508	0	0	0	0.00923461	0.094639	0.081285	0	0.0180352	0	0.00922831	0.0252242	0.060913	0.290646	0	0.073718	0.560082	0.0700515	0.0998583	0.392293	0.0779681	0.285613	0	0	0.121044	0.163225	0	0.0901423	0.0113403	0.0109771	0.0176043	0	0.050092	0.0459031	0.0168752	0	0	0	0
S95012B_279333_9	0.0999697	0.201742	1.77005	0.0434045	0	0	0.0935719	0.107215	0.213185	0	1.00318	0	0	0	0.0946886	1.55263	0.208367	0.277229	0.0462316	0.465195	0.0946239	0.991454	13.6367	0.548981	0	0.0629899	0.0574289	0	0.0568841	0.17239	0	0	0	0	0	0.0557884	0	0	0.0581399	0	0	0	0.0513627	0.0294171	0	0.441786	0	0	0
BL_allSample_unmapped_612459_4	0.111784	0	0.465703	0	0	0	0.0348768	0	0.15892	0	0.224347	0.0553142	0	0	0	0.0723386	0	0	0	0	0	0	0.0517329	0	0	0	0	0	0	0	0	0	0	0	0	0	0	0	0	0	0	0	0	0	0	0	0	0	0
BL_allSample_unmapped_745770_29	0	0	0	0	0	0	0	0	0	0	0	0	0	0	0.0277831	0.075928	0	0.00903815	0.0180868	0.00827247	0.00925473	0	0	0.0153409	0.032928	0	0	0.0234173	0	0.0224809	0	0	0.111466	0.201956	0.0993194	0.0873025	0.0765764	0.0791003	0.0682367	0.0330256	0.00882734	0	0.0100471	0	0	0	0	0	0
BL_allSample_unmapped_973814_5	0	0	0	0.014079	0	0	0.0151758	0	0	0	0	0.0240687	0	0.014872	0	0	0	0	0	0	0	0	0	0.0254388	0	0.0204319	0	0	0	0.0372784	0.0185227	0	0	0	0	0	0	0	0	0	0	0	0.0166604	0	0	0	0	0	0
BL_allSample_unmapped_1009220_2	0	0.0407058	0	0	0	0	0	0.692254	0.301103	0	0	0.0299437	0.0738583	0.185022	0	0	0	0	0	0	0	0	0	0	0	0	0	0	0	0	0	0	0.0459908	0.0490157	0	0	0	0	0	0.045421	0	0	0	0	0	0	0	0	0
BL_allSample_unmapped_1522150_4	0	0	0	0	0	0	0	0	0	0	0	0	0	0	0	0	0	0	0	0	0	0	0	0	0	0	0	0	0	0	0	0	0	0	0	0	0	0	0	0	0	0	0	0	0	0	0	0	0
BL_allSample_unmapped_1522150_5	0	0	0	0	0	0	0	0	0	0	0	0	0	0	0	0	0	0	0	0	0	0	0	0	0	0	0	0	0	0	0	0	0	0	0	0	0	0	0	0	0	0	0	0	0	0	0	0	0
BL_allSample_unmapped_1644761_4	0	0	0	0	0	0	0	0	0	0	0	0	0	0	0	0	0	0	0	0	0	0	0.0743548	0.0560185	0.0400796	0.0449928	0	0	0	0	0	0.0402277	0.0407026	0	0.0402968	0	0	0	0	0.120595	0	0	0.0366876	0	0	0	0	0	0
BL_allSample_unmapped_1737006_3	0.0158131	0.143601	0.0164697	0	0	0	0.0444033	0	0	0.0403921	0	0.0117372	0.0289506	0.0870289	0	0	0.0131837	0	0	0	0	0	0	0.198485	0.0532539	0.358693	0.0181681	0	0.0179957	0.054537	0.126458	0.0890845	0	0.153703	0.107085	0.0882456	0	0.109652	0.0551791	0.0534117	0	0	0	0	0	0.0349407	0.0198157	0	0.0152509
BL_allSample_unmapped_1792370_1	0	0	0	0	0	0	0	0	0	0	0	0	0	0	0	0	0	0	0	0	0	0	0	0	0	0	0	0	0	0	0	0	0	0	0	0	0	0	0	0	0	0	0	0	0	0	0	0	0
BL_allSample_unmapped_2095157_3	0.0162649	0.475935	0.304924	0.338968	0	0.236149	0	0.767523	0.468246	0.145412	0.130572	0.350104	0.148889	0.268546	0.0154057	0.0315764	0.0542416	0.0751745	0.0150436	0.0275224	0.0153952	0.0280536	0	0.204156	0	0.0204967	0.0747488	0.0389546	0.0555297	0.299174	0.0557446	0.0366519	0.0370846	0.158095	0	0.145227	0.145582	0.037595	0.0567556	0.0366252	0.0146842	0	0	0.00957225	0	0.0539084	0	0	0
BL_allSample_unmapped_2257276_3	0.0196677	0	0.0512109	0.0512356	0.302918	0.271277	0.184091	0	0	0	0.365119	0.124085	0.00900193	0.0270608	0	0	0	0	0	0	0	0	0	0.0154293	0	0	0	0	0	0	0	0	0	0	0	0	0	0.0113651	0	0	0	0	0	0	0	0	0	0	0
BL_allSample_unmapped_2794868_4	0.0385584	0	0	0	0.0164963	0	0	0.0206764	0.0102782	0	0	0.0143099	0	0	0	0	0	0	0	0	0	0.00831314	0.0133834	0	0.227243	0	0.0332256	0.0808042	0.0438805	0.0110818	0	0.0325833	1.78027	0.468485	0.282874	0.0860706	2.13545	0.0445623	0.784861	0.108532	0	0	0.00990531	0	0	0	0	0	0
BL_allSample_unmapped_2872627_5	0	0	0	0	0	0	0	0	0.0206146	0	0	0	0	0	0	0	0	0	0.00894101	0	0	0.02501	0.00671064	0.0151673	0.119369	0	0.0222131	0	0.0220023	0	0.0110437	0	0	0	0	0	0	0	0.011244	0	0.0698192	0.0088725	0	0.0284458	0.0250979	0	0.0121138	0	0
BL_allSample_unmapped_2969424_2	0	0	0	0	0	0	0	0	0	0	0	0	0	0	0	0	0	0	0	0	0	0	0	0	0	0	0	0	0	0	0	0	0	0	0	0	0	0	0	0	0	0	0	0	0	0	0	0	0
BL_allSample_unmapped_3961007_2	0	0	0	0	0	0	0	0	0	0	0	0	0	0.0242871	0	0	0	0.0244754	0	0	0	0	0	0	0	0	0	0	0	0	0	0	0	0	0	0	0	0	0	0	0	0	0	0	0	0	0	0	0
BL_allSample_unmapped_4477099_2	0	0.0367946	0	0	0.0936063	0.0529445	0	0	0	0	0	0	0	0	0.0172697	0.035397	0.0304023	0.0674163	0.101183	0	0.483222	0	0	0.114429	0	0	0	0	0	0	0	0	0	0	0	0	0	0.021072	0.0424152	0	0.0164609	0	0.0562065	0.0214609	0.0157792	0	0	0	0
BL_allSample_unmapped_5008551_7	0	0	0	0	0.0337223	0.0143052	0.00922223	0	0	0	0	0	0	0	0	0	0.00821447	0	0	0	0.0559555	0	0	0.0154589	0	0.0496651	0	0	0	0	0	0	0	0.0119711	0	0	0	0	0	0	0	0	0	0	0	0	0	0	0
FCR.HM5_scaffold116026_1_2170_2	0	0	0	0	0	0	0	0	0.0280867	0	0	0	0	0	34.955	1.4319	17.5693	2.21581	23.7059	20.0804	2.61797	40.4588	36.4441	3.38904	0.532265	0.0995856	0.0907938	0.0946326	0.659504	0.151414	0.180561	0.0296796	0.3003	0.0960153	0.148653	0.1176	0.294719	0.0304433	0.551507	0.0889737	0.475632	0.338478	0.974438	5.20888	0.182374	0.640249	39.7431	0.492955	130.938
High2_contig-117_9790_2	0	0	0	0	0	0	0	0	0	0	0	0	0	0	0.0402721	0.247632	0.283587	0.27512	0.275279	0.0359732	0.0402446	0.110003	0.737892	0.600397	0.381837	0.428645	0.0488503	0.254579	0.145161	0	0.0971482	0.047906	0.775545	0	0.479883	0.18982	0.0475709	0.147416	0.247275	0.90955	0.0383861	0	0.0436902	0	0	0	0	0	0
High2_contig-117_14963_1	0	0.0161551	0.0667022	0.041709	0.082198	0.0929837	0.854209	0	0	0	0	0.0118839	0.0439688	0.0293722	2.47189	4.25837	5.44619	5.38719	5.41993	8.4799	4.83432	9.45821	3.42327	1.83382	2.80382	3.79317	3.97336	3.39361	6.35902	9.92096	5.52394	6.62054	2.00778	5.6414	2.07812	3.46673	3.7439	2.97911	2.97967	2.61383	21.899	31.3593	67.8978	13.3708	28.5298	18.5731	54.4923	13.0836	10.2068
High2_contig-117_141542_1	0	0	0	0	0	0	0	0	0	0	0	0.0413354	0	0	9.96932	1.51361	8.3109	0.205913	9.88954	1.88468	0.843387	4.03422	7.1906	1.74753	0.125031	0	0	0	0.0633763	0	0	0	0.0634872	0	0.0628543	0.0621556	0.0623075	0	0.0647754	0.125401	0	0.204453	0.0572247	0.196647	0	0	0.488501	0.115797	0.0537095
High3_contig-117_47416_1	0.0251149	0.0253414	0	0	0	0	0	0	0	0	0	0	0	0	4.75764	18.2354	54.2316	10.122	23.0897	10.2207	4.065	16.0926	177.693	31.9182	1.83256	5.95008	1.9333	3.72933	2.97247	2.3098	2.63967	2.2355	3.1781	0.640808	2.43776	1.34549	1.85456	0.435384	1.25614	1.89454	0.113371	3.2041	15.3811	3.17785	0.130411	1.66482	5.57056	0.0522221	0.024222
High6_contig-117_3214_3	0	0	0	0	0	0	0	0	0	0	0	0	0	0	11.2345	1.29442	8.51379	2.53019	9.25028	6.76937	0.797174	9.26056	8.2095	1.4866	0	0.221112	0.120955	0.378206	0.359422	1.08925	0.601354	0.237233	0.0800113	0.0852739	0.0396068	0	0.157049	0.121669	0	0.07902	0.601952	2.6733	10.8899	3.98592	3.03696	2.52003	17.8097	2.37146	21.9312
High6_contig-117_20512_1	0	0	0	0	0	0	0	0	0	0	0	0.0139044	0	0	5.21653	19.9295	21.7246	15.7578	10.2572	1.88606	3.42212	67.6901	19.4802	2.26317	0.147203	0.991487	0.581114	1.21137	0.554282	2.69195	1.34826	0.717627	0.128135	0.614533	0.338287	0.836317	0.461098	0.0216498	0.196103	0.295278	0.101474	0.103161	0.307988	0.507137	0	0.269049	8.4978	0.0584277	0
High8_contig-117_4499_2	0	0	0.0304924	0	0	0	0.0091344	0	0	0	0	0.00724353	0	0.00895154	0.00924341	0	0	0	0	0	0	0	0	0.0918703	0.0109551	0	0	0	0.0111059	0.0560952	0.0222978	0.956615	0	0	0	0	0.0109187	0	0	0	0	0	0	0	0	0	0	0	0
High8_contig-117_13724_2	0	0	0	0	0	0	0	0	0	0	0	0.0140327	0	0	0	0.11011	0	0	0	0.159955	0.0894737	0	0.0131241	0	0	0	0.0217213	0	0	0.60856	0.172788	0.873357	0	0	0.042676	0.0211008	0	0	0	0.0425717	0.153615	0.0520563	0.233122	0.478436	0.261784	0	0	0.216211	0
Laiwu-LwIlLe_scaffold1519_2_74	0	0	0	0	0	0	0.00892197	0	0.0101635	0	0	0	0	0	0	0	0.00794702	0	0	0	0	0	0.006617	0	0	0	0	0	0	0	0	0	0	0	0	0	0	0	0	0	0	0	0	0	0	0	0	0	0
Laiwu-LwIlLe_scaffold2574_3_120	0	0	0	0	0	0	0	0	0	0	0	0	0	0.0183936	0	0	0	0	0	0	0	0	0	0	0	0	0	0	0	0	0	0	0	0	0	0	0	0	0	0	0	0	0	0	0	0	0.0251284	0	0
Laiwu-LwIlLe_scaffold4749_3_127	0	0	0.12338	0	0	0	0	0	0	0	0	0.00732727	0	0	0	0	0.0082303	0	0.018261	0	0	0.0170267	0.0205586	0	0	0	0	0	0	0	0	0	0	0	0	0	0	0	0	0	0	0	0	0	0	0	0	0	0
Laiwu-LwIlLe_C2426234_1_1	0	0	0	0	0	0	0	0	0	0	0	0	0	0	0	0	0	0	0	0	0	0	0	0	0	0	0	0	0	0	0	0	0	0	0	0	0	0	0	0	0	0	0	0	0	0	0	0	0
Laiwu-LwIlOb_scaffold33028_1_1	0.355795	0	2.59398	0	0	0.103315	0.26642	0.152632	0	0	1.99939	0.21127	0	0	0	1.24332	0.0593267	0.0657777	0.0658158	0.240821	0	0.552304	3.16146	0.111648	0	0	0	0	0	0.0818055	0	0	0	0.0864582	0	0	0	0	0	0	0	0	0	0	0	0.0786165	0	0	0
Low1_contig-117_94837_1	0	0	0	0	0	0	0	0	0	0	0	0	0	0.0237952	1.05656	0.352536	2.27094	0.0479594	9.33351	0.570654	0.294652	0.671155	3.74573	1.30246	0.873634	0.490365	0.0894147	0.279585	0.324743	0.0894683	0.118545	0.175372	1.65613	0.189114	0.819811	0.492209	0.464388	0.0299809	0.573303	0.934637	0.0234204	0.0476195	0.0266566	0.0152671	0	0	0.0325079	0.0539408	0
Low7_contig-117_2165_7	0	0	0	0	0	0	0.0326229	0	0	0	0	0	0	0	3.20218	2.3344	9.89425	0.692679	4.7065	2.22636	0.692782	1.99882	7.24635	0.874955	0.449941	0.0658823	0.040044	0.0626056	0.0991602	0.220374	0.0597263	0.0196349	0.715203	0.550509	0.354036	0.486251	0.292464	0.422944	1.49997	0.412033	0.0629323	0.623791	1.89815	0.574335	0	0.0770121	0.742484	0.181179	0
s1004M_scaffold344338_1_3895_2	0	0	0	0	0	0	0	0	0	0	0	0	0	0.0146176	0	0	0	0	0	0	0	0	0	0	0	0	0	0	0	0	0	0.0359109	0	0	0	0	0	0	0	0	0.0143873	0	0	0	0.0275829	0	0	0	0
s126572_scaffold159563_1_6528_3	0	0	0	0	0.027314	0.0231735	0	0	0	0	0	0	0	0.0146404	0	0	0	0	0.0147624	0	0	0	0	0	0	0	0	0	0	0	0	0.0179834	0	0	0	0	0	0	0	0	0	0	0.0164009	0	0	0	0	0	0
s126572_scaffold165020_1_16136_10	0	0	0.0355745	0	0	0.0198365	0.00639408	0.146527	0	0	0.0685504	0.0659161	0	0	0	0	0	0	0	0	0	0	0.00474219	0	0	0	0	0	0	0	0	0	0	0	0	0	0	0	0	0	0	0.0062699	0	0	0	0.00754718	0	0	0
s10_scaffold13467_3_3756_6	8.90091	0.219052	0.0452218	0.603248	0.965942	0.504318	0.284482	0.0931316	0.138887	0.77635	0.392131	0	0	0	0	0	0	0	0	0	0	0	0	0	0	0	0	0.0519944	0	0	0.0496032	0	0	0	0	0	0	0	0.101006	0	0	0.039851	0	0	0	0	0	0	0
s10_scaffold142972_1_9485_2	1.69322	0.225834	0.141893	0.00845006	0.0832648	0.0847715	0.00910838	0	0	0.0994267	0	0	0.0979868	0.00892604	0.0276512	0.0188919	0.00811306	0.0269857	0.0720036	0.00823319	0	0	0	0.0916085	0.174782	0.085841	0.0223607	0.116531	0.0332229	0	0.0444686	0	0	0	0.131797	0.010861	0	0.0112464	0.0113188	0.0109562	0.00878542	0.017863	0.00999938	0	0	0.0215019	0.0121943	0.0101171	0
s126572_scaffold702_1_5694_1	0.83405	0.601121	4.71569	0.206928	0	0.172993	0.557623	0.25557	1.52452	0	2.15216	0.353754	0	0	0.112856	3.23842	0.496689	0.220279	0.551016	1.91537	0.451114	4.52119	30.0247	1.30862	0	0	0.136895	0	0	0.136977	0.272241	0	0	0	0	0	0.133309	0	0	0	0	0	0	0.0701223	0.103115	0.921458	0	0	0
s126572_scaffold103204_1_13172_3	0	0	0	0.00853108	0	0	0.00919571	0	0	0	0.0197173	0.473989	0	0	0	0	0	0	0.00908675	0	0	0	0	0	0	0	0	0	0	0	0	0	0	0	0	0	0	0	0	0	0	0	0	0	0	0	0	0	0
s126572_scaffold135955_1_17916_3	0	0	0	0	0.0499589	0	0	0.0626184	0	0	0	0	0	0	0.0276512	0	0	0	0	0	0	0	0	0	0	0	0	0	0	0	0	0	0	0	0	0	0	0	0	0	0	0	0	0	0	0	0	0	0
s126572_scaffold151084_1_23127_16	0	0	0	0	0	0	0.0275343	0.126196	0.0104553	0	0.0196795	0.0582255	0	0	0.0185753	0	0.00817517	0	0	0	0	0.00845634	0.00680697	0	0	0	0	0	0	0	0	0	0	0	0	0	0	0	0	0	0	0	0	0	0	0	0	0	0
s126575_scaffold155208_1_10605_4	0	0	0.399589	0	1.34047	0.533822	0.149627	0.240021	0.0170448	0.142916	0	0.0237308	0	0	0	0.0310345	0.106622	0	0.0147855	0	0.15131	0	0.0554858	0	0.0179452	0	0	0.0382861	0.109154	0	0	0.0180115	0	0	0	0	0	0	0	0	0	0	0	0	0	0	0	0	0
s126575_scaffold165201_1_4166_2	0.0198391	0	0.0516571	0.00861366	0.186729	0.345651	0.204264	0.0212769	0	0	0.437979	0.0883528	0	0.0272966	0	0	0	0	0	0	0	0	0.00688604	0	0	0	0	0	0	0	0	0	0	0.0241045	0	0	0	0.0343924	0	0	0	0	0	0	0	0	0	0	0
s126610_scaffold3086_2_12788_14	0	0	0	0	0	0	0	0	0	0	0	0	0	0	0.0542211	0	0	0	0	0.0484332	0.0541841	0	0.039739	0	0	0	0	0.205654	0.130293	0	0.0653987	0.128998	0.195782	0	0	0.0638918	0	0.132318	0.13317	0	0.206727	0.105082	0.117646	0.23583	0.297249	0.189734	0.0717352	0.357094	0
s127575_scaffold101438_1_102567_6	0	0	0	0	0	0	0	0	0	0	0	0	0	0	0	0	0	0	0	0	0	0	0	0	0	0	0	0	0	0	0	0	0	0	0	0	0	0	0	0	0	0	0	0	0	0	0	0	0
s127575_scaffold113122_1_23681_16	0	0	0	0	0	0	0	0	0	0	0	0	0	0	0	0	0	0	0	0	0	0	0	0	0	0	0	0	0	0	0	0	0.0113524	0	0	0	0	0.0345261	0	0	0	0.0182796	0	0	0	0	0	0	0
s127575_scaffold113179_1_35849_12	0	0	0	0	0	0.0143604	0	0.0424306	0	0	0.0297757	0	0	0	0	0	0	0	0	0	0	0	0	0.0310373	0.0111031	0	0	0	0	0	0	0	0.0338272	0	0.0111633	0	0.0110662	0	0	0	0	0	0	0	0	0	0	0	0
s127063_scaffold946_1_32581_2	0	0.0630444	0	0	0.106924	0.272147	0.526342	0	0	0	0.376191	0.417386	0.629147	0.802364	6.9241	13.2217	13.0229	9.87628	12.4247	4.28191	16.3818	9.32182	10.1494	10.0973	15.4306	9.29101	12.2754	10.7743	9.88361	11.349	10.6357	17.0364	7.26542	15.2588	10.4369	17.0852	11.9539	11.7702	12.3547	13.2253	20.8713	25.978	42.8878	22.4673	19.1958	23.3318	48.8569	16.5646	16.5714
s127063_scaffold946_1_32581_3	0.127555	0.171606	0	0	0.618474	0.462989	2.04955	0.227999	0.09067	0	0.938656	0.662738	1.69307	5.36257	46.7962	71.4419	69.2838	74.3217	78.5726	40.4519	113.51	48.2361	43.5061	50.967	60.4019	50.3122	66.9738	30.6513	45.5804	67.9427	58.4346	59.4514	41.7825	62.6374	42.2297	78.3718	43.4322	54.5194	55.3897	60.1021	137.365	68.4681	120.716	68.6128	52.9131	91.6701	97.6632	67.9204	37.6849
s127063_scaffold2807_2_352261_9	0	0	0	0	0	0	0	0	0	0	0	0.0139811	0	0	0	0.0365682	0	0	0	0	0	0	0	0	0	0	0	0	0	0	0	0	0	0	0	0	0	0	0	0	0	0	0	0	0	0	0	0	0
s127063_scaffold121980_1_4957_3	0	0.0196191	0	0	0	0	0	0	0	0	0	0	0	0	0	0	0	0	0	0	0	0	0	0	0	0	0	0	0	0	0	0	0	0	0	0	0	0	0	0	0	0	0	0	0	0	0	0	0
s127063_scaffold127562_1_17485_6	0	0	0	0	0.0166214	0.0141018	0	0	0	0	0.019493	0.036046	0	0.00890912	0	0.018856	0	0	0.00898339	0	0	0	0	0.0152391	0	0	0	0	0	0	0	0	0	0	0	0	0	0	0	0	0	0	0.00998042	0	0	0	0	0	0
s127063_scaffold128913_1_137388_20	0	0	0	0	0	0	0	0	0	0	0	0	0.00904533	0	0.0187186	0	0	0	0	0	0.0561174	0	0	0	0	0	0	0	0	0	0	0	0	0	0	0	0	0	0	0	0	0	0	0	0	0	0	0	0
s127063_scaffold130861_1_6526_5	0	0	0	0	0.07526	0	0	0	0	0	0	0	0	0	0	0	0	0	0	0	0	0	0	0	0.0493684	0.110841	0	0	0	0	0	0	0	0	0	0	0	0	0	0	0	0	0	0	0	0	0	0	0
s127152_scaffold151587_1_89163_22	0	0	0.00999284	0	0.0492572	0.0835808	0.0179609	0.0205796	0	0.0122538	0.0192557	0.00712145	0.0175656	0.114409	0.00908762	0.037253	0.00799911	0.0177378	0.0177481	0.0487053	0.0272443	0.00827422	0	0.0903219	0.0538523	0.048363	0.03307	0.057447	0.0109188	0.01103	0	0.0216205	0.0765651	0.0349719	0.119117	0.0535423	0.0429385	0.0221769	0.100438	0.0648142	0.00866203	0.00880604	0	0	0	0	0.012023	0	0
s127152_scaffold153235_1_6868_3	0	0	0	0	0	0	0	0	0	0	0	0	0	0	0	0.0663104	0	0	0.0315916	0.0288985	0	0	0.0474219	0.214364	0.115028	0	0	0	0.0388708	0	0.117064	0	0	0	0	0	0	0	0	0	0	0	0.0350978	0	0	0	0	0	0
s127530_scaffold67040_1_2296_3	0	0.0211437	0	0	0	0	0	0.044947	0	0	0	0	0	0	0.416804	0.406812	0.314468	0.561733	0.251957	0.265937	0.119006	0.27107	0.101826	0.263023	0.164662	0.0528136	0.312982	0.200747	0.310012	0.2409	0.38303	0.566643	0.382222	0.712882	0.283808	0.116939	0.398564	0.581224	0.243736	0.660601	1.04051	0.384656	0.366051	0.295976	0.45337	0.717677	0.288848	0.392147	0.0606292
s1400-2M_scaffold367401_1_11664_5	0	0	0	0	0	0	0.0269414	0	0	0	0	0	0	0.00880067	0	0	0	0	0	0	0	0	0	0	0	0.0120908	0.0110233	0	0	0	0	0.0108103	0	0	0	0.0107085	0	0	0	0	0	0	0	0	0	0	0	0.00997501	0
s127592_scaffold815407_1_5114_3	0	0	0	0	0	0	0	0	0	0	0	0	0.0534473	0	0	0	0	0	0	0	0	0	0	0	0	0	0	0	0	0	0	0	0	0	0	0	0	0	0	0	0	0	0	0	0	0	0	0	0
s13_scaffold9056_1_30107_16	0	0	1.74128	0	0.0307642	0	0	0	0	0	0	0	0	0	0	0	0	0	0	0	0	0	0	0	0	0	0	0	0	0	0	0	0	0	0	0	0	0	0	0	0	0	0	0	0	0	0	0	0
s13_scaffold18681_2_8055_3	0.0097404	0.0294846	1.66375	0	0.0500064	0	0	0.0417853	0.0519284	0.0995212	0.0488715	0.00722976	0.00891636	0.00893452	0	0.0189098	0.00812077	0.00900379	0.018018	0	0.00921954	0	0.020285	0.0152826	0.0109343	0	0	0	0	0	0	0	0	0	0	0	0	0	0	0.0109667	0	0.00893997	0	0	0	0.0107612	0.0122059	0	0
s13_scaffold114695_1_16782_11	0	0	1.27151	0	0	0	0	0.0858557	0.0213393	0	0	0	0	0	0.0189562	0	0	0	0	0	0	0	0	0	0	0	0	0	0	0	0	0	0	0	0	0	0	0	0	0	0	0	0	0	0	0	0	0	0
s13_scaffold117962_1_7634_7	0	0	1.16426	0	0	0	0	0	0	0	0	0	0	0	0	0	0	0	0	0	0	0	0	0	0	0	0	0	0	0	0	0	0	0	0	0	0	0	0	0	0	0	0	0	0	0	0	0	0
s13_scaffold148167_1_198165_140	0	0	3.9448	0.0679879	0	0.0284191	0.458029	0.650765	0.563505	1.42495	0	0	0.0895894	0.0359088	0	0	0	0	0	0.00828037	0	0	0	0	0	0.0123333	0	0.0351596	0.044551	0.146265	0	0.0110271	0	0	0	0	0	0	0	0.0220381	0.0176715	0.0179653	0	0	0	0.0108126	0	0	0.00943893
s1400-55F_scaffold135521_1_1690_2	0	0	0	0	0	0	0	0	0	0	0.0345052	0	0	0	0.0325691	0.133511	1.49073	0.127141	0.286232	0.0872774	0.130187	0.0889618	0.11935	1.02506	0.1158	0.086664	0.0395065	0.205884	0.0391317	0.0790603	0.0785662	0.193714	0.313601	0.54312	0.465712	0.115134	0.153887	0.556356	1.11988	0.116144	0.155219	0.0315599	0.0353334	0.12142	0.0892743	0	0	0.0714987	0
s1400-55F_C5240180_1_8881_3	0	0	0	0	0	0	0	0	0.0102782	0	0	0	0	0	0	0	0	0	0.00891578	0	0	0	0.0066917	0	0.0108211	0	0	0	0	0	0	0	0	0.0117121	0	0	0	0	0	0	0	0	0	0	0	0	0	0	0
s14_scaffold329673_1_3314_1	0.68545	0.328231	5.19098	0.867597	0	0	0.402349	0.224276	0.867122	0	2.42491	0.353553	0	0	0.0110041	3.40574	0.019372	0.0214784	0	0.068806	0.0769758	0.0400765	1.25007	0.0729129	0	0	0.026696	0	0	0	0	0.01309	0	0.0141156	0	0	0	0	0.0405397	0	0.0104887	0	0.011938	0	0	0.038506	0	0	0
s14_scaffold342070_1_2429_3	0.0288645	0.0291247	0.150315	1.32842	0	0	0	0	0	0.221189	0	0.599887	0.607719	2.93888	0	0	0	0	0	0	0	0	0	0	0	0	0	0	0	0	0	0	0	0	0	0	0	0	0	0	0	0	0	0	0	0	0	0	0
s150761_scaffold92269_1_3073_2	0	0	0	0	0	0.148774	0	0	0	0	0	0	0	0	3.39695	5.37114	5.8947	6.06207	7.01333	5.20173	2.42474	3.53475	3.84117	3.05469	4.48611	1.93694	2.70777	1.59519	1.8658	2.5916	2.69246	1.96271	3.27086	6.22499	4.16347	4.11719	3.89796	5.92122	5.72096	3.92256	2.12774	3.76194	4.8435	2.95495	3.36981	6.67926	2.31131	1.9176	55.7376
s150761_C1477993_1_2433_3	2.0593	0.801106	11.3959	0.710971	0.169836	0.0720455	0.812807	0.478963	1.93118	0	4.18273	0.515641	0	0	0.940007	8.67013	1.92374	2.82095	1.6752	3.84147	0.610588	10.9338	91.9731	2.80282	0	0.0937986	0.142529	0	0.367061	0.855689	0.198413	0.0279548	0	0.150726	0	0.138458	0.111037	0	0.0865763	0.0838033	0	0.136632	0.101979	0.0730087	0.0644159	1.37055	0	0	0
s150947_scaffold4671_3_115398_27	0	0	0.0101256	0	0.0332743	0	0.0181995	0	0	0.0124165	0	0	0.00889944	0	0	0	0.00810536	0.0089867	0.0179838	0	0	0	0.00674884	0.0152536	1.05861	0	0.0670186	0.023284	0.0110638	0	0.0444264	0.065723	0.0110832	0.0118121	0.877813	0	0.108772	0.0112357	0.497554	0.186079	0.00877709	0	0.00998989	0	0	0	0	0.0101075	0
s150947_scaffold7003_1_8360_1	0	0	0	0	0	0	0	0	0	0	0	0	0	0	0.100576	0.0515366	0.110661	0.0245388	0.31919	0.02246	0.0502536	0	0.0552846	0.291557	0.1192	0.434892	0.0304998	0.127157	0.0906314	0.0305181	0.121309	0.0299102	0.423687	0.193523	0.329578	0.237029	0.237608	0.0920397	0.12351	0.508103	0.0479329	0.0487298	0	0	0	0	0.0665316	0.0275993	0
s150971_scaffold98698_1_34118_4	0	0	0	0	0	0.014142	0	0	0	0	0	0.00722976	0	0	0.00922583	0.0189098	0.0162415	0	0.0900901	0	0.00921954	0.0168001	0.0270467	0.076413	0.0109343	0.0122747	0.011191	0	0.0221696	0	0	0.0109747	0.0222085	0	0.0329806	0.0108713	0	0.0112571	0.0113295	0.0219333	0	0	0	0	0	0	0	0	0
s150971_scaffold102951_1_3632_6	0	0	0	0	0	0	0	0	0	0	0	0	0	0	3.31815	0.340053	7.4843	0.161914	6.0348	1.37083	0.29014	1.0574	2.52309	1.0306	0	0.110367	0	0	0	0	0.0500272	0	0	0	0	0	0	0	0	0	0	0.120575	0.179989	0.206171	0.0378971	0.0483794	0.548744	0	0
s150971_C1793078_1_5478_2	0	0.0255923	0	0.0220245	0	0	0	0	0	0	0	0	0	0	0	0	0	0	0	0	0	0.0218734	0	0	0	0	0	0	0	0	0	0	0	0	0	0	0	0	0	0	0	0	0	0	0	0	0	0	0
s150971_C1794256_1_6482_4	0	0.0221873	0	0	0	0	0.0205818	0	0	0	0.154459	0.065285	0	0	0	0	0	0	0	0	0	0	0	0.0345006	0	0	0	0	0	0	0	0	0	0	0	0	0	0	0	0	0	0	0	0	0	0	0	0	0
s151070_scaffold80860_1_16603_16	0	0.00984693	0	0	0	0	0	0	0	0	0	0.0217306	0	0	0	0	0.00813624	0	0	0	0.0092371	0	0	0.0153117	0	0.0245961	0	0	0	0	0.0111489	0	0	0	0	0	0	0.0112785	0	0	0	0	0	0	0	0.0107817	0	0	0
s151691_scaffold62609_1_1347_2	0	0	0	0	0	0	0.0944938	0	0	0	0	0	0	0	0.0956214	1.46994	0.42084	0.4666	0.326809	0.555193	0.0477781	4.35314	36.6176	0.791985	0	0	0.115989	0	0.0574445	0	0	0	0	0.12266	0	0	0.0564758	0	0.0587127	0.0568322	0	0	0	0	0	0.390371	0	0	0
s151691_scaffold62630_1_14946_2	0.0774813	0.0977247	0.0100873	0	0.0331485	0.0281236	0	0.332387	0.103268	0.0865872	1.05936	0.0575101	0.0531947	0.0266516	0	0	0	0.00895273	0.0806212	0	0.00916725	0.0167049	0.02017	0.0911756	0.0108723	0.0244101	0	0.046392	0.011022	0	0.0331938	0.0218249	0.0220825	0	0.0218624	0.0216193	0.0108361	0	0.0563264	0.0545223	0	0	0	0	0	0	0	0	0
s151691_scaffold65151_1_5658_4	0.0097127	0.0196005	0.020232	0.00843404	0.0166214	0	0.0272733	0.229166	0.0310685	0	1.02338	0.129766	0	0.0178182	0.0091996	0	0	0	0.00898339	0	0	0	0.00674244	0	0.0109032	0.0122397	0	0	0	0.0223317	0	0	0	0	0.0219245	0	0	0	0	0	0	0	0	0	0	0	0	0	0.0187347
s151714_scaffold112122_1_5334_5	0	0	0	0	0	0	0	0	0	0	0	0	0	0	0	0	0.101703	0	0	0	0	0.946808	4.6575	0	0	0	0	0	0	0	0	0	0	0	0	0	0	0	0	0	0	0	0	0	0	0	0	0	0
s151087_scaffold308687_1_154057_48	0	0	0.0926241	0.00858044	0.0338198	0.0573863	0.0277467	0.487482	0.221254	0.0126201	0.813085	0.0953464	0	0	0	0	0.00823824	0	0	0.0167204	0.0093529	0.0255647	0	0	0	0	0	0	0	0	0	0	0	0.0360173	0	0	0	0	0	0	0	0	0.11169	0	0	0	0	0	0
s151087_scaffold311126_1_21630_9	0	0	0.163718	0	0.0168126	0	0	0	0	0	0.147879	0.0218764	0	0	0	0	0	0	0	0	0	0	0	0	0	0	0	0	0	0	0	0	0	0	0	0	0	0	0	0	0	0	0.0504763	0	0	0	0	0	0
s151087_scaffold311181_1_11907_5	0	0.00988459	0	0	0	0	0	0	0	0	0	0	0	0	0.00927875	0.0190183	0.00816735	0.0271663	0.0724855	0	0.0278173	0	0.0204014	0.0461108	0	0	0	0	0	0	0	0	0.0111679	0	0	0	0	0	0	0.0110296	0.00884422	0.0269737	0.0100663	0.0172959	0	0	0	0	0
s151087_C6774257_1_731_1	0	0	0	0	0	0	0	0	0	0	0	0	0	0	0	0	0	0	0	0	0	0	0	0	0	0	0	0	0	0	0	0	0	0	0	0	0	0	0	0	0	0	0	0	0	0	0	0	0
s151103_scaffold84609_1_76202_14	0	0	0	0	0	0	0	0	0	0	0	0	0	0	0	0.0571642	0	0.0272183	0	0	0.0278706	0	0	0	0	0	0	0	0	0	0	0	0	0	0	0	0	0	0	0	0	0	0	0	0	0	0	0	0
s151103_C2875366_1_978_1	0	0	0	0	0	0	0	0	0	0	0	0	0	0	14.5747	0.401881	12.5701	0.0956766	12.9238	1.78061	0.0653128	6.75411	13.8673	3.13967	0	0	0	0	0	0	0.0394153	0	0	0	0	0	0	0	0	0	0	0	0	0.0406095	0	0	0	0	0
s151246_scaffold75530_1_946_1	0	0	0	0	0.160142	0.0679333	0.0875901	0	0	0	0	0.104188	0	0	2.88065	7.35773	3.86193	3.71959	5.40952	1.821	3.14441	10.007	1.52659	4.62498	3.83428	3.53779	5.5908	3.08168	5.27152	3.87287	5.29192	5.64088	2.88041	2.67191	2.79888	1.67111	2.51279	4.43416	2.77558	2.8974	2.36557	4.33739	4.27905	3.55222	5.83096	10.3386	2.69711	7.05356	0.857391
s151246_scaffold104030_1_1585_3	0	0	0	0	0	0	0	0	0	0	0	0.0495486	0	0	0	0.129597	0.0278275	0.0925601	0.0926138	0.197677	0.126371	0	0.115851	0.57606	0.26228	0	0	0	0.075969	0.191856	0.0381315	0	0.494663	0.243322	0.22603	0.0372529	0.410783	0	0.465877	0.225477	0	0	0	0	0	0	0.0836521	0	0
s151250_scaffold52503_1_34825_3	0	0.01996	0.020603	0	0.0169262	0.0143604	0	0	0.0105461	0.0126323	0	0	0	0	0	0	0.00824619	0	0	0	0.0187239	0.0085298	0	0.0155186	0	0.0124642	0	0	0	0	0	0	0	0	0.0223266	0	0	0	0.0115045	0	0	0	0	0	0	0	0	0	0.00953915
s151487_scaffold6401_2_10718_4	0	0	0	0	0	0	0	0	0	0	0	0	0	0	11.6527	2.33314	16.0841	0.935505	17.6971	2.86309	1.40695	6.65493	21.735	4.56516	0.106508	0.159419	0.0363362	0.075745	0.0359915	0.109074	0.216784	0.0356338	0.288436	0.0768517	0.21417	0.176491	0.070769	0.146203	0.18393	0.213647	0	0.464437	0.097494	0.48393	0.0547402	0.209644	0.713367	0.230164	0.0610034
s151760_scaffold165278_1_852_2	0	0	0	0	0	0	0	0	0	0	0	0	0	0	0.523055	0	0.665028	0	0.397259	0.519135	0.0580776	0.105831	0.212972	0	0	0	0	0	0	0	0	0	0	0	0	0	0	0	0	0	0	0	0	0	0	0	0	0	0.118354
s3005M_scaffold7603_1_1050_1	0	0	0	0	0	0	0.17127	0	0	0	0	0	0	0	13.4029	6.92707	12.4078	1.80419	26.2041	5.13464	2.02062	18.0156	73.3345	3.58868	0.239643	0.0768627	0.070077	0	0.0347061	0.0350595	0	0	0.347668	0.296428	0.103261	0.170188	0.204725	0.105736	0.603028	0.103008	0	0.307897	0.125349	0.394855	0.0527852	1.34771	1.37578	0.60242	0.0882371
s18_scaffold184204_1_4304_1	0.819366	0.126445	0.0301195	0	4.48699	3.19101	0.108272	0.599617	0.68864	0.0246228	0	0	0	0	0.0456518	0.168427	0.0321469	0.115838	0.0178316	0.0244672	0	0.0166263	0.0066917	0.120996	0.519414	1.50631	0.055376	0.611803	0.570446	0	0.0660754	0.173778	0.747274	0.0468485	0.631026	0.215177	0.226488	0.0111406	0.0672738	0.0868254	0.15665	0.168102	0.0792425	0.0283655	0.191874	0.0106498	0.120796	0.0701535	0.0743748
s18_scaffold194453_1_24279_2	0	0	0	0	1.82526	3.15246	0	0	0	0	0	0.014137	0	0	0	0	0.0158793	0	0.0176161	0	0.0360556	0.0492762	0.0528868	0.268951	0.235188	0	0.656483	0	0	0.0875836	0.0652771	0.171678	0	0	0.0429933	0.0212577	0	0	0.0221537	0.0214441	0.309515	0.0174811	0.117428	0	0	0	0	0	0
s19_scaffold13665_1_86813_27	0.0436038	0	0	0	0.895433	2.97548	0.734639	0	0	0	0	0	0	0.0399963	0	0	0	0	0.0403297	0	0	0	0	0	0	0	0	0	0	0	0	0	0	0	0	0	0	0	0	0	0	0	0	0	0	0	0	0	0
s19_scaffold13665_1_86813_29	0.907582	0.0590816	0	0.0254226	1.20244	3.01799	0.383645	0.0627973	0	0	0.0587575	0	0	0.0268546	0	0	0	0	0	0	0	0	0	0	0	0	0	0	0	0	0	0	0	0	0	0	0	0	0	0	0	0	0	0	0	0	0	0	0
s22_scaffold194_2_132618_25	0	0.00983756	0	0	0	0	0.0273771	6.33649	1.92318	0	0	0	0	0	0	0	0.0081285	0	0.0180352	0	0	0	0	0	0.0109447	0.0122863	0.0112016	0	0.0110954	0	0.0445532	0	0.0444592	0.0118458	0.022008	0	0	0	0	0	0	0	0	0	0	0.0107714	0	0	0
s22_scaffold194_2_132618_34	0	0.00989404	0	0	0	0.0142367	0.321234	4.94266	1.75648	0.0125235	0	0	0	0	0.00928763	0	0.00817517	0	0.0362774	0.0414811	0	0	0.00680697	0	0.022015	0.0494275	0.0225319	0	0	0.0225454	0.212843	0.0441927	0.122965	0.0357416	0.0442687	0.0218883	0.0548545	0.022665	0.0342163	0.0331204	0.00885268	0	0	0	0	0.0216665	0.0122877	0	0
s22_scaffold90683_2_28516_7	0	0	0	0	0.0168288	0	0.211704	5.61078	1.93979	0	0	0.00729914	0	0	0	0	0	0	0	0	0	0	0	0.0154293	0	0	0	0	0	0	0.0337035	0.01108	0.0896864	0	0	0.0548783	0.0110025	0	0.0114383	0.0332157	0	0.00902576	0	0	0	0.0108645	0	0	0
s23_scaffold4487_1_11942_9	0	0	0	0	0	0	0.0267908	0.675334	2.53306	0	0	0.021245	0	0	0	0	0	0	0	0	0	0	0	0	0	0	0	0	0	0	0	0	0	0	0	0	0	0	0	0	0	0	0	0	0	0	0	0	0
s23_scaffold113248_1_4728_2	0.120552	0.0405462	0	0.0348938	0.137534	0	0	0.0861924	1.0283	0	0.161295	0	0	0	0	0.0780123	0	0	0.0371666	0	0	0	0	0.0630482	0	0	0	0	0	0	0	0	0	0.0488235	0	0	0.0899183	0	0	0	0	0	0	0	0	0	0	0	0
s2_scaffold68828_1_1168_1	0.0878305	0	0.0304924	0.0762678	0.350711	0.510082	0.76729	0.0627973	0.0624328	0	0	0	0.0536	0	0	0	0	0	0	0	0	0	0	0	0	0	0	0	0	0	0	0	0	0	0	0	0	0	0	0	0	0	0	0	0	0	0	0	0
s2_scaffold186081_1_12013_3	0	0	0	0	0.027314	0.046347	1.26985	0.0342353	0.0850914	0	0	0.0118469	0	0	0	0	0.0133069	0	0	0.013504	0	0	0	0	0.0179172	0	0	0	0.0181639	0	0	0	0.0181957	0.038785	0	0	0	0	0	0	0.0144097	0	0	0	0	0	0	0	0
s2_scaffold235685_1_154823_117	0	0	1.09802	0	0	0	2.18567	0.211337	0.430726	2.74324	0	0	0.180385	0	0.0186646	0	0	0.00910768	0	0	0	0	0	0	0.0221209	0.297991	0.0226403	0	0.0336382	0.0906153	0.0112561	0	0.101091	0.383076	0	0.0549838	0.0771655	0.011387	0.0573013	0.055466	0.0177905	0.00904312	0	0	0	0.0108854	0.0246935	0	0
s3480-25M_C5680021_1_516_2	0	0	0	0	0	0	0.079926	0	0	0	0	0	0	0	0.0808798	0	0.35596	0.0789332	0.157958	0.0722463	0.0808246	0.441844	3.20098	0.267955	0.0958571	0	0.0981078	0	0	0	0.097553	0	0.0973471	0	0.0963766	0	0	0	0	0	0	0	0	0	0	0	0.107005	0	0
s3480-28F_scaffold34195_1_1934_2	0.0606325	0	0	0	0	0	0	0	0	0	0.365061	0	0	0	0.746583	1.29482	1.31432	0.952803	0.616877	2.71885	0.286951	1.35952	1.97825	0.856187	0.136128	0	0	0.145215	0	0.0697041	0.138537	0.136631	0.207367	0	0.136866	0	0.135676	0	0	0.0682658	0.0547399	0.61215	1.30838	0.214101	0.209892	0.334934	0.835779	0.252149	0.35086
s35_scaffold206136_1_5212_6	0	0	0.0912167	0.633755	0	0	0	0	0	1.41683	0.23436	5.26549	0	0	0	0	0	0	0	0	0	0	0	0	0	0	0	0	0	0	0	0	0	0	0	0	0	0	0	0	0	0	0	0	0	0.0645058	0	0	0
s3800-12F_scaffold277321_1_319735_51	0.00984332	0	0	0	0	0	0.11056	0	0	0	0	0.00730615	0	0	0	0	0.00820658	0	0	0	0	0	0	0	0.0220996	0.0248087	0.0565463	0	0.0224039	0.011316	0.112453	0.0554532	0.235653	0	0.0111097	0.0439448	0.0660783	0	0.0228985	0	0.0088867	0.00903443	0	0	0	0.0108749	0	0	0
s3800-18M_scaffold33104_1_71124_28	0	0	0	0	0	0	0.017502	0	0	0	0	0	0	0	0	0	0	0	0	0	0	0	0.0129804	0	0	0	0	0	0	0	0	0	0	0	0	0	0	0	0	0	0	0	0.0192141	0	0	0	0	0	0
s3800-18M_C5619347_1_1608_1	0	0	0	0	0.307642	0.130503	0.252398	0	0	0	0.0901978	0	0.164562	0	44.3562	16.7521	18.9596	18.8609	7.73162	13.4606	12.9319	3.72079	13.5402	8.88482	3.22887	1.69907	4.64721	2.5833	7.87645	1.86	7.08543	6.0765	2.35682	2.94868	4.46376	0.702249	2.61473	2.07762	2.5092	4.14925	13.0651	36.1344	17.0871	44.1709	57.6415	23.1381	34.129	54.5749	15.8641
C4974_230331_2	0	0	0	0	0	0	0	0	0	0	0	0	0	0	0.350037	0	5.54598	0	2.11301	0.170549	0.0635997	0.405627	1.42266	0.737974	0.0377143	0	0	0	0	0	0	0	0	0	0	0	0	0	0	0	0	0.0308356	0.0345225	0.197722	0	0	1.26301	0	0
C4975_417327_1	0	0	0	0	0	0	0	0	0	0	0	0	0	0	0.125233	0	0.137791	0.427767	0.458588	0	0.0312869	0	0	0	0	0	0.0379772	0	0.0376169	0	0	0	0	0	0	0	0	0	0	0	0.0298421	0	0	0	0.0572124	0	0.0828426	0.0343655	0
s4_C2294682_1_1113_2	0	0	0	0	0	0	0.286302	0	0	0	1.53471	0	0	0	1.30373	0.296912	2.04013	0.424119	0.424365	5.30525	0.579042	1.71462	1.59253	0.719879	0	0.385461	0.351431	0.366289	0	1.75821	0.698887	0	0	0	0.172615	0	0.342226	0	0.177891	0	0.276151	0.561483	0.942927	0	0.132357	0.168967	0.574952	0.477014	0
s3800-48F_scaffold244250_1_7976_2	0	0	0	0	0	0	0.116746	0.349854	0.306903	0.183807	0.115534	0.0997003	0	0	0.0454381	0	0.00799911	0	0	0	0	0	0	0	0.0107705	0.0241815	0	0.0344682	0.0109188	0.0220599	0.032883	0.0648615	0.0109379	0.0582864	0.0108288	0.0749592	0.0966117	0.077619	0.100438	0	0	0.0176121	0	0	0	0	0	0	0
s3800-53F_scaffold293344_1_856_1	0	0	0	0	0.591918	0.627738	0.121407	0	0	0	0	0	0.0395781	0	3.72661	10.4082	4.21745	6.91415	4.47881	4.86519	2.16896	3.65406	2.70125	28.0166	22.3747	27.6784	19.0255	40.3328	22.4368	17.1481	18.6709	14.0298	19.2723	13.0804	17.909	16.6	19.9784	8.44461	16.1933	21.5648	7.02611	5.91275	8.26354	5.72517	6.13645	6.06641	2.11301	9.39469	1.29266
s3800-8M_scaffold29492_2_2133_1	0.0188709	0	0	0	0	0	0	0	0	0	0	0	0	0	0	0	0.0157331	0	0.0174539	0.0478981	0	0	0	0.207258	0.254207	0	0	0.0677939	0.171805	0.130166	0	0.552816	0	0	0.0425974	0.0210619	0	0	0	0	0	0	0.0193911	0	0	0	0	0.0196194	0
s4_scaffold15891_1_67960_25	0	0.00995118	0	0	0	0	0	0.0423081	0	0.0251916	2.87001	0.307449	0	0	0.0467063	0	0.0164448	0.00911644	0	0	0	0	0	0	0.0110711	0.0497129	0.0339931	0.0118101	0	0.10204	0.247873	0.0555599	0	0.0119827	0	0.0110073	0.0110342	0.205163	0	0	0.0089038	0.0271555	0	0.00580415	0	0.0217917	0	0	0
s4_scaffold46946_1_11577_7	0.779655	0.33715	5.51018	0.290149	0	0	0.312754	0	0.890685	0	2.57064	0.413354	0	0	0.0527477	2.05418	0.278578	0.257391	0.360556	0.65964	0.0527117	0.624344	6.95864	0.174753	0	0	0	0	0	0.256087	0	0	0	0	0	0	0	0	0	0	0	0	0.0572247	0	0	0	0	0	0
s5_scaffold258823_1_4077_1	0	0.176238	0.0303192	0.480285	0.049817	0	0	0	0	0.446149	0.0876354	1.12357	0.559603	0.774359	0	0	0	0	0.0269246	0	0	0	0	0	0	0	0	0	0	0	0	0	0	0	0	0	0	0	0	0	0	0	0	0	0	0	0	0	0
s602F_scaffold3332_1_1057_1	0	0	0	0	0.435666	0.184812	0.0595722	0	0	0	0	0	0.0582609	0	0.301415	1.60628	0.583687	0.705986	0.117733	0.86157	0.481936	0.658649	0.309273	3.49506	3.50087	1.20307	2.33996	3.35348	2.39019	1.60969	2.1086	1.57763	1.81392	2.70652	2.72967	1.49173	3.56043	3.972	2.59102	3.43958	1.37904	1.28513	2.22359	1.53572	3.02941	0.9141	0.239266	1.58807	0
s8_scaffold259595_1_2793_2	0	0	0	0	0	0	0	0	0	0	0	0	0.169314	0.91616	0	0	0	0	0	0	0	0	0	0	0	0	0	0	0	0	0	0	0	0	0	0	0	0	0	0	0	0	0.019006	0	0	0	0	0	0
F4666_201970_2	0	0	0	0	0	0.143052	0	0	0	0	0.494354	0	0	0	10.7321	1.62588	6.243	3.23323	6.74359	4.75158	4.19666	20.4777	9.19939	1.00483	0.110604	0.0620814	0.113201	0.117987	0.280318	0	0.450245	0.0555065	0.168485	0.119711	0	0.219935	0.110236	0	0.286507	0	0.177905	1.98949	3.2398	6.05951	0.937953	1.03411	6.4203	0.512179	40.8606
F4692_144520_15	0.0294169	0.0197881	0	0.00851475	0	0	0.00917811	0	0	0	0	0.00727819	0.0179522	0.0269831	0.0557258	0.038073	0.00817517	0.0453205	0.0362774	0.00829622	0	0	0.0204209	0.0461549	0.0880601	0.0494275	0.101394	0.176134	0.345931	0	0.0672135	0.0110482	0.0111786	0.0595693	0.132806	0.13133	0.0219418	0.0113325	0.0228109	0.253923	0.026558	0.0449993	0.0806074	0.236604	0.0339442	0.0108333	0	0.0101946	0.018914
F4692_153913_2	0	0	0.0101256	0.0253261	0	0.0141152	0.00909974	0.104265	0.020732	0.0124165	0.00975574	0	0	0	0.193375	0.226487	0.308004	0.170747	0.962135	0.189184	0.0276061	0.176067	0.539907	0.076268	0.0109135	0.0122514	0.0223395	0	0	0	0	0	0	0	0	0.0217014	0.0108772	0	0	0	0	0.008923	0	0	0	0	6.29847	0	0.0187525
F4692_419939_3	0	0	0	0	0	0	0	0	0	0	1.20364	0.0508743	0	0	3.31093	16.1008	43.0581	2.94614	9.85784	2.52258	1.36239	5.85184	21.7443	4.08654	0.384711	0.129561	0.0787487	0.0820782	0.156003	1.49712	0.313214	0.193066	0.85952	0.624581	0.154718	0.267747	0.345088	0.277248	0.398618	0.424435	0.1547	2.35908	8.8038	2.44044	0	0.605794	3.22089	0.0356298	0
F4724_258764_2	0	0	0	0	0	0	0	0	0	0	0	0	0	0	0.853238	0.437212	0.469398	0	0.52074	0	0	0.291325	0.234504	0	0	0	0	0	0	0	0	0	0	0	0	0	0	0	0	0	0	0	0	0	0	0	0	0	0
F4724_419010_18	0	0	0	0	0	0	0.0351968	0	0	0	0	0	0	0	0	0	0	0	0	0	0	0	0	0	0	0	0	0	0	0	0	0	0	0	0	0	0	0	0	0	0.101846	0	0	0.0331955	0.081357	0	0.0235607	0	0.0181331
F4726_400679_32	0	0	0	0.00856392	0	0	0	0	0	0.0125958	0	0	0	0.00904631	0	0	0.00822238	0.0182329	0.0638521	0.00834413	0.00933489	0	0.0342314	0.0154738	0.0221422	0	0	0	0.0112235	0	0.0112669	0	0	0	0	0	0	0	0	0	0	0.00905183	0	0	0	0	0	0	0.0095116
F4791_16981_22	0	0	0.0196544	0	0.0322939	0.0273985	0.141306	0	0	0	0	0	0	0	0	0.109907	0.141598	0.13955	0.0349078	0.0638641	0.0535854	0	0.484699	0.0888248	0	0	0.0216813	0	0.0644267	0	0	0	0	0	0	0.0210619	0	0	0	0.0212466	0	0.0519605	0.213302	0.0333178	0.130651	0	0	0.0196194	0
F4840_207834_6	0	0	0	0	0	0	0	0	0	0	0	0	0	0	1.32109	0.0361037	0.0310093	0.0343811	0.0172005	0.0472026	0.0352049	0	0	0	0	0	0	0	0	0.0213793	0	0	0	0	0	0	0	0.0214926	0	0	0.268633	0.0853434	0.267533	0.0109447	0.981748	0	0.885559	0.0193345	0.161421
F4842_168683_42	0	0	0.0245342	0	0	0	0	0	0	0	0	0	0	0	0	0	0.0196392	0.0435494	0	0.03986	0	0	0.0163524	0	0	0	0	0	0	0	0	0	0	0	0	0	0	0	0	0	0	0	0.0242054	0	0	0	0	0	0
F4850_253271_1	0	0	0	0	0	0	0	0	0	0	0	0	0	0	22.1477	6.88033	58.9984	0.854615	19.3825	5.0844	2.29712	7.44158	15.6439	10.8794	0	0	0	0	0	0	0.176035	0.0434036	0	0.0468044	0	0	0	0.0445204	0	0	0	0.636418	0.19792	0.294724	0.0666761	0.255356	0.531002	0.400501	0.0743049
F4873_182465_2	0	0	0	0	0	0	0	0	0	0	0	0	0	0	0	0.0366356	0	0	0	0	0	0	0	0.0296083	0.0211839	0	0.0867251	0	0	0	0	0	0	0	0	0	0	0	0	0.0212466	0	0.103921	0.155129	0	0.0163313	0	0	0.0196194	0
C4978_286159_1	0	0	0	0	0	0	0	0	0	0	0	0	0	0	0	0	0	0	0.105305	0	0	0	0.0395182	0.178637	0.0639047	0	0	0.0681705	0	0	0.130071	0	0	0	0	0.0635368	0	0	0	0	0	0	0	0	0	0	0	0	0
C4979_143837_4	0	0	0	0	0	0	0	0	0	0	0	0	0	0	8.66971	0.507713	13.439	0.527442	7.76229	1.04598	0.427564	9.16492	4.86872	1.49209	0.0266887	0.0299604	0	0.142351	0.0541125	0.109327	0.162966	0	0.135518	0.635498	0.0268334	0.238816	0.452199	0.192337	0.304189	0	0.214642	2.96765	6.98699	22.4011	1.33739	1.89117	3.84324	0.642659	1.21526
C4979_157316_34	0	0	0	0	0.0164345	0	0	0	0	0	0	0	0.00879101	0.00880892	0	0.0559319	0.0560463	0	0	1.25128	0	0	0	0.0150678	0	0.0121021	0	0.0115002	0	0	0	0	0	0	0	0	0	0.0110988	0	0	0.00867015	0.0440714	0.0592091	0	0	0	0	0.0199687	0
C4979_356319_2	0	0	0	0	0	0	0	0	0	0	0	0	0	0	0	0	0	0	0.078979	0.0361231	0.0404123	0.0368203	0	0.53591	0.191714	0.107608	0.196216	0.153384	0.194354	0.0490833	0	0	0	0.0518749	0	0.142958	0	0.197374	0.148983	0	0	0	0	0	0	0	0	0	0
C4982_66815_1	0	0	0	0	0	0	0	0	0	0	0	0	0	0	0.316486	0	0.0928592	0	0.309048	0.0942342	0.105423	0	0.850501	0	0	0	0.127967	0	0	0	0	0	0	0	0	0	0	0	0	0	0	0	0	0	0	0.123052	0	0	0
F4888_108299_6	0.0489346	0.00987515	0	0.0254955	0	0	0.687043	0	0	0.0374987	0	0	0	0.0359088	0.0370796	0.0760005	0.0652764	0.00904679	0.126728	0.0331215	0.00926357	0	0.0339698	0.337823	0.021973	0	0	0.0351596	0.0891021	0	0.0111809	0.0551354	0.0781008	0.0237822	0.11046	0.0218465	0.109499	0	0.0796855	0.0220381	0.0176715	0.0718613	0.0100567	0.0518382	0.00846983	0.0108126	0.0367926	0.0305253	0.0188779
F4889_302616_3	0	0	0	0	0	0	0	0	0	0	0	0	0	0	0	0	0	0	0	0	0	0	0.0188182	0	0.0304308	0	0	0	0	0	0	0	0	0	0	0	0	0	0	0	0	0	0	0	0	0	0	0	0
F4890_38273_1	0	0	0	0	0	0	0	0	0	0	0	0	0	0	0	0.947292	0.406812	0.67657	1.2411	1.34172	0.346391	0.946808	0.0846819	2.48815	0.684693	0.461176	1.40154	1.02256	0.416473	0.140238	1.53298	0.962112	0.417202	0.148214	0.275362	0.680752	0.409449	0.140981	0.709445	0.686722	0.110132	0	0.501398	0.430751	0.527852	0	0.305729	0.126825	0
F4901_238910_1	0	0	0	0	0	0	0.28545	0	0	0	0	0	0	0	7.13475	3.78917	25.2478	0.930284	12.1007	3.17367	1.21237	7.46926	52.651	2.87095	0.376581	0.153725	0	0.1826	0.208236	0.175297	0.0696807	0	0.486736	0.555803	0.206521	0.476526	0.204725	0.0704907	0.496612	0.240353	0.0275329	0.391869	0.658084	0.412803	0.0263926	0.741241	0.726105	0.0634126	0.0294124
F4905_68245_1	0.805113	0.36926	2.40128	0	0	0	0.325413	0.392483	0.916982	0	0.807915	0.0814897	0	0	0.207977	2.62873	1.08314	1.75908	0.812355	2.02806	0.38103	5.0023	44.1658	1.57902	0	0	0.0840924	0	0.0832945	0.252428	0.0627126	0	0	0.0222321	0	0.102113	0.0409449	0	0.0425667	0.0206017	0.0165197	0.0503831	0.0564072	0.0323063	0	0.869274	0.0229296	0	0
F4936_1065_2	0	0	0	0	0	0	0	0	0	0	0	0	0.0723394	0	0.424151	1.78987	2.78912	1.26618	1.29128	1.20349	0.947456	0.545205	0.365721	5.24889	6.4759	1.42739	3.48043	3.37523	2.09842	3.99732	2.19682	1.66206	5.76575	6.65706	4.16228	4.70401	5.71756	6.21043	7.59854	4.83424	0.832357	0.507717	4.52031	1.08518	1.04865	0.378329	1.32037	0.739433	0.0508101
F4930_91900_1	0	0	0	0	0	0	0	0	0	0	0	0	0	0	0.242639	0.0552587	17.8455	0	1.05305	0.313067	0.0269415	0.196375	0.0790364	0.223296	0	0	0	0	0	0	0	0	0	0	0.0321255	0	0	0	0	0	0	0.574741	2.33986	0.217769	0	0	0.21401	0	0
F4930_138351_2	0	0	0	0	0	0	0	0.0968241	0	0	0	0	0	0.0828116	0	0	0	0	0	0	0	0	0.031336	0.0708251	0	0	0	0	0	0	0	0	0	0	0	0	0	0	0	0	0	0	0	0	0	0	0	0	0
F4930_175409_58	0	0.00995118	0	0	0	0.014319	0	0	0	0	0	0	0.00902792	0	0.0373651	0.0191464	0.00822238	0	0.100339	0	0.0186698	0.0170103	0.0205388	0	0	0	0	0	0	0	0	0	0	0	0	0	0	0	0	0	0	0	0.0101341	0	0	0	0.123586	0	0
F4930_249423_95	0	0	0	0	0	0	0	0	0	0	0	0	0	0	0	0	0	0	0	0	0	0	0	0	0	0	0	0	0	0	0	0	0	0	0	0	0	0	0	0	0	0	0	0	0	0	0	0	0
F4930_253514_13	0.029249	0.00983756	0.0406179	0	0	0	0	0	0	0.012452	0	0	0.00892484	0	0.0277038	0.0757112	0.032514	0.00901235	0.0811582	0.00824886	0.0184566	0.0840806	0.10829	0.137674	0	0.0122863	0	0.046701	0.0110954	0	0.0111383	0	0.0111148	0.0236917	0	0	0	0	0	0	0.00880214	0.00894847	0.0100184	0	0	0.0323143	0.183263	0	0
F4936_43965_7	0	0.0196191	0.0202511	0	0	0	0	0.041706	0	0.0248331	0.0195115	0	0.0177989	0	0.0736666	0.0377479	0.113475	0.0449335	0.287741	0.10693	0.0184041	0.184451	0.101233	0.0457608	0	0	0	0.023284	0	0	0	0	0	0	0	0	0	0	0	0	0	0	0.0499495	0	0	0	0.40203	0	0
F4936_124881_8	0	0	0	0	0	0	0	0	0	0	0	0.00738418	0	0	0.103652	0	0.0663538	0	0.202432	0.0420852	0	0.180169	0.0483427	0	0	0.0250737	0	0	0	0	0	0	0	0	0	0	0	0	0	0	0	0.00913092	0	0	0	0	0.274265	0	0
F4936_128895_13	0	0.0195265	0	0.00840219	0	0	0	0	0	0	0.00970968	0.0215459	0	0	0.0549891	0	0.0242013	0	0.116343	0.0818654	0	0	0.0470188	0.0303632	0	0.0121935	0	0	0	0	0	0	0	0	0	0	0	0	0	0	0	0	0	0	0	0	0.0485009	0	0
F4943_184487_2	0	0	0	0	0	0	0	0	0	0	0	0	0	0	0	0	0	0	0.0623518	0	0	0	0	0	0	0	0	0	0	0	0	0	0	0	0	0	0	0	0	0	0	0	0	0	0	0	0	0	0
F4945_254594_5	0	0	0	0	0	0	0	0	0	0	0	0	0	0	2.06921	1.36323	0.498706	2.38002	0.288654	0.83615	1.30468	0.134572	1.51654	0.285637	0	0	0.209164	0.124576	0.29597	0.0298984	0.534808	0.0586058	0.0889466	0	0.0293533	0.029027	0.0581959	0.0601139	0.0605009	0	0	0.405793	0.18707	0.183671	0.51767	0.0287329	0.391084	1.05452	0.401322
C5071_87661_2	0	0	0	0.0568557	0	0	0	0	0	0	0	0	0	0	1.58142	11.5037	1.00988	1.45257	1.78649	1.16333	0.588754	1.83513	15.9765	0.719112	0	0.0412554	0.0376132	0.0392035	0	0	0	0	0	0	0.073899	0.0365388	0	0	0.0761577	0	0	1.68266	4.37321	1.05968	0	0	1.10766	0	0
C5039_151111_1	0	0	0	0	0	0	0	0	0	0	0	0	0	0	0.167338	0	0.147294	0	0.980428	0	0	0.45708	0.245285	0	0.198325	0.222637	0	0.211564	0.603167	0	0.201834	0	0.402816	0	0	0	0	0.20418	0.821978	0.198913	0	0	0	0	0	0	0	0	0
F4960_25545_2	0.2953	0.208573	0.0307561	0	0	0	0	0	0	0	0	0.0219185	0	0.0541736	0	0	0.0246197	0.0818904	0.191188	0	0	0.50933	0.0204994	0.324326	0	0	0	0	0	0	0.0337359	0	0	0	0	0	0	0	0	0	0	0	0.0303439	0.017379	0.025556	0.0652494	0.0740092	0	0
F4960_47589_1	0	0	0	0	0	0	0	0	0	0	0	0	0	0	0	0	0	0	0.0810041	0	0	0	0.911959	0	0	0	0	0	0	0	0	0	0	0	0	0	0	0	0	0	0	0	0	0	0	0	0	0	0
F4962_9112_4	1.01742	0.329977	5.79032	0.410188	0.310914	0.0527567	0.510166	0.3897	1.16231	0	2.22424	0.161824	0	0.0333302	0.240919	3.59769	0.999719	1.41072	0.772986	2.09053	0.550295	4.0424	37.3826	1.36828	0	0	0.083496	0	0.124056	0.334184	0.20756	0	0	0	0	0.0405554	0.0406545	0	0.0422648	0	0	0.066701	0	0.0427696	0.0314465	0.562024	0.0910681	0	0
F4962_19173_1	0.110578	0.0743833	0.998134	0.160034	0	0	0.207003	0	0.157205	0	1.10963	0.0547173	0	0	0.279297	0.500906	0.122922	0.170359	0.0681833	0.155927	0.0348883	0.540384	3.71016	0.115664	0	0	0	0	0	0.0423741	0.0842184	0	0	0	0	0.0822779	0	0	0	0	0	0	0	0.043385	0	0.0814444	0	0	0
F4962_68312_5	1.11714	0.349825	4.17265	0.702467	0	0.05593	0.432682	0.330512	0.492891	0	1.97147	0.228743	0	0	0.364871	2.91666	0.642335	1.03266	0.320666	1.85776	0.364622	3.15603	31.3947	1.08794	0	0.0485449	0	0	0.0876785	0.0885713	0.132027	0	0	0.0936089	0	0.0429949	0.0430999	0	0.134421	0	0	0.0707131	0	0.0226711	0	0.425593	0	0	0
F4962_229661_2	0	0	0	0.0162371	0	0	0	0	0	0	0	0	0	0	0	0	0	0	0	0	0	0.0161257	0	0	0	0	0	0	0	0	0	0	0.0213169	0	0	0	0	0	0	0	0	0	0	0	0	0	0	0.155523	0
F4962_266504_1	0	0	0	0	0.203902	0.0864965	0.278812	0	0	0	0.119565	0	0	0	0.0564278	0.462631	0	0.220279	0.165305	0	0.0563893	0.154131	0.0413563	0.747781	1.33754	0.300301	0.547578	0.784753	0.542383	0.82186	0.13612	0.402745	0.814999	0.940987	0.537916	1.13036	1.59971	0.826217	1.2473	1.20735	0.430281	0.0546793	0.367303	0.140245	0.103115	0.0658184	0.0746547	0.185814	0.0574567
F4972_115426_3	0	0	0	0	0	0	0	0	0	0	0	0	0	0	1.24141	1.00237	3.60927	0.330418	1.39591	0.571249	0.375928	0.23976	0.441134	1.43325	0	0	0	0	0	0	0	0	0	0	0	0	0	0	0	0	0.0717136	0	0	0.163619	0	0	0.746547	0.123876	0
F4972_366972_17	0	0	0	0	0	0	0	0	0	0	0	0	0	0.0172145	0	0	0	0	0	0	0	0	0	0	0	0	0	0	0	0	0	0	0	0	0	0	0	0	0	0	0	0	0	0	0	0	0	0	0
F4973_141019_1	0.330545	0.166763	2.32382	0.143515	0.141416	0	0.0773478	0.17725	0.352443	0	0.995086	0.122673	0	0	0.391354	1.44386	0.206687	0.534709	0.229294	0.769073	0.0782174	1.6391	12.7351	0.518623	0	0.104137	0	0	0	0	0	0	0	0	0	0	0	0	0.192237	0	0	0	0	0	0	0.456483	0	0	0
F4973_449153_1	0	0	0	0	0	0	0	0	0	0	0	0	0	0	0.089042	0	0.0783766	0	0	0	0	0	0.0652594	0	0	0	0	0	0	0	0	0	0	0	0	0	0	0	0	0	0	0	0	0	0	0	0.117804	0	0
F4979_315071_1	0	0	0	0	0	0	0	0	0	0	0	0	0	0	0	0	0	0	0	0	0	0	0	0	0	0	0	0	0	0	0	0	0	0	0	0	0	0	0	0	0	0	0	0	0	0	0	0	0
F4978_102918_1	0	0	0	0	0	0	0	0	0	0	0	0	0	0	0	0.236823	0	0	0	0	0	0	0	0.191396	1.09551	0.614902	0.140154	0.876478	0.277648	0.280476	0.139361	0	2.36414	0.296428	1.51449	0.544602	3.54856	0.281963	0.567556	1.92282	0	0.223925	0.250699	0	0.10557	0.134771	0	0	0
F4983_355814_3	0	0	0	0	0	0	0.0177943	0	0	0	0	0	0	0	0	0	0	0	0	0	0	0	0.0131972	0	0	0	0	0	0.0649048	0	0.0434373	0	0	0	0	0	0	0	0	0	0.0858168	0.0872435	0.19535	0.0111883	0.115168	0	0.357345	0.138355	0
F4997_121973_1	0	0	0	0	0	0	0	0	0	0.0802886	0	0	0	0	0.119087	0.488175	0.681348	0.755434	0.407008	3.61674	0.297514	0.650567	0.130919	4.24125	3.74019	3.24804	3.10574	1.1292	1.93162	3.03533	5.02727	4.24982	4.01333	4.6592	4.18617	1.82425	2.32105	6.61142	3.14419	4.74217	2.04318	1.73095	1.16275	0.850932	0.544044	1.87522	0.47266	6.27434	0.181888
F4997_232906_3	0	0	0	0	0	0	0.0350041	0	0	0	0	0	0	0	0.336507	0	0.062358	0.397547	0.0864733	0.0632814	0	0	0.0259609	0	0	0	0.0429669	0	0.0425593	0	0	0.0421363	0	0	0	0	0	0	0	0.0421056	0.101289	0.0343243	0.192141	0	0.161823	0	0	0.0194404	0.0180339
F5014_43190_2	0	0	0	0	0	0	0	0	0	0	0	0	0	0	0.586735	0.200435	0.0645571	0.572614	0	0	0.268737	0	0.0179176	0	0	0.0325263	0.0593095	0.0309085	0	0	0.0589741	0.0290815	0	0.0313602	0.0291315	0	0.028878	0.0298298	0.0300219	0	0	0.473796	0	0	0	0	0.194065	0	0
F5018_7886_15	2.2086	0.570085	9.38846	1.02582	0.263693	0.0372867	1.10574	0.385598	2.27277	0	3.73677	0.514672	0	0	0.827042	6.13247	1.67007	2.58758	1.85274	3.02022	0.875094	9.56774	78.2817	2.37734	0.0288292	0.0323632	0.14753	0	0.263035	0.797142	0.205375	0.0868071	0	0.0936089	0.0289854	0.372622	0.114933	0	0.179228	0	0.0463712	0.188568	0.0263893	0.105799	0.0666761	1.674	0.0643639	0	0
F5018_119237_34	1.04239	0.15876	6.20676	0.409885	0	0	0.681135	0.168745	1.25824	0	2.0723	0.364957	0	0	0.540234	5.57466	0.95105	1.81804	0.78221	2.31299	0.409553	4.54565	37.7782	1.08005	0	0.0743547	0	0	0.0671472	0.497428	0.112345	0	0	0.191171	0.0221981	0.197562	0.022005	0.0227302	0	0.0221438	0.0177563	0.0722061	0.141469	0.0347247	0.017021	0.782241	0	0	0
F5018_311732_2	0	0	0	0	0	0	0	0	0	0	0	0	0	0	0	0	0.21628	0	0.119968	0	0	0.223718	0.270125	0	0	0	0	0	0	0	0	0	0	0	0	0	0	0	0	0	0	0	0	0.229007	0	0	0.650157	0	0
F5020_5949_1	0	0	0	0	0	0	0	0	0	0	0	0	0	0	5.82335	9.81394	7.40398	10.1035	8.71928	10.7502	4.78482	4.83082	5.02672	4.93037	6.74834	2.75476	5.80798	2.94497	4.97546	2.98426	3.27778	5.69571	5.29568	6.63999	4.62608	7.77691	7.94878	8.52656	6.83337	5.53772	2.96034	6.2699	7.01957	2.3318	4.49308	9.05662	3.76658	3.97724	77.0839
F5020_11938_1	0	0	0	0	0	0	0.108171	0	0	0	0	0	0	0	4.34197	5.68375	3.75766	1.06827	7.69599	2.1185	0.510471	8.43821	40.059	1.08794	0.129731	0	0.0442591	0.0461304	0.0876785	0	0	0	0.131748	0.0936089	0.130434	0	0.1293	0	0.0896141	0.173488	0	0.176783	0.079168	0.136027	0	0.383034	0.482729	0.480601	0
F5021_285020_1	0	0	0	0	0	0	0	0	0	0.0329648	0	0	0	0	4.22938	0	0.0645571	0	0	0	1.53913	0	0.501692	0	0	0	0.0593095	0.0309085	0.0881202	0	0	0	0	0	0	0	0	0.0298298	0	0	0.0466048	0.0236898	0.0265223	0.0151902	0	0	0.0970323	0.134173	0.248931
F5039_257856_2	0	0	0	0	0	0	0	0	0	0	0	0	0	0	0.788578	0.248664	0.800911	0.0591999	1.30315	0.541847	0.121237	0.497074	0.266748	0	0.0718928	0	0	0	0	0	0	0	0	0	0	0	0	0	0	0	0	0	0.0658084	0.113072	0.110849	0.0707548	0.160508	0.19975	0
F5039_257856_3	0	0	0	0	0	0	0	0	0	0	0	0	0	0	0.421982	0	0.520012	0	0.247238	0.226162	0.0843387	0.153685	0	0.139803	0	0	0	0	0	0	0	0	0	0	0	0	0	0	0	0	0	0	0	0.104879	0	0	0.111657	0	0
F5046_1533_1	0	0	0	0	0	0	0	0	0	0	0	0	0	0	0.179733	0.122797	0.21094	0	0.0585029	0.214063	0	0	0	0.595455	0	0.0797095	0	0	0.0719829	0.145432	0	0	0	0	0	0.0705965	0.070769	0	0.147144	0	0	0.0580546	0.064996	0.0744508	0.0547402	0.0698813	0	0	0
F5052_132525_1	0	0	0	0	0	0	0	0	0	0	0	0	0	0	0.207606	2.97865	0.639587	0.607828	0.709544	0.602696	0.103732	0.850608	7.07524	0.515849	0	0	0	0	0	0.0629946	0	0.0617398	0	0	0	0	0	0	0	0	0	0.653813	0.8446	0.580477	0.094844	0.0605389	0	0	0.0528479
F5054_229756_1	0	0	0	0	0	0	0	0	0	0	0	0	0	0	4.61015	7.26099	4.44239	1.184	5.11784	2.9043	0.484948	5.12538	31.8675	1.04502	0	0	0	0	0	0	0	0.0577267	0	0	0.0578259	0.171549	0.0573229	0	0	0.0576846	0.0462552	0.0470242	0.0526467	0.0301526	0	0.339623	0.321015	0	0
F5056_289529_1	0	0	0	0	0	0	0	0.100821	0	0	0	0	0	0	0	1.00378	0.431071	0.564843	0.0434747	0.357917	0.0444906	1.25662	20.9809	0.221247	0	0	0	0	0	0.0540366	0	0	0	0	0	0	0	0	0	0	0	0	0	0.0276629	0	0.207721	0.0589018	0	0
F5061_10101_2	0	0	0	0	0	0	0	0	0	0	0	0	0	0	0.559304	0	0.173757	0.834819	0	0	0.0657556	0.0898665	0.0482256	0	0	0	0.0399082	0.0415956	0.0395296	0	0	0	0	0.12661	0.039204	0	0.038863	0	0	0	0	0.38257	0	0	0	0	0.261165	0	0
F5071_9760_1	0.617283	0.207616	4.67183	0.250142	0	0	0.346667	0.353077	0.614299	0	2.14736	0.30545	0	0	0.506717	3.43536	0.58326	0.874922	0.304497	1.18379	0.272661	3.3715	31.5098	0.77481	0	0.103718	0	0	0.0468323	0.378474	0.0470135	0	0	0.0499999	0	0.0459302	0.0460425	0	0.0957323	0	0.0371528	0.0755409	0.0422865	0.0484379	0.0712282	0.591044	0	0	0
F5084_355230_1	0	0	0	0	0	0	0	0	0	0	0	0	0	0	3.72946	1.28937	6.36774	0.74548	7.94177	3.73272	1.7961	2.82289	2.04177	1.04205	0.0532539	0	0	0.0568087	0.0539872	0	0	0.0534507	0.0540817	0.0576388	0	0	0	0	0	0	0	0.304787	0.097494	0.390867	0.0410552	0.157233	0.594472	0.0986418	0
F5071_329936_4	0	0	0	0	0	0	0.357878	0	0	0	0	0	0	0	0.362148	0.296912	1.14757	1.83785	0.707274	1.94094	0.289521	3.82491	50.5361	1.1998	0	0	0	0	0.174048	0.175821	0	0	0	0	0	0	0	0	0	0	0.0690377	0.140371	0	0	0	0.422417	0	0	0
F5100_217884_1	0	0	0	0	0	0	0	0	0	0	0	0	0	0	0.557792	0	0.098196	0	0.245107	0.224213	0	0.203146	0.0613214	0.0461991	0	0	0	0	0	0	0	0	0	0	0.0664666	0	0	0	0	0	0	0	0.0302567	0	0	0	0.0368983	0	0.0283982
F5108_242412_2	0	0	0	0	0	0	0	0	0	0	0	0	0	0	0.556877	0.815292	1.75062	0	0.388421	0.142124	0.238499	0.362167	0.466445	0.395343	0	0	0	0	0	0	0	0	0	0	0	0	0	0	0	0	0	0	0	0.0494305	0	0	0.105251	0	0
F5108_243296_1	0	0	0	0	0	0	0.0347504	0	0	0	0	0	0	0	0.210991	0.504536	0.123812	0.137275	0.618096	0.0314114	0.31627	0.0320176	0.128864	2.21354	0.083354	0.093572	0.170622	0.222295	0.169003	0.0853622	0.2969	0.209155	0.169299	0.270652	0.0838057	0.124311	0.166153	0.0429074	0.215918	0.334404	0.134073	0.170378	0.419648	0	0.321301	0.0820346	0	0.038599	0
F5108_258851_4	0	0	0	0	0	0	0	0	0	0	0	0	0	0.0190652	0	0	0.0519861	0	0	0	0	0.0179247	0	0	0	0	0	0	0	0	0	0	0	0	0	0	0	0	0	0	0	0	0	0	0	0	0.0260458	0.0432183	0.0400915
F4331_172672_2	0	0	0	0	0.112408	0.381472	0.553334	0	0	0	0.362526	0	0	0	0.279969	1.46648	0.219053	0.546461	0.729037	0	0.155432	0.16994	0.0455979	2.16425	1.36412	0.16555	0.528273	0.668595	0.560636	1.4725	0.600326	0.370043	1.75974	1.35673	1.40858	1.64951	2.16798	1.40439	1.48983	1.59003	0.652318	0.211006	0.337479	0.212614	0.227382	0.0725691	0.0823116	0.512179	0.0633497
F4331_383392_2	0	0	0	0	0	0	0	0	0	0	0	0	0	0	0	0	0	0.187564	0.281509	0	0	0	0	0	0	0	0	0	0	0	0	0	0	0	0	0	0	0	0	0	0	0	0	0	0	0	0	0	0
F5113_11380_1	0.455418	0.306349	3.95272	0.197731	0	0	0.355227	0.162808	0.971177	0	1.52334	0.169016	0	0	0.287573	5.89426	0.949228	0.771791	0.702035	1.54125	0.287376	3.9275	33.8276	1.31	0	0	0	0	0	0.436296	0.173428	0	0	0	0	0.169432	0	0	0.0882865	0	0	0	0	0	0	0.33543	0	0	0
F5113_394650_2	0	0	0	0	0	0	0	0	0	0	0	0	0	0	0.316486	0.540574	0.325007	0	0.309048	0.188468	0.158135	0.144079	0.0386591	0.0873766	0	0	0	0	0	0	0	0	0	0	0	0	0	0	0	0	0	0	0	0.0327745	0	0	0	0.115797	0
F5114_151754_2	0.0583869	0.0490944	0	0	0.0333059	0	0.710453	0	0	0.0248567	0.01953	0.0216687	0.0445394	0.0714083	0	0.132243	0.0892436	0.0719619	0.126006	0.0493991	0.00921078	0.00839209	0.121595	0.610724	0.0436955	0.110367	0.0335411	0.0582654	0.15504	0.0111871	0.0111171	0.0219285	0.599059	0.0591167	0.0658985	0.010861	0.57704	0	0.192419	0.120519	0.0439271	0.0446574	0.0299981	0.0572699	0.00842157	0.010751	0.0243886	0.0101171	0.0281554
F5115_30620_1	0	0	0	0	0	0	0	0	0	0	0	0	0	0	0.0636431	0.39134	0.2801	0.310557	0.745769	0.0852743	0.0635997	0.0289733	0.116611	2.58291	0.113143	0.889087	0.385998	0.563245	0.573503	0.308983	0.460578	0.454243	0.536207	0	0.227512	0.112491	0.0375888	0.0388277	0.0390776	0.491738	0.0606626	0.0308356	0.0345225	0	0	0	0	0.0349289	0
F5138_251497_10	0	0	0	0	0	0	0	0	0	0	0	0	0	0	7.53731	2.89226	17.5708	0.537418	7.0913	1.72161	0.447115	2.0682	4.71696	2.05242	0	0	0	0	0	0	0.124536	0	0	0.0441489	0.0410113	0	0	0	0	0	0	0.266804	0.0746762	0.149694	0.0314465	0	0.273204	0.0755554	0
F5138_509041_2	0	0	0	0	0	0	0	0.126316	0	0	0.11819	0	0	0	4.23922	1.02895	4.61521	1.68754	4.41193	3.3881	0.613152	2.38697	2.7799	1.29358	0.859408	0.148425	0.338303	0.282085	0.402112	0.135402	0.470945	0.597173	0.268544	1.00172	0.132933	1.05164	0.658884	0.54448	0.684981	0.596738	0.159501	2.59444	1.8154	2.04483	0.61158	2.01692	7.89623	0.551033	45.6074
F5143_89725_3	0	0	0	0	0	0	0	0	0	0	0	0	0	0	0	0	0	0	0	0	0	0	0	0	0	0	0	0	0	0	0	0	0	0	0	0	0	0	0	0	0	0	0	0	0	0	0	0	0
F5153_449046_2	0.115134	0	0	0	3.94058	2.34026	1.72425	0	0	0	0	0	0.63236	0.316824	5.01637	15.8698	11.3267	10.5363	6.06984	7.98768	6.10271	6.55318	2.87728	34.1417	47.9501	30.904	34.5251	43.1542	29.3496	19.3245	20.6505	13.2317	44.4953	34.5522	45.741	40.735	50.2381	31.2694	46.0677	40.8329	11.122	8.77081	11.0026	5.895	9.86431	10.6848	2.01987	8.85781	1.55456
F5155_485690_4	0	0	0	0	0	0	0	0	0	0	0	0	0	0	0.960948	0.590885	0.845847	0.375128	0.844527	0.429186	0.576176	3.23727	0.704285	1.11427	0	0	0.116564	0.242984	0.230916	0	0.811332	0	0	0.123267	0	0	0	0	0.118007	0	0.274784	4.93522	13.4484	1.07475	4.39006	3.02635	7.62808	1.79313	2.15264
F5155_506297_1	0	0	0	0	0	0	0	0	0	0	0	0	0	0	0.808798	0.165776	0.498345	0	0.157958	0	0.0808246	0.147281	0.0592773	0	0	0	0	0	0	0	0	0	0	0	0	0	0	0	0	0	0	0	0	0	0	0	0	0	0
F5157_41873_1	0.512345	0.147704	3.50663	0.317783	0	0	0.274032	0	0.702369	0	1.02826	0	0	0	0.138651	2.13141	0.122044	0.405942	0.270785	0.309627	0.0692782	1.07305	8.12946	0.344514	0	0	0	0	0	0	0	0	0	0	0	0	0	0	0	0	0	0	0	0	0	0.0808627	0	0	0
F5158_182746_3	0	0	0.646809	0	0	0	0	0	0	0	0	0	0	0	0.0980361	0	0.0862934	0.0956766	0	0.262714	0.0979692	0	2.5148	0	0	0	0	0	0	0.11899	0.118246	0	0	0	0	0	0	0	0	0	0	0	0	0	0	0	0	0	0
F5163_73312_1	0	0	0	0	0	0	0	0	0	0	0	0	0	0	0.0336999	0	0.0593267	0.0328888	0.296171	0.150513	0.0336769	0.0920507	0.0740967	0.111648	0	0	0	0	0	0	0	0	0	0	0	0	0	0	0	0	0	0	0	0.0418786	0.0923741	0	0.0891709	0	0
F4372_304721_1	0	0	0	0	0	0	0	0	0	0	0	0	0	0	0	0	0	0	0	0	0	0.122169	0.0327801	0	0	0	0	0	0	0	0	0	0	0	0	0	0	0	0	0	0	0	0	0.833712	0	0	0	0	0
F5163_373093_2	0	0	0	0	0	0	0	0	0	0	0	0	0	0	0.0180401	0.0369761	0	0	0.0176161	0	0	0	0	0.0896504	0	0	0	0	0	0	0.021759	0.0429195	0	0.0231412	0	0	0.0213096	0	0.0221537	0	0.0171953	0.0349623	0.469711	0.25781	0.230764	0	0.119336	0.415836	0.146953
F5173_146460_3	0	0	0	0	0	0	0	0	0	0	0	0	0	0	0	0	0	0	0	0	0	0	0	0.0803865	0	0.0322823	0	0	0.0291531	0	0	0	0	0	0	0	0.0286615	0	0.0297967	0	0	0.0470242	0.342204	0.195992	0.110849	0	0.064203	0.1598	0.148238
F5179_116058_1	0	0	0	0	0	0	0	0	0	0	0	0	0	0	2.09104	0.323465	1.8753	0.077008	1.84926	0.84581	0.197133	0.3233	0.607231	0.13071	0	0.0524916	0	0	0	0	0.0951736	0	0	0.0506097	0	0	0	0	0	0	0	0.0764622	0	0.122571	0	0	0.156593	0.0433062	0
F5236_97886_4	0	0	0	0	0	0	0	0	0	0	0	0	0	0	4.72592	1.10517	0.977146	2.16679	0.805276	2.88985	0.950878	0.346544	0.953086	2.83717	0.37591	0.0421991	0.84642	0.320802	0.914607	0.192483	0.994658	0.188649	0.229052	0.244117	0.529126	0.0373746	0.299728	0.154803	0.389499	0.0377024	1.11859	4.82536	1.89253	4.76923	4.78172	0.036996	7.72115	4.73481	1.93776
F4390_100571_8	0.716861	0.127645	2.67907	0.219702	0.0360814	0	0.276287	0.497468	1.23645	0	1.90418	0.328642	0	0	0.119822	3.19272	0.896493	0.662649	0.585029	1.07031	0.17961	3.36383	25.116	0.926264	0	0.0531396	0	0	0.0719829	0.169671	0.0240872	0.0237559	0	0	0	0.0705965	0.0235897	0	0	0	0	0.0580546	0.0433306	0	0	1.28116	0	0	0
F4390_156895_2	0.0621024	0.125325	0	0	0	0	0.116256	0	0	0	0.124637	0	0	0	0.117643	0.482258	0.880193	1.20553	0.861589	1.57628	0.293908	3.74898	34.1869	0.682067	0	0	0.142702	0	0.212022	0.0713939	0	0	0	0	0	0.207939	0	0	0	0	0	0.0569991	0	0.0730972	0	0.617497	0	0	0
F4395_86352_1	0	0	0	0	0	0	0	0	0	0	0	0	0	0	0.313083	0	0.572363	0	0.35276	0.0430251	0.0481338	0.328916	0.0529525	0.359046	0	0	0	0	0	0	0	0	0	0	0.0286977	0	0	0	0	0	0	0.606764	1.30637	0.448922	0	0	1.21078	0	0
F5250_196975_2	0	0	0	0	0	0	0	0	0	0	0	0	0	0	0	0.51008	0	0	0	0	0	0	0	0	0	0	0	0	0	0	0	0	0	0	0	0	0	0	0	0	0	0	0	0	0	0	0	0	0
F5256_112641_4	0	0	0	0	0	0	0	0	0	0	0	0	0	0.0346831	0	0	0	0	0	0	0.0357895	0	0	0	0	0	0.0217213	0	0	0.0434686	0	0	0.0646586	0.114852	0	0.0422016	0.0423047	0.0218495	0.0439804	0	0	0.0173521	0	0	0.359952	0	0	0	0
F5260_391858_3	0	0	0	0	0	0	0	0	0	0	0	0	0	0	0.797407	0.326882	0.220595	2.37911	0.0222476	0.0203511	0.09107	0.0414877	0.250468	0	0	0	0.110544	0.0288044	0.136869	0	0.0274797	0	0.0822652	0.0584506	0	0	0.0538243	0	0.0559562	0	0.0651482	0.905161	0	0.0141561	0	0	0.361707	0	0
F5284_234572_2	0	0.0758382	0	0	0	0	0.164151	0	0	0	0	0.0185959	0	0	0	0	0	0	0	0.0211969	0	0	0	0	0	0	0	0.0300017	0	0.0288019	0	0	0	0	0	0	0	0	0	0	0	0.0229947	0.0257441	0.0737227	0.260183	0	0.0313951	0	0
F5288_168875_1	0	0	0	0	0	0	0.190733	0	0	0	0.613448	0	0	0	9.73315	3.39087	10.6545	6.37744	6.0042	1.30536	5.97918	4.2427	5.921	1.91831	0.588214	0.843743	1.00337	1.49898	1.49078	0.501988	2.32797	0.196796	1.32746	3.99673	0.295701	1.03969	2.41017	1.11023	2.53949	0.42608	5.41397	46.0624	69.3681	15.1277	17.6603	22.1913	77.4449	10.5928	15.6099
F5290_32043_2	0	0	0	0	0	0	0	0	0	0	0	0	0	0	0.981463	0	2.54372	0.0532134	0.905152	0.146116	0	0.148936	1.35872	0.180644	0	0.0725446	0	0	0	0	0	0	0	0	0	0	0	0	0	0	0	0	0	0.0677586	0	0	0	0	0
F5290_152506_2	0	0	0	0	0	0	0	0	0	0	0	0	0	0	11.1537	0.0631528	0.162725	0.390907	0.0902617	0.770627	0.246323	0	0.0677455	0	0	0	0.0373744	0	0.0740396	0	0.037163	0.0733038	0	0	0	0	0	0	0.0378371	0	0.469895	0.477706	0.133706	0.497757	0	0.754718	0.570693	0.3382	0.596091
F5298_171425_2	0.518518	0.149484	1.10581	0.150085	0.0422544	0.107547	0.138667	0.158885	0.315925	0	0.916758	0.256578	0	0	0.0233869	1.29425	0.349956	0.502129	0.319722	0.752057	0.116855	2.95982	24.2194	0.619848	0	0	0	0	0.112397	0	0.0282081	0	0	0.03	0	0	0.0276255	0	0	0	0	0.0906491	0	0.0145314	0	0.409185	0	0	0
F5302_3083_23	0	0.0864006	0.029728	0.0247853	0	0	0	0	0	0.0364541	0	0.0423716	0.0261282	0.0785442	0.10814	0.0554126	0.142781	0	0.158398	0.338088	0.378232	0	0.0198141	0	0.0640827	0	0.229556	0	0.0324825	0.0328133	0.0978247	0.0321597	0.130158	0.346796	0	0.0318569	0.191609	0.0329873	0.0663993	0.192818	0.0773068	0.209579	0.263967	0.251971	0.14821	0.315342	0.143071	0.2374	0.082584
F5300_39147_10	2.40826	0.809989	13.1314	0.943097	0.404045	0.0685594	1.23756	1.11415	3.32304	0.0603089	5.73359	0.700987	0	0.0433139	1.29706	9.44236	2.00781	3.49198	1.747	3.99518	1.11739	10.5065	93.4888	3.55627	0	0	0.162759	0.056547	0.483646	0.814285	0.485517	0.159613	0	0.229493	0	0.105407	0.105664	0	0.10985	0	0.0852631	0.563424	0.194089	0.138952	0	2.34763	0.118347	0	0
F5302_70067_1	0	0.0680216	0	0	0	0	0	0	0	0	0	0	0	0	0	0	0	0	0	0	0	0	0	0	0	0	0	0	0	0	0	0	0	0	0	0	0	0	0	0	0	0	0	0	0	0	0.337911	0	0
F5313_345720_5	0	0	0	0	0	0	0	0	0	0	0	0	0	0	3.6441	6.06408	3.27113	0.246483	2.85381	1.25692	0.432667	1.83965	2.32702	0.358601	0.128285	0.240017	0.0875311	0	0	0	0.0435181	0	0.173705	0	0.171973	0.0425154	0.0852385	0.0440239	0.0443073	0.128665	0.0343905	0.209774	2.85741	0.269019	0	0.0420847	0.52508	0.11881	0.0367381
F4404_114921_2	0	0	0	0	0.180779	0	0	0.226588	0	0	0	0	0	0	5.20299	6.97285	6.69352	9.96023	8.305	8.22267	2.29975	5.1017	3.88664	5.13811	6.40365	3.4612	5.21893	2.53004	3.48635	3.15752	4.586	6.42731	6.38276	8.85617	6.1999	7.42792	5.08224	9.15652	6.88089	4.51962	2.09818	6.20526	5.75315	3.35719	6.30811	7.35267	4.63321	2.30639	236.366
F4410_92633_2	0.00981503	0	0	0	0.0167965	0	0.0275607	0	0	0	0	0.0145703	0.00898468	0.0540179	0.0371861	0.0190547	0.016366	0.0181456	0	0	0	0	0	0.0615988	0	0	0	0	0	0	0.022426	0.0221175	0.0111893	0	0	0	0	0	0	0.0110507	0.0974727	0.11711	0.0605135	0.098198	0.322779	0	0.110695	0.102043	0.0283982
F5336_367320_1	0	0	0	0	0	0	0	0	0	0	0	0	0	0	5.54604	4.22977	5.53453	0.912583	8.37544	2.79384	1.61112	3.11199	13.943	0.747781	0	0	0	0	0	0	0	0	0.0388095	0.0413621	0	0.0379955	0.0380883	0	0	0	0	0.093736	0	0.180314	0	0.601769	0.255959	0.0353931	0
F5332_344860_2	0	0	0	0	0	0	0	0	0	0	0	0	0	0	0.0740884	0	0.326071	0	0.578777	0.264719	0.0740378	0.337285	0.380099	0.122727	0	0	0	0	0	0	0	0	0	0	0	0	0	0	0	0	0	0	0.160753	0.0460345	0	0	0.0980199	0.081323	0
F5336_64995_1	0	0	0	0	0	0	0	0	0	0	0	0	0	0	24.7937	0.91213	12.3109	0.744523	14.4231	14.8972	0.995308	31.2378	23.4055	2.03599	0.175808	0	0.0514102	0.133959	0.407379	0.051441	0.0511195	0.0252082	0.280564	0.135917	0.050503	0.0749124	0.175223	0.0258569	0.0520466	0.0755694	0.141392	0.26695	0.712685	2.94942	0.0774491	0.271896	26.9148	0.279126	91.5755
F5348_56931_2	0.254898	0.102878	3.98222	0.177073	0.0872416	0.0740169	0.286302	0.218697	1.63071	0	1.02314	0.0756787	0	0	0.0965729	3.85986	0.765049	0.942486	0.330061	1.0783	0.144761	3.07752	31.6736	1.03983	0	0	0.175715	0	0	0.117214	0	0	0	0	0	0.113797	0.114075	0	0	0	0	0.0935806	0.0523848	0	0	0.901156	0.127767	0	0
F5352_324066_3	0	0.038436	0	0.0165389	0	0	0	0	0	0	0	0	0.0523049	0	0	0	0	0.0176059	0	0	0	0	0	0	0	0	0	0	0	0	0	0	0	0	0	0	0	0	0	0	0.0343905	0.0174811	0.0391426	0.0336274	0.0494493	0	0	0.0594051	0
F5354_197760_1	0	0	0	0	0	0	0	0	0	0	0	0	0	0	0.184868	0	0	0	0	0	0	0	0	0.153117	0.438204	0	0	0.116864	0.111059	0.11219	0.334467	0	0.445015	1.30428	0.110145	0.217841	0.32756	0.451141	1.24862	0.219751	0	0	0	0	0.168913	0.754718	0	0	0
F5354_229929_2	0.0575668	0	0.239828	0	0	0	0	0	0	0	0	0	0	0	0	0.223518	0.287968	0.106427	0.0532442	0.0487053	0	0.794325	5.27502	0.0903219	0	0	0	0	0	0	0	0	0	0	0	0	0	0	0	0	0	0.105672	0	0	0	0.1272	0	0	0
F5362_42624_4	0.155256	0	2.26383	0.134817	0	0	0	0	0	0	0.467389	0.230476	0	0	0.294108	0.602822	0	0	0	0	0	0.535568	5.71218	0.243595	0	0	0	0	0	0	0	0	0	0	0	0	0	0	0	0	0	0	0	0	0	0	0	0	0
F5362_281310_2	0	0	0	0	0	0	0	0	0	0	0	0	0	0	0.195677	0.240643	3.92705	2.9409	0.133755	1.74789	2.99181	0.0356325	4.43146	0.0324139	0.0231912	0.0260341	0.094943	0.0494786	0.0470211	0.02375	0.141609	0	0	0	0.0466338	0	0	0.0238759	0	0.0465199	2.1822	0.474035	1.31617	0.0486332	3.50426	0.753197	14.1091	4.23126	2.13192
F5370_244771_1	0	0	0	0	0	0	0	0	0	0	0	0	0	0	0	0	0.0400455	0.0591999	0.0740428	0.0135462	0.0606185	0.0966533	0.022229	0.0251208	0.0179732	0.121059	0.0735808	0.0383459	0.0728827	0.0920312	0.109747	0.0180396	0.0182526	0.0583593	0.0361412	0.0178697	0.0179134	0.111023	0.0186229	0.0721058	0.0289095	0.146951	0.0822605	0.00942268	0.0554245	0.0176887	0.0200634	0.0166458	0
F5381_185182_1	0	0	0.277204	0	0.227735	0.0966064	0	0.285442	0	0	0.0667698	0	0	0	0.0630232	0.387528	0.499269	0.86109	0.492336	1.2948	0.12596	1.72147	18.2451	0.730786	0	0	0	0	0.0757223	0.382467	0.0760153	0	0	0	0	0.0742638	0.148891	0.076899	0	0	0	0	0	0	0	0.514581	0	0	0
F5382_258197_3	0	0	0	0	0	0	0	0	0	0	0	0	0	0	0	0	0.227815	0	0.126366	0.115594	0	0	0.0948437	0	0	0	0	0	0	0	0	0	0	0	0	0	0	0	0	0	0	0	0	0	0	0	0	0	0
BGI_PIG-033_GL0146709	0	0	0	0	0	0.0376643	0.0485626	0	0	0	0	0	0	0.0237952	0	0	0.021628	0	0	0	0	0	0.0180083	0.122106	0	0.032691	0.0298049	0.217455	0.0885663	0.0298228	0.177818	0.292287	0	0.0315189	0.029279	0	0	0.0299809	0.0301739	0	0.0234204	0.0238097	0	0.0610685	0	0	0	0.0269704	0.0250191
BGI_BHZ-11B_GL0043764	1.63533	0.421295	8.46178	0.725127	0.0893153	0.0757762	0.765336	0.485107	1.44687	0.0444382	3.96289	0.503604	0.0159253	0	0.774469	6.34959	1.40692	2.13884	1.15854	2.67888	0.543405	9.37698	64.563	1.66505	0.0195295	0.0219235	0.059964	0.0416662	0.178185	0.539999	0.159	0.0196016	0	0.08455	0	0.252421	0.038929	0.020106	0.0809418	0	0.0157064	0.19161	0.10726	0.0204771	0.0150559	1.134	0.0218007	0	0
BGI_BHZ-11B_GL0094860	0.497642	0.11412	4.87677	0.412486	0.0387099	0	0.402277	0.242594	0.53061	0	2.17908	0.268634	0	0	0.299952	4.17185	0.905224	1.19184	0.857785	1.62674	0.256926	4.74031	32.6771	1.02923	0	0.0285054	0	0	0.0772267	0.572097	0.0516837	0.0509728	0	0.0549668	0	0.100986	0.0253081	0	0	0	0.0408435	0.124568	0	0.0133124	0	0.824692	0	0	0
BGI_EYZ-381B_GL0314521	0	0.0162312	0.0670164	0	0.0550567	0.0700662	0	0	0	0	0.0484265	0	0.0294506	0	1.14273	0	0.174348	0.0892181	0.0892698	0.0544399	0.182712	0.0416179	0.0335005	0.0504782	0	0	0	0	0	0	0.0735093	0	0	0	0.0181557	0	0	0	0	0	0	1.12209	0.330592	0.0568023	0.264506	0.373212	0.524106	0.083621	0
C4936_67057_4	0	0	0	0	0	0	0	0	0	0	0	0	0	0	1.98156	0	0.160182	0.0197333	0.296171	0.288985	0	0.0920507	0.296387	0	0	0	0	0	0	0	0	0	0	0	0	0	0	0	0	0	0	0	0	0	0	0	0	0	0
C4936_158230_3	0	0	0	0	0	0	0	0	0	0	0	0	0	0	8.87881	0.699943	7.16667	0.192948	6.31832	2.13528	0.125727	1.14552	1.55438	0.238182	0	0	0	0	0	0	0	0	0	0	0.021417	0	0	0	0	0	0	0	0	0	0	0	0	0	0
F5385_232983_2	0	0.0162312	0	0	0.0275284	0	0.0602268	0.138016	0.102911	0	0.0161422	0	0	0	0	0	0.0134114	0.0297394	0	0.01361	0	0	0	0.0252391	0.0361157	0.040543	0	0	0.0183065	0	0.0183773	0	0.0550156	0.0390894	0	0	0	0	0.187106	0.0362227	0	0.0442928	0.0165296	0	0.0278428	0	0	0.0501726	0.0310284
F5399_246969_1	4.7473	1.51817	24.7761	2.07243	0.133182	0.0753286	2.67095	1.22415	5.50436	0.0662635	10.4387	1.3671	0	0.0475905	1.94112	17.2743	5.34211	5.15564	4.22288	7.22097	1.93979	20.2912	164.254	5.33196	0	0.294219	0.387464	0.0621301	0.826619	1.43149	0.266727	0.175372	0.0591476	0.378227	0.0878369	0.608023	0.261218	0.0899426	0.211217	0.0584148	0.0234204	0.738102	0.559788	0.21374	0.0673513	3.35324	0.357586	0	0
F5422_266989_2	0	0	0	0	0	0	0	0	0.0874059	0	0	0	0	0	0.310578	0	0.478411	0.151552	0.834018	0.0693564	0.0775916	0.14139	0.170719	0	0.0920228	0.103303	0	0	0	0	0	0	0	0.0995999	0.0925215	0	0	0.0947395	0	0.0922954	0.0740084	0.376194	0.252704	0	0.0709433	0	0	0	0.0790605
F4554_225458_4	0	0	0.0502623	0.0139685	0.247755	0.140132	0.0150567	0.069008	0.0514556	0.0410896	0.0161422	0	0	0	0.106655	0.374753	0.335285	0.0743484	0.0743915	0.12249	0.0761299	0.0138726	0.0670011	0.100956	0	0	0	0	0.0183065	0	0	0	0.0183385	0	0.0363114	0	0	0	0	0.0362227	0.0435685	0.118114	0.0661184	0.0852035	0.0417641	0.035544	0	0.0501726	0.0310284
F5510_171668_5	0	0	0	0	0	0	0	0	0	0	0	0	0	0	0	0	0.017052	0	0	0	0.0387184	0.0176385	0.0425945	0	0	0	0	0	0	0	0	0	0	0	0	0	0	0	0	0	0	0	0	0	0	0	0.15378	0	0
F5617_47083_2	0.697433	0.378926	2.57031	0.139758	0.0918093	0	0.301292	0.230147	0.286014	0	1.18438	0.119461	0	0.0984201	0.254073	2.1872	0.402552	0.545507	0.198481	1.04398	0.253899	2.31332	20.2226	0.757569	0	0	0	0	0.0610536	0.123351	0.12258	0.0604469	0	0.0651832	0	0	0	0	0	0	0	0.04924	0	0.0315734	0	0.474168	0	0	0
F5641_104421_1	0	0	0	0	0	0	0	0	0	0	0	0	0	0.0757994	1.80023	0.320857	1.17122	0.152774	3.28654	1.46823	0.234652	1.35404	1.08994	0.259311	0	0.208273	0	0.0989572	0	0	0	0	0	0	0	0	0	0	0	0	0.0746052	0	0	0.194533	0	0	0.207106	0	0
I4930_64100_5	0	0	0	0	0	0	0	0	0	0	0	0.0142696	0	0.0176344	4.2974	0.447875	3.3499	0.195482	3.68075	0.780747	0.109181	1.02793	0.800744	0.120655	0	0	0	0	0	0	0	0	0	0	0	0	0	0	0	0	0	0	0	0	0	0	0.120456	0.0399749	0.0370828
I5640_402434_3	0	0	0	0	0	0	0	0.0508775	0.0126455	0	0	0	0	0.0108786	0.0112333	0	0	0.0109629	0	0	0.0112256	0	0	0.0930399	0.026627	0	0.0136261	0	0.0809808	0.0136342	0.0541961	0.0668134	0.0135204	0.0288194	0.0267713	0.0132368	0.0265384	0	0	0.0534117	0.0107072	0	0	0.0139595	0	0	0	0	0
I4978_6192_2	0	0	0	0	0	0	0	0	0	0	0	0.0131587	0	0	3.64379	0.24092	2.4831	0.147488	3.52536	0.794959	0.134242	0.749146	0.492268	0.0278154	0	0	0	0	0	0	0	0	0	0	0	0	0	0	0	0	0	0	0	0.0313003	0	0.0195861	0.266587	0.055294	0
W5021_73532_4	0.0819752	0	0	0.0711833	0	0	0	0	0.0874059	0	0.0822604	0	0	0	0	0.159145	0	0	0	0	0	0	0	0	0	0	0	0	0	0	0	0	0	0	0	0	0	0	0	0	0	0	0	0	0	0	0	0	0
allSample_unmapped_182490_19	0.0482585	0	0	0.0279369	0.0550567	0.116777	0.0752835	0.034504	0.102911	0.0821792	0.0322843	0.0119399	0.0147253	0	0.121891	0.0312294	0.0402341	0.044609	0.0297566	0.0272199	0	0	0	0.0504782	0.0180578	0	0.0184818	0.0192632	0	0	0.0183773	0.0181246	0.0183385	0.0390894	0	0	0.0179978	0	0.0561319	0	0.0145228	0.0442928	0.0495888	0.00946706	0.125292	0.035544	0.0604738	0.133794	0
allSample_unmapped_302418_20	0	0	0.0167541	0	0.0275284	0.0233554	0	0	0	0.0616344	0	0.107459	0	0	0.0304728	0	0	0.0297394	0.0446349	0.0272199	0	0.0138726	0.0223337	0	0	0	0	0	0.036613	0.0184929	0	0	0	0	0.0181557	0	0.0179978	0	0	0	0.0145228	0	0.0165296	0	0	0	0	0	0
allSample_unmapped_905124_5	0	0	0	0	0	0	0	0	0.0124723	0.0149395	0	0	0	0	0	0	0	0	0	0	0	0	0	0	0	0.0294816	0	0.0840458	0	0	0	0	0	0.0426369	0.0528091	0.0130555	0.0130874	0	0.0272116	0.01317	0	0	0	0	0	0	0	0	0
allSample_unmapped_1046702_2	0.0318722	0.0321595	0	0.0276762	0.054543	0	0.0298324	0	0	0.0610593	0	0	0.0437636	0.0292352	0.135848	0	0.0797174	0.132578	0.0442184	0.0943808	0	0.0412296	0.0221253	0.0250036	0.0178893	0	0	0.0190835	0	0	0	0	0	0	0	0.0177864	0	0	0	0	0	0.131639	0	0.0187574	0.0551659	0.0528185	0	0.115977	0.0307389
allSample_unmapped_2760775_34	0	0.0323608	0.0167017	0	0	0	0.0300192	0.034396	0	0.040961	0	0.023805	0.0146792	0	0.12151	0.0622633	0.0133694	0	0	0.135674	0.0151783	0.0414877	0.0222638	0	0.0360027	0.020208	0	0	0	0.018435	0	0	0	0	0	0	0	0	0	0	0	0.0588723	0.0164779	0.00943743	0.0971446	0	0	0	0
allSample_unmapped_2481343_7	0	0	0	0	0	0	0.0112046	0	0	0	0	0.00888517	0	0.0109803	0	0	0	0.0221308	0.0332155	0.010128	0.0113306	0	0	0.0187819	0	0	0	0.0286698	0	0.041285	0.0136757	0	0.0136468	0.0290887	0	0	0	0	0	0	0.0108073	0.010987	0	0	0	0	0	0	0
allSample_unmapped_3077382_2	0	0	0	0	0	0	0	0	0	0	0.0184275	0	0	0	2.57424	0.142603	2.00563	0.135799	3.17614	0.450568	0.0521449	0.570121	0.854103	0.0864371	0	0	0	0	0	0	0	0	0	0	0	0	0	0	0	0	0	0	0	0	0	0	0	0.019092	0.0177107
Laiwu-LwIlLe_scaffold49908_1_3	0.0169651	0	0	0	0	0	0	0	0	0	0	0	0	0	0	0	0	0.0313642	0.0156912	0	0	0	0	0	0	0	0	0	0	0	0	0	0	0	0	0	0	0	0	0	0	0	0	0	0	0	0	0	0
Laiwu-LwIlLe_scaffold101189_3_29	0.0347942	0	0	0	0	0	0.0325675	0	0	0	0	0	0	0	0	0	0	0	0	0	0	0	0	0.0272959	0	0	0	0	0	0	0	0	0	0	0	0	0	0	0	0	0	0	0	0	0	0	0	0	0
s13_scaffold84200_1_22897_13	0	0	1.38413	0	0	0	0.0163671	0	0	0	0	0	0	0	0	0	0	0	0	0	0	0	0	0	0	0	0	0	0	0	0	0	0	0	0	0	0	0	0	0	0	0	0	0	0	0	0	0	0
s1400-55F_scaffold58647_1_1434_1	0	0	0	0	0	0	0.072844	0	0	0	0.156191	0	0.0474937	0	0.0245711	0.0503623	0.021628	0	0.0239936	0	0.0245543	0	0	0	0.174727	0.0653819	0	0.0931951	0.147611	0	0	0	0.0295738	0	0.175674	0	0.0580485	0	0.0301739	0.0584148	0.0234204	0.0238097	0	0	0	0	0	0	0
s151337_C2485603_1_26441_16	0.0837165	0	0	0	0	0	0.0156718	0	0	0	0	0	0	0	0	0	0	0.0309542	0.0154861	0.0849956	0	0	0.011623	0.472862	0	0	0	0	0	0.0192483	0	0	0	0	0.0566921	0.0186873	0	0	0	0	0	0	0.0172048	0	0	0	0	0	0
F5181_412025_2	0.0826363	0	0	0	0.141416	0.239958	0	0	0.176222	0	0.0829238	0	0.0756452	0.0757994	1.8785	0.481285	1.5846	0	1.37576	0.279663	0.234652	1.35404	0.631017	0.388967	0.0927649	0	0	0.0989572	0	0	0	0	0.188414	0	0	0	0.277369	0	0.0961184	0	0.0746052	0	0	0	0	0	0	0	0.079698
F5256_250210_3	0	0	0	0	0	0	0	0	0	0	0	0	0	0	2.03504	0	0.757851	0	2.06364	0.349579	0	1.4253	0.975208	0.259311	0	0	0	0	0	0	0	0	0	0	0	0	0	0	0	0	0	0	0	0	0	0	0	0	0
BGI_PIG-027_GL0023817	1.71883	0.53364	10.3969	0.516653	0	0	0.990051	0.425401	1.19831	0	4.37838	0.343484	0	0	0.438316	5.77542	1.37791	1.58885	1.83435	2.34917	0.500591	7.52559	62.7345	1.97077	0	0.0833093	0	0	0.225701	0.759999	0.15105	0.0744861	0	0.240967	0	0.295139	0	0	0.230684	0	0.119368	0.182029	0.135863	0.0389066	0	0.876447	0	0	0
BGI_BHZ-11B_GL0075996	1.61294	0.47867	14.2298	1.23582	0	0.137754	1.50971	0.814039	2.22561	0	4.95086	0.845079	0	0	1.52773	7.36782	1.42384	2.19259	1.31632	2.97012	0.898051	8.5914	72.4501	1.33977	0	0.119564	0.109009	0	0.215949	0.981666	0.216784	0	0	0	0	0.211789	0.318461	0	0.220716	0	0	0.261246	0	0	0	0.943398	0	0	0
BGI_SYZ-442B_GL0118444	0	0	0	0	0	0	0	0	0	0	0	0	0	0	0.278629	0.0951824	0.122628	0.317244	0.181387	0.788141	0.278439	2.74831	25.7303	0.461549	0	0	0	0	0	0	0	0	0	0	0	0	0	0	0	0	0	0.0449993	0.100759	0.0577083	0	0.108333	0	0	0
C4936_234238_2	0	0	0	0	0	0	0	0	0	0	0	0	0	0	0.1348	0	0	0.263111	0.131632	0	0.134708	0.613672	8.10123	0.223296	0	0	0	0	0	0	0	0	0	0	0	0	0	0	0	0	0	0	0	0.0837572	0	0	0	0	0
F5480_15591_1	2.20503	0.785262	10.5373	0.732107	0.110985	0	1.27477	0.834648	1.79791	0	4.7508	0.433236	0	0	1.04427	9.06522	1.6221	3.29721	1.73954	4.55426	0.798015	10.9063	90.3567	3.15441	0	0	0.0745122	0	0.147611	0.745569	0	0.0730718	0.0739345	0.157595	0.0731974	0.289535	0.145121	0	0.377173	0	0	0.119049	0.133283	0.0381678	0	1.43301	0	0	0
F5572_216613_2	0	0	0.0494091	0	0	0	0	0	0	0	0	0	0	0	0	0.0920978	0.0395512	0	0.0877544	0.0401368	0.134708	0	0.197591	0.148864	0	0	0	0	0	0	0	0.0534507	0	0.0576388	0	0	0	0	0	0	0	0.174164	0	0	0	0.052411	0	0	0
allSample_unmapped_9900194_2	0	0	0	0	0	0	0	0	0	0	0.212743	0	0	0	0	0	0	0.065324	0	0	0	0	0	0	0	0	0	0	0	0	0	0	0	0	0	0	0	0	0	0	0	0	0	0	0	0	0	0	0
S114106B_418617_2	1.41012	0.90113	10.6724	0.693874	0.402192	0.0682449	1.0559	0.806571	1.9546	0	3.91492	0.558217	0	0	0.712336	9.03403	1.13646	2.52007	1.34771	3.26102	1.15676	10.4178	77.0061	2.21247	0	0.0592336	0.216017	0.0562876	0.106984	0.594403	0.107398	0	0	0.05711	0	0.104923	0	0	0.273364	0.0529217	0.042436	0.172566	0.289799	0.0276629	0.0406785	1.5579	0	0	0
[truncated: 451 more columns]
