# Supplementary material for: Expanded catalog of microbial genes and metagenome-assembled genomes from the pig gut microbiome
Source: Nat Commun. 2021 Feb 17;12:1106. doi: 10.1038/s41467-021-21295-0 (PMC7889623; doi:10.1038/s41467-021-21295-0)
Supplement: Supplementary file 10 — Source Data [file 41467_2021_21295_MOESM10_ESM.zip › Source Data/Pre-processed_Files/CARD_Drug_fpkm.xls]

ori_Drug	Drug_rename	Wild Boar-s11	Wild Boar-s14	Wild Boar-s19	Wild Boar-s22	Wild Boar-s5	Wild Boar-s8	Duroc-JY1	Duroc-JY2	Duroc-JY3	Duroc-JY4	Duroc-JY5	Duroc-JY6	Duroc-JY7	Duroc-JY8	Duroc-JY9	Duroc-JY10	Duroc-JY11	Duroc-JY12	Duroc-JY13	Duroc-JY14	Duroc-JY15	Duroc-JY16	Duroc-SH1	Duroc-SH2	Duroc-SH3	Duroc-SH4	Duroc-SH5	Duroc-SH6	Duroc-SH7	Duroc-SH8	Duroc-SH9	Duroc-SH10	Duroc-SH11	Duroc-SH12	Duroc-SH13	Duroc-SH14	Duroc-SH15	Duroc-SH16	Duroc-SH17	Duroc-SH18	Duroc-SH19	Duroc-SH20
aminocoumarin antibiotic	aminocoumarin	2.327875	2.507327	0.280316	1.585014	1.82269	0.056903	0.0473251	0.1247654	0.450154	0.1066583	0.626635	2.699662	0.42877	0.0667589	0.0562167	0.3250632	0	0.927053	0.1136733	0.2309908	0.1557624	0	0.0951908	1.0023097	0.0810174	0	0.0255384	0.0663914	0.425955	0.60704	0.2291745	0.0963424	0.0987659	0.6355114	0.5189667	0.2505048	0	0.0256474	0.0268111	0.041689	0.0931711	0.2341328
aminoglycoside antibiotic	aminoglycoside	2.0030154	1.6922334	2.8513733	5.08577	1.4174684	0.5601858	319.4876461	172.9388154	233.6901661	141.7770769	190.7170127	212.8763368	211.8460495	175.4046617	245.5666513	366.2217496	243.5868927	327.325983	297.007594	270.4612352	336.6178301	298.5523905	357.0457058	478.4462589	481.1174173	307.8224505	294.4397156	287.72138	228.9623063	232.8876859	373.4397504	303.8554214	299.4469392	431.1001768	339.719679	284.7901887	497.7600628	220.8318708	340.9136498	521.039419	238.165508	332.4644018
aminoglycoside antibiotic; aminocoumarin antibiotic	A-A	1.602571	2.886116	0.2520094	2.397587	1.813758	0.0602508	0	0.1949495	0.948626	0.1578889	0.493826	2.462589	0.724683	0.0972451	0	0.740245	0.0252515	1.217804	0.3678178	0.1003	0.2797727	0.0251898	0.0826264	0.844862	0	0	0	0.1103973	0.742019	1.129494	0.3217536	0.0592859	0.1467127	0.332403	0.5134796	0.0940312	0	0	0.0597094	0.0315853	0.2045326	0.1517118
carbapenem	carbapenem	0	0.0711833	0	0	0	0	0	0	0	0	0	0	0	0	0	0	0	0	0	0	0	0	0	0	0	0	0	0	0	0	0	0	0	0	0	0	0	0	0	0	0	0
carbapenem; cephalosporin; penam	C-C-P	0	0	0	0	0	0	0.6594036	0.9945308	0.0731553	0.349452	0.3863874	0.0305181	0.290966	0.1956309	2.0304096	0.328849	1.2917378	1.107208	0.569915	0.0920397	0.555346	1.840908	0.290498	0.3437399	0.1530429	0.2504025	0.719192	0.6814869	0.3814134	0.348144	0.451017	0.214581	0.652697	0.2288297	0.473173	0.686205	0.385404	0.2613716	0.035806	0	0.1932507	0.521193
cephalosporin	cephalosporin	0	0.3255713	0	0	0.101073	0	0	0	0	0	0	2.77867	0.233349	0	0	0	0	0.113986	0.0386013	0	0	0	0.173388	0	0	0	0	0	0.0427391	0.0479683	0	0.0949362	0	0	0	0	0.0447401	0	0	0	0	0
cephalosporin; cephamycin	C-C	0	0	0	0	0	0	0	0	0	0	0	0	0	0	0	0	0	0.0299388	0.030012	0	0.0312007	0	0	0	0	0	0	0	0	0	0	0	0	0	0	0	0	0	0	0	0	0
cephalosporin; cephamycin; penam	C-C1-P	0.421295	0.725127	0.0757762	0.485107	0.503604	0	0.0195295	0.0219235	0.059964	0.0416662	0.178185	0.5592473	0.159	0.0196016	0	0.08455	0.0566921	0.2711083	0.038929	0.020106	0.0809418	0	0.0443036	0.191896	0	0	0	0.1101009	0.1475209	0.190244	0.0428682	0	0.0460263	0.0441256	0.0954665	0.0247247	0	0	0.0686324	0.0245604	0	0.0240734
cephalosporin; penam	C-P	1.3768355	2.099889	0.4905891	2.2452	2.4298482	0.0242871	2.6914803	1.8059562	2.2069438	2.427468	2.1453615	3.7903564	3.2719199	3.3175662	3.439151	2.2388986	2.4389731	3.8004539	2.6524644	0.8107024	3.4483747	3.9507567	1.3613286	2.9389263	2.6461372	2.108066	2.4608798	1.6568582	2.7525929	1.5849895	1.3985791	0.9871156	2.9650032	2.466082	2.6255741	2.3740423	1.4529102	1.1779783	1.3136811	0.7475082	0.9616108	1.1164028
cephalosporin; penam; penem	C-P-P	0	0	0	0	0	0	13.7227	8.51801	6.93983	7.40547	10.3519	5.45599	13.5547	7.73741	8.56655	5.94104	9.90143	13.2825	8.60849	3.78127	14.177	13.0752	9.47654	27.1661	6.9999	10.4825	13.3678	15.0012	20.6683	28.9964	18.0732	21.0558	23.2571	10.3048	16.3264	12.1613	20.1882	34.3548	43.5486	8.93343	40.4831	21.9405
cephamycin	cephamycin	0	0.0804028	0.672171	0	0.0229088	0.0849318	17.20641	6.682422	5.742934	14.514678	7.161988	2.019086	3.348031	1.70398	35.93134	8.696418	28.33739	13.014702	44.91776	8.058023	18.553256	22.21672	41.6293	49.18175	25.83213	51.18551	78.41327	65.16936	201.6446	108.09864	33.62591	83.88918	92.71153	48.27838	79.48342	54.02172	58.10087	184.1811	91.3298	25.15998	203.2943	52.991
diaminopyrimidine antibiotic	diaminopyrimidine	0	0	0	0	0	0	0.2790206	0.1527492	0.486979	0.152431	0.4289698	0.2892071	0.8739039	0.1294369	0.0739345	0.983981	0.3363223	0.518165	0.2688037	0.367778	0.3687909	0.4125824	0.6459948	1.331807	0.229465	0.2159736	0.4769679	0.8921016	0.685955	0.822952	0.9795941	0.4222173	1.7511265	1.0406025	2.6203502	1.0549473	0.5752451	0.330064	2.0126041	0.44784	0.429118	0.406001
elfamycin antibiotic	elfamycin	1.51817	2.07243	0.1129929	1.22415	1.3671	0.0713857	0.174727	0.3922919	0.4172689	0.3727802	1.0627963	1.4613128	0.444545	0.467659	0.0887214	0.4097459	0.2927899	0.608023	0.3192665	0.1199235	0.2715648	0.1168296	0.1321257	0.7153589	0.0623526	0	0.0334901	0.065998	0.410728	0.8865022	0.511379	0.108516	0.274526	0.3289877	0.3558844	0.147472	0	0.0672662	0.1399601	0.036623	0.104944	0.3230705
fluoroquinolone antibiotic	fluoroquinolone	2.5103541	3.7030785	0.6045636	3.9641352	2.92210387	0.1579444	0.5118157	0.4577506	1.1737627	0.1981667	1.4849595	3.6263481	0.6854363	0.2218866	0.4345798	1.4081114	0.1932145	1.5382998	0.6439222	0	0.6861801	0.2276024	0.4381086	1.4717947	0.1488326	0.0583815	0.0568448	0.404941	1.0774527	1.846786	0.6807827	0.3717747	0.7167669	0.5293719	0.558269	0.8700591	0.5222526	0.2042109	0.42925	0.1279883	0.1083215	0.366462
fluoroquinolone antibiotic; aminoglycoside antibiotic; tetracycline antibiotic; rifamycin antibiotic	F-A-T-R	0	0	0	0	0	0.0328641	0	0	0	0	0	0	0	0	0	0	0	0	0	0	0	0	0	0	0	0	0	0	0	0	0	0	0	0	0	0	0	0	0	0	0	0
fluoroquinolone antibiotic; cephalosporin; cephamycin; penam	F-C-C-P	2.609367	3.529422	0.6576295	2.425449	2.932519	0	0.0406461	0.1981856	0.6864575	0.0635787	0.4902774	3.149483	0.7436481	0.0827339	0	0.3141247	0	0.8299728	0.4586433	0.0306799	0.2473647	0.0706549	0.0881503	1.058925	0.143193	0	0	0.2007083	0.8611977	0.9521183	0.6825924	0.1234756	0.1398251	0.3188834	0.8286413	0.0458673	0	0	0.1064093	0.0854049	0.0793169	0.1826726
fluoroquinolone antibiotic; cephalosporin; glycylcycline; cephamycin; penam; tetracycline antibiotic; rifamycin antibiotic; phenicol antibiotic; triclosan	FCGCPTRPT	0.4923624	0.968233	0.201956	1.00413	0.848982	0	0.0520491	0	0.106542	0	0.3970173	1.18505	0.277156	0.0522414	0	0.2548659	0	0.2341213	0.0518759	0.081672	0.215723	0	0	0.319646	0	0	0	0	0.282349	0.394998	0.241772	0.0646511	0.0613337	0.2660237	0.269211	0	0	0	0	0	0	0
fluoroquinolone antibiotic; cephalosporin; glycylcycline; penam; tetracycline antibiotic; acridine dye; rifamycin antibiotic; phenicol antibiotic; triclosan	FCGPTARPT	0	0	0	0	0	0.0626608	0	0	0	0	0	0	0	0	0	0	0	0	0	0	0	0	0	0	0	0	0	0	0	0	0	0	0	0	0	0	0	0	0	0	0	0
fluoroquinolone antibiotic; cephalosporin; glycylcycline; penam; tetracycline antibiotic; rifamycin antibiotic; phenicol antibiotic; triclosan	FCGPTRPT	3.803238	4.6406595	0.246569	4.024926	3.512094	0.1327726	0.0109551	0.4339021	0.5954022	0.1380922	1.1154945	3.7178833	0.958378	0.3500293	0.0739345	0.8980447	0.1132702	1.2387159	0.293457	0	1.365825	0.0748968	0.3795235	1.855266	0.0804687	0.0799763	0	0.1416725	1.1149139	1.512997	0.5713731	0.1150475	0.2969533	0.4845023	0.4812957	0.3821707	0.0253101	0	0.2310467	0	0.0651054	0.4080045
fluoroquinolone antibiotic; glycylcycline; tetracycline antibiotic; diaminopyrimidine antibiotic; nitrofuran antibiotic	F-G-T-D-N	0	0	0	0.100821	0	0	0	0	0.030033	0	0.267732	0.1441896	0.0298632	0.0294524	0	0	0	0.0291751	0	0	0	0	0	0	0	0	0	0	0.0318363	0	0	0	0	0	0	0	0	0	0.0633995	0	0	0.0723429
fluoroquinolone antibiotic; lincosamide antibiotic; nucleoside antibiotic; acridine dye; phenicol antibiotic	F-L-N-A-P	0	1.834357	0	1.648729	1.13386	0	0	0.0307451	0.3416253	0.0292159	0.141506	1.0737764	0.250851	0	0	0.118571	0	0.282512	0.109187	0.0563926	0.0851334	0	0	0.462536	0	0	0	0	0.2841385	0.558602	0.180352	0.0744161	0.0645464	0.1295633	0.246842	0.0346735	0	0	0	0	0.032899	0
fluoroquinolone antibiotic; monobactam; carbapenem; cephalosporin; glycylcycline; cephamycin; penam; tetracycline antibiotic; rifamycin antibiotic; phenicol antibiotic; triclosan; penem	FMCCGCPTRPTP	0.719118	1.718653	0.137754	1.32518	1.434669	0	0	0.119564	0.200272	0.0951216	0.215949	1.438255	0.216784	0.178998	0	0	0	0.3004451	0.318461	0	0.220716	0	0.221952	0.459384	0	0	0.122487	0	0.771254	0.497655	0.116895	0	0	0	0.260323	0.247731	0	0	0	0	0	0
fluoroquinolone antibiotic; tetracycline antibiotic	F-T	3.33005919	1.78955744	24.4483296	22.5073907	3.96556612	3.59869147	6.7642504	5.7517363	3.5828024	6.75179	7.1118944	13.18308519	6.30921774	11.0455186	9.47352515	5.9558405	8.2718241	3.7122816	7.4765902	4.2195357	6.8057507	6.9877715	7.4472405	12.4147993	5.3661877	6.85814711	9.6942207	15.17688866	16.4900774	17.6778082	9.7109134	13.46942572	14.1800906	6.3222316	12.2247826	16.9044664	13.3020494	17.3369879	17.3536077	4.7734133	14.2398219	14.6129957
fosfomycin	fosfomycin	1.310371	2.0328675	0	1.123544	1.2379685	0.3012791	0	0.0916493	0.177481	0	0.223815	1.805842	0.3173737	0.1396479	0	0.288773	0	0.324685	0.1087985	0	0.1697472	0	0.0589048	0.6103554	0	0.0559654	0	0.0682441	0.2517903	0.2711035	0.1453414	0	0.0611952	0.1651108	0.3019175	0.143999	0	0	0	0	0	0
glycopeptide antibiotic	glycopeptide	2.2971123	6.9221005	9.0207087	4.5449657	10.3866299	6.7388234	1.4005229	1.4161197	2.3851621	0.9744515	1.6850612	1.8719652	2.8072659	2.2440108	1.0265292	1.9461243	1.1183953	0.60145	1.1173606	0.9005263	0.7065083	1.0781958	1.211161	3.286028	2.506739	1.8725657	0.8679546	1.2495395	1.3728946	0.8093233	1.0635012	1.0223516	3.9187868	2.7215908	2.9547987	7.3068965	1.3210154	0.5593828	1.5599999	2.0106672	1.8022015	2.609146
glycylcycline; tetracycline antibiotic	G-T	0	0	0	0	0	0.0237952	17.5419	3.84652	9.82887	9.49504	6.64483	11.45301	6.93864	4.67262	16.91505	21.21886	14.14641	12.81099	18.34316	20.36143	22.98724	15.99144	44.1264	19.66706	26.17202	27.91541	31.82524	18.39233	35.9652	21.29005	18.04308	13.58631	21.436	16.9182	41.5755	6.92332	11.54952	21.34999	10.43956	29.7122	26.71618	16.13282
lincosamide antibiotic	lincosamide	0.113351	0	1.9870753	0.600846	0.711026	0.0540179	53.5104392	34.614787	56.8824145	40.347638	65.562485	42.55242	71.401292	79.7136959	66.08858	69.28469	61.6450597	40.4597306	63.0238994	67.7997912	66.4756844	72.764708	79.8470182	119.2475449	108.839711	65.714955	96.74697	87.9172416	71.129009	55.103666	104.1660509	89.6229	94.988079	109.529645	103.576883	76.842532	102.441475	61.7703561	114.1661841	78.6437132	99.886986	85.416979
lincosamide antibiotic; streptogramin antibiotic; oxazolidinone antibiotic; phenicol antibiotic; pleuromutilin antibiotic	L-S-O-P-P	0	0	0	0	0	0.0268546	0.0328653	0	0	0	0.0333178	0	0.0334467	0	0.0333762	0	0.0330434	0	0	0	0	0	0	0	0	0	0	0	0	0	0	0	0	0	0	0.0832164	0	0	0	0	0	0
lincosamide antibiotic; streptogramin antibiotic; phenicol antibiotic; pleuromutilin antibiotic	L-S-P-P	0	0	0	0	0	0	0.16293	13.1324	6.60351	24.3328	16.1209	6.60747	13.3976	12.3303	0.231648	0.211614	0.262101	0.161992	0.162388	0.033548	0.0675279	0.196095	0	0	0	0	0	0	0	0	0	0	0.0383987	0	0	0	0	0	0	0	0	0
macrolide antibiotic	macrolide	0.3543623	0.6021612	1.4882558	0.159269	0.8332957	0	8.8193583	1.4983669	2.8385812	3.9998755	2.5799965	6.6462044	2.5109828	1.9645945	7.1891596	6.9214203	7.4026716	6.4043619	9.03913	6.1622526	7.5907996	7.47067	10.002833	8.19445	7.58853	13.9595948	28.443729	7.72575	7.0176596	20.3240588	9.006728	11.6013606	16.8074493	6.235912	21.057388	11.0395718	6.9347405	7.2716615	4.842906	6.307818	21.796687	8.9328809
macrolide antibiotic; aminoglycoside antibiotic; cephalosporin; tetracycline antibiotic; peptide antibiotic; rifamycin antibiotic	MACTPR	1.251191	0.857966	0	0.379966	0.844449	0	0	0.223234	0.300026	0.100579	0.40319	0.879549	0.3087968	0	0.2019483	0.430461	0	0.499394	0.198195	0	0.4227491	0	0	0	0	0	0	0	0.31804	0.114809	0.103481	0	0.234329	0.342789	0.127795	0.238736	0.108917	0	0	0	0	0
macrolide antibiotic; fluoroquinolone antibiotic	MF	0	0	0	0	0.0177289	0	0	0	0	0	0	0	0	0	0	0	0	0	0	0	0	0	0	0	0	0	0	0	0	0	0	0	0	0	0	0	0	0	0	0	0	0
macrolide antibiotic; fluoroquinolone antibiotic; aminoglycoside antibiotic; carbapenem; cephalosporin; glycylcycline; cephamycin; penam; tetracycline antibiotic; peptide antibiotic; aminocoumarin antibiotic; rifamycin antibiotic; phenicol antibiotic; triclosan; penem	MFACCGPTPARPRP	0.500288	0.896967	0	0.886252	0.886644	0	0.0231912	0.0781024	0.189886	0.0247393	0.258616	0.971633	0.0708046	0	0	0.100403	0	0.276693	0.0231141	0	0.168207	0	0.0263053	0.541207	0	0	0	0.0262795	0.0503218	0.367112	0.178171	0.0288062	0.0273281	0.1810622	0.507624	0.0880819	0	0	0.0557302	0.0291655	0.027858	0.0285871
macrolide antibiotic; fluoroquinolone antibiotic; aminoglycoside antibiotic; carbapenem; cephalosporin; penam; peptide antibiotic; penem	MFACCPPP	0	0	0	0.0858557	0	0.0183936	0	0	0	0	0	0	0	0	0	0	0	0	0	0	0	0	0	0	0	0	0	0	0	0	0	0	0	0	0	0	0	0	0	0	0	0
macrolide antibiotic; fluoroquinolone antibiotic; aminoglycoside antibiotic; cephalosporin	M-F-A-C	0.05766419	0.0220245	0	0	0.065285	0	0	0	0	0	0	0	0	0	0.0111679	0	0	0	0	0	0	0.0110296	0	0.027014	0	0	0	0.0124614	0.023862	0	0	0.0273191	0	0	0	0	0	0	0	0	0	0
macrolide antibiotic; fluoroquinolone antibiotic; cephalosporin; cephamycin; penam; tetracycline antibiotic	MFCCPT	0.599378	0.386866	0	0.796343	0.385797	0	0	0	0.170622	0	0.253505	0.341449	0.0848287	0	0	0.180435	0	0.248622	0	0	0.259102	0	0	0	0	0	0	0	0	0.202996	0.182966	0	0.0982227	0	0	0	0	0	0.100153	0	0	0
macrolide antibiotic; fluoroquinolone antibiotic; cephalosporin; fusidic acid	M-F-C-F	0	0	0	0	0	0	0	0	0	0	0	0	0	0	0	0	0	0	0	0	0	0	0	0	0	0	0	0	0	0	0	0	0.0368335	0	0	0	0	0	0	0	0	0
macrolide antibiotic; fluoroquinolone antibiotic; penam	M-F-P	3.204637	3.920857	0.3241643	4.127411	2.4988662	0.0766441	0.209598	0.2037484	0.872454	0.0883364	1.705176	3.7233349	1.183192	0.2769473	0	0.6866038	0	1.6078913	0.3070114	0.0114089	0.5683606	0.0222291	0.4457106	1.8981584	0.0237276	0.0450776	0.0127443	0.1691805	1.3880351	1.1468817	0.7088217	0.1315636	0.3200539	0.6050208	0.7151813	0.1468025	0	0	0.2030242	0	0.3370719	0.3661606
macrolide antibiotic; fluoroquinolone antibiotic; penam; tetracycline antibiotic	M-F-P-T	1.5296596	1.580401	0.2463287	1.571633	1.1683297	0	0.00960171	0.0861401	0.2747822	0.0102426	0.5982094	1.918498	0.6743664	0.0323644	0	0.3312352	0	0.328247	0.1542883	0	0.1427993	0.0206017	0.1220029	0.4569015	0.0102793	0	0	0.2249992	0.460733	0.4702408	0.4382417	0.2397892	0.0904215	0.510602	0.5414504	0.074629	0	0	0.0461472	0.0963985	0.0272001	0.1342346
macrolide antibiotic; fluoroquinolone antibiotic; rifamycin antibiotic	MFR	0.0180441	0	0	0	0	0	0	0	0	0	0	0	0	0	0	0	0	0	0	0	0	0	0	0	0	0	0	0	0	0	0	0	0	0	0	0	0	0	0	0	0	0
macrolide antibiotic; lincosamide antibiotic	M-L	0	0	0	0	0	0	0	0	0	0	0	0	0	0	0	0	0.0664666	0	0	0	0	0	0	0	0	0	0	0	0	0	0	0	0	0	0	0	0	0	0	0	0	0
macrolide antibiotic; lincosamide antibiotic; streptogramin antibiotic	M-L-S	1.560071	1.8981555	6.950707	14.907541	1.1105323	0.36594	95.9069116	50.4390929	81.3981809	108.2507237	96.045067	63.9232215	91.0085558	56.9981596	104.6399199	112.6475704	102.7333139	69.949664	126.067121	100.2670924	104.9079472	102.1897274	153.6699988	127.1988236	177.5819593	103.9568615	213.584269	105.560593	183.3106112	120.22253	92.4739755	121.7965796	141.3856872	143.028963	195.67239	109.2554827	116.791766	138.084114	161.898865	134.5755573	179.1030096	108.9744956
macrolide antibiotic; lincosamide antibiotic; streptogramin antibiotic; tetracycline antibiotic; oxazolidinone antibiotic; phenicol antibiotic; pleuromutilin antibiotic	MLSTOPP	1.5116973	1.1015762	5.398045	2.4583948	0.9601782	1.8197334	30.6230407	45.0317196	43.2468177	57.5844264	46.2348871	42.5342136	42.4682194	28.4043227	24.9741551	27.4111589	24.080476	25.0090432	28.4782782	13.8590741	25.8306664	26.277299	48.4029691	52.0283119	44.0416527	44.6553845	64.0483803	43.4292844	70.4614014	62.9366622	33.7173582	58.4828947	76.712714	59.1718056	68.3580123	53.9830496	42.3060717	84.6157468	58.8668726	44.6900723	58.2147027	58.6349215
monobactam; cephalosporin; penam; penem	M-C-P-P	0.261754	0	0	0	0	0.0632937	0	0.0869558	0.079279	0	0.0785268	0.893177	0.236492	0.155493	0	0.125757	0	0.308057	0.115804	0	0.160521	0.146037	0.5833324	0.833382	0	0.0417385	0	0	0.410089	0.507426	0.2448206	0.2289664	0.0456388	0.514528	0.639873	0.245166	0.0447401	0.0894619	0.139607	0	0.186095	0.2749669
nitroimidazole antibiotic	nitroimidazole	0.4611	0.686803	0	0.452399	0.508787	0	0.0197304	0	0.0605811	0.0210475	0.160017	0.666792	0.0200795	0	0	0.106775	0	0.37272	0.117989	0.0203129	0.0408874	0.0197889	0.0447596	0.145403	0	0	0	0	0.128437	0.168177	0.129928	0.0245075	0.0465	0.111449	0.144673	0.0499584	0	0	0.0237069	0.0248132	0	0.0243211
nucleoside antibiotic	nucleoside	0	0	0	2.106682	0	0	126.51431	55.701347	108.57018	50.31004	91.72471	82.70862	118.32219	108.86234	119.66401	167.8432628	119.53293	120.31525	145.16708	169.98068	148.79134	136.0617653	176.12557	233.52913	219.2367394	135.96983	160.843067	161.93045	119.19542	105.44725	211.26485	171.46	148.1987	251.4702	160.4561182	131.50176	200.82219	93.26324	214.15099	224.4273	142.12137	158.76425
nucleoside antibiotic; acridine dye	N-A	2.0227283	4.4276845	0.3430572	2.976095	2.361468	0	0.0569617	0.0905707	0.8560943	0.0860661	0.2989806	3.4010348	0.5476773	0.3655693	0	0.3703349	0.0169082	0.9827609	0.501793	0.034627	0.448402	0.0404598	0.1253586	1.3537328	0.0609817	0	0	0.1557497	1.10167	0.9711551	0.2756707	0.1417493	0.1068398	0.3006703	0.9097068	0.1907426	0.0466001	0	0.0995068	0	0.1424518	0.2746287
para-aminosalicylic acid	P	0	0	0	0	0.0274283	0.0176344	0	0	0	0	0	0	0	0	0	0	0.021417	0	0	0	0	0	0	0	0	0	0	0	0	0	0	0.0268066	0	0.0240648	0	0	0	0	0	0.0271408	0	0
penam	penam	0	0.0315529	0	0	0	0	0.1508573	0.889087	0.385998	0.563245	0.573503	0.308983	0.460578	0.454243	0.536207	0.0416387	0.227512	0.112491	0.0375888	0.0388277	0.0390776	0.491738	0	0	0	0.0406437	0.0433724	0.0854729	0.0818348	0.0459238	0	0.0468456	0.133325	0.12782	0	0.477471	0	0.0871153	0.135945	0	0	0.0929784
peptide antibiotic	peptide	2.9571219	4.2735256	0.3632902	3.735618	2.8941637	0.1370236	0.1413658	0.3156792	1.2877867	0.1578337	1.3300877	3.9559512	0.6005129	0.3007798	0.6782474	1.2531327	0	1.0045785	0.2817054	0.1099503	0.424927	0.0206755	0.415978	1.809672	0.1253047	0.0228715	0	0.3673437	1.1230744	1.1652187	0.746562	0.2042223	0.2085491	0.5848283	1.275709	0.422081	0.0857505	0.134487	0.0762214	0.0522241	0.0422556	0.5609155
phenicol antibiotic	phenicol	0.0253414	0	0	0	0.0350493	0	10.3970896	19.3629857	20.0382381	14.6096044	16.5434904	18.6195833	29.2401848	21.7204291	9.750972	14.280329	7.502675	8.1742868	7.9224713	7.1550445	11.8268855	13.2977824	13.8008415	14.6019469	19.2255418	7.8118389	13.430384	8.528036	6.7431553	5.9935233	9.1701189	11.1976922	14.3022294	21.8221748	11.385552	12.4874921	9.8869261	5.7896655	12.3605621	8.9233831	4.6546859	8.5511507
rifamycin antibiotic	rifamycin	0	0.169134	0.0983629	0.0544935	1.29486	0.0543751	0.00950649	0	0	0	0	0	0	0	0	0.0102892	0	0	0	0	0	0	0.010783	0.0116763	0	0	0	0	0.0103139	0.0927599	0	0.0118082	0	0	0	0	0	0	0	0	0	0.0117184
streptogramin antibiotic	streptogramin	0	0	0	0	0	0	1.07003	5.94596	6.57094	10.3302	8.56965	10.0267	16.1711	8.16229	0.760666	1.33186	0.430333	0.425549	1.17312	0.385568	1.21959	2.36105	5.15828	4.79707	8.99255	3.34413	3.56864	1.1519	3.9471	7.49198	2.75981	8.9325497	11.2221	19.5832	5.88451	8.80546	9.45598	4.20179	17.5496	2.42223	1.22109	9.95842
sulfonamide antibiotic	sulfonamide	0	0	0	0	0.0922097	0.038521	1.4129644	0.9352326	0.5239468	0.4590581	0.6696065	1.9851083	0.976452	0.3485478	2.5534659	1.5741131	1.4300541	1.1543572	1.0839461	0.6358946	1.0550817	2.1200412	0.902938	1.7122245	0.5814886	0.8450017	0.7567014	1.8048931	1.4850031	0.7414079	1.4802098	1.0759955	1.4529544	1.469292	1.5987991	1.2932622	0.5287511	0.3660403	1.2529675	0.9937927	0.6397369	3.227265
tetracycline antibiotic	tetracycline	3.4103147	2.5027295	20.2759469	3.4709473	5.1164337	23.0069409	588.2800388	511.4047987	554.3528494	483.1429835	535.776503	588.1860528	576.4723722	517.0090357	452.6842883	563.7083621	499.7029797	623.597216	526.8511227	488.3881624	520.1705203	574.0252274	667.4977151	734.7190734	675.7889868	622.4097019	637.5436646	523.3049906	661.8492937	564.8367157	547.5287471	518.0854833	699.5037524	679.018755	724.0548596	568.8769931	662.3031222	599.0034839	547.8316759	662.1949916	554.5709382	593.7711863
tetracycline antibiotic; benzalkonium chloride; rhodamine	T-B-R	0.801106	0.710971	0.0720455	0.478963	0.515641	0	0.0279875	0.0937986	0.142529	0	0.4238067	0.855689	0.198413	0.0279548	0	0.150726	0	0.1662844	0.111037	0	0.0865763	0.0838033	0.0315918	0.205254	0.0299626	0	0	0	0.271957	0.203488	0.0305682	0.0691908	0	0.0629298	0.272299	0.0352612	0	0.0321673	0.033628	0	0	0.0343322
