# Supplementary material for: Expanded catalog of microbial genes and metagenome-assembled genomes from the pig gut microbiome
Source: Nat Commun. 2021 Feb 17;12:1106. doi: 10.1038/s41467-021-21295-0 (PMC7889623; doi:10.1038/s41467-021-21295-0)
Supplement: Supplementary file 10 — Source Data [file 41467_2021_21295_MOESM10_ESM.zip › Source Data/Pre-processed_Files/Core_species.xlsx]

## Sheet: data1
Sample_num	Phylum	Genus	Species
0	38	705	1280
100	31	442	700
250	27	336	482
450	19	234	254
500	15	135	97

## Sheet: data2
Sample_percent	Phylum	Genus	Species
0	1	1	1
20	0.815789	0.62695	0.546875
50	0.710526	0.476596	0.376563
90	0.5	0.331915	0.198437
100	0.394737	0.191489	0.0757812
