# Supplementary material for: Expanded catalog of microbial genes and metagenome-assembled genomes from the pig gut microbiome
Source: Nat Commun. 2021 Feb 17;12:1106. doi: 10.1038/s41467-021-21295-0 (PMC7889623; doi:10.1038/s41467-021-21295-0)
Supplement: Supplementary file 10 — Source Data [file 41467_2021_21295_MOESM10_ESM.zip › Source Data/Pre-processed_Files/F6_faeces_301_geneNum.xls]

SamleID	gene_num	depth
F4286	290077	14.39
F4331	370225	13.89
F4364	234991	11.25
F4372	339394	18.99
F4375	280355	13.13
F4390	273818	10.66
F4395	162154	9.25
F4399	283615	11.24
F4404	95943	11.80
F4410	262084	12.29
F4411	220930	10.08
F4436	270044	16.47
F4453	128512	8.48
F4460	261255	12.81
F4552	251785	9.75
F4554	268484	12.33
F4556	310403	12.32
F4560	235896	9.54
F4563	293361	13.13
F4580	263247	10.28
F4582	291332	15.72
F4592	216042	10.73
F4595	288989	13.01
F4596	370145	14.74
F4650	249488	11.54
F4653	322150	17.11
F4655	328981	13.34
F4656	281066	11.07
F4657	264072	11.45
F4658	278330	11.95
F4659	292651	11.36
F4660	270746	12.48
F4661	422039	18.38
F4664	201180	12.74
F4665	281094	10.84
F4666	299684	13.11
F4669	184179	7.25
F4675	232564	11.41
F4679	287223	11.90
F4690	377737	14.61
F4692	325397	13.02
F4701	194201	9.48
F4704	266680	10.92
F4706	218281	12.09
F4724	374443	13.84
F4726	455582	18.68
F4791	359654	13.21
F4840	333580	12.03
F4842	207293	10.21
F4844	248627	11.45
F4846	300504	12.40
F4850	292442	12.23
F4856	313841	13.80
F4864	183222	10.83
F4872	293708	13.50
F4873	248307	11.09
F4878	245940	10.23
F4881	257640	13.95
F4888	267647	13.10
F4889	231710	10.20
F4890	251414	10.87
F4894	208044	12.06
F4901	188144	10.77
F4903	282254	11.74
F4905	289515	14.26
F4908	308117	13.00
F4910	216263	10.37
F4912	209264	11.38
F4922	213724	11.12
F4924	293991	11.64
F4930	222742	11.79
F4936	213114	10.61
F4941	286961	12.75
F4942	167101	9.78
F4943	139531	10.49
F4945	186664	11.60
F4946	239976	12.29
F4948	286449	14.22
F4950	272165	12.20
F4952	263350	11.67
F4954	425479	18.16
F4958	248169	11.72
F4960	345812	18.25
F4961	191527	13.13
F4962	250602	11.59
F4969	258245	11.34
F4972	299682	11.90
F4973	264407	10.88
F4974	201817	10.50
F4975	266445	13.21
F4976	170855	12.75
F4978	236631	11.76
F4979	232889	13.38
F4981	188348	16.44
F4982	158983	10.58
F4983	294664	12.07
F4984	110284	7.61
F4987	312939	11.60
F4988	337296	15.84
F4989	209218	10.85
F4993	424441	15.71
F4997	186682	10.90
F5003	206521	11.11
F5007	77403	9.39
F5012	277525	12.23
F5014	206040	9.71
F5018	318171	13.49
F5020	25908	10.82
F5021	261833	12.82
F5023	296533	14.51
F5028	275944	11.18
F5031	282783	12.35
F5032	410707	22.54
F5035	277994	12.01
F5039	250651	12.23
F5042	212427	10.44
F5046	207438	10.23
F5052	149387	10.13
F5054	212259	9.28
F5056	265793	12.70
F5058	170467	12.48
F5061	224138	11.45
F5071	273529	11.32
F5072	250207	11.46
F5084	339725	18.81
F5094	284078	11.38
F5097	229588	13.39
F5100	212776	9.63
F5103	232629	9.96
F5106	330428	16.17
F5107	218485	10.16
F5108	212727	10.09
F5110	411784	19.44
F5111	398997	18.91
F5113	311253	15.43
F5114	221173	9.00
F5115	402504	21.04
F5122	232324	11.51
F5123	260842	11.68
F5125	234830	10.88
F5131	267269	11.62
F5135	199325	10.99
F5136	306635	13.57
F5138	415048	15.47
F5140	186961	10.23
F5141	341111	17.30
F5142	321100	16.91
F5143	297639	12.52
F5153	255851	11.17
F5155	381363	14.67
F5157	226460	12.06
F5158	273040	13.01
F5163	346976	17.84
F5165	357510	19.46
F5173	227251	12.30
F5175	241558	12.90
F5176	347014	13.34
F5179	293482	13.31
F5181	326722	15.17
F5184	252903	12.55
F5186	279899	14.52
F5202	272288	14.05
F5204	269814	13.30
F5205	320187	15.41
F5206	198052	10.13
F5208	249223	12.47
F5210	317707	14.69
F5218	383744	17.25
F5224	418834	20.94
F5229	250917	10.86
F5230	184827	11.41
F5235	294599	11.13
F5236	178048	9.59
F5237	84132	10.77
F5239	326032	13.33
F5240	254924	11.45
F5242	243420	11.69
F5244	275228	13.26
F5248	301035	11.49
F5250	289151	15.02
F5256	272037	12.79
F5260	293094	11.95
F5268	371480	19.42
F5284	244536	10.82
F5286	70195	10.76
F5288	272743	16.48
F5290	289196	11.40
F5295	219575	11.66
F5297	271629	11.87
F5298	241569	10.35
F5299	371850	19.07
F5300	270395	11.59
F5302	273459	11.95
F5307	280928	12.78
F5309	309977	11.97
F5313	250090	12.74
F5316	243388	11.84
F5323	210807	10.91
F5329	238185	10.28
F5331	265734	15.86
F5332	270860	11.03
F5336	349908	16.83
F5342	217594	10.43
F5343	322154	15.01
F5345	206459	8.45
F5347	153924	9.92
F5348	266001	13.72
F5350	260563	11.19
F5352	232339	12.03
F5354	277976	11.57
F5355	214712	12.13
F5356	293160	11.86
F5359	226176	10.06
F5362	204711	8.56
F5366	240256	11.12
F5370	229202	10.94
F5372	295052	11.66
F5374	211220	11.69
F5379	282999	11.61
F5380	288427	12.87
F5381	256338	12.71
F5382	201855	11.02
F5384	206480	10.67
F5385	289726	12.66
F5386	248498	12.41
F5393	271377	12.15
F5399	307727	15.49
F5401	249128	12.25
F5403	355027	15.26
F5404	291107	15.56
F5412	305639	15.78
F5415	279545	9.84
F5417	228452	11.54
F5419	248748	9.85
F5421	233564	9.35
F5422	199790	10.74
F5429	283896	14.22
F5432	293404	15.91
F5434	293414	11.97
F5436	235377	10.90
F5440	247556	12.23
F5444	234676	9.91
F5446	244936	10.22
F5447	278963	13.20
F5449	363504	17.61
F5450	181473	11.09
F5453	184126	10.68
F5455	235877	13.44
F5457	268974	12.81
F5472	164121	7.80
F5476	211015	11.71
F5478	357345	17.13
F5480	290009	14.87
F5485	263948	11.07
F5486	280880	13.25
F5487	291937	12.28
F5490	386603	15.73
F5494	205256	10.43
F5497	321869	14.32
F5498	208889	12.32
F5500	234663	10.49
F5501	234160	11.59
F5502	240813	10.00
F5505	249636	13.07
F5509	171817	12.13
F5510	193908	14.19
F5511	229473	10.14
F5512	244146	12.03
F5515	239060	13.02
F5520	176143	11.66
F5524	217873	10.48
F5525	199907	10.40
F5526	212082	14.96
F5533	320105	13.56
F5560	257220	15.29
F5569	305285	19.81
F5570	280927	13.35
F5571	209200	10.74
F5572	264672	11.31
F5574	230495	12.78
F5575	231360	12.38
F5589	267346	11.30
F5594	203642	12.61
F5602	122329	10.05
F5604	220845	11.97
F5606	218780	8.39
F5608	200782	10.31
F5610	322878	14.15
F5612	200115	9.57
F5615	211562	9.70
F5617	208900	11.55
F5619	189789	12.01
F5622	250342	8.78
F5629	269961	11.51
F5633	203684	12.11
F5634	389435	17.54
F5635	263474	10.46
F5640	243459	12.44
F5641	304781	13.89
F5642	223879	12.01
F5647	253146	10.06
