# Supplementary material for: Expanded catalog of microbial genes and metagenome-assembled genomes from the pig gut microbiome
Source: Nat Commun. 2021 Feb 17;12:1106. doi: 10.1038/s41467-021-21295-0 (PMC7889623; doi:10.1038/s41467-021-21295-0)
Supplement: Supplementary file 10 — Source Data [file 41467_2021_21295_MOESM10_ESM.zip › Source Data/Pre-processed_Files/Function_Freq.xlsx]

## Sheet: data1
Sample_num	KO	KEGG pathway	CAZy family	eggNOG ortholog
0	6363	438	599	81406
100	4869	424	555	42855
250	3828	413	509	30872
450	2880	398	434	17678
500	1914	297	289	4978

## Sheet: data2
Sample_percent	KO	KEGG pathway	CAZy family	eggNOG ortholog
0	1	1	1	1
20	0.765205	0.968037	0.926544	0.526435
50	0.601603	0.942922	0.84975	0.379235
90	0.452617	0.908676	0.724541	0.217158
100	0.300802	0.678082	0.482471	0.0611503
