# Supplementary material for: Expanded catalog of microbial genes and metagenome-assembled genomes from the pig gut microbiome
Source: Nat Commun. 2021 Feb 17;12:1106. doi: 10.1038/s41467-021-21295-0 (PMC7889623; doi:10.1038/s41467-021-21295-0)
Supplement: Supplementary file 10 — Source Data [file 41467_2021_21295_MOESM10_ESM.zip › Source Data/Pre-processed_Files/gene_abundance_test.txt]

Geneid	Average	Count
C4936_1_2	0.000907376	2
C4936_15_2	0.0196972942	15
C4936_19_2	0.033459853	11
C4936_19_3	0.0430196052	12
C4936_19_4	0.0426497892	13
C4936_21_2	0.017467186	10
C4936_22_2	0.0308344754	13
C4936_28_3	0.2561051636	356
C4936_28_4	0.1762208586	337
C4936_32_2	0.0169543292	10
C4936_32_3	0.026678996	9
C4936_32_4	0.033374088	10
C4936_32_5	0.027418426	8
C4936_34_1	0.1782372222	20
C4936_34_2	0.29290596108	153
C4936_39_3	0.1159957456	203
C4936_39_6	0.14536438198	264
C4936_40_1	0.0027661888	11
C4936_41_2	0.020319011	14
C4936_41_3	0.0168792594	9
C4936_44_2	0.010788118	74
C4936_51_2	0.0212169688	71
C4936_58_2	0.4375718432	334
C4936_58_4	0.456777562	382
C4936_59_1	0.013001328	9
C4936_64_1	0.311601778	235
C4936_66_4	0.0	0
C4936_68_2	0.196898981	228
C4936_69_2	0.0155402592	12
C4936_69_3	0.010175744	9
C4936_69_4	0.0129249414	9
C4936_69_5	0.014169607	11
C4936_69_6	0.002321314	2
C4936_69_8	0.022873843	9
C4936_70_1	0.2663402822	215
C4936_74_2	0.0229868684	11
C4936_74_4	0.0167919448	11
C4936_81_1	0.0536175272	118
C4936_83_2	0.390263553	286
C4936_84_2	0.0979686304	99
C4936_93_2	0.0111010446	12
C4936_98_4	0.0560076794	43
C4936_98_5	0.0363391148	12
C4936_98_6	0.0497851878	36
C4936_98_7	0.067789525	29
C4936_98_8	0.0935736296	65
C4936_98_9	0.0637108996	27
C4936_98_10	0.074145825	43
C4936_98_11	0.0535129192	17
C4936_98_12	0.0576553106	17
C4936_98_13	0.0715876542	16
C4936_102_2	0.0619883774	246
C4936_106_1	0.069936099	156
C4936_107_2	0.1090214496	286
C4936_107_10	0.0255209228	115
C4936_108_1	1.5652411988	364
C4936_108_3	1.925468066	313
C4936_108_5	1.4018507136	297
C4936_108_9	1.8989272528	357
C4936_110_2	0.0309306436	99
C4936_115_2	0.002671791	5
C4936_118_2	0.0196936388	84
C4936_118_3	0.01824970482	94
C4936_118_4	0.01489276	43
C4936_118_5	0.0161887642	68
C4936_118_6	0.0161671846	47
C4936_118_7	0.0216631296	63
C4936_118_8	0.0192513154	52
C4936_118_9	0.0167673554	45
C4936_118_10	0.016263662	53
C4936_118_11	0.0203133408	115
C4936_118_12	0.0197813836	68
C4936_118_13	0.017214435	59
C4936_118_14	0.0158663362	70
C4936_120_2	0.007890714	4
C4936_120_3	0.005875338	4
C4936_120_4	0.0070357556	13
C4936_122_1	0.10238778426	306
C4936_122_2	0.08492968082	224
C4936_124_2	0.061998721	78
C4936_124_3	0.030669843	39
C4936_124_4	0.0233184768	36
C4936_127_1	0.244623672	234
C4936_127_2	0.2240013526	221
C4936_142_2	0.0212691278	19
C4936_142_3	0.0309441826	16
C4936_142_4	0.0197964478	14
C4936_142_5	0.0207223594	14
C4936_142_6	0.0156697894	11
C4936_142_8	0.0238708712	15
C4936_142_9	0.0279434206	27
C4936_145_1	0.040344858	24
C4936_145_2	0.025151546	10
C4936_145_3	0.1358191248	16
C4936_146_1	0.00412691	10
C4936_148_2	0.1915407652	324
C4936_148_4	0.71457492	446
C4936_160_2	0.2170944536	127
C4936_163_2	0.0687264366	9
C4936_163_3	0.045301312	8
C4936_165_2	0.0500026736	19
C4936_167_2	0.0801360592	46
C4936_178_3	0.0551188494	13
C4936_184_2	0.0958192094	15
C4936_192_2	0.0227532706	11
C4936_192_3	0.02523578728	59
C4936_193_1	0.0095227814	25
C4936_197_2	0.095898846	310
C4936_197_3	0.0351474666	92
C4936_197_4	0.058650824	121
C4936_197_5	0.0296292752	78
C4936_197_6	0.078748208	199
C4936_197_7	0.0456072932	100
C4936_197_8	0.10408112332	395
C4936_197_11	0.036576383	85
C4936_197_12	0.0347274172	110
C4936_197_13	0.1116319348	282
C4936_199_1	0.5418139824	413
C4936_199_2	0.4799366426	432
C4936_199_3	0.31354607	392
C4936_199_4	0.5746002394	414
C4936_199_5	0.4638369996	401
C4936_200_2	0.1827090728	303
C4936_201_1	0.0083139948	15
C4936_201_2	0.017532092	18
C4936_201_3	0.0075102968	11
C4936_201_4	0.1342925934	21
C4936_204_2	0.0498726504	61
C4936_204_3	0.0449346464	53
C4936_204_4	0.0531295472	41
C4936_205_3	4.4409384888	449
C4936_209_2	4.7744809818	443
C4936_211_1	0.0912896906	169
C4936_213_2	0.2231282652	350
C4936_213_5	0.2691295534	354
C4936_213_6	0.243772652	336
C4936_213_10	0.2559504152	271
C4936_213_11	0.0960719582	272
C4936_224_2	0.2271360844	218
C4936_224_4	0.1630780088	217
C4936_224_5	0.2460624666	216
C4936_225_1	0.0107071042	26
C4936_227_2	0.1934547558	373
C4936_228_1	0.1918881028	264
C4936_230_2	0.011068863	24
C4936_234_2	0.599036208	314
C4936_235_2	0.0488817154	83
C4936_239_2	0.003491346	6
C4936_242_1	0.0061755566	10
C4936_244_2	0.02107687498	39
C4936_248_1	0.1716712098	264
C4936_251_2	0.0184759306	88
C4936_251_3	0.0153227764	30
C4936_251_4	0.015988006	48
C4936_251_5	0.0158144914	43
C4936_251_6	0.017557993	63
C4936_251_7	0.018073137	53
C4936_251_8	0.0150462852	43
C4936_251_9	0.0145877018	49
C4936_251_10	0.01829027114	97
C4936_254_2	0.20157533512	317
C4936_254_3	0.1549748192	237
C4936_255_2	0.0316942316	74
C4936_257_2	6.7026392682	367
C4936_265_2	0.0241083894	11
C4936_271_2	0.0738316914	175
C4936_271_3	0.1239167	167
C4936_271_4	0.069046084	167
C4936_271_5	0.0659593662	162
C4936_274_3	0.0428090236	57
C4936_275_4	0.5599532208	203
C4936_275_5	0.4577400086	205
C4936_275_8	1.3014359618	376
C4936_278_2	0.0998825398	20
C4936_284_2	0.1228857734	254
C4936_288_1	0.1301562894	188
C4936_290_1	0.147813109	358
C4936_290_3	0.1992412736	356
C4936_290_4	0.1609064308	326
C4936_295_2	0.0872747132	200
C4936_309_2	0.1783028738	299
C4936_310_1	0.0201793936	14
C4936_310_2	0.0070282818	9
C4936_310_3	0.013026766	9
C4936_311_4	0.8667649518	428
C4936_311_8	0.7559263778	397
C4936_311_9	0.6668350118	406
C4936_312_6	3.8026368386	428
C4936_315_3	0.0403079918	86
C4936_315_4	0.0471608106	78
C4936_315_5	0.043894567	102
C4936_315_8	0.0598647598	143
C4936_316_2	0.101037367	176
C4936_316_3	0.0961711806	142
C4936_316_4	0.0552907648	137
C4936_318_2	0.0998279218	152
C4936_318_3	0.158186174	84
C4936_318_6	0.21371247	109
C4936_318_7	0.09106475826	219
C4936_318_10	0.0985558308	185
C4936_318_11	0.0715908856	95
C4936_318_12	0.0963598798	123
C4936_318_13	0.0946548038	165
C4936_318_15	0.0995013138	176
C4936_318_16	0.095035789	121
C4936_318_17	0.093863392	159
C4936_319_1	0.114548418	325
C4936_321_2	0.018070144	31
C4936_333_1	0.0144165836	45
C4936_338_2	0.1726609616	277
C4936_340_2	1.5715455912	459
C4936_342_1	0.027481438	51
C4936_347_2	0.0574782652	107
C4936_352_1	0.0130590346	12
C4936_354_1	0.063148108	11
C4936_355_1	2.556062394	462
C4936_359_2	0.1569956782	279
C4936_362_2	0.112202116	21
C4936_365_2	0.9392254922	284
C4936_368_2	0.0155059492	14
C4936_368_3	0.007605064	4
C4936_368_4	0.0151781122	13
C4936_378_2	0.04973838	16
C4936_383_1	0.4088122294	263
C4936_389_2	0.1845439658	363
C4936_390_1	0.102689276	177
C4936_390_2	0.0436749386	151
C4936_392_2	1.1830881438	337
C4936_392_4	1.1019730458	343
C4936_400_1	0.043027379	20
C4936_400_2	0.046117156	16
C4936_400_3	0.045895782	17
C4936_400_4	0.051416097	36
C4936_400_5	0.04908636032	75
C4936_400_6	0.055938226	41
C4936_400_7	0.0884245592	62
C4936_400_9	0.0467521024	41
C4936_400_10	0.0421489978	30
C4936_400_11	0.0604059314	36
C4936_406_3	0.1370744606	243
C4936_409_2	0.4329343172	17
C4936_409_3	0.37742425	12
C4936_409_4	0.4688894714	20
C4936_409_5	0.4070560348	13
C4936_409_6	0.4265250704	18
C4936_409_7	0.4322811338	22
C4936_409_8	0.4125962648	17
C4936_413_1	0.0168259128	21
C4936_420_1	0.053070688	140
C4936_420_2	0.0598048046	163
C4936_421_1	0.1972160204	436
C4936_426_2	0.1476198262	275
C4936_426_3	0.0544355074	142
C4936_428_2	0.8572722828	363
C4936_429_2	0.283352238	235
C4936_429_4	0.2316888866	342
C4936_432_2	0.1279965444	283
C4936_438_2	0.0395675616	29
C4936_438_3	0.0407581692	24
C4936_438_4	0.042659393	40
C4936_438_5	0.0399635076	20
C4936_438_6	0.0439507706	27
C4936_438_7	0.0499707714	38
C4936_449_2	0.0442242364	171
C4936_453_2	0.2168032316	310
C4936_453_3	0.1278460106	186
C4936_453_4	0.0638346272	161
C4936_453_5	0.1034970976	170
C4936_453_6	0.1048829698	221
C4936_453_7	0.094263102	200
C4936_453_8	0.2055189528	252
C4936_453_9	0.1048779484	224
C4936_455_2	0.0636471978	83
C4936_455_4	0.1584918266	236
C4936_459_3	5.8840413414	445
C4936_460_2	0.186132327	332
C4936_460_3	0.0592775172	236
C4936_460_4	0.1143433932	199
C4936_460_5	0.1033671546	225
C4936_461_1	0.0386819306	13
C4936_467_2	0.016678226	14
C4936_467_3	0.0133449444	14
C4936_467_4	0.0111677164	13
C4936_467_5	0.0112059282	18
C4936_468_3	0.1673830614	45
C4936_468_4	0.1896101928	57
C4936_468_5	0.1528349058	34
C4936_468_6	0.1425891726	28
C4936_468_7	0.1532423082	21
C4936_468_8	0.1328793416	25
C4936_468_9	0.146437869	28
C4936_468_10	0.1465904666	30
C4936_468_11	0.1192271324	17
C4936_468_12	0.1594177378	20
C4936_469_1	0.01422895	55
C4936_472_3	0.0496651868	91
C4936_472_4	0.0433678742	66
C4936_472_5	0.0375706766	28
C4936_473_1	0.3108249516	399
C4936_473_3	0.4314172585	449
C4936_473_4	0.2898716162	426
C4936_474_2	0.1803830832	316
C4936_474_5	0.1772889164	334
C4936_474_6	0.1914086254	328
C4936_479_2	0.0589994502	16
C4936_479_3	0.073046772	12
C4936_486_2	0.489412102	371
C4936_486_3	0.3607466958	358
C4936_486_4	0.31226593682	403
C4936_488_3	0.0972619992	222
C4936_493_2	0.109433448	77
C4936_495_1	0.0751936218	155
C4936_497_2	0.0575812427	226
C4936_500_2	0.1816564248	259
C4936_500_4	0.172413801	247
C4936_500_5	0.1742556364	295
C4936_500_6	0.202826777	255
C4936_502_2	0.1342199252	118
C4936_521_4	0.2383226674	410
C4936_524_2	0.025318447	12
C4936_532_2	0.1027258828	128
C4936_532_3	0.1297213268	124
C4936_532_4	0.1070500896	112
C4936_535_2	0.0696828644	12
C4936_537_2	0.012633868	8
C4936_537_4	0.015907054	8
C4936_537_5	0.0210457304	13
C4936_537_6	0.0197111706	12
C4936_539_2	0.284290538	331
C4936_543_1	0.1038454574	139
C4936_545_2	0.131496673	15
C4936_550_1	1.438879104	239
C4936_556_1	0.0191693018	13
C4936_556_2	0.0165509036	12
C4936_563_2	0.0288449802	10
C4936_563_4	0.131461253	14
C4936_563_5	0.0598262214	14
C4936_563_6	0.0171850628	13
C4936_564_3	0.5386965494	343
C4936_567_2	0.1970874194	293
C4936_569_1	0.0232905238	16
C4936_569_2	0.0311791972	12
C4936_569_3	0.0730992408	14
C4936_569_4	0.0222646964	9
C4936_569_5	0.03013331	10
C4936_569_6	0.0279040928	14
C4936_569_7	0.0426703502	17
C4936_569_8	0.0174312074	16
C4936_569_9	0.0693572758	13
C4936_569_10	0.1127870854	18
C4936_569_11	0.0406892644	17
C4936_570_2	0.1211253352	227
C4936_572_1	0.4328576454	417
C4936_574_1	0.605779946	161
C4936_574_3	0.0740415404	110
C4936_574_4	0.193679644	123
C4936_578_2	0.0397175656	32
C4936_578_3	0.0511449196	36
C4936_578_5	0.0421165976	103
C4936_585_2	0.09144948	136
C4936_586_2	0.4156106018	376
C4936_586_6	0.077428168	104
C4936_586_8	0.37418197064	404
C4936_586_9	0.3547159836	388
C4936_586_10	0.4021144498	313
C4936_586_11	0.2423998304	277
C4936_586_12	0.1375909688	250
C4936_592_2	0.033442552	29
C4936_593_2	0.0161380634	13
C4936_593_3	0.0220359308	9
C4936_594_3	0.2564292714	338
C4936_596_3	0.2235388766	259
C4936_596_4	0.197683984	167
C4936_596_5	0.2406350416	274
C4936_597_1	0.0524469522	131
C4936_600_2	0.71251471	96
C4936_600_3	1.129419732	108
C4936_600_4	1.532175313	108
C4936_600_5	1.7289331768	114
C4936_600_6	1.2893659222	122
C4936_600_10	1.394071616	118
C4936_600_11	0.770616936	90
C4936_600_12	0.9832332312	100
C4936_600_13	0.9059961484	107
C4936_600_14	0.6378172044	100
C4936_600_17	1.4130542934	115
C4936_600_19	0.8379018962	88
C4936_604_3	0.060519212	27
C4936_604_5	0.2010424323	287
C4936_604_8	0.096271043	93
C4936_604_10	0.0694437632	98
C4936_604_11	0.1009852084	115
C4936_604_12	0.0842790416	78
C4936_604_13	0.0842859868	128
C4936_604_14	0.0830262618	86
C4936_604_15	0.0588514414	97
C4936_604_16	0.068847362	117
C4936_605_2	0.033911846	14
C4936_610_2	0.0105396366	64
C4936_610_3	0.0051645304	18
C4936_610_4	0.0231725468	101
C4936_613_1	1.65560446	95
C4936_613_2	1.535189591	84
C4936_613_3	1.21213585966	94
C4936_613_4	1.63705673042	107
C4936_613_5	1.592639689	97
C4936_614_2	0.2701834584	382
C4936_618_2	0.0089600902	27
C4936_618_3	0.0085497448	34
C4936_628_2	0.3665736954	334
C4936_635_1	0.062272705	113
C4936_635_2	0.6243167564	320
C4936_637_2	0.186543122	386
C4936_637_4	0.1685437126	381
C4936_643_1	0.021097556	13
C4936_643_2	0.0141639546	10
C4936_643_3	0.021641256	11
C4936_644_1	0.056803496	10
C4936_644_2	0.0567578656	10
C4936_644_3	0.093288996	9
C4936_644_4	0.0881599814	10
C4936_644_5	0.1213441288	12
C4936_653_2	0.0181731684	12
C4936_653_3	0.15016880136	128
C4936_657_5	0.0154627674	37
C4936_657_6	0.0134505142	23
C4936_657_7	0.0366613348	56
C4936_659_2	0.0808879538	130
C4936_659_3	0.132587954	193
C4936_659_4	0.0979718144	115
C4936_659_5	0.0840790606	128
C4936_659_7	0.1277989456	184
C4936_659_9	0.12324485164	213
C4936_659_10	0.0899517404	105
C4936_659_11	0.16441662664	278
C4936_659_12	0.1507363078	161
C4936_659_14	0.0957584442	146
C4936_659_15	0.094442641	147
C4936_659_16	0.16478183906	263
C4936_659_17	0.166461498	231
C4936_659_18	0.1346946336	158
C4936_659_20	0.11131661	152
C4936_659_22	0.1069691596	139
C4936_659_23	0.140535433	133
C4936_659_27	0.09069502094	191
C4936_659_29	0.0521054006	125
C4936_659_30	0.0729535846	152
C4936_659_31	0.0658476332	106
C4936_659_34	0.1230294776	188
C4936_659_36	0.0846933158	141
C4936_659_37	0.1790831142	247
C4936_659_39	0.12292495032	232
C4936_659_43	0.05681526838	155
C4936_659_44	0.2433289902	265
C4936_659_45	0.0944465788	258
C4936_659_47	0.136465571	177
C4936_659_49	0.040450027	78
C4936_659_50	0.1001979584	160
C4936_659_52	0.13819072324	252
C4936_659_53	0.2422251884	321
C4936_661_2	0.0169896186	10
C4936_662_2	0.008917547	7
C4936_667_2	0.0426712934	137
C4936_667_3	0.0058217276	9
C4936_667_4	0.0146119488	10
C4936_668_1	0.0984459344	11
C4936_670_4	0.0779597212	32
C4936_670_6	0.0633633006	35
C4936_670_7	0.0587083432	28
C4936_670_11	0.0896798268	56
C4936_670_12	0.0714093524	36
C4936_670_13	0.0499559826	30
C4936_676_1	0.0635953156	152
C4936_683_2	0.00664096	20
C4936_686_1	0.0600912298	20
C4936_686_2	0.0775169768	27
C4936_687_2	13.8896066982	366
C4936_688_2	0.0970313132	128
C4936_689_2	0.0201269104	12
C4936_689_3	0.022052496	7
C4936_692_1	0.019488818	9
C4936_696_2	0.0151016326	47
C4936_701_1	0.4305177498	381
C4936_701_2	0.151835296	328
C4936_705_1	0.0121881506	10
C4936_705_2	0.0048830736	12
C4936_707_2	0.052792006	154
C4936_711_2	0.0134180926	43
C4936_711_3	0.0086382612	23
C4936_728_1	1.056877678	254
C4936_730_5	0.4360558464	311
C4936_735_2	0.223413278	16
C4936_736_3	2.4966334908	420
C4936_737_1	0.111769874	268
C4936_739_1	0.4799440974	344
C4936_741_1	0.4433422592	318
C4936_741_2	0.7463379794	399
C4936_741_3	0.6822705262	392
C4936_747_2	0.0017770422	6
C4936_747_3	0.0019534762	5
C4936_747_4	0.005871637	28
C4936_750_2	0.0830472664	99
C4936_752_1	0.0246836284	29
C4936_753_3	0.416852071	297
C4936_753_4	0.23561001582	384
C4936_753_5	0.4989401842	376
C4936_754_2	0.0175475276	11
C4936_756_2	0.0249462378	77
C4936_758_2	0.1674450934	243
C4936_758_4	0.2080537302	230
C4936_758_6	0.13307911	116
C4936_758_7	0.2227366076	212
C4936_758_8	0.1690740906	180
C4936_758_9	0.132640228	174
C4936_758_11	0.1324595994	195
C4936_758_12	0.0953369144	188
C4936_758_13	0.12144153652	250
C4936_758_14	0.1074561646	135
C4936_758_17	0.1887424254	285
C4936_758_20	0.1744514438	185
C4936_758_21	0.1412676954	144
C4936_758_22	0.1741627382	209
C4936_758_24	0.1053865752	203
C4936_758_26	0.218476618	230
C4936_758_27	0.1497818988	190
C4936_758_28	0.1441157064	198
C4936_760_1	0.35237530158	434
C4936_760_8	0.490070568	394
C4936_760_11	0.3019225202	266
C4936_761_1	0.0075991892	13
C4936_763_2	0.0885086044	128
C4936_763_3	0.0817410642	179
C4936_763_4	0.0706569424	108
C4936_763_5	0.1009073452	192
C4936_764_5	0.2614653852	325
C4936_764_6	0.0779165722	252
C4936_766_2	0.4442821232	235
C4936_768_2	0.04820541986	44
C4936_768_3	0.040045396	17
C4936_769_3	0.1125415118	313
C4936_770_2	0.0098715956	9
C4936_770_3	0.0119223382	11
C4936_770_4	0.0134987688	16
C4936_770_5	0.0140057452	13
C4936_781_1	0.0512078982	247
C4936_783_3	0.1813364408	401
C4936_783_5	0.0605282614	252
C4936_783_6	0.1961765122	377
C4936_792_2	0.0315030032	72
C4936_794_2	0.040091851	32
C4936_794_3	0.040966259	42
C4936_794_4	0.0413483444	28
C4936_794_5	0.0374684708	28
C4936_795_1	0.0905440748	307
C4936_796_2	0.0057155272	11
C4936_798_2	0.4010026456	381
C4936_799_2	0.0421285546	34
C4936_799_3	0.0646041344	77
C4936_808_3	0.2731948296	340
C4936_810_2	0.5738175228	53
C4936_816_2	0.3243355974	175
C4936_816_3	0.2236837346	40
C4936_828_4	0.19483749	261
C4936_828_5	0.182019615	270
C4936_828_6	0.1435176	246
C4936_828_7	0.179903925	246
C4936_831_2	0.0551939854	26
C4936_836_2	2.816096422	397
C4936_836_8	1.8110044224	385
C4936_836_13	2.5055692488	419
C4936_836_14	1.334225508	349
C4936_840_2	0.023860445	34
C4936_840_3	0.0126167276	13
C4936_840_4	0.0238870546	14
C4936_842_2	0.0770401146	114
C4936_842_3	0.0275664528	34
C4936_842_4	0.0455224654	61
C4936_842_5	0.066984071	129
C4936_842_6	0.05751393	126
C4936_843_2	0.040114539	110
C4936_843_3	0.0552281438	79
C4936_844_2	0.0484436514	95
C4936_848_2	0.017193578	8
C4936_848_3	0.0232174516	14
C4936_848_4	0.0498207656	12
C4936_848_5	0.052342288	10
C4936_848_6	0.0249458292	25
C4936_848_7	0.0505637758	30
C4936_848_8	0.0457253138	64
C4936_848_9	0.0463355866	64
C4936_858_2	0.0765810516	161
C4936_858_3	0.076619816	134
C4936_863_2	0.0258049808	14
C4936_863_3	0.0497340772	17
C4936_864_3	0.1171105902	305
C4936_864_5	0.448452422	302
C4936_864_6	0.48704153	299
C4936_864_7	0.420368448	299
C4936_864_8	0.3142269662	347
C4936_864_10	0.3396805694	355
C4936_864_11	0.2160308798	328
C4936_864_13	0.3134167962	348
C4936_866_2	0.188360986	204
C4936_866_3	0.0389231986	50
C4936_872_2	0.053535442	48
C4936_872_4	0.1920356594	117
C4936_872_6	0.175136824	179
C4936_872_7	0.2037332444	144
C4936_872_8	0.158688572	142
C4936_872_9	0.2594209876	158
C4936_872_11	0.2060879786	173
C4936_872_13	0.2109605618	170
C4936_872_14	0.2285352166	177
C4936_872_15	0.284220842	220
C4936_872_16	0.2131066224	184
C4936_873_2	0.03543316558	144
C4936_873_3	0.0183339	10
C4936_873_4	0.0152796036	15
C4936_873_5	0.010974762	9
C4936_874_1	0.154478034	163
C4936_874_2	0.1430109052	187
C4936_874_3	0.153902463	229
C4936_874_5	0.10557392602	252
C4936_874_6	0.1923685954	301
C4936_874_7	0.1818968158	234
C4936_875_2	0.0149007676	60
C4936_882_2	0.01058872	21
C4936_882_3	0.0081863164	13
C4936_882_4	0.010870281	19
C4936_888_2	0.3949256482	365
C4936_896_1	0.04618171574	29
C4936_896_2	0.0343448602	9
C4936_896_3	0.0451155322	9
C4936_899_1	0.1817236662	28
C4936_900_3	0.1495190802	262
C4936_903_2	0.023737971	33
C4936_903_3	0.0125556288	10
C4936_908_2	0.2236131268	392
C4936_911_6	0.2283099168	257
C4936_913_2	0.2594507634	296
C4936_914_2	0.176656358	16
C4936_916_3	0.7746110748	443
C4936_921_2	0.01162952	11
C4936_923_2	0.0216995748	55
C4936_929_2	0.1862835202	286
C4936_940_2	0.010486699	14
C4936_942_2	0.6502859848	284
C4936_944_2	0.00607399	9
C4936_945_2	0.0687499494	12
C4936_947_1	0.0057197984	32
C4936_947_2	0.0065272498	27
C4936_949_1	0.5476933132	405
C4936_949_2	0.2667688498	297
C4936_950_1	6.0664436964	282
C4936_952_1	0.1689649994	383
C4936_957_3	0.1348376384	184
C4936_957_5	0.0988704754	237
C4936_958_3	0.3257858004	273
C4936_958_4	0.3542413464	228
C4936_958_5	0.32940064048	301
C4936_958_6	0.202014969	216
C4936_960_2	0.0563901116	102
C4936_961_1	0.0077460952	12
C4936_965_2	0.14000444808	434
C4936_965_3	0.1373262394	333
C4936_965_4	0.184495076	177
C4936_966_2	0.05274649746	191
C4936_966_3	0.212933631	147
C4936_966_4	0.2955986062	183
C4936_966_5	0.108502592	137
C4936_977_2	0.1584867722	374
C4936_979_2	0.2380196382	266
C4936_987_2	0.0633766018	103
C4936_987_3	0.1177874122	193
C4936_987_4	0.155358007	254
C4936_987_5	0.1743402138	216
C4936_987_6	0.0319805356	55
C4936_993_2	0.4245239004	393
C4936_995_1	1.373781354	412
C4936_999_2	0.325948404	363
C4936_1000_1	0.1494729958	205
C4936_1006_2	0.0228271048	12
C4936_1008_2	0.0463907766	70
C4936_1008_3	0.0421736186	74
C4936_1008_4	0.0350700354	69
C4936_1008_5	0.04394239762	165
C4936_1008_6	0.0409810076	79
C4936_1008_7	0.0512425982	112
C4936_1008_8	0.0340015078	65
C4936_1008_10	0.0322245666	50
C4936_1008_12	0.0446380994	58
C4936_1008_13	0.0554998716	139
C4936_1008_15	0.0402209506	100
C4936_1008_16	0.04510135682	195
C4936_1008_17	0.0414817594	75
C4936_1008_18	0.032804458	74
C4936_1008_21	0.057593348	38
C4936_1008_22	0.0350910434	82
C4936_1008_23	0.0385235806	46
C4936_1010_2	0.2041695098	292
C4936_1011_3	0.006374466	11
C4936_1017_1	3.0113842986	279
C4936_1019_1	0.0175367186	19
C4936_1019_2	0.0188233528	15
C4936_1022_2	0.0235008742	15
C4936_1030_3	0.4894672466	438
C4936_1030_4	0.2871194856	364
C4936_1030_5	0.4222173424	434
C4936_1032_2	0.0039424942	14
C4936_1033_1	0.386911125	413
C4936_1034_2	0.0025279886	12
C4936_1034_3	0.013451994	44
C4936_1034_5	0.020254342	14
C4936_1034_6	0.0080617426	16
C4936_1034_7	0.0440279912	57
C4936_1034_8	0.020150498	35
C4936_1034_10	0.0345354008	40
C4936_1034_12	0.014185267	31
C4936_1039_2	0.017476188	9
C4936_1044_2	0.1605356112	190
C4936_1060_6	0.200209011	193
C4936_1060_7	0.0533760226	122
C4936_1066_2	0.017507192	8
C4936_1068_2	0.0850626968	163
C4936_1069_3	0.2440051762	298
C4936_1070_2	0.0967007252	222
C4936_1070_3	0.101983877	257
C4936_1070_4	0.2050963416	288
C4936_1070_5	0.126212949	252
C4936_1070_8	0.2715364042	316
C4936_1070_11	0.2397507074	254
C4936_1070_12	0.2762674992	305
C4936_1070_13	0.067132544	194
C4936_1070_14	0.157172227	286
C4936_1073_2	0.0315659404	217
C4936_1073_3	0.2011227872	313
C4936_1073_4	0.1282159354	300
C4936_1074_1	0.192045422	269
C4936_1075_2	0.075961207	16
C4936_1075_3	0.08667397576	116
C4936_1075_4	0.0807530732	37
C4936_1075_5	0.0826956992	29
C4936_1076_1	0.2147679464	66
C4936_1079_2	0.057287603	73
C4936_1082_2	0.3528323654	85
C4936_1082_3	0.0535735938	34
C4936_1082_4	0.0285271598	19
C4936_1082_5	0.047760994	16
C4936_1082_7	0.026941874	7
C4936_1083_1	0.10800479902	331
C4936_1085_1	0.1130363166	127
C4936_1085_2	0.1332950966	162
C4936_1085_3	0.1183950274	139
C4936_1085_4	0.1113448336	136
C4936_1085_5	0.1225413562	159
C4936_1085_7	0.1329126662	119
C4936_1085_9	0.0525761192	105
C4936_1085_10	0.063854742	80
C4936_1085_11	0.14067781956	202
C4936_1085_13	0.07891621	172
C4936_1085_15	0.177753439	229
C4936_1088_4	0.0467099508	122
C4936_1088_5	0.0340920916	103
C4936_1088_6	0.0784321752	186
C4936_1096_2	0.0387446858	12
C4936_1100_1	0.0350142976	59
C4936_1101_2	0.3412306078	312
C4936_1108_2	0.0611581276	17
C4936_1109_2	0.3707166378	138
C4936_1110_1	0.09100862666	53
C4936_1113_2	0.0945920948	30
C4936_1113_3	0.0842545878	20
C4936_1113_4	0.0988454022	41
C4936_1114_2	0.0175617774	19
C4936_1121_2	0.0076456136	28
C4936_1122_2	0.0172604116	10
C4936_1123_2	0.0507874444	12
C4936_1124_1	0.1125580384	155
C4936_1124_2	0.1338521792	185
C4936_1132_2	0.008439563	8
C4936_1132_3	0.00654454	7
C4936_1132_4	0.0094342136	18
C4936_1132_5	0.0125972632	11
C4936_1132_6	0.0078610964	12
C4936_1134_1	0.0155399978	14
C4936_1134_3	0.0156760342	11
C4936_1140_2	0.1686078312	281
C4936_1147_2	0.077607602	16
C4936_1149_1	0.1628443428	189
C4936_1149_2	0.1475399226	142
C4936_1149_3	0.161122218	160
C4936_1149_4	0.1207366792	138
C4936_1149_5	0.146389307	151
C4936_1149_6	0.1059521488	146
C4936_1149_7	0.1643598778	230
C4936_1149_8	0.1120828194	124
C4936_1149_9	0.156942197	207
C4936_1149_10	0.1195311642	133
C4936_1149_11	0.1599325034	164
C4936_1149_12	0.1484244928	149
C4936_1149_13	0.150092854	169
C4936_1158_1	0.0995439836	99
C4936_1158_2	0.1209977874	158
C4936_1158_4	0.1179189142	76
C4936_1159_1	0.041812658	137
C4936_1160_2	0.000510646	2
C4936_1162_2	0.4593713816	379
C4936_1169_1	0.0693392036	93
C4936_1169_2	0.0908985384	163
C4936_1173_1	0.1522608082	198
C4936_1191_3	1.6720844718	391
C4936_1191_6	4.8824330674	437
C4936_1195_3	0.0226103858	61
C4936_1197_2	0.1963130764	17
C4936_1197_3	0.2254226414	17
C4936_1197_4	0.2771074572	17
C4936_1198_2	0.008090794	9
C4936_1199_1	0.2508758678	378
C4936_1209_1	0.0957191192	169
C4936_1210_2	0.00982980642	31
C4936_1214_2	0.010978735	43
C4936_1214_3	0.0146953058	57
C4936_1217_3	4.4761276614	280
C4936_1220_2	0.1035555034	267
C4936_1220_3	0.0159571004	73
C4936_1225_2	0.2386319962	367
C4936_1225_3	0.1847803146	292
C4936_1225_4	0.1410224866	309
C4936_1236_3	0.0977101574	121
C4936_1237_3	0.0184849902	40
C4936_1241_1	0.2164378996	297
C4936_1244_1	0.036362889	72
C4936_1246_2	0.5915599242	427
C4936_1247_1	0.7977890008	54
C4936_1250_2	0.157943286	124
C4936_1250_3	0.1650183658	128
C4936_1251_2	0.00246062	6
C4936_1252_1	0.0758048416	44
C4936_1252_2	0.0897279244	45
C4936_1254_1	0.100521919	18
C4936_1254_2	0.082032589	14
C4936_1254_3	0.0764907726	12
C4936_1254_4	0.0232905964	9
C4936_1254_5	0.095903261	14
C4936_1262_4	0.5378243302	386
C4936_1264_2	0.005084129	11
C4936_1272_2	0.077385109	153
C4936_1274_2	0.0590328578	91
C4936_1274_3	0.0411833406	84
C4936_1277_2	0.0145535056	46
C4936_1277_3	0.0119055714	30
C4936_1277_4	0.0142966962	50
C4936_1277_5	0.0135413084	63
C4936_1278_2	0.0478760146	137
C4936_1280_3	0.5809065658	375
C4936_1281_2	0.0326577852	35
C4936_1284_1	0.0257789958	27
C4936_1285_2	0.3557078288	267
C4936_1288_1	0.011804255	44
C4936_1288_2	0.0203409708	149
C4936_1298_2	0.0118989424	16
C4936_1309_2	0.4032083106	322
C4936_1310_2	0.1403952238	121
C4936_1310_3	0.1367548888	128
C4936_1310_4	0.137776931	119
C4936_1312_1	0.0829464048	18
C4936_1312_2	0.1135201892	16
C4936_1314_2	0.0688327202	109
C4936_1314_3	0.1189471536	219
C4936_1314_6	0.088049976	121
C4936_1314_9	0.1170462916	198
C4936_1316_3	0.3282444796	110
C4936_1318_2	0.0160013734	13
C4936_1320_1	0.0169095744	11
C4936_1320_2	0.017406108	12
C4936_1321_1	0.0410154124	159
C4936_1322_1	0.2108834168	376
C4936_1324_1	0.010394659	12
C4936_1324_2	0.0092539106	10
C4936_1324_3	0.0110763896	19
C4936_1324_4	0.0072630704	12
C4936_1324_5	0.0114352296	16
C4936_1324_6	0.0117191846	15
C4936_1324_7	0.013059242	18
C4936_1324_8	0.0144776552	14
C4936_1325_3	0.3272254178	278
C4936_1327_2	0.038115218	19
C4936_1330_1	0.0748147254	150
C4936_1332_1	0.0302995878	16
C4936_1332_2	0.025871145	13
C4936_1332_3	0.0428049264	17
C4936_1332_4	0.0244861418	11
C4936_1332_5	0.0223204204	14
C4936_1333_2	0.1228230624	285
C4936_1338_1	0.0262180468	59
C4936_1338_2	0.023257138	35
C4936_1339_2	0.04030796486	116
C4936_1339_4	0.0235683684	36
C4936_1339_5	0.0053645938	6
C4936_1339_6	0.0172960168	23
C4936_1339_7	0.0071608506	13
C4936_1339_8	0.007134097	15
C4936_1339_9	0.0075541254	15
C4936_1341_1	0.2819035054	264
C4936_1344_3	0.045792163	119
C4936_1344_6	0.0220493394	78
C4936_1346_2	0.079952228	14
C4936_1346_5	0.0751838762	13
C4936_1351_1	13.400303669	471
C4936_1351_3	6.0578850852	400
C4936_1351_6	5.6656298138	428
C4936_1353_2	0.0209240812	10
C4936_1355_3	0.3731965424	383
C4936_1355_4	0.2976352078	380
C4936_1359_2	0.0743416574	37
C4936_1359_3	0.0415900446	21
C4936_1359_5	0.0783705456	29
C4936_1359_6	0.0599022836	58
C4936_1359_7	0.0758209012	29
C4936_1359_8	0.0684187114	24
C4936_1359_9	0.0875023046	34
C4936_1359_10	0.052198428	19
C4936_1360_3	0.0284956448	11
C4936_1360_4	0.0214378356	13
C4936_1360_5	0.060712918	12
C4936_1360_6	0.015781174	14
C4936_1361_3	0.12175441222	315
C4936_1361_4	0.1594383336	261
C4936_1363_2	0.0449065454	144
C4936_1363_4	0.0936370788	190
C4936_1363_5	0.036037603	230
C4936_1363_6	0.055466438	216
C4936_1363_7	0.05454013532	352
C4936_1363_8	0.071246712	246
C4936_1363_9	0.0558329856	292
C4936_1363_10	0.0576617452	202
C4936_1364_2	0.0805299322	15
C4936_1365_2	0.0836028282	32
C4936_1365_3	0.0838707078	25
C4936_1366_1	8.2179710642	457
C4936_1369_2	0.1776529224	44
C4936_1386_2	0.172221538	366
C4936_1386_3	0.2757718892	351
C4936_1390_2	0.0122197414	26
C4936_1390_3	0.0165415934	49
C4936_1390_4	0.0165907978	39
C4936_1393_2	0.0837045024	298
C4936_1397_2	0.0107662654	6
C4936_1397_3	0.0123843638	17
C4936_1397_4	0.0076611392	9
C4936_1401_2	0.019760328	11
C4936_1401_3	0.0112088844	15
C4936_1401_4	0.0133707056	13
C4936_1403_2	0.2675165182	330
C4936_1408_1	0.0814085328	75
C4936_1414_2	0.022494936	17
C4936_1416_2	0.0163059268	26
C4936_1419_1	0.040563896	49
C4936_1427_4	0.0044922346	14
C4936_1431_15	4.383612557	364
C4936_1431_19	3.7172824208	410
C4936_1431_26	3.609203417	401
C4936_1431_31	4.0975356634	410
C4936_1431_34	3.9157831878	389
C4936_1432_1	0.0159487532	8
C4936_1437_2	0.01655397	8
C4936_1437_3	0.0331553734	37
C4936_1437_4	0.0285978608	28
C4936_1451_2	0.2140182036	124
C4936_1451_3	0.3533078384	216
C4936_1451_4	0.2457354944	134
C4936_1451_5	0.2475486652	120
C4936_1451_9	0.268687414	146
C4936_1451_10	1.4538357612	413
C4936_1451_11	0.2870401496	146
C4936_1451_12	0.2130435224	119
C4936_1451_13	0.2251325518	120
C4936_1451_15	0.1918396838	134
C4936_1456_2	0.1490632328	280
C4936_1462_2	0.2004993238	250
C4936_1465_2	0.0091247254	12
C4936_1468_2	0.0068190838	7
C4936_1469_2	0.2261613704	342
C4936_1469_3	0.1688431664	304
C4936_1471_2	0.7367893002	341
C4936_1471_4	1.1281338014	384
C4936_1471_6	1.1633854682	387
C4936_1472_1	0.7744061564	291
C4936_1477_1	0.0079925576	14
C4936_1477_2	0.0078904998	8
C4936_1483_1	0.003855378	5
C4936_1483_2	0.012983806	9
C4936_1483_3	0.018429574	7
C4936_1484_1	0.6394068826	341
C4936_1484_2	0.5389674624	402
C4936_1486_2	0.026675588	31
C4936_1486_3	0.0283535258	44
C4936_1486_4	0.041540531	71
C4936_1486_5	0.022139949	30
C4936_1486_6	0.015080668	15
C4936_1486_7	0.017339404	24
C4936_1486_8	0.028727182	25
C4936_1486_10	0.0297871682	38
C4936_1486_11	0.0585012414	113
C4936_1486_12	0.0361164308	70
C4936_1486_13	0.0367633932	43
C4936_1489_5	4.7553185522	410
C4936_1489_6	3.1928728366	353
C4936_1489_14	4.5028901714	398
C4936_1500_2	0.0087721816	40
C4936_1503_2	2.9090626866	405
C4936_1504_2	0.0320625624	11
C4936_1507_2	0.0353291006	18
C4936_1508_2	0.0165802654	21
C4936_1510_2	0.3854948002	254
C4936_1510_3	0.401958479	239
C4936_1514_2	0.054268719	229
C4936_1514_3	0.0606776674	201
C4936_1516_2	0.134376946	131
C4936_1517_1	0.0189538144	13
C4936_1524_1	0.0134666878	9
C4936_1529_1	0.1766032152	107
C4936_1529_2	0.181882321	202
C4936_1534_2	0.003987734	10
C4936_1538_2	0.0176389048	11
C4936_1538_4	0.04573366	10
C4936_1540_1	0.235806131	238
C4936_1540_2	0.2218614196	281
C4936_1544_2	0.010355206	7
C4936_1544_3	0.0013749958	4
C4936_1544_4	0.0172376552	9
C4936_1544_5	0.025278236	14
C4936_1544_6	0.0195076512	24
C4936_1544_7	0.0216453934	13
C4936_1544_8	0.0168082	11
C4936_1545_2	0.0053707692	31
C4936_1545_3	0.00045976	2
C4936_1545_5	0.0469616716	40
C4936_1545_7	0.046067554	15
C4936_1545_8	0.0645432426	166
C4936_1545_9	0.084877496	249
C4936_1545_10	0.0681525516	48
C4936_1550_2	0.1358527646	311
C4936_1558_2	0.1474111304	150
C4936_1562_2	0.0261332776	36
C4936_1563_2	0.0104737462	13
C4936_1578_1	0.0203317776	27
C4936_1578_2	0.0154592998	28
C4936_1578_3	0.038296102	27
C4936_1578_4	0.0481286112	59
C4936_1588_2	0.103853824	41
C4936_1599_2	0.4548878312	274
C4936_1603_2	0.0775385768	214
C4936_1604_1	0.00921613	7
C4936_1604_2	0.0100572196	12
C4936_1606_2	0.0743631344	129
C4936_1606_4	0.1080529462	179
C4936_1609_1	1.0655341462	279
C4936_1609_11	0.4652709868	219
C4936_1609_14	1.4267791548	319
C4936_1609_19	1.6078405414	353
C4936_1609_25	1.2670509412	288
C4936_1611_2	0.0588153374	135
C4936_1611_3	0.0618050488	163
C4936_1617_1	0.014703146	9
C4936_1625_2	0.06194791	95
C4936_1625_3	0.0702787026	168
C4936_1625_5	0.0592365912	91
C4936_1628_2	0.0491343188	20
C4936_1628_3	0.0259515784	18
C4936_1629_2	0.2606750902	113
C4936_1630_1	0.2175715912	267
C4936_1637_3	0.3556282604	160
C4936_1637_4	0.6737979156	235
C4936_1648_2	0.2264678194	329
C4936_1650_2	0.091868073	167
C4936_1652_6	0.066716236	34
C4936_1654_2	0.1818122648	261
C4936_1659_2	0.0154636736	53
C4936_1659_4	0.0226866774	35
C4936_1663_2	0.0034046708	7
C4936_1663_3	0.004172914	9
C4936_1665_2	0.1223213472	19
C4936_1668_3	0.172350565	338
C4936_1668_4	0.141945857	271
C4936_1672_2	0.0814700686	16
C4936_1672_3	0.076444398	14
C4936_1672_4	0.0904745184	13
C4936_1672_5	0.08436462344	19
C4936_1672_6	0.0803892142	13
C4936_1672_7	0.1357924034	13
C4936_1672_8	0.161577418	12
C4936_1674_2	0.0368481712	11
C4936_1683_2	0.0108886314	25
C4936_1683_4	0.0561875136	89
C4936_1683_9	0.066628677	94
C4936_1684_2	0.294696444	444
C4936_1687_1	0.0152455954	44
C4936_1688_2	0.0214407588	27
C4936_1688_3	0.0187476418	11
C4936_1688_4	0.022559238	11
C4936_1688_5	0.0235696664	15
C4936_1688_6	0.03036399986	55
C4936_1688_7	0.0171117448	12
C4936_1688_8	0.0216234446	19
C4936_1691_2	0.55388389692	424
C4936_1701_2	0.3678253826	385
C4936_1701_3	0.34353017	350
C4936_1701_4	0.7839758568	323
C4936_1702_1	0.2504454704	263
C4936_1702_2	0.431707361	375
C4936_1702_3	0.5521440798	381
C4936_1708_2	0.0296236204	220
C4936_1708_3	0.0136412792	68
C4936_1712_2	0.130002494	19
C4936_1713_2	0.4168386202	324
C4936_1715_2	0.1247417296	15
C4936_1716_2	0.2228957988	355
C4936_1719_2	2.7224908465	422
C4936_1719_5	2.9811501128	421
C4936_1719_6	1.8859396376	407
C4936_1721_1	0.0622758534	152
C4936_1727_2	0.6922723008	390
C4936_1730_3	0.130154275	303
C4936_1730_5	0.0791021504	261
C4936_1730_6	0.0003346908	2
C4936_1735_2	0.0383336264	15
C4936_1735_3	0.0109028508	12
C4936_1735_4	0.0104943508	10
C4936_1735_5	0.018683425	14
C4936_1735_6	0.0174028176	16
C4936_1735_7	0.0144700304	12
C4936_1735_8	0.0189611158	15
C4936_1735_9	0.030426383	11
C4936_1735_10	0.0137646114	11
C4936_1735_11	0.012220252	10
C4936_1740_2	0.071811638	84
C4936_1741_2	0.1991560056	30
C4936_1744_1	0.1980623432	23
C4936_1745_2	0.0715216186	59
C4936_1746_3	0.6970547098	421
C4936_1746_4	0.595585177	353
C4936_1746_5	0.5127078004	330
C4936_1746_7	0.6912827356	385
C4936_1747_1	0.0485722154	258
C4936_1747_2	0.0335951198	247
C4936_1747_3	0.1157516776	163
C4936_1748_2	0.4287374976	391
C4936_1749_1	0.7527927	407
C4936_1750_1	1.4516757236	318
C4936_1750_3	1.47511706552	327
C4936_1750_5	1.2560130538	308
C4936_1750_7	1.6131291374	293
C4936_1752_2	0.0747406318	72
C4936_1756_1	0.2864397556	140
C4936_1756_2	0.11970945	82
C4936_1756_3	0.066783308	53
C4936_1756_4	0.1759578146	94
C4936_1758_2	0.0847410174	39
C4936_1767_2	0.07165275648	53
C4936_1767_3	0.3894584562	143
C4936_1770_4	11.2828476336	344
C4936_1771_4	0.0394810146	98
C4936_1771_6	0.0444979024	114
C4936_1771_7	0.0787991186	116
C4936_1772_3	1.1829423344	355
C4936_1772_5	0.8164811182	337
C4936_1775_3	0.0509013772	19
C4936_1775_4	0.0552133928	25
C4936_1776_2	10.6930199822	446
C4936_1776_6	7.8631326474	449
C4936_1784_2	0.4961757264	425
C4936_1787_1	0.1476829144	219
C4936_1787_2	0.114621241	221
C4936_1788_1	0.142255416	15
C4936_1788_2	0.1403166594	20
C4936_1788_3	0.1256400212	19
C4936_1790_1	0.0032190392	5
C4936_1790_2	0.004839294	3
C4936_1791_4	0.6848653898	341
C4936_1796_1	0.5361796588	402
C4936_1798_1	0.4262628708	370
C4936_1798_2	0.4661516058	377
C4936_1802_1	5.668892916	311
C4936_1802_2	11.0685081598	354
C4936_1806_2	0.12766278092	349
C4936_1811_1	0.0561740496	180
C4936_1815_2	0.169464598	123
C4936_1815_3	0.4110337796	258
C4936_1815_5	0.0892609288	142
C4936_1815_6	0.1887627486	243
C4936_1815_8	0.2530989812	248
C4936_1815_9	0.1980616182	243
C4936_1815_11	0.1892160514	217
C4936_1820_2	0.18861281332	386
C4936_1823_1	0.069706515	131
C4936_1824_2	0.268477082	380
C4936_1825_2	0.0106088844	10
C4936_1827_2	0.0880890924	207
C4936_1828_2	0.2311779844	340
C4936_1828_4	0.1021804142	351
C4936_1828_5	0.2210855778	392
C4936_1829_2	0.0155431348	86
C4936_1829_3	0.0083970286	29
C4936_1833_1	0.0533027656	51
C4936_1835_1	0.005969173	9
C4936_1837_2	0.608702864	412
C4936_1841_1	0.1710917388	162
C4936_1844_3	0.2640575094	333
C4936_1846_3	0.021589974	10
C4936_1846_4	0.017706104	13
C4936_1846_5	0.0169689232	11
C4936_1846_6	0.0157587528	10
C4936_1846_7	0.016897279	9
C4936_1846_8	0.0162599204	13
C4936_1846_9	0.0285971286	9
C4936_1846_10	0.02379688	8
C4936_1846_11	0.0146962708	11
C4936_1846_12	0.0155978734	13
C4936_1849_2	0.047331872	80
C4936_1850_1	0.0100996516	14
C4936_1855_2	0.017926118	10
C4936_1860_2	0.0162408916	25
C4936_1860_3	0.0155559116	29
C4936_1860_4	0.013503343	32
C4936_1863_3	0.0570058864	280
C4936_1863_4	0.0617508696	227
C4936_1863_5	0.0402289744	172
C4936_1863_6	0.046611276	108
C4936_1863_7	0.0525486276	235
C4936_1863_8	0.0563611012	199
C4936_1864_2	0.0708210318	98
C4936_1870_2	0.023227646	10
C4936_1877_2	0.2534178454	323
C4936_1879_2	0.0156541022	18
C4936_1881_1	0.030816164	9
C4936_1881_3	0.0435470362	21
C4936_1883_2	0.0106021966	42
C4936_1883_3	0.0116916162	60
C4936_1883_4	0.007160327	28
C4936_1884_2	0.09735169	63
C4936_1885_2	0.0075849854	10
C4936_1889_1	0.0298859946	10
C4936_1889_2	0.033480105	10
C4936_1891_2	0.0052312878	8
C4936_1892_2	0.4938032792	15
C4936_1893_2	0.634099149	149
C4936_1894_4	0.3981064336	259
C4936_1894_5	0.3747772088	250
C4936_1894_7	0.3291259102	172
C4936_1894_8	0.2695786876	226
C4936_1894_9	0.395081213	262
C4936_1894_10	0.4332743432	264
C4936_1894_11	0.3498965698	232
C4936_1894_12	0.3865995362	249
C4936_1894_14	0.38829741938	275
C4936_1910_2	2.63187062	266
C4936_1915_2	0.2876375276	307
C4936_1915_3	0.1921874998	309
C4936_1921_2	0.2753647524	378
C4936_1923_2	0.117592002	15
C4936_1930_2	0.0629009362	34
C4936_1933_2	0.0576345408	101
C4936_1935_2	0.0009455788	3
C4936_1935_3	0.01444455	11
C4936_1937_1	0.0751534288	133
C4936_1939_2	1.8474600214	398
C4936_1939_3	1.316661617	356
C4936_1939_6	2.2414084368	405
C4936_1939_18	1.853635096	390
C4936_1941_2	0.117608579	171
C4936_1950_3	0.265063158	255
C4936_1955_2	0.0522957952	106
C4936_1955_3	0.0278749634	72
C4936_1955_4	0.0181759206	40
C4936_1956_2	0.1918968478	167
C4936_1956_3	0.62378875	289
C4936_1962_2	0.0174235042	11
C4936_1962_3	0.018112584	9
C4936_1967_3	0.0295877462	140
C4936_1969_1	0.702695594	420
C4936_1970_1	0.036299244	88
C4936_1970_2	0.0335044448	90
C4936_1973_2	0.0028166128	7
C4936_1973_3	0.0026602194	5
C4936_1973_4	0.0043481494	5
C4936_1973_5	0.003741878	9
C4936_1973_6	0.0027748722	6
C4936_1973_7	0.0037577196	15
C4936_1976_3	0.433748501	301
C4936_1994_1	0.3490016392	402
C4936_1994_3	0.5208139332	368
C4936_1994_4	0.2670889174	260
C4936_1996_2	0.14295872854	250
C4936_1998_2	0.120081677	276
C4936_1998_3	0.196385201	324
C4936_1998_4	0.1135984662	296
C4936_1998_6	0.2351508582	292
C4936_1998_7	0.2279539648	272
C4936_1998_8	0.156517309	295
C4936_1998_9	0.1445883916	269
C4936_1998_10	0.1706025748	300
C4936_1998_11	0.1793704	237
C4936_1998_13	0.0821527382	245
C4936_1998_14	0.00038273	1
C4936_1998_16	0.1033616266	228
C4936_1998_17	0.2012223746	271
C4936_2003_2	0.2433478996	60
C4936_2009_1	0.0172974472	32
C4936_2013_2	0.0109950042	51
C4936_2023_3	0.0317304964	135
C4936_2023_4	0.0343177048	208
C4936_2023_5	0.0348298864	214
C4936_2025_2	0.0139112436	17
C4936_2026_1	0.2841561054	237
C4936_2026_2	0.4267772784	217
C4936_2027_2	0.0328657526	28
C4936_2029_2	0.0072639034	26
C4936_2029_3	0.0097746052	56
C4936_2029_5	0.0069072756	23
C4936_2037_1	0.0171107204	43
C4936_2037_2	0.4768269118	394
C4936_2038_2	0.098676866	132
C4936_2039_2	0.0114500412	16
C4936_2047_1	0.0245011466	23
C4936_2049_1	10.3948405276	448
C4936_2053_1	0.587887568	45
C4936_2055_2	0.12980866494	249
C4936_2060_2	0.2470179588	410
C4936_2060_5	0.1070962778	283
C4936_2060_6	0.1627598782	368
C4936_2061_2	0.0494257126	12
C4936_2061_4	0.0409061094	14
C4936_2063_2	0.0185117808	102
C4936_2065_1	0.1123887806	315
C4936_2070_2	0.090658412	154
C4936_2070_3	0.089785681	159
C4936_2076_3	0.305927915	309
C4936_2076_5	0.2635079486	348
C4936_2076_6	0.2013663599	377
C4936_2077_2	0.0116449242	12
C4936_2077_3	0.0110864858	12
C4936_2077_4	0.012029535	12
C4936_2077_5	0.0113913502	12
C4936_2077_6	0.0168358186	20
C4936_2082_1	0.07616439556	235
C4936_2091_2	0.03143805	26
C4936_2103_1	0.0430354216	136
C4936_2103_2	0.013714506	37
C4936_2104_1	0.0487240902	201
C4936_2123_2	2.2990123946	114
C4936_2126_3	0.0088328308	15
C4936_2126_4	0.009734771	13
C4936_2126_5	0.0171664564	51
C4936_2128_1	1.0469268164	281
C4936_2130_1	0.2758922536	232
C4936_2133_2	0.0194857162	12
C4936_2133_3	0.0206547412	18
C4936_2133_4	0.0204482796	13
C4936_2143_2	0.1017943842	115
C4936_2148_2	0.0441770136	134
C4936_2154_2	0.2108351872	24
C4936_2158_1	1.9478621012	238
C4936_2163_2	0.4723789104	92
C4936_2163_4	1.4860126768	160
C4936_2166_2	0.008137688	20
C4936_2166_3	0.0057219812	12
C4936_2166_4	0.0055762672	12
C4936_2166_5	0.0059670914	12
C4936_2170_3	0.0852598668	124
C4936_2170_4	0.1694606282	259
C4936_2170_6	0.1636968884	242
C4936_2174_2	0.0411244286	11
C4936_2174_3	0.0538480086	14
C4936_2176_1	0.1210348012	299
C4936_2181_2	0.2496623566	335
C4936_2181_3	0.1874340476	335
C4936_2185_1	0.3842869384	264
C4936_2185_3	0.3300619644	214
C4936_2188_2	3.5108629272	495
C4936_2191_1	0.6400587148	360
C4936_2191_2	0.745929124	339
C4936_2191_3	0.8196261802	407
C4936_2191_4	0.9544881162	394
C4936_2191_5	0.536331734	412
C4936_2192_2	0.04892507694	264
C4936_2192_3	0.0383791178	121
C4936_2192_6	0.04453668158	276
C4936_2192_7	0.0334143082	160
C4936_2192_8	0.0404691092	141
C4936_2192_9	0.1793075782	219
C4936_2192_11	0.041580292	141
C4936_2192_14	0.0746365518	304
C4936_2192_15	0.040145277	125
C4936_2192_17	0.0430236862	188
C4936_2192_18	0.0549597158	164
C4936_2192_19	0.03021862912	260
C4936_2192_21	0.0399217034	145
C4936_2192_22	0.041923111	214
C4936_2193_2	0.0129248918	32
C4936_2196_2	0.02075455	9
C4936_2196_3	0.0153391438	11
C4936_2209_2	0.127108598	88
C4936_2211_2	0.131584372	357
C4936_2221_2	0.0027744706	9
C4936_2224_2	0.138426883	348
C4936_2224_3	0.1864764526	379
C4936_2224_4	0.0547802144	291
C4936_2231_2	0.040344114	10
C4936_2231_3	0.048636554	11
C4936_2235_1	0.3281886292	330
C4936_2240_2	0.177663696	298
C4936_2240_3	0.0452340234	166
C4936_2241_2	0.1200384146	322
C4936_2241_3	0.0807265994	141
C4936_2241_4	0.0708640422	251
C4936_2244_2	0.0099692622	16
C4936_2247_4	0.6697611418	290
C4936_2249_2	0.3545255534	410
C4936_2249_3	0.2569876826	364
C4936_2249_4	0.3614407082	372
C4936_2252_2	0.33834874	183
C4936_2254_1	0.0287705038	24
C4936_2262_1	0.1224095464	381
C4936_2269_3	0.0461307523	236
C4936_2274_3	0.1233547152	15
C4936_2278_1	0.9864714086	101
C4936_2281_2	0.052941914	59
C4936_2281_4	0.021259398	24
C4936_2281_5	0.03668044	74
C4936_2281_6	0.029626754	48
C4936_2281_7	0.0341825122	76
C4936_2281_8	0.0386041646	80
C4936_2283_2	3.7670261444	438
C4936_2285_3	4.4497225116	436
C4936_2285_5	4.7122621894	416
C4936_2287_4	7.487699282	449
C4936_2288_2	0.2852941884	254
C4936_2288_5	0.00659554546	39
C4936_2293_1	4.0450396594	189
C4936_2297_2	0.2220900576	275
C4936_2297_3	0.2128259482	291
C4936_2297_5	0.441926232	209
C4936_2301_3	0.03119224	73
C4936_2302_2	0.9436785918	413
C4936_2304_2	0.0182758036	14
C4936_2310_20	0.495918655	193
C4936_2310_23	0.815635596	133
C4936_2310_33	0.469449742	123
C4936_2310_48	0.3604984881	205
C4936_2310_55	0.33327879004	205
C4936_2310_57	0.6039233468	147
C4936_2310_71	0.51603557866	207
C4936_2310_72	0.4075581494	160
C4936_2315_2	0.1480226462	224
C4936_2315_4	0.12729411568	265
C4936_2316_2	0.0181089886	23
C4936_2321_2	0.0394664958	158
C4936_2325_2	0.0991143252	261
C4936_2329_2	0.1038024528	263
C4936_2329_3	0.1729727868	349
C4936_2329_4	0.247531478	368
C4936_2329_5	0.1716363002	281
C4936_2331_1	0.0030591974	8
C4936_2342_2	0.0185894792	22
C4936_2345_1	0.0683287466	261
C4936_2348_8	0.1230557904	195
C4936_2348_14	0.14501247756	334
C4936_2348_15	0.192669236	133
C4936_2355_1	0.027977402	30
C4936_2357_1	0.1434708828	265
C4936_2360_4	0.1893561952	259
C4936_2360_5	0.1460237616	320
C4936_2360_8	0.0641689346	133
C4936_2360_10	0.0182701062	90
C4936_2360_11	0.012115404	57
C4936_2363_2	0.2178480924	401
C4936_2367_3	0.2953707308	374
C4936_2367_5	0.562506771	389
C4936_2367_6	0.6338184598	398
C4936_2367_7	0.5714396716	384
C4936_2367_8	0.3942106614	365
C4936_2367_9	0.218785813	344
C4936_2368_2	0.0717595604	178
C4936_2374_1	0.022781046	9
C4936_2378_1	0.1882289446	83
C4936_2379_2	0.1947040962	397
C4936_2381_2	0.0850160238	256
C4936_2381_3	0.0420373234	152
C4936_2381_4	0.0504708652	147
C4936_2395_2	0.013712775	49
C4936_2395_3	0.0089616694	11
C4936_2396_2	0.1512741576	329
C4936_2400_2	0.1154447648	164
C4936_2400_3	0.2503358674	283
C4936_2400_4	0.35248361	302
C4936_2400_5	0.1183333406	148
C4936_2400_6	0.2415301824	248
C4936_2400_7	0.2514912284	215
C4936_2400_8	0.1727651066	279
C4936_2400_9	0.3637570236	263
C4936_2402_2	0.1930351002	298
C4936_2402_3	0.1312532084	159
C4936_2402_6	0.1214049154	159
C4936_2405_2	0.1195362426	254
C4936_2405_3	0.0201444714	83
C4936_2406_2	2.47736159	398
C4936_2409_2	1.4206236058	347
C4936_2412_2	0.0758669976	182
C4936_2412_4	0.11849812266	277
C4936_2412_5	0.0772291006	71
C4936_2414_2	0.139408021	152
C4936_2416_2	0.371436543	286
C4936_2417_2	0.0241552192	22
C4936_2417_3	0.008731666	6
C4936_2420_1	0.7913411318	66
C4936_2421_2	0.13230889312	347
C4936_2421_3	0.1359077038	339
C4936_2424_1	0.42759073648	411
C4936_2427_1	0.048168735	128
C4936_2427_2	0.0390668672	134
C4936_2427_4	0.0414412946	84
C4936_2427_5	0.04840949528	215
C4936_2442_1	0.117414736	146
C4936_2442_3	0.2059823996	257
C4936_2442_4	0.1437610582	245
C4936_2445_1	0.045163847	23
C4936_2445_2	0.0526653518	38
C4936_2446_2	0.1717137246	251
C4936_2446_3	0.16759408026	340
C4936_2446_4	0.1110150812	233
C4936_2446_5	0.1542302864	277
C4936_2449_5	0.0289889098	167
C4936_2453_2	0.0716801578	110
C4936_2456_2	0.7835813674	314
C4936_2458_3	0.2764214456	349
C4936_2459_2	0.0860319854	162
C4936_2465_2	0.4197021992	13
C4936_2469_2	0.0087113212	35
C4936_2469_3	0.0065102634	21
C4936_2471_2	0.3499995738	389
C4936_2472_3	0.1677831408	266
C4936_2472_4	0.2476165176	330
C4936_2472_5	0.202924625	261
C4936_2472_7	0.1526185504	228
C4936_2472_8	0.172261809	326
C4936_2472_9	0.2341679018	233
C4936_2472_10	0.200557693	349
C4936_2472_11	0.1466117146	227
C4936_2472_12	0.1833505778	311
C4936_2472_15	0.3835482556	383
C4936_2472_16	0.2293336842	387
C4936_2472_18	0.1285435132	289
C4936_2472_19	0.1674270592	313
C4936_2472_20	0.2477680316	244
C4936_2478_2	0.0718602666	263
C4936_2488_1	0.1704505078	85
C4936_2488_2	0.0682808366	29
C4936_2499_2	1.1560026492	286
C4936_2499_8	9.3202339072	413
C4936_2510_1	0.159053947	17
C4936_2511_2	0.1773598986	59
C4936_2514_2	0.10388740518	404
C4936_2515_2	0.1496631194	168
C4936_2515_3	0.0760678172	135
C4936_2522_1	1.2740418642	311
C4936_2523_2	0.1489491078	275
C4936_2523_3	0.1999320998	276
C4936_2523_4	0.2194405092	296
C4936_2532_2	0.0338600866	128
C4936_2539_2	0.0514151176	80
C4936_2539_4	0.032055036	31
C4936_2539_5	0.02124699	22
C4936_2541_2	0.0486412092	165
C4936_2541_3	0.0426542314	127
C4936_2541_4	0.060088452	296
C4936_2548_2	0.16983839864	65
C4936_2550_2	0.0414889702	168
C4936_2561_3	0.0150685608	80
C4936_2561_4	0.0039841064	26
C4936_2561_5	0.004205151	9
C4936_2563_2	0.016271856	23
C4936_2566_2	0.0036423278	12
C4936_2566_4	0.012764355	25
C4936_2566_5	0.0039753746	15
C4936_2566_6	0.0027713392	9
C4936_2566_7	0.0019539474	6
C4936_2566_8	0.001362056	3
C4936_2566_9	0.0093709684	15
C4936_2566_10	0.0039380334	5
C4936_2566_11	0.0026142134	4
C4936_2566_12	0.0028054584	9
C4936_2566_13	0.000552988	2
C4936_2566_14	0.0026825458	5
C4936_2566_15	0.002834367	7
C4936_2566_16	0.133872978	59
C4936_2566_17	0.0022338468	5
C4936_2566_18	0.004015288	11
C4936_2566_19	0.0034848934	25
C4936_2567_1	0.1260095102	276
C4936_2567_3	0.3986085252	342
C4936_2573_2	0.1178635292	280
C4936_2575_2	0.8704867526	438
C4936_2577_2	0.0446272898	124
C4936_2578_1	0.0420297404	120
C4936_2579_2	0.1357756294	151
C4936_2579_3	0.0591793558	142
C4936_2583_2	0.0379485686	102
C4936_2590_2	0.0179614702	12
C4936_2591_2	0.0598023642	290
C4936_2591_3	0.0674811296	298
C4936_2591_4	0.06674530936	299
C4936_2591_5	0.062489544	248
C4936_2598_2	0.0353243578	138
C4936_2605_1	0.1080352086	28
C4936_2605_2	0.136615034	39
C4936_2605_3	0.0461414274	12
C4936_2611_1	0.0389515956	24
C4936_2611_2	0.0415691312	31
C4936_2611_3	0.0567148228	44
C4936_2611_4	0.0514113978	50
C4936_2611_5	0.0546525302	31
C4936_2611_6	0.069288012	30
C4936_2625_1	0.0630798742	122
C4936_2625_2	0.0561473966	151
C4936_2625_3	0.02672908138	141
C4936_2625_4	0.048451298	145
C4936_2625_6	0.0552393192	141
C4936_2625_7	0.034138677	92
C4936_2625_8	0.0402201686	154
C4936_2630_2	0.195732416	91
C4936_2640_4	0.001891872	5
C4936_2640_7	0.2782794	141
C4936_2642_2	0.0	0
C4936_2642_3	0.0	0
C4936_2656_2	0.2553268	334
C4936_2656_3	0.2972240268	365
C4936_2656_4	0.2351712038	309
C4936_2656_5	0.2963528236	389
C4936_2656_6	0.2956257136	343
C4936_2656_7	0.2348885622	359
C4936_2657_2	0.0353081902	171
C4936_2657_3	0.0275187948	159
C4936_2657_4	0.0357518714	178
C4936_2664_2	0.0416991242	35
C4936_2664_3	0.0472764172	25
C4936_2675_2	0.1517063528	295
C4936_2675_4	0.1889561714	320
C4936_2678_1	0.2121336238	385
C4936_2680_1	0.320659498	232
C4936_2682_2	0.1284739074	19
C4936_2685_2	21.8255606986	410
C4936_2686_2	0.0140561788	52
C4936_2688_1	0.1355574978	213
C4936_2692_2	0.0118147282	13
C4936_2692_4	0.0856176888	23
C4936_2693_2	0.0072924032	11
C4936_2694_1	0.0079542724	47
C4936_2695_1	0.024981126	44
C4936_2695_2	0.0103988018	34
C4936_2695_3	0.0355445256	148
C4936_2695_5	0.0225300654	110
C4936_2696_1	0.0266112372	43
C4936_2703_2	0.0998229936	268
C4936_2710_2	0.054042028	180
C4936_2718_1	0.0132684862	67
C4936_2725_2	2.685968762	71
C4936_2725_4	2.4425593774	100
C4936_2727_5	0.7915921272	283
C4936_2734_2	1.0536543188	423
C4936_2749_2	0.1432942444	39
C4936_2749_3	0.0996910604	12
C4936_2749_4	0.0962495976	14
C4936_2749_5	0.1893582518	62
C4936_2749_6	0.1631320996	19
C4936_2753_2	0.1099370904	113
C4936_2759_2	0.1427015404	357
C4936_2759_3	0.1968261674	310
C4936_2761_1	0.0490366436	187
C4936_2761_2	0.0607826328	190
C4936_2763_2	0.101289471	190
C4936_2763_3	0.1247878884	164
C4936_2763_4	0.1362140084	257
C4936_2767_2	0.0391758286	119
C4936_2771_1	0.0909070898	171
C4936_2771_2	0.068804961	86
C4936_2771_3	0.0838643144	134
C4936_2771_4	0.0625498658	101
C4936_2771_5	0.0633582334	161
C4936_2773_1	0.1472521166	229
C4936_2783_1	0.0117340182	22
C4936_2785_1	0.0564965644	75
C4936_2791_2	0.0753333716	151
C4936_2821_2	0.0232983562	105
C4936_2821_3	0.018115977	108
C4936_2822_2	0.0330604314	74
C4936_2822_3	0.031993559	53
C4936_2832_2	0.3124407658	309
C4936_2832_3	0.2294495624	340
C4936_2839_2	0.10379745346	135
C4936_2839_4	0.0959807458	78
C4936_2839_5	0.058815935	41
C4936_2839_6	0.054615367	33
C4936_2839_7	0.0751664774	62
C4936_2839_8	0.12649774872	274
C4936_2839_9	0.08699003144	49
C4936_2839_10	0.0612005264	39
C4936_2839_11	0.0859781048	74
C4936_2839_14	0.0295095538	33
C4936_2839_15	0.0332566972	27
C4936_2839_17	0.0734255684	74
C4936_2839_18	0.0855349686	85
C4936_2839_21	0.0983365662	108
C4936_2839_22	0.0718703776	82
C4936_2839_24	0.0800904216	74
C4936_2839_31	0.0948918398	90
C4936_2839_35	0.09696214478	146
C4936_2839_36	0.0721891554	63
C4936_2839_38	0.0511530042	39
C4936_2839_39	0.084424084	112
C4936_2839_40	0.022508908	10
C4936_2839_45	0.0415234856	48
C4936_2839_51	0.09304691192	132
C4936_2839_52	0.0957713806	151
C4936_2839_53	0.0954761286	97
C4936_2839_54	0.0700327244	69
C4936_2841_2	0.3367861342	230
C4936_2845_2	0.0773431762	153
C4936_2851_2	0.049275684	104
C4936_2851_3	0.20995980824	332
C4936_2851_4	0.000720104	2
C4936_2851_5	0.08561625	66
C4936_2851_7	0.16159491	276
C4936_2851_8	0.18148741998	315
C4936_2851_9	0.1149367444	182
C4936_2852_3	1.71386658	224
C4936_2852_4	0.2247474298	120
C4936_2853_2	0.211874	316
C4936_2853_3	0.1644289866	315
C4936_2853_4	0.2168149254	346
C4936_2853_5	0.2010633794	347
C4936_2853_6	0.1524603756	264
C4936_2854_2	0.886315566	273
C4936_2857_2	0.1680350286	225
C4936_2861_1	0.0119579024	9
C4936_2861_2	0.0098697084	6
C4936_2861_3	0.0079600458	6
C4936_2861_4	0.00989269	5
C4936_2861_5	0.0092903496	5
C4936_2861_6	0.009082475	6
C4936_2861_7	0.0204588332	7
C4936_2863_5	1.50687724	361
C4936_2864_2	0.29954002	157
C4936_2865_2	0.0078852072	11
C4936_2865_3	0.008539515	12
C4936_2865_4	0.0508896364	62
C4936_2871_2	0.0559845044	123
C4936_2872_2	0.3306241218	354
C4936_2874_1	9.3889208162	450
C4936_2874_2	19.164317236	438
C4936_2885_2	0.1837970156	371
C4936_2885_6	0.0114624	23
C4936_2885_8	0.3004827418	362
C4936_2886_2	0.0109896332	30
C4936_2886_3	0.033598304	20
C4936_2886_4	0.010274608	16
C4936_2886_5	0.026182782	18
C4936_2886_6	0.006544412	8
C4936_2886_7	0.019872156	8
C4936_2886_8	0.0203573748	17
C4936_2886_9	0.0187218098	22
C4936_2887_3	0.14502243	218
C4936_2889_2	0.4797545532	415
C4936_2898_2	0.0902124428	318
C4936_2898_3	0.0393360912	49
C4936_2899_2	0.0161915916	12
C4936_2899_3	0.0210063398	10
C4936_2900_1	0.015924552	136
C4936_2906_2	0.009500034	25
C4936_2908_3	0.0362139268	75
C4936_2908_5	0.06024935	58
C4936_2908_6	0.045328698	112
C4936_2908_7	0.0468663784	94
C4936_2908_8	0.06437457186	228
C4936_2911_2	0.4334159798	100
C4936_2916_2	0.0064228324	13
C4936_2916_3	0.0112964398	21
C4936_2921_2	0.019342263	47
C4936_2922_8	0.0445189556	71
C4936_2922_9	0.0742402554	134
C4936_2926_1	0.0184125668	12
C4936_2928_2	0.1976387752	368
C4936_2934_2	0.069979622	51
C4936_2943_2	0.0602874526	111
C4936_2944_1	0.0319054612	89
C4936_2947_2	0.1027791502	231
C4936_2947_3	0.059429722	61
C4936_2947_4	0.1512884214	286
C4936_2955_1	0.0526853244	171
C4936_2965_2	0.02650739	49
C4936_2965_5	0.2679496316	232
C4936_2965_6	0.0313064726	96
C4936_2969_2	0.017538758	42
C4936_2973_1	0.0181723846	14
C4936_2973_2	0.0169564756	12
C4936_2973_3	0.0230078802	23
C4936_2973_4	0.018386735	13
C4936_2975_1	0.385102036	277
C4936_2977_1	0.0693868736	140
C4936_2977_2	0.016541058	21
C4936_2977_3	0.0169783076	14
C4936_2977_4	0.034042062	28
C4936_2979_2	0.050904786	32
C4936_2979_3	0.069239866	44
C4936_2981_3	0.0268736006	64
C4936_2982_3	0.018129582	12
C4936_2982_4	0.0258272676	35
C4936_2983_2	0.18354696258	275
C4936_2989_2	0.2261190302	380
C4936_2989_4	0.3939669092	414
C4936_2998_2	0.0092065112	8
C4936_2998_3	0.0685590396	18
C4936_2998_5	0.0084545084	12
C4936_2998_6	0.009371826	8
C4936_2998_7	0.008957798	8
C4936_2998_8	0.00878957	9
C4936_2998_9	0.012016406	7
C4936_2998_10	0.01913935	11
C4936_3000_1	0.000440988	2
C4936_3001_2	0.0045609134	14
C4936_3006_1	0.1237788458	385
C4936_3006_2	0.145430015	284
C4936_3006_3	0.107921254	341
C4936_3006_4	0.1159446276	213
C4936_3006_5	0.114487408	192
C4936_3006_6	0.1148713672	203
C4936_3007_5	16.2993279836	473
C4936_3011_2	0.1064715852	18
C4936_3011_3	0.0119985752	13
C4936_3011_4	0.0127957758	11
C4936_3011_5	0.0514834876	15
C4936_3011_6	0.0518085854	15
C4936_3020_2	0.067795979	136
C4936_3021_1	1.1091609788	254
C4936_3021_3	0.58485131956	277
C4936_3023_2	0.002862009	9
C4936_3026_2	0.034904824	9
C4936_3026_3	0.0041549796	9
C4936_3029_1	0.008339816	16
C4936_3032_2	0.1351996592	171
C4936_3034_1	0.0183300498	33
C4936_3034_2	0.0433676812	99
C4936_3040_2	0.254697036	12
C4936_3040_3	0.4456640972	11
C4936_3041_2	0.03026114296	100
C4936_3044_2	0.08194296342	355
C4936_3044_3	0.2006032598	341
C4936_3044_5	0.318046278	338
C4936_3044_6	2.902543218	456
C4936_3045_1	0.0797048868	76
C4936_3049_2	0.14057180624	101
C4936_3049_3	0.1125805332	78
C4936_3051_2	0.0151735474	27
C4936_3051_3	0.0108140546	14
C4936_3051_4	0.0077621792	12
C4936_3052_2	0.175523202	224
C4936_3054_2	0.0824623452	35
C4936_3058_5	6.2066068804	439
C4936_3059_1	1.3971963934	416
C4936_3059_2	0.8392027718	388
C4936_3059_5	0.9147780064	433
C4936_3066_2	0.0190444902	12
C4936_3066_3	0.0222360462	20
C4936_3066_4	0.0239996886	18
C4936_3066_5	0.0231343044	18
C4936_3068_2	0.1077520192	205
C4936_3072_2	0.3446032114	352
C4936_3075_2	0.004960953	11
C4936_3077_2	0.031047408	14
C4936_3077_3	0.049461806	12
C4936_3077_4	0.0193398318	14
C4936_3077_5	0.007667312	6
C4936_3084_2	0.0569816452	268
C4936_3084_3	0.043601263	165
C4936_3084_4	0.0651653372	317
C4936_3084_6	0.0786136304	117
C4936_3084_7	0.0602616486	209
C4936_3084_8	0.0549498156	271
C4936_3085_3	0.6143318254	12
C4936_3085_4	0.5153916716	20
C4936_3086_2	0.0807934712	183
C4936_3096_2	0.012976446	6
C4936_3099_2	0.011210742	7
C4936_3099_3	0.0145319462	9
C4936_3100_1	0.0235388658	58
C4936_3103_2	0.458925278	380
C4936_3106_1	0.168081872	185
C4936_3106_2	0.154308268	229
C4936_3110_3	0.1551986732	151
C4936_3110_6	0.204059544	113
C4936_3110_12	0.1925266028	162
C4936_3113_2	0.6665328012	251
C4936_3113_3	0.112081474	103
C4936_3115_2	0.0231641142	59
C4936_3115_3	0.0544675776	236
C4936_3115_4	0.0571149772	187
C4936_3115_5	0.056005087	267
C4936_3115_6	0.0499983202	202
C4936_3115_7	0.0532842402	282
C4936_3115_9	0.0512217602	215
C4936_3115_10	0.0429663194	272
C4936_3115_11	0.0587478446	276
C4936_3115_12	0.060597353	269
C4936_3115_14	0.0611851536	226
C4936_3115_15	0.06442602	262
C4936_3115_16	0.0619234396	254
C4936_3115_17	0.0557625268	265
C4936_3115_18	0.0528918114	240
C4936_3118_2	0.0449911156	88
C4936_3122_2	0.03153504246	213
C4936_3127_1	0.2353861356	237
C4936_3127_3	0.2408924816	203
C4936_3128_1	0.4779959656	349
C4936_3129_1	0.4114435702	19
C4936_3129_2	0.120527036	10
C4936_3129_3	0.4031510128	24
C4936_3132_2	0.2555203876	187
C4936_3136_1	0.0943778004	158
C4936_3140_2	0.1169140672	113
C4936_3140_4	0.050409762	33
C4936_3143_2	0.0357871624	91
C4936_3144_2	0.0206049424	63
C4936_3144_3	0.0129637098	43
C4936_3148_2	0.0783265656	155
C4936_3154_1	0.1928915472	205
C4936_3156_2	0.1123489194	187
C4936_3160_3	0.507923379	425
C4936_3160_4	0.6908999436	413
C4936_3162_2	0.048469237	42
C4936_3163_2	0.0277357412	42
C4936_3164_2	0.0109065508	47
C4936_3165_2	0.0671113772	51
C4936_3165_3	0.0870734224	73
C4936_3167_2	0.2489863062	323
C4936_3170_2	0.027186813	62
C4936_3170_3	0.01829747302	165
C4936_3179_2	0.6937915604	288
C4936_3187_2	0.1142659384	37
C4936_3189_2	0.2060075004	331
C4936_3192_2	0.0263313678	12
C4936_3192_3	0.0240897568	10
C4936_3192_4	0.0347048297	16
C4936_3192_5	0.03642575522	19
C4936_3192_6	0.03590854628	15
C4936_3192_7	0.023066017	9
C4936_3192_8	0.020812314	9
C4936_3192_9	0.0344456024	14
C4936_3192_10	0.0370438572	15
C4936_3194_3	0.180737528	262
C4936_3194_4	0.1974089506	261
C4936_3194_5	0.1608182272	176
C4936_3197_2	0.0637589218	15
C4936_3197_3	0.0334377244	11
C4936_3197_4	0.1612399674	31
C4936_3197_6	0.209164612	21
C4936_3198_2	0.080566116	86
C4936_3204_2	0.0217905716	24
C4936_3205_2	0.0975418888	184
C4936_3207_2	0.3368566214	121
C4936_3207_3	0.0735540878	41
C4936_3207_5	0.0499635768	14
C4936_3207_6	0.1019017856	17
C4936_3214_3	0.2639206018	306
C4936_3214_5	0.11949033962	329
C4936_3216_2	0.11370781224	356
C4936_3216_3	0.1170350618	320
C4936_3216_4	0.102466315	282
C4936_3216_5	0.1233883068	291
C4936_3216_6	0.10351730144	381
C4936_3218_4	1.1950809752	427
C4936_3218_9	0.5611037186	420
C4936_3218_10	1.0666200648	434
C4936_3218_11	0.9226179668	392
C4936_3218_12	0.9292953042	409
C4936_3227_2	0.138048451	23
C4936_3228_2	0.3194183854	135
C4936_3228_3	0.2148249666	37
C4936_3234_4	0.0526916504	181
C4936_3234_7	0.0427952582	92
C4936_3234_9	0.0441811506	116
C4936_3234_11	0.0440853668	70
C4936_3234_15	0.0393220442	77
C4936_3234_16	0.036662763	64
C4936_3234_23	0.0439752338	100
C4936_3234_25	0.0614443716	95
C4936_3234_27	0.0565457402	97
C4936_3234_28	0.0543320954	151
C4936_3234_30	0.0442261754	74
C4936_3234_32	0.0410490538	63
[truncated: 1,000 more rows]
