# Supplementary material for: Expanded catalog of microbial genes and metagenome-assembled genomes from the pig gut microbiome
Source: Nat Commun. 2021 Feb 17;12:1106. doi: 10.1038/s41467-021-21295-0 (PMC7889623; doi:10.1038/s41467-021-21295-0)
Supplement: Supplementary file 10 — Source Data [file 41467_2021_21295_MOESM10_ESM.zip › Source Data/Pre-processed_Files/gene_Freq.xls]

## Sheet: Freq
Sample_percent	Sample_num	gene_num	gene_percent
0	0	17237052	100
0.2	1	17083380	99.1085
20	100	5075008	29.4424
50	250	1560007	9.05031
90	450	58243	0.337894
100	500	245	0.00142136
