# Supplementary material for: Expanded catalog of microbial genes and metagenome-assembled genomes from the pig gut microbiome
Source: Nat Commun. 2021 Feb 17;12:1106. doi: 10.1038/s41467-021-21295-0 (PMC7889623; doi:10.1038/s41467-021-21295-0)
Supplement: Supplementary file 10 — Source Data [file 41467_2021_21295_MOESM10_ESM.zip › Source Data/Pre-processed_Files/group_upset_test.txt]

Geneid	Dom_cecum	Dom_feces	Piglet	SI	WB_cecum	WB_feces
C4936_1_2	1	1	0	0	0	0
C4936_15_2	1	1	0	0	0	0
C4936_19_2	1	1	0	1	0	0
C4936_19_3	1	1	0	1	0	0
C4936_19_4	1	1	0	1	0	0
C4936_21_2	1	0	0	1	0	0
C4936_22_2	1	1	0	1	0	1
C4936_28_3	1	1	1	1	1	1
C4936_28_4	1	1	1	1	0	0
C4936_32_2	1	0	0	1	0	0
C4936_32_3	1	0	0	1	0	0
C4936_32_4	1	0	0	1	0	0
C4936_32_5	1	0	0	1	0	0
C4936_34_1	1	1	0	1	0	0
C4936_34_2	1	1	1	1	0	1
C4936_39_3	1	1	1	1	1	1
C4936_39_6	1	1	1	1	1	0
C4936_40_1	1	1	0	0	0	0
C4936_41_2	1	1	0	1	0	0
C4936_41_3	1	0	0	1	0	0
C4936_44_2	1	1	1	1	0	0
C4936_51_2	1	1	0	0	0	0
C4936_58_2	1	1	1	1	1	0
C4936_58_4	1	1	1	1	1	1
C4936_59_1	1	1	0	1	0	0
C4936_64_1	1	1	0	1	1	1
C4936_66_4	0	0	0	0	0	0
C4936_68_2	1	1	0	0	0	0
C4936_69_2	1	1	0	1	0	0
C4936_69_3	1	1	0	1	0	0
C4936_69_4	1	0	0	1	0	0
C4936_69_5	1	1	0	1	0	0
C4936_69_6	1	0	0	1	0	0
C4936_69_8	1	1	0	1	0	0
C4936_70_1	1	1	1	0	0	0
C4936_74_2	1	1	0	1	0	0
C4936_74_4	1	1	0	1	0	0
C4936_81_1	1	1	1	1	0	0
C4936_83_2	1	1	1	1	1	1
C4936_84_2	1	1	1	0	0	0
C4936_93_2	1	0	0	1	0	0
C4936_98_4	1	1	0	1	0	0
C4936_98_5	1	1	0	1	0	0
C4936_98_6	1	1	1	1	0	1
C4936_98_7	1	1	1	1	0	0
C4936_98_8	1	1	1	1	0	0
C4936_98_9	1	1	0	1	0	0
C4936_98_10	1	1	0	1	0	1
C4936_98_11	1	1	0	1	0	0
C4936_98_12	1	1	1	1	0	0
C4936_98_13	1	1	0	1	0	0
C4936_102_2	1	1	0	0	1	1
C4936_106_1	1	1	0	0	1	1
C4936_107_2	1	1	0	1	1	1
C4936_107_10	1	1	0	1	1	0
C4936_108_1	1	1	1	1	0	0
C4936_108_3	1	1	0	1	0	0
C4936_108_5	1	1	0	1	0	0
C4936_108_9	1	1	0	1	0	0
C4936_110_2	1	1	1	1	0	1
C4936_115_2	1	0	0	1	0	0
C4936_118_2	1	1	0	0	0	1
C4936_118_3	1	1	0	1	1	0
C4936_118_4	1	1	0	0	0	0
C4936_118_5	1	1	0	0	0	0
C4936_118_6	1	1	0	0	0	0
C4936_118_7	1	1	0	0	1	0
C4936_118_8	1	1	0	0	1	0
C4936_118_9	1	1	0	0	0	0
C4936_118_10	1	1	1	0	1	0
C4936_118_11	1	1	0	0	1	0
C4936_118_12	1	1	0	0	1	0
C4936_118_13	1	1	0	0	1	0
C4936_118_14	1	1	0	0	1	0
C4936_120_2	1	0	0	1	0	0
C4936_120_3	1	0	0	1	0	0
C4936_120_4	1	1	0	1	0	0
C4936_122_1	1	1	1	1	1	1
C4936_122_2	1	1	1	1	1	1
C4936_124_2	1	1	1	1	0	0
C4936_124_3	1	1	0	1	0	0
C4936_124_4	1	1	1	1	0	1
C4936_127_1	1	1	0	0	0	0
C4936_127_2	1	1	0	0	0	0
C4936_142_2	1	1	1	1	0	0
C4936_142_3	1	1	0	1	0	0
C4936_142_4	1	1	0	1	0	0
C4936_142_5	1	1	0	1	0	0
C4936_142_6	1	1	0	1	0	0
C4936_142_8	1	1	0	1	0	0
C4936_142_9	1	1	1	1	0	0
C4936_145_1	1	1	1	1	1	0
C4936_145_2	1	1	0	1	0	0
C4936_145_3	1	1	1	1	0	0
C4936_146_1	1	1	0	1	0	0
C4936_148_2	1	1	1	1	0	0
C4936_148_4	1	1	1	1	0	0
C4936_160_2	1	1	0	1	0	0
C4936_163_2	1	1	0	1	0	0
C4936_163_3	1	0	0	1	0	0
C4936_165_2	1	1	0	1	0	0
C4936_167_2	1	1	1	1	0	0
C4936_178_3	1	1	0	1	0	0
C4936_184_2	1	1	0	1	0	0
C4936_192_2	1	1	0	1	0	0
C4936_192_3	1	1	1	1	1	1
C4936_193_1	1	1	1	1	0	0
C4936_197_2	1	1	1	1	1	1
C4936_197_3	1	1	0	0	1	1
C4936_197_4	1	1	0	1	1	1
C4936_197_5	1	1	0	1	1	1
C4936_197_6	1	1	0	0	1	1
C4936_197_7	1	1	0	1	1	1
C4936_197_8	1	1	1	1	1	1
C4936_197_11	1	1	0	1	1	1
C4936_197_12	1	1	0	1	1	1
C4936_197_13	1	1	1	1	1	1
C4936_199_1	1	1	1	1	1	1
C4936_199_2	1	1	1	1	1	1
C4936_199_3	1	1	1	1	1	1
C4936_199_4	1	1	1	1	1	1
C4936_199_5	1	1	1	1	1	1
C4936_200_2	1	1	0	1	1	0
C4936_201_1	1	0	1	1	0	0
C4936_201_2	1	1	1	1	0	1
C4936_201_3	1	1	0	1	0	0
C4936_201_4	1	1	1	1	0	0
C4936_204_2	1	1	1	1	0	0
C4936_204_3	1	1	0	1	0	0
C4936_204_4	1	1	1	1	0	0
C4936_205_3	1	1	1	1	0	1
C4936_209_2	1	1	1	1	1	1
C4936_211_1	1	1	1	0	1	0
C4936_213_2	1	1	0	1	1	0
C4936_213_5	1	1	0	1	0	1
C4936_213_6	1	1	0	0	0	0
C4936_213_10	1	1	0	0	0	0
C4936_213_11	1	1	0	0	0	0
C4936_224_2	1	1	0	1	0	0
C4936_224_4	1	1	1	1	1	1
C4936_224_5	1	1	0	0	1	0
C4936_225_1	1	1	0	1	0	0
C4936_227_2	1	1	1	1	1	1
C4936_228_1	1	1	1	1	1	1
C4936_230_2	1	1	0	0	0	1
C4936_234_2	1	1	1	1	1	0
C4936_235_2	1	1	0	0	1	1
C4936_239_2	1	1	0	0	0	0
C4936_242_1	1	0	1	1	0	0
C4936_244_2	1	1	1	1	0	1
C4936_248_1	1	1	1	1	0	0
C4936_251_2	1	1	0	1	1	0
C4936_251_3	1	1	0	1	1	0
C4936_251_4	1	1	0	1	1	0
C4936_251_5	1	1	1	0	1	0
C4936_251_6	1	1	0	0	1	0
C4936_251_7	1	1	0	0	1	1
C4936_251_8	1	1	0	0	0	0
C4936_251_9	1	1	0	0	0	0
C4936_251_10	1	1	0	1	1	1
C4936_254_2	1	1	1	1	0	1
C4936_254_3	1	1	1	1	0	0
C4936_255_2	1	1	0	0	0	1
C4936_257_2	1	1	1	1	1	0
C4936_265_2	1	0	0	1	0	0
C4936_271_2	1	1	1	1	0	0
C4936_271_3	1	1	1	1	0	0
C4936_271_4	1	1	1	1	0	0
C4936_271_5	1	1	1	1	0	0
C4936_274_3	1	1	0	0	0	0
C4936_275_4	1	1	0	1	0	0
C4936_275_5	1	1	0	1	0	1
C4936_275_8	1	1	1	1	0	1
C4936_278_2	1	1	1	1	0	0
C4936_284_2	1	1	0	1	0	1
C4936_288_1	1	1	0	1	1	0
C4936_290_1	1	1	1	1	0	0
C4936_290_3	1	1	1	0	0	0
C4936_290_4	1	1	1	1	0	0
C4936_295_2	1	1	1	1	0	1
C4936_309_2	1	1	1	1	1	1
C4936_310_1	1	1	0	1	0	0
C4936_310_2	1	0	0	1	0	0
C4936_310_3	1	1	0	1	0	0
C4936_311_4	1	1	1	1	0	1
C4936_311_8	1	1	1	1	0	0
C4936_311_9	1	1	1	1	1	0
C4936_312_6	1	1	1	1	0	0
C4936_315_3	1	1	1	1	0	0
C4936_315_4	1	1	1	1	1	1
C4936_315_5	1	1	1	1	0	0
C4936_315_8	1	1	1	1	1	1
C4936_316_2	1	1	0	1	0	1
C4936_316_3	1	1	0	0	1	1
C4936_316_4	1	1	0	1	1	1
C4936_318_2	1	1	0	0	0	0
C4936_318_3	1	1	0	0	0	1
C4936_318_6	1	1	0	1	0	1
C4936_318_7	1	1	1	1	0	1
C4936_318_10	1	1	1	1	0	0
C4936_318_11	1	1	1	0	0	0
C4936_318_12	1	1	0	1	0	0
C4936_318_13	1	1	0	1	0	0
C4936_318_15	1	1	1	1	0	0
C4936_318_16	1	1	0	0	0	0
C4936_318_17	1	1	1	1	0	0
C4936_319_1	1	1	1	1	0	1
C4936_321_2	1	1	0	0	0	0
C4936_333_1	1	1	0	0	0	0
C4936_338_2	1	1	0	1	0	0
C4936_340_2	1	1	1	1	1	1
C4936_342_1	1	1	0	0	0	0
C4936_347_2	1	1	1	1	0	1
C4936_352_1	1	0	0	1	0	1
C4936_354_1	1	0	0	1	0	0
C4936_355_1	1	1	1	1	1	1
C4936_359_2	1	1	1	1	0	0
C4936_362_2	1	1	0	1	0	0
C4936_365_2	1	1	0	1	1	1
C4936_368_2	1	1	1	1	0	0
C4936_368_3	1	0	0	1	0	0
C4936_368_4	1	1	0	1	0	0
C4936_378_2	1	1	1	1	0	0
C4936_383_1	1	1	1	1	1	1
C4936_389_2	1	1	1	1	1	1
C4936_390_1	1	1	1	1	0	0
C4936_390_2	1	1	0	0	0	0
C4936_392_2	1	1	1	1	0	0
C4936_392_4	1	1	1	1	0	0
C4936_400_1	1	1	1	1	0	0
C4936_400_2	1	1	0	1	0	0
C4936_400_3	1	1	0	1	0	0
C4936_400_4	1	1	1	1	0	0
C4936_400_5	1	1	1	1	0	0
C4936_400_6	1	1	1	1	0	0
C4936_400_7	1	1	1	1	0	0
C4936_400_9	1	1	1	1	0	0
C4936_400_10	1	1	1	1	0	0
C4936_400_11	1	1	1	1	0	0
C4936_406_3	1	1	0	1	0	0
C4936_409_2	1	1	0	1	0	0
C4936_409_3	1	1	0	1	0	0
C4936_409_4	1	1	0	1	0	0
C4936_409_5	1	1	0	1	0	0
C4936_409_6	1	1	1	1	0	1
C4936_409_7	1	1	1	1	0	0
C4936_409_8	1	1	1	1	0	1
C4936_413_1	1	1	0	0	0	0
C4936_420_1	1	1	0	0	1	0
C4936_420_2	1	1	1	1	0	0
C4936_421_1	1	1	1	1	1	1
C4936_426_2	1	1	1	1	0	0
C4936_426_3	1	1	1	1	0	0
C4936_428_2	1	1	1	1	0	0
C4936_429_2	1	1	1	1	0	1
C4936_429_4	1	1	1	0	0	0
C4936_432_2	1	1	1	1	1	1
C4936_438_2	1	1	0	1	0	0
C4936_438_3	1	1	1	1	0	0
C4936_438_4	1	1	1	1	0	0
C4936_438_5	1	1	0	1	0	0
C4936_438_6	1	1	0	1	0	0
C4936_438_7	1	1	1	1	0	0
C4936_449_2	1	1	1	1	1	1
C4936_453_2	1	1	1	1	0	0
C4936_453_3	1	1	1	1	0	0
C4936_453_4	1	1	1	1	0	0
C4936_453_5	1	1	1	1	0	0
C4936_453_6	1	1	1	1	0	0
C4936_453_7	1	1	1	1	0	0
C4936_453_8	1	1	1	1	0	0
C4936_453_9	1	1	1	1	0	0
C4936_455_2	1	1	0	0	0	0
C4936_455_4	1	1	0	1	0	0
C4936_459_3	1	1	1	1	0	0
C4936_460_2	1	1	1	1	1	1
C4936_460_3	1	1	0	0	1	1
C4936_460_4	1	1	0	0	1	1
C4936_460_5	1	1	0	1	1	0
C4936_461_1	1	1	0	1	0	0
C4936_467_2	1	1	0	1	0	0
C4936_467_3	1	1	0	1	0	0
C4936_467_4	1	1	0	1	0	0
C4936_467_5	1	1	1	1	0	0
C4936_468_3	1	1	0	1	0	0
C4936_468_4	1	1	1	1	0	0
C4936_468_5	1	1	1	1	0	0
C4936_468_6	1	1	1	1	0	0
C4936_468_7	1	1	1	1	0	0
C4936_468_8	1	1	1	1	0	0
C4936_468_9	1	1	1	1	0	0
C4936_468_10	1	1	1	1	0	0
C4936_468_11	1	1	0	1	0	0
C4936_468_12	1	1	0	1	1	0
C4936_469_1	1	1	1	0	0	0
C4936_472_3	1	1	1	1	1	1
C4936_472_4	1	1	1	1	1	0
C4936_472_5	1	1	1	1	1	0
C4936_473_1	1	1	1	1	1	0
C4936_473_3	1	1	1	1	1	0
C4936_473_4	1	1	1	1	0	1
C4936_474_2	1	1	1	1	1	0
C4936_474_5	1	1	1	1	1	1
C4936_474_6	1	1	1	1	1	1
C4936_479_2	1	1	0	1	0	1
C4936_479_3	1	1	0	1	0	0
C4936_486_2	1	1	1	1	1	1
C4936_486_3	1	1	1	1	1	0
C4936_486_4	1	1	1	1	1	1
C4936_488_3	1	1	1	1	0	0
C4936_493_2	1	1	0	0	0	0
C4936_495_1	1	1	1	1	0	0
C4936_497_2	1	1	1	1	0	1
C4936_500_2	1	1	1	1	0	1
C4936_500_4	1	1	1	1	0	0
C4936_500_5	1	1	1	1	0	0
C4936_500_6	1	1	1	1	0	0
C4936_502_2	1	1	1	0	0	0
C4936_521_4	1	1	1	1	0	1
C4936_524_2	1	1	0	1	0	0
C4936_532_2	1	1	0	1	0	0
C4936_532_3	1	1	1	0	0	1
C4936_532_4	1	1	0	0	0	0
C4936_535_2	1	1	0	1	0	0
C4936_537_2	1	0	0	1	0	0
C4936_537_4	1	0	0	1	0	0
C4936_537_5	1	1	0	1	0	1
C4936_537_6	1	0	0	1	0	1
C4936_539_2	1	1	1	1	1	0
C4936_543_1	1	1	0	1	0	1
C4936_545_2	1	1	0	1	0	0
C4936_550_1	1	1	1	1	0	0
C4936_556_1	1	1	0	1	0	0
C4936_556_2	1	1	1	1	0	0
C4936_563_2	1	0	0	1	0	0
C4936_563_4	1	1	0	1	0	0
C4936_563_5	1	1	0	1	1	0
C4936_563_6	1	0	1	1	0	0
C4936_564_3	1	1	1	1	0	0
C4936_567_2	1	1	1	1	1	1
C4936_569_1	1	1	1	1	0	0
C4936_569_2	1	1	0	1	0	0
C4936_569_3	1	1	0	1	0	0
C4936_569_4	1	1	0	1	0	0
C4936_569_5	1	0	0	1	0	0
C4936_569_6	1	1	0	1	0	0
C4936_569_7	1	1	1	1	0	0
C4936_569_8	1	1	1	1	0	1
C4936_569_9	1	1	0	1	0	0
C4936_569_10	1	1	0	1	0	0
C4936_569_11	1	1	0	1	0	0
C4936_570_2	1	1	1	1	1	1
C4936_572_1	1	1	1	1	1	1
C4936_574_1	1	1	0	1	1	1
C4936_574_3	1	1	0	1	0	0
C4936_574_4	1	1	0	1	0	1
C4936_578_2	1	1	0	1	0	0
C4936_578_3	1	1	0	0	0	0
C4936_578_5	1	1	1	1	0	0
C4936_585_2	1	1	0	1	1	0
C4936_586_2	1	1	1	1	1	1
C4936_586_6	1	1	1	1	0	0
C4936_586_8	1	1	1	1	1	1
C4936_586_9	1	1	1	1	1	1
C4936_586_10	1	1	1	1	0	0
C4936_586_11	1	1	0	1	1	0
C4936_586_12	1	1	0	1	0	0
C4936_592_2	1	1	1	1	0	0
C4936_593_2	1	1	1	1	0	0
C4936_593_3	1	1	0	1	0	0
C4936_594_3	1	1	1	1	1	1
C4936_596_3	1	1	0	0	1	0
C4936_596_4	1	1	0	0	0	0
C4936_596_5	1	1	1	0	1	1
C4936_597_1	1	1	0	1	0	1
C4936_600_2	1	1	0	0	0	0
C4936_600_3	1	1	0	0	0	0
C4936_600_4	1	1	0	0	0	0
C4936_600_5	1	1	0	0	0	0
C4936_600_6	1	1	1	0	0	0
C4936_600_10	1	1	0	0	0	0
C4936_600_11	1	1	0	0	0	0
C4936_600_12	1	1	0	0	0	0
C4936_600_13	1	1	0	0	0	0
C4936_600_14	1	1	0	0	0	0
C4936_600_17	1	1	1	0	0	0
C4936_600_19	1	1	0	0	0	0
C4936_604_3	1	1	0	0	0	0
C4936_604_5	1	1	0	1	0	0
C4936_604_8	1	1	0	1	0	0
C4936_604_10	1	1	0	1	0	1
C4936_604_11	1	1	0	1	0	1
C4936_604_12	1	1	1	0	0	0
C4936_604_13	1	1	0	1	1	1
C4936_604_14	1	1	0	0	0	0
C4936_604_15	1	1	1	1	0	0
C4936_604_16	1	1	0	1	0	0
C4936_605_2	1	1	0	1	0	0
C4936_610_2	1	1	1	0	0	0
C4936_610_3	1	1	0	0	0	0
C4936_610_4	1	1	0	0	0	0
C4936_613_1	1	1	1	1	0	0
C4936_613_2	1	1	0	1	0	0
C4936_613_3	1	1	1	1	0	1
C4936_613_4	1	1	1	1	0	0
C4936_613_5	1	1	1	1	0	0
C4936_614_2	1	1	1	1	1	0
C4936_618_2	1	1	0	0	0	1
C4936_618_3	1	1	0	0	0	0
C4936_628_2	1	1	1	1	0	0
C4936_635_1	1	1	0	1	0	0
C4936_635_2	1	1	1	1	0	0
C4936_637_2	1	1	1	1	0	1
C4936_637_4	1	1	1	1	1	1
C4936_643_1	1	1	0	1	0	0
C4936_643_2	1	0	0	1	0	0
C4936_643_3	1	0	0	1	0	1
C4936_644_1	1	0	0	1	0	0
C4936_644_2	1	0	0	1	0	1
C4936_644_3	1	1	0	1	0	1
C4936_644_4	1	0	1	1	0	0
C4936_644_5	1	1	0	1	0	0
C4936_653_2	1	1	0	1	0	0
C4936_653_3	1	1	0	1	0	0
C4936_657_5	1	1	1	0	0	0
C4936_657_6	1	1	0	0	0	0
C4936_657_7	1	1	0	0	0	0
C4936_659_2	1	1	0	1	0	0
C4936_659_3	1	1	0	1	0	0
C4936_659_4	1	1	0	1	0	0
C4936_659_5	1	1	0	1	0	0
C4936_659_7	1	1	1	1	1	0
C4936_659_9	1	1	1	1	0	1
C4936_659_10	1	1	0	0	0	0
C4936_659_11	1	1	1	1	1	0
C4936_659_12	1	1	0	1	0	0
C4936_659_14	1	1	0	1	0	0
C4936_659_15	1	1	1	1	0	1
C4936_659_16	1	1	1	1	1	0
C4936_659_17	1	1	0	1	0	0
C4936_659_18	1	1	0	1	0	0
C4936_659_20	1	1	1	1	0	0
C4936_659_22	1	1	0	0	0	0
C4936_659_23	1	1	0	1	0	1
C4936_659_27	1	1	0	1	0	0
C4936_659_29	1	1	0	0	0	0
C4936_659_30	1	1	1	1	0	0
C4936_659_31	1	1	0	1	0	1
C4936_659_34	1	1	0	1	0	0
C4936_659_36	1	1	0	1	0	0
C4936_659_37	1	1	0	1	0	0
C4936_659_39	1	1	1	1	0	0
C4936_659_43	1	1	0	1	0	0
C4936_659_44	1	1	0	1	0	0
C4936_659_45	1	1	1	1	0	0
C4936_659_47	1	1	0	1	0	0
C4936_659_49	1	1	0	0	0	0
C4936_659_50	1	1	0	1	0	0
C4936_659_52	1	1	1	1	1	1
C4936_659_53	1	1	1	1	1	0
C4936_661_2	1	1	0	1	0	0
C4936_662_2	1	0	0	1	0	0
C4936_667_2	1	1	1	1	0	0
C4936_667_3	1	1	0	1	0	0
C4936_667_4	1	1	0	1	0	0
C4936_668_1	1	0	0	1	0	0
C4936_670_4	1	1	0	1	0	0
C4936_670_6	1	1	1	1	0	1
C4936_670_7	1	1	0	1	0	0
C4936_670_11	1	1	0	1	0	0
C4936_670_12	1	1	1	1	0	0
C4936_670_13	1	1	0	1	0	0
C4936_676_1	1	1	1	0	0	1
C4936_683_2	0	1	1	0	1	1
C4936_686_1	1	1	0	1	0	1
C4936_686_2	1	1	1	1	0	0
C4936_687_2	1	1	1	1	0	0
C4936_688_2	1	1	0	0	0	0
C4936_689_2	1	0	0	1	0	0
C4936_689_3	1	0	0	1	0	0
C4936_692_1	1	1	0	1	0	0
C4936_696_2	0	1	0	0	0	0
C4936_701_1	1	1	1	1	0	0
C4936_701_2	1	1	0	1	0	0
C4936_705_1	1	1	0	1	0	0
C4936_705_2	1	1	1	1	0	0
C4936_707_2	1	1	1	1	1	1
C4936_711_2	1	1	1	1	0	0
C4936_711_3	1	1	1	1	0	1
C4936_728_1	1	1	0	0	0	0
C4936_730_5	1	1	1	1	0	0
C4936_735_2	1	1	0	1	0	0
C4936_736_3	1	1	1	1	0	0
C4936_737_1	1	1	1	1	1	1
C4936_739_1	1	1	1	1	1	1
C4936_741_1	1	1	1	1	1	1
C4936_741_2	1	1	1	1	1	1
C4936_741_3	1	1	1	1	1	1
C4936_747_2	1	0	0	1	0	0
C4936_747_3	1	0	0	1	0	0
C4936_747_4	1	1	1	1	1	1
C4936_750_2	1	1	0	0	0	0
C4936_752_1	1	1	0	0	0	0
C4936_753_3	1	1	0	0	0	0
C4936_753_4	1	1	1	1	0	1
C4936_753_5	1	1	0	1	0	0
C4936_754_2	1	0	0	1	0	0
C4936_756_2	1	1	1	1	0	0
C4936_758_2	1	1	0	1	0	1
C4936_758_4	1	1	0	1	0	1
C4936_758_6	1	1	0	0	0	0
C4936_758_7	1	1	0	1	0	0
C4936_758_8	1	1	0	0	0	0
C4936_758_9	1	1	0	0	0	0
C4936_758_11	1	1	1	0	0	0
C4936_758_12	1	1	1	0	0	0
C4936_758_13	1	1	1	1	0	0
C4936_758_14	1	1	0	0	0	0
C4936_758_17	1	1	1	1	1	0
C4936_758_20	1	1	0	0	0	0
C4936_758_21	1	1	1	0	0	1
C4936_758_22	1	1	0	1	1	0
C4936_758_24	1	1	1	1	0	0
C4936_758_26	1	1	0	0	0	1
C4936_758_27	1	1	0	0	0	0
C4936_758_28	1	1	0	0	0	0
C4936_760_1	1	1	1	1	0	1
C4936_760_8	1	1	1	1	0	0
C4936_760_11	1	1	1	1	0	0
C4936_761_1	1	1	1	1	0	0
C4936_763_2	1	1	1	1	0	0
C4936_763_3	1	1	1	1	0	0
C4936_763_4	1	1	1	1	0	0
C4936_763_5	1	1	1	1	0	1
C4936_764_5	1	1	1	1	1	1
C4936_764_6	1	1	0	1	1	1
C4936_766_2	1	1	1	1	1	1
C4936_768_2	1	1	1	1	0	0
C4936_768_3	1	1	0	1	0	0
C4936_769_3	1	1	1	1	1	1
C4936_770_2	1	0	0	1	0	0
C4936_770_3	1	0	0	1	0	0
C4936_770_4	1	1	1	1	0	0
C4936_770_5	1	1	1	1	0	0
C4936_781_1	1	1	1	1	0	1
C4936_783_3	1	1	1	1	1	1
C4936_783_5	1	1	1	1	1	1
C4936_783_6	1	1	1	1	1	1
C4936_792_2	1	1	0	1	0	0
C4936_794_2	1	1	0	1	0	1
C4936_794_3	1	1	1	1	0	0
C4936_794_4	1	1	1	1	1	0
C4936_794_5	1	1	1	1	0	0
C4936_795_1	1	1	1	1	0	0
C4936_796_2	1	0	1	1	0	0
C4936_798_2	1	1	1	1	0	0
C4936_799_2	1	1	0	1	1	0
C4936_799_3	1	1	1	1	1	0
C4936_808_3	1	1	1	1	0	0
C4936_810_2	1	1	0	1	0	0
C4936_816_2	1	1	1	1	0	0
C4936_816_3	1	1	0	1	0	1
C4936_828_4	1	1	1	1	0	1
C4936_828_5	1	1	1	1	0	0
C4936_828_6	1	1	1	1	0	0
C4936_828_7	1	1	1	1	0	0
C4936_831_2	1	1	0	0	0	0
C4936_836_2	1	1	1	1	0	0
C4936_836_8	1	1	1	1	0	1
C4936_836_13	1	1	1	1	1	1
C4936_836_14	1	1	1	1	0	0
C4936_840_2	1	1	1	1	1	1
C4936_840_3	1	1	1	1	0	0
C4936_840_4	1	1	0	1	0	1
C4936_842_2	1	1	1	1	0	0
C4936_842_3	1	1	1	1	0	0
C4936_842_4	1	1	0	1	0	0
C4936_842_5	1	1	1	1	0	0
C4936_842_6	1	1	1	1	0	0
C4936_843_2	1	1	0	1	0	1
C4936_843_3	1	1	1	1	0	0
C4936_844_2	1	1	1	1	1	1
C4936_848_2	1	1	0	1	0	0
C4936_848_3	1	1	1	1	0	0
C4936_848_4	1	1	0	1	0	0
C4936_848_5	1	1	0	1	0	0
C4936_848_6	1	1	0	1	0	0
C4936_848_7	1	1	0	1	0	0
C4936_848_8	1	1	1	1	1	1
C4936_848_9	1	1	1	1	0	0
C4936_858_2	1	1	1	1	0	0
C4936_858_3	1	1	0	1	0	1
C4936_863_2	1	1	0	1	0	0
C4936_863_3	1	1	0	1	0	0
C4936_864_3	1	1	0	1	0	0
C4936_864_5	1	1	0	0	0	0
C4936_864_6	1	1	1	0	0	0
C4936_864_7	1	1	0	0	0	0
C4936_864_8	1	1	0	0	0	1
C4936_864_10	1	1	0	0	0	0
C4936_864_11	1	1	0	0	0	0
C4936_864_13	1	1	0	1	0	0
C4936_866_2	1	1	0	1	0	0
C4936_866_3	1	1	0	0	0	0
C4936_872_2	0	1	0	0	0	0
C4936_872_4	1	1	0	0	0	0
C4936_872_6	1	1	1	0	0	0
C4936_872_7	1	1	0	0	0	0
C4936_872_8	1	1	0	0	0	0
C4936_872_9	1	1	0	0	0	0
C4936_872_11	1	1	1	0	0	1
C4936_872_13	1	1	0	0	0	0
C4936_872_14	1	1	0	1	0	0
C4936_872_15	1	1	1	0	0	0
C4936_872_16	1	1	0	1	1	0
C4936_873_2	1	1	1	1	0	0
C4936_873_3	1	0	0	1	0	0
C4936_873_4	1	1	1	1	0	0
C4936_873_5	1	0	0	1	0	0
C4936_874_1	1	1	0	0	0	0
C4936_874_2	1	1	0	0	0	0
C4936_874_3	1	1	1	0	0	0
C4936_874_5	1	1	0	0	0	1
C4936_874_6	1	1	1	1	0	1
C4936_874_7	1	1	0	1	0	0
C4936_875_2	1	1	1	0	0	0
C4936_882_2	1	1	0	1	0	0
C4936_882_3	1	1	0	1	0	0
C4936_882_4	1	1	0	1	0	0
C4936_888_2	1	1	1	1	0	0
C4936_896_1	1	1	0	1	0	1
C4936_896_2	1	1	0	1	0	0
C4936_896_3	1	1	0	1	0	0
C4936_899_1	1	1	1	1	1	1
C4936_900_3	1	1	1	1	0	0
C4936_903_2	1	1	1	1	0	0
C4936_903_3	1	1	0	1	0	0
C4936_908_2	1	1	1	1	1	1
C4936_911_6	1	1	1	1	1	0
C4936_913_2	1	1	1	0	0	0
C4936_914_2	1	1	0	1	0	0
C4936_916_3	1	1	1	1	1	1
C4936_921_2	1	1	1	1	0	0
C4936_923_2	1	1	1	1	1	1
C4936_929_2	1	1	1	1	1	0
C4936_940_2	1	1	1	1	0	0
C4936_942_2	1	1	1	1	0	1
C4936_944_2	1	1	0	1	0	0
C4936_945_2	1	1	0	1	0	0
C4936_947_1	1	1	0	1	0	0
C4936_947_2	1	1	0	0	0	0
C4936_949_1	1	1	1	1	0	0
C4936_949_2	1	1	1	1	0	0
C4936_950_1	1	1	1	1	0	0
C4936_952_1	1	1	1	1	1	0
C4936_957_3	1	1	0	1	1	1
C4936_957_5	1	1	0	1	1	0
C4936_958_3	1	1	0	1	0	0
C4936_958_4	1	1	1	0	0	0
C4936_958_5	1	1	1	0	0	0
C4936_958_6	1	1	0	0	0	0
C4936_960_2	1	1	0	0	0	0
C4936_961_1	1	0	1	1	0	0
C4936_965_2	1	1	1	1	1	1
C4936_965_3	1	1	1	1	0	1
C4936_965_4	1	1	1	0	0	0
C4936_966_2	1	1	1	1	0	1
C4936_966_3	1	1	1	1	0	0
C4936_966_4	1	1	1	1	1	0
C4936_966_5	1	1	1	1	0	0
C4936_977_2	1	1	1	1	1	1
C4936_979_2	1	1	0	1	0	1
C4936_987_2	1	1	0	0	0	0
C4936_987_3	1	1	1	0	0	0
C4936_987_4	1	1	1	1	1	1
C4936_987_5	1	1	0	0	0	1
C4936_987_6	1	1	0	0	0	0
C4936_993_2	1	1	1	1	1	1
C4936_995_1	1	1	1	1	1	1
C4936_999_2	1	1	0	1	0	0
C4936_1000_1	1	1	1	1	0	0
C4936_1006_2	1	0	0	1	0	1
C4936_1008_2	1	1	0	0	0	0
C4936_1008_3	1	1	0	0	0	0
C4936_1008_4	1	1	0	0	0	0
C4936_1008_5	1	1	1	1	1	1
C4936_1008_6	1	1	0	0	0	0
C4936_1008_7	1	1	0	0	0	1
C4936_1008_8	1	1	0	1	0	0
C4936_1008_10	1	1	0	0	0	0
C4936_1008_12	1	1	0	0	0	0
C4936_1008_13	1	1	1	1	0	1
C4936_1008_15	1	1	1	1	0	0
C4936_1008_16	1	1	0	1	0	1
C4936_1008_17	1	1	0	1	0	0
C4936_1008_18	1	1	1	0	0	0
C4936_1008_21	1	1	0	0	0	0
C4936_1008_22	1	1	0	0	0	0
C4936_1008_23	1	1	0	0	1	0
C4936_1010_2	1	1	0	1	1	1
C4936_1011_3	1	1	1	1	0	0
C4936_1017_1	1	1	0	1	0	0
C4936_1019_1	1	1	1	1	0	0
C4936_1019_2	1	1	0	1	0	0
C4936_1022_2	1	1	0	1	0	0
C4936_1030_3	1	1	1	1	1	1
C4936_1030_4	1	1	1	1	1	1
C4936_1030_5	1	1	1	1	1	1
C4936_1032_2	0	1	0	0	1	1
C4936_1033_1	1	1	1	1	1	1
C4936_1034_2	1	1	1	0	0	0
C4936_1034_3	1	1	1	0	0	0
C4936_1034_5	1	1	0	0	0	0
C4936_1034_6	1	1	0	0	0	0
C4936_1034_7	1	1	1	0	0	0
C4936_1034_8	1	1	1	0	0	0
C4936_1034_10	1	1	1	0	0	1
C4936_1034_12	1	1	0	1	0	1
C4936_1039_2	1	1	0	1	0	0
C4936_1044_2	1	1	0	0	1	1
C4936_1060_6	1	1	0	0	0	0
C4936_1060_7	1	1	0	1	0	0
C4936_1066_2	1	1	0	0	0	0
C4936_1068_2	1	1	0	1	0	0
C4936_1069_3	1	1	0	1	0	0
C4936_1070_2	1	1	0	1	1	0
C4936_1070_3	1	1	0	1	1	1
C4936_1070_4	1	1	1	1	1	1
C4936_1070_5	1	1	0	1	1	1
C4936_1070_8	1	1	1	1	1	1
C4936_1070_11	1	1	0	1	1	0
C4936_1070_12	1	1	1	1	1	1
C4936_1070_13	1	1	0	0	0	0
C4936_1070_14	1	1	1	1	1	1
C4936_1073_2	1	1	1	1	0	1
C4936_1073_3	1	1	1	1	1	1
C4936_1073_4	1	1	0	1	0	1
C4936_1074_1	1	1	1	0	0	0
C4936_1075_2	1	1	0	1	0	0
C4936_1075_3	1	1	1	1	1	1
C4936_1075_4	1	1	1	1	0	0
C4936_1075_5	1	1	1	1	0	0
C4936_1076_1	1	1	1	1	0	0
C4936_1079_2	1	1	1	1	0	0
C4936_1082_2	1	1	1	1	0	0
C4936_1082_3	1	1	0	1	0	1
C4936_1082_4	1	1	0	1	0	0
C4936_1082_5	1	1	0	1	0	1
C4936_1082_7	1	1	0	1	0	0
C4936_1083_1	1	1	1	1	1	1
C4936_1085_1	1	1	0	1	0	0
C4936_1085_2	1	1	1	1	0	0
C4936_1085_3	1	1	0	1	0	0
C4936_1085_4	1	1	0	1	0	0
C4936_1085_5	1	1	0	1	0	0
C4936_1085_7	1	1	0	1	0	0
C4936_1085_9	1	1	0	0	0	1
C4936_1085_10	1	1	0	0	1	1
C4936_1085_11	1	1	1	1	0	1
C4936_1085_13	1	1	0	1	0	0
C4936_1085_15	1	1	1	1	0	0
C4936_1088_4	1	1	0	1	0	1
C4936_1088_5	1	1	0	0	1	0
C4936_1088_6	1	1	0	1	0	0
C4936_1096_2	1	0	0	1	0	0
C4936_1100_1	1	1	0	1	0	0
C4936_1101_2	1	1	1	1	1	1
C4936_1108_2	1	1	1	1	0	0
C4936_1109_2	1	1	1	0	0	1
C4936_1110_1	1	1	1	1	0	0
C4936_1113_2	1	1	0	1	0	0
C4936_1113_3	1	1	0	1	0	0
C4936_1113_4	1	1	0	1	0	0
C4936_1114_2	1	1	1	1	0	0
C4936_1121_2	1	1	0	0	0	0
C4936_1122_2	1	0	0	1	0	1
C4936_1123_2	1	0	1	1	0	0
C4936_1124_1	1	1	1	1	0	0
C4936_1124_2	1	1	0	1	0	0
C4936_1132_2	1	0	0	1	0	0
C4936_1132_3	1	0	0	1	0	0
C4936_1132_4	1	1	1	1	0	1
C4936_1132_5	1	0	1	1	0	0
C4936_1132_6	1	0	1	1	0	0
C4936_1134_1	1	0	1	1	0	0
C4936_1134_3	1	0	0	1	0	1
C4936_1140_2	1	1	1	1	1	1
C4936_1147_2	1	1	0	1	0	0
C4936_1149_1	1	1	1	0	0	1
C4936_1149_2	1	1	1	0	0	0
C4936_1149_3	1	1	1	0	0	0
C4936_1149_4	1	1	1	0	0	0
C4936_1149_5	1	1	1	1	0	0
C4936_1149_6	1	1	1	0	0	0
C4936_1149_7	1	1	1	0	0	0
C4936_1149_8	1	1	0	0	0	0
C4936_1149_9	1	1	1	1	1	0
C4936_1149_10	1	1	1	0	0	0
C4936_1149_11	1	1	1	0	0	0
C4936_1149_12	1	1	1	0	0	1
C4936_1149_13	1	1	1	0	0	0
C4936_1158_1	1	1	0	1	0	0
C4936_1158_2	1	1	0	1	1	1
C4936_1158_4	1	1	0	0	0	0
C4936_1159_1	1	1	0	1	0	0
C4936_1160_2	1	0	0	0	0	0
C4936_1162_2	1	1	1	1	1	1
C4936_1169_1	1	1	0	0	0	0
C4936_1169_2	1	1	0	0	0	0
C4936_1173_1	1	1	1	1	1	1
C4936_1191_3	1	1	1	1	0	0
C4936_1191_6	1	1	1	1	0	0
C4936_1195_3	1	1	0	1	0	0
C4936_1197_2	1	1	0	1	0	0
C4936_1197_3	1	1	0	1	0	0
C4936_1197_4	1	1	0	1	0	0
C4936_1198_2	1	1	0	1	0	0
C4936_1199_1	1	1	1	1	1	1
C4936_1209_1	1	1	0	1	0	0
C4936_1210_2	1	1	1	1	0	1
C4936_1214_2	1	1	0	0	0	0
C4936_1214_3	1	1	1	0	0	0
C4936_1217_3	1	1	1	1	0	0
C4936_1220_2	1	1	1	1	0	0
C4936_1220_3	1	1	1	1	0	0
C4936_1225_2	1	1	1	1	1	1
C4936_1225_3	1	1	1	1	1	1
C4936_1225_4	1	1	1	1	1	1
C4936_1236_3	1	1	1	1	0	0
C4936_1237_3	1	1	0	0	0	0
C4936_1241_1	1	1	0	1	1	0
C4936_1244_1	1	1	1	0	0	0
C4936_1246_2	1	1	1	1	1	1
C4936_1247_1	1	1	1	1	0	0
C4936_1250_2	1	1	0	1	0	0
C4936_1250_3	1	1	0	1	0	0
C4936_1251_2	1	0	0	1	0	0
C4936_1252_1	1	1	1	1	0	0
C4936_1252_2	1	1	1	1	0	0
C4936_1254_1	1	1	1	1	0	0
C4936_1254_2	1	1	0	1	0	0
C4936_1254_3	1	0	1	1	0	0
C4936_1254_4	1	0	0	1	0	0
C4936_1254_5	1	1	0	1	0	0
C4936_1262_4	1	1	1	1	1	0
C4936_1264_2	1	1	0	1	0	0
C4936_1272_2	1	1	0	0	0	0
C4936_1274_2	1	1	1	0	0	0
C4936_1274_3	1	1	1	1	0	0
C4936_1277_2	1	1	0	0	0	0
C4936_1277_3	1	1	0	0	0	0
C4936_1277_4	1	1	1	0	1	0
C4936_1277_5	1	1	0	1	1	0
C4936_1278_2	1	1	1	0	1	1
C4936_1280_3	1	1	1	1	1	1
C4936_1281_2	1	1	1	1	0	0
C4936_1284_1	1	1	0	1	0	0
C4936_1285_2	1	1	1	0	1	0
C4936_1288_1	0	1	1	0	0	0
C4936_1288_2	1	1	1	1	1	1
C4936_1298_2	1	1	0	1	0	0
C4936_1309_2	1	1	0	1	1	1
C4936_1310_2	1	1	0	0	1	0
C4936_1310_3	1	1	0	0	1	0
C4936_1310_4	1	1	0	0	1	0
C4936_1312_1	1	1	1	1	0	0
C4936_1312_2	1	1	1	1	0	0
C4936_1314_2	1	1	1	1	0	0
C4936_1314_3	1	1	1	1	1	1
C4936_1314_6	1	1	0	1	0	0
C4936_1314_9	1	1	0	1	0	0
C4936_1316_3	1	1	0	1	0	0
C4936_1318_2	1	1	1	1	0	0
C4936_1320_1	1	1	0	1	0	0
C4936_1320_2	1	1	1	1	0	0
C4936_1321_1	1	1	1	0	1	1
C4936_1322_1	1	1	1	1	1	1
C4936_1324_1	1	1	0	1	0	0
C4936_1324_2	1	1	0	1	0	0
C4936_1324_3	1	1	1	1	0	1
C4936_1324_4	1	1	0	1	0	0
C4936_1324_5	1	1	0	1	0	0
C4936_1324_6	1	1	0	1	0	0
C4936_1324_7	1	1	1	1	0	0
C4936_1324_8	1	1	0	1	0	0
C4936_1325_3	1	1	1	0	1	1
C4936_1327_2	1	1	0	0	0	0
C4936_1330_1	1	1	0	1	1	0
C4936_1332_1	1	1	1	1	1	0
C4936_1332_2	1	1	0	1	0	0
C4936_1332_3	1	1	1	1	0	0
C4936_1332_4	1	1	0	1	0	0
C4936_1332_5	1	1	0	1	0	0
C4936_1333_2	1	1	1	1	1	1
C4936_1338_1	1	1	0	1	0	0
C4936_1338_2	1	1	0	1	0	0
C4936_1339_2	1	1	1	1	1	1
C4936_1339_4	1	1	1	1	0	0
C4936_1339_5	1	0	0	1	0	0
C4936_1339_6	1	1	1	1	0	0
C4936_1339_7	1	1	0	1	1	0
C4936_1339_8	1	1	0	1	0	0
C4936_1339_9	1	1	0	1	0	1
C4936_1341_1	1	1	1	1	1	1
C4936_1344_3	1	1	1	0	0	0
C4936_1344_6	1	1	1	0	0	0
C4936_1346_2	1	1	0	1	0	0
C4936_1346_5	1	1	0	1	0	0
C4936_1351_1	1	1	1	1	1	1
C4936_1351_3	1	1	1	1	1	1
C4936_1351_6	1	1	1	1	1	1
C4936_1353_2	1	1	0	1	0	0
C4936_1355_3	1	1	0	1	0	1
C4936_1355_4	1	1	0	0	0	0
C4936_1359_2	1	1	1	1	0	0
C4936_1359_3	1	1	0	1	0	0
C4936_1359_5	1	1	1	1	0	1
C4936_1359_6	1	1	0	1	0	0
C4936_1359_7	1	1	0	1	0	0
C4936_1359_8	1	1	0	1	0	0
C4936_1359_9	1	1	1	1	0	1
C4936_1359_10	1	1	0	1	0	0
C4936_1360_3	1	1	0	1	0	0
C4936_1360_4	1	1	0	1	0	0
C4936_1360_5	1	1	0	1	0	0
C4936_1360_6	1	1	0	1	0	0
C4936_1361_3	1	1	1	1	1	1
C4936_1361_4	1	1	1	1	1	0
C4936_1363_2	1	1	1	1	1	0
C4936_1363_4	1	1	1	1	1	0
C4936_1363_5	1	1	1	1	1	0
C4936_1363_6	1	1	1	1	1	0
C4936_1363_7	1	1	1	1	1	1
C4936_1363_8	1	1	1	1	1	1
C4936_1363_9	1	1	1	1	1	0
C4936_1363_10	1	1	1	1	1	0
C4936_1364_2	1	1	0	1	0	0
C4936_1365_2	1	1	0	1	0	0
C4936_1365_3	1	1	0	1	0	0
C4936_1366_1	1	1	1	1	0	0
C4936_1369_2	1	1	0	1	0	0
C4936_1386_2	1	1	0	1	0	0
C4936_1386_3	1	1	1	1	0	0
C4936_1390_2	1	1	0	1	0	0
C4936_1390_3	1	1	0	1	0	0
C4936_1390_4	1	1	1	1	0	0
C4936_1393_2	1	1	1	1	1	1
C4936_1397_2	1	1	0	1	0	0
C4936_1397_3	1	1	1	1	0	0
C4936_1397_4	1	1	0	1	0	0
C4936_1401_2	1	1	0	1	0	0
C4936_1401_3	1	1	0	1	0	1
C4936_1401_4	1	1	0	1	0	0
C4936_1403_2	1	1	0	1	0	0
C4936_1408_1	1	1	0	0	1	1
C4936_1414_2	1	1	0	0	0	0
C4936_1416_2	1	1	1	1	0	0
C4936_1419_1	1	1	0	0	0	0
C4936_1427_4	1	1	0	0	0	0
C4936_1431_15	1	1	1	1	0	0
C4936_1431_19	1	1	1	1	1	1
C4936_1431_26	1	1	1	1	0	0
C4936_1431_31	1	1	1	1	1	0
C4936_1431_34	1	1	1	1	0	0
C4936_1432_1	1	0	0	1	0	0
C4936_1437_2	1	1	0	1	0	0
C4936_1437_3	1	1	1	1	0	0
C4936_1437_4	1	1	1	1	0	0
C4936_1451_2	1	1	0	1	0	0
C4936_1451_3	1	1	0	0	0	0
C4936_1451_4	1	1	0	0	0	1
C4936_1451_5	1	1	0	1	0	0
C4936_1451_9	1	1	0	1	0	0
C4936_1451_10	1	1	1	1	1	0
C4936_1451_11	1	1	0	1	0	0
C4936_1451_12	1	1	1	0	0	0
C4936_1451_13	1	1	0	0	0	0
C4936_1451_15	1	1	0	1	0	0
C4936_1456_2	1	1	1	1	1	0
C4936_1462_2	1	1	1	0	0	0
C4936_1465_2	1	1	0	1	0	0
C4936_1468_2	1	0	0	1	0	0
C4936_1469_2	1	1	1	1	1	1
C4936_1469_3	1	1	1	1	1	1
C4936_1471_2	1	1	1	1	0	0
C4936_1471_4	1	1	1	1	0	1
C4936_1471_6	1	1	1	1	0	0
C4936_1472_1	1	1	1	1	0	0
C4936_1477_1	1	1	1	1	0	0
C4936_1477_2	1	0	0	1	0	1
C4936_1483_1	1	0	1	1	0	0
C4936_1483_2	1	0	0	1	0	0
C4936_1483_3	1	0	0	1	0	0
C4936_1484_1	1	1	1	1	1	0
C4936_1484_2	1	1	1	1	1	1
C4936_1486_2	1	1	0	1	0	0
C4936_1486_3	1	1	0	0	0	1
C4936_1486_4	1	1	0	0	0	0
C4936_1486_5	1	1	0	0	1	1
C4936_1486_6	1	1	0	0	0	0
C4936_1486_7	1	1	0	0	0	0
C4936_1486_8	1	1	0	0	0	0
C4936_1486_10	1	1	0	0	0	0
C4936_1486_11	1	1	0	1	0	0
C4936_1486_12	1	1	1	1	0	0
C4936_1486_13	1	1	0	0	0	0
C4936_1489_5	1	1	1	1	1	0
C4936_1489_6	1	1	1	1	0	0
C4936_1489_14	1	1	1	1	1	0
C4936_1500_2	1	1	0	0	0	0
C4936_1503_2	1	1	0	1	1	0
C4936_1504_2	1	1	0	1	0	0
C4936_1507_2	1	1	0	1	0	0
C4936_1508_2	1	1	1	0	0	0
C4936_1510_2	1	1	0	1	0	0
C4936_1510_3	1	1	0	0	0	0
C4936_1514_2	1	1	1	1	1	0
C4936_1514_3	1	1	1	1	1	1
C4936_1516_2	1	1	1	1	0	0
C4936_1517_1	1	1	0	1	0	0
C4936_1524_1	1	0	0	1	0	0
C4936_1529_1	1	1	1	0	1	1
C4936_1529_2	1	1	1	1	1	1
C4936_1534_2	1	1	1	0	0	0
C4936_1538_2	1	1	0	1	0	0
C4936_1538_4	1	0	0	1	0	0
C4936_1540_1	1	1	0	1	0	0
C4936_1540_2	1	1	0	1	1	0
C4936_1544_2	1	0	0	1	0	0
C4936_1544_3	1	0	0	1	0	0
C4936_1544_4	1	1	0	1	0	0
C4936_1544_5	1	1	1	1	0	0
C4936_1544_6	1	1	0	1	0	1
C4936_1544_7	1	1	0	1	0	0
C4936_1544_8	1	0	0	1	0	0
C4936_1545_2	1	1	1	1	0	0
C4936_1545_3	1	1	0	0	0	0
C4936_1545_5	1	1	1	1	1	0
C4936_1545_7	1	1	1	1	0	0
C4936_1545_8	1	1	1	1	1	1
C4936_1545_9	1	1	1	1	1	1
C4936_1545_10	1	1	1	1	1	0
C4936_1550_2	1	1	0	1	1	1
C4936_1558_2	1	1	0	0	0	0
C4936_1562_2	1	1	1	1	0	0
C4936_1563_2	1	1	1	1	0	0
C4936_1578_1	1	1	0	0	0	0
C4936_1578_2	1	1	0	0	0	0
C4936_1578_3	1	1	0	0	0	0
C4936_1578_4	1	1	1	1	0	0
C4936_1588_2	1	1	0	0	0	0
C4936_1599_2	1	1	0	1	0	0
C4936_1603_2	1	1	0	0	0	1
C4936_1604_1	1	1	0	1	0	0
C4936_1604_2	1	1	0	1	0	1
C4936_1606_2	1	1	0	1	0	0
C4936_1606_4	1	1	0	1	1	0
C4936_1609_1	1	1	0	1	0	0
C4936_1609_11	1	1	0	1	0	0
C4936_1609_14	1	1	0	1	0	0
C4936_1609_19	1	1	0	1	1	1
C4936_1609_25	1	1	0	1	0	0
C4936_1611_2	1	1	1	1	0	0
C4936_1611_3	1	1	1	1	0	0
C4936_1617_1	1	0	0	1	0	0
C4936_1625_2	1	1	1	1	0	0
C4936_1625_3	1	1	1	1	0	0
C4936_1625_5	1	1	1	1	0	0
C4936_1628_2	1	1	0	1	0	0
C4936_1628_3	1	1	0	1	0	0
C4936_1629_2	1	1	1	1	1	1
C4936_1630_1	1	1	0	0	0	0
C4936_1637_3	1	1	0	0	0	0
C4936_1637_4	1	1	1	1	0	0
C4936_1648_2	1	1	1	1	1	1
C4936_1650_2	1	1	1	0	1	0
C4936_1652_6	1	1	0	0	0	0
C4936_1654_2	1	1	0	1	0	0
C4936_1659_2	1	1	0	0	1	0
C4936_1659_4	1	1	0	0	0	0
C4936_1663_2	1	0	1	1	0	0
C4936_1663_3	1	0	1	1	0	0
C4936_1665_2	1	1	0	1	0	0
C4936_1668_3	1	1	1	1	1	1
C4936_1668_4	1	1	1	1	1	1
C4936_1672_2	1	1	1	1	0	0
C4936_1672_3	1	1	0	1	0	0
C4936_1672_4	1	1	0	1	0	0
C4936_1672_5	1	1	0	1	0	0
C4936_1672_6	1	0	1	1	0	0
C4936_1672_7	1	1	0	1	0	0
C4936_1672_8	1	0	0	1	0	0
C4936_1674_2	1	1	0	1	0	0
C4936_1683_2	1	1	0	0	0	0
C4936_1683_4	1	1	0	1	0	0
C4936_1683_9	1	1	1	1	1	0
C4936_1684_2	1	1	1	1	1	1
C4936_1687_1	1	1	0	0	0	1
C4936_1688_2	1	1	1	1	0	0
C4936_1688_3	1	1	1	1	0	0
C4936_1688_4	1	0	0	1	0	0
C4936_1688_5	1	1	1	1	0	0
C4936_1688_6	1	1	1	1	0	0
C4936_1688_7	1	1	1	1	0	0
C4936_1688_8	1	1	1	1	0	0
C4936_1691_2	1	1	1	1	1	1
C4936_1701_2	1	1	0	1	1	1
C4936_1701_3	1	1	1	1	1	0
C4936_1701_4	1	1	0	1	1	0
C4936_1702_1	1	1	0	0	0	0
C4936_1702_2	1	1	0	1	0	1
C4936_1702_3	1	1	1	1	0	0
C4936_1708_2	1	1	1	1	1	1
C4936_1708_3	1	1	1	1	0	1
C4936_1712_2	1	1	0	1	0	0
C4936_1713_2	1	1	1	1	0	0
C4936_1715_2	1	1	0	1	0	0
C4936_1716_2	1	1	1	1	1	1
C4936_1719_2	1	1	1	1	0	0
C4936_1719_5	1	1	0	1	1	0
C4936_1719_6	1	1	0	1	1	0
C4936_1721_1	1	1	1	1	1	1
C4936_1727_2	1	1	1	1	1	1
C4936_1730_3	1	1	1	1	1	1
C4936_1730_5	1	1	1	1	1	1
C4936_1730_6	0	0	1	0	0	1
C4936_1735_2	1	1	0	1	0	0
C4936_1735_3	1	1	0	1	0	0
C4936_1735_4	1	1	1	1	0	0
C4936_1735_5	1	1	0	1	0	0
C4936_1735_6	1	1	1	1	0	0
C4936_1735_7	1	1	1	1	0	0
C4936_1735_8	1	1	1	1	0	0
C4936_1735_9	1	1	0	1	0	0
C4936_1735_10	1	1	1	1	0	0
C4936_1735_11	1	1	1	1	0	0
C4936_1740_2	1	1	0	0	0	0
C4936_1741_2	1	1	1	1	0	1
C4936_1744_1	1	1	0	1	0	0
C4936_1745_2	1	1	1	1	1	1
C4936_1746_3	1	1	1	1	1	1
C4936_1746_4	1	1	0	1	1	1
C4936_1746_5	1	1	1	1	1	0
C4936_1746_7	1	1	1	1	1	1
C4936_1747_1	1	1	1	1	1	1
C4936_1747_2	1	1	1	0	0	1
C4936_1747_3	1	1	1	0	1	1
C4936_1748_2	1	1	1	1	1	1
C4936_1749_1	1	1	1	1	1	1
C4936_1750_1	1	1	1	1	0	0
C4936_1750_3	1	1	1	1	1	0
C4936_1750_5	1	1	0	1	0	0
C4936_1750_7	1	1	0	1	0	1
C4936_1752_2	1	1	0	0	1	1
C4936_1756_1	1	1	0	0	0	0
C4936_1756_2	1	1	0	0	0	0
C4936_1756_3	1	1	0	0	0	0
C4936_1756_4	1	1	0	0	1	0
C4936_1758_2	1	1	0	1	0	0
C4936_1767_2	1	1	1	1	0	1
C4936_1767_3	1	1	1	1	0	0
C4936_1770_4	1	1	1	1	0	0
C4936_1771_4	1	1	1	1	0	0
C4936_1771_6	1	1	1	1	0	0
C4936_1771_7	1	1	1	1	1	0
C4936_1772_3	1	1	1	1	0	0
C4936_1772_5	1	1	1	1	0	0
C4936_1775_3	1	1	0	1	0	0
C4936_1775_4	1	1	1	1	1	0
C4936_1776_2	1	1	1	1	0	0
C4936_1776_6	1	1	1	1	0	0
C4936_1784_2	1	1	1	1	1	1
C4936_1787_1	1	1	0	1	0	0
C4936_1787_2	1	1	1	1	1	0
C4936_1788_1	1	1	0	1	0	0
C4936_1788_2	1	1	0	1	0	1
C4936_1788_3	1	1	0	1	0	0
C4936_1790_1	1	0	0	1	0	0
C4936_1790_2	1	0	0	1	0	0
C4936_1791_4	1	1	0	1	0	0
C4936_1796_1	1	1	1	1	1	1
C4936_1798_1	1	1	1	1	1	1
C4936_1798_2	1	1	1	1	1	0
C4936_1802_1	1	1	1	1	0	0
C4936_1802_2	1	1	1	1	0	0
C4936_1806_2	1	1	1	1	1	1
C4936_1811_1	1	1	1	0	1	1
C4936_1815_2	1	1	0	0	0	0
C4936_1815_3	1	1	0	1	0	0
C4936_1815_5	1	1	0	0	0	0
C4936_1815_6	1	1	1	1	0	1
C4936_1815_8	1	1	0	0	0	0
C4936_1815_9	1	1	0	1	1	1
C4936_1815_11	1	1	0	0	0	0
C4936_1820_2	1	1	1	1	0	1
C4936_1823_1	1	1	1	1	1	1
C4936_1824_2	1	1	1	1	0	0
C4936_1825_2	1	1	0	1	0	0
C4936_1827_2	1	1	0	1	0	0
C4936_1828_2	1	1	1	1	1	1
C4936_1828_4	1	1	1	1	1	1
C4936_1828_5	1	1	1	1	1	1
C4936_1829_2	1	1	1	0	1	1
C4936_1829_3	1	1	0	0	0	1
C4936_1833_1	1	1	1	1	0	0
C4936_1835_1	1	0	1	1	0	0
C4936_1837_2	1	1	1	1	1	0
C4936_1841_1	1	1	1	0	0	0
C4936_1844_3	1	1	1	1	1	1
C4936_1846_3	1	0	0	1	0	0
C4936_1846_4	1	0	0	1	1	0
C4936_1846_5	1	0	0	1	0	0
C4936_1846_6	1	0	0	1	0	0
C4936_1846_7	1	0	0	1	0	0
C4936_1846_8	1	1	1	1	0	0
C4936_1846_9	1	0	0	1	0	0
C4936_1846_10	1	0	0	1	0	0
C4936_1846_11	1	0	0	1	0	1
C4936_1846_12	1	0	1	1	0	0
C4936_1849_2	1	1	0	0	0	0
C4936_1850_1	1	1	0	1	1	1
C4936_1855_2	1	0	0	1	0	0
C4936_1860_2	1	1	0	1	0	0
C4936_1860_3	1	1	1	1	0	0
C4936_1860_4	1	1	0	1	0	0
C4936_1863_3	1	1	1	1	1	0
C4936_1863_4	1	1	1	1	1	1
C4936_1863_5	1	1	1	1	0	0
C4936_1863_6	1	1	0	1	1	0
C4936_1863_7	1	1	1	1	1	0
C4936_1863_8	1	1	1	1	1	0
C4936_1864_2	1	1	1	0	0	0
C4936_1870_2	1	1	0	1	0	0
C4936_1877_2	1	1	1	1	1	1
C4936_1879_2	1	1	0	1	0	0
C4936_1881_1	1	0	1	1	1	0
C4936_1881_3	1	1	0	1	1	1
C4936_1883_2	1	1	0	0	1	1
C4936_1883_3	1	1	0	1	1	1
C4936_1883_4	1	1	1	0	0	0
C4936_1884_2	1	1	1	1	0	0
C4936_1885_2	1	1	1	1	0	0
C4936_1889_1	1	0	0	1	0	0
C4936_1889_2	1	1	0	1	0	0
C4936_1891_2	1	1	0	1	0	0
C4936_1892_2	1	1	0	1	0	0
C4936_1893_2	1	1	1	1	0	0
C4936_1894_4	1	1	0	1	0	0
C4936_1894_5	1	1	0	1	0	0
C4936_1894_7	1	1	0	0	0	0
C4936_1894_8	1	1	0	0	0	0
C4936_1894_9	1	1	1	1	0	0
C4936_1894_10	1	1	0	1	0	0
C4936_1894_11	1	1	0	1	0	0
C4936_1894_12	1	1	0	1	0	1
C4936_1894_14	1	1	1	1	0	0
C4936_1910_2	1	1	0	1	0	0
C4936_1915_2	1	1	1	0	0	0
C4936_1915_3	1	1	0	0	0	0
C4936_1921_2	1	1	1	1	1	1
C4936_1923_2	1	1	1	1	0	0
C4936_1930_2	1	1	1	1	0	0
C4936_1933_2	1	1	0	1	0	0
C4936_1935_2	0	1	0	0	0	0
C4936_1935_3	1	1	0	0	0	0
C4936_1937_1	1	1	0	1	0	0
C4936_1939_2	1	1	1	1	0	0
C4936_1939_3	1	1	1	1	0	0
C4936_1939_6	1	1	1	1	0	0
C4936_1939_18	1	1	1	1	1	0
C4936_1941_2	1	1	0	1	0	0
C4936_1950_3	1	1	1	1	0	0
C4936_1955_2	1	1	0	1	0	0
C4936_1955_3	1	1	0	0	0	0
C4936_1955_4	1	1	1	1	0	0
C4936_1956_2	1	1	1	1	0	0
C4936_1956_3	1	1	1	1	1	0
C4936_1962_2	1	1	0	1	0	0
C4936_1962_3	1	0	0	1	0	0
C4936_1967_3	1	1	1	0	1	1
C4936_1969_1	1	1	1	1	0	0
C4936_1970_1	1	1	1	1	0	0
C4936_1970_2	1	1	1	1	0	0
C4936_1973_2	1	0	0	1	0	0
C4936_1973_3	1	0	0	0	0	1
C4936_1973_4	1	1	0	1	0	0
C4936_1973_5	1	1	1	1	0	0
C4936_1973_6	1	0	0	0	0	0
C4936_1973_7	1	1	0	1	0	0
C4936_1976_3	1	1	1	0	1	1
C4936_1994_1	1	1	1	1	1	1
C4936_1994_3	1	1	1	1	1	1
C4936_1994_4	1	1	1	1	1	1
C4936_1996_2	1	1	0	0	1	1
C4936_1998_2	1	1	0	1	1	1
C4936_1998_3	1	1	0	1	1	1
C4936_1998_4	1	1	0	1	1	1
C4936_1998_6	1	1	1	1	1	1
C4936_1998_7	1	1	0	1	1	1
C4936_1998_8	1	1	1	1	1	1
C4936_1998_9	1	1	0	1	1	1
C4936_1998_10	1	1	0	1	1	0
C4936_1998_11	1	1	1	1	1	1
C4936_1998_13	1	1	0	1	1	1
C4936_1998_14	0	1	0	0	0	0
C4936_1998_16	1	1	0	1	1	1
C4936_1998_17	1	1	0	1	1	1
C4936_2003_2	1	1	1	1	0	0
C4936_2009_1	1	1	0	0	0	0
C4936_2013_2	1	1	1	0	0	1
C4936_2023_3	1	1	0	1	0	0
C4936_2023_4	1	1	1	1	0	0
C4936_2023_5	1	1	0	1	0	0
C4936_2025_2	1	1	0	1	0	0
C4936_2026_1	1	1	0	1	0	0
C4936_2026_2	1	1	0	1	0	0
C4936_2027_2	1	1	1	1	0	0
C4936_2029_2	1	1	1	0	0	0
C4936_2029_3	1	1	0	0	0	0
C4936_2029_5	1	1	0	0	0	0
C4936_2037_1	1	1	0	0	0	0
C4936_2037_2	1	1	0	1	1	0
C4936_2038_2	1	1	1	0	0	0
C4936_2039_2	1	1	0	1	0	0
C4936_2047_1	1	1	0	1	0	0
C4936_2049_1	1	1	1	1	0	0
C4936_2053_1	1	1	1	1	0	0
C4936_2055_2	1	1	1	1	1	1
C4936_2060_2	1	1	1	1	1	1
C4936_2060_5	1	1	1	0	1	1
C4936_2060_6	1	1	1	1	1	1
C4936_2061_2	1	1	0	1	0	0
C4936_2061_4	1	1	0	1	1	0
C4936_2063_2	1	1	0	0	1	1
C4936_2065_1	1	1	1	0	1	1
C4936_2070_2	1	1	1	1	0	0
C4936_2070_3	1	1	1	1	0	0
C4936_2076_3	1	1	1	1	1	1
C4936_2076_5	1	1	1	1	1	1
C4936_2076_6	1	1	1	1	1	1
C4936_2077_2	1	0	0	1	0	1
C4936_2077_3	1	1	1	1	0	0
C4936_2077_4	1	1	0	1	0	1
C4936_2077_5	1	1	0	1	0	0
C4936_2077_6	1	1	1	1	0	0
C4936_2082_1	1	1	1	1	0	0
C4936_2091_2	1	1	0	1	0	0
C4936_2103_1	1	1	1	1	0	0
C4936_2103_2	1	1	0	1	0	0
C4936_2104_1	1	1	0	1	1	1
C4936_2123_2	1	1	1	1	0	0
C4936_2126_3	1	1	0	1	0	0
C4936_2126_4	1	1	0	1	0	0
C4936_2126_5	1	1	1	1	0	0
C4936_2128_1	1	1	1	1	0	0
C4936_2130_1	1	1	0	0	0	0
C4936_2133_2	1	1	0	1	0	1
C4936_2133_3	1	1	0	1	0	0
C4936_2133_4	1	0	1	1	1	0
C4936_2143_2	1	1	0	0	1	0
C4936_2148_2	1	1	0	0	0	0
C4936_2154_2	1	1	1	1	0	0
C4936_2158_1	1	1	0	1	0	0
C4936_2163_2	1	1	0	0	0	0
C4936_2163_4	1	1	0	1	0	0
C4936_2166_2	1	1	1	1	0	0
C4936_2166_3	1	1	1	1	0	1
C4936_2166_4	1	1	1	1	0	0
C4936_2166_5	1	1	1	1	0	0
C4936_2170_3	1	1	1	1	0	0
C4936_2170_4	1	1	1	1	0	1
C4936_2170_6	1	1	1	1	0	1
C4936_2174_2	1	1	1	1	1	0
C4936_2174_3	1	1	0	1	1	0
C4936_2176_1	1	1	1	1	1	1
C4936_2181_2	1	1	0	1	0	1
C4936_2181_3	1	1	0	1	0	0
C4936_2185_1	1	1	0	1	0	0
C4936_2185_3	1	1	1	1	0	0
C4936_2188_2	1	1	1	1	1	1
C4936_2191_1	1	1	1	1	1	1
C4936_2191_2	1	1	1	1	1	1
C4936_2191_3	1	1	1	1	1	1
C4936_2191_4	1	1	1	1	1	1
C4936_2191_5	1	1	1	1	1	1
C4936_2192_2	1	1	0	1	0	0
C4936_2192_3	1	1	0	0	0	0
C4936_2192_6	1	1	1	1	0	1
C4936_2192_7	1	1	1	0	0	0
C4936_2192_8	1	1	0	0	0	0
C4936_2192_9	1	1	1	0	1	1
C4936_2192_11	1	1	0	0	0	0
C4936_2192_14	1	1	0	1	0	0
C4936_2192_15	1	1	0	1	0	0
C4936_2192_17	1	1	0	0	0	0
C4936_2192_18	1	1	0	1	0	0
C4936_2192_19	1	1	0	1	0	0
C4936_2192_21	1	1	0	1	0	0
C4936_2192_22	1	1	1	0	0	1
C4936_2193_2	1	1	0	1	0	0
C4936_2196_2	1	0	1	1	0	0
C4936_2196_3	1	1	0	1	0	0
C4936_2209_2	1	1	0	0	0	0
C4936_2211_2	1	1	1	1	1	1
C4936_2221_2	1	1	0	1	0	0
C4936_2224_2	1	1	1	1	0	0
C4936_2224_3	1	1	1	1	0	0
C4936_2224_4	1	1	1	1	1	1
C4936_2231_2	1	0	0	1	0	0
C4936_2231_3	1	0	0	1	0	0
C4936_2235_1	1	1	0	1	1	1
C4936_2240_2	1	1	1	1	1	1
C4936_2240_3	1	1	0	1	1	1
C4936_2241_2	1	1	1	1	1	1
C4936_2241_3	1	1	0	0	0	0
C4936_2241_4	1	1	1	1	1	1
C4936_2244_2	1	1	0	0	0	0
C4936_2247_4	1	1	1	1	0	0
C4936_2249_2	1	1	1	1	1	1
C4936_2249_3	1	1	1	1	1	1
C4936_2249_4	1	1	1	1	1	1
C4936_2252_2	1	1	1	0	0	0
C4936_2254_1	1	1	0	1	0	0
C4936_2262_1	1	1	1	1	1	1
C4936_2269_3	1	1	0	1	1	0
C4936_2274_3	1	1	0	1	0	0
C4936_2278_1	1	1	0	1	0	0
C4936_2281_2	1	1	1	0	0	0
C4936_2281_4	1	1	0	0	0	0
C4936_2281_5	1	1	0	0	0	0
C4936_2281_6	1	1	0	0	0	0
C4936_2281_7	1	1	0	0	1	0
C4936_2281_8	1	1	0	0	1	1
C4936_2283_2	1	1	0	1	1	0
C4936_2285_3	1	1	1	1	0	0
C4936_2285_5	1	1	1	1	0	0
C4936_2287_4	1	1	1	1	0	0
C4936_2288_2	1	1	1	1	0	0
C4936_2288_5	1	1	0	1	0	0
C4936_2293_1	1	1	1	1	0	0
C4936_2297_2	1	1	1	1	0	0
C4936_2297_3	1	1	0	1	0	0
C4936_2297_5	1	1	0	1	0	0
C4936_2301_3	0	1	0	1	0	1
C4936_2302_2	1	1	1	1	1	1
C4936_2304_2	1	1	0	1	0	0
C4936_2310_20	1	1	1	1	0	0
C4936_2310_23	1	1	1	0	0	0
C4936_2310_33	1	1	0	1	0	0
C4936_2310_48	1	1	1	1	0	0
C4936_2310_55	1	1	1	1	0	0
C4936_2310_57	1	1	1	1	0	0
C4936_2310_71	1	1	1	1	0	0
C4936_2310_72	1	1	1	1	0	0
C4936_2315_2	1	1	1	1	0	0
C4936_2315_4	1	1	1	1	0	0
C4936_2316_2	0	1	1	0	0	0
C4936_2321_2	1	1	1	0	1	1
C4936_2325_2	1	1	1	1	1	1
C4936_2329_2	1	1	1	1	1	1
C4936_2329_3	1	1	1	1	0	0
C4936_2329_4	1	1	1	1	1	1
C4936_2329_5	1	1	1	1	1	0
C4936_2331_1	1	1	0	1	0	0
C4936_2342_2	1	1	1	1	1	1
C4936_2345_1	1	1	1	1	1	0
C4936_2348_8	1	1	0	1	0	0
C4936_2348_14	1	1	1	1	1	1
C4936_2348_15	1	1	0	0	0	0
C4936_2355_1	1	1	0	1	0	0
C4936_2357_1	1	1	0	0	1	1
C4936_2360_4	1	1	1	1	1	1
C4936_2360_5	1	1	1	1	1	1
C4936_2360_8	1	1	0	0	0	0
C4936_2360_10	1	1	0	0	0	0
C4936_2360_11	1	1	0	0	0	0
C4936_2363_2	1	1	1	1	1	1
C4936_2367_3	1	1	1	1	0	0
C4936_2367_5	1	1	1	1	1	0
C4936_2367_6	1	1	1	1	1	1
C4936_2367_7	1	1	1	1	0	1
C4936_2367_8	1	1	1	1	0	1
C4936_2367_9	1	1	1	1	0	0
C4936_2368_2	1	1	0	0	1	0
C4936_2374_1	1	0	0	1	0	0
C4936_2378_1	1	1	1	0	0	0
C4936_2379_2	1	1	1	1	1	1
C4936_2381_2	1	1	1	0	1	1
C4936_2381_3	1	1	1	0	0	0
C4936_2381_4	1	1	1	1	0	0
C4936_2395_2	1	1	1	1	0	0
C4936_2395_3	1	1	0	1	0	0
C4936_2396_2	1	1	1	1	1	1
C4936_2400_2	1	1	0	0	1	0
C4936_2400_3	1	1	0	0	1	1
C4936_2400_4	1	1	0	0	1	1
C4936_2400_5	1	1	0	0	0	0
C4936_2400_6	1	1	1	0	1	1
C4936_2400_7	1	1	0	0	1	0
C4936_2400_8	1	1	0	0	1	1
C4936_2400_9	1	1	0	0	1	0
C4936_2402_2	1	1	1	1	1	0
C4936_2402_3	1	1	1	1	0	0
C4936_2402_6	1	1	1	1	0	0
C4936_2405_2	1	1	1	1	1	1
C4936_2405_3	1	1	1	0	1	1
C4936_2406_2	1	1	1	1	0	0
C4936_2409_2	1	1	1	1	0	0
C4936_2412_2	1	1	1	1	1	1
C4936_2412_4	1	1	1	1	0	0
C4936_2412_5	1	1	0	1	0	0
C4936_2414_2	1	1	1	1	1	1
C4936_2416_2	1	1	1	1	1	0
C4936_2417_2	1	1	1	1	0	1
C4936_2417_3	1	0	0	1	0	0
C4936_2420_1	1	1	1	1	0	0
C4936_2421_2	1	1	1	1	1	0
C4936_2421_3	1	1	1	1	1	1
C4936_2424_1	1	1	1	1	1	1
C4936_2427_1	1	1	0	1	0	0
C4936_2427_2	1	1	0	1	1	0
C4936_2427_4	1	1	0	0	0	0
C4936_2427_5	1	1	1	1	0	0
C4936_2442_1	1	1	0	0	0	1
C4936_2442_3	1	1	0	0	0	0
C4936_2442_4	1	1	0	1	1	1
C4936_2445_1	1	1	0	1	0	0
C4936_2445_2	1	1	1	1	0	0
C4936_2446_2	1	1	1	1	0	0
C4936_2446_3	1	1	1	1	1	1
C4936_2446_4	1	1	1	1	0	0
C4936_2446_5	1	1	1	1	0	0
C4936_2449_5	1	1	0	0	0	0
C4936_2453_2	1	1	1	1	0	0
C4936_2456_2	1	1	1	1	0	0
C4936_2458_3	1	1	0	1	0	0
C4936_2459_2	1	1	1	1	0	1
C4936_2465_2	1	1	0	1	0	0
C4936_2469_2	1	1	1	1	0	0
C4936_2469_3	1	1	0	1	0	0
C4936_2471_2	1	1	0	1	0	0
C4936_2472_3	1	1	1	1	1	0
C4936_2472_4	1	1	1	1	1	0
C4936_2472_5	1	1	1	1	1	0
C4936_2472_7	1	1	1	1	1	0
C4936_2472_8	1	1	1	1	1	1
C4936_2472_9	1	1	1	1	1	1
C4936_2472_10	1	1	1	1	1	0
C4936_2472_11	1	1	1	1	1	0
C4936_2472_12	1	1	1	1	1	0
C4936_2472_15	1	1	1	1	1	0
C4936_2472_16	1	1	1	1	1	1
C4936_2472_18	1	1	1	1	1	0
C4936_2472_19	1	1	1	1	1	1
C4936_2472_20	1	1	1	1	1	0
C4936_2478_2	1	1	1	1	1	1
C4936_2488_1	1	1	1	1	0	0
C4936_2488_2	1	1	0	1	0	0
C4936_2499_2	1	1	1	1	0	0
C4936_2499_8	1	1	1	1	1	1
C4936_2510_1	1	1	1	1	0	0
C4936_2511_2	1	1	1	1	0	0
C4936_2514_2	1	1	1	1	1	1
C4936_2515_2	1	1	1	0	0	0
C4936_2515_3	1	1	1	1	0	0
C4936_2522_1	1	1	1	1	1	1
C4936_2523_2	1	1	1	1	1	1
C4936_2523_3	1	1	1	1	0	0
C4936_2523_4	1	1	1	1	0	0
C4936_2532_2	1	1	0	1	1	1
C4936_2539_2	1	1	1	1	0	0
C4936_2539_4	1	1	1	1	0	0
C4936_2539_5	1	1	0	1	0	0
C4936_2541_2	1	1	0	0	0	0
C4936_2541_3	1	1	0	0	0	1
C4936_2541_4	1	1	1	1	0	0
C4936_2548_2	1	1	1	1	0	1
C4936_2550_2	1	1	1	1	1	0
C4936_2561_3	1	1	1	1	1	0
C4936_2561_4	1	1	0	0	0	0
C4936_2561_5	1	1	0	0	0	0
C4936_2563_2	1	1	1	0	0	0
C4936_2566_2	1	1	1	1	0	1
C4936_2566_4	1	1	0	1	0	0
C4936_2566_5	1	1	0	1	1	0
C4936_2566_6	1	0	1	1	0	0
C4936_2566_7	1	0	0	1	0	0
C4936_2566_8	1	0	0	0	0	0
C4936_2566_9	1	1	0	1	0	0
C4936_2566_10	1	0	0	1	0	0
C4936_2566_11	1	1	0	0	0	0
C4936_2566_12	1	1	0	1	0	0
C4936_2566_13	1	0	0	0	0	0
C4936_2566_14	1	0	0	1	0	1
C4936_2566_15	1	1	0	1	0	0
C4936_2566_16	1	1	0	1	0	0
C4936_2566_17	1	0	0	1	0	0
C4936_2566_18	1	1	1	1	0	1
C4936_2566_19	1	1	0	1	1	0
C4936_2567_1	1	1	0	1	0	0
C4936_2567_3	1	1	0	0	0	0
C4936_2573_2	1	1	1	1	1	1
C4936_2575_2	1	1	1	1	1	1
C4936_2577_2	1	1	1	0	0	0
C4936_2578_1	1	1	0	0	0	0
C4936_2579_2	1	1	0	0	0	1
C4936_2579_3	1	1	1	0	1	1
C4936_2583_2	1	1	1	0	0	1
C4936_2590_2	1	1	0	1	0	0
C4936_2591_2	1	1	1	1	0	0
C4936_2591_3	1	1	1	1	0	1
C4936_2591_4	1	1	1	1	0	0
C4936_2591_5	1	1	1	0	0	0
C4936_2598_2	1	1	0	0	0	0
C4936_2605_1	1	1	0	1	0	0
C4936_2605_2	1	1	1	1	0	0
C4936_2605_3	1	1	0	1	0	0
C4936_2611_1	1	1	1	1	0	0
C4936_2611_2	1	1	1	1	0	1
C4936_2611_3	1	1	1	1	0	0
C4936_2611_4	1	1	1	1	0	0
C4936_2611_5	1	1	1	1	0	0
C4936_2611_6	1	1	1	1	0	0
C4936_2625_1	1	1	0	0	1	1
C4936_2625_2	1	1	0	1	0	0
C4936_2625_3	1	1	0	1	0	0
C4936_2625_4	1	1	1	1	0	0
C4936_2625_6	1	1	0	1	1	1
C4936_2625_7	1	1	1	0	0	0
C4936_2625_8	1	1	0	1	1	1
C4936_2630_2	1	1	0	0	0	0
C4936_2640_4	1	1	0	0	0	0
C4936_2640_7	1	1	1	0	0	0
C4936_2642_2	0	0	0	0	0	0
C4936_2642_3	0	0	0	0	0	0
C4936_2656_2	1	1	1	1	1	1
C4936_2656_3	1	1	1	1	1	0
C4936_2656_4	1	1	1	1	0	0
C4936_2656_5	1	1	1	1	1	1
C4936_2656_6	1	1	1	1	1	1
C4936_2656_7	1	1	1	1	1	0
C4936_2657_2	1	1	0	0	0	1
C4936_2657_3	1	1	0	0	0	1
C4936_2657_4	1	1	0	0	0	1
C4936_2664_2	1	1	1	1	0	0
C4936_2664_3	1	1	1	1	0	0
C4936_2675_2	1	1	1	1	1	0
C4936_2675_4	1	1	1	1	1	0
C4936_2678_1	1	1	1	1	1	1
C4936_2680_1	1	1	0	1	0	0
C4936_2682_2	1	1	0	1	0	0
C4936_2685_2	1	1	1	1	0	0
C4936_2686_2	1	1	1	0	0	0
C4936_2688_1	1	1	1	0	1	1
C4936_2692_2	1	1	0	1	0	0
C4936_2692_4	1	1	0	1	0	0
C4936_2693_2	1	1	0	1	0	0
C4936_2694_1	1	1	0	0	0	0
C4936_2695_1	1	1	0	1	0	1
C4936_2695_2	1	1	1	1	0	0
C4936_2695_3	1	1	1	1	0	0
C4936_2695_5	1	1	1	1	0	0
C4936_2696_1	1	1	0	1	0	0
C4936_2703_2	1	1	1	1	1	1
C4936_2710_2	1	1	0	1	0	0
C4936_2718_1	1	1	0	0	1	0
C4936_2725_2	1	1	0	1	0	0
C4936_2725_4	1	1	0	1	0	0
C4936_2727_5	1	1	1	1	0	0
C4936_2734_2	1	1	0	1	1	1
C4936_2749_2	1	1	0	1	0	0
C4936_2749_3	1	1	0	1	0	0
C4936_2749_4	1	1	0	1	0	0
C4936_2749_5	1	1	0	1	0	0
C4936_2749_6	1	1	0	1	0	0
C4936_2753_2	1	1	0	1	0	0
C4936_2759_2	1	1	1	1	1	1
C4936_2759_3	1	1	1	1	1	1
C4936_2761_1	1	1	1	0	0	0
C4936_2761_2	1	1	1	1	0	0
C4936_2763_2	1	1	1	1	0	0
C4936_2763_3	1	1	1	1	0	0
C4936_2763_4	1	1	1	1	0	0
C4936_2767_2	1	1	1	1	0	0
C4936_2771_1	1	1	0	1	0	0
C4936_2771_2	1	1	0	0	0	1
C4936_2771_3	1	1	1	0	0	0
C4936_2771_4	1	1	0	0	0	1
C4936_2771_5	1	1	0	0	1	1
C4936_2773_1	1	1	0	1	0	0
C4936_2783_1	0	1	1	0	0	1
C4936_2785_1	1	1	0	0	0	0
C4936_2791_2	1	1	0	1	0	0
C4936_2821_2	1	1	1	0	0	1
C4936_2821_3	1	1	1	0	0	1
C4936_2822_2	1	1	1	1	0	0
C4936_2822_3	1	1	0	1	0	0
C4936_2832_2	1	1	0	1	0	0
C4936_2832_3	1	1	0	1	0	0
C4936_2839_2	1	1	1	1	1	1
C4936_2839_4	1	1	1	1	1	1
C4936_2839_5	1	1	1	1	1	1
C4936_2839_6	1	1	1	1	1	1
C4936_2839_7	1	1	0	1	1	1
C4936_2839_8	1	1	1	1	1	1
C4936_2839_9	1	1	0	1	1	1
C4936_2839_10	1	1	0	1	1	1
C4936_2839_11	1	1	0	1	1	1
C4936_2839_14	1	1	1	1	1	1
C4936_2839_15	1	1	0	0	1	1
C4936_2839_17	1	1	1	1	1	1
C4936_2839_18	1	1	0	1	1	1
C4936_2839_21	1	1	1	1	1	1
C4936_2839_22	1	1	1	1	1	1
C4936_2839_24	1	1	1	1	1	1
C4936_2839_31	1	1	1	1	1	1
C4936_2839_35	1	1	0	1	1	1
C4936_2839_36	1	1	1	1	1	1
C4936_2839_38	1	1	0	1	1	1
C4936_2839_39	1	1	0	1	1	1
C4936_2839_40	1	1	0	0	1	1
C4936_2839_45	1	1	1	1	1	1
C4936_2839_51	1	1	1	1	1	1
C4936_2839_52	1	1	1	1	1	1
C4936_2839_53	1	1	0	1	1	1
C4936_2839_54	1	1	0	1	1	1
C4936_2841_2	1	1	0	0	1	1
C4936_2845_2	1	1	0	1	0	0
C4936_2851_2	1	1	1	1	0	0
C4936_2851_3	1	1	1	1	1	1
C4936_2851_4	1	1	0	0	0	0
C4936_2851_5	1	1	1	1	0	0
C4936_2851_7	1	1	1	1	1	0
C4936_2851_8	1	1	1	1	1	1
C4936_2851_9	1	1	1	1	0	0
C4936_2852_3	1	1	0	0	0	0
C4936_2852_4	1	1	0	1	0	0
C4936_2853_2	1	1	0	1	0	0
C4936_2853_3	1	1	0	1	1	0
C4936_2853_4	1	1	1	1	1	0
C4936_2853_5	1	1	1	1	0	0
C4936_2853_6	1	1	0	1	0	0
C4936_2854_2	1	1	0	1	0	0
C4936_2857_2	1	1	1	1	0	0
C4936_2861_1	1	1	1	1	0	0
C4936_2861_2	1	0	0	1	0	0
C4936_2861_3	1	1	0	1	0	0
C4936_2861_4	1	0	0	1	0	0
C4936_2861_5	1	0	0	1	0	0
C4936_2861_6	1	0	0	1	0	0
C4936_2861_7	1	1	1	1	0	0
C4936_2863_5	1	1	1	1	0	0
C4936_2864_2	1	1	0	0	0	0
C4936_2865_2	1	1	0	1	0	0
C4936_2865_3	1	1	0	1	0	0
C4936_2865_4	1	1	1	1	0	0
C4936_2871_2	1	1	0	0	0	0
C4936_2872_2	1	1	1	0	0	0
C4936_2874_1	1	1	1	1	0	0
C4936_2874_2	1	1	1	1	0	0
C4936_2885_2	1	1	1	1	0	1
C4936_2885_6	0	1	0	0	0	0
C4936_2885_8	1	1	1	1	0	0
C4936_2886_2	1	1	1	0	0	0
C4936_2886_3	1	1	0	0	0	0
C4936_2886_4	1	1	0	0	0	0
C4936_2886_5	1	1	0	0	0	0
C4936_2886_6	1	1	0	0	0	0
C4936_2886_7	1	1	0	0	0	0
C4936_2886_8	1	1	0	0	0	0
C4936_2886_9	1	1	0	0	0	0
C4936_2887_3	1	1	1	1	0	1
C4936_2889_2	1	1	1	1	0	1
C4936_2898_2	1	1	1	1	1	1
C4936_2898_3	1	1	0	0	1	1
C4936_2899_2	1	1	1	1	0	0
C4936_2899_3	1	0	0	1	0	0
C4936_2900_1	1	1	1	0	1	1
C4936_2906_2	1	1	1	0	0	0
C4936_2908_3	1	1	0	0	0	0
C4936_2908_5	1	1	0	0	0	0
C4936_2908_6	1	1	1	1	1	1
C4936_2908_7	1	1	0	1	0	0
C4936_2908_8	1	1	1	1	1	1
C4936_2911_2	1	1	1	1	0	1
C4936_2916_2	1	1	1	1	0	1
C4936_2916_3	1	1	1	1	0	0
C4936_2921_2	1	1	0	0	0	0
C4936_2922_8	1	1	0	0	0	0
C4936_2922_9	1	1	0	1	0	0
C4936_2926_1	1	1	0	1	0	0
C4936_2928_2	1	1	1	1	0	0
C4936_2934_2	1	1	0	0	0	0
C4936_2943_2	1	1	0	1	0	0
C4936_2944_1	1	1	0	0	0	0
C4936_2947_2	1	1	1	1	0	1
C4936_2947_3	1	1	1	1	0	0
C4936_2947_4	1	1	1	1	0	1
C4936_2955_1	1	1	1	0	1	1
C4936_2965_2	1	1	0	0	1	0
C4936_2965_5	1	1	0	1	0	0
C4936_2965_6	1	1	1	0	0	0
C4936_2969_2	1	1	0	0	1	1
C4936_2973_1	1	1	0	1	0	0
C4936_2973_2	1	1	0	1	0	0
C4936_2973_3	1	1	0	1	0	0
C4936_2973_4	1	1	0	1	0	0
C4936_2975_1	1	1	1	1	0	1
C4936_2977_1	1	1	1	1	0	1
C4936_2977_2	1	1	1	1	0	0
C4936_2977_3	1	1	0	1	0	0
C4936_2977_4	1	1	0	1	0	0
C4936_2979_2	1	1	0	0	0	0
C4936_2979_3	1	1	0	0	0	0
C4936_2981_3	1	1	0	1	0	0
C4936_2982_3	1	1	0	1	0	0
C4936_2982_4	1	1	1	1	0	1
C4936_2983_2	1	1	0	1	0	0
C4936_2989_2	1	1	1	1	0	0
C4936_2989_4	1	1	1	1	1	1
C4936_2998_2	1	0	0	1	0	0
C4936_2998_3	1	1	0	1	0	0
C4936_2998_5	1	1	0	1	0	0
C4936_2998_6	1	0	0	1	0	0
C4936_2998_7	1	0	0	1	0	0
C4936_2998_8	1	0	0	1	0	1
C4936_2998_9	1	0	0	1	0	0
C4936_2998_10	1	0	0	1	0	1
C4936_3000_1	1	0	0	0	0	0
C4936_3001_2	1	1	0	0	0	0
C4936_3006_1	1	1	1	1	0	0
C4936_3006_2	1	1	1	0	0	0
C4936_3006_3	1	1	1	1	0	1
C4936_3006_4	1	1	1	1	0	0
C4936_3006_5	1	1	1	1	0	0
C4936_3006_6	1	1	0	0	1	0
C4936_3007_5	1	1	1	1	1	1
C4936_3011_2	1	1	0	1	0	0
C4936_3011_3	1	1	0	1	0	0
C4936_3011_4	1	1	0	1	0	0
C4936_3011_5	1	1	0	1	0	0
C4936_3011_6	1	1	0	1	0	0
C4936_3020_2	1	1	1	1	0	1
C4936_3021_1	1	1	0	0	1	0
C4936_3021_3	1	1	1	1	0	0
C4936_3023_2	1	1	0	1	0	0
C4936_3026_2	1	0	0	1	0	0
C4936_3026_3	1	1	0	1	0	0
C4936_3029_1	1	1	0	1	0	0
C4936_3032_2	1	1	0	1	0	0
C4936_3034_1	1	1	0	0	0	0
C4936_3034_2	1	1	0	0	0	1
C4936_3040_2	1	1	0	1	0	0
C4936_3040_3	1	1	0	1	0	0
C4936_3041_2	1	1	1	1	0	1
C4936_3044_2	1	1	1	1	1	0
C4936_3044_3	1	1	0	1	1	1
C4936_3044_5	1	1	1	1	0	1
C4936_3044_6	1	1	1	1	1	1
C4936_3045_1	1	1	1	0	0	0
C4936_3049_2	1	1	1	1	1	1
C4936_3049_3	1	1	1	1	0	0
C4936_3051_2	1	1	1	1	0	0
C4936_3051_3	1	1	0	1	0	1
C4936_3051_4	1	1	1	1	0	0
C4936_3052_2	1	1	1	1	0	0
C4936_3054_2	1	1	0	1	0	1
C4936_3058_5	1	1	1	1	0	1
C4936_3059_1	1	1	1	1	1	0
C4936_3059_2	1	1	1	1	0	0
C4936_3059_5	1	1	1	1	0	1
C4936_3066_2	1	1	0	1	0	0
C4936_3066_3	1	1	0	1	0	0
C4936_3066_4	1	1	1	1	0	1
C4936_3066_5	1	1	0	1	0	0
C4936_3068_2	1	1	1	1	1	0
C4936_3072_2	1	1	0	0	0	0
C4936_3075_2	1	1	1	1	0	0
C4936_3077_2	1	1	0	1	0	0
C4936_3077_3	1	1	0	1	0	0
C4936_3077_4	1	1	1	1	0	0
C4936_3077_5	1	0	0	1	0	0
C4936_3084_2	1	1	1	1	1	1
C4936_3084_3	1	1	1	1	1	0
C4936_3084_4	1	1	1	1	1	0
C4936_3084_6	1	1	1	1	0	0
C4936_3084_7	1	1	1	1	1	0
C4936_3084_8	1	1	1	1	1	0
C4936_3085_3	1	1	1	1	0	0
C4936_3085_4	1	1	0	1	0	0
C4936_3086_2	1	1	1	1	0	0
C4936_3096_2	1	0	0	1	0	0
C4936_3099_2	1	0	0	1	0	0
C4936_3099_3	1	1	0	1	0	0
C4936_3100_1	1	1	1	1	0	0
C4936_3103_2	1	1	0	1	1	0
C4936_3106_1	1	1	0	0	0	0
C4936_3106_2	1	1	0	0	0	0
C4936_3110_3	1	1	0	1	1	0
C4936_3110_6	1	1	0	1	0	0
C4936_3110_12	1	1	0	1	0	0
C4936_3113_2	1	1	0	1	0	0
C4936_3113_3	1	1	0	1	0	0
C4936_3115_2	1	1	1	1	0	0
C4936_3115_3	1	1	1	1	1	0
C4936_3115_4	1	1	1	1	0	0
C4936_3115_5	1	1	1	1	1	1
C4936_3115_6	1	1	1	1	1	0
C4936_3115_7	1	1	1	1	1	0
C4936_3115_9	1	1	1	1	0	0
C4936_3115_10	1	1	1	1	1	1
C4936_3115_11	1	1	1	1	1	0
C4936_3115_12	1	1	1	1	1	0
C4936_3115_14	1	1	1	1	0	0
C4936_3115_15	1	1	1	1	1	0
C4936_3115_16	1	1	1	1	1	0
C4936_3115_17	1	1	1	1	1	0
C4936_3115_18	1	1	1	1	1	1
C4936_3118_2	1	1	0	1	0	0
C4936_3122_2	1	1	0	1	0	1
C4936_3127_1	1	1	0	1	0	0
C4936_3127_3	1	1	0	1	0	1
C4936_3128_1	1	1	1	0	1	1
C4936_3129_1	1	1	0	1	0	0
C4936_3129_2	1	1	0	1	0	0
C4936_3129_3	1	1	0	1	0	0
C4936_3132_2	1	1	1	1	1	0
C4936_3136_1	1	1	0	0	0	0
C4936_3140_2	1	1	1	1	0	0
C4936_3140_4	0	1	1	0	0	0
C4936_3143_2	1	1	0	1	0	1
C4936_3144_2	1	1	0	1	0	0
C4936_3144_3	1	1	1	1	0	0
C4936_3148_2	1	1	1	1	0	1
C4936_3154_1	1	1	1	0	0	0
C4936_3156_2	1	1	0	1	0	0
C4936_3160_3	1	1	1	1	1	0
C4936_3160_4	1	1	1	1	1	0
C4936_3162_2	1	1	0	1	0	0
C4936_3163_2	1	1	0	0	0	0
C4936_3164_2	1	1	1	0	1	0
C4936_3165_2	1	1	0	1	0	0
C4936_3165_3	1	1	0	1	0	0
C4936_3167_2	1	1	0	1	0	0
C4936_3170_2	1	1	1	1	0	0
C4936_3170_3	1	1	1	1	1	1
C4936_3179_2	1	1	1	1	0	0
C4936_3187_2	1	1	0	1	0	0
C4936_3189_2	1	1	1	0	0	0
C4936_3192_2	1	1	0	1	0	1
C4936_3192_3	1	0	0	1	0	0
C4936_3192_4	1	1	1	1	0	1
C4936_3192_5	1	1	1	1	0	0
C4936_3192_6	1	1	0	1	0	0
C4936_3192_7	1	0	0	1	0	0
C4936_3192_8	1	0	0	1	0	0
C4936_3192_9	1	1	1	1	0	0
C4936_3192_10	1	1	1	1	0	0
C4936_3194_3	1	1	1	1	0	0
C4936_3194_4	1	1	1	1	0	0
C4936_3194_5	1	1	1	1	0	0
C4936_3197_2	1	1	0	1	0	0
C4936_3197_3	1	1	0	1	0	0
C4936_3197_4	1	1	1	1	0	0
C4936_3197_6	1	1	1	1	0	0
C4936_3198_2	1	1	1	0	0	0
C4936_3204_2	1	1	1	1	0	1
C4936_3205_2	1	1	1	1	0	0
C4936_3207_2	1	1	1	1	0	0
C4936_3207_3	1	1	0	1	0	0
C4936_3207_5	1	1	0	1	0	0
C4936_3207_6	1	1	0	1	0	0
C4936_3214_3	1	1	0	1	0	0
C4936_3214_5	1	1	0	1	0	0
C4936_3216_2	1	1	1	1	1	0
C4936_3216_3	1	1	1	1	1	0
C4936_3216_4	1	1	1	1	1	0
C4936_3216_5	1	1	1	1	1	0
C4936_3216_6	1	1	1	1	1	1
C4936_3218_4	1	1	1	1	0	0
C4936_3218_9	1	1	1	1	1	1
C4936_3218_10	1	1	1	1	0	0
C4936_3218_11	1	1	1	1	0	0
C4936_3218_12	1	1	1	1	0	0
C4936_3227_2	1	1	1	1	0	0
C4936_3228_2	1	1	1	1	0	0
C4936_3228_3	1	1	1	1	0	0
C4936_3234_4	1	1	1	1	1	0
C4936_3234_7	1	1	0	0	0	0
C4936_3234_9	1	1	1	0	0	0
C4936_3234_11	1	1	0	0	0	0
C4936_3234_15	1	1	0	0	0	0
C4936_3234_16	1	1	0	0	0	0
C4936_3234_23	1	1	0	0	0	0
C4936_3234_25	1	1	1	1	0	0
C4936_3234_27	1	1	0	0	0	0
C4936_3234_28	1	1	1	0	1	1
C4936_3234_30	1	1	0	1	1	1
C4936_3234_32	1	1	0	0	0	0
[truncated: 1,000 more rows]
