# Supplementary material for: Expanded catalog of microbial genes and metagenome-assembled genomes from the pig gut microbiome
Source: Nat Commun. 2021 Feb 17;12:1106. doi: 10.1038/s41467-021-21295-0 (PMC7889623; doi:10.1038/s41467-021-21295-0)
Supplement: Supplementary file 10 — Source Data [file 41467_2021_21295_MOESM10_ESM.zip › Source Data/Pre-processed_Files/GT_classify.txt]

MAG_ID	GT_kindom	GT_phylum	GT_class	GT_order	GT_family	GT_genus	GT_species
S75706B_bin_32	Bacteria	Proteobacteria	Gammaproteobacteria	Enterobacterales	Enterobacteriaceae	Escherichia	Escherichia fergusonii
S114106B_bin_51	Bacteria	Proteobacteria	Gammaproteobacteria	Enterobacterales	Enterobacteriaceae	Escherichia	Escherichia sp000208585
W4975_bin_7	Bacteria	Proteobacteria	Gammaproteobacteria	Enterobacterales	Enterobacteriaceae	Escherichia	Escherichia flexneri
Boar-s4_bin_12	Bacteria	Proteobacteria	Gammaproteobacteria	Enterobacterales	Enterobacteriaceae	Escherichia	Escherichia coli_D
Boar-s23_bin_1	Bacteria	Proteobacteria	Gammaproteobacteria	Enterobacterales	Enterobacteriaceae	Escherichia	Escherichia coli
Boar-s10_bin_30	Bacteria	Proteobacteria	Gammaproteobacteria	Enterobacterales	Enterobacteriaceae	Escherichia	Escherichia coli
F5355_bin_16	Bacteria	Proteobacteria	Gammaproteobacteria	Enterobacterales	Enterobacteriaceae	Escherichia	Escherichia coli_D
LW1-s150971_bin_19	Bacteria	Proteobacteria	Gammaproteobacteria	Enterobacterales	Enterobacteriaceae	Escherichia	Escherichia dysenteriae
Boar-s14_bin_24	Bacteria	Proteobacteria	Gammaproteobacteria	Enterobacterales	Enterobacteriaceae	Escherichia	Escherichia coli_D
F4948_bin_7	Bacteria	Proteobacteria	Gammaproteobacteria	Enterobacterales	Enterobacteriaceae	Escherichia	Escherichia flexneri
W4978_bin_10	Bacteria	Proteobacteria	Gammaproteobacteria	Enterobacterales	Enterobacteriaceae	Escherichia	Escherichia flexneri
F5138_bin_18	Bacteria	Proteobacteria	Gammaproteobacteria	Enterobacterales	Enterobacteriaceae	Escherichia	Escherichia flexneri
Boar-s13_bin_10	Bacteria	Proteobacteria	Gammaproteobacteria	Enterobacterales	Enterobacteriaceae	Edwardsiella	Edwardsiella tarda
F4936_bin_7	Bacteria	Proteobacteria	Gammaproteobacteria	Pseudomonadales	Moraxellaceae	Acinetobacter	Acinetobacter albensis
F4364_bin_20	Bacteria	Proteobacteria	Gammaproteobacteria	Pseudomonadales	Moraxellaceae	Acinetobacter	Acinetobacter lwoffii_B
F5020_bin_4	Bacteria	Proteobacteria	Gammaproteobacteria	Pseudomonadales	Moraxellaceae	Acinetobacter	Acinetobacter lwoffii_B
F5302_bin_39	Bacteria	Proteobacteria	Gammaproteobacteria	Pseudomonadales	Moraxellaceae	Acinetobacter	Acinetobacter lwoffii_B
F4989_bin_10	Bacteria	Proteobacteria	Gammaproteobacteria	Pseudomonadales	Moraxellaceae	Acinetobacter	Acinetobacter sp002367455
F5052_bin_11	Bacteria	Proteobacteria	Gammaproteobacteria	Pseudomonadales	Moraxellaceae	Acinetobacter	Acinetobacter idrijaensis
F5589_bin_15	Bacteria	Proteobacteria	Gammaproteobacteria	Pseudomonadales	Moraxellaceae	Acinetobacter
I5640_bin_20	Bacteria	Proteobacteria	Gammaproteobacteria	Pseudomonadales	Moraxellaceae	Acinetobacter	Acinetobacter towneri
F5290_bin_38	Bacteria	Proteobacteria	Gammaproteobacteria	Pseudomonadales	Moraxellaceae	Psychrobacter	Psychrobacter pasteurii
F4901_bin_6	Bacteria	Proteobacteria	Gammaproteobacteria	Pseudomonadales	Moraxellaceae	Psychrobacter	Psychrobacter sp001652315
F4930_bin_11	Bacteria	Proteobacteria	Gammaproteobacteria	Pseudomonadales	Moraxellaceae	Psychrobacter	Psychrobacter sp001652315
F4372_bin_35	Bacteria	Proteobacteria	Gammaproteobacteria	Pseudomonadales	Moraxellaceae	Psychrobacter	Psychrobacter sp001652315
F4936_bin_2	Bacteria	Proteobacteria	Gammaproteobacteria	Pseudomonadales	Moraxellaceae	Psychrobacter	Psychrobacter sp001652315
F4840_bin_4	Bacteria	Proteobacteria	Gammaproteobacteria	Pseudomonadales	Moraxellaceae	Psychrobacter	Psychrobacter sp001652315
F5018_bin_36	Bacteria	Proteobacteria	Gammaproteobacteria	Pseudomonadales	Moraxellaceae	Psychrobacter	Psychrobacter sp001652315
F5018_bin_56	Bacteria	Campylobacterota	Campylobacteria	Campylobacterales	Campylobacteraceae	Campylobacter
C5042_bin_22	Bacteria	Proteobacteria	Alphaproteobacteria	Rhodobacterales	Rhodobacteraceae	Paracoccus
QHF6-unmapped_bin_246	Bacteria	Proteobacteria	Alphaproteobacteria	Rhodobacterales	Rhodobacteraceae	Paracoccus
F4436_bin_21	Bacteria	Proteobacteria	Gammaproteobacteria	Pseudomonadales	Pseudomonadaceae	Pseudomonas_E	Pseudomonas_E helleri
F4910_bin_21	Bacteria	Proteobacteria	Gammaproteobacteria	Pseudomonadales	Pseudomonadaceae	Pseudomonas_E	Pseudomonas_E lundensis
F4692_bin_37	Bacteria	Proteobacteria	Gammaproteobacteria	Pseudomonadales	Pseudomonadaceae	Pseudomonas_E	Pseudomonas_E lundensis
F5302_bin_62	Bacteria	Proteobacteria	Gammaproteobacteria	Pseudomonadales	Pseudomonadaceae	Pseudomonas_E	Pseudomonas_E lundensis
F4936_bin_24	Bacteria	Proteobacteria	Gammaproteobacteria	Pseudomonadales	Pseudomonadaceae	Pseudomonas_E	Pseudomonas_E lundensis_A
F4950_bin_31	Bacteria	Proteobacteria	Gammaproteobacteria	Pseudomonadales	Pseudomonadaceae	Pseudomonas_E	Pseudomonas_E versuta
F4901_bin_4	Bacteria	Proteobacteria	Gammaproteobacteria	Pseudomonadales	Pseudomonadaceae	Pseudomonas_E	Pseudomonas_E versuta
F5052_bin_1	Bacteria	Proteobacteria	Gammaproteobacteria	Pseudomonadales	Pseudomonadaceae	Pseudomonas_E	Pseudomonas_E fragi_B
LW1-s150971_bin_11	Bacteria	Proteobacteria	Gammaproteobacteria	Burkholderiales	Burkholderiaceae	Comamonas	Comamonas kerstersii
BL-unmapped_bin_150	Bacteria	Proteobacteria	Gammaproteobacteria	Burkholderiales
QHF6-unmapped_bin_118	Bacteria	Proteobacteria	Gammaproteobacteria	Burkholderiales
F5138_bin_15	Bacteria	Actinobacteriota	Coriobacteriia	Coriobacteriales	Atopobiaceae	Olsenella_E
W5021_bin_115	Bacteria	Actinobacteriota	Coriobacteriia	Coriobacteriales	Atopobiaceae	Olsenella_B	Olsenella_B sp000752675
QHF6-unmapped_bin_202	Bacteria	Actinobacteriota	Coriobacteriia	Coriobacteriales	Coriobacteriaceae	Collinsella	Collinsella provencensis
QHF6-unmapped_bin_98	Bacteria	Actinobacteriota	Coriobacteriia	Coriobacteriales	Eggerthellaceae	Slackia_A
LW1-s151103_bin_3	Bacteria	Actinobacteriota	Coriobacteriia	Coriobacteriales	Eggerthellaceae	Eggerthella
LW2-s127153_bin_40	Bacteria	Firmicutes_A	Clostridia	Oscillospirales	CAG-272
LW2-s126610_bin_30	Bacteria	Firmicutes_A	Clostridia	Oscillospirales	Ruminococcaceae	Negativibacillus	Negativibacillus massiliensis
LW1-s151433_bin_10	Bacteria	Firmicutes_A	Clostridia	Oscillospirales	Ruminococcaceae	D5	D5 sp900113995
Duroc-Low4_bin_15	Bacteria	Firmicutes_A	Clostridia	Oscillospirales	Butyricicoccaceae	Butyricicoccus_A	Butyricicoccus_A porcorum
BL-unmapped_bin_144	Bacteria	Firmicutes_A	Clostridia	Oscillospirales	Butyricicoccaceae	Butyricicoccus_A
Boar-s5_bin_10	Bacteria	Firmicutes_A	Clostridia	Oscillospirales	Butyricicoccaceae	Butyricicoccus_A
Boar-s8_bin_13	Bacteria	Firmicutes_A	Clostridia	Oscillospirales	Butyricicoccaceae	Butyricicoccus_A
S127906A_bin_52	Bacteria	Firmicutes_A	Clostridia	Oscillospirales	Butyricicoccaceae
S38404A_bin_25	Bacteria	Firmicutes_A	Clostridia	Oscillospirales	Butyricicoccaceae
Tibetan-s1005M_bin_32	Bacteria	Firmicutes_A	Clostridia	Oscillospirales	Butyricicoccaceae
QHF6-unmapped_bin_322	Bacteria	Firmicutes_A	Clostridia	Oscillospirales	Butyricicoccaceae	Agathobaculum	Agathobaculum butyriciproducens
LW2-s126572_bin_50	Bacteria	Firmicutes_A	Clostridia	Oscillospirales	Oscillospiraceae	Ruminiclostridium_C	Ruminiclostridium_C sp000435295
LW2-s127575_bin_7	Bacteria	Firmicutes_A	Clostridia	Oscillospirales	Oscillospiraceae	Intestinimonas	Intestinimonas butyriciproducens
LW1-s151433_bin_4	Bacteria	Firmicutes_A	Clostridia	Oscillospirales	Oscillospiraceae	Intestinimonas	Intestinimonas massiliensis
LW1-s151260_bin_18	Bacteria	Firmicutes_A	Clostridia	Oscillospirales	Oscillospiraceae	Flavonifractor
LW2-s127592_bin_13	Bacteria	Firmicutes_A	Clostridia	Oscillospirales	Oscillospiraceae	Flavonifractor
LW2-s127145_bin_7	Bacteria	Firmicutes_A	Clostridia	Oscillospirales	Oscillospiraceae	CAG-110
LW1-sD151116_bin_8	Bacteria	Firmicutes_A	Clostridia	Oscillospirales	Oscillospiraceae	Marseille-P3106	Marseille-P3106 sp900169975
W5021_bin_103	Bacteria	Firmicutes_A	Clostridia
LW1-s151260_bin_2	Bacteria	Firmicutes_A	Clostridia	Oscillospirales	Oscillospiraceae	Lawsonibacter	Lawsonibacter sp000177015
LW2-s127575_bin_31	Bacteria	Firmicutes_A	Clostridia	Oscillospirales	Oscillospiraceae	Lawsonibacter	Lawsonibacter sp000177015
LW1-s151250_bin_4	Bacteria	Firmicutes_A	Clostridia	Oscillospirales	Oscillospiraceae	Lawsonibacter	Lawsonibacter sp000177015
W4978_bin_29	Bacteria	Firmicutes_A	Clostridia	Oscillospirales	Oscillospiraceae	Lawsonibacter	Lawsonibacter sp000177015
W4950_bin_19	Bacteria	Firmicutes_A	Clostridia	Oscillospirales	Oscillospiraceae	Lawsonibacter	Lawsonibacter sp000177015
LW2-s126575_bin_18	Bacteria	Firmicutes_A	Clostridia	Oscillospirales	Oscillospiraceae	Lawsonibacter	Lawsonibacter sp000177015
LW1-sD151116_bin_24	Bacteria	Firmicutes_A	Clostridia	Oscillospirales	Oscillospiraceae	Lawsonibacter	Lawsonibacter sp000177015
LW1-s151714_bin_28	Bacteria	Firmicutes_A	Clostridia	Oscillospirales	Oscillospiraceae	Lawsonibacter	Lawsonibacter sp000177015
BL-unmapped_bin_136	Bacteria	Firmicutes_A	Clostridia	Oscillospirales	Oscillospiraceae
F5158_bin_69	Bacteria	Bacteroidota	Bacteroidia	Bacteroidales	Bacteroidaceae	Prevotella
QHF6-unmapped_bin_216	Bacteria	Bacteroidota	Bacteroidia	Bacteroidales	Bacteroidaceae	Prevotella
F5399_bin_52	Bacteria	Firmicutes_A	Clostridia	Oscillospirales	Oscillospiraceae	ER4	ER4 sp000765235
BL-unmapped_bin_371	Bacteria	Firmicutes_A	Clostridia	Oscillospirales	Oscillospiraceae
LW1-s151487_bin_6	Bacteria	Firmicutes_A	Clostridia	Oscillospirales	Ruminococcaceae	Ruthenibacterium	Ruthenibacterium lactatiformans
LW1-s151487_bin_8	Bacteria	Firmicutes_A	Clostridia	Oscillospirales	Acutalibacteraceae
LW2-s126610_bin_36	Bacteria	Firmicutes_A	Clostridia	Lachnospirales	UBA1390
LW1-s151070_bin_1	Bacteria	Firmicutes_A	Clostridia	Oscillospirales	Ruminococcaceae	Fournierella	Fournierella sp002160145
F4844_bin_17	Bacteria	Firmicutes_A	Clostridia	Oscillospirales	Ruminococcaceae	Gemmiger
F5173_bin_39	Bacteria	Firmicutes_A	Clostridia	Oscillospirales	Ruminococcaceae	Gemmiger	Gemmiger formicilis
W4936_bin_3	Bacteria	Firmicutes_A	Clostridia	Oscillospirales	Ruminococcaceae	Gemmiger
LW1-s151691_bin_33	Bacteria	Desulfobacterota_A	Desulfovibrionia	Desulfovibrionales	Desulfovibrionaceae	Bilophila	Bilophila wadsworthia
LW2-s127063_bin_25	Bacteria	Desulfobacterota_A	Desulfovibrionia	Desulfovibrionales	Desulfovibrionaceae	Desulfovibrio	Desulfovibrio piger
I5640_bin_23	Bacteria	Desulfobacterota_A	Desulfovibrionia	Desulfovibrionales	Desulfovibrionaceae	Desulfovibrio	Desulfovibrio piger
S60108A_bin_34	Bacteria	Desulfobacterota_A	Desulfovibrionia	Desulfovibrionales	Desulfovibrionaceae	Desulfovibrio	Desulfovibrio piger
LW2-s127575_bin_1	Bacteria	Desulfobacterota_A	Desulfovibrionia	Desulfovibrionales	Desulfovibrionaceae	Desulfovibrio	Desulfovibrio piger
S95006B_bin_36	Bacteria	Desulfobacterota_A	Desulfovibrionia	Desulfovibrionales	Desulfovibrionaceae	Desulfovibrio	Desulfovibrio piger
S136810B_bin_39	Bacteria	Desulfobacterota_A	Desulfovibrionia	Desulfovibrionales	Desulfovibrionaceae	Desulfovibrio	Desulfovibrio piger
LW2-s127063_bin_35	Bacteria	Synergistota	Synergistia	Synergistales	Synergistaceae	Synergistes	Synergistes jonesii
LW1-s151070_bin_11	Bacteria	Synergistota	Synergistia	Synergistales	Synergistaceae	Cloacibacillus	Cloacibacillus porcorum
LW1-s151691_bin_20	Bacteria	Synergistota	Synergistia	Synergistales	Synergistaceae	Cloacibacillus	Cloacibacillus porcorum
W4975_bin_5	Bacteria	Synergistota	Synergistia	Synergistales	Synergistaceae	Cloacibacillus	Cloacibacillus porcorum
LW1-s151250_bin_17	Bacteria	Synergistota	Synergistia	Synergistales	Synergistaceae	Cloacibacillus	Cloacibacillus porcorum
LW2-s127592_bin_7	Bacteria	Synergistota	Synergistia	Synergistales	Synergistaceae	Cloacibacillus
F5348_bin_43	Bacteria	Actinobacteriota	Actinobacteria	Mycobacteriales	Mycobacteriaceae	Dietzia
QHF6-unmapped_bin_213	Bacteria	Actinobacteriota	Actinobacteria	Actinomycetales	Actinomycetaceae	Actinomyces	Actinomyces denticolens
QHF6-unmapped_bin_108	Bacteria	Actinobacteriota	Actinobacteria	Actinomycetales	Actinomycetaceae	F0332
QHF6-unmapped_bin_110	Bacteria	Actinobacteriota	Actinobacteria	Propionibacteriales	Propionibacteriaceae	Tessaracoccus_A
W4930_bin_54	Bacteria	Bacteroidota	Bacteroidia	Bacteroidales	Bacteroidaceae	Prevotella	Prevotella sp002251295
Duroc.SH-FCR.LF5_bin_14	Bacteria	Bacteroidota	Bacteroidia	Bacteroidales	Bacteroidaceae	Prevotella
LW1-s151691_bin_17	Bacteria	Bacteroidota	Bacteroidia	Bacteroidales	Bacteroidaceae	Prevotella	Prevotella sp000834015
C4936_bin_41	Bacteria	Actinobacteriota	Actinobacteria	Actinomycetales	Brevibacteriaceae	Brevibacterium	Brevibacterium yomogidense
C5039_bin_19	Bacteria	Actinobacteriota	Actinobacteria	Actinomycetales	Brevibacteriaceae	Brevibacterium	Brevibacterium epidermidis
QHF6-unmapped_bin_640	Bacteria	Actinobacteriota	Actinobacteria	Actinomycetales	Dermabacteraceae	Brachybacterium	Brachybacterium muris
Duroc-Low5_bin_39	Bacteria	Bacteroidota	Bacteroidia	Bacteroidales	Bacteroidaceae	Prevotella	Prevotella sp002251385
W4950_bin_3	Bacteria	Bacteroidota	Bacteroidia	Bacteroidales	Bacteroidaceae	Prevotella	Prevotella sp002251385
F5256_bin_39	Bacteria	Actinobacteriota	Actinobacteria	Actinomycetales	Micrococcaceae	Micrococcus
F5268_bin_47	Bacteria	Actinobacteriota	Actinobacteria	Actinomycetales	Micrococcaceae	Micrococcus
F5176_bin_31	Bacteria	Actinobacteriota	Actinobacteria	Actinomycetales	Micrococcaceae	Micrococcus
QHF6-unmapped_bin_96	Bacteria	Actinobacteriota	Actinobacteria	Actinomycetales	Micrococcaceae	Micrococcus	Micrococcus terreus
I4930_bin_3	Bacteria	Actinobacteriota	Actinobacteria	Actinomycetales	Microbacteriaceae	Agrococcus
I4930_bin_8	Bacteria	Actinobacteriota	Actinobacteria	Mycobacteriales	Mycobacteriaceae	Corynebacterium
C5039_bin_11	Bacteria	Actinobacteriota	Actinobacteria	Mycobacteriales	Mycobacteriaceae	Corynebacterium
QHF6-unmapped_bin_333	Bacteria	Actinobacteriota	Actinobacteria	Mycobacteriales	Mycobacteriaceae	Corynebacterium	Corynebacterium glutamicum
F5035_bin_5	Bacteria	Actinobacteriota	Actinobacteria	Mycobacteriales	Mycobacteriaceae	Corynebacterium
F5372_bin_45	Bacteria	Actinobacteriota	Actinobacteria	Mycobacteriales	Mycobacteriaceae	Corynebacterium
BL-unmapped_bin_55	Bacteria	Actinobacteriota	Actinobacteria	Mycobacteriales	Mycobacteriaceae	Corynebacterium
QHF6-unmapped_bin_239	Bacteria	Actinobacteriota	Actinobacteria	Mycobacteriales	Mycobacteriaceae	Corynebacterium
F5035_bin_42	Bacteria	Actinobacteriota	Actinobacteria	Mycobacteriales	Mycobacteriaceae	Corynebacterium	Corynebacterium xerosis
F5345_bin_39	Bacteria	Actinobacteriota	Actinobacteria	Mycobacteriales	Mycobacteriaceae	Corynebacterium	Corynebacterium xerosis
F5359_bin_5	Bacteria	Actinobacteriota	Actinobacteria	Mycobacteriales	Mycobacteriaceae	Corynebacterium	Corynebacterium pollutisoli
F5113_bin_12	Bacteria	Actinobacteriota	Actinobacteria	Mycobacteriales	Mycobacteriaceae	Corynebacterium
F4997_bin_24	Bacteria	Actinobacteriota	Actinobacteria	Mycobacteriales	Mycobacteriaceae	Corynebacterium
F5141_bin_48	Bacteria	Actinobacteriota	Actinobacteria	Mycobacteriales	Mycobacteriaceae	Corynebacterium
F4791_bin_25	Bacteria	Actinobacteriota	Actinobacteria	Mycobacteriales	Mycobacteriaceae	Corynebacterium
F5023_bin_36	Bacteria	Actinobacteriota	Actinobacteria	Mycobacteriales	Mycobacteriaceae	Corynebacterium
C4982_bin_6	Bacteria	Actinobacteriota	Actinobacteria	Mycobacteriales	Mycobacteriaceae	Corynebacterium
I4978_bin_6	Bacteria	Actinobacteriota	Actinobacteria	Mycobacteriales	Mycobacteriaceae	Corynebacterium
QHF6-unmapped_bin_328	Bacteria	Actinobacteriota	Actinobacteria	Mycobacteriales	Mycobacteriaceae	Corynebacterium
QHF6-unmapped_bin_223	Bacteria	Actinobacteriota	Actinobacteria	Mycobacteriales	Mycobacteriaceae	Corynebacterium
Duroc.SH-FCR.LM1_bin_12	Bacteria	Bacteroidota	Bacteroidia	Bacteroidales	Bacteroidaceae	Prevotella	Prevotella sp002251365
Tibetan-s3480-29M_bin_27	Bacteria	Bacteroidota	Bacteroidia	Bacteroidales	Bacteroidaceae	Prevotella	Prevotella sp002251365
Tibetan-s3800-53F_bin_29	Bacteria	Bacteroidota	Bacteroidia	Bacteroidales	Bacteroidaceae	Prevotella	Prevotella sp002251365
Duroc-Low8_bin_52	Bacteria	Bacteroidota	Bacteroidia	Bacteroidales	Bacteroidaceae	Prevotella	Prevotella sp002251365
S181206A_bin_44	Bacteria	Bacteroidota	Bacteroidia	Bacteroidales	Bacteroidaceae	Prevotella	Prevotella sp002251365
S50506B_bin_56	Bacteria	Bacteroidota	Bacteroidia	Bacteroidales	Bacteroidaceae	Prevotella	Prevotella sp002251365
S80312B_bin_46	Bacteria	Bacteroidota	Bacteroidia	Bacteroidales	Bacteroidaceae	Prevotella
Duroc-High3_bin_12	Bacteria	Bacteroidota	Bacteroidia	Bacteroidales	Bacteroidaceae	Prevotella	Prevotella sp002251245
Tibetan-s1400-2M_bin_4	Bacteria	Bacteroidota	Bacteroidia	Bacteroidales	UBA3663
LW2-s126610_bin_18	Bacteria	Bacteroidota	Bacteroidia	Bacteroidales	Bacteroidaceae	Bacteroides
Tibetan-s1400-2M_bin_9	Bacteria	Bacteroidota	Bacteroidia	Bacteroidales	Paludibacteraceae	RF16
F5385_bin_50	Bacteria	Actinobacteriota	Actinobacteria	Mycobacteriales	Mycobacteriaceae	Corynebacterium	Corynebacterium phoceense
Tibetan-s3480-29M_bin_28	Bacteria	Bacteroidota	Bacteroidia	Bacteroidales	Bacteroidaceae	Prevotella	Prevotella sp002251435
Duroc-Low8_bin_47	Bacteria	Bacteroidota	Bacteroidia	Bacteroidales	Bacteroidaceae	Prevotella	Prevotella sp002251435
S95006B_bin_25	Bacteria	Bacteroidota	Bacteroidia	Bacteroidales	Bacteroidaceae	Prevotella
Boar-s19_bin_2	Bacteria	Bacteroidota	Bacteroidia	Bacteroidales	Bacteroidaceae	Prevotella
Tibetan-s3480-3M_bin_16	Bacteria	Bacteroidota	Bacteroidia	Bacteroidales	Bacteroidaceae	Prevotella
Duroc.SH-FCR.LF3_bin_2	Bacteria	Bacteroidota	Bacteroidia	Bacteroidales	Bacteroidaceae	Prevotella
F5052_bin_5	Bacteria	Actinobacteriota	Actinobacteria	Mycobacteriales	Mycobacteriaceae	Corynebacterium	Corynebacterium casei
F5031_bin_22	Bacteria	Actinobacteriota	Actinobacteria	Mycobacteriales	Mycobacteriaceae	Corynebacterium	Corynebacterium stationis
C4982_bin_28	Bacteria	Actinobacteriota	Actinobacteria	Mycobacteriales	Mycobacteriaceae	Corynebacterium	Corynebacterium stationis
LW1-s151087_bin_12	Bacteria	Actinobacteriota	Actinobacteria	Actinomycetales	Actinomycetaceae	Pauljensenia
F5142_bin_52	Bacteria	Actinobacteriota	Actinobacteria	Actinomycetales	Actinomycetaceae	Pauljensenia
S191108A_bin_33	Bacteria	Actinobacteriota	Actinobacteria	Actinomycetales	Actinomycetaceae	Pauljensenia
LW1-s151760_bin_4	Bacteria	Actinobacteriota	Actinobacteria	Actinomycetales	Actinomycetaceae	Pauljensenia
BL-unmapped_bin_428	Bacteria	Actinobacteriota	Actinobacteria	Actinomycetales	Actinomycetaceae	Pauljensenia
LW1-s151103_bin_19	Bacteria	Actinobacteriota	Actinobacteria	Actinomycetales	Actinomycetaceae	Pauljensenia
QHF6-unmapped_bin_207	Bacteria	Actinobacteriota	Actinobacteria	Actinomycetales	Actinomycetaceae	Trueperella
QHF6-unmapped_bin_168	Bacteria	Actinobacteriota	Actinobacteria	Actinomycetales	Actinomycetaceae	Arcanobacterium
QHF6-unmapped_bin_264	Bacteria	Actinobacteriota	Actinobacteria	Actinomycetales	Actinomycetaceae	Trueperella
W4930_bin_16	Bacteria	Actinobacteriota	Actinobacteria	Actinomycetales	Bifidobacteriaceae	Bifidobacterium	Bifidobacterium boum
S41004B_bin_45	Bacteria	Actinobacteriota	Actinobacteria	Actinomycetales	Bifidobacteriaceae	Bifidobacterium	Bifidobacterium boum
S58506A_bin_11	Bacteria	Actinobacteriota	Actinobacteria	Actinomycetales	Bifidobacteriaceae	Bifidobacterium	Bifidobacterium boum
Boar-s4_bin_4	Bacteria	Actinobacteriota	Actinobacteria	Actinomycetales	Bifidobacteriaceae	Bifidobacterium	Bifidobacterium thermacidophilum
W5042_bin_5	Bacteria	Actinobacteriota	Actinobacteria	Actinomycetales	Bifidobacteriaceae	Bifidobacterium	Bifidobacterium thermacidophilum
Boar-s4_bin_22	Bacteria	Actinobacteriota	Actinobacteria	Actinomycetales	Bifidobacteriaceae	Pseudoscardovia
F5256_bin_48	Bacteria	Actinobacteriota	Actinobacteria	Actinomycetales	Bifidobacteriaceae	Bifidobacterium	Bifidobacterium pseudolongum_A
S58506A_bin_26	Bacteria	Actinobacteriota	Actinobacteria	Actinomycetales	Bifidobacteriaceae	Bifidobacterium	Bifidobacterium choerinum
LW1-s151760_bin_10	Bacteria	Bacteroidota	Bacteroidia	Bacteroidales	Marinifilaceae	Butyricimonas	Butyricimonas virosa
LW1-s151250_bin_6	Bacteria	Bacteroidota	Bacteroidia	Bacteroidales	Marinifilaceae	Butyricimonas	Butyricimonas virosa
LW1-s151433_bin_16	Bacteria	Bacteroidota	Bacteroidia	Bacteroidales	Marinifilaceae	Butyricimonas	Butyricimonas virosa
LW2-s127575_bin_16	Bacteria	Bacteroidota	Bacteroidia	Bacteroidales	Marinifilaceae	Butyricimonas
W5042_bin_8	Bacteria	Bacteroidota	Bacteroidia	Bacteroidales	Marinifilaceae	Odoribacter	Odoribacter massiliensis
LW1-s151103_bin_12	Bacteria	Bacteroidota	Bacteroidia	Bacteroidales	Bacteroidaceae	Bacteroides	Bacteroides pyogenes
LW2-s126575_bin_27	Bacteria	Bacteroidota	Bacteroidia	Bacteroidales	Bacteroidaceae	Bacteroides_B	Bacteroides_B vulgatus
S53008A_bin_63	Bacteria	Bacteroidota	Bacteroidia	Bacteroidales	Bacteroidaceae	Bacteroides	Bacteroides togonis
LW2-s127153_bin_45	Bacteria	Bacteroidota	Bacteroidia	Bacteroidales	Bacteroidaceae	Bacteroides	Bacteroides togonis
Boar-s2_bin_29	Bacteria	Bacteroidota	Bacteroidia	Bacteroidales	Bacteroidaceae	Bacteroides
LW1-s150947_bin_27	Bacteria	Bacteroidota	Bacteroidia	Bacteroidales	Bacteroidaceae	Bacteroides
Tibetan-s3800-8M_bin_22	Bacteria	Bacteroidota	Bacteroidia	Bacteroidales	Bacteroidaceae	Bacteroides
Boar-s10_bin_46	Bacteria	Bacteroidota	Bacteroidia	Bacteroidales	Bacteroidaceae	UBA2918
F5110_bin_85	Bacteria	Bacteroidota	Bacteroidia	Bacteroidales	Bacteroidaceae	Bacteroides
Tibetan-s1400-2M_bin_14	Bacteria	Bacteroidota	Bacteroidia	Bacteroidales	Bacteroidaceae	Bacteroides
S108604B_bin_51	Bacteria	Bacteroidota	Bacteroidia	Bacteroidales	Bacteroidaceae	Bacteroides
LW1-s151087_bin_10	Bacteria	Bacteroidota	Bacteroidia	Bacteroidales	Bacteroidaceae	Bacteroides	Bacteroides fluxus
LW1-s151433_bin_37	Bacteria	Bacteroidota	Bacteroidia	Bacteroidales	Bacteroidaceae	Bacteroides	Bacteroides uniformis
LW2-s126575_bin_48	Bacteria	Bacteroidota	Bacteroidia	Bacteroidales	Bacteroidaceae	Bacteroides	Bacteroides uniformis
S191108A_bin_37	Bacteria	Bacteroidota	Bacteroidia	Bacteroidales	Bacteroidaceae	Bacteroides	Bacteroides fragilis_A
F5300_bin_35	Bacteria	Bacteroidota	Bacteroidia	Bacteroidales	Bacteroidaceae	Bacteroides	Bacteroides fragilis
LW1-s151103_bin_11	Bacteria	Bacteroidota	Bacteroidia	Bacteroidales	Bacteroidaceae	Bacteroides	Bacteroides thetaiotaomicron
LW1-s151070_bin_18	Bacteria	Bacteroidota	Bacteroidia	Bacteroidales	Bacteroidaceae	Bacteroides	Bacteroides caccae
LW2-s127575_bin_17	Bacteria	Bacteroidota	Bacteroidia	Bacteroidales	Bacteroidaceae	Bacteroides_A	Bacteroides_A coprophilus
S29410A_bin_2	Bacteria	Bacteroidota	Bacteroidia	Bacteroidales	Bacteroidaceae	Bacteroides_A	Bacteroides_A plebeius_A
S72204A_bin_33	Bacteria	Bacteroidota	Bacteroidia	Bacteroidales	Bacteroidaceae	Bacteroides_A	Bacteroides_A plebeius_A
F5429_bin_27	Bacteria	Bacteroidota	Bacteroidia	Bacteroidales	Bacteroidaceae	Bacteroides_A	Bacteroides_A plebeius_A
F5608_bin_49	Bacteria	Bacteroidota	Bacteroidia	Bacteroidales	Bacteroidaceae	Bacteroides_A	Bacteroides_A plebeius_A
F5572_bin_43	Bacteria	Bacteroidota	Bacteroidia	Bacteroidales	Bacteroidaceae	Bacteroides_A	Bacteroides_A plebeius_A
S67912A_bin_34	Bacteria	Bacteroidota	Bacteroidia	Bacteroidales	Bacteroidaceae	Bacteroides_A
S46608A_bin_43	Bacteria	Bacteroidota	Bacteroidia	Bacteroidales	Bacteroidaceae	Bacteroides_A
S114106A_bin_12	Bacteria	Bacteroidota	Bacteroidia	Bacteroidales	Bacteroidaceae	Bacteroides_A
F5404_bin_6	Bacteria	Desulfobacterota_A	Desulfovibrionia	Desulfovibrionales	Desulfovibrionaceae	Lawsonia	Lawsonia intracellularis
LW1-s151714_bin_6	Bacteria	Bacteroidota	Bacteroidia	Bacteroidales	Tannerellaceae	Parabacteroides	Parabacteroides distasonis
LW1-s151250_bin_11	Bacteria	Bacteroidota	Bacteroidia	Bacteroidales	Tannerellaceae	Parabacteroides	Parabacteroides distasonis
LW1-s151260_bin_25	Bacteria	Bacteroidota	Bacteroidia	Bacteroidales	Tannerellaceae	Parabacteroides	Parabacteroides distasonis
QHF6-unmapped_bin_1	Bacteria	Bacteroidota	Bacteroidia	Bacteroidales	Tannerellaceae	Parabacteroides	Parabacteroides distasonis
LW1-s151260_bin_17	Bacteria	Campylobacterota	Campylobacteria	Campylobacterales	Helicobacteraceae	Helicobacter_A	Helicobacter_A trogontum
S127912A_bin_35	Bacteria	Campylobacterota	Campylobacteria	Campylobacterales	Helicobacteraceae	Helicobacter_A	Helicobacter_A rappini
BL-unmapped_bin_61	Bacteria	Campylobacterota	Campylobacteria	Campylobacterales	Helicobacteraceae	Helicobacter_A	Helicobacter_A rappini
QHF6-unmapped_bin_218	Bacteria	Campylobacterota	Campylobacteria	Campylobacterales	Helicobacteraceae	Helicobacter_F	Helicobacter_F sp002287135
QHF6-unmapped_bin_382	Bacteria	Campylobacterota	Campylobacteria	Campylobacterales	Helicobacteraceae	Helicobacter_D
LW2-s127153_bin_5	Bacteria	Bacteroidota	Bacteroidia	Bacteroidales	Tannerellaceae	Parabacteroides	Parabacteroides goldsteinii
I5640_bin_30	Bacteria	Campylobacterota	Campylobacteria	Campylobacterales	Arcobacteraceae	Aliarcobacter	Aliarcobacter cryaerophilus_A
QHF6-unmapped_bin_66	Bacteria	Campylobacterota	Campylobacteria	Campylobacterales	Campylobacteraceae	Campylobacter_B	Campylobacter_B hominis
QHF6-unmapped_bin_329	Bacteria	Firmicutes_A	Clostridia	Oscillospirales	Acutalibacteraceae
LW1-s151087_bin_13	Bacteria	Campylobacterota	Campylobacteria	Campylobacterales	Campylobacteraceae	Campylobacter_D	Campylobacter_D coli
S46608A_bin_10	Bacteria	Campylobacterota	Campylobacteria	Campylobacterales	Campylobacteraceae	Campylobacter_D	Campylobacter_D coli
S133204A_bin_17	Bacteria	Bdellovibrionota_B	UBA2361	UBA2361
Tibetan-s1400-43F_bin_1	Bacteria	Campylobacterota	Campylobacteria	Campylobacterales	Campylobacteraceae	Campylobacter	Campylobacter sp002139915
F5181_bin_44	Bacteria	Campylobacterota	Campylobacteria	Campylobacterales	Campylobacteraceae	Campylobacter	Campylobacter sp002139915
S21310A_bin_21	Bacteria	Campylobacterota	Campylobacteria	Campylobacterales	Campylobacteraceae	Campylobacter	Campylobacter sp002139915
C4975_bin_41	Bacteria	Campylobacterota	Campylobacteria	Campylobacterales	Campylobacteraceae	Campylobacter
Duroc.SH-FCR.LM2_bin_1	Bacteria	Campylobacterota	Campylobacteria	Campylobacterales	Campylobacteraceae	Campylobacter	Campylobacter lanienae
S31914B_bin_12	Bacteria	Campylobacterota	Campylobacteria	Campylobacterales	Campylobacteraceae	Campylobacter	Campylobacter lanienae
S29410A_bin_1	Bacteria	Campylobacterota	Campylobacteria	Campylobacterales	Campylobacteraceae	Campylobacter	Campylobacter lanienae
Tibetan-s3480-40M_bin_16	Bacteria	Campylobacterota	Campylobacteria	Campylobacterales	Campylobacteraceae	Campylobacter	Campylobacter lanienae
Duroc.SH-FCR.LF3_bin_4	Bacteria	Campylobacterota	Campylobacteria	Campylobacterales	Campylobacteraceae	Campylobacter	Campylobacter lanienae
BL-unmapped_bin_49	Bacteria	Firmicutes_A	Clostridia	Tissierellales	Ezakiellaceae	Ezakiella
S114106B_bin_4	Bacteria	Campylobacterota	Campylobacteria	Campylobacterales	Campylobacteraceae	Campylobacter
Duroc-High8_bin_37	Bacteria	Campylobacterota	Campylobacteria	Campylobacterales	Campylobacteraceae	Campylobacter
Duroc-Low3_bin_10	Bacteria	Campylobacterota	Campylobacteria	Campylobacterales	Campylobacteraceae	Campylobacter
F4661_bin_25	Bacteria	Campylobacterota	Campylobacteria	Campylobacterales	Campylobacteraceae	Campylobacter
S133204A_bin_41	Bacteria	Campylobacterota	Campylobacteria	Campylobacterales	Campylobacteraceae	Campylobacter
LW2-s127592_bin_3	Bacteria	Campylobacterota	Campylobacteria	Campylobacterales	Campylobacteraceae	Campylobacter	Campylobacter hyointestinalis
Tibetan-s1400-2M_bin_12	Bacteria	Deferribacterota	Deferribacteres	Deferribacterales	Mucispirillaceae	Mucispirillum
BL-unmapped_bin_73	Bacteria	Deferribacterota	Deferribacteres	Deferribacterales	Mucispirillaceae	Mucispirillum
LW1-s150947_bin_15	Bacteria	Bacteroidota	Bacteroidia	Bacteroidales	Tannerellaceae	Parabacteroides	Parabacteroides merdae
W4930_bin_38	Bacteria	Bacteroidota	Bacteroidia	Bacteroidales	Barnesiellaceae	Barnesiella	Barnesiella intestinihominis
QHF6-unmapped_bin_312	Bacteria	Bacteroidota	Bacteroidia	Bacteroidales	Porphyromonadaceae	Porphyromonas	Porphyromonas somerae
Tibetan-s1400-27M_bin_4	Bacteria	Fibrobacterota	Fibrobacteria	Fibrobacterales	Fibrobacteraceae	Fibrobacter_A	Fibrobacter_A sp003003115
F5173_bin_1	Bacteria	Patescibacteria	Saccharimonadia	Saccharimonadales	Saccharimonadaceae
F5440_bin_15	Bacteria	Bacteroidota	Bacteroidia	Bacteroidales	Porphyromonadaceae	Porphyromonas
S41004B_bin_20	Bacteria	Actinobacteriota	Actinobacteria	Actinomycetales	Bifidobacteriaceae	Bifidobacterium	Bifidobacterium pseudolongum
LW1-s151246_bin_1	Bacteria	Bacteroidota	Bacteroidia	Bacteroidales	Bacteroidaceae	Bacteroides	Bacteroides heparinolyticus
BL-unmapped_bin_99	Bacteria	Campylobacterota	Campylobacteria	Campylobacterales	Helicobacteraceae	NHYM01
BL-unmapped_bin_222	Bacteria	Campylobacterota	Campylobacteria	Campylobacterales	Helicobacteraceae	Helicobacter_D	Helicobacter_D sp003288905
Boar-s2_bin_12	Bacteria	Campylobacterota	Campylobacteria	Campylobacterales	Helicobacteraceae	Helicobacter_F
BL-unmapped_bin_18	Bacteria	Campylobacterota	Campylobacteria	Campylobacterales	Helicobacteraceae	Helicobacter_F	Helicobacter_F sp003288805
I5640_bin_3	Bacteria	Campylobacterota	Campylobacteria	Campylobacterales	Campylobacteraceae	Campylobacter_B
F4930_bin_4	Bacteria	Proteobacteria	Gammaproteobacteria	Pseudomonadales	Pseudomonadaceae	Pseudomonas_E	Pseudomonas_E sp002843585
LW2-s127575_bin_30	Bacteria	Bacteroidota	Bacteroidia	Bacteroidales	Rikenellaceae	Alistipes	Alistipes shahii
LW2-s127530_bin_1	Bacteria	Bacteroidota	Bacteroidia	Bacteroidales	Rikenellaceae	Alistipes	Alistipes sp900083545
W5042_bin_16	Bacteria	Bacteroidota	Bacteroidia	Bacteroidales	Rikenellaceae	Alistipes	Alistipes onderdonkii
W4982_bin_12	Bacteria	Bacteroidota	Bacteroidia	Bacteroidales	Rikenellaceae	Alistipes	Alistipes putredinis
W4930_bin_13	Bacteria	Firmicutes_A	Clostridia	Oscillospirales	Oscillospiraceae	Lawsonibacter
C4974_bin_26	Bacteria	Actinobacteriota	Actinobacteria	Mycobacteriales	Mycobacteriaceae	Dietzia
F5348_bin_15	Bacteria	Actinobacteriota	Actinobacteria	Mycobacteriales	Mycobacteriaceae	Dietzia
QHF6-unmapped_bin_413	Bacteria	Actinobacteriota	Actinobacteria	Mycobacteriales	Mycobacteriaceae	Corynebacterium
QHF6-unmapped_bin_549	Bacteria	Firmicutes_A	Clostridia	Peptostreptococcales	Anaerovoracaceae	S5-A14a	S5-A14a sp900112915
QHF6-unmapped_bin_442	Bacteria	Firmicutes_A	Clostridia	Monoglobales	Monoglobaceae
C4978_bin_53	Bacteria	Firmicutes	Bacilli	Staphylococcales	Salinicoccaceae	Jeotgalicoccus	Jeotgalicoccus halophilus
I4930_bin_12	Bacteria	Firmicutes	Bacilli	Lactobacillales	Aerococcaceae
QHF6-unmapped_bin_479	Bacteria	Firmicutes	Bacilli	Lactobacillales	Aerococcaceae	Aerococcus	Aerococcus suis
I4978_bin_25	Bacteria	Firmicutes	Bacilli	Lactobacillales	Aerococcaceae	Facklamia_A	Facklamia_A sp003521095
F4453_bin_8	Bacteria	Firmicutes	Bacilli	Bacillales_A	Planococcaceae	Psychrobacillus	Psychrobacillus insolitus
F5237_bin_4	Bacteria	Firmicutes	Bacilli	Bacillales_A	Planococcaceae	Solibacillus
F4453_bin_24	Bacteria	Firmicutes	Bacilli	Bacillales_A	Planococcaceae	Solibacillus
S60108B_bin_39	Bacteria	Firmicutes	Bacilli	Lactobacillales	Streptococcaceae	Streptococcus
F5647_bin_24	Bacteria	Firmicutes	Bacilli	Lactobacillales	Streptococcaceae	Streptococcus
W5021_bin_42	Bacteria	Actinobacteriota	Actinobacteria	Actinomycetales	Actinomycetaceae	Arcanobacterium_A
F5018_bin_47	Bacteria	Firmicutes_A	Clostridia
F5560_bin_8	Bacteria	Firmicutes_A	Clostridia	Lachnospirales	Lachnospiraceae
Duroc.SH-FCR.HF2_bin_16	Bacteria	Firmicutes	Bacilli	Erysipelotrichales	Erysipelotrichaceae	Solobacterium	Solobacterium timonensis
W5021_bin_90	Bacteria	Firmicutes	Bacilli	Erysipelotrichales	Erysipelotrichaceae	Solobacterium	Solobacterium timonensis
W5042_bin_11	Bacteria	Firmicutes	Bacilli	Erysipelotrichales	Erysipelotrichaceae	Solobacterium	Solobacterium sp900343155
F5329_bin_5	Bacteria	Patescibacteria	Saccharimonadia	Saccharimonadales	Saccharimonadaceae
F5299_bin_36	Bacteria	Bacteroidota	Bacteroidia	Bacteroidales	Porphyromonadaceae	Porphyromonas
LW1-s151433_bin_24	Bacteria	Bacteroidota	Bacteroidia	Bacteroidales	Bacteroidaceae	Prevotella
F5158_bin_49	Bacteria	Bacteroidota	Bacteroidia	Bacteroidales	Bacteroidaceae	Prevotella
Duroc-Low1_bin_13	Bacteria	Campylobacterota	Campylobacteria	Campylobacterales	Helicobacteraceae	Helicobacter_D
C4975_bin_19	Bacteria	Campylobacterota	Campylobacteria	Campylobacterales	Helicobacteraceae	Helicobacter_D
S114106A_bin_35	Bacteria	Firmicutes_A	Clostridia	Peptostreptococcales	Anaerovoracaceae	CAG-145
QHF6-unmapped_bin_55	Bacteria	Firmicutes_A	Clostridia	Lachnospirales	Lachnospiraceae	UBA1066_A
F5179_bin_54	Bacteria	Spirochaetota	Spirochaetia	Treponematales	Treponemataceae	Treponema_D
F5641_bin_15	Bacteria	Spirochaetota	Spirochaetia	Treponematales	Treponemataceae	Treponema_D
F5046_bin_25	Bacteria	Spirochaetota	Spirochaetia	Treponematales	Treponemataceae	Treponema_D
F5393_bin_26	Bacteria	Spirochaetota	Spirochaetia	Treponematales	Treponemataceae	Treponema_D
Duroc.SH-FCR.HF5_bin_7	Bacteria	Spirochaetota	Spirochaetia	Treponematales	Treponemataceae	Treponema_D
S46608B_bin_27	Bacteria	Spirochaetota	Spirochaetia	Treponematales	Treponemataceae	Treponema_D
F4856_bin_36	Bacteria	Spirochaetota	Spirochaetia	Treponematales	Treponemataceae	Treponema_D
F5381_bin_7	Bacteria	Proteobacteria	Alphaproteobacteria	Paracaedibacterales	UBA11393
F5434_bin_22	Bacteria	Firmicutes	Bacilli	Erysipelotrichales	Erysipelotrichaceae
F5176_bin_39	Bacteria	Firmicutes	Bacilli	Erysipelotrichales	Erysipelotrichaceae
S80312B_bin_38	Bacteria	Firmicutes	Bacilli	Erysipelotrichales	Erysipelotrichaceae
F5533_bin_60	Bacteria	Firmicutes	Bacilli	Erysipelotrichales	Erysipelotrichaceae
S75706A_bin_1	Bacteria	Firmicutes	Bacilli	Erysipelotrichales	Erysipelotrichaceae	Traorella
Boar-s13_bin_2	Bacteria	Fusobacteriota	Fusobacteriia	Fusobacteriales	Fusobacteriaceae	Fusobacterium
QHF6-unmapped_bin_728	Bacteria	Fusobacteriota	Fusobacteriia	Fusobacteriales	Fusobacteriaceae	Fusobacterium
S29410A_bin_27	Bacteria	Firmicutes_A	Clostridia	Clostridiales	Clostridiaceae
F5524_bin_24	Bacteria	Firmicutes_A	Clostridia	Oscillospirales	Ruminococcaceae	Ruminococcus
F5072_bin_14	Bacteria	Firmicutes_A	Clostridia	Oscillospirales	Ruminococcaceae	Ruminococcus	Ruminococcus flavefaciens_B
BL-unmapped_bin_91	Bacteria	Firmicutes_A	Clostridia	Christensenellales	GCA-900066905
QHF6-unmapped_bin_201	Bacteria	Firmicutes_A	Clostridia	Christensenellales	Christensenellaceae
Tibetan-s1400-58M_bin_9	Bacteria	Firmicutes_A	Clostridia	Oscillospirales	CAG-272
Tibetan-s1400-32M_bin_7	Bacteria	Firmicutes_A	Clostridia	Oscillospirales	Ruminococcaceae
F4372_bin_18	Bacteria	Firmicutes_A	Clostridia	Christensenellales	CAG-138
LW1-s151116_bin_29	Bacteria	Firmicutes_A	Clostridia	Oscillospirales	Oscillospiraceae	Flavonifractor
QHF6-unmapped_bin_598	Bacteria	Firmicutes_A	Clostridia	Oscillospirales	Oscillospiraceae
QHF6-unmapped_bin_456	Bacteria	Firmicutes_A	Clostridia	Christensenellales	Christensenellaceae	Christensenella_A
F5385_bin_3	Bacteria	Firmicutes_A	Clostridia	Lachnospirales	Lachnospiraceae
Duroc-Low7_bin_18	Bacteria	Firmicutes_A	Clostridia	Lachnospirales	Cellulosilyticaceae	Cellulosilyticum
QHF6-unmapped_bin_696	Bacteria	Firmicutes_A	Clostridia	Lachnospirales	Lachnospiraceae
F5224_bin_73	Bacteria	Firmicutes_A	Clostridia	Tissierellales	Helcococcaceae
F5181_bin_47	Bacteria	Firmicutes	Bacilli	Erysipelotrichales	Erysipelotrichaceae
F5141_bin_68	Bacteria	Firmicutes	Bacilli	Lactobacillales	Carnobacteriaceae
QHF6-unmapped_bin_91	Bacteria	Firmicutes	Bacilli	Lactobacillales	Lactobacillaceae	Lactobacillus_H	Lactobacillus_H timonensis
QHF6-unmapped_bin_316	Bacteria	Firmicutes	Bacilli	Staphylococcales	Salinicoccaceae	Nosocomiicoccus
C5042_bin_30	Bacteria	Firmicutes	Bacilli	Staphylococcales	Salinicoccaceae	Salinicoccus
S133204A_bin_22	Bacteria	Firmicutes	Bacilli	Erysipelotrichales	Erysipelotrichaceae	UBA636
I4930_bin_18	Bacteria	Firmicutes	Bacilli	Lactobacillales	Carnobacteriaceae	Atopostipes
C5039_bin_37	Bacteria	Firmicutes	Bacilli	Lactobacillales	Carnobacteriaceae	Carnobacterium_A	Carnobacterium_A mobile
F5612_bin_45	Bacteria	Firmicutes	Bacilli	Bacillales_A	Planococcaceae	Rummeliibacillus
F5007_bin_6	Bacteria	Firmicutes	Bacilli	Bacillales_A	Planococcaceae	Kurthia	Kurthia sp002418445
W5007_bin_12	Bacteria	Firmicutes_C	Negativicutes	Veillonellales	Veillonellaceae	Veillonella
C5071_bin_3	Bacteria	Proteobacteria	Gammaproteobacteria	Enterobacterales	Pasteurellaceae	Basfia
LW1-s151337_bin_9	Bacteria	Proteobacteria	Gammaproteobacteria	Enterobacterales	Pasteurellaceae	Basfia
LW2-s127575_bin_29	Bacteria	Proteobacteria	Gammaproteobacteria	Enterobacterales	Pasteurellaceae	Actinobacillus_B
F4846_bin_32	Bacteria	Proteobacteria	Gammaproteobacteria	Pseudomonadales	Moraxellaceae	Acinetobacter
F4842_bin_3	Bacteria	Proteobacteria	Gammaproteobacteria	Pseudomonadales	Moraxellaceae	Acinetobacter
F4395_bin_33	Bacteria	Proteobacteria	Gammaproteobacteria	Pseudomonadales	Moraxellaceae	Acinetobacter
Tibetan-s1004M_bin_22	Bacteria	Fibrobacterota	Fibrobacteria	Fibrobacterales	Fibrobacteraceae	Fibrobacter	Fibrobacter sp900142475
Tibetan-s1400-55F_bin_1	Bacteria	Fibrobacterota	Fibrobacteria	Fibrobacterales	Fibrobacteraceae	Fibrobacter	Fibrobacter sp900142475
F4659_bin_43	Bacteria	Fibrobacterota	Fibrobacteria	Fibrobacterales	Fibrobacteraceae	Fibrobacter	Fibrobacter sp900142475
S96308A_bin_19	Bacteria	Fibrobacterota	Fibrobacteria	Fibrobacterales	Fibrobacteraceae	Fibrobacter	Fibrobacter sp900142475
Tibetan-s3800-12F_bin_32	Bacteria	Fibrobacterota	Fibrobacteria	Fibrobacterales	Fibrobacteraceae	Fibrobacter_A	Fibrobacter_A intestinalis
S127906A_bin_19	Bacteria	Fibrobacterota	Fibrobacteria	Fibrobacterales	Fibrobacteraceae	Fibrobacter_A	Fibrobacter_A intestinalis
S50506B_bin_33	Bacteria	Fibrobacterota	Fibrobacteria	Fibrobacterales	Fibrobacteraceae	Fibrobacter_A	Fibrobacter_A sp002797675
Tibetan-s3800-19M_bin_11	Bacteria	Fibrobacterota	Fibrobacteria	Fibrobacterales	Fibrobacteraceae	Fibrobacter_A	Fibrobacter_A sp002797675
QHF6-unmapped_bin_532	Bacteria	Proteobacteria	Alphaproteobacteria	Rhizobiales	Rhizobiaceae
I5640_bin_4	Bacteria	Proteobacteria	Gammaproteobacteria	Burkholderiales	Burkholderiaceae	Brachymonas
I5640_bin_26	Bacteria	Proteobacteria	Gammaproteobacteria	Burkholderiales	Burkholderiaceae	Comamonas
LW1-s151103_bin_17	Bacteria	Bacteroidota	Bacteroidia	Bacteroidales	Bacteroidaceae	Prevotella
C4936_bin_3	Bacteria	Actinobacteriota	Actinobacteria	Actinomycetales	Micrococcaceae	Yaniella	Yaniella halotolerans
F4791_bin_23	Bacteria	Actinobacteriota	Coriobacteriia	Coriobacteriales	Eggerthellaceae
QHF6-unmapped_bin_606	Bacteria	Actinobacteriota	Coriobacteriia	Coriobacteriales	Eggerthellaceae
C4978_bin_23	Bacteria	Actinobacteriota	Coriobacteriia	Coriobacteriales	Eggerthellaceae	Slackia_A
S133204A_bin_66	Bacteria	Actinobacteriota	Coriobacteriia	Coriobacteriales	Eggerthellaceae
F4890_bin_48	Bacteria	Actinobacteriota	Coriobacteriia	Coriobacteriales	Eggerthellaceae
Tibetan-s1400-43F_bin_4	Bacteria	Actinobacteriota	Coriobacteriia	Coriobacteriales	Atopobiaceae
QHF6-unmapped_bin_156	Bacteria	Actinobacteriota	Actinobacteria	Actinomycetales	Actinomycetaceae	Flaviflexus
C4936_bin_33	Bacteria	Actinobacteriota	Actinobacteria	Mycobacteriales	Mycobacteriaceae	Rhodococcus
I4978_bin_14	Bacteria	Actinobacteriota	Actinobacteria	Actinomycetales	Dermatophilaceae	Serinicoccus
QHF6-unmapped_bin_84	Bacteria	Actinobacteriota	Actinobacteria	Actinomycetales	Dermatophilaceae
C5039_bin_49	Bacteria	Actinobacteriota	Actinobacteria	Actinomycetales	Dermabacteraceae	Brachybacterium	Brachybacterium massiliense
I5021_bin_1	Bacteria	Actinobacteriota	Actinobacteria	Actinomycetales	Dermabacteraceae	Brachybacterium	Brachybacterium massiliense
C4936_bin_44	Bacteria	Actinobacteriota	Actinobacteria	Actinomycetales	Dermabacteraceae	Brachybacterium
F4724_bin_4	Bacteria	Actinobacteriota	Actinobacteria	Actinomycetales	Micrococcaceae	Rothia
QHF6-unmapped_bin_365	Bacteria	Actinobacteriota	Actinobacteria	Actinomycetales	Microbacteriaceae
QHF6-unmapped_bin_608	Bacteria	Actinobacteriota	Actinobacteria	Actinomycetales	Microbacteriaceae	Microbacterium
QHF6-unmapped_bin_669	Bacteria	Actinobacteriota	Actinobacteria	Actinomycetales	Microbacteriaceae
C4978_bin_55	Bacteria	Actinobacteriota	Actinobacteria	Actinomycetales	Microbacteriaceae	Leucobacter
Tibetan-s3800-12F_bin_40	Bacteria	Spirochaetota	Spirochaetia	Treponematales	Treponemataceae	Treponema_D	Treponema_D berlinense
F5131_bin_29	Bacteria	Spirochaetota	Spirochaetia	Treponematales	Treponemataceae	Treponema_D	Treponema_D succinifaciens
W5021_bin_22	Bacteria	Spirochaetota	Spirochaetia	Treponematales	Treponemataceae	Treponema_D	Treponema_D succinifaciens
F4580_bin_28	Bacteria	Spirochaetota	Spirochaetia	Treponematales	Treponemataceae	Treponema_D	Treponema_D succinifaciens
QHF6-unmapped_bin_392	Bacteria	Spirochaetota	Spirochaetia	Treponematales	Treponemataceae	Treponema_D
Tibetan-s3800-26F_bin_3	Bacteria	Spirochaetota	Spirochaetia	Treponematales	Treponemataceae	Treponema_D	Treponema_D porcinum
Boar-s7_bin_40	Bacteria	Spirochaetota	Spirochaetia	Treponematales	Treponemataceae	Treponema_D	Treponema_D porcinum
Tibetan-s3800-12F_bin_7	Bacteria	Spirochaetota	Spirochaetia	Treponematales	Treponemataceae	Treponema_D	Treponema_D porcinum
F4390_bin_10	Bacteria	Spirochaetota	Spirochaetia	Treponematales	Treponemataceae	Treponema_D	Treponema_D porcinum
F4580_bin_1	Bacteria	Spirochaetota	Spirochaetia	Treponematales	Treponemataceae	Treponema_D	Treponema_D porcinum
Tibetan-s1400-55F_bin_12	Bacteria	Spirochaetota	Spirochaetia	Treponematales	Treponemataceae	Treponema_D	Treponema_D porcinum
Duroc.SH-FCR.LF5_bin_4	Bacteria	Spirochaetota	Spirochaetia	Treponematales	Treponemataceae	Treponema_D	Treponema_D porcinum
S28902A_bin_7	Bacteria	Spirochaetota	Spirochaetia	Treponematales	Treponemataceae	Treponema_D	Treponema_D porcinum
F5224_bin_8	Bacteria	Spirochaetota	Spirochaetia	Treponematales	Treponemataceae	Treponema_D	Treponema_D porcinum
Duroc-Low5_bin_10	Bacteria	Spirochaetota	Spirochaetia	Treponematales	Treponemataceae	Treponema_D	Treponema_D porcinum
F5309_bin_21	Bacteria	Spirochaetota	Spirochaetia	Treponematales	Treponemataceae	Treponema_D	Treponema_D porcinum
S101306A_bin_37	Bacteria	Spirochaetota	Spirochaetia	Treponematales	Treponemataceae	Treponema_D	Treponema_D porcinum
S53008A_bin_13	Bacteria	Spirochaetota	Spirochaetia	Treponematales	Treponemataceae	Treponema_D	Treponema_D porcinum
F4840_bin_40	Bacteria	Spirochaetota	Spirochaetia	Treponematales	Treponemataceae	Treponema_D	Treponema_D porcinum
F4436_bin_2	Bacteria	Spirochaetota	Spirochaetia	Treponematales	Treponemataceae	Treponema_D	Treponema_D porcinum
F4410_bin_11	Bacteria	Spirochaetota	Spirochaetia	Treponematales	Treponemataceae	Treponema_D	Treponema_D porcinum
F4657_bin_4	Bacteria	Spirochaetota	Spirochaetia	Treponematales	Treponemataceae	Treponema_D	Treponema_D porcinum
F4969_bin_13	Bacteria	Spirochaetota	Spirochaetia	Treponematales	Treponemataceae	Treponema_D	Treponema_D porcinum
F4910_bin_7	Bacteria	Spirochaetota	Spirochaetia	Treponematales	Treponemataceae	Treponema_D	Treponema_D porcinum
S38902B_bin_14	Bacteria	Spirochaetota	Spirochaetia	Treponematales	Treponemataceae	Treponema_D	Treponema_D porcinum
S57008B_bin_15	Bacteria	Spirochaetota	Spirochaetia	Treponematales	Treponemataceae	Treponema_D	Treponema_D porcinum
F5035_bin_44	Bacteria	Spirochaetota	Spirochaetia	Treponematales	Treponemataceae	Treponema_D	Treponema_D porcinum
F4912_bin_1	Bacteria	Spirochaetota	Spirochaetia	Treponematales	Treponemataceae	Treponema_D	Treponema_D porcinum
F4952_bin_37	Bacteria	Spirochaetota	Spirochaetia	Treponematales	Treponemataceae	Treponema_D	Treponema_D porcinum
F4945_bin_19	Bacteria	Spirochaetota	Spirochaetia	Treponematales	Treponemataceae	Treponema_D	Treponema_D porcinum
F5054_bin_21	Bacteria	Spirochaetota	Spirochaetia	Treponematales	Treponemataceae	Treponema_D	Treponema_D porcinum
S41004A_bin_4	Bacteria	Spirochaetota	Spirochaetia	Treponematales	Treponemataceae	Treponema_D	Treponema_D porcinum
Duroc-High4_bin_28	Bacteria	Spirochaetota	Spirochaetia	Treponematales	Treponemataceae	Treponema_D	Treponema_D porcinum
F5256_bin_3	Bacteria	Spirochaetota	Spirochaetia	Treponematales	Treponemataceae	Treponema_D	Treponema_D porcinum
F5288_bin_16	Bacteria	Spirochaetota	Spirochaetia	Treponematales	Treponemataceae	Treponema_D	Treponema_D porcinum
S95008B_bin_11	Bacteria	Spirochaetota	Spirochaetia	Treponematales	Treponemataceae	Treponema_D	Treponema_D porcinum
S76602A_bin_18	Bacteria	Spirochaetota	Spirochaetia	Treponematales	Treponemataceae	Treponema_D	Treponema_D porcinum
S77806B_bin_12	Bacteria	Spirochaetota	Spirochaetia	Treponematales	Treponemataceae	Treponema_D	Treponema_D porcinum
F5629_bin_10	Bacteria	Spirochaetota	Spirochaetia	Treponematales	Treponemataceae	Treponema_D	Treponema_D porcinum
S77806A_bin_18	Bacteria	Spirochaetota	Spirochaetia	Treponematales	Treponemataceae	Treponema_D	Treponema_D porcinum
F5250_bin_34	Bacteria	Spirochaetota	Spirochaetia	Treponematales	Treponemataceae	Treponema_D	Treponema_D porcinum
S60108B_bin_36	Bacteria	Spirochaetota	Spirochaetia	Treponematales	Treponemataceae	Treponema_D	Treponema_D porcinum
F5244_bin_42	Bacteria	Spirochaetota	Spirochaetia	Treponematales	Treponemataceae	Treponema_D	Treponema_D porcinum
F5635_bin_2	Bacteria	Spirochaetota	Spirochaetia	Treponematales	Treponemataceae	Treponema_D	Treponema_D porcinum
S80312B_bin_7	Bacteria	Spirochaetota	Spirochaetia	Treponematales	Treponemataceae	Treponema_D	Treponema_D porcinum
F5136_bin_13	Bacteria	Spirochaetota	Spirochaetia	Treponematales	Treponemataceae	Treponema_D	Treponema_D porcinum
F5432_bin_16	Bacteria	Spirochaetota	Spirochaetia	Treponematales	Treponemataceae	Treponema_D	Treponema_D porcinum
F5511_bin_2	Bacteria	Spirochaetota	Spirochaetia	Treponematales	Treponemataceae	Treponema_D	Treponema_D porcinum
F4948_bin_31	Bacteria	Spirochaetota	Spirochaetia	Treponematales	Treponemataceae	Treponema_D	Treponema_D porcinum
F4976_bin_11	Bacteria	Spirochaetota	Spirochaetia	Treponematales	Treponemataceae	Treponema_D	Treponema_D porcinum
Duroc-High1_bin_9	Bacteria	Spirochaetota	Spirochaetia	Treponematales	Treponemataceae	Treponema_D	Treponema_D porcinum
F5359_bin_13	Bacteria	Spirochaetota	Spirochaetia	Treponematales	Treponemataceae	Treponema_D	Treponema_D porcinum
F5302_bin_33	Bacteria	Spirochaetota	Spirochaetia	Treponematales	Treponemataceae	Treponema_D	Treponema_D porcinum
F4665_bin_20	Bacteria	Spirochaetota	Spirochaetia	Treponematales	Treponemataceae	Treponema_D	Treponema_D porcinum
Boar-s23_bin_19	Bacteria	Spirochaetota	Spirochaetia	Treponematales	Treponemataceae	Treponema_D	Treponema_D porcinum
F4872_bin_7	Bacteria	Spirochaetota	Spirochaetia	Treponematales	Treponemataceae	Treponema_D	Treponema_D porcinum
F4679_bin_2	Bacteria	Spirochaetota	Spirochaetia	Treponematales	Treponemataceae	Treponema_D	Treponema_D porcinum
F5163_bin_12	Bacteria	Spirochaetota	Spirochaetia	Treponematales	Treponemataceae	Treponema_D	Treponema_D porcinum
S142704A_bin_19	Bacteria	Spirochaetota	Spirochaetia	Treponematales	Treponemataceae	Treponema_D	Treponema_D porcinum
F5108_bin_3	Bacteria	Spirochaetota	Spirochaetia	Treponematales	Treponemataceae	Treponema_D	Treponema_D porcinum
F5490_bin_23	Bacteria	Spirochaetota	Spirochaetia	Treponematales	Treponemataceae	Treponema_D	Treponema_D porcinum
F5123_bin_27	Bacteria	Spirochaetota	Spirochaetia	Treponematales	Treponemataceae	Treponema_D	Treponema_D porcinum
F4656_bin_1	Bacteria	Spirochaetota	Spirochaetia	Treponematales	Treponemataceae	Treponema_D	Treponema_D porcinum
F4661_bin_19	Bacteria	Spirochaetota	Spirochaetia	Treponematales	Treponemataceae	Treponema_D	Treponema_D porcinum
F4554_bin_35	Bacteria	Spirochaetota	Spirochaetia	Treponematales	Treponemataceae	Treponema_D	Treponema_D porcinum
F5422_bin_23	Bacteria	Spirochaetota	Spirochaetia	Treponematales	Treponemataceae	Treponema_D	Treponema_D porcinum
F5602_bin_8	Bacteria	Spirochaetota	Spirochaetia	Treponematales	Treponemataceae	Treponema_D	Treponema_D porcinum
F5111_bin_8	Bacteria	Spirochaetota	Spirochaetia	Treponematales	Treponemataceae	Treponema_D	Treponema_D porcinum
F5434_bin_1	Bacteria	Spirochaetota	Spirochaetia	Treponematales	Treponemataceae	Treponema_D	Treponema_D porcinum
F5347_bin_13	Bacteria	Spirochaetota	Spirochaetia	Treponematales	Treponemataceae	Treponema_D	Treponema_D porcinum
F5210_bin_37	Bacteria	Spirochaetota	Spirochaetia	Treponematales	Treponemataceae	Treponema_D	Treponema_D porcinum
Duroc-Low4_bin_21	Bacteria	Spirochaetota	Spirochaetia	Treponematales	Treponemataceae	Treponema_D	Treponema_D porcinum
F4888_bin_43	Bacteria	Spirochaetota	Spirochaetia	Treponematales	Treponemataceae	Treponema_D	Treponema_D porcinum
F5084_bin_28	Bacteria	Spirochaetota	Spirochaetia	Treponematales	Treponemataceae	Treponema_D	Treponema_D porcinum
F5097_bin_11	Bacteria	Spirochaetota	Spirochaetia	Treponematales	Treponemataceae	Treponema_D	Treponema_D porcinum
S108604B_bin_3	Bacteria	Spirochaetota	Spirochaetia	Treponematales	Treponemataceae	Treponema_D	Treponema_D porcinum
F5290_bin_9	Bacteria	Spirochaetota	Spirochaetia	Treponematales	Treponemataceae	Treponema_D	Treponema_D porcinum
F5284_bin_8	Bacteria	Spirochaetota	Spirochaetia	Treponematales	Treponemataceae	Treponema_D	Treponema_D porcinum
F5298_bin_7	Bacteria	Spirochaetota	Spirochaetia	Treponematales	Treponemataceae	Treponema_D	Treponema_D porcinum
S21310A_bin_36	Bacteria	Spirochaetota	Spirochaetia	Treponematales	Treponemataceae	Treponema_D	Treponema_D porcinum
S114106A_bin_23	Bacteria	Spirochaetota	Spirochaetia	Treponematales	Treponemataceae	Treponema_D	Treponema_D porcinum
F5046_bin_29	Bacteria	Spirochaetota	Spirochaetia	Treponematales	Treponemataceae	Treponema_D	Treponema_D porcinum
F4563_bin_4	Bacteria	Spirochaetota	Spirochaetia	Treponematales	Treponemataceae	Treponema_D	Treponema_D porcinum
F5114_bin_42	Bacteria	Spirochaetota	Spirochaetia	Treponematales	Treponemataceae	Treponema_D	Treponema_D porcinum
S38404A_bin_81	Bacteria	Spirochaetota	Spirochaetia	Treponematales	Treponemataceae	Treponema_D	Treponema_D porcinum
F5457_bin_18	Bacteria	Spirochaetota	Spirochaetia	Treponematales	Treponemataceae	Treponema_D	Treponema_D porcinum
F4286_bin_43	Bacteria	Spirochaetota	Spirochaetia	Treponematales	Treponemataceae	Treponema_D	Treponema_D porcinum
S75706A_bin_8	Bacteria	Spirochaetota	Spirochaetia	Treponematales	Treponemataceae	Treponema_D	Treponema_D porcinum
S72204A_bin_23	Bacteria	Spirochaetota	Spirochaetia	Treponematales	Treponemataceae	Treponema_D	Treponema_D porcinum
F5403_bin_21	Bacteria	Spirochaetota	Spirochaetia	Treponematales	Treponemataceae	Treponema_D	Treponema_D porcinum
F4978_bin_28	Bacteria	Spirochaetota	Spirochaetia	Treponematales	Treponemataceae	Treponema_D	Treponema_D porcinum
F5100_bin_10	Bacteria	Spirochaetota	Spirochaetia	Treponematales	Treponemataceae	Treponema_D	Treponema_D porcinum
S60108A_bin_11	Bacteria	Spirochaetota	Spirochaetia	Treponematales	Treponemataceae	Treponema_D	Treponema_D porcinum
F5440_bin_5	Bacteria	Spirochaetota	Spirochaetia	Treponematales	Treponemataceae	Treponema_D	Treponema_D porcinum
Tibetan-s3800-48F_bin_23	Bacteria	Firmicutes_A	Clostridia	4C28d-15	UBA3700	UBA3700
LW2-s126572_bin_7	Bacteria	Spirochaetota	Spirochaetia	Treponematales	Treponemataceae	Treponema_F
Duroc-Low2_bin_21	Bacteria	Spirochaetota	Spirochaetia	Treponematales	Treponemataceae	Treponema_F
F5332_bin_5	Bacteria	Spirochaetota	Spirochaetia	Treponematales	Treponemataceae	Treponema_F
Duroc-High8_bin_18	Bacteria	Spirochaetota	Spirochaetia	Treponematales	Treponemataceae	Treponema_F
F4286_bin_44	Bacteria	Spirochaetota	Spirochaetia	Treponematales	Treponemataceae	Treponema_F
Tibetan-s1400-38F_bin_9	Bacteria	Spirochaetota	Spirochaetia	Treponematales	Treponemataceae	Treponema_F
C4979_bin_29	Bacteria	Actinobacteriota	Actinobacteria	Actinomycetales	Micrococcaceae	Yaniella
LW1-s151337_bin_7	Archaea	Thermoplasmatota	Thermoplasmata	Methanomassiliicoccales	Methanomethylophilaceae	Methanomethylophilus	Methanomethylophilus alvus
LW1-s151070_bin_22	Bacteria	Firmicutes	Bacilli	Erysipelotrichales	Erysipelotrichaceae	Absiella	Absiella innocuum
F5379_bin_8	Bacteria	Firmicutes_A	Clostridia	Oscillospirales	Ruminococcaceae	Ruminococcus	Ruminococcus flavefaciens_G
Duroc-High3_bin_39	Bacteria	Firmicutes_A	Clostridia	Oscillospirales	Ruminococcaceae	Ruminococcus	Ruminococcus flavefaciens_E
LW1-s150822_bin_24	Bacteria	Firmicutes_A	Clostridia	Oscillospirales	Acutalibacteraceae	An172	An172 sp002160515
QHF6-unmapped_bin_269	Bacteria	Firmicutes_A	Clostridia	Oscillospirales
F5163_bin_54	Bacteria	Firmicutes_A	Clostridia	Oscillospirales	Acutalibacteraceae	Ruminococcus_E	Ruminococcus_E sp900314705
F4701_bin_12	Bacteria	Firmicutes_A	Clostridia	Oscillospirales	Acutalibacteraceae	Ruminococcus_E
F4726_bin_18	Bacteria	Firmicutes_A	Clostridia	Oscillospirales	Acutalibacteraceae	Ruminococcus_E
F4960_bin_4	Bacteria	Firmicutes_A	Clostridia	Oscillospirales	Acutalibacteraceae	Ruminococcus_E
F5122_bin_8	Bacteria	Firmicutes_A	Clostridia	Oscillospirales	Acutalibacteraceae	Ruminococcus_E
S76806B_bin_15	Bacteria	Firmicutes_A	Clostridia	Oscillospirales	Acutalibacteraceae	Ruminococcus_E
S6202B_bin_46	Bacteria	Firmicutes_A	Clostridia	Oscillospirales	Acutalibacteraceae	Ruminococcus_E
F4372_bin_10	Bacteria	Firmicutes_A	Clostridia	Oscillospirales	Acutalibacteraceae	Ruminococcus_E
W4978_bin_14	Bacteria	Firmicutes_A	Clostridia	Oscillospirales	Acutalibacteraceae	Eubacterium_R	Eubacterium_R coprostanoligenes
F4704_bin_6	Bacteria	Firmicutes_A	Clostridia	Oscillospirales	Acutalibacteraceae	Eubacterium_R	Eubacterium_R coprostanoligenes
W5021_bin_62	Bacteria	Firmicutes_A	Clostridia	Oscillospirales	Acutalibacteraceae	Eubacterium_R	Eubacterium_R coprostanoligenes
F5485_bin_8	Bacteria	Firmicutes_A	Clostridia	Oscillospirales	Acutalibacteraceae	Eubacterium_R	Eubacterium_R coprostanoligenes
F5240_bin_17	Bacteria	Firmicutes_A	Clostridia	Oscillospirales	Acutalibacteraceae	Eubacterium_R	Eubacterium_R coprostanoligenes
F5316_bin_24	Bacteria	Firmicutes_A	Clostridia	Oscillospirales	Acutalibacteraceae	Eubacterium_R	Eubacterium_R coprostanoligenes
F5115_bin_65	Bacteria	Firmicutes_A	Clostridia	Oscillospirales	Acutalibacteraceae	Eubacterium_R	Eubacterium_R coprostanoligenes
F5046_bin_30	Bacteria	Firmicutes_A	Clostridia	Oscillospirales	Acutalibacteraceae	Eubacterium_R	Eubacterium_R coprostanoligenes
BL-unmapped_bin_384	Bacteria	Firmicutes_A	Clostridia	Monoglobales	Monoglobaceae
Boar-s22_bin_16	Bacteria	Firmicutes_A	Clostridia	Lachnospirales	Lachnospiraceae	Anaerosporobacter
BL-unmapped_bin_358	Bacteria	Firmicutes_A	Clostridia	Lachnospirales	Lachnospiraceae
QHF6-unmapped_bin_556	Bacteria	Firmicutes_A	Clostridia	Lachnospirales	Lachnospiraceae	Faecalicatena	Faecalicatena faecis
QHF6-unmapped_bin_700	Bacteria	Firmicutes_A	Clostridia	Lachnospirales	Lachnospiraceae	Dorea	Dorea formicigenerans
LW1-s151760_bin_5	Bacteria	Firmicutes_A	Clostridia	Lachnospirales	Lachnospiraceae	Tyzzerella	Tyzzerella sp000411335
LW1-s151760_bin_3	Bacteria	Firmicutes_A	Clostridia	Lachnospirales	Lachnospiraceae	Faecalicatena	Faecalicatena gnavus
F4890_bin_29	Bacteria	Firmicutes_A	Clostridia	Peptostreptococcales	Anaerovoracaceae	CAG-145
S29410A_bin_32	Bacteria	Firmicutes_A	Clostridia	Lachnospirales	Lachnospiraceae	Faecalicatena	Faecalicatena torques
LW1-s151116_bin_26	Bacteria	Firmicutes_A	Clostridia	Lachnospirales	Lachnospiraceae	Dorea	Dorea scindens
F4962_bin_39	Bacteria	Firmicutes_A	Clostridia	Peptostreptococcales	Anaerovoracaceae	UBA1191
QHF6-unmapped_bin_115	Bacteria	Firmicutes_B	Dehalobacteriia	UBA4068	UBA4068
Duroc.SH-FCR.LF1_bin_9	Bacteria	Firmicutes_A	Clostridia	Lachnospirales	Lachnospiraceae	Coprococcus_A	Coprococcus_A catus
F4556_bin_49	Bacteria	Firmicutes_A	Clostridia	Lachnospirales	Lachnospiraceae	UBA7096
Duroc.SH-FCR.HF3_bin_17	Bacteria	Firmicutes_A	Clostridia	Lachnospirales	Lachnospiraceae	Acetatifactor
QHF6-unmapped_bin_653	Bacteria	Firmicutes_A	Clostridia	Lachnospirales	Lachnospiraceae	Coprococcus_A
QHF6-unmapped_bin_757	Bacteria	Firmicutes_A	Clostridia	Lachnospirales	Lachnospiraceae
Duroc-Low8_bin_17	Bacteria	Firmicutes_A	Clostridia	Lachnospirales	Lachnospiraceae	992a	992a sp001940245
BL-unmapped_bin_338	Bacteria	Firmicutes_A	Clostridia	Lachnospirales	Lachnospiraceae	CAG-81	CAG-81 sp900066055
LW1-s151250_bin_2	Bacteria	Firmicutes_A	Clostridia	Lachnospirales	Lachnospiraceae	Hungatella	Hungatella hathewayi
LW2-s126572_bin_45	Bacteria	Firmicutes_A	Clostridia	Lachnospirales	Lachnospiraceae	Clostridium_M	Clostridium_M clostridioforme
LW1-s150971_bin_21	Bacteria	Firmicutes_A	Clostridia	Lachnospirales	Lachnospiraceae	Clostridium_M
QHF6-unmapped_bin_194	Bacteria	Firmicutes_A	Clostridia	Lachnospirales	Lachnospiraceae	GCA-900066135	GCA-900066135 sp900066135
QHF6-unmapped_bin_609	Bacteria	Firmicutes_A	Clostridia	Lachnospirales	Lachnospiraceae	GCA-900066135
Tibetan-s3480-16M_bin_12	Bacteria	Firmicutes_A	Clostridia	Lachnospirales	Lachnospiraceae	Blautia
BL-unmapped_bin_171	Bacteria	Firmicutes_A	Clostridia	Lachnospirales	Lachnospiraceae	Blautia
QHF6-unmapped_bin_650	Bacteria	Firmicutes_A	Clostridia	Lachnospirales	Lachnospiraceae	Blautia_A	Blautia_A massiliensis
QHF6-unmapped_bin_618	Bacteria	Firmicutes_A	Clostridia	Lachnospirales	Lachnospiraceae	Marvinbryantia
F5256_bin_44	Bacteria	Firmicutes_A	Clostridia	Lachnospirales	Lachnospiraceae	Ruminococcus_A	Ruminococcus_A sp003011855
BL-unmapped_bin_185	Bacteria	Firmicutes_A	Clostridia	Lachnospirales	Lachnospiraceae	Fusicatenibacter	Fusicatenibacter saccharivorans
Boar-s35_bin_2	Bacteria	Firmicutes_A	Clostridia	Lachnospirales	Lachnospiraceae	CAG-95
QHF6-unmapped_bin_706	Bacteria	Firmicutes_A	Clostridia	Eubacteriales	Anaerofustaceae	Anaerofustis
QHF6-unmapped_bin_521	Bacteria	Firmicutes_A	Clostridia	Eubacteriales	Anaerofustaceae
QHF6-unmapped_bin_131	Bacteria	Firmicutes_A	Clostridia	Lachnospirales
QHF6-unmapped_bin_701	Bacteria	Firmicutes_A	Clostridia	Lachnospirales	Lachnospiraceae	UBA7182
QHF6-unmapped_bin_707	Bacteria	Firmicutes_A	Clostridia	Lachnospirales	Lachnospiraceae
F4974_bin_27	Bacteria	Firmicutes_A	Clostridia	Lachnospirales	Lachnospiraceae	CAG-45
LW1-s150947_bin_21	Bacteria	Firmicutes_A	Clostridia	Lachnospirales	Lachnospiraceae	Roseburia	Roseburia inulinivorans
QHF6-unmapped_bin_579	Bacteria	Firmicutes_A	Clostridia	Lachnospirales	Lachnospiraceae	Roseburia	Roseburia inulinivorans
C4975_bin_48	Bacteria	Firmicutes_A	Clostridia	Lachnospirales	Lachnospiraceae	43875
F5641_bin_14	Bacteria	Firmicutes_A	Clostridia	Lachnospirales	Lachnospiraceae	Agathobacter
F5173_bin_10	Bacteria	Firmicutes_A	Clostridia	Lachnospirales	Lachnospiraceae
QHF6-unmapped_bin_545	Bacteria	Firmicutes_A	Clostridia	Lachnospirales	Lachnospiraceae	Agathobacter
F4595_bin_36	Bacteria	Firmicutes_A	Clostridia	Lachnospirales	Lachnospiraceae
F4988_bin_7	Bacteria	Firmicutes_A	Clostridia	Lachnospirales	Lachnospiraceae
QHF6-unmapped_bin_513	Bacteria	Firmicutes_A	Clostridia	Lachnospirales	Lachnospiraceae
F4945_bin_25	Bacteria	Firmicutes_A	Clostridia	Lachnospirales	Lachnospiraceae
F4726_bin_23	Bacteria	Firmicutes_A	Clostridia	Lachnospirales	Lachnospiraceae
Boar-s7_bin_8	Bacteria	Firmicutes_A	Clostridia	Lachnospirales	Lachnospiraceae	Eubacterium_I
F5173_bin_4	Bacteria	Firmicutes_A	Clostridia	Lachnospirales	Lachnospiraceae	Marvinbryantia	Marvinbryantia sp900066075
W4930_bin_55	Bacteria	Firmicutes_A	Clostridia	Lachnospirales	Lachnospiraceae	Eisenbergiella	Eisenbergiella massiliensis
QHF6-unmapped_bin_576	Bacteria	Firmicutes_A	Clostridia	Lachnospirales	Lachnospiraceae	FD2005
QHF6-unmapped_bin_568	Bacteria	Firmicutes_A	Clostridia	Lachnospirales	Lachnospiraceae	Eubacterium_G	Eubacterium_G sp000432355
F4988_bin_28	Bacteria	Firmicutes_A	Clostridia	Lachnospirales	Lachnospiraceae	Butyrivibrio_A
QHF6-unmapped_bin_761	Bacteria	Firmicutes_A	Clostridia	Lachnospirales	Lachnospiraceae	Butyrivibrio_A
QHF6-unmapped_bin_436	Bacteria	Firmicutes_A	Clostridia	Lachnospirales	Lachnospiraceae	Bacteroides_F
QHF6-unmapped_bin_465	Bacteria	Firmicutes_A	Clostridia	Lachnospirales	Lachnospiraceae	Bacteroides_F
BL-unmapped_bin_19	Bacteria	Firmicutes_A	Clostridia	Lachnospirales	Lachnospiraceae	KLE1615	KLE1615 sp900066985
Boar-s35_bin_27	Bacteria	Firmicutes_A	Clostridia	Lachnospirales	Lachnospiraceae	CAG-127
F4960_bin_34	Bacteria	Firmicutes_A	Clostridia	Lachnospirales	Lachnospiraceae	Coprococcus
LW2-s127153_bin_11	Bacteria	Firmicutes_A	Clostridia	Lachnospirales	Anaerotignaceae	Anaerotignum
LW2-s126610_bin_28	Bacteria	Firmicutes_A	Clostridia	Lachnospirales	Anaerotignaceae	Anaerotignum	Anaerotignum lactatifermentans
W5021_bin_55	Bacteria	Verrucomicrobiota_A	Chlamydiia	Chlamydiales	Chlamydiaceae	Chlamydia	Chlamydia suis
F5028_bin_36	Bacteria	Verrucomicrobiota_A	Chlamydiia	Chlamydiales	Chlamydiaceae	Chlamydia	Chlamydia suis
F5163_bin_10	Bacteria	Verrucomicrobiota_A	Chlamydiia	Chlamydiales	Chlamydiaceae	Chlamydia	Chlamydia suis
F4950_bin_14	Bacteria	Verrucomicrobiota_A	Chlamydiia	Chlamydiales	Chlamydiaceae	Chlamydia	Chlamydia suis
C4982_bin_16	Bacteria	Verrucomicrobiota_A	Chlamydiia	Chlamydiales	Chlamydiaceae	Chlamydia	Chlamydia suis
F4993_bin_31	Bacteria	Verrucomicrobiota_A	Chlamydiia	Chlamydiales	Chlamydiaceae	Chlamydia	Chlamydia suis
F4596_bin_5	Bacteria	Verrucomicrobiota_A	Chlamydiia	Chlamydiales	Chlamydiaceae	Chlamydia	Chlamydia suis
C4936_bin_14	Bacteria	Verrucomicrobiota_A	Chlamydiia	Chlamydiales	Chlamydiaceae	Chlamydia	Chlamydia suis
F5352_bin_13	Bacteria	Verrucomicrobiota_A	Chlamydiia	Chlamydiales	Chlamydiaceae	Chlamydia	Chlamydia suis
F5155_bin_6	Bacteria	Verrucomicrobiota_A	Chlamydiia	Chlamydiales	Chlamydiaceae	Chlamydia	Chlamydia suis
C4979_bin_10	Bacteria	Verrucomicrobiota_A	Chlamydiia	Chlamydiales	Chlamydiaceae	Chlamydia	Chlamydia suis
Duroc.SH-FCR.HM3_bin_6	Bacteria	Firmicutes_C	Negativicutes	Acidaminococcales	Acidaminococcaceae	Acidaminococcus	Acidaminococcus fermentans
LW1-sD151116_bin_2	Bacteria	Firmicutes_C	Negativicutes	Acidaminococcales	Acidaminococcaceae	Phascolarctobacterium	Phascolarctobacterium faecium
F4969_bin_39	Bacteria	Firmicutes	Bacilli	Erysipelotrichales	Erysipelotrichaceae
F4331_bin_4	Bacteria	Firmicutes	Bacilli	Erysipelotrichales	Erysipelotrichaceae	UBA636
W4982_bin_1	Bacteria	Firmicutes_C	Negativicutes	Veillonellales	Megasphaeraceae	Megasphaera	Megasphaera elsdenii
LW2-s127575_bin_37	Bacteria	Firmicutes_C	Negativicutes	Veillonellales	Megasphaeraceae	Megasphaera	Megasphaera elsdenii
Duroc.SH-FCR.HM2_bin_1	Bacteria	Firmicutes_C	Negativicutes	Veillonellales	Megasphaeraceae	Megasphaera	Megasphaera elsdenii
Laiwu-LwCeLe_bin_5	Bacteria	Firmicutes_C	Negativicutes	Veillonellales	Megasphaeraceae	Megasphaera	Megasphaera elsdenii
Duroc.SH-FCR.HF2_bin_1	Bacteria	Firmicutes_C	Negativicutes	Veillonellales	Megasphaeraceae	Megasphaera	Megasphaera elsdenii
F5141_bin_17	Bacteria	Firmicutes_C	Negativicutes	Veillonellales	Megasphaeraceae	Megasphaera	Megasphaera elsdenii
F5165_bin_22	Bacteria	Firmicutes_C	Negativicutes	Selenomonadales	Selenomonadaceae	Mitsuokella	Mitsuokella jalaludinii
Duroc.SH-FCR.LM1_bin_8	Bacteria	Firmicutes_C	Negativicutes	Selenomonadales	Selenomonadaceae	Mitsuokella	Mitsuokella jalaludinii
S21310A_bin_26	Bacteria	Firmicutes_C	Negativicutes	Selenomonadales	Selenomonadaceae	Mitsuokella	Mitsuokella multacida
F5141_bin_53	Bacteria	Firmicutes_C	Negativicutes	Selenomonadales	Selenomonadaceae	Mitsuokella	Mitsuokella multacida
S127906A_bin_58	Bacteria	Firmicutes_C	Negativicutes	Selenomonadales	Selenomonadaceae	Mitsuokella	Mitsuokella multacida
BL-unmapped_bin_389	Bacteria	Firmicutes_C	Negativicutes	Selenomonadales	Selenomonadaceae	RUG024
Tibetan-s1400-55F_bin_4	Bacteria	Firmicutes_C	Negativicutes	Selenomonadales	Selenomonadaceae	Selenomonas_A
Tibetan-s1400-30F_bin_1	Bacteria	Firmicutes_C	Negativicutes	Selenomonadales	Selenomonadaceae
F5560_bin_50	Bacteria	Fusobacteriota	Fusobacteriia	Fusobacteriales	Fusobacteriaceae	Fusobacterium_C	Fusobacterium_C necrophorum
LW2-s127575_bin_8	Bacteria	Fusobacteriota	Fusobacteriia	Fusobacteriales	Fusobacteriaceae	Fusobacterium_A	Fusobacterium_A mortiferum
F4842_bin_6	Bacteria	Firmicutes_A	Clostridia	Peptostreptococcales	Peptostreptococcaceae	Intestinibacter
F5604_bin_62	Bacteria	Firmicutes_A	Clostridia	Peptostreptococcales	Peptostreptococcaceae	Romboutsia	Romboutsia timonensis
Laiwu-LwIlLe_bin_14	Bacteria	Firmicutes_A	Clostridia	Clostridiales	Clostridiaceae	Clostridium	Clostridium disporicum
QHF6-unmapped_bin_583	Bacteria	Firmicutes_A	Clostridia	Oscillospirales	Butyricicoccaceae
F5290_bin_24	Bacteria	Firmicutes_A	Clostridia	Clostridiales	Clostridiaceae	Clostridium_P	Clostridium_P ventriculi
F4679_bin_7	Bacteria	Firmicutes_A	Clostridia	Clostridiales	Clostridiaceae	Clostridium_P
Boar-s13_bin_16	Bacteria	Firmicutes_A	Clostridia	Clostridiales	Clostridiaceae	Clostridium_P
QHF6-unmapped_bin_620	Bacteria	Firmicutes_A	Clostridia	Peptostreptococcales	Anaerovoracaceae	Eubacterium_A
QHF6-unmapped_bin_142	Bacteria	Firmicutes_A	Clostridia	Tissierellales	Helcococcaceae
QHF6-unmapped_bin_102	Bacteria	Firmicutes_A	Clostridia	Tissierellales	Helcococcaceae	Anaerococcus
LW1-s151760_bin_16	Bacteria	Firmicutes_A	Clostridia	Tissierellales	Peptoniphilaceae	Peptoniphilus_A	Peptoniphilus_A grossensis_A
QHF6-unmapped_bin_589	Bacteria	Firmicutes_A	Clostridia	Tissierellales	Peptoniphilaceae	Peptoniphilus_A
S127912B_bin_6	Bacteria	Firmicutes_A	Clostridia	Christensenellales	CAG-74
LW1-s151760_bin_17	Bacteria	Firmicutes	Bacilli	Erysipelotrichales	Erysipelatoclostridiaceae	Erysipelatoclostridium	Erysipelatoclostridium ramosum
F5256_bin_8	Bacteria	Firmicutes	Bacilli	Erysipelotrichales	Erysipelatoclostridiaceae	Catenibacterium	Catenibacterium mitsuokai
LW2-s127575_bin_25	Bacteria	Firmicutes	Bacilli	Erysipelotrichales	Erysipelatoclostridiaceae	Sharpea
W5021_bin_79	Bacteria	Firmicutes	Bacilli	Erysipelotrichales	Erysipelatoclostridiaceae	Sharpea
W4982_bin_27	Bacteria	Firmicutes	Bacilli	Erysipelotrichales	Erysipelatoclostridiaceae	Sharpea
BL-unmapped_bin_40	Bacteria	Firmicutes	Bacilli	Erysipelotrichales	Erysipelatoclostridiaceae	Sharpea
LW1-s151714_bin_30	Bacteria	Firmicutes	Bacilli	Erysipelotrichales	Erysipelotrichaceae	Faecalicoccus	Faecalicoccus pleomorphus
F5316_bin_16	Bacteria	Firmicutes	Bacilli	Erysipelotrichales	Erysipelotrichaceae	Holdemanella
W4930_bin_24	Bacteria	Firmicutes	Bacilli	Erysipelotrichales	Erysipelotrichaceae	CAG-536
F5476_bin_40	Bacteria	Firmicutes	Bacilli	Erysipelotrichales	Erysipelotrichaceae	Solobacterium
W5042_bin_7	Bacteria	Firmicutes	Bacilli	Erysipelotrichales	Erysipelotrichaceae	Solobacterium	Solobacterium sp900290205
LW2-s126610_bin_4	Bacteria	Firmicutes	Bacilli	Erysipelotrichales	Erysipelotrichaceae	Solobacterium	Solobacterium sp900290205
W5021_bin_12	Bacteria	Firmicutes	Bacilli	Erysipelotrichales	Erysipelotrichaceae	Solobacterium	Solobacterium sp900290205
F5256_bin_9	Bacteria	Firmicutes	Bacilli	Haloplasmatales	Turicibacteraceae	Turicibacter	Turicibacter sp001543345
C4974_bin_12	Bacteria	Firmicutes	Bacilli	Bacillales	Amphibacillaceae
F5450_bin_6	Bacteria	Firmicutes	Bacilli	Erysipelotrichales	Erysipelotrichaceae
QHF6-unmapped_bin_670	Archaea	Euryarchaeota	Methanobacteria	Methanobacteriales	Methanobacteriaceae	Methanosphaera
QHF6-unmapped_bin_247	Bacteria	Firmicutes_C	Negativicutes	Veillonellales	Veillonellaceae
W4930_bin_48	Bacteria	Firmicutes	Bacilli	Lactobacillales	Lactobacillaceae	Lactobacillus	Lactobacillus delbrueckii_A
S95008B_bin_27	Bacteria	Firmicutes	Bacilli	Lactobacillales	Lactobacillaceae	Lactobacillus	Lactobacillus johnsonii
F5608_bin_42	Bacteria	Firmicutes	Bacilli	Lactobacillales	Lactobacillaceae	Lactobacillus	Lactobacillus johnsonii
LW2-s126610_bin_37	Bacteria	Firmicutes	Bacilli	Lactobacillales	Lactobacillaceae	Lactobacillus	Lactobacillus johnsonii
F5354_bin_47	Bacteria	Firmicutes	Bacilli	Lactobacillales	Lactobacillaceae	Lactobacillus	Lactobacillus johnsonii
F4690_bin_88	Bacteria	Firmicutes	Bacilli	Erysipelotrichales	Erysipelotrichaceae	UBA1783
W4950_bin_31	Bacteria	Firmicutes	Bacilli	Lactobacillales	Lactobacillaceae	Lactobacillus	Lactobacillus crispatus
F5610_bin_21	Bacteria	Firmicutes	Bacilli	Lactobacillales	Lactobacillaceae	Lactobacillus	Lactobacillus amylovorus
W4930_bin_7	Bacteria	Firmicutes	Bacilli	Lactobacillales	Lactobacillaceae	Lactobacillus	Lactobacillus amylovorus
F5347_bin_12	Bacteria	Firmicutes	Bacilli	Lactobacillales	Lactobacillaceae	Lactobacillus	Lactobacillus amylovorus
Tibetan-s3800-48F_bin_27	Bacteria	Firmicutes	Bacilli	Lactobacillales	Lactobacillaceae	Lactobacillus	Lactobacillus amylovorus
S77806B_bin_35	Bacteria	Firmicutes	Bacilli	Lactobacillales	Lactobacillaceae	Lactobacillus	Lactobacillus amylovorus
Tibetan-s3480-16M_bin_19	Bacteria	Firmicutes	Bacilli	Lactobacillales	Lactobacillaceae	Lactobacillus	Lactobacillus amylovorus
LW2-s126572_bin_57	Bacteria	Firmicutes	Bacilli	Lactobacillales	Lactobacillaceae	Lactobacillus	Lactobacillus amylovorus
F5157_bin_41	Bacteria	Firmicutes	Bacilli	Erysipelotrichales	Erysipelotrichaceae
S63506B_bin_25	Bacteria	Firmicutes	Bacilli	Erysipelotrichales	Erysipelotrichaceae
F5370_bin_42	Bacteria	Firmicutes	Bacilli	Erysipelotrichales	Erysipelotrichaceae	UBA636
F4411_bin_4	Bacteria	Firmicutes	Bacilli	Erysipelotrichales	Erysipelotrichaceae
F4372_bin_36	Bacteria	Firmicutes	Bacilli	Erysipelotrichales	Erysipelotrichaceae	UBA636
QHF6-unmapped_bin_24	Bacteria	Firmicutes	Bacilli	Lactobacillales	Lactobacillaceae	Lactobacillus_B	Lactobacillus_B ruminis
C4974_bin_11	Bacteria	Firmicutes	Bacilli	Lactobacillales	Lactobacillaceae	Lactobacillus_B	Lactobacillus_B animalis
F5163_bin_31	Bacteria	Firmicutes	Bacilli	Lactobacillales	Lactobacillaceae	Lactobacillus_B
F5210_bin_31	Bacteria	Firmicutes	Bacilli	Lactobacillales	Lactobacillaceae	Lactobacillus_B	Lactobacillus_B agilis
F5113_bin_36	Bacteria	Firmicutes	Bacilli	Lactobacillales	Lactobacillaceae	Lactobacillus_B	Lactobacillus_B agilis
BL-unmapped_bin_32	Bacteria	Firmicutes	Bacilli	Lactobacillales	Lactobacillaceae	Lactobacillus_B	Lactobacillus_B agilis
F5018_bin_32	Bacteria	Firmicutes	Bacilli	Lactobacillales	Lactobacillaceae	Lactobacillus_B	Lactobacillus_B agilis
W4982_bin_21	Bacteria	Firmicutes	Bacilli	Lactobacillales	Lactobacillaceae	Lactobacillus_B
W5042_bin_6	Bacteria	Firmicutes	Bacilli	Lactobacillales	Lactobacillaceae	Lactobacillus_H	Lactobacillus_H mucosae
W5021_bin_45	Bacteria	Firmicutes	Bacilli	Lactobacillales	Lactobacillaceae	Lactobacillus_H	Lactobacillus_H mucosae
F4889_bin_7	Bacteria	Firmicutes	Bacilli	Lactobacillales	Lactobacillaceae	Lactobacillus_H	Lactobacillus_H mucosae
F5647_bin_32	Bacteria	Firmicutes	Bacilli	Lactobacillales	Lactobacillaceae	Lactobacillus_H	Lactobacillus_H mucosae
F4660_bin_19	Bacteria	Firmicutes	Bacilli	Lactobacillales	Lactobacillaceae	Lactobacillus_H	Lactobacillus_H mucosae
F5604_bin_10	Bacteria	Firmicutes	Bacilli	Lactobacillales	Lactobacillaceae	Lactobacillus_H	Lactobacillus_H mucosae
F4952_bin_16	Bacteria	Firmicutes	Bacilli	Lactobacillales	Lactobacillaceae	Lactobacillus_H	Lactobacillus_H mucosae
F5210_bin_12	Bacteria	Firmicutes	Bacilli	Lactobacillales	Lactobacillaceae	Lactobacillus_H	Lactobacillus_H mucosae
F5224_bin_19	Bacteria	Firmicutes	Bacilli	Lactobacillales	Lactobacillaceae	Lactobacillus_H	Lactobacillus_H mucosae
F5570_bin_27	Bacteria	Firmicutes	Bacilli	Lactobacillales	Lactobacillaceae	Lactobacillus_H	Lactobacillus_H mucosae
F5165_bin_35	Bacteria	Firmicutes	Bacilli	Lactobacillales	Lactobacillaceae	Lactobacillus_H
F5380_bin_44	Bacteria	Firmicutes	Bacilli	Lactobacillales	Lactobacillaceae	Lactobacillus_H	Lactobacillus_H mucosae
S101306A_bin_9	Bacteria	Firmicutes	Bacilli	Erysipelotrichales	Erysipelotrichaceae	UBA636
F5385_bin_37	Archaea	Euryarchaeota	Methanobacteria	Methanobacteriales	Methanobacteriaceae	Methanobrevibacter_B	Methanobrevibacter_B boviskoreani
F5115_bin_1	Bacteria	Firmicutes	Bacilli	Lactobacillales	Lactobacillaceae	Lactobacillus_H
F5635_bin_1	Bacteria	Firmicutes	Bacilli	Lactobacillales	Lactobacillaceae	Lactobacillus_H	Lactobacillus_H reuteri
F4962_bin_51	Bacteria	Firmicutes	Bacilli	Erysipelotrichales	Erysipelotrichaceae	UBA1783
W4974_bin_18	Bacteria	Firmicutes	Bacilli	Lactobacillales	Lactobacillaceae	Lactobacillus_H	Lactobacillus_H vaginalis
F4943_bin_18	Bacteria	Firmicutes	Bacilli	Erysipelotrichales	Erysipelotrichaceae
F4404_bin_2	Bacteria	Firmicutes	Bacilli	Lactobacillales	Lactobacillaceae	Weissella	Weissella hellenica_A
F5302_bin_57	Bacteria	Firmicutes	Bacilli	Lactobacillales	Lactobacillaceae	Weissella	Weissella paramesenteroides
F5635_bin_39	Bacteria	Firmicutes	Bacilli	Lactobacillales	Lactobacillaceae	Weissella	Weissella paramesenteroides
F5604_bin_20	Bacteria	Firmicutes	Bacilli	Lactobacillales	Lactobacillaceae	Weissella	Weissella paramesenteroides
F5108_bin_20	Bacteria	Firmicutes	Bacilli	Lactobacillales	Lactobacillaceae	Weissella	Weissella jogaejeotgali
F4910_bin_18	Bacteria	Firmicutes	Bacilli	Lactobacillales	Lactobacillaceae	Leuconostoc	Leuconostoc mesenteroides
W4950_bin_9	Archaea	Euryarchaeota	Methanobacteria	Methanobacteriales	Methanobacteriaceae	Methanobrevibacter_A	Methanobrevibacter_A smithii
S191108A_bin_8	Archaea	Euryarchaeota	Methanobacteria	Methanobacteriales	Methanobacteriaceae	Methanobrevibacter_A	Methanobrevibacter_A woesei
S38902B_bin_1	Archaea	Euryarchaeota	Methanobacteria	Methanobacteriales	Methanobacteriaceae	Methanobrevibacter_A	Methanobrevibacter_A woesei
S136810A_bin_43	Archaea	Euryarchaeota	Methanobacteria	Methanobacteriales	Methanobacteriaceae	Methanobrevibacter_A	Methanobrevibacter_A woesei
S63506A_bin_20	Archaea	Euryarchaeota	Methanobacteria	Methanobacteriales	Methanobacteriaceae	Methanobrevibacter_A	Methanobrevibacter_A woesei
F5476_bin_12	Archaea	Euryarchaeota	Methanobacteria	Methanobacteriales	Methanobacteriaceae	Methanobrevibacter_A
F5415_bin_2	Archaea	Euryarchaeota	Methanobacteria	Methanobacteriales	Methanobacteriaceae	Methanobrevibacter_A
F5575_bin_29	Archaea	Euryarchaeota	Methanobacteria	Methanobacteriales	Methanobacteriaceae	Methanobrevibacter_A
F4395_bin_32	Bacteria	Firmicutes	Bacilli	Lactobacillales	Lactobacillaceae	Pediococcus	Pediococcus pentosaceus
F4969_bin_35	Bacteria	Firmicutes	Bacilli	Lactobacillales	Lactobacillaceae	Pediococcus	Pediococcus pentosaceus
F5302_bin_70	Bacteria	Firmicutes	Bacilli	Lactobacillales	Lactobacillaceae	Lactobacillus_H	Lactobacillus_H vaccinostercus
F5302_bin_20	Bacteria	Firmicutes	Bacilli	Lactobacillales	Lactobacillaceae	Lactobacillus_G	Lactobacillus_G brevis
F5604_bin_48	Bacteria	Firmicutes	Bacilli	Lactobacillales	Lactobacillaceae	Lactobacillus_L	Lactobacillus_L dextrinicus
F5302_bin_11	Bacteria	Firmicutes	Bacilli	Lactobacillales	Lactobacillaceae	Lactobacillus_L	Lactobacillus_L dextrinicus
F4404_bin_8	Bacteria	Firmicutes	Bacilli	Lactobacillales	Lactobacillaceae	Lactobacillus_L	Lactobacillus_L dextrinicus
F4404_bin_14	Bacteria	Firmicutes	Bacilli	Lactobacillales	Lactobacillaceae	Lactobacillus_D	Lactobacillus_D curvatus
BL-unmapped_bin_350	Bacteria	Firmicutes_A	Clostridia	Oscillospirales	Ruminococcaceae	UBA3818
F5313_bin_18	Bacteria	Firmicutes	Bacilli	Bacillales_A	Planococcaceae	Lysinibacillus
QHF6-unmapped_bin_531	Bacteria	Firmicutes_A	Clostridia	Peptostreptococcales	Peptostreptococcaceae	Peptostreptococcus
F5239_bin_51	Bacteria	Firmicutes	Bacilli	Bacillales_A	Planococcaceae	Paenisporosarcina	Paenisporosarcina psychrotolerans
F5331_bin_40	Bacteria	Firmicutes	Bacilli	Bacillales_A	Planococcaceae	Paenisporosarcina	Paenisporosarcina psychrotolerans
F4453_bin_30	Bacteria	Firmicutes	Bacilli	Bacillales_A	Planococcaceae	Psychrobacillus
QHF6-unmapped_bin_738	Bacteria	Firmicutes_A	Clostridia	Lachnospirales	Lachnospiraceae	Lachnoclostridium
F5647_bin_55	Bacteria	Firmicutes	Bacilli	Bacillales_A	Planococcaceae	Rummeliibacillus	Rummeliibacillus stabekisii
F5313_bin_16	Bacteria	Firmicutes	Bacilli	Bacillales	Bacillaceae_A	Bacillus_X
F5602_bin_15	Bacteria	Firmicutes	Bacilli	Bacillales_A	Planococcaceae	Planococcus_A
QHF6-unmapped_bin_141	Bacteria	Firmicutes	Bacilli	Bacillales	Bacillaceae	Bacillus	Bacillus paralicheniformis
QHF6-unmapped_bin_587	Bacteria	Firmicutes	Bacilli	Staphylococcales	Staphylococcaceae	Staphylococcus	Staphylococcus nepalensis
I5021_bin_14	Bacteria	Firmicutes	Bacilli	Staphylococcales	Staphylococcaceae	Staphylococcus	Staphylococcus equorum_B
I4978_bin_17	Bacteria	Firmicutes	Bacilli	Erysipelotrichales	Erysipelotrichaceae	UBA9076
QHF6-unmapped_bin_716	Bacteria	Firmicutes	Bacilli	Staphylococcales	Staphylococcaceae	Staphylococcus	Staphylococcus pasteuri
C5039_bin_45	Bacteria	Firmicutes	Bacilli	Lactobacillales	Carnobacteriaceae	Atopostipes
F4595_bin_18	Bacteria	Firmicutes	Bacilli	Lactobacillales	Aerococcaceae	Aerococcus	Aerococcus urinaeequi
F5510_bin_47	Bacteria	Firmicutes	Bacilli	Lactobacillales	Aerococcaceae	Aerococcus	Aerococcus urinaeequi
C4978_bin_11	Bacteria	Firmicutes	Bacilli	Lactobacillales	Aerococcaceae	Aerococcus	Aerococcus urinaeequi
F4665_bin_38	Bacteria	Firmicutes	Bacilli	Lactobacillales	Aerococcaceae	Aerococcus	Aerococcus urinaeequi
F4978_bin_18	Bacteria	Firmicutes	Bacilli	Lactobacillales	Aerococcaceae	Aerococcus	Aerococcus urinaeequi
F4842_bin_20	Bacteria	Firmicutes	Bacilli	Lactobacillales	Aerococcaceae	Aerococcus
I4978_bin_5	Bacteria	Firmicutes	Bacilli	Lactobacillales	Aerococcaceae	Jeotgalibaca	Jeotgalibaca dankookensis
F5313_bin_22	Bacteria	Firmicutes	Bacilli	Lactobacillales	Carnobacteriaceae	Carnobacterium_A
F4692_bin_42	Bacteria	Firmicutes	Bacilli	Lactobacillales	Carnobacteriaceae	Carnobacterium_A	Carnobacterium_A inhibens
F4881_bin_53	Bacteria	Firmicutes	Bacilli	Lactobacillales	Carnobacteriaceae	Carnobacterium_A	Carnobacterium_A inhibens
F5302_bin_6	Bacteria	Firmicutes	Bacilli	RF39	CAG-822
F4842_bin_19	Bacteria	Firmicutes	Bacilli	Lactobacillales	Carnobacteriaceae	Carnobacterium_A	Carnobacterium_A jeotgali
F4864_bin_34	Bacteria	Firmicutes	Bacilli	Lactobacillales	Carnobacteriaceae	Carnobacterium_A
F5490_bin_31	Bacteria	Firmicutes	Bacilli	Lactobacillales	Carnobacteriaceae	Carnobacterium_A	Carnobacterium_A sp001483965
QHF6-unmapped_bin_656	Bacteria	Cyanobacteria	Vampirovibrionia	Gastranaerophilales
I4978_bin_13	Bacteria	Firmicutes	Bacilli	Lactobacillales	Carnobacteriaceae	Desemzia	Desemzia incerta
I5021_bin_13	Bacteria	Firmicutes	Bacilli	Lactobacillales	Aerococcaceae	Jeotgalibaca	Jeotgalibaca sp001975685
F5286_bin_6	Bacteria	Firmicutes	Bacilli	Lactobacillales	Aerococcaceae	Jeotgalibaca
F5313_bin_49	Bacteria	Firmicutes	Bacilli	Lactobacillales	Aerococcaceae	Jeotgalibaca
F5612_bin_29	Bacteria	Firmicutes	Bacilli	Lactobacillales	Enterococcaceae	Enterococcus_D	Enterococcus_D gallinarum
F5612_bin_43	Bacteria	Firmicutes	Bacilli	Lactobacillales	Enterococcaceae	Enterococcus_E	Enterococcus_E cecorum
S76602A_bin_29	Bacteria	Firmicutes	Bacilli	Lactobacillales	Enterococcaceae	Enterococcus_E	Enterococcus_E cecorum
F5422_bin_25	Bacteria	Firmicutes	Bacilli	Lactobacillales	Enterococcaceae	Enterococcus	Enterococcus faecalis
S133506B_bin_6	Bacteria	Firmicutes	Bacilli	Lactobacillales	Enterococcaceae	Enterococcus_B	Enterococcus_B durans
F5100_bin_33	Bacteria	Firmicutes	Bacilli	Lactobacillales	Enterococcaceae	Enterococcus_B	Enterococcus_B faecium
F5380_bin_1	Bacteria	Firmicutes	Bacilli	Lactobacillales	Enterococcaceae	Enterococcus_B	Enterococcus_B hirae
F5422_bin_4	Bacteria	Firmicutes	Bacilli	Lactobacillales	Enterococcaceae	Enterococcus_B	Enterococcus_B hirae
F4372_bin_33	Bacteria	Firmicutes	Bacilli	Lactobacillales	Streptococcaceae	Lactococcus
QHF6-unmapped_bin_120	Bacteria	Firmicutes	Bacilli	Lactobacillales	Streptococcaceae	Streptococcus	Streptococcus ratti
F5142_bin_3	Bacteria	Firmicutes	Bacilli	Lactobacillales	Streptococcaceae	Streptococcus	Streptococcus pasteurianus
W4982_bin_36	Bacteria	Firmicutes	Bacilli	Lactobacillales	Streptococcaceae	Streptococcus	Streptococcus gallolyticus
BL-unmapped_bin_406	Bacteria	Firmicutes	Bacilli	Lactobacillales	Streptococcaceae	Streptococcus	Streptococcus infantarius
F5316_bin_15	Bacteria	Firmicutes	Bacilli	Lactobacillales	Streptococcaceae	Streptococcus	Streptococcus suis
F5512_bin_1	Bacteria	Firmicutes	Bacilli	Lactobacillales	Streptococcaceae	Streptococcus	Streptococcus suis
QHF6-unmapped_bin_654	Bacteria	Cyanobacteria	Vampirovibrionia	Gastranaerophilales	Gastranaerophilaceae	CAG-196
W5021_bin_10	Bacteria	Cyanobacteria	Vampirovibrionia	Gastranaerophilales	Gastranaerophilaceae	CAG-196
QHF6-unmapped_bin_712	Bacteria	Cyanobacteria	Vampirovibrionia	Gastranaerophilales	Gastranaerophilaceae	CAG-196
F5028_bin_5	Bacteria	Cyanobacteria	Vampirovibrionia	Gastranaerophilales	Gastranaerophilaceae	CAG-196
Tibetan-s3800-48F_bin_19	Bacteria	Verrucomicrobiota	Lentisphaeria	Victivallales	Victivallaceae	Victivallis	Victivallis vadensis
QHF6-unmapped_bin_212	Bacteria	Verrucomicrobiota	Lentisphaeria	Victivallales	Victivallaceae	UBA1784
LW1-s151714_bin_1	Bacteria	Verrucomicrobiota	Lentisphaeria	Victivallales	Victivallaceae	Victivallis	Victivallis sp002998355
F5500_bin_6	Bacteria	Verrucomicrobiota	Verrucomicrobiae	Verrucomicrobiales	Akkermansiaceae	Akkermansia	Akkermansia muciniphila
LW1-s151087_bin_4	Bacteria	Verrucomicrobiota	Verrucomicrobiae	Verrucomicrobiales	Akkermansiaceae	Akkermansia	Akkermansia muciniphila
LW2-s127575_bin_27	Bacteria	Proteobacteria	Gammaproteobacteria	Burkholderiales	Burkholderiaceae	Sutterella	Sutterella wadsworthensis_A
Boar-s22_bin_14	Bacteria	Proteobacteria	Gammaproteobacteria	Diplorickettsiales	Diplorickettsiaceae	Rickettsiella
F5018_bin_43	Bacteria	Bacteroidota	Bacteroidia	Bacteroidales	Marinilabiliaceae
I4930_bin_6	Bacteria	Proteobacteria	Alphaproteobacteria	Rhizobiales	Rhizobiaceae	Chelativorans
F4987_bin_12	Bacteria	Actinobacteriota	Coriobacteriia	Coriobacteriales	Eggerthellaceae
Laiwu-LwJeLe_bin_1	Bacteria	Proteobacteria	Gammaproteobacteria	Enterobacterales	Enterobacteriaceae	Plesiomonas	Plesiomonas shigelloides
Laiwu-LwIlOb_bin_2	Bacteria	Proteobacteria	Gammaproteobacteria	Enterobacterales	Enterobacteriaceae	Plesiomonas	Plesiomonas shigelloides
F4726_bin_2	Bacteria	Proteobacteria	Gammaproteobacteria	Enterobacterales	Aeromonadaceae	Aeromonas	Aeromonas schubertii
Duroc-Low4_bin_42	Bacteria	Firmicutes	Bacilli	RFN20	CAG-826	UBA733
Duroc-Low5_bin_46	Bacteria	Firmicutes	Bacilli	RFN20	CAG-826	UBA4951
Duroc-Low3_bin_27	Bacteria	Firmicutes	Bacilli	RFN20	CAG-288	UBA7642
Duroc-Low1_bin_7	Bacteria	Firmicutes	Bacilli	RFN20	CAG-288	UBA7642
Duroc-Low5_bin_31	Bacteria	Firmicutes	Bacilli	RFN20	CAG-288	UBA7642
Tibetan-s3480-28F_bin_12	Bacteria	Firmicutes	Bacilli	RFN20	CAG-288	UBA7642
Duroc-Low6_bin_9	Bacteria	Firmicutes	Bacilli	RFN20	CAG-288	UBA7642
S53008A_bin_38	Bacteria	Firmicutes	Bacilli	RFN20	CAG-288	UBA7642
S159812A_bin_18	Bacteria	Firmicutes	Bacilli	RFN20	CAG-288	UBA7642
LW1-s151487_bin_9	Bacteria	Firmicutes	Bacilli	RFN20	CAG-288	UBA7642
F5115_bin_28	Bacteria	Firmicutes	Bacilli	RFN20	CAG-288	UBA7642
S127906A_bin_22	Bacteria	Firmicutes	Bacilli	RFN20	CAG-288	UBA7642
F4690_bin_45	Bacteria	Myxococcota	Bradimonadia	Bradymonadales	UBA4248	UBA4248
F5018_bin_7	Bacteria	Myxococcota	Bradimonadia	Bradymonadales	UBA4248	UBA4248
LW2-s126575_bin_37	Bacteria	Firmicutes_A	Clostridia	4C28d-15	UBA1242	UBA11490
BL-unmapped_bin_331	Bacteria	Firmicutes_A	Clostridia
Duroc-Low8_bin_51	Bacteria	Firmicutes_A	Clostridia
Tibetan-s3800-48F_bin_16	Bacteria	Firmicutes_A	Clostridia	4C28d-15	CAG-917	CAG-917
LW2-s127153_bin_38	Bacteria	Firmicutes_A	Clostridia	4C28d-15	CAG-917	CAG-917
F4726_bin_36	Bacteria	Firmicutes_A	Clostridia	4C28d-15	CAG-917	CAG-917
Duroc.SH-FCR.HF3_bin_7	Bacteria	Firmicutes_A	Clostridia	4C28d-15	CAG-917	CAG-1138	CAG-1138 sp000434675
F4881_bin_46	Bacteria	Firmicutes_A	Clostridia	4C28d-15	CAG-917	CAG-1138	CAG-1138 sp000434675
F4905_bin_11	Bacteria	Firmicutes_A	Clostridia	4C28d-15	CAG-917	CAG-1138	CAG-1138 sp000434675
F5432_bin_8	Bacteria	Firmicutes_A	Clostridia	4C28d-15	CAG-917	CAG-1138	CAG-1138 sp000434675
F5290_bin_23	Bacteria	Firmicutes_A	Clostridia	4C28d-15	CAG-917	CAG-1138	CAG-1138 sp000434675
S21104A_bin_14	Bacteria	Firmicutes_A	Clostridia	4C28d-15	CAG-1252
Duroc-Low8_bin_45	Bacteria	Firmicutes_A	Clostridia	4C28d-15	CAG-917	CAG-475
Tibetan-s3800-12F_bin_10	Bacteria	Firmicutes_A	Clostridia	4C28d-15	CAG-917	CAG-475
F5163_bin_25	Bacteria	Firmicutes_A	Clostridia	4C28d-15	CAG-917	CAG-475
S21104A_bin_4	Bacteria	Firmicutes_A	Clostridia	4C28d-15	CAG-917	CAG-475
S31914B_bin_13	Bacteria	Firmicutes_A	Clostridia	4C28d-15	CAG-917	CAG-475
F4945_bin_22	Bacteria	Firmicutes_A	Clostridia	4C28d-15	CAG-917	CAG-475
BL-unmapped_bin_186	Bacteria	Firmicutes_A	Clostridia	4C28d-15	CAG-917	CAG-475
S28902A_bin_18	Bacteria	Firmicutes_A	Clostridia	4C28d-15	CAG-917	CAG-475
Duroc-Low2_bin_16	Bacteria	Firmicutes_A	Clostridia	4C28d-15	CAG-917	CAG-475
Duroc-Low8_bin_48	Bacteria	Firmicutes_A	Clostridia	4C28d-15	CAG-917	CAG-475
Duroc-Low6_bin_40	Bacteria	Firmicutes_A	Clostridia	4C28d-15	CAG-917	CAG-475
F5115_bin_39	Bacteria	Firmicutes_A	Clostridia	4C28d-15	CAG-917	CAG-475	CAG-475 sp000434435
S127912A_bin_24	Bacteria	Firmicutes_A	Clostridia	4C28d-15	CAG-917	CAG-475	CAG-475 sp000434435
Duroc-Low6_bin_2	Bacteria	Firmicutes_A	Clostridia	4C28d-15	CAG-917	CAG-475	CAG-475 sp000434435
S75706A_bin_51	Bacteria	Firmicutes_A	Clostridia	4C28d-15	CAG-917	CAG-475	CAG-475 sp000434435
S60108A_bin_24	Bacteria	Firmicutes_A	Clostridia	4C28d-15	CAG-917	CAG-475	CAG-475 sp000434435
Duroc-High5_bin_6	Bacteria	Firmicutes_A	Clostridia	4C28d-15	UBA3700
S118306B_bin_6	Bacteria	Planctomycetota	Planctomycetes	Pirellulales	Thermoguttaceae
LW2-s127530_bin_4	Bacteria	Firmicutes_A	Clostridia	4C28d-15	CAG-917	CAG-349	CAG-349 sp001940895
F5622_bin_21	Bacteria	Firmicutes_A	Clostridia	4C28d-15	CAG-917	CAG-349
Boar-s22_bin_9	Bacteria	Firmicutes_A	Clostridia	4C28d-15	CAG-917	CAG-349	CAG-349 sp001940895
F5355_bin_49	Bacteria	Firmicutes_A	Clostridia	4C28d-15	CAG-917	CAG-349
Tibetan-s3800-8M_bin_11	Bacteria	Firmicutes_A	Clostridia	4C28d-15	CAG-917	CAG-349
F5572_bin_34	Bacteria	Firmicutes_A	Clostridia	4C28d-15	CAG-917	CAG-349
Duroc.SH-FCR.HF2_bin_14	Bacteria	Firmicutes_A	Clostridia	4C28d-15	CAG-917	CAG-349
F5510_bin_14	Bacteria	Firmicutes_A	Clostridia	4C28d-15	CAG-917	CAG-349
Tibetan-s3800-8M_bin_19	Bacteria	Firmicutes_A	Clostridia	4C28d-15	DTU072	CAG-1782
Duroc-High7_bin_19	Bacteria	Firmicutes_A	Clostridia	4C28d-15	CAG-917	CAG-349	CAG-349 sp003539515
S63506A_bin_6	Bacteria	Firmicutes_A	Clostridia	4C28d-15	CAG-917	CAG-349	CAG-349 sp003539515
F5158_bin_55	Bacteria	Firmicutes_A	Clostridia	4C28d-15	CAG-917	CAG-349	CAG-349 sp003539515
F5610_bin_16	Bacteria	Firmicutes_A	Clostridia	4C28d-15	CAG-917	CAG-349	CAG-349 sp003539515
F5153_bin_22	Bacteria	Firmicutes_A	Clostridia	4C28d-15	CAG-917	CAG-349	CAG-349 sp003539515
F4975_bin_35	Bacteria	Firmicutes_A	Clostridia	4C28d-15	CAG-917	CAG-349	CAG-349 sp003539515
F5110_bin_6	Bacteria	Firmicutes_A	Clostridia	4C28d-15	CAG-917	CAG-349	CAG-349 sp003539515
F5510_bin_2	Bacteria	Firmicutes_A	Clostridia	4C28d-15	CAG-917	CAG-349	CAG-349 sp003539515
I5640_bin_7	Bacteria	Firmicutes_A	Clostridia	4C28d-15	CAG-917	CAG-349	CAG-349 sp003539515
F5500_bin_41	Bacteria	Firmicutes_A	Clostridia	4C28d-15	CAG-917	CAG-349	CAG-349 sp003539515
F5594_bin_8	Bacteria	Firmicutes_A	Clostridia	4C28d-15	CAG-917	CAG-349	CAG-349 sp003539515
S38404A_bin_60	Bacteria	Firmicutes_A	Clostridia	4C28d-15	CAG-917	CAG-349	CAG-349 sp003539515
F4460_bin_12	Bacteria	Firmicutes_A	Clostridia	4C28d-15	CAG-917	CAG-349	CAG-349 sp003539515
F5434_bin_45	Bacteria	Firmicutes_A	Clostridia	4C28d-15	CAG-917	CAG-349	CAG-349 sp003539515
F5204_bin_4	Bacteria	Firmicutes_A	Clostridia	4C28d-15	CAG-917	CAG-349	CAG-349 sp003539515
F5432_bin_23	Bacteria	Firmicutes_A	Clostridia	4C28d-15	CAG-917	CAG-349	CAG-349 sp003539515
S114106B_bin_40	Bacteria	Firmicutes_A	Clostridia	4C28d-15	CAG-917	CAG-349	CAG-349 sp003539515
S124310A_bin_4	Bacteria	Firmicutes_A	Clostridia	4C28d-15	CAG-917	CAG-349	CAG-349 sp003539515
F4924_bin_44	Bacteria	Firmicutes_A	Clostridia	4C28d-15	CAG-917	CAG-349	CAG-349 sp003539515
F5622_bin_19	Bacteria	Firmicutes_A	Clostridia	4C28d-15	CAG-917	CAG-349	CAG-349 sp003539515
F4850_bin_32	Bacteria	Firmicutes_A	Clostridia	4C28d-15	CAG-917	CAG-349	CAG-349 sp003539515
W5042_bin_34	Bacteria	Firmicutes_A	Clostridia	4C28d-15	CAG-917	CAG-349	CAG-349 sp003539515
F4724_bin_15	Bacteria	Firmicutes_A	Clostridia	4C28d-15	CAG-917	CAG-349	CAG-349 sp003539515
F4890_bin_28	Bacteria	Firmicutes_A	Clostridia	4C28d-15	CAG-917	CAG-349	CAG-349 sp003539515
F4941_bin_27	Bacteria	Firmicutes_A	Clostridia	4C28d-15	CAG-917	CAG-349	CAG-349 sp003539515
LW2-s126572_bin_27	Bacteria	Firmicutes_A	Clostridia	4C28d-15	CAG-917	CAG-349	CAG-349 sp003539515
F5511_bin_26	Bacteria	Firmicutes_A	Clostridia	4C28d-15	CAG-917	CAG-349	CAG-349 sp003539515
S41004B_bin_59	Bacteria	Firmicutes_A	Clostridia	4C28d-15	CAG-917	CAG-349	CAG-349 sp003539515
F4331_bin_22	Bacteria	Firmicutes_A	Clostridia	4C28d-15	CAG-917	CAG-349	CAG-349 sp003539515
F4973_bin_30	Bacteria	Firmicutes_A	Clostridia	4C28d-15	CAG-917	CAG-349	CAG-349 sp003539515
LW1-sD151116_bin_23	Bacteria	Firmicutes_A	Clostridia	4C28d-15	CAG-917	CAG-349	CAG-349 sp003539515
F5453_bin_23	Bacteria	Firmicutes_A	Clostridia	4C28d-15	CAG-917	CAG-349	CAG-349 sp003539515
F5604_bin_61	Bacteria	Firmicutes_A	Clostridia	4C28d-15	CAG-917	CAG-349	CAG-349 sp003539515
LW2-s127152_bin_42	Bacteria	Firmicutes_A	Clostridia	4C28d-15	CAG-917	CAG-349	CAG-349 sp003539515
F4993_bin_46	Bacteria	Firmicutes_A	Clostridia	4C28d-15	CAG-917	CAG-349	CAG-349 sp003539515
F5155_bin_30	Bacteria	Firmicutes_A	Clostridia	4C28d-15	CAG-917	CAG-349	CAG-349 sp003539515
F5138_bin_31	Bacteria	Firmicutes_A	Clostridia	4C28d-15	CAG-917	CAG-349	CAG-349 sp003539515
F5175_bin_30	Bacteria	Firmicutes_A	Clostridia	4C28d-15	CAG-917	CAG-349	CAG-349 sp003539515
S21310A_bin_11	Bacteria	Firmicutes_A	Clostridia	4C28d-15	CAG-917	CAG-349	CAG-349 sp003539515
F5100_bin_26	Bacteria	Firmicutes_A	Clostridia	4C28d-15	CAG-917	CAG-349	CAG-349 sp003539515
F4657_bin_2	Bacteria	Firmicutes_A	Clostridia	4C28d-15	CAG-917	CAG-349	CAG-349 sp003539515
S60108A_bin_30	Bacteria	Firmicutes_A	Clostridia	4C28d-15	CAG-917	CAG-349	CAG-349 sp003539515
Tibetan-s602F_bin_14	Bacteria	Firmicutes_A	Clostridia	4C28d-15	CAG-917	CAG-349	CAG-349 sp003539515
F4726_bin_60	Bacteria	Firmicutes_A	Clostridia	4C28d-15	CAG-917	CAG-349	CAG-349 sp003539515
F5647_bin_52	Bacteria	Firmicutes_A	Clostridia	4C28d-15	CAG-917	CAG-349	CAG-349 sp003539515
F5419_bin_32	Bacteria	Firmicutes_A	Clostridia	4C28d-15	CAG-917	CAG-349	CAG-349 sp003539515
Tibetan-s1004M_bin_25	Bacteria	Firmicutes_A	Clostridia	4C28d-15	CAG-917	CAG-349	CAG-349 sp003539515
QHF6-unmapped_bin_70	Bacteria	Firmicutes_A	Clostridia	4C28d-15	CAG-727	UBA7597
Tibetan-s3480-25M_bin_8	Bacteria	Firmicutes_A	Clostridia	4C28d-15	CAG-727	UBA1259
S53008A_bin_54	Bacteria	Firmicutes_A	Clostridia	4C28d-15	CAG-727	UBA1259
BL-unmapped_bin_343	Bacteria	Firmicutes_A	Clostridia	4C28d-15	CAG-727	UBA1259
F4846_bin_26	Bacteria	Firmicutes_A	Clostridia	4C28d-15	CAG-727	UBA1259
Boar-s11_bin_16	Bacteria	Firmicutes_A	Clostridia	4C28d-15	CAG-727	UBA1259
QHF6-unmapped_bin_177	Bacteria	Firmicutes_A	Clostridia	4C28d-15	CAG-727	UBA1259
BL-unmapped_bin_152	Bacteria	Firmicutes_A	Clostridia	4C28d-15	CAG-727	UBA10281
LW1-s150822_bin_11	Bacteria	Firmicutes_A	Clostridia	4C28d-15	CAG-727	UBA10281
LW2-s127575_bin_40	Bacteria	Firmicutes_A	Clostridia	4C28d-15	CAG-727	UBA10281
S53008A_bin_20	Bacteria	Firmicutes_A	Clostridia	4C28d-15	CAG-727	UBA4636
BL-unmapped_bin_373	Bacteria	Firmicutes_A	Clostridia	4C28d-15	CAG-727	UBA10281
BL-unmapped_bin_197	Bacteria	Firmicutes_A	Clostridia	4C28d-15	CAG-727	UBA10281
QHF6-unmapped_bin_237	Bacteria	Firmicutes_A	Clostridia	4C28d-15	CAG-727	UBA4636
S124310A_bin_5	Bacteria	Firmicutes_A	Clostridia	4C28d-15	CAG-727	UBA4636
Boar-s5_bin_1	Bacteria	Firmicutes_A	Clostridia	4C28d-15	CAG-727	UBA11940
Boar-s2_bin_37	Bacteria	Firmicutes_A	Clostridia	4C28d-15	CAG-727	UBA11940
Boar-s35_bin_12	Bacteria	Firmicutes_A	Clostridia	4C28d-15	CAG-727	UBA11940
Boar-s23_bin_27	Bacteria	Firmicutes_A	Clostridia	4C28d-15	CAG-727	UBA11940
Boar-s5_bin_30	Bacteria	Firmicutes_A	Clostridia	4C28d-15	CAG-727	UBA11940
QHF6-unmapped_bin_503	Bacteria	Firmicutes_A	Clostridia	4C28d-15	CAG-552
QHF6-unmapped_bin_163	Bacteria	Firmicutes_A	Clostridia	4C28d-15	CAG-552	UBA10677
BL-unmapped_bin_63	Bacteria	Firmicutes_A	Clostridia	4C28d-15	CAG-552	UBA10677
W4930_bin_40	Bacteria	Bacteroidota	Bacteroidia	Bacteroidales	Bacteroidaceae	UBA6398	UBA6398 sp003150315
Duroc.SH-FCR.HF3_bin_1	Bacteria	Firmicutes_A	Clostridia	4C28d-15	CAG-727
S127906A_bin_26	Bacteria	Firmicutes_A	Clostridia	4C28d-15	UBA1242	UBA4626
C4982_bin_14	Bacteria	Firmicutes_A	Clostridia	4C28d-15	UBA3700
Boar-s35_bin_3	Bacteria	Firmicutes_A	Clostridia	4C28d-15	UBA3700
Duroc-Low8_bin_40	Bacteria	Firmicutes_A	Clostridia	4C28d-15	UBA3700
Boar-s13_bin_12	Bacteria	Firmicutes_A	Clostridia	4C28d-15	UBA3700
Boar-s10_bin_14	Bacteria	Firmicutes_A	Clostridia	4C28d-15	UBA3700
LW2-s127152_bin_1	Bacteria	Firmicutes_A	Clostridia	4C28d-15	UBA3700
Tibetan-s1004M_bin_16	Bacteria	Firmicutes_A	Clostridia	4C28d-15	UBA3700
LW1-sD151116_bin_32	Bacteria	Firmicutes_A	Clostridia	4C28d-15	UBA3700
LW2-s127153_bin_12	Bacteria	Firmicutes_A	Clostridia	4C28d-15	UBA3700
Boar-s2_bin_19	Bacteria	Firmicutes_A	Clostridia	4C28d-15	UBA3700
C4975_bin_11	Bacteria	Firmicutes_A	Clostridia	4C28d-15	UBA3700
Duroc.SH-FCR.LF2_bin_6	Bacteria	Firmicutes_A	Clostridia	4C28d-15	UBA1242	UBA11490
Duroc-High8_bin_28	Bacteria	Firmicutes_A	Clostridia	4C28d-15	UBA1242	UBA11490
BL-unmapped_bin_110	Bacteria	Firmicutes_A	Clostridia	4C28d-15	UBA1242	UBA7868
QHF6-unmapped_bin_350	Bacteria	Firmicutes_A	Clostridia	4C28d-15	UBA1242	UBA4626
QHF6-unmapped_bin_648	Bacteria	Firmicutes_A	Clostridia	4C28d-15	UBA4651	UBA7584
Tibetan-s3800-19M_bin_22	Bacteria	Firmicutes_A	Clostridia	4C28d-15
S127906A_bin_6	Bacteria	Firmicutes_A	Clostridia	4C28d-15
S159812A_bin_14	Bacteria	Firmicutes_A	Clostridia	4C28d-15
F5500_bin_9	Bacteria	Firmicutes_A	Clostridia	4C28d-15
QHF6-unmapped_bin_621	Bacteria	Firmicutes_A	Clostridia	4C28d-15	UBA1242
QHF6-unmapped_bin_705	Bacteria	Firmicutes_A	Clostridia	4C28d-15	UBA1242	UBA11517
Duroc-Low8_bin_7	Bacteria	Firmicutes_A	Clostridia	4C28d-15	UBA1242	UBA11517
Tibetan-s3800-18M_bin_12	Bacteria	Firmicutes_A	Clostridia	4C28d-15	UBA1242	UBA11517
QHF6-unmapped_bin_88	Bacteria	Firmicutes_A	Clostridia	4C28d-15	UBA1242	UBA11517
QHF6-unmapped_bin_457	Bacteria	Firmicutes_A	Clostridia	4C28d-15	UBA1242	UBA4626
Boar-s35_bin_16	Bacteria	Firmicutes_A	Clostridia	4C28d-15	UBA1242	UBA11517
S38404A_bin_17	Bacteria	Firmicutes_A	Clostridia	4C28d-15	UBA1242	UBA11517	UBA11517 sp003522085
LW1-s151246_bin_14	Bacteria	Firmicutes_A	Clostridia	4C28d-15	UBA1242	UBA11517	UBA11517 sp003522085
W5021_bin_106	Bacteria	Firmicutes_A	Clostridia	4C28d-15	UBA1242	UBA11517	UBA11517 sp003522085
W5021_bin_15	Bacteria	Cyanobacteria	Vampirovibrionia	Gastranaerophilales
Tibetan-s3800-12F_bin_1	Bacteria	Firmicutes_A	Clostridia	4C28d-15	UBA1242	UBA5489
S124310A_bin_2	Bacteria	Firmicutes_A	Clostridia	4C28d-15	UBA1242	UBA5489
Duroc-High1_bin_28	Bacteria	Firmicutes_A	Clostridia	4C28d-15	UBA1242
Duroc-High6_bin_28	Bacteria	Firmicutes_A	Clostridia	4C28d-15	UBA1242
S46608A_bin_14	Bacteria	Firmicutes_A	Clostridia	4C28d-15	UBA1242
F4286_bin_1	Bacteria	Firmicutes_A	Clostridia	4C28d-15	UBA1242
Duroc-High7_bin_16	Bacteria	Firmicutes_A	Clostridia	4C28d-15	UBA1242
S46608B_bin_34	Bacteria	Firmicutes_A	Clostridia	4C28d-15	UBA1242
S38404A_bin_19	Bacteria	Firmicutes_A	Clostridia	4C28d-15	UBA1242
Duroc-High8_bin_42	Bacteria	Firmicutes_A	Clostridia	4C28d-15	UBA1242
QHF6-unmapped_bin_437	Bacteria	Firmicutes_A	Clostridia	4C28d-15	UBA1242
LW2-s127145_bin_19	Bacteria	Firmicutes_A	Clostridia	4C28d-15	UBA1242
LW2-s127152_bin_43	Bacteria	Firmicutes_A	Clostridia	4C28d-15	UBA1242
S38404A_bin_27	Bacteria	Firmicutes_A	Clostridia	4C28d-15	UBA1242
LW1-s150822_bin_3	Bacteria	Firmicutes_A	Clostridia	4C28d-15	UBA1242
S21104A_bin_19	Bacteria	Firmicutes_A	Clostridia	4C28d-15	UBA1242
W4974_bin_21	Bacteria	Firmicutes_A	Clostridia	4C28d-15	UBA1242
W4930_bin_34	Bacteria	Firmicutes_A	Clostridia	4C28d-15	UBA1242
F5110_bin_2	Bacteria	Firmicutes_A	Clostridia	4C28d-15	UBA1242
Tibetan-s1004M_bin_17	Bacteria	Firmicutes_A	Clostridia	4C28d-15	UBA1242
Tibetan-s3800-53F_bin_1	Bacteria	Firmicutes_A	Clostridia	4C28d-15	UBA1242
Duroc.SH-FCR.HF3_bin_22	Bacteria	Firmicutes_A	Clostridia	4C28d-15	UBA1242
LW1-s150761_bin_9	Bacteria	Firmicutes_A	Clostridia	4C28d-15	UBA1242
LW2-s126572_bin_40	Bacteria	Firmicutes_A	Clostridia	4C28d-15	UBA1242
S38404A_bin_55	Bacteria	Firmicutes_A	Clostridia	4C28d-15	UBA1242
Boar-s23_bin_9	Bacteria	Firmicutes_A	Clostridia	4C28d-15	DTU072	CAG-1782
Tibetan-s3800-19M_bin_20	Bacteria	Firmicutes_A	Clostridia	4C28d-15	DTU072	CAG-1782
LW2-s127530_bin_11	Bacteria	Firmicutes_A	Clostridia	4C28d-15
LW1-s150761_bin_22	Bacteria	Firmicutes_A	Clostridia	4C28d-15
QHF6-unmapped_bin_164	Bacteria	Firmicutes_A	Clostridia	4C28d-15	CAG-727	UBA1259
Tibetan-s1400-38F_bin_13	Bacteria	Firmicutes_A	Clostridia	4C28d-15	CAG-727
S127912A_bin_37	Bacteria	Firmicutes_A	Clostridia	4C28d-15	CAG-314	CAG-1435
QHF6-unmapped_bin_372	Bacteria	Firmicutes_A	Clostridia	4C28d-15	CAG-314	CAG-1435
QHF6-unmapped_bin_18	Bacteria	Firmicutes_A	Clostridia	4C28d-15	CAG-314	CAG-1435	CAG-1435 sp003537755
QHF6-unmapped_bin_240	Bacteria	Firmicutes_A	Clostridia	4C28d-15	CAG-314
F4905_bin_14	Bacteria	Firmicutes_A	Clostridia	4C28d-15	CAG-314	CAG-314
F4948_bin_47	Bacteria	Firmicutes_A	Clostridia	4C28d-15	CAG-314
F5500_bin_5	Bacteria	Firmicutes_A	Clostridia	4C28d-15	CAG-314
F5486_bin_21	Bacteria	Firmicutes_A	Clostridia	4C28d-15	CAG-314
F5480_bin_22	Bacteria	Firmicutes_A	Clostridia	4C28d-15	CAG-314
Duroc-High8_bin_12	Bacteria	Firmicutes_A	Clostridia	4C28d-15	CAG-314	CAG-314
S127912A_bin_14	Bacteria	Firmicutes_A	Clostridia	4C28d-15	CAG-314	CAG-314
S96308A_bin_18	Bacteria	Firmicutes_A	Clostridia	4C28d-15	CAG-314
F5560_bin_43	Bacteria	Firmicutes_A	Clostridia	4C28d-15	CAG-314
S124310A_bin_52	Bacteria	Firmicutes_A	Clostridia	4C28d-15	CAG-314
Boar-s11_bin_38	Bacteria	Firmicutes_A	Clostridia	4C28d-15	CAG-314
Duroc-Low6_bin_37	Bacteria	Firmicutes_A	Clostridia	4C28d-15	CAG-314
S21104A_bin_15	Bacteria	Firmicutes_A	Clostridia	4C28d-15	CAG-314
F5181_bin_52	Bacteria	Firmicutes_A	Clostridia	4C28d-15	CAG-314
Duroc-Low4_bin_50	Bacteria	Firmicutes_A	Clostridia	4C28d-15	CAG-314	CAG-314
F4675_bin_33	Bacteria	Firmicutes_A	Clostridia	4C28d-15	CAG-314
F5384_bin_17	Bacteria	Firmicutes_A	Clostridia	4C28d-15	CAG-314
F5355_bin_30	Bacteria	Firmicutes_A	Clostridia	4C28d-15	CAG-314
QHF6-unmapped_bin_85	Bacteria	Firmicutes_A	Clostridia	Christensenellales	Christensenellaceae
S58506A_bin_53	Bacteria	Firmicutes_A	Clostridia	Christensenellales	Christensenellaceae	QANA01	QANA01 sp003149735
BL-unmapped_bin_217	Bacteria	Firmicutes_A	Clostridia	Christensenellales	Christensenellaceae
BL-unmapped_bin_302	Bacteria	Firmicutes_A	Clostridia	Christensenellales	Christensenellaceae
BL-unmapped_bin_308	Bacteria	Firmicutes_A	Clostridia	Christensenellales	Christensenellaceae
QHF6-unmapped_bin_232	Bacteria	Firmicutes_A	Clostridia	Monoglobales	UBA1381
F4844_bin_31	Bacteria	Firmicutes_A	Clostridia	Monoglobales
F4954_bin_38	Bacteria	Firmicutes_A	Clostridia	Christensenellales	QALW01
F5111_bin_4	Bacteria	Firmicutes_A	Clostridia	Christensenellales	QALW01
F5115_bin_17	Bacteria	Firmicutes_A	Clostridia	Christensenellales	QALW01
F4657_bin_41	Bacteria	Firmicutes_A	Clostridia	Christensenellales	QALW01
F5307_bin_2	Bacteria	Firmicutes_A	Clostridia	Christensenellales	QALW01
S64110B_bin_19	Bacteria	Bacteroidota	Bacteroidia	Bacteroidales	Bacteroidaceae	UBA6382
QHF6-unmapped_bin_249	Bacteria	Firmicutes_A	Clostridia	UBA1212	UBA1255
Boar-s35_bin_28	Bacteria	Firmicutes_A	Clostridia	Oscillospirales	Acutalibacteraceae
QHF6-unmapped_bin_338	Bacteria	Firmicutes_A	Clostridia	Oscillospirales	CAG-272
F5331_bin_61	Bacteria	Firmicutes_A	Clostridia	Oscillospirales	QAMX01
F4981_bin_45	Bacteria	Firmicutes_A	Clostridia	Oscillospirales	Butyricicoccaceae
F4690_bin_87	Bacteria	Firmicutes_A	Clostridia	Oscillospirales	QAMX01
F5498_bin_38	Bacteria	Firmicutes_A	Clostridia	Oscillospirales	QAMX01
BL-unmapped_bin_5	Bacteria	Firmicutes_A	Clostridia	Christensenellales
QHF6-unmapped_bin_725	Bacteria	Firmicutes_A	Clostridia	Christensenellales
LW1-s151250_bin_21	Bacteria	Firmicutes_A	Clostridia	Oscillospirales	Oscillospiraceae	CAG-110
F4856_bin_50	Bacteria	Firmicutes_A	Clostridia	Oscillospirales	Oscillospiraceae	CAG-110
F5404_bin_65	Bacteria	Firmicutes_A	Clostridia	Oscillospirales	Oscillospiraceae	CAG-110
F5450_bin_4	Bacteria	Firmicutes_A	Clostridia	Oscillospirales	Oscillospiraceae	CAG-110
F4976_bin_10	Bacteria	Firmicutes_A	Clostridia	Oscillospirales	Oscillospiraceae	CAG-110
F4974_bin_9	Bacteria	Firmicutes_A	Clostridia	Oscillospirales	Oscillospiraceae	CAG-110
F4846_bin_30	Bacteria	Firmicutes_A	Clostridia	Oscillospirales	Oscillospiraceae	CAG-110
F5115_bin_2	Bacteria	Firmicutes_A	Clostridia	Oscillospirales	Oscillospiraceae	CAG-110
F5143_bin_17	Bacteria	Firmicutes_A	Clostridia	Oscillospirales	Oscillospiraceae	ER4
F4554_bin_27	Bacteria	Firmicutes_A	Clostridia	Oscillospirales	Oscillospiraceae	CAG-110
F5526_bin_43	Bacteria	Firmicutes_A	Clostridia	Oscillospirales	Oscillospiraceae	CAG-110
F5526_bin_46	Bacteria	Firmicutes_A	Clostridia	Oscillospirales	Oscillospiraceae	CAG-110
F5224_bin_104	Bacteria	Firmicutes_A	Clostridia	Oscillospirales	Oscillospiraceae	CAG-110
F5404_bin_15	Bacteria	Firmicutes_A	Clostridia	Oscillospirales	Oscillospiraceae	CAG-110
F4364_bin_8	Bacteria	Firmicutes_A	Clostridia	Oscillospirales	Oscillospiraceae	CAG-110
S53008A_bin_23	Bacteria	Firmicutes_A	Clostridia	Oscillospirales	CAG-272	UBA1740
Boar-s8_bin_21	Bacteria	Firmicutes_A	Clostridia	Oscillospirales	CAG-272	UBA1740
Boar-s14_bin_15	Bacteria	Firmicutes_A	Clostridia	Oscillospirales	CAG-272	UBA1740
C5071_bin_17	Bacteria	Firmicutes_A	Clostridia	Oscillospirales	CAG-272	UBA1740
Boar-s14_bin_48	Bacteria	Firmicutes_A	Clostridia	Oscillospirales	CAG-272	UBA1740
Boar-s8_bin_44	Bacteria	Firmicutes_A	Clostridia	Oscillospirales	CAG-272	UBA1740
S38404A_bin_74	Bacteria	Firmicutes_A	Clostridia	Oscillospirales	CAG-272	UBA1740
F5560_bin_38	Bacteria	Firmicutes_A	Clostridia	Oscillospirales	CAG-272	UBA11512	UBA11512 sp003522145
S127906A_bin_73	Bacteria	Firmicutes_A	Clostridia	Oscillospirales	CAG-272	UBA11512	UBA11512 sp003522145
BL-unmapped_bin_329	Bacteria	Firmicutes_A	Clostridia	Oscillospirales	CAG-382
Duroc.SH-FCR.LF2_bin_2	Bacteria	Firmicutes_A	Clostridia	Oscillospirales	CAG-272	Firm-07
QHF6-unmapped_bin_389	Bacteria	Firmicutes_A	Clostridia	Oscillospirales	UBA644
Boar-s23_bin_40	Bacteria	Firmicutes_A	Clostridia	Oscillospirales	CAG-382
F4726_bin_43	Bacteria	Firmicutes_A	Clostridia	Oscillospirales	CAG-272
BL-unmapped_bin_378	Bacteria	Firmicutes_A	Clostridia	Oscillospirales	CAG-272
BL-unmapped_bin_103	Bacteria	Firmicutes_A	Clostridia	Oscillospirales	CAG-272
QHF6-unmapped_bin_298	Bacteria	Firmicutes_A	Clostridia	Oscillospirales	CAG-272
F5432_bin_53	Bacteria	Firmicutes_A	Clostridia	Oscillospirales	CAG-382
S57008B_bin_22	Bacteria	Firmicutes_A	Clostridia	Oscillospirales	Oscillospiraceae
Duroc-High6_bin_60	Bacteria	Firmicutes_A	Clostridia	Oscillospirales	CAG-272
S127906A_bin_2	Bacteria	Firmicutes_A	Clostridia	Oscillospirales	CAG-272
Duroc.SH-FCR.HF3_bin_27	Bacteria	Firmicutes_A	Clostridia	Oscillospirales	CAG-272	CAG-390	CAG-390 sp003523225
S127912A_bin_31	Bacteria	Firmicutes_A	Clostridia	Oscillospirales	CAG-272	CAG-390	CAG-390 sp003523225
Boar-s5_bin_46	Bacteria	Firmicutes_A	Clostridia	Oscillospirales	CAG-272	CAG-390
Tibetan-s3800-48F_bin_6	Bacteria	Firmicutes_A	Clostridia	Oscillospirales	CAG-272
F4726_bin_52	Bacteria	Firmicutes_A	Clostridia	Oscillospirales	CAG-272
Boar-s2_bin_28	Bacteria	Firmicutes_A	Clostridia	Oscillospirales	CAG-272
Boar-s2_bin_13	Bacteria	Firmicutes_A	Clostridia	Oscillospirales	CAG-272
Duroc-Low1_bin_19	Bacteria	Firmicutes_A	Clostridia	Oscillospirales	CAG-272	CAG-724	CAG-724 sp003524145
QHF6-unmapped_bin_121	Bacteria	Firmicutes_A	Clostridia	Oscillospirales	CAG-272	CAG-724
BL-unmapped_bin_141	Bacteria	Firmicutes_A	Clostridia	Oscillospirales	CAG-272
LW2-s126575_bin_23	Bacteria	Firmicutes_A	Clostridia	Oscillospirales	CAG-272	CAG-841	CAG-841 sp000437375
F5181_bin_7	Bacteria	Firmicutes_A	Clostridia	Oscillospirales	CAG-272	CAG-841	CAG-841 sp002479075
QHF6-unmapped_bin_665	Bacteria	Firmicutes_A	Clostridia	Oscillospirales	CAG-272
QHF6-unmapped_bin_644	Bacteria	Firmicutes_A	Clostridia	Oscillospirales	CAG-272
LW2-s126575_bin_45	Bacteria	Firmicutes_A	Clostridia	Oscillospirales	CAG-382	UBA1206	UBA1206 sp000433115
LW2-s127152_bin_38	Bacteria	Firmicutes_A	Clostridia	Oscillospirales	CAG-272
BL-unmapped_bin_369	Bacteria	Firmicutes_A	Clostridia	Oscillospirales	CAG-272
Boar-s5_bin_14	Bacteria	Firmicutes_A	Clostridia	Oscillospirales	CAG-272
LW2-s126575_bin_19	Bacteria	Firmicutes_A	Clostridia	Oscillospirales	CAG-272	CAG-272	CAG-272 sp000433515
S53008A_bin_15	Bacteria	Firmicutes_A	Clostridia	Oscillospirales	QAMX01
BL-unmapped_bin_142	Bacteria	Firmicutes_A	Clostridia	Oscillospirales	CAG-272	CAG-272
F4981_bin_8	Bacteria	Firmicutes_A	Clostridia	Oscillospirales	CAG-272
S133204A_bin_13	Bacteria	Firmicutes_A	Clostridia	Oscillospirales	CAG-272
S38404A_bin_66	Bacteria	Firmicutes_A	Clostridia	Oscillospirales	CAG-272
F5018_bin_55	Bacteria	Firmicutes_A	Clostridia	Oscillospirales	CAG-272
QHF6-unmapped_bin_370	Bacteria	Firmicutes_A	Clostridia	Oscillospirales	CAG-272
LW1-s150822_bin_4	Bacteria	Firmicutes_A	Clostridia	Oscillospirales	CAG-272
F5533_bin_28	Bacteria	Firmicutes_A	Clostridia	Oscillospirales	CAG-272
QHF6-unmapped_bin_206	Bacteria	Firmicutes_A	Clostridia	Oscillospirales	CAG-272
LW2-s126575_bin_1	Bacteria	Firmicutes_A	Clostridia	Oscillospirales	CAG-272
F4704_bin_30	Bacteria	Firmicutes_A	Clostridia	Oscillospirales	UBA644_A
QHF6-unmapped_bin_54	Bacteria	Firmicutes_A	Clostridia	Oscillospirales	UBA644
F5288_bin_20	Bacteria	Firmicutes_A	Clostridia	Oscillospirales	UBA644	UBA644	UBA644 sp002299265
F5135_bin_4	Bacteria	Firmicutes_A	Clostridia	Oscillospirales	UBA644	UBA644	UBA644 sp002299265
F5404_bin_3	Bacteria	Firmicutes_A	Clostridia	Oscillospirales	UBA644	UBA644	UBA644 sp002299265
F5478_bin_9	Bacteria	Firmicutes_A	Clostridia	Oscillospirales	UBA644	UBA644	UBA644 sp002299265
F4901_bin_24	Bacteria	Firmicutes_A	Clostridia	Oscillospirales	UBA644	UBA644	UBA644 sp002299265
F5380_bin_33	Bacteria	Firmicutes_A	Clostridia	Oscillospirales	UBA644	UBA644	UBA644 sp002299265
F5018_bin_33	Bacteria	Firmicutes_A	Clostridia	Oscillospirales	UBA644	UBA644	UBA644 sp002299265
LW2-s126572_bin_18	Bacteria	Firmicutes_A	Clostridia	Oscillospirales	UBA644	UBA644	UBA644 sp002299265
F4987_bin_40	Bacteria	Firmicutes_A	Clostridia	Oscillospirales	UBA644	UBA644	UBA644 sp002299265
F4846_bin_28	Bacteria	Firmicutes_A	Clostridia	Oscillospirales	UBA644	UBA644	UBA644 sp002299265
F5634_bin_63	Bacteria	Firmicutes_A	Clostridia	Oscillospirales	UBA644	UBA644	UBA644 sp002299265
F5307_bin_8	Bacteria	Firmicutes_A	Clostridia	Oscillospirales	UBA644	UBA644	UBA644 sp002299265
F5300_bin_17	Bacteria	Firmicutes_A	Clostridia	Oscillospirales	UBA644	UBA644	UBA644 sp002299265
F5480_bin_2	Bacteria	Firmicutes_A	Clostridia	Oscillospirales	UBA644	UBA644	UBA644 sp002299265
F5323_bin_5	Bacteria	Firmicutes_A	Clostridia	Oscillospirales	UBA644	UBA644	UBA644 sp002299265
S95006B_bin_18	Bacteria	Firmicutes_A	Clostridia	Oscillospirales	UBA644	UBA644	UBA644 sp002299265
F5186_bin_39	Bacteria	Firmicutes_A	Clostridia	Oscillospirales	UBA644	UBA644	UBA644 sp002299265
F5302_bin_7	Bacteria	Firmicutes_A	Clostridia	Oscillospirales	UBA644	UBA644	UBA644 sp002299265
F4981_bin_37	Bacteria	Firmicutes_A	Clostridia	Oscillospirales	UBA644	UBA644	UBA644 sp002299265
S72204A_bin_42	Bacteria	Firmicutes_A	Clostridia	Oscillospirales	CAG-272
BL-unmapped_bin_282	Bacteria	Firmicutes_A	Clostridia	Monoglobales	Monoglobaceae
QHF6-unmapped_bin_673	Bacteria	Firmicutes_A	Clostridia	Christensenellales	CAG-138	RUG472
LW2-s127063_bin_29	Bacteria	Firmicutes_A	Clostridia	Christensenellales	CAG-138	CAG-1024	CAG-1024 sp000432015
F5250_bin_51	Bacteria	Firmicutes_A	Clostridia	Christensenellales	CAG-138	CAG-1024
S136810B_bin_41	Bacteria	Firmicutes_A	Clostridia	Christensenellales	CAG-138	CAG-1024
F5436_bin_49	Bacteria	Firmicutes_A	Clostridia	Christensenellales	CAG-138	CAG-1024
F5455_bin_32	Bacteria	Firmicutes_A	Clostridia	Christensenellales	CAG-138
LW2-s126575_bin_42	Bacteria	Firmicutes_A	Clostridia	Christensenellales	CAG-138
F4981_bin_61	Bacteria	Firmicutes_A	Clostridia	Christensenellales	CAG-138
F5298_bin_35	Bacteria	Firmicutes_A	Clostridia	Christensenellales	CAG-138
F5342_bin_51	Bacteria	Firmicutes_A	Clostridia	Christensenellales	CAG-138
F5401_bin_29	Bacteria	Firmicutes_A	Clostridia	Christensenellales	CAG-138
F5084_bin_67	Bacteria	Firmicutes_A	Clostridia	Christensenellales	CAG-138
F5370_bin_20	Bacteria	Firmicutes_A	Clostridia	Christensenellales	CAG-138
F5072_bin_28	Bacteria	Firmicutes_A	Clostridia	Christensenellales	CAG-138
F4889_bin_21	Bacteria	Firmicutes_A	Clostridia	Christensenellales	CAG-138
F5486_bin_26	Bacteria	Firmicutes_A	Clostridia	Christensenellales	CAG-138
F5525_bin_41	Bacteria	Firmicutes_A	Clostridia	Christensenellales
F4962_bin_21	Bacteria	Firmicutes_A	Clostridia	Christensenellales
F4665_bin_8	Bacteria	Firmicutes_A	Clostridia	Christensenellales	CAG-138
F4675_bin_13	Bacteria	Firmicutes_A	Clostridia	Christensenellales	CAG-138	PeH17
F4592_bin_16	Bacteria	Firmicutes_A	Clostridia	Christensenellales	CAG-138	PeH17
F5640_bin_15	Bacteria	Firmicutes_A	Clostridia	Christensenellales	CAG-138	PeH17
W4978_bin_15	Bacteria	Firmicutes_A	Clostridia	Christensenellales	CAG-138	PeH17
F5242_bin_1	Bacteria	Firmicutes_A	Clostridia	Christensenellales	CAG-138	PeH17
F5342_bin_24	Bacteria	Firmicutes_A	Clostridia	Christensenellales	CAG-138	PeH17
F4881_bin_25	Bacteria	Firmicutes_A	Clostridia	Christensenellales	CAG-138	PeH17
Duroc.SH-FCR.HF3_bin_21	Bacteria	Firmicutes_A	Clostridia	Christensenellales	CAG-138	PeH17
S6202B_bin_30	Bacteria	Firmicutes_A	Clostridia	Christensenellales	CAG-138	PeH17
F4864_bin_22	Bacteria	Firmicutes_A	Clostridia	Christensenellales	CAG-138	PeH17
F5350_bin_47	Bacteria	Firmicutes_A	Clostridia	Christensenellales	CAG-138	PeH17
Boar-s8_bin_48	Bacteria	Firmicutes_A	Clostridia	Christensenellales	CAG-138	PeH17
F5635_bin_57	Bacteria	Firmicutes_A	Clostridia	Christensenellales	CAG-138	PeH17
LW1-sD150971_bin_8	Bacteria	Firmicutes_A	Clostridia	Christensenellales	CAG-138	PeH17
S58506A_bin_34	Bacteria	Firmicutes_A	Clostridia	Christensenellales	CAG-138	PeH17
F5612_bin_42	Bacteria	Firmicutes_A	Clostridia	Christensenellales	CAG-138	PeH17
F4596_bin_76	Bacteria	Firmicutes_A	Clostridia	Christensenellales	CAG-138	PeH17
F5331_bin_68	Bacteria	Firmicutes_A	Clostridia	Christensenellales
F5604_bin_40	Bacteria	Firmicutes_A	Clostridia	Christensenellales
C4982_bin_11	Bacteria	Firmicutes_A	Clostridia	Oscillospirales	CAG-272
F5186_bin_3	Bacteria	Firmicutes_A	Clostridia	Christensenellales
F5485_bin_18	Bacteria	Firmicutes_A	Clostridia	Christensenellales	CAG-138	PeH17	PeH17 sp000435055
S41004B_bin_38	Bacteria	Firmicutes_A	Clostridia	Christensenellales	CAG-138	PeH17	PeH17 sp000435055
LW1-s151691_bin_11	Bacteria	Firmicutes_A	Clostridia	Christensenellales	CAG-138	PeH17	PeH17 sp000435055
S21310A_bin_6	Bacteria	Firmicutes_A	Clostridia	Christensenellales	CAG-138	PeH17	PeH17 sp000435055
LW1-s151246_bin_11	Bacteria	Firmicutes_A	Clostridia	Christensenellales	CAG-138	PeH17	PeH17 sp000435055
LW1-s151250_bin_1	Bacteria	Firmicutes_A	Clostridia	Christensenellales	CAG-138	PeH17	PeH17 sp000435055
S133506B_bin_35	Bacteria	Firmicutes_A	Clostridia	Christensenellales	CAG-138	PeH17	PeH17 sp000435055
S58506A_bin_19	Bacteria	Firmicutes_A	Clostridia	Christensenellales	CAG-138	PeH17	PeH17 sp000435055
W4930_bin_15	Bacteria	Firmicutes_A	Clostridia	Christensenellales	CAG-138
S46608A_bin_32	Bacteria	Firmicutes_A	Clostridia	Christensenellales	CAG-138
F5229_bin_24	Bacteria	Firmicutes_A	Clostridia	Christensenellales	CAG-138
F5300_bin_45	Bacteria	Firmicutes_A	Clostridia	Christensenellales	CAG-138
F4655_bin_3	Bacteria	Firmicutes_A	Clostridia	Christensenellales	CAG-138
F5419_bin_18	Bacteria	Firmicutes_A	Clostridia	Christensenellales	CAG-138
F5290_bin_18	Bacteria	Firmicutes_A	Clostridia	Christensenellales	CAG-138
C4936_bin_34	Bacteria	Firmicutes_A	Clostridia	Christensenellales	CAG-138
LW2-s127152_bin_23	Bacteria	Firmicutes_A	Clostridia	Christensenellales	CAG-138
F5018_bin_66	Bacteria	Firmicutes_A	Clostridia	Christensenellales	CAG-138
F4592_bin_36	Bacteria	Firmicutes_A	Clostridia	Christensenellales	CAG-138
F5520_bin_34	Bacteria	Firmicutes_A	Clostridia	Christensenellales	CAG-138
F4903_bin_53	Bacteria	Firmicutes_A	Clostridia	Christensenellales	CAG-138
F4881_bin_6	Bacteria	Firmicutes_A	Clostridia	Christensenellales	CAG-138
F5248_bin_65	Bacteria	Firmicutes_A	Clostridia	Christensenellales	CAG-138
F5622_bin_17	Bacteria	Firmicutes_A	Clostridia	Christensenellales	CAG-138
F5487_bin_45	Bacteria	Firmicutes_A	Clostridia	Christensenellales	CAG-138
F5141_bin_60	Bacteria	Firmicutes_A	Clostridia	Christensenellales	CAG-138
F5642_bin_8	Bacteria	Firmicutes_A	Clostridia	Christensenellales	CAG-138
F5485_bin_27	Bacteria	Firmicutes_A	Clostridia	Christensenellales	CAG-138
F5374_bin_14	Bacteria	Firmicutes_A	Clostridia	Christensenellales	CAG-138
F5403_bin_7	Bacteria	Firmicutes_A	Clostridia	Christensenellales	CAG-138
F4924_bin_33	Bacteria	Firmicutes_A	Clostridia	Christensenellales	CAG-138
F4657_bin_29	Bacteria	Firmicutes_A	Clostridia	Christensenellales	CAG-138
S58506A_bin_36	Bacteria	Firmicutes_A	Clostridia	Christensenellales	CAG-138
W5021_bin_29	Bacteria	Firmicutes_A	Clostridia	Christensenellales	CAG-138
F5071_bin_52	Bacteria	Firmicutes_A	Clostridia	Christensenellales	CAG-138
F5380_bin_39	Bacteria	Firmicutes_A	Clostridia	Christensenellales	CAG-138
S67912A_bin_29	Bacteria	Firmicutes_A	Clostridia	Christensenellales	CAG-138
F5604_bin_31	Bacteria	Firmicutes_A	Clostridia	Christensenellales	CAG-138
F5372_bin_25	Bacteria	Firmicutes_A	Clostridia	Christensenellales	CAG-138
F4661_bin_69	Bacteria	Firmicutes_A	Clostridia	Christensenellales	CAG-138
F5298_bin_5	Bacteria	Firmicutes_A	Clostridia	Christensenellales	CAG-138
F5218_bin_11	Bacteria	Firmicutes_A	Clostridia	Christensenellales	CAG-138
F4669_bin_37	Bacteria	Firmicutes_A	Clostridia	Christensenellales	CAG-138
S76602A_bin_10	Bacteria	Firmicutes_A	Clostridia	Christensenellales	CAG-138
F5446_bin_16	Bacteria	Firmicutes_A	Clostridia	Christensenellales	CAG-138
F5362_bin_25	Bacteria	Firmicutes_A	Clostridia	Christensenellales	CAG-138
F5012_bin_18	Bacteria	Firmicutes_A	Clostridia	Christensenellales	CAG-138
W4978_bin_21	Bacteria	Firmicutes_A	Clostridia	Christensenellales	CAG-138
F4993_bin_2	Bacteria	Firmicutes_A	Clostridia	Christensenellales	CAG-138
F5502_bin_42	Bacteria	Firmicutes_A	Clostridia	Christensenellales	CAG-138
F4889_bin_2	Bacteria	Firmicutes_A	Clostridia	Christensenellales	CAG-138
F4596_bin_53	Bacteria	Firmicutes_A	Clostridia	Christensenellales	CAG-138
F5313_bin_45	Bacteria	Firmicutes_A	Clostridia	Christensenellales	CAG-138
F5354_bin_41	Bacteria	Firmicutes_A	Clostridia	Christensenellales	CAG-138
F4948_bin_11	Bacteria	Firmicutes_A	Clostridia	Christensenellales	CAG-138
F5447_bin_45	Bacteria	Firmicutes_A	Clostridia	Christensenellales	CAG-138
F5440_bin_20	Bacteria	Firmicutes_A	Clostridia	Christensenellales	CAG-138
F5385_bin_2	Bacteria	Firmicutes_A	Clostridia	Christensenellales	CAG-138
F5511_bin_41	Bacteria	Firmicutes_A	Clostridia	Christensenellales	CAG-138
S60106B_bin_37	Bacteria	Firmicutes_A	Clostridia	Christensenellales	CAG-138
F5058_bin_38	Bacteria	Firmicutes_A	Clostridia	Christensenellales	CAG-138
F5336_bin_16	Bacteria	Firmicutes_A	Clostridia	Christensenellales	CAG-138
F5432_bin_38	Bacteria	Firmicutes_A	Clostridia	Christensenellales	CAG-138
F4905_bin_10	Bacteria	Firmicutes_A	Clostridia	Christensenellales	CAG-138
F4979_bin_39	Bacteria	Firmicutes_A	Clostridia	Christensenellales	CAG-138
F5490_bin_46	Bacteria	Firmicutes_A	Clostridia	Christensenellales	CAG-138
F5366_bin_18	Bacteria	Firmicutes_A	Clostridia	Christensenellales	CAG-138
F5204_bin_5	Bacteria	Firmicutes_A	Clostridia	Christensenellales	CAG-138
F5399_bin_55	Bacteria	Firmicutes_A	Clostridia	Christensenellales	CAG-138
S21104A_bin_45	Bacteria	Firmicutes_A	Clostridia	Christensenellales	CAG-138
F5370_bin_34	Bacteria	Firmicutes_A	Clostridia	Christensenellales	CAG-138
F4791_bin_17	Bacteria	Firmicutes_A	Clostridia	Christensenellales	CAG-138
F5142_bin_29	Bacteria	Firmicutes_A	Clostridia	Christensenellales	CAG-138
F5014_bin_26	Bacteria	Firmicutes_A	Clostridia	Christensenellales	CAG-138
F5302_bin_59	Bacteria	Firmicutes_A	Clostridia	Christensenellales	CAG-138
F4658_bin_29	Bacteria	Firmicutes_A	Clostridia	Christensenellales	CAG-138
S191108A_bin_35	Bacteria	Firmicutes_A	Clostridia	Christensenellales	CAG-138
F5615_bin_2	Bacteria	Firmicutes_A	Clostridia	Christensenellales	CAG-138
S127906A_bin_63	Bacteria	Firmicutes_A	Clostridia	Christensenellales	CAG-138
LW1-s150971_bin_17	Bacteria	Firmicutes_A	Clostridia	Christensenellales	CAG-138
F5206_bin_11	Bacteria	Firmicutes_A	Clostridia	Christensenellales	CAG-138
F5097_bin_31	Bacteria	Firmicutes_A	Clostridia	Christensenellales	CAG-138
F5574_bin_7	Bacteria	Firmicutes_A	Clostridia	Christensenellales	CAG-138
F5512_bin_20	Bacteria	Firmicutes_A	Clostridia	Christensenellales	CAG-138
F5023_bin_48	Bacteria	Firmicutes_A	Clostridia	Christensenellales	QALW01
F5331_bin_27	Bacteria	Firmicutes_A	Clostridia	Christensenellales	CAG-138
F4962_bin_37	Bacteria	Firmicutes_A	Clostridia	Christensenellales	CAG-138
F4850_bin_40	Bacteria	Firmicutes_B	Dehalobacteriia	UBA4068	UBA4068
W4974_bin_28	Bacteria	Firmicutes_A	Clostridia	Christensenellales	CAG-138	Phil1
F5028_bin_10	Bacteria	Actinobacteriota	Coriobacteriia	Coriobacteriales	Eggerthellaceae
F5032_bin_17	Bacteria	Firmicutes_A	Clostridia	Christensenellales
F5384_bin_1	Bacteria	Firmicutes_A	Clostridia	Christensenellales	CAG-138	Phil1	Phil1 sp001940855
LW2-s127153_bin_8	Bacteria	Firmicutes_A	Clostridia	Christensenellales	CAG-138	Phil1	Phil1 sp001940855
F5329_bin_6	Bacteria	Firmicutes_A	Clostridia	Christensenellales	CAG-138	Phil1	Phil1 sp001940855
LW2-s126572_bin_49	Bacteria	Firmicutes_A	Clostridia	Christensenellales	CAG-138	Phil1	Phil1 sp001940855
W4978_bin_3	Bacteria	Firmicutes_A	Clostridia	Christensenellales	CAG-138	Phil1	Phil1 sp001940855
F5485_bin_31	Bacteria	Firmicutes_A	Clostridia	Christensenellales	CAG-138	Phil1	Phil1 sp001940855
W4930_bin_25	Bacteria	Firmicutes_A	Clostridia	Christensenellales	CAG-138	Phil1	Phil1 sp001940855
S46608A_bin_19	Bacteria	Firmicutes_A	Clostridia	Christensenellales	CAG-138	Phil1	Phil1 sp001940855
QHF6-unmapped_bin_170	Bacteria	Firmicutes_A	Clostridia	Christensenellales
LW2-s127063_bin_15	Bacteria	Firmicutes_A	Clostridia	Christensenellales	CAG-138	UBA1685	UBA1685 sp002320595
C5039_bin_46	Bacteria	Actinobacteriota	Coriobacteriia	Coriobacteriales	Eggerthellaceae
F5140_bin_21	Bacteria	Actinobacteriota	Coriobacteriia	Coriobacteriales	Eggerthellaceae
F4286_bin_29	Bacteria	Actinobacteriota	Coriobacteriia	Coriobacteriales	Eggerthellaceae
F5372_bin_19	Bacteria	Actinobacteriota	Coriobacteriia	Coriobacteriales	Eggerthellaceae
F5244_bin_2	Bacteria	Actinobacteriota	Coriobacteriia	Coriobacteriales	Eggerthellaceae
F5635_bin_34	Bacteria	Actinobacteriota	Coriobacteriia	Coriobacteriales	Eggerthellaceae
F5589_bin_21	Bacteria	Actinobacteriota	Coriobacteriia	Coriobacteriales	Eggerthellaceae
F4972_bin_41	Bacteria	Actinobacteriota	Coriobacteriia	Coriobacteriales	Eggerthellaceae
F4661_bin_70	Bacteria	Actinobacteriota	Coriobacteriia	Coriobacteriales	Eggerthellaceae
F4988_bin_17	Bacteria	Actinobacteriota	Coriobacteriia	Coriobacteriales	Eggerthellaceae
F5115_bin_40	Bacteria	Actinobacteriota	Coriobacteriia	Coriobacteriales	Eggerthellaceae
C4982_bin_35	Bacteria	Actinobacteriota	Coriobacteriia	Coriobacteriales	Eggerthellaceae
F4960_bin_66	Bacteria	Actinobacteriota	Coriobacteriia	Coriobacteriales	Eggerthellaceae
F5125_bin_7	Bacteria	Actinobacteriota	Coriobacteriia	Coriobacteriales	Eggerthellaceae
F4460_bin_41	Bacteria	Actinobacteriota	Coriobacteriia	Coriobacteriales	Eggerthellaceae
F4873_bin_42	Bacteria	Actinobacteriota	Coriobacteriia	Coriobacteriales	Eggerthellaceae
F5163_bin_22	Bacteria	Actinobacteriota	Coriobacteriia	Coriobacteriales	Eggerthellaceae
F4840_bin_32	Bacteria	Actinobacteriota	Coriobacteriia	Coriobacteriales	Eggerthellaceae
F5184_bin_35	Bacteria	Actinobacteriota	Coriobacteriia	Coriobacteriales	Eggerthellaceae
F5629_bin_31	Bacteria	Actinobacteriota	Coriobacteriia	Coriobacteriales	Eggerthellaceae
F4976_bin_16	Bacteria	Actinobacteriota	Coriobacteriia	Coriobacteriales	Eggerthellaceae
F4936_bin_25	Bacteria	Actinobacteriota	Coriobacteriia	Coriobacteriales	Eggerthellaceae
F5165_bin_32	Bacteria	Actinobacteriota	Coriobacteriia	Coriobacteriales	Eggerthellaceae
F4556_bin_42	Bacteria	Actinobacteriota	Coriobacteriia	Coriobacteriales	Eggerthellaceae
F5604_bin_1	Bacteria	Actinobacteriota	Coriobacteriia	Coriobacteriales	Eggerthellaceae
C4975_bin_4	Bacteria	Actinobacteriota	Coriobacteriia	Coriobacteriales	Eggerthellaceae
W5021_bin_105	Bacteria	Actinobacteriota	Coriobacteriia	Coriobacteriales	Atopobiaceae	UBA7748	UBA7748 sp900314535
W4930_bin_11	Bacteria	Actinobacteriota	Coriobacteriia	Coriobacteriales	Atopobiaceae	UBA7748	UBA7748 sp900314535
F4595_bin_45	Bacteria	Actinobacteriota	Coriobacteriia	Coriobacteriales
S41004A_bin_34	Bacteria	Bacteroidota	Bacteroidia	Bacteroidales	Bacteroidaceae	UBA4372
Tibetan-s1400-38F_bin_3	Bacteria	Bacteroidota	Bacteroidia	Bacteroidales	Bacteroidaceae	UBA4372
W4930_bin_35	Bacteria	Actinobacteriota	Coriobacteriia	Coriobacteriales	Atopobiaceae	Olsenella_C
W5021_bin_73	Bacteria	Actinobacteriota	Coriobacteriia	Coriobacteriales	Coriobacteriaceae	Collinsella	Collinsella sp002391315
W4936_bin_18	Bacteria	Actinobacteriota	Coriobacteriia	Coriobacteriales	Coriobacteriaceae	Collinsella	Collinsella sp002391315
LW2-s126610_bin_38	Bacteria	Actinobacteriota	Coriobacteriia	Coriobacteriales	Coriobacteriaceae	Collinsella	Collinsella sp002391315
W4975_bin_16	Bacteria	Actinobacteriota	Coriobacteriia	Coriobacteriales	Coriobacteriaceae	Collinsella	Collinsella sp002391315
F5629_bin_1	Bacteria	Actinobacteriota	Coriobacteriia	Coriobacteriales	Coriobacteriaceae	Collinsella	Collinsella sp002391315
LW2-s127575_bin_38	Bacteria	Actinobacteriota	Coriobacteriia	Coriobacteriales	Coriobacteriaceae	Collinsella	Collinsella sp002391315
F5123_bin_10	Bacteria	Firmicutes_A	Clostridia	Oscillospirales	Acutalibacteraceae
F5476_bin_46	Bacteria	Bacteroidota	Bacteroidia	Bacteroidales	Bacteroidaceae	Prevotella
QHF6-unmapped_bin_366	Bacteria	Actinobacteriota	Coriobacteriia	Coriobacteriales	Eggerthellaceae
F5256_bin_23	Bacteria	Actinobacteriota	Coriobacteriia	Coriobacteriales	Eggerthellaceae
QHF6-unmapped_bin_623	Bacteria	Actinobacteriota	Coriobacteriia	Coriobacteriales	Eggerthellaceae
QHF6-unmapped_bin_320	Bacteria	Actinobacteriota	Coriobacteriia	Coriobacteriales	Eggerthellaceae
F5181_bin_24	Bacteria	Actinobacteriota	Coriobacteriia	Coriobacteriales	Eggerthellaceae
F5218_bin_24	Bacteria	Actinobacteriota	Coriobacteriia	Coriobacteriales	Eggerthellaceae
F5512_bin_19	Bacteria	Actinobacteriota	Coriobacteriia	Coriobacteriales	Eggerthellaceae
F5140_bin_28	Bacteria	Actinobacteriota	Coriobacteriia	Coriobacteriales	Eggerthellaceae
F5290_bin_52	Bacteria	Actinobacteriota	Coriobacteriia	Coriobacteriales	Eggerthellaceae
F5486_bin_31	Bacteria	Actinobacteriota	Coriobacteriia	Coriobacteriales	Eggerthellaceae
Duroc-Low2_bin_45	Bacteria	Firmicutes_A	Clostridia	Oscillospirales	QAMX01	QAMX01
QHF6-unmapped_bin_343	Bacteria	Firmicutes_A	Clostridia	Oscillospirales	Ruminococcaceae
QHF6-unmapped_bin_580	Bacteria	Firmicutes_A	Clostridia	Oscillospirales	Ruminococcaceae
BL-unmapped_bin_244	Bacteria	Firmicutes_A	Clostridia	Oscillospirales	Acutalibacteraceae
F5268_bin_1	Bacteria	Firmicutes_A	Clostridia	Oscillospirales	Acutalibacteraceae	UBA1417	UBA1417 sp003531055
F5235_bin_65	Bacteria	Firmicutes_A	Clostridia	Oscillospirales	Ruminococcaceae	QAMM01
QHF6-unmapped_bin_544	Bacteria	Firmicutes_A	Clostridia	Christensenellales
LW1-s151250_bin_35	Bacteria	Firmicutes_A	Clostridia	Oscillospirales	Acutalibacteraceae	UBA1691	UBA1691 sp002320555
Duroc-High4_bin_30	Bacteria	Bacteroidota	Bacteroidia	Bacteroidales	Bacteroidaceae	Prevotella
F5173_bin_40	Bacteria	Bacteroidota	Bacteroidia	Bacteroidales	Bacteroidaceae	Prevotella
F4692_bin_1	Bacteria	Bacteroidota	Bacteroidia	Bacteroidales	Bacteroidaceae	Prevotella
F4958_bin_6	Bacteria	Bacteroidota	Bacteroidia	Bacteroidales	Bacteroidaceae	Prevotella
Duroc.SH-FCR.HM1_bin_12	Bacteria	Bacteroidota	Bacteroidia	Bacteroidales	Bacteroidaceae	Prevotella
S53008A_bin_62	Bacteria	Firmicutes_A	Clostridia	Oscillospirales	Acutalibacteraceae
BL-unmapped_bin_250	Bacteria	Firmicutes_A	Clostridia	Lachnospirales	UBA1390
BL-unmapped_bin_170	Bacteria	Firmicutes_A	Clostridia	Oscillospirales	Ruminococcaceae
S53008A_bin_2	Bacteria	Firmicutes_A	Clostridia	Oscillospirales	Oscillospiraceae	CAG-110
BL-unmapped_bin_161	Bacteria	Firmicutes_A	Clostridia	Oscillospirales	Acutalibacteraceae
BL-unmapped_bin_349	Bacteria	Firmicutes_A	Clostridia	Oscillospirales	Acutalibacteraceae
BL-unmapped_bin_130	Bacteria	Firmicutes_A	Clostridia	Oscillospirales	Acutalibacteraceae
S142704B_bin_35	Bacteria	Firmicutes_A	Clostridia	Oscillospirales	Acutalibacteraceae
LW1-s151337_bin_11	Bacteria	Firmicutes_A	Clostridia	Oscillospirales	Acutalibacteraceae
QHF6-unmapped_bin_306	Bacteria	Firmicutes_A	Clostridia	Oscillospirales	Acutalibacteraceae
F5302_bin_54	Bacteria	Firmicutes_A	Clostridia	Oscillospirales	Acutalibacteraceae
LW1-sD151116_bin_35	Bacteria	Firmicutes_A	Clostridia	Oscillospirales	Acutalibacteraceae
F4554_bin_31	Bacteria	Firmicutes_A	Clostridia	Oscillospirales	Acutalibacteraceae
F4954_bin_40	Bacteria	Firmicutes_A	Clostridia	Oscillospirales	Acutalibacteraceae
BL-unmapped_bin_201	Bacteria	Firmicutes_A	Clostridia	Oscillospirales	Acutalibacteraceae
Boar-s23_bin_36	Bacteria	Firmicutes_A	Clostridia	Oscillospirales	Acutalibacteraceae
BL-unmapped_bin_387	Bacteria	Firmicutes_A	Clostridia	Oscillospirales	Acutalibacteraceae
C4979_bin_49	Bacteria	Firmicutes_A	Clostridia	Oscillospirales	Acutalibacteraceae
QHF6-unmapped_bin_260	Bacteria	Firmicutes_A	Clostridia	Oscillospirales	Acutalibacteraceae
QHF6-unmapped_bin_41	Bacteria	Firmicutes_A	Clostridia	Oscillospirales	Acutalibacteraceae
LW2-s127592_bin_8	Bacteria	Firmicutes_A	Clostridia	Oscillospirales	Ruminococcaceae	Anaerotruncus
QHF6-unmapped_bin_175	Bacteria	Firmicutes_A	Clostridia	Oscillospirales	Ruminococcaceae
S101306A_bin_3	Bacteria	Firmicutes_A	Clostridia	Oscillospirales	Butyricicoccaceae
Duroc-Low5_bin_7	Bacteria	Firmicutes_A	Clostridia	Oscillospirales	Butyricicoccaceae	Butyricicoccus_A	Butyricicoccus_A sp002395695
QHF6-unmapped_bin_166	Bacteria	Firmicutes_A	Clostridia	Oscillospirales	Oscillospiraceae	CAG-110
LW1-s150947_bin_25	Bacteria	Firmicutes_A	Clostridia	Oscillospirales	Butyricicoccaceae	Agathobaculum
Boar-s8_bin_42	Bacteria	Firmicutes_A	Clostridia	Oscillospirales	Oscillospiraceae
Boar-s14_bin_30	Bacteria	Firmicutes_A	Clostridia	Oscillospirales	Oscillospiraceae
Boar-s22_bin_17	Bacteria	Firmicutes_A	Clostridia	Oscillospirales	Oscillospiraceae	UBA1777
F5617_bin_4	Bacteria	Firmicutes_A	Clostridia	Oscillospirales	Oscillospiraceae	UBA1777
LW2-s126610_bin_42	Bacteria	Firmicutes_A	Clostridia	Oscillospirales	Oscillospiraceae	UBA1777
QHF6-unmapped_bin_616	Bacteria	Firmicutes_A	Clostridia	Oscillospirales	Oscillospiraceae	CAG-110
Duroc-Low5_bin_48	Bacteria	Firmicutes_A	Clostridia	Oscillospirales	Oscillospiraceae	CAG-110
F5569_bin_67	Bacteria	Firmicutes_A	Clostridia	Oscillospirales	Oscillospiraceae	CAG-110
LW1-sD150971_bin_33	Bacteria	Firmicutes_A	Clostridia	Oscillospirales	Oscillospiraceae	CAG-110
Duroc-Low4_bin_56	Bacteria	Firmicutes_A	Clostridia	Oscillospirales	Oscillospiraceae	CAG-110
F4554_bin_39	Bacteria	Firmicutes_A	Clostridia	Oscillospirales	Oscillospiraceae	CAG-110
F5372_bin_31	Bacteria	Firmicutes_A	Clostridia	Oscillospirales	Oscillospiraceae	CAG-110
F4286_bin_50	Bacteria	Firmicutes_A	Clostridia	Oscillospirales	Oscillospiraceae	CAG-110
F5115_bin_61	Bacteria	Firmicutes_A	Clostridia	Oscillospirales	Oscillospiraceae	CAG-110
F4657_bin_30	Bacteria	Firmicutes_A	Clostridia	Oscillospirales	Oscillospiraceae	CAG-110
S127912B_bin_56	Bacteria	Firmicutes_A	Clostridia	Oscillospirales	Oscillospiraceae	CAG-110
S60106B_bin_30	Bacteria	Firmicutes_A	Clostridia	Oscillospirales	Oscillospiraceae	CAG-110
W4982_bin_26	Bacteria	Firmicutes_A	Clostridia	Oscillospirales	Oscillospiraceae	Oscillibacter	Oscillibacter sp001916835
W4930_bin_14	Bacteria	Firmicutes_A	Clostridia	Oscillospirales	Oscillospiraceae	Oscillibacter
F5260_bin_52	Bacteria	Firmicutes_A	Clostridia	Oscillospirales	Oscillospiraceae	Oscillibacter
F5399_bin_12	Bacteria	Firmicutes_A	Clostridia	Oscillospirales	Oscillospiraceae	Oscillibacter
F5097_bin_32	Bacteria	Firmicutes_A	Clostridia	Oscillospirales	Oscillospiraceae	Oscillibacter
S31914B_bin_16	Bacteria	Firmicutes_A	Clostridia	Oscillospirales	Oscillospiraceae	Oscillibacter
S60106B_bin_26	Bacteria	Firmicutes_A	Clostridia	Oscillospirales	Oscillospiraceae	Oscillibacter
S127906A_bin_5	Bacteria	Firmicutes_A	Clostridia	Oscillospirales	Oscillospiraceae	Oscillibacter
S127912B_bin_47	Bacteria	Firmicutes_A	Clostridia	Oscillospirales	Oscillospiraceae	Oscillibacter
BL-unmapped_bin_257	Bacteria	Firmicutes_A	Clostridia	Oscillospirales	Oscillospiraceae	Oscillibacter
Boar-s7_bin_50	Bacteria	Firmicutes_A	Clostridia	Oscillospirales	Oscillospiraceae
Duroc.SH-FCR.LF1_bin_10	Bacteria	Firmicutes_A	Clostridia	Oscillospirales	Oscillospiraceae	CAG-83	CAG-83 sp900313295
QHF6-unmapped_bin_272	Bacteria	Firmicutes_A	Clostridia	Oscillospirales	Oscillospiraceae
S118306B_bin_11	Bacteria	Firmicutes_A	Clostridia	Oscillospirales	Oscillospiraceae	CAG-83
BL-unmapped_bin_353	Bacteria	Firmicutes_A	Clostridia	Oscillospirales	Ruminococcaceae
W4930_bin_36	Bacteria	Firmicutes_A	Clostridia	Oscillospirales	Oscillospiraceae	CAG-83	CAG-83 sp000435975
LW2-s127063_bin_24	Bacteria	Firmicutes_A	Clostridia	Oscillospirales	Oscillospiraceae	CAG-83
W4975_bin_14	Bacteria	Firmicutes_A	Clostridia	Oscillospirales	Oscillospiraceae	CAG-83
F5295_bin_9	Bacteria	Firmicutes_A	Clostridia	Oscillospirales	Oscillospiraceae	CAG-83
F4658_bin_27	Bacteria	Firmicutes_A	Clostridia	Oscillospirales	Oscillospiraceae	CAG-83
F5097_bin_54	Bacteria	Firmicutes_A	Clostridia	Oscillospirales	Oscillospiraceae	CAG-83
F5634_bin_55	Bacteria	Firmicutes_A	Clostridia	Oscillospirales	Oscillospiraceae	CAG-83	CAG-83 sp003487665
S129704B_bin_34	Bacteria	Firmicutes_A	Clostridia	Oscillospirales	Oscillospiraceae	CAG-83	CAG-83 sp003487665
W5021_bin_78	Bacteria	Firmicutes_A	Clostridia	Oscillospirales	Oscillospiraceae	CAG-83	CAG-83 sp003487665
W4936_bin_13	Bacteria	Firmicutes_A	Clostridia	Oscillospirales	Oscillospiraceae	CAG-83	CAG-83 sp003487665
F5510_bin_17	Bacteria	Firmicutes_A	Clostridia	Oscillospirales	Oscillospiraceae	CAG-83	CAG-83 sp003487665
F5380_bin_28	Bacteria	Firmicutes_A	Clostridia	Oscillospirales	Oscillospiraceae	CAG-83	CAG-83 sp003487665
F4950_bin_45	Bacteria	Firmicutes_A	Clostridia	Oscillospirales	Oscillospiraceae	CAG-83	CAG-83 sp003487665
F5157_bin_43	Bacteria	Firmicutes_A	Clostridia	Oscillospirales	Oscillospiraceae	CAG-83	CAG-83 sp003487665
F5359_bin_23	Bacteria	Firmicutes_A	Clostridia	Oscillospirales	Oscillospiraceae	CAG-83	CAG-83 sp003487665
F5366_bin_24	Bacteria	Firmicutes_A	Clostridia	Oscillospirales	Oscillospiraceae	CAG-83	CAG-83 sp003487665
F5332_bin_31	Bacteria	Firmicutes_A	Clostridia	Oscillospirales	Oscillospiraceae	CAG-83	CAG-83 sp003487665
S75706A_bin_23	Bacteria	Firmicutes_A	Clostridia	Oscillospirales	Oscillospiraceae	CAG-83	CAG-83 sp003487665
F5432_bin_42	Bacteria	Firmicutes_A	Clostridia	Oscillospirales	Oscillospiraceae	CAG-83	CAG-83 sp003487665
LW1-s151260_bin_31	Bacteria	Firmicutes_A	Clostridia	Oscillospirales	Oscillospiraceae	CAG-83	CAG-83 sp003487665
W4982_bin_22	Bacteria	Firmicutes_A	Clostridia	Oscillospirales	Oscillospiraceae	CAG-83	CAG-83 sp003487665
S191108A_bin_7	Bacteria	Firmicutes_A	Clostridia	Oscillospirales	Oscillospiraceae	CAG-83	CAG-83 sp003487665
F5042_bin_45	Bacteria	Firmicutes_A	Clostridia	Oscillospirales	Oscillospiraceae	CAG-83	CAG-83 sp003487665
F4941_bin_48	Bacteria	Firmicutes_A	Clostridia	Oscillospirales	Oscillospiraceae	CAG-83	CAG-83 sp003487665
F4958_bin_56	Bacteria	Firmicutes_A	Clostridia	Oscillospirales	Oscillospiraceae	CAG-83	CAG-83 sp003487665
F4844_bin_55	Bacteria	Firmicutes_A	Clostridia	Oscillospirales	Oscillospiraceae	CAG-83	CAG-83 sp003487665
F5444_bin_23	Bacteria	Firmicutes_A	Clostridia	Oscillospirales	Oscillospiraceae	CAG-83	CAG-83 sp000435555
Duroc.SH-FCR.LM3_bin_12	Bacteria	Firmicutes_A	Clostridia	Oscillospirales	Oscillospiraceae	CAG-83
Duroc-Low2_bin_49	Bacteria	Firmicutes_A	Clostridia	Oscillospirales	Oscillospiraceae	CAG-83
F4390_bin_54	Bacteria	Firmicutes_A	Clostridia	Oscillospirales	Oscillospiraceae	CAG-83
F5250_bin_48	Bacteria	Firmicutes_A	Clostridia	Oscillospirales	Oscillospiraceae	CAG-83
F5176_bin_60	Bacteria	Firmicutes_A	Clostridia	Oscillospirales	Oscillospiraceae	CAG-83
LW1-s150971_bin_29	Bacteria	Firmicutes_A	Clostridia	Oscillospirales	Oscillospiraceae	CAG-83
F5501_bin_11	Bacteria	Firmicutes_A	Clostridia	Oscillospirales	Oscillospiraceae	CAG-83
BL-unmapped_bin_401	Bacteria	Firmicutes_A	Clostridia	Oscillospirales	Oscillospiraceae
W5042_bin_25	Bacteria	Firmicutes_A	Clostridia	Oscillospirales	Oscillospiraceae	Ruminiclostridium_C
Boar-s11_bin_34	Bacteria	Firmicutes_A	Clostridia	Oscillospirales	Oscillospiraceae	RUG626
BL-unmapped_bin_276	Bacteria	Bacteroidota	Bacteroidia	Bacteroidales	Bacteroidaceae	Prevotella
Boar-s8_bin_54	Bacteria	Firmicutes_A	Clostridia	Oscillospirales	Oscillospiraceae	UBA9475
F5403_bin_11	Bacteria	Firmicutes_A	Clostridia	Oscillospirales	Oscillospiraceae	UBA9475
QHF6-unmapped_bin_481	Bacteria	Firmicutes_A	Clostridia	Oscillospirales	Oscillospiraceae	UBA1777
BL-unmapped_bin_298	Bacteria	Firmicutes_A	Clostridia	Oscillospirales	Oscillospiraceae
F5622_bin_29	Bacteria	Firmicutes_A	Clostridia	Oscillospirales	Oscillospiraceae	F23-B02
Duroc-Low5_bin_42	Bacteria	Firmicutes_A	Clostridia	Oscillospirales	Oscillospiraceae	F23-B02	F23-B02 sp000431075
F5138_bin_50	Bacteria	Firmicutes_A	Clostridia	Oscillospirales	Oscillospiraceae	F23-B02	F23-B02 sp000431075
F5366_bin_36	Bacteria	Firmicutes_A	Clostridia	Oscillospirales	Oscillospiraceae	F23-B02	F23-B02 sp000431075
F5084_bin_48	Bacteria	Firmicutes_A	Clostridia	Oscillospirales	Oscillospiraceae	F23-B02	F23-B02 sp000431075
F4890_bin_6	Bacteria	Firmicutes_A	Clostridia	Oscillospirales	Oscillospiraceae	F23-B02	F23-B02 sp000431075
F5108_bin_28	Bacteria	Firmicutes_A	Clostridia	Oscillospirales	Oscillospiraceae	F23-B02	F23-B02 sp000431075
F4563_bin_1	Bacteria	Firmicutes_A	Clostridia	Oscillospirales	Oscillospiraceae	F23-B02	F23-B02 sp000431075
F5046_bin_23	Bacteria	Firmicutes_A	Clostridia	Oscillospirales	Oscillospiraceae	F23-B02	F23-B02 sp000431075
F4952_bin_13	Bacteria	Firmicutes_A	Clostridia	Oscillospirales	Oscillospiraceae	F23-B02	F23-B02 sp000431075
F5641_bin_24	Bacteria	Firmicutes_A	Clostridia	Oscillospirales	Oscillospiraceae	F23-B02	F23-B02 sp000431075
F5179_bin_29	Bacteria	Firmicutes_A	Clostridia	Oscillospirales	Oscillospiraceae	F23-B02	F23-B02 sp000431075
F4846_bin_19	Bacteria	Firmicutes_A	Clostridia	Oscillospirales	Oscillospiraceae	F23-B02	F23-B02 sp000431075
F5450_bin_7	Bacteria	Firmicutes_A	Clostridia	Oscillospirales	Oscillospiraceae	F23-B02	F23-B02 sp000431075
F5512_bin_50	Bacteria	Firmicutes_A	Clostridia	Oscillospirales	Oscillospiraceae	F23-B02	F23-B02 sp000431075
F4954_bin_70	Bacteria	Firmicutes_A	Clostridia	Oscillospirales	Oscillospiraceae	F23-B02	F23-B02 sp000431075
F5434_bin_29	Bacteria	Firmicutes_A	Clostridia	Oscillospirales	Oscillospiraceae	F23-B02	F23-B02 sp000431075
F5356_bin_39	Bacteria	Firmicutes_A	Clostridia	Oscillospirales	Oscillospiraceae	F23-B02	F23-B02 sp000431075
F4905_bin_29	Bacteria	Firmicutes_A	Clostridia	Oscillospirales	Oscillospiraceae	F23-B02	F23-B02 sp000431075
F5023_bin_63	Bacteria	Firmicutes_A	Clostridia	Oscillospirales	Oscillospiraceae	F23-B02	F23-B02 sp000431075
F4666_bin_39	Bacteria	Firmicutes_A	Clostridia	Oscillospirales	Oscillospiraceae	F23-B02	F23-B02 sp000431075
F5290_bin_58	Bacteria	Firmicutes_A	Clostridia	Oscillospirales	Oscillospiraceae	F23-B02	F23-B02 sp000431075
F4706_bin_34	Bacteria	Firmicutes_A	Clostridia	Oscillospirales	Oscillospiraceae	F23-B02	F23-B02 sp000431075
F5206_bin_23	Bacteria	Firmicutes_A	Clostridia	Oscillospirales	Oscillospiraceae	F23-B02	F23-B02 sp000431075
F5298_bin_9	Bacteria	Firmicutes_A	Clostridia	Oscillospirales	Oscillospiraceae	F23-B02	F23-B02 sp000431075
C4950_bin_2	Bacteria	Firmicutes_A	Clostridia	Oscillospirales	Oscillospiraceae	F23-B02	F23-B02 sp000431075
S127912A_bin_47	Bacteria	Firmicutes_A	Clostridia	Oscillospirales	Oscillospiraceae	F23-B02	F23-B02 sp000431075
F5158_bin_63	Bacteria	Firmicutes_A	Clostridia	Oscillospirales	Oscillospiraceae	F23-B02	F23-B02 sp000431075
F4679_bin_49	Bacteria	Firmicutes_A	Clostridia	Oscillospirales	Oscillospiraceae	F23-B02	F23-B02 sp000431075
F4969_bin_46	Bacteria	Firmicutes_A	Clostridia	Oscillospirales	Oscillospiraceae	F23-B02	F23-B02 sp000431075
F5141_bin_50	Bacteria	Firmicutes_A	Clostridia	Oscillospirales	Oscillospiraceae	F23-B02	F23-B02 sp000431075
F5242_bin_25	Bacteria	Firmicutes_A	Clostridia	Oscillospirales	Oscillospiraceae	F23-B02	F23-B02 sp000431075
F5386_bin_25	Bacteria	Firmicutes_A	Clostridia	Oscillospirales	Oscillospiraceae	F23-B02
F5520_bin_14	Bacteria	Firmicutes_A	Clostridia	Oscillospirales	Oscillospiraceae	F23-B02
S127912A_bin_46	Bacteria	Firmicutes_A	Clostridia	Oscillospirales	Oscillospiraceae	F23-B02
Duroc.SH-FCR.HF3_bin_34	Bacteria	Firmicutes_A	Clostridia	Oscillospirales	Oscillospiraceae	F23-B02
F5138_bin_2	Bacteria	Firmicutes_A	Clostridia	Oscillospirales	Oscillospiraceae	F23-B02
S133506B_bin_49	Bacteria	Firmicutes_A	Clostridia	Oscillospirales	Oscillospiraceae	F23-B02
F5240_bin_57	Bacteria	Firmicutes_A	Clostridia	Oscillospirales	Oscillospiraceae	F23-B02
F5218_bin_75	Bacteria	Firmicutes_A	Clostridia	Oscillospirales	Oscillospiraceae	F23-B02
F5239_bin_26	Bacteria	Firmicutes_A	Clostridia	Christensenellales
F4592_bin_40	Bacteria	Firmicutes_A	Clostridia	Oscillospirales	Oscillospiraceae	F23-B02
F5457_bin_63	Bacteria	Firmicutes_A	Clostridia	Oscillospirales	Oscillospiraceae	F23-B02
F5622_bin_14	Bacteria	Firmicutes_A	Clostridia	Oscillospirales	Oscillospiraceae	F23-B02
F4922_bin_11	Bacteria	Firmicutes_A	Clostridia	Oscillospirales	Oscillospiraceae	F23-B02
C4975_bin_65	Bacteria	Firmicutes_A	Clostridia	Oscillospirales	Oscillospiraceae	F23-B02
F5165_bin_45	Bacteria	Firmicutes_A	Clostridia	Oscillospirales	Oscillospiraceae	F23-B02
F4890_bin_50	Bacteria	Firmicutes_A	Clostridia	Oscillospirales	Oscillospiraceae	F23-B02
F5355_bin_45	Bacteria	Firmicutes_A	Clostridia	Oscillospirales	Oscillospiraceae	F23-B02
F4872_bin_50	Bacteria	Firmicutes_A	Clostridia	Oscillospirales	Oscillospiraceae	F23-B02
C4979_bin_47	Bacteria	Firmicutes_A	Clostridia	Oscillospirales	Oscillospiraceae	F23-B02
S108604B_bin_31	Bacteria	Firmicutes_A	Clostridia	Oscillospirales	Oscillospiraceae	UBA1777
S72204A_bin_5	Bacteria	Firmicutes_A	Clostridia	Oscillospirales	Oscillospiraceae	UBA1777
F4988_bin_30	Bacteria	Firmicutes_A	Clostridia	Christensenellales	QALW01
F5449_bin_42	Bacteria	Firmicutes_A	Clostridia	Oscillospirales	Acutalibacteraceae
LW1-s150947_bin_7	Bacteria	Firmicutes_A	Clostridia	Oscillospirales	Oscillospiraceae	F23-B02
F5114_bin_28	Bacteria	Firmicutes_A	Clostridia	Oscillospirales	Oscillospiraceae	F23-B02
QHF6-unmapped_bin_375	Bacteria	Firmicutes_A	Clostridia	Oscillospirales	Oscillospiraceae	UBA1777
QHF6-unmapped_bin_385	Bacteria	Firmicutes_A	Clostridia	4C28d-15	RUG350
W5021_bin_41	Bacteria	Firmicutes_A	Clostridia	Oscillospirales	Oscillospiraceae	UBA1777
LW1-s150761_bin_44	Bacteria	Firmicutes_A	Clostridia	Oscillospirales	Oscillospiraceae	UBA1777	UBA1777 sp003150355
S118306B_bin_1	Bacteria	Firmicutes_A	Clostridia	Oscillospirales	Oscillospiraceae	UBA1777	UBA1777 sp003150355
F5114_bin_47	Bacteria	Firmicutes_A	Clostridia	Oscillospirales	Oscillospiraceae	UBA1777	UBA1777 sp003150355
F5218_bin_22	Bacteria	Firmicutes_A	Clostridia	Oscillospirales	Oscillospiraceae	UBA1777	UBA1777 sp003150355
S58506A_bin_25	Bacteria	Firmicutes_A	Clostridia	Oscillospirales	Oscillospiraceae	UBA1777	UBA1777 sp003150355
W4936_bin_31	Bacteria	Firmicutes_A	Clostridia	Oscillospirales	Oscillospiraceae	UBA1777
LW2-s126572_bin_54	Bacteria	Firmicutes_A	Clostridia	Oscillospirales	Oscillospiraceae	UBA5446
F5485_bin_48	Bacteria	Firmicutes_A	Clostridia	Oscillospirales	Oscillospiraceae	CAG-110
F5572_bin_26	Bacteria	Firmicutes_A	Clostridia	Oscillospirales	Oscillospiraceae	CAG-110
S133204A_bin_31	Bacteria	Firmicutes_A	Clostridia	Oscillospirales	Oscillospiraceae	CAG-110
F5268_bin_6	Bacteria	Firmicutes_A	Clostridia	Oscillospirales	Oscillospiraceae	CAG-110
F5242_bin_33	Bacteria	Firmicutes_A	Clostridia	Oscillospirales	Oscillospiraceae	CAG-110
S96308A_bin_41	Bacteria	Firmicutes_A	Clostridia	Oscillospirales	Oscillospiraceae	CAG-110
F4972_bin_3	Bacteria	Firmicutes_A	Clostridia	Oscillospirales	Oscillospiraceae	CAG-110
F5510_bin_45	Bacteria	Firmicutes_A	Clostridia	Oscillospirales	Oscillospiraceae	CAG-110
F4890_bin_54	Bacteria	Firmicutes_A	Clostridia	Oscillospirales	Oscillospiraceae	CAG-110
F4844_bin_60	Bacteria	Firmicutes_A	Clostridia	Oscillospirales	Oscillospiraceae	CAG-110
F5155_bin_65	Bacteria	Firmicutes_A	Clostridia	Oscillospirales	Oscillospiraceae	CAG-110
F5084_bin_90	Bacteria	Firmicutes_A	Clostridia	Oscillospirales	Oscillospiraceae	CAG-110
S124310A_bin_53	Bacteria	Firmicutes_A	Clostridia	Oscillospirales	Oscillospiraceae	CAG-110
LW2-s126610_bin_25	Bacteria	Firmicutes_A	Clostridia	Oscillospirales	Oscillospiraceae	CAG-110
S38404A_bin_68	Bacteria	Firmicutes_A	Clostridia	Oscillospirales	Oscillospiraceae	CAG-110
F5110_bin_14	Bacteria	Firmicutes_A	Clostridia	Oscillospirales	Oscillospiraceae	CAG-110
F4873_bin_11	Bacteria	Firmicutes_A	Clostridia	Oscillospirales	Oscillospiraceae	CAG-110
F5472_bin_22	Bacteria	Firmicutes_A	Clostridia	Oscillospirales	Oscillospiraceae	CAG-110
Duroc-High3_bin_24	Bacteria	Firmicutes_A	Clostridia	Oscillospirales	Oscillospiraceae	CAG-110
F4286_bin_34	Bacteria	Firmicutes_A	Clostridia	Oscillospirales	Oscillospiraceae	CAG-110
BL-unmapped_bin_348	Bacteria	Firmicutes_A	Clostridia	Oscillospirales	Oscillospiraceae	CAG-170
S127912B_bin_50	Bacteria	Firmicutes_A	Clostridia	Oscillospirales	Oscillospiraceae	CAG-170
S93310B_bin_18	Bacteria	Firmicutes_A	Clostridia	Oscillospirales	Oscillospiraceae	CAG-170
W4950_bin_7	Bacteria	Firmicutes_A	Clostridia	Oscillospirales	Oscillospiraceae	CAG-170	CAG-170 sp002404795
F5381_bin_67	Bacteria	Firmicutes_A	Clostridia	Oscillospirales	Oscillospiraceae	CAG-110
LW1-s151691_bin_19	Bacteria	Firmicutes_A	Clostridia	Oscillospirales	Oscillospiraceae	UBA738
LW1-s151116_bin_17	Bacteria	Firmicutes_A	Clostridia	Oscillospirales	Oscillospiraceae	UBA738
F5208_bin_50	Bacteria	Firmicutes_A	Clostridia	Oscillospirales	Oscillospiraceae	UBA738
LW1-s150761_bin_20	Bacteria	Firmicutes_A	Clostridia	Oscillospirales	Oscillospiraceae	UBA738
S107802B_bin_48	Bacteria	Firmicutes_A	Clostridia	Oscillospirales	Oscillospiraceae	UBA738
F5434_bin_24	Bacteria	Firmicutes_A	Clostridia	Oscillospirales	Oscillospiraceae	UBA738
W4930_bin_26	Bacteria	Firmicutes_A	Clostridia	Oscillospirales	Oscillospiraceae	UBA738
F5248_bin_39	Bacteria	Firmicutes_A	Clostridia	Oscillospirales	Oscillospiraceae	UBA738
F5415_bin_59	Bacteria	Firmicutes_A	Clostridia	Oscillospirales	Oscillospiraceae	UBA738
F4948_bin_76	Bacteria	Firmicutes_A	Clostridia	Oscillospirales	Oscillospiraceae	UBA738
F5379_bin_52	Bacteria	Firmicutes_A	Clostridia	Oscillospirales	Oscillospiraceae	UBA738
S127906B_bin_34	Bacteria	Firmicutes_A	Clostridia	Oscillospirales	Oscillospiraceae	UBA738
F5181_bin_73	Bacteria	Firmicutes_A	Clostridia	Oscillospirales	Oscillospiraceae	UBA738
S93310B_bin_29	Bacteria	Firmicutes_A	Clostridia	Oscillospirales	Oscillospiraceae	UBA738
F5512_bin_55	Bacteria	Firmicutes_A	Clostridia	Oscillospirales	Oscillospiraceae	UBA738
F5412_bin_52	Bacteria	Firmicutes_A	Clostridia	Oscillospirales	Oscillospiraceae	UBA738
F4888_bin_33	Bacteria	Firmicutes_A	Clostridia	Oscillospirales	Oscillospiraceae	UBA738
F5331_bin_73	Bacteria	Firmicutes_A	Clostridia	Oscillospirales	Oscillospiraceae	UBA738
F5486_bin_64	Bacteria	Firmicutes_A	Clostridia	Oscillospirales	Oscillospiraceae	UBA738
S127912A_bin_53	Bacteria	Firmicutes_A	Clostridia	Oscillospirales	Oscillospiraceae	UBA738
F5560_bin_55	Bacteria	Firmicutes_A	Clostridia	Oscillospirales	Oscillospiraceae	UBA738
F5332_bin_59	Bacteria	Firmicutes_A	Clostridia	Oscillospirales	Oscillospiraceae	UBA738
F5158_bin_29	Bacteria	Firmicutes_A	Clostridia	Oscillospirales	Oscillospiraceae	UBA738
F5421_bin_53	Bacteria	Firmicutes_A	Clostridia	Oscillospirales	Oscillospiraceae	UBA738
F5485_bin_49	Bacteria	Firmicutes_A	Clostridia	Oscillospirales	Oscillospiraceae	UBA738
F5142_bin_8	Bacteria	Firmicutes_A	Clostridia	Oscillospirales	Oscillospiraceae	UBA738
S114106A_bin_38	Bacteria	Firmicutes_A	Clostridia	Oscillospirales	Oscillospiraceae	UBA738
LW2-s126575_bin_8	Bacteria	Firmicutes_A	Clostridia	Oscillospirales	Oscillospiraceae	UBA738
F5453_bin_48	Bacteria	Firmicutes_A	Clostridia	Oscillospirales	Oscillospiraceae	UBA738
F5218_bin_95	Bacteria	Firmicutes_A	Clostridia	Oscillospirales	Oscillospiraceae	UBA738
F5343_bin_54	Bacteria	Firmicutes_A	Clostridia	Oscillospirales	Oscillospiraceae	UBA738
F5018_bin_83	Bacteria	Firmicutes_A	Clostridia	Oscillospirales	Oscillospiraceae	UBA738
S95008B_bin_19	Bacteria	Firmicutes_A	Clostridia	Oscillospirales	Oscillospiraceae	UBA738
F4981_bin_57	Bacteria	Firmicutes_A	Clostridia	Oscillospirales	Oscillospiraceae	UBA738
F5110_bin_81	Bacteria	Firmicutes_A	Clostridia	Oscillospirales	Oscillospiraceae	UBA738
W5021_bin_92	Bacteria	Firmicutes_A	Clostridia	Oscillospirales	Oscillospiraceae	UBA738
F5210_bin_55	Bacteria	Firmicutes_A	Clostridia	Oscillospirales	Oscillospiraceae	ER4
Duroc-High1_bin_17	Bacteria	Firmicutes_A	Clostridia	Oscillospirales	Oscillospiraceae	ER4	ER4 sp900317525
LW1-s151246_bin_3	Bacteria	Firmicutes_A	Clostridia	Oscillospirales	Oscillospiraceae	ER4	ER4 sp003522105
LW1-s150971_bin_7	Bacteria	Firmicutes_A	Clostridia	Oscillospirales	Oscillospiraceae	ER4	ER4 sp003522105
QHF6-unmapped_bin_107	Bacteria	Firmicutes_A	Clostridia	Oscillospirales	Oscillospiraceae
F5347_bin_11	Bacteria	Firmicutes_A	Clostridia	Oscillospirales	Oscillospiraceae	CAG-103	CAG-103 sp900317855
F5309_bin_65	Bacteria	Firmicutes_A	Clostridia	Oscillospirales	Oscillospiraceae	CAG-103	CAG-103 sp900317855
LW2-s127575_bin_3	Bacteria	Firmicutes_A	Clostridia	Oscillospirales	Oscillospiraceae	CAG-103	CAG-103 sp900317855
F5419_bin_7	Bacteria	Firmicutes_A	Clostridia	Oscillospirales	Oscillospiraceae	CAG-103	CAG-103 sp900317855
F4952_bin_24	Bacteria	Firmicutes_A	Clostridia	Oscillospirales	Oscillospiraceae	CAG-103	CAG-103 sp900317855
F4978_bin_7	Bacteria	Firmicutes_A	Clostridia	Oscillospirales	Oscillospiraceae	CAG-103	CAG-103 sp900317855
F5218_bin_82	Bacteria	Firmicutes_A	Clostridia	Oscillospirales	Oscillospiraceae	CAG-103	CAG-103 sp900317855
F4580_bin_41	Bacteria	Firmicutes_A	Clostridia	Oscillospirales	Oscillospiraceae	CAG-103	CAG-103 sp900317855
F5417_bin_41	Bacteria	Firmicutes_A	Clostridia	Oscillospirales	Oscillospiraceae	CAG-103	CAG-103 sp900317855
W4975_bin_13	Bacteria	Firmicutes_A	Clostridia	Oscillospirales	Oscillospiraceae	CAG-103
F5381_bin_61	Bacteria	Firmicutes_A	Clostridia	Oscillospirales	Oscillospiraceae	CAG-103
F5240_bin_26	Bacteria	Firmicutes_A	Clostridia	Oscillospirales	Oscillospiraceae	CAG-103
LW2-s127592_bin_23	Bacteria	Firmicutes_A	Clostridia	Oscillospirales	Oscillospiraceae	CAG-103
LW1-s151260_bin_12	Bacteria	Firmicutes_A	Clostridia	Oscillospirales	Oscillospiraceae	CAG-103
W4936_bin_1	Bacteria	Firmicutes_A	Clostridia	Oscillospirales	Oscillospiraceae	CAG-103
F5575_bin_3	Bacteria	Firmicutes_A	Clostridia	Oscillospirales	Oscillospiraceae	CAG-103
LW1-s150947_bin_6	Bacteria	Firmicutes_A	Clostridia	Oscillospirales	Oscillospiraceae	CAG-103
F4669_bin_11	Bacteria	Firmicutes_A	Clostridia	Oscillospirales	Oscillospiraceae	CAG-103
W4930_bin_42	Bacteria	Firmicutes_A	Clostridia	Oscillospirales	Oscillospiraceae	CAG-103
Boar-s5_bin_43	Bacteria	Firmicutes_A	Clostridia	Oscillospirales	Oscillospiraceae	CAG-103
F5403_bin_58	Bacteria	Firmicutes_A	Clostridia	Oscillospirales	Ruminococcaceae	Ruthenibacterium
LW2-s126610_bin_35	Bacteria	Firmicutes_A	Clostridia	Oscillospirales	Ruminococcaceae	Fournierella
LW2-s126572_bin_2	Bacteria	Firmicutes_A	Clostridia	Oscillospirales	Ruminococcaceae	Fournierella
QHF6-unmapped_bin_351	Bacteria	Firmicutes_A	Clostridia	Oscillospirales	Ruminococcaceae
BL-unmapped_bin_12	Bacteria	Firmicutes_A	Clostridia	Oscillospirales	Ruminococcaceae
F5115_bin_16	Bacteria	Firmicutes_A	Clostridia	Oscillospirales	Ruminococcaceae	Faecalibacterium
S142704B_bin_5	Bacteria	Firmicutes_A	Clostridia	Oscillospirales	Ruminococcaceae	Gemmiger
F5115_bin_19	Bacteria	Firmicutes_A	Clostridia	Oscillospirales	Ruminococcaceae	Gemmiger
F5173_bin_42	Bacteria	Firmicutes_A	Clostridia	Oscillospirales	Ruminococcaceae	Gemmiger
S80312B_bin_3	Bacteria	Firmicutes_A	Clostridia	Oscillospirales	Ruminococcaceae
QHF6-unmapped_bin_220	Bacteria	Firmicutes_A	Clostridia	Oscillospirales	Ruminococcaceae
S76602A_bin_9	Bacteria	Firmicutes_A	Clostridia	Oscillospirales	Ruminococcaceae	Faecalibacterium
S71402B_bin_2	Bacteria	Firmicutes_A	Clostridia	Oscillospirales	Ruminococcaceae	Faecalibacterium	Faecalibacterium sp003449675
S21310A_bin_38	Bacteria	Firmicutes_A	Clostridia	Oscillospirales	Ruminococcaceae	Faecalibacterium	Faecalibacterium sp003449675
S31914B_bin_14	Bacteria	Firmicutes_A	Clostridia	Oscillospirales	Ruminococcaceae	Faecalibacterium	Faecalibacterium sp003449675
S57008B_bin_7	Bacteria	Firmicutes_A	Clostridia	Oscillospirales	Ruminococcaceae	Faecalibacterium
S159812A_bin_15	Bacteria	Firmicutes_A	Clostridia	Oscillospirales	Ruminococcaceae	Faecalibacterium
S80312B_bin_57	Bacteria	Firmicutes_A	Clostridia	Oscillospirales	Ruminococcaceae	Faecalibacterium
S38902B_bin_17	Bacteria	Firmicutes_A	Clostridia	Oscillospirales	Ruminococcaceae	Faecalibacterium	Faecalibacterium sp003449675
W5021_bin_74	Bacteria	Firmicutes_A	Clostridia	Oscillospirales	Ruminococcaceae	Angelakisella	Angelakisella sp003453215
W4936_bin_11	Bacteria	Firmicutes_A	Clostridia	Oscillospirales	Ruminococcaceae	Angelakisella
LW1-s151246_bin_16	Bacteria	Firmicutes_A	Clostridia	Oscillospirales	Ruminococcaceae	Angelakisella
LW1-s151337_bin_20	Bacteria	Firmicutes_A	Clostridia	Oscillospirales	Ruminococcaceae	Angelakisella
LW1-s150947_bin_8	Bacteria	Firmicutes_A	Clostridia	Oscillospirales	Ruminococcaceae	Angelakisella
S64110B_bin_5	Bacteria	Firmicutes_A	Clostridia	Oscillospirales	Ruminococcaceae	Angelakisella
W5021_bin_38	Bacteria	Firmicutes_A	Clostridia	Oscillospirales	Ruminococcaceae	Angelakisella
BL-unmapped_bin_160	Bacteria	Firmicutes_A	Clostridia	Oscillospirales	Ruminococcaceae
F5173_bin_18	Bacteria	Firmicutes_A	Clostridia	Christensenellales	CAG-74	UBA11524	UBA11524 sp000437595
BL-unmapped_bin_359	Bacteria	Firmicutes_A	Clostridia	Christensenellales	CAG-74	UBA11524	UBA11524 sp000437595
F5114_bin_27	Bacteria	Firmicutes_A	Clostridia	Christensenellales	CAG-74	UBA11524	UBA11524 sp000437595
W4930_bin_1	Bacteria	Firmicutes_A	Clostridia	Christensenellales	CAG-74
BL-unmapped_bin_394	Bacteria	Firmicutes_A	Clostridia	Christensenellales	CAG-74
QHF6-unmapped_bin_158	Bacteria	Firmicutes_A	Clostridia	Christensenellales	CAG-74	RUG563
LW1-s150761_bin_36	Bacteria	Firmicutes_A	Clostridia	Christensenellales	CAG-74	RUG563
BL-unmapped_bin_147	Bacteria	Firmicutes_A	Clostridia	Christensenellales	CAG-74	RUG563
F5440_bin_35	Bacteria	Firmicutes_A	Clostridia	Christensenellales	CAG-74	DTU024
F5181_bin_62	Bacteria	Firmicutes_A	Clostridia	Christensenellales	CAG-74
LW2-s127153_bin_20	Bacteria	Firmicutes_A	Clostridia	Christensenellales	CAG-74
LW1-sD151116_bin_13	Bacteria	Firmicutes_A	Clostridia	Christensenellales	CAG-74
F5575_bin_37	Bacteria	Firmicutes_A	Clostridia	Christensenellales	CAG-74
LW2-s126610_bin_20	Bacteria	Firmicutes_A	Clostridia	Christensenellales	CAG-74
W5021_bin_56	Bacteria	Firmicutes_A	Clostridia	Christensenellales	CAG-74
BL-unmapped_bin_395	Bacteria	Firmicutes_A	Clostridia	Christensenellales	CAG-74
S41004A_bin_15	Bacteria	Firmicutes_A	Clostridia	Christensenellales	CAG-74
QHF6-unmapped_bin_25	Bacteria	Firmicutes_A	Clostridia	Christensenellales	CAG-74	UBA1224
F5476_bin_2	Bacteria	Firmicutes_A	Clostridia	Christensenellales	CAG-74
BL-unmapped_bin_195	Bacteria	Firmicutes_A	Clostridia	Christensenellales	CAG-74
QHF6-unmapped_bin_283	Bacteria	Firmicutes_A	Clostridia	Christensenellales	CAG-74
QHF6-unmapped_bin_273	Bacteria	Firmicutes_A	Clostridia	Christensenellales	CAG-74
C4978_bin_39	Bacteria	Firmicutes_A	Clostridia	Christensenellales	CAG-74	Firm-10
S159812B_bin_27	Bacteria	Firmicutes_A	Clostridia	Christensenellales	CAG-74	Firm-10
F5114_bin_12	Bacteria	Firmicutes_A	Clostridia	Christensenellales	CAG-74	Firm-10
S114106B_bin_53	Bacteria	Firmicutes_A	Clostridia	Christensenellales	CAG-74	Firm-10
F5512_bin_36	Bacteria	Firmicutes_A	Clostridia	Christensenellales	CAG-74	Firm-10
BL-unmapped_bin_6	Bacteria	Firmicutes_A	Clostridia	Christensenellales	CAG-74	Firm-10
BL-unmapped_bin_423	Bacteria	Firmicutes_A	Clostridia	Christensenellales	CAG-74	Firm-10
S58506A_bin_9	Bacteria	Firmicutes_A	Clostridia	Christensenellales	CAG-74
F4948_bin_29	Bacteria	Firmicutes_A	Clostridia	Christensenellales	CAG-74
F4690_bin_53	Bacteria	Firmicutes_A	Clostridia	Christensenellales	CAG-74
QHF6-unmapped_bin_467	Bacteria	Firmicutes_A	Clostridia	Christensenellales	CAG-74
F5512_bin_3	Bacteria	Firmicutes_A	Clostridia	Christensenellales	CAG-74
BL-unmapped_bin_316	Bacteria	Firmicutes_A	Clostridia	Christensenellales	CAG-74
W5021_bin_57	Bacteria	Firmicutes_A	Clostridia	Christensenellales	CAG-74
F5494_bin_16	Bacteria	Firmicutes_A	Clostridia	Christensenellales	CAG-74
C4974_bin_39	Bacteria	Firmicutes_A	Clostridia	Christensenellales	CAG-74
F5457_bin_30	Bacteria	Firmicutes_A	Clostridia	Christensenellales	CAG-74
F5141_bin_5	Bacteria	Firmicutes_A	Clostridia	Christensenellales	CAG-74
F5399_bin_66	Bacteria	Firmicutes_A	Clostridia	Christensenellales	CAG-74
F5403_bin_15	Bacteria	Firmicutes_A	Clostridia	Christensenellales	CAG-74
F5647_bin_54	Bacteria	Firmicutes_A	Clostridia	Christensenellales	CAG-74
W5021_bin_100	Bacteria	Firmicutes_A	Clostridia	Christensenellales	CAG-74
F5476_bin_8	Bacteria	Firmicutes_A	Clostridia	Christensenellales	CAG-74
F5432_bin_25	Bacteria	Firmicutes_A	Clostridia	Christensenellales	CAG-74
F5355_bin_23	Bacteria	Firmicutes_A	Clostridia	Christensenellales	CAG-74
F4286_bin_17	Bacteria	Firmicutes_A	Clostridia	Christensenellales	CAG-74
F5348_bin_23	Bacteria	Firmicutes_A	Clostridia	Christensenellales	CAG-74
LW2-s127530_bin_24	Bacteria	Verrucomicrobiota	Verrucomicrobiae	Opitutales
LW2-s127152_bin_28	Bacteria	Desulfobacterota_A	Desulfovibrionia	Desulfovibrionales	Desulfovibrionaceae	Desulfovibrio
BL-unmapped_bin_241	Bacteria	Desulfobacterota_A	Desulfovibrionia	Desulfovibrionales	Desulfovibrionaceae	Desulfovibrio
F5224_bin_25	Bacteria	Actinobacteriota	Actinobacteria	Actinomycetales	Actinomycetaceae	Mobiluncus
Duroc-Low3_bin_33	Bacteria	Bacteroidota	Bacteroidia	Bacteroidales	Bacteroidaceae	Prevotella	Prevotella sp900313215
S107802B_bin_56	Bacteria	Bacteroidota	Bacteroidia	Bacteroidales	Bacteroidaceae	Prevotella	Prevotella sp000434515
Duroc.SH-FCR.HM2_bin_8	Bacteria	Bacteroidota	Bacteroidia	Bacteroidales	Bacteroidaceae	Prevotella	Prevotella sp000436915
Duroc-High4_bin_10	Bacteria	Bacteroidota	Bacteroidia	Bacteroidales	Bacteroidaceae	Prevotella
Duroc.SH-FCR.HF1_bin_4	Bacteria	Bacteroidota	Bacteroidia	Bacteroidales	Bacteroidaceae	Prevotella
W4930_bin_5	Bacteria	Bacteroidota	Bacteroidia	Bacteroidales	Bacteroidaceae	Prevotella
Duroc.SH-FCR.HM3_bin_17	Bacteria	Bacteroidota	Bacteroidia	Bacteroidales	Bacteroidaceae	Prevotella
Duroc-Low8_bin_10	Bacteria	Bacteroidota	Bacteroidia	Bacteroidales	Bacteroidaceae	Prevotella	Prevotella sp000434975
LW1-s150947_bin_3	Bacteria	Bacteroidota	Bacteroidia	Bacteroidales	Bacteroidaceae	Prevotella	Prevotella sp000434975
W4982_bin_28	Bacteria	Bacteroidota	Bacteroidia	Bacteroidales	Bacteroidaceae	Prevotella	Prevotella sp000434975
LW1-s150822_bin_14	Bacteria	Bacteroidota	Bacteroidia	Bacteroidales	Bacteroidaceae	Prevotella	Prevotella sp000434975
LW1-s151691_bin_15	Bacteria	Bacteroidota	Bacteroidia	Bacteroidales	Bacteroidaceae	Prevotella	Prevotella sp000434975
LW1-s151260_bin_14	Bacteria	Bacteroidota	Bacteroidia	Bacteroidales	Bacteroidaceae	Prevotella	Prevotella sp000434975
LW2-s127145_bin_6	Bacteria	Bacteroidota	Bacteroidia	Bacteroidales	Bacteroidaceae	Prevotella	Prevotella sp000434975
LW1-s150761_bin_8	Bacteria	Bacteroidota	Bacteroidia	Bacteroidales	Bacteroidaceae	Prevotella	Prevotella sp000434975
W4978_bin_26	Bacteria	Bacteroidota	Bacteroidia	Bacteroidales	Bacteroidaceae	Prevotella	Prevotella sp000434975
Duroc.SH-FCR.LM1_bin_17	Bacteria	Bacteroidota	Bacteroidia	Bacteroidales	Bacteroidaceae	Prevotella	Prevotella sp002299635
LW2-s127575_bin_4	Bacteria	Bacteroidota	Bacteroidia	Bacteroidales	Bacteroidaceae	Prevotella	Prevotella sp002300055
Duroc.SH-FCR.LM1_bin_2	Bacteria	Bacteroidota	Bacteroidia	Bacteroidales	Bacteroidaceae	Prevotella
QHF6-unmapped_bin_193	Bacteria	Actinobacteriota	Actinobacteria	Actinomycetales	Actinomycetaceae
QHF6-unmapped_bin_29	Bacteria	Actinobacteriota	Actinobacteria	Actinomycetales	Actinomycetaceae
F5393_bin_11	Bacteria	Proteobacteria	Alphaproteobacteria	Rs-D84	Rs-D84	Rs-D84
Tibetan-s3016F_bin_5	Bacteria	Proteobacteria	Alphaproteobacteria	Rs-D84	Rs-D84	Rs-D84
S21104B_bin_5	Bacteria	Proteobacteria	Alphaproteobacteria	Rs-D84	Rs-D84	Rs-D84
F4881_bin_31	Bacteria	Proteobacteria	Alphaproteobacteria	Rs-D84	Rs-D84	Rs-D84
F5131_bin_27	Bacteria	Proteobacteria	Alphaproteobacteria	Rs-D84	Rs-D84	Rs-D84
F5157_bin_35	Bacteria	Proteobacteria	Alphaproteobacteria	Rs-D84	Rs-D84	Rs-D84
Tibetan-s3800-12F_bin_6	Bacteria	Proteobacteria	Alphaproteobacteria	Rs-D84	Rs-D84	Rs-D84
S60106B_bin_24	Bacteria	Proteobacteria	Alphaproteobacteria	Rs-D84	Rs-D84	Rs-D84
F5210_bin_4	Bacteria	Proteobacteria	Alphaproteobacteria	Rs-D84	Rs-D84	Rs-D84
Duroc-High6_bin_2	Bacteria	Proteobacteria	Alphaproteobacteria	Rs-D84	Rs-D84	Rs-D84
F4580_bin_19	Bacteria	Proteobacteria	Alphaproteobacteria	Rs-D84	Rs-D84	Rs-D84
F5298_bin_32	Bacteria	Proteobacteria	Alphaproteobacteria	Rs-D84	Rs-D84	Rs-D84
S38404A_bin_41	Bacteria	Proteobacteria	Alphaproteobacteria	Rs-D84	Rs-D84	Rs-D84
F5186_bin_43	Bacteria	Proteobacteria	Alphaproteobacteria	Rs-D84	Rs-D84	Rs-D84
S46608A_bin_17	Bacteria	Verrucomicrobiota	Lentisphaeria	UBA1407	UBA1407	UBA1724
Duroc-Low5_bin_14	Bacteria	Verrucomicrobiota	Kiritimatiellae	RFP12	UBA1067	UBA3624
Tibetan-s1400-38F_bin_11	Bacteria	Verrucomicrobiota	Kiritimatiellae	RFP12	UBA1067	UBA3624
Duroc-High2_bin_15	Bacteria	Verrucomicrobiota	Kiritimatiellae	RFP12	UBA1067	UBA1731
Boar-s35_bin_43	Bacteria	Bacteroidota	Bacteroidia	Bacteroidales	Bacteroidaceae
Boar-s19_bin_12	Bacteria	Bacteroidota	Bacteroidia	Bacteroidales	UBA932	RC9
LW1-s151260_bin_35	Bacteria	Bacteroidota	Bacteroidia	Bacteroidales	Marinifilaceae	Odoribacter
S95008B_bin_13	Bacteria	Bacteroidota	Bacteroidia	Bacteroidales	Bacteroidaceae	Bacteroides
Laiwu-LwCeLe_bin_7	Bacteria	Bacteroidota	Bacteroidia	Bacteroidales	Bacteroidaceae	Bacteroides_A
S124310A_bin_11	Bacteria	Bacteroidota	Bacteroidia	Bacteroidales	Bacteroidaceae	Bacteroides_A
F5058_bin_29	Bacteria	Bacteroidota	Bacteroidia	Bacteroidales	Bacteroidaceae	Bacteroides_A
S75706A_bin_2	Bacteria	Bacteroidota	Bacteroidia	Bacteroidales	Tannerellaceae	Parabacteroides	Parabacteroides sp000436495
S127906A_bin_15	Bacteria	Bacteroidota	Bacteroidia	Bacteroidales	Tannerellaceae	Parabacteroides	Parabacteroides sp000436495
F5421_bin_41	Bacteria	Bacteroidota	Bacteroidia	Bacteroidales	Tannerellaceae	Parabacteroides	Parabacteroides sp000436495
LW1-s150761_bin_29	Bacteria	Bacteroidota	Bacteroidia	Bacteroidales	Tannerellaceae	Parabacteroides	Parabacteroides sp000436495
Tibetan-s3800-26F_bin_11	Bacteria	Elusimicrobiota	Elusimicrobia	Elusimicrobiales	Elusimicrobiaceae
Boar-s10_bin_19	Bacteria	Elusimicrobiota	Elusimicrobia	Elusimicrobiales	Elusimicrobiaceae	UBA1436	UBA1436 sp002329395
W4974_bin_29	Bacteria	Elusimicrobiota	Elusimicrobia	Elusimicrobiales	Elusimicrobiaceae	UBA1436	UBA1436 sp002329395
Boar-s35_bin_11	Bacteria	Elusimicrobiota	Elusimicrobia	Elusimicrobiales	Elusimicrobiaceae	UBA1436
C4978_bin_9	Bacteria	Elusimicrobiota	Elusimicrobia	Elusimicrobiales	Elusimicrobiaceae	UBA1436
LW1-s150947_bin_30	Bacteria	Elusimicrobiota	Elusimicrobia	Elusimicrobiales	Elusimicrobiaceae	UBA1436
Duroc-High1_bin_16	Bacteria	Elusimicrobiota	Elusimicrobia	Elusimicrobiales	Elusimicrobiaceae	UBA1436
Boar-s2_bin_31	Bacteria	Elusimicrobiota	Elusimicrobia	Elusimicrobiales	Elusimicrobiaceae	UBA1174
F5115_bin_9	Bacteria	Patescibacteria	Saccharimonadia	Saccharimonadales	Saccharimonadaceae
S108604B_bin_34	Bacteria	Patescibacteria	Saccharimonadia	Saccharimonadales	Saccharimonadaceae	UBA2834
F4706_bin_27	Bacteria	Patescibacteria	Saccharimonadia	Saccharimonadales	Saccharimonadaceae	UBA2834
S96308A_bin_45	Bacteria	Patescibacteria	Saccharimonadia	Saccharimonadales	Saccharimonadaceae
S114106B_bin_31	Bacteria	Patescibacteria	Saccharimonadia	Saccharimonadales	Saccharimonadaceae	UBA2834
F5123_bin_17	Bacteria	Patescibacteria	Saccharimonadia	Saccharimonadales	Saccharimonadaceae	UBA2834
F5622_bin_25	Bacteria	Patescibacteria	Saccharimonadia	Saccharimonadales	Saccharimonadaceae	UBA2834
F5382_bin_33	Bacteria	Patescibacteria	Saccharimonadia	Saccharimonadales	Saccharimonadaceae	UBA2834
S133506B_bin_41	Bacteria	Patescibacteria	Saccharimonadia	Saccharimonadales	Saccharimonadaceae	UBA2834
F5131_bin_3	Bacteria	Patescibacteria	Saccharimonadia	Saccharimonadales	Saccharimonadaceae	UBA2834
Duroc-Low4_bin_1	Bacteria	Patescibacteria	Saccharimonadia	Saccharimonadales	Saccharimonadaceae	UBA2834
F5302_bin_18	Bacteria	Patescibacteria	Saccharimonadia	Saccharimonadales	Saccharimonadaceae	UBA2834
F5035_bin_37	Bacteria	Patescibacteria	Saccharimonadia	Saccharimonadales	Saccharimonadaceae	UBA2834
F5619_bin_12	Bacteria	Patescibacteria	Saccharimonadia	Saccharimonadales	Saccharimonadaceae
F4844_bin_20	Bacteria	Patescibacteria	Saccharimonadia	Saccharimonadales	Saccharimonadaceae
F4976_bin_25	Bacteria	Patescibacteria	Saccharimonadia	Saccharimonadales	Saccharimonadaceae	UBA2834
F4556_bin_7	Bacteria	Patescibacteria	Saccharimonadia	Saccharimonadales	Saccharimonadaceae	UBA2834
Tibetan-s3480-16M_bin_21	Bacteria	Patescibacteria	Saccharimonadia	Saccharimonadales	Saccharimonadaceae
F4706_bin_2	Bacteria	Patescibacteria	Saccharimonadia	Saccharimonadales	Saccharimonadaceae
F4704_bin_3	Bacteria	Patescibacteria	Saccharimonadia	Saccharimonadales	Saccharimonadaceae
S50506B_bin_6	Bacteria	Patescibacteria	Saccharimonadia	Saccharimonadales	Saccharimonadaceae
F4410_bin_8	Bacteria	Actinobacteriota	Coriobacteriia	Coriobacteriales	Eggerthellaceae
F4563_bin_18	Bacteria	Actinobacteriota	Coriobacteriia	Coriobacteriales	Eggerthellaceae
F5158_bin_15	Bacteria	Bacteroidota	Bacteroidia	Bacteroidales	Porphyromonadaceae	Porphyromonas
F5612_bin_8	Bacteria	Patescibacteria	Saccharimonadia	Saccharimonadales	Saccharimonadaceae
F5608_bin_48	Bacteria	Patescibacteria	Saccharimonadia	Saccharimonadales	Saccharimonadaceae
F5457_bin_29	Bacteria	Patescibacteria	Saccharimonadia	Saccharimonadales	Saccharimonadaceae
F5512_bin_21	Bacteria	Patescibacteria	Saccharimonadia	Saccharimonadales	Saccharimonadaceae	TM7x
F5472_bin_4	Bacteria	Patescibacteria	Saccharimonadia	Saccharimonadales	Saccharimonadaceae	TM7x
QHF6-unmapped_bin_155	Bacteria	Patescibacteria	Saccharimonadia	Saccharimonadales	Saccharimonadaceae	UBA10027
QHF6-unmapped_bin_187	Bacteria	Patescibacteria	Saccharimonadia	Saccharimonadales	Saccharimonadaceae
F5440_bin_38	Bacteria	Patescibacteria	Saccharimonadia	Saccharimonadales	Saccharimonadaceae	TM7x
F4582_bin_3	Bacteria	Patescibacteria	Saccharimonadia	Saccharimonadales	Saccharimonadaceae	UBA2866
F5446_bin_33	Bacteria	Patescibacteria	Saccharimonadia	Saccharimonadales	Saccharimonadaceae	UBA2866
BL-unmapped_bin_15	Bacteria	Patescibacteria	Saccharimonadia	Saccharimonadales	Saccharimonadaceae	UBA2866
Tibetan-s3480-3M_bin_1	Bacteria	Myxococcota	Bradimonadia	Bradymonadales	UBA4248	UBA4248
Boar-s18_bin_7	Bacteria	Bacteroidota	Bacteroidia	Bacteroidales	Paludibacteraceae	RF16
BL-unmapped_bin_65	Bacteria	Bacteroidota	Bacteroidia	Bacteroidales	Paludibacteraceae	RF16
Boar-s2_bin_38	Bacteria	Bacteroidota	Bacteroidia	Bacteroidales	Paludibacteraceae	RF16
Tibetan-s1005M_bin_10	Bacteria	Bacteroidota	Bacteroidia	Bacteroidales	Paludibacteraceae	RF16
Duroc-High8_bin_31	Bacteria	Bacteroidota	Bacteroidia	Bacteroidales	Paludibacteraceae	RF16
S108604B_bin_47	Bacteria	Bacteroidota	Bacteroidia	Bacteroidales	Paludibacteraceae	RF16
Tibetan-s1400-27M_bin_8	Bacteria	Bacteroidota	Bacteroidia	Bacteroidales	Rikenellaceae	Alistipes
Boar-s18_bin_2	Bacteria	Bacteroidota	Bacteroidia	Bacteroidales	Rikenellaceae	Alistipes
Boar-s2_bin_18	Bacteria	Bacteroidota	Bacteroidia	Bacteroidales	Rikenellaceae	Alistipes
QHF6-unmapped_bin_243	Bacteria	Bacteroidota	Bacteroidia	Bacteroidales	Rikenellaceae	Alistipes
Boar-s18_bin_16	Bacteria	Bacteroidota	Bacteroidia	Bacteroidales	Bacteroidaceae	UBA4334
S93310B_bin_16	Bacteria	Bacteroidota	Bacteroidia	Bacteroidales	Bacteroidaceae	UBA4372
Boar-s2_bin_7	Bacteria	Bacteroidota	Bacteroidia	Bacteroidales	Bacteroidaceae	UBA4372
Boar-s10_bin_21	Bacteria	Bacteroidota	Bacteroidia	Bacteroidales	Bacteroidaceae	UBA4372
W4930_bin_47	Bacteria	Bacteroidota	Bacteroidia	Bacteroidales	Bacteroidaceae	Prevotellamassilia
W5021_bin_89	Bacteria	Bacteroidota	Bacteroidia	Bacteroidales	Bacteroidaceae	Prevotellamassilia
Duroc-High2_bin_21	Bacteria	Bacteroidota	Bacteroidia	Bacteroidales	Bacteroidaceae	Prevotella
Duroc.SH-FCR.HF3_bin_35	Bacteria	Bacteroidota	Bacteroidia	Bacteroidales	Bacteroidaceae	Prevotella
W4930_bin_23	Bacteria	Bacteroidota	Bacteroidia	Bacteroidales	Bacteroidaceae	Prevotella
Boar-s5_bin_20	Bacteria	Bacteroidota	Bacteroidia	Bacteroidales	Bacteroidaceae	Prevotella
Boar-s19_bin_10	Bacteria	Bacteroidota	Bacteroidia	Bacteroidales	Bacteroidaceae	Prevotella
F5476_bin_9	Bacteria	Bacteroidota	Bacteroidia	Bacteroidales	Porphyromonadaceae	Porphyromonas
F4844_bin_25	Bacteria	Bacteroidota	Bacteroidia	Bacteroidales	Marinilabiliaceae
Tibetan-s3800-18M_bin_13	Bacteria	Bacteroidota	Bacteroidia	Bacteroidales	Marinilabiliaceae
Duroc.SH-FCR.HF2_bin_28	Bacteria	Bacteroidota	Bacteroidia	Bacteroidales	Marinilabiliaceae
LW1-s150947_bin_11	Bacteria	Bacteroidota	Bacteroidia	Bacteroidales	Muribaculaceae
W5042_bin_35	Bacteria	Bacteroidota	Bacteroidia	Bacteroidales	Muribaculaceae	C941
Duroc-Low6_bin_23	Bacteria	Bacteroidota	Bacteroidia	Bacteroidales	Muribaculaceae	C941
F5622_bin_43	Bacteria	Bacteroidota	Bacteroidia	Bacteroidales	Muribaculaceae	C941
S96308A_bin_10	Bacteria	Bacteroidota	Bacteroidia	Bacteroidales	Muribaculaceae	C941
F5256_bin_5	Bacteria	Bacteroidota	Bacteroidia	Bacteroidales	Muribaculaceae	C941
F4390_bin_57	Bacteria	Bacteroidota	Bacteroidia	Bacteroidales	Muribaculaceae	C941
S136810B_bin_38	Bacteria	Bacteroidota	Bacteroidia	Bacteroidales	Muribaculaceae	C941
F4726_bin_34	Bacteria	Bacteroidota	Bacteroidia	Bacteroidales	Muribaculaceae	C941
S77806A_bin_39	Bacteria	Bacteroidota	Bacteroidia	Bacteroidales	Muribaculaceae	C941
LW1-s151691_bin_13	Bacteria	Bacteroidota	Bacteroidia	Bacteroidales	Muribaculaceae	C941
W4975_bin_20	Bacteria	Bacteroidota	Bacteroidia	Bacteroidales	Muribaculaceae	C941
F5052_bin_26	Bacteria	Bacteroidota	Bacteroidia	Bacteroidales	Muribaculaceae	C941
F4950_bin_7	Bacteria	Bacteroidota	Bacteroidia	Bacteroidales	Muribaculaceae	C941
F5356_bin_19	Bacteria	Bacteroidota	Bacteroidia	Bacteroidales	Muribaculaceae	C941
LW1-s151116_bin_3	Bacteria	Bacteroidota	Bacteroidia	Bacteroidales	Muribaculaceae	C941
F5615_bin_8	Bacteria	Bacteroidota	Bacteroidia	Bacteroidales	Muribaculaceae	C941
F4954_bin_20	Bacteria	Bacteroidota	Bacteroidia	Bacteroidales	Muribaculaceae	C941
LW1-s151250_bin_37	Bacteria	Bacteroidota	Bacteroidia	Bacteroidales	Muribaculaceae	C941
F5571_bin_53	Bacteria	Bacteroidota	Bacteroidia	Bacteroidales	Muribaculaceae	C941
F5103_bin_24	Bacteria	Bacteroidota	Bacteroidia	Bacteroidales	Muribaculaceae	C941
S120704B_bin_21	Bacteria	Bacteroidota	Bacteroidia	Bacteroidales	Muribaculaceae	C941
F4580_bin_30	Bacteria	Bacteroidota	Bacteroidia	Bacteroidales	Muribaculaceae	C941
F5309_bin_18	Bacteria	Bacteroidota	Bacteroidia	Bacteroidales	Muribaculaceae	C941
F5290_bin_5	Bacteria	Bacteroidota	Bacteroidia	Bacteroidales	Muribaculaceae	C941
S113504B_bin_9	Bacteria	Bacteroidota	Bacteroidia	Bacteroidales	Muribaculaceae	C941
F5478_bin_28	Bacteria	Bacteroidota	Bacteroidia	Bacteroidales	Muribaculaceae	C941
S107802B_bin_20	Bacteria	Bacteroidota	Bacteroidia	Bacteroidales	Muribaculaceae	C941
F5520_bin_51	Bacteria	Bacteroidota	Bacteroidia	Bacteroidales	Muribaculaceae	C941
F4983_bin_25	Bacteria	Bacteroidota	Bacteroidia	Bacteroidales	Muribaculaceae	C941
S75706B_bin_3	Bacteria	Bacteroidota	Bacteroidia	Bacteroidales	Muribaculaceae	C941
S67912A_bin_12	Bacteria	Bacteroidota	Bacteroidia	Bacteroidales	Muribaculaceae	C941
F4856_bin_25	Bacteria	Bacteroidota	Bacteroidia	Bacteroidales	Muribaculaceae	C941
F4889_bin_15	Bacteria	Bacteroidota	Bacteroidia	Bacteroidales	Muribaculaceae	C941
F4390_bin_58	Bacteria	Bacteroidota	Bacteroidia	Bacteroidales	Muribaculaceae	C941
F5617_bin_28	Bacteria	Bacteroidota	Bacteroidia	Bacteroidales	Muribaculaceae	C941
F5615_bin_7	Bacteria	Bacteroidota	Bacteroidia	Bacteroidales	Muribaculaceae	C941
F4552_bin_22	Bacteria	Bacteroidota	Bacteroidia	Bacteroidales	Muribaculaceae	C941
F4791_bin_2	Bacteria	Bacteroidota	Bacteroidia	Bacteroidales	Muribaculaceae	C941
S50506B_bin_28	Bacteria	Bacteroidota	Bacteroidia	Bacteroidales	Muribaculaceae	C941
F5490_bin_18	Bacteria	Bacteroidota	Bacteroidia	Bacteroidales	Muribaculaceae	C941
F4650_bin_30	Bacteria	Bacteroidota	Bacteroidia	Bacteroidales	Muribaculaceae	C941
F5235_bin_7	Bacteria	Bacteroidota	Bacteroidia	Bacteroidales	Muribaculaceae	C941
F5612_bin_17	Bacteria	Bacteroidota	Bacteroidia	Bacteroidales	Muribaculaceae	C941
F5302_bin_35	Bacteria	Bacteroidota	Bacteroidia	Bacteroidales	Muribaculaceae	C941
F5284_bin_2	Bacteria	Bacteroidota	Bacteroidia	Bacteroidales	Muribaculaceae	C941
F4399_bin_42	Bacteria	Bacteroidota	Bacteroidia	Bacteroidales	Muribaculaceae	C941
F5323_bin_36	Bacteria	Bacteroidota	Bacteroidia	Bacteroidales	Muribaculaceae	C941
F5028_bin_35	Bacteria	Bacteroidota	Bacteroidia	Bacteroidales	Muribaculaceae	C941
F5509_bin_6	Bacteria	Bacteroidota	Bacteroidia	Bacteroidales	Muribaculaceae	C941
F5056_bin_16	Bacteria	Bacteroidota	Bacteroidia	Bacteroidales	Muribaculaceae	C941
F5248_bin_64	Bacteria	Bacteroidota	Bacteroidia	Bacteroidales	Muribaculaceae	C941
F4706_bin_15	Bacteria	Bacteroidota	Bacteroidia	Bacteroidales	Muribaculaceae	C941
F5380_bin_30	Bacteria	Bacteroidota	Bacteroidia	Bacteroidales	Muribaculaceae	C941
F5635_bin_36	Bacteria	Bacteroidota	Bacteroidia	Bacteroidales	Muribaculaceae	C941
F4563_bin_33	Bacteria	Bacteroidota	Bacteroidia	Bacteroidales	Muribaculaceae	C941
F4436_bin_24	Bacteria	Bacteroidota	Bacteroidia	Bacteroidales	Muribaculaceae	C941
F4844_bin_23	Bacteria	Bacteroidota	Bacteroidia	Bacteroidales	Muribaculaceae	C941
F5457_bin_5	Bacteria	Bacteroidota	Bacteroidia	Bacteroidales	Muribaculaceae	C941
F4690_bin_25	Bacteria	Bacteroidota	Bacteroidia	Bacteroidales	Muribaculaceae	C941
C4950_bin_30	Bacteria	Bacteroidota	Bacteroidia	Bacteroidales	Muribaculaceae	C941
F4846_bin_22	Bacteria	Bacteroidota	Bacteroidia	Bacteroidales	Muribaculaceae	C941
F4554_bin_1	Bacteria	Bacteroidota	Bacteroidia	Bacteroidales	Muribaculaceae	C941
Tibetan-s3480-29M_bin_7	Bacteria	Bacteroidota	Bacteroidia	Bacteroidales	Muribaculaceae	C941
S101306A_bin_33	Bacteria	Bacteroidota	Bacteroidia	Bacteroidales	Muribaculaceae	C941
F5288_bin_31	Bacteria	Bacteroidota	Bacteroidia	Bacteroidales	Muribaculaceae	C941
Tibetan-s3800-12F_bin_4	Bacteria	Bacteroidota	Bacteroidia	Bacteroidales	Muribaculaceae	C941
F5455_bin_45	Bacteria	Bacteroidota	Bacteroidia	Bacteroidales	Muribaculaceae	C941
S159812A_bin_42	Bacteria	Bacteroidota	Bacteroidia	Bacteroidales	Muribaculaceae	C941
S133506B_bin_54	Bacteria	Bacteroidota	Bacteroidia	Bacteroidales	Muribaculaceae	C941
S6202B_bin_4	Bacteria	Bacteroidota	Bacteroidia	Bacteroidales	Muribaculaceae	C941
S38902B_bin_8	Bacteria	Bacteroidota	Bacteroidia	Bacteroidales	Muribaculaceae	C941
F5453_bin_39	Bacteria	Bacteroidota	Bacteroidia	Bacteroidales	Muribaculaceae	C941
F5385_bin_47	Bacteria	Bacteroidota	Bacteroidia	Bacteroidales	Muribaculaceae	C941
F5379_bin_4	Bacteria	Bacteroidota	Bacteroidia	Bacteroidales	Muribaculaceae	C941
F5299_bin_28	Bacteria	Bacteroidota	Bacteroidia	Bacteroidales	Muribaculaceae	C941
F5350_bin_57	Bacteria	Bacteroidota	Bacteroidia	Bacteroidales	Muribaculaceae	C941
F4653_bin_25	Bacteria	Bacteroidota	Bacteroidia	Bacteroidales	Muribaculaceae	C941
F4724_bin_52	Bacteria	Bacteroidota	Bacteroidia	Bacteroidales	Muribaculaceae	C941
Boar-s10_bin_32	Bacteria	Bacteroidota	Bacteroidia	Bacteroidales	UBA932	RC9
Tibetan-s3800-18M_bin_24	Bacteria	Bacteroidota	Bacteroidia	Bacteroidales	UBA932	RC9
F4554_bin_12	Bacteria	Bacteroidota	Bacteroidia	Bacteroidales	UBA932	RC9
F4856_bin_18	Bacteria	Bacteroidota	Bacteroidia	Bacteroidales	UBA932	RC9
W4930_bin_6	Bacteria	Bacteroidota	Bacteroidia	Bacteroidales	Muribaculaceae	C941	C941 sp900321725
Duroc.SH-FCR.HF2_bin_9	Bacteria	Bacteroidota	Bacteroidia	Bacteroidales	Muribaculaceae	C941	C941 sp900321725
QHF6-unmapped_bin_165	Bacteria	Bacteroidota	Bacteroidia	Bacteroidales	UBA932	RC9
QHF6-unmapped_bin_348	Bacteria	Proteobacteria	Alphaproteobacteria	RF32	CAG-239
QHF6-unmapped_bin_744	Bacteria	Proteobacteria	Alphaproteobacteria	RF32	CAG-239
C5071_bin_40	Bacteria	Proteobacteria	Alphaproteobacteria	RF32	CAG-239	51-20
C5071_bin_9	Bacteria	Proteobacteria	Alphaproteobacteria	RF32	CAG-239	CAG-495
Boar-s2_bin_40	Bacteria	Elusimicrobiota	Elusimicrobia	Elusimicrobiales	Elusimicrobiaceae	UBA1436
QHF6-unmapped_bin_173	Bacteria	Verrucomicrobiota	Kiritimatiellae	RFP12	UBA1067	UBA1067
QHF6-unmapped_bin_505	Bacteria	Verrucomicrobiota	Lentisphaeria	UBA1407	UBA1407	UBA1724
Tibetan-s3800-12F_bin_21	Bacteria	Verrucomicrobiota	Verrucomicrobiae	Opitutales	UBA9783
QHF6-unmapped_bin_553	Bacteria	Verrucomicrobiota	Verrucomicrobiae	Opitutales	UBA9783
Tibetan-s1400-38F_bin_6	Bacteria	Firmicutes_A	Clostridia	Peptostreptococcales	Anaerovoracaceae	CAG-145
BL-unmapped_bin_28	Bacteria	Firmicutes_A	Clostridia	Lachnospirales	Lachnospiraceae
BL-unmapped_bin_229	Bacteria	Firmicutes_A	Clostridia	Lachnospirales	Lachnospiraceae
F4972_bin_17	Bacteria	Firmicutes_A	Clostridia	Lachnospirales	Lachnospiraceae	Tyzzerella
F4726_bin_50	Bacteria	Firmicutes_A	Clostridia	Lachnospirales	Lachnospiraceae	Tyzzerella
Tibetan-s3800-18M_bin_18	Bacteria	Firmicutes_A	Clostridia	Lachnospirales	Lachnospiraceae
QHF6-unmapped_bin_647	Bacteria	Firmicutes_A	Clostridia	Lachnospirales	Lachnospiraceae
F4960_bin_80	Bacteria	Firmicutes_A	Clostridia	Lachnospirales	Lachnospiraceae	Coprococcus
F5244_bin_32	Bacteria	Firmicutes_A	Clostridia	Lachnospirales	Lachnospiraceae
QHF6-unmapped_bin_736	Bacteria	Firmicutes_A	Clostridia	Lachnospirales	Lachnospiraceae	CAG-127
QHF6-unmapped_bin_697	Bacteria	Firmicutes_A	Clostridia	Lachnospirales	Lachnospiraceae	CAG-127
QHF6-unmapped_bin_109	Bacteria	Firmicutes_A	Clostridia	Lachnospirales	Lachnospiraceae	CAG-127
QHF6-unmapped_bin_628	Bacteria	Firmicutes_A	Clostridia	Lachnospirales	Lachnospiraceae	CAG-127
Duroc-Low6_bin_35	Bacteria	Firmicutes_A	Clostridia	Lachnospirales	Lachnospiraceae	CAG-127
QHF6-unmapped_bin_759	Bacteria	Firmicutes_A	Clostridia	Lachnospirales	Lachnospiraceae	CAG-127
Boar-s18_bin_17	Bacteria	Firmicutes_A	Clostridia	Lachnospirales	Lachnospiraceae
QHF6-unmapped_bin_530	Bacteria	Firmicutes_A	Clostridia	Lachnospirales	Lachnospiraceae
Boar-s35_bin_1	Bacteria	Firmicutes_A	Clostridia	Lachnospirales	Lachnospiraceae	Clostridium_AI
Boar-s14_bin_26	Bacteria	Firmicutes_A	Clostridia	Lachnospirales	Lachnospiraceae
Duroc.SH-FCR.HF5_bin_8	Bacteria	Firmicutes_A	Clostridia	Lachnospirales	Lachnospiraceae	UBA2882	UBA2882 sp900317505
Boar-s7_bin_19	Bacteria	Firmicutes_A	Clostridia	Lachnospirales	Lachnospiraceae	UBA2882
F5647_bin_53	Bacteria	Firmicutes_A	Clostridia	Lachnospirales	Lachnospiraceae	UBA2882
F5497_bin_17	Bacteria	Firmicutes_A	Clostridia	Lachnospirales	Lachnospiraceae	UBA2882
F4981_bin_23	Bacteria	Firmicutes_A	Clostridia	Lachnospirales	Lachnospiraceae	UBA2882
S107802B_bin_19	Bacteria	Firmicutes_A	Clostridia	Lachnospirales	Lachnospiraceae	UBA2882
F4878_bin_23	Bacteria	Firmicutes_A	Clostridia	Lachnospirales	Lachnospiraceae	UBA2882
QHF6-unmapped_bin_490	Bacteria	Firmicutes_A	Clostridia	Lachnospirales	Lachnospiraceae	CAG-194
F4556_bin_31	Bacteria	Firmicutes_A	Clostridia	Lachnospirales	Lachnospiraceae	Acetatifactor
F5230_bin_22	Bacteria	Firmicutes_A	Clostridia	Lachnospirales	Lachnospiraceae	Acetatifactor
Boar-s7_bin_16	Bacteria	Firmicutes_A	Clostridia	Lachnospirales	Lachnospiraceae	Acetatifactor
F4390_bin_13	Bacteria	Firmicutes_A	Clostridia	Lachnospirales	Lachnospiraceae	Acetatifactor
Duroc-High3_bin_37	Bacteria	Firmicutes_A	Clostridia	Lachnospirales	Lachnospiraceae	Acetatifactor
QHF6-unmapped_bin_558	Bacteria	Firmicutes_A	Clostridia	Lachnospirales	Lachnospiraceae	CAG-510
F4390_bin_49	Bacteria	Firmicutes_A	Clostridia	Lachnospirales	Lachnospiraceae	CAG-510
F5061_bin_14	Bacteria	Firmicutes_A	Clostridia	Lachnospirales	Lachnospiraceae
Boar-s4_bin_26	Bacteria	Firmicutes_A	Clostridia	Lachnospirales	Lachnospiraceae	UBA7050
QHF6-unmapped_bin_613	Bacteria	Firmicutes_A	Clostridia	Lachnospirales	Lachnospiraceae
F5594_bin_9	Bacteria	Firmicutes_A	Clostridia	Lachnospirales	Lachnospiraceae	Acetatifactor
S124310A_bin_12	Bacteria	Firmicutes_A	Clostridia	Lachnospirales	Lachnospiraceae	Acetatifactor
Boar-s19_bin_19	Bacteria	Firmicutes_A	Clostridia	Lachnospirales	Lachnospiraceae	Acetatifactor
F4961_bin_22	Bacteria	Firmicutes_A	Clostridia	Lachnospirales	Lachnospiraceae	Eubacterium_J
Boar-s23_bin_41	Bacteria	Firmicutes_A	Clostridia	Lachnospirales	Lachnospiraceae	Eubacterium_J
F5526_bin_27	Bacteria	Firmicutes_A	Clostridia	Lachnospirales	Lachnospiraceae	Eubacterium_J
Boar-s13_bin_20	Bacteria	Firmicutes_A	Clostridia	Lachnospirales	Lachnospiraceae	Eubacterium_J
Boar-s10_bin_45	Bacteria	Firmicutes_A	Clostridia	Lachnospirales	Lachnospiraceae	Agathobacter
Duroc.SH-FCR.LF5_bin_13	Bacteria	Firmicutes_A	Clostridia	Lachnospirales	Lachnospiraceae
LW1-s150947_bin_39	Bacteria	Firmicutes_A	Clostridia	Lachnospirales	Lachnospiraceae	Dorea
S129704B_bin_35	Bacteria	Firmicutes_A	Clostridia	Lachnospirales	Lachnospiraceae	Dorea
Boar-s11_bin_37	Bacteria	Firmicutes_A	Clostridia	Lachnospirales	Lachnospiraceae	Dorea
Boar-s7_bin_24	Bacteria	Firmicutes_A	Clostridia	Lachnospirales	Lachnospiraceae	Dorea
Boar-s5_bin_12	Bacteria	Firmicutes_A	Clostridia	Lachnospirales	Lachnospiraceae
QHF6-unmapped_bin_427	Bacteria	Firmicutes_A	Clostridia	Lachnospirales	Lachnospiraceae	Eubacterium_F
Tibetan-s3480-25M_bin_11	Bacteria	Firmicutes_A	Clostridia	Lachnospirales	Lachnospiraceae	TWA4
C4978_bin_5	Bacteria	Firmicutes_A	Clostridia	Peptostreptococcales	Anaerovoracaceae
F5165_bin_55	Bacteria	Firmicutes_A	Clostridia	Peptostreptococcales	Anaerovoracaceae
C4975_bin_52	Bacteria	Firmicutes_A	Clostridia	Peptostreptococcales	Anaerovoracaceae
QHF6-unmapped_bin_355	Bacteria	Firmicutes_A	Clostridia	Peptostreptococcales	Anaerovoracaceae	Mogibacterium
F4650_bin_14	Bacteria	Firmicutes_A	Clostridia	Peptostreptococcales	Anaerovoracaceae	Mogibacterium
Boar-s23_bin_42	Bacteria	Firmicutes_A	Clostridia	Oscillospirales	CAG-272	UBA1740
QHF6-unmapped_bin_100	Bacteria	Firmicutes_A	Clostridia	Oscillospirales	CAG-272
Duroc-Low8_bin_29	Bacteria	Firmicutes_A	Clostridia	4C28d-15	CAG-727	UBA11940
Boar-s2_bin_46	Bacteria	Firmicutes_A	Clostridia	4C28d-15	CAG-727	UBA11940
F4726_bin_53	Bacteria	Firmicutes_A	Clostridia	4C28d-15	CAG-727	UBA11940
LW1-s150761_bin_41	Bacteria	Firmicutes_A	Clostridia	4C28d-15	DTU072	CAG-1782	CAG-1782 sp002349735
QHF6-unmapped_bin_642	Bacteria	Firmicutes_A	Clostridia	4C28d-15	CAG-727
QHF6-unmapped_bin_702	Bacteria	Firmicutes_A	Clostridia	4C28d-15	CAG-727
QHF6-unmapped_bin_591	Bacteria	Firmicutes_A	Clostridia	4C28d-15	CAG-727
BL-unmapped_bin_146	Bacteria	Firmicutes_A	Clostridia	4C28d-15	DTU072	CAG-1782
BL-unmapped_bin_360	Bacteria	Firmicutes_A	Clostridia	Oscillospirales	Acutalibacteraceae
QHF6-unmapped_bin_342	Bacteria	Firmicutes_A	Clostridia	Oscillospirales	CAG-272	UBA1740
QHF6-unmapped_bin_101	Bacteria	Firmicutes_A	Clostridia	Oscillospirales	CAG-272
Tibetan-s3480-3M_bin_2	Bacteria	Firmicutes_A	Clostridia	Oscillospirales	CAG-272	CAG-448
Tibetan-s3800-53F_bin_21	Bacteria	Firmicutes_A	Clostridia	Oscillospirales	CAG-272	CAG-448
Boar-s2_bin_14	Bacteria	Firmicutes_A	Clostridia	Oscillospirales	CAG-272	CAG-448
QHF6-unmapped_bin_419	Bacteria	Firmicutes_A	Clostridia	Oscillospirales	CAG-272	CAG-448
Tibetan-s3480-25M_bin_4	Bacteria	Firmicutes_A	Clostridia	Oscillospirales	CAG-272
F4988_bin_25	Bacteria	Firmicutes_A	Clostridia	Oscillospirales	CAG-272
Boar-s7_bin_13	Bacteria	Firmicutes_A	Clostridia	Oscillospirales	CAG-272
BL-unmapped_bin_320	Bacteria	Firmicutes_A	Clostridia	Oscillospirales	Acutalibacteraceae
F4960_bin_41	Bacteria	Firmicutes_A	Clostridia	Oscillospirales	Acutalibacteraceae
BL-unmapped_bin_44	Bacteria	Firmicutes_A	Clostridia	Oscillospirales	CAG-272
QHF6-unmapped_bin_252	Bacteria	Firmicutes_A	Clostridia	Monoglobales
F5299_bin_77	Bacteria	Firmicutes_A	Clostridia	Monoglobales	UBA1381	CAG-41
F4554_bin_37	Bacteria	Firmicutes_A	Clostridia	Monoglobales	UBA1381	CAG-41
QHF6-unmapped_bin_447	Bacteria	Firmicutes_A	Clostridia	Monoglobales	UBA1381	UBA4716
BL-unmapped_bin_259	Bacteria	Firmicutes_A	Clostridia	Monoglobales
BL-unmapped_bin_156	Bacteria	Firmicutes_A	Clostridia	Monoglobales
S77806B_bin_39	Bacteria	Bacteroidota	Bacteroidia	Bacteroidales	Muribaculaceae	CAG-279	CAG-279 sp000437795
BL-unmapped_bin_148	Bacteria	Firmicutes_A	Clostridia	Oscillospirales	CAG-272
F5018_bin_74	Bacteria	Firmicutes_A	Clostridia	Oscillospirales	Oscillospiraceae
QHF6-unmapped_bin_256	Bacteria	Firmicutes_A	Clostridia	Christensenellales	GCA-900066905
S60108B_bin_16	Bacteria	Firmicutes_A	Clostridia	Oscillospirales	Ruminococcaceae	Pygmaiobacter
F5511_bin_21	Bacteria	Firmicutes_A	Clostridia	Oscillospirales	Oscillospiraceae	F23-B02
F5615_bin_53	Bacteria	Firmicutes_A	Clostridia	Oscillospirales	Oscillospiraceae	F23-B02
F4375_bin_48	Bacteria	Firmicutes_A	Clostridia	Oscillospirales	Oscillospiraceae	F23-B02
F5571_bin_32	Bacteria	Firmicutes_A	Clostridia	Oscillospirales	Oscillospiraceae	F23-B02
F5054_bin_12	Bacteria	Firmicutes_A	Clostridia	Oscillospirales	Oscillospiraceae	F23-B02
F5525_bin_49	Bacteria	Firmicutes_A	Clostridia	Oscillospirales	Oscillospiraceae	F23-B02
Tibetan-s1400-55F_bin_5	Bacteria	Firmicutes_A	Clostridia	Oscillospirales	Oscillospiraceae	F23-B02
F4595_bin_51	Bacteria	Firmicutes_A	Clostridia	Oscillospirales	Oscillospiraceae	F23-B02
S80312B_bin_11	Bacteria	Firmicutes_A	Clostridia	Oscillospirales	Oscillospiraceae	F23-B02
F5342_bin_48	Bacteria	Firmicutes_A	Clostridia	Oscillospirales	Oscillospiraceae	F23-B02
F5307_bin_33	Bacteria	Firmicutes_A	Clostridia	Oscillospirales	Oscillospiraceae	F23-B02
F5106_bin_32	Bacteria	Firmicutes_A	Clostridia	Oscillospirales	Oscillospiraceae	F23-B02
S76806B_bin_30	Bacteria	Firmicutes_A	Clostridia	Oscillospirales	Oscillospiraceae	F23-B02
Duroc-High7_bin_44	Bacteria	Firmicutes_A	Clostridia	Oscillospirales	Oscillospiraceae	F23-B02
F4908_bin_27	Bacteria	Firmicutes_A	Clostridia	Oscillospirales	Oscillospiraceae	F23-B02
F4983_bin_2	Bacteria	Firmicutes_A	Clostridia	Oscillospirales	Oscillospiraceae	F23-B02
S50506B_bin_49	Bacteria	Firmicutes_A	Clostridia	Christensenellales
W4930_bin_45	Bacteria	Bacteroidota	Bacteroidia	Bacteroidales	Muribaculaceae	CAG-873	CAG-873 sp001701165
Duroc-Low4_bin_25	Bacteria	Firmicutes_A	Clostridia	Oscillospirales	Oscillospiraceae	NK3B98
F5381_bin_39	Bacteria	Firmicutes_A	Clostridia	Oscillospirales	Oscillospiraceae	ER4
S28902A_bin_43	Bacteria	Firmicutes_A	Clostridia	Oscillospirales	Oscillospiraceae	ER4
I5640_bin_16	Bacteria	Firmicutes_A	Clostridia	Oscillospirales	Oscillospiraceae	ER4
Tibetan-s3006F_bin_21	Bacteria	Firmicutes_A	Clostridia	Oscillospirales	Oscillospiraceae	ER4
F5141_bin_55	Bacteria	Firmicutes_A	Clostridia	Oscillospirales	Oscillospiraceae	ER4
F4946_bin_25	Bacteria	Firmicutes_A	Clostridia	Oscillospirales	Oscillospiraceae	ER4
F4596_bin_22	Bacteria	Firmicutes_A	Clostridia	Oscillospirales	Oscillospiraceae	ER4
F4961_bin_46	Bacteria	Firmicutes_A	Clostridia	Oscillospirales	Oscillospiraceae	ER4
F5122_bin_48	Bacteria	Firmicutes_A	Clostridia	Oscillospirales	Oscillospiraceae	ER4
F4973_bin_8	Bacteria	Firmicutes_A	Clostridia	Oscillospirales	Oscillospiraceae	ER4
F5260_bin_66	Bacteria	Firmicutes_A	Clostridia	Oscillospirales	Oscillospiraceae	ER4
F5184_bin_63	Bacteria	Firmicutes_A	Clostridia	Oscillospirales	Oscillospiraceae	ER4
F5206_bin_29	Bacteria	Firmicutes_A	Clostridia	Oscillospirales	Oscillospiraceae	ER4
F5032_bin_38	Bacteria	Firmicutes_A	Clostridia	Oscillospirales	Oscillospiraceae	CAG-170
S127912A_bin_28	Bacteria	Firmicutes_A	Clostridia	Oscillospirales	Oscillospiraceae	CAG-170	CAG-170 sp003516765
S95008B_bin_31	Bacteria	Firmicutes_A	Clostridia	Oscillospirales	Oscillospiraceae	CAG-170	CAG-170 sp003516765
S67912A_bin_35	Bacteria	Firmicutes_A	Clostridia	Oscillospirales	Oscillospiraceae	CAG-170	CAG-170 sp003516765
F5403_bin_42	Bacteria	Firmicutes_A	Clostridia	Oscillospirales	Oscillospiraceae	CAG-170	CAG-170 sp003516765
BL-unmapped_bin_278	Bacteria	Firmicutes_A	Clostridia	Oscillospirales	Oscillospiraceae	CAG-170
F5218_bin_4	Bacteria	Firmicutes_A	Clostridia	Oscillospirales	Butyricicoccaceae	UBA4644
LW2-s126610_bin_13	Bacteria	Firmicutes_A	Clostridia	Oscillospirales	Butyricicoccaceae	UBA4644
F5135_bin_36	Bacteria	Firmicutes_A	Clostridia	Oscillospirales	Butyricicoccaceae	UBA4644
LW2-s127145_bin_12	Bacteria	Firmicutes_A	Clostridia	Oscillospirales	Oscillospiraceae	CAG-83	CAG-83 sp001916855
F5510_bin_34	Bacteria	Firmicutes_A	Clostridia	Oscillospirales	Oscillospiraceae	CAG-110
Duroc-Low5_bin_29	Bacteria	Firmicutes_A	Clostridia	Oscillospirales	Oscillospiraceae	CAG-110
F4563_bin_15	Bacteria	Firmicutes_A	Clostridia	Oscillospirales	Oscillospiraceae	CAG-110
F4595_bin_55	Bacteria	Firmicutes_A	Clostridia	Oscillospirales	Oscillospiraceae	CAG-110
F5524_bin_13	Bacteria	Firmicutes_A	Clostridia	Oscillospirales	Oscillospiraceae	CAG-110
F5242_bin_27	Bacteria	Firmicutes_A	Clostridia	Oscillospirales	Oscillospiraceae	CAG-110
Duroc-High2_bin_19	Bacteria	Firmicutes_A	Clostridia	Oscillospirales	Oscillospiraceae	CAG-110
F5419_bin_24	Bacteria	Firmicutes_A	Clostridia	Oscillospirales	Oscillospiraceae	CAG-110
F4656_bin_26	Bacteria	Firmicutes_A	Clostridia	Oscillospirales	Oscillospiraceae	CAG-110
F5359_bin_16	Bacteria	Firmicutes_A	Clostridia	Oscillospirales	Oscillospiraceae	CAG-110
F4974_bin_33	Bacteria	Firmicutes_A	Clostridia	Oscillospirales	Oscillospiraceae	CAG-110
F4960_bin_22	Bacteria	Firmicutes_A	Clostridia	Oscillospirales	Oscillospiraceae	CAG-110
F5248_bin_58	Bacteria	Firmicutes_A	Clostridia	Oscillospirales	Oscillospiraceae	CAG-110
F4958_bin_27	Bacteria	Firmicutes_A	Clostridia	Oscillospirales	Oscillospiraceae	CAG-110
F5153_bin_34	Bacteria	Firmicutes_A	Clostridia	Oscillospirales	Oscillospiraceae	CAG-110
F4993_bin_30	Bacteria	Firmicutes_A	Clostridia	Oscillospirales	Oscillospiraceae	CAG-110
F5511_bin_11	Bacteria	Firmicutes_A	Clostridia	Oscillospirales	Oscillospiraceae	CAG-110
Boar-s7_bin_4	Bacteria	Firmicutes_A	Clostridia	Oscillospirales	Oscillospiraceae
F4954_bin_43	Bacteria	Firmicutes_A	Clostridia	Oscillospirales	Oscillospiraceae	CAG-110
BL-unmapped_bin_80	Bacteria	Firmicutes_A	Clostridia	Oscillospirales	Acutalibacteraceae
BL-unmapped_bin_145	Bacteria	Firmicutes_A	Clostridia	Oscillospirales	Acutalibacteraceae
QHF6-unmapped_bin_339	Bacteria	Firmicutes_A	Clostridia	Oscillospirales	Acutalibacteraceae
QHF6-unmapped_bin_415	Bacteria	Firmicutes_A	Clostridia	Oscillospirales	Acutalibacteraceae	UBA737
QHF6-unmapped_bin_380	Bacteria	Firmicutes_A	Clostridia	Oscillospirales	Acutalibacteraceae
F5123_bin_4	Bacteria	Firmicutes_A	Clostridia	Oscillospirales	Acutalibacteraceae
BL-unmapped_bin_101	Bacteria	Firmicutes_A	Clostridia	Oscillospirales	Acutalibacteraceae	UBA737
BL-unmapped_bin_270	Bacteria	Firmicutes_A	Clostridia	Oscillospirales	Acutalibacteraceae
F5329_bin_28	Bacteria	Firmicutes_A	Clostridia	Oscillospirales	Acutalibacteraceae	UBA6857
F5018_bin_45	Bacteria	Firmicutes_A	Clostridia	Oscillospirales	Acutalibacteraceae	UBA6857
F5635_bin_19	Bacteria	Firmicutes_A	Clostridia	Oscillospirales	Acutalibacteraceae	CAG-488
F5476_bin_43	Bacteria	Firmicutes_A	Clostridia	Oscillospirales	Acutalibacteraceae	CAG-488
F5350_bin_44	Bacteria	Firmicutes_A	Clostridia	Oscillospirales	Acutalibacteraceae	CAG-488
S72204A_bin_8	Bacteria	Firmicutes_A	Clostridia	Oscillospirales	Acutalibacteraceae	CAG-488
F5640_bin_17	Bacteria	Firmicutes_A	Clostridia	Oscillospirales	Acutalibacteraceae	CAG-488
F5379_bin_1	Bacteria	Firmicutes_A	Clostridia	Oscillospirales	Acutalibacteraceae	CAG-488
F5453_bin_26	Bacteria	Firmicutes_A	Clostridia	Oscillospirales	Acutalibacteraceae	CAG-488
F5014_bin_24	Bacteria	Firmicutes_A	Clostridia	Oscillospirales	Acutalibacteraceae	CAG-488
F4596_bin_30	Bacteria	Firmicutes_A	Clostridia	Oscillospirales	Acutalibacteraceae	CAG-488
S50506B_bin_46	Bacteria	Firmicutes_A	Clostridia	Oscillospirales	Acutalibacteraceae	CAG-488
F4436_bin_42	Bacteria	Firmicutes_A	Clostridia	Oscillospirales	Acutalibacteraceae	CAG-488
F5165_bin_47	Bacteria	Firmicutes_A	Clostridia	Oscillospirales	Acutalibacteraceae	CAG-488
C4978_bin_28	Bacteria	Firmicutes_A	Clostridia	Oscillospirales	Acutalibacteraceae	CAG-488
S133506B_bin_47	Bacteria	Firmicutes_A	Clostridia	Oscillospirales	Acutalibacteraceae	CAG-488
F5525_bin_14	Bacteria	Firmicutes_A	Clostridia	Oscillospirales	Acutalibacteraceae	CAG-488
F5039_bin_19	Bacteria	Firmicutes_A	Clostridia	Oscillospirales	Acutalibacteraceae	CAG-488
[truncated: 4,340 more rows]
