# Supplementary material for: Expanded catalog of microbial genes and metagenome-assembled genomes from the pig gut microbiome
Source: Nat Commun. 2021 Feb 17;12:1106. doi: 10.1038/s41467-021-21295-0 (PMC7889623; doi:10.1038/s41467-021-21295-0)
Supplement: Supplementary file 10 — Source Data [file 41467_2021_21295_MOESM10_ESM.zip › Source Data/Pre-processed_Files/MAG_Quality.txt]

MAG_ID	Completeness	Contamination	Contigs_num	tRNA_num	rRNA_num	Quality
BL-unmapped_bin_250	50	0	268	17	0	Medium-quality
Boar-s10_bin_46	50	0	326	14	2	Medium-quality
Boar-s7_bin_47	50	2.01	72	24	0	Medium-quality
C5042_bin_30	50	3.45	473	17	1	Medium-quality
Duroc-High2_bin_21	50	0	345	20	0	Medium-quality
Duroc-Low8_bin_51	50	0	420	7	0	Medium-quality
F4595_bin_53	50	1.72	289	7	0	Medium-quality
F4948_bin_73	50	0	289	14	0	Medium-quality
F5115_bin_61	50	1.72	380	26	0	Medium-quality
F5138_bin_33	50	1.75	560	7	0	Medium-quality
F5163_bin_51	50	0	353	15	0	Medium-quality
F5297_bin_48	50	4.55	164	13	0	Medium-quality
F5302_bin_70	50	0	22	4	0	Medium-quality
F5343_bin_50	50	0	322	6	0	Medium-quality
F5399_bin_72	50	3.45	340	28	1	Medium-quality
F5487_bin_54	50	3.64	242	30	1	Medium-quality
F5560_bin_62	50	0	369	17	0	Medium-quality
F5569_bin_67	50	2.59	396	22	1	Medium-quality
F5571_bin_47	50	1.72	466	18	0	Medium-quality
LW2-s126572_bin_57	50	0.65	59	26	1	Medium-quality
QHF6-unmapped_bin_467	50	1.72	264	19	2	Medium-quality
QHF6-unmapped_bin_501	50	0	66	16	0	Medium-quality
QHF6-unmapped_bin_745	50	1.75	233	8	0	Medium-quality
S142704B_bin_46	50	2.59	361	18	0	Medium-quality
S142704B_bin_47	50	0	192	16	0	Medium-quality
S77806B_bin_37	50	0	439	18	0	Medium-quality
Tibetan-s3800-48F_bin_28	50	1.75	231	10	0	Medium-quality
F5634_bin_31	50.03	2.59	517	8	0	Medium-quality
BL-unmapped_bin_354	50.08	4.64	356	16	0	Medium-quality
F5165_bin_45	50.08	1.72	287	11	0	Medium-quality
S142704A_bin_10	50.08	2.59	594	9	0	Medium-quality
S21104A_bin_45	50.08	1.75	363	13	0	Medium-quality
QHF6-unmapped_bin_305	50.09	2.04	131	7	0	Medium-quality
F5356_bin_37	50.11	2.76	669	21	0	Medium-quality
F5403_bin_21	50.12	0	600	14	0	Medium-quality
F5560_bin_55	50.12	2.01	346	8	0	Medium-quality
F5208_bin_11	50.16	1.75	303	3	0	Medium-quality
F5571_bin_53	50.16	1.72	225	15	1	Medium-quality
Tibetan-s1400-27M_bin_5	50.16	3.51	1008	16	0	Medium-quality
Tibetan-s3480-25M_bin_4	50.16	1.63	784	11	0	Medium-quality
F4580_bin_38	50.17	1.72	528	24	1	Medium-quality
F5012_bin_57	50.17	0.86	414	15	0	Medium-quality
S127912A_bin_53	50.17	0.82	400	16	1	Medium-quality
S58506A_bin_20	50.17	2.59	420	6	0	Medium-quality
S114106A_bin_2	50.18	4.92	881	26	1	Medium-quality
F5157_bin_47	50.19	4.76	344	10	0	Medium-quality
Duroc-Low4_bin_53	50.2	4.07	369	10	1	Medium-quality
F5453_bin_48	50.2	1.34	392	13	0	Medium-quality
F5204_bin_36	50.23	3.26	495	10	0	Medium-quality
BL-unmapped_bin_330	50.24	0.96	462	6	0	Medium-quality
F5497_bin_60	50.24	1.75	362	10	3	Medium-quality
F5288_bin_34	50.25	4.95	695	7	1	Medium-quality
F5218_bin_82	50.27	3.02	330	9	0	Medium-quality
F5606_bin_18	50.3	0.95	449	6	0	Medium-quality
Duroc.SH-FCR.HM1_bin_11	50.31	0	354	13	0	Medium-quality
F4286_bin_17	50.31	2.76	773	12	0	Medium-quality
F5042_bin_47	50.31	0	347	11	1	Medium-quality
F5336_bin_53	50.31	0.86	342	13	0	Medium-quality
QHF6-unmapped_bin_693	50.31	0	94	12	0	Medium-quality
QHF6-unmapped_bin_155	50.33	0	28	20	0	Medium-quality
F5175_bin_26	50.34	3.45	361	16	0	Medium-quality
F5476_bin_2	50.34	4.53	852	25	5	Medium-quality
QHF6-unmapped_bin_245	50.38	2.16	567	33	1	Medium-quality
F4936_bin_9	50.39	0.8	551	45	22	Medium-quality
C4936_bin_31	50.42	3.42	643	19	0	Medium-quality
F4460_bin_47	50.42	1.57	410	10	1	Medium-quality
S46608A_bin_19	50.42	0.86	672	5	0	Medium-quality
F5385_bin_53	50.44	0.93	308	20	0	Medium-quality
QHF6-unmapped_bin_678	50.45	0	77	12	0	Medium-quality
F5106_bin_41	50.46	1.46	520	19	1	Medium-quality
S136810B_bin_39	50.46	2.13	402	14	0	Medium-quality
Tibetan-s1400-43F_bin_22	50.46	4.3	263	13	0	Medium-quality
F5208_bin_19	50.48	3.51	200	12	0	Medium-quality
F5235_bin_42	50.48	2.4	544	9	0	Medium-quality
F5385_bin_54	50.48	3.51	527	11	0	Medium-quality
F5455_bin_51	50.48	4.85	414	10	0	Medium-quality
F5106_bin_39	50.49	2.06	666	22	1	Medium-quality
F5250_bin_61	50.49	1.68	295	8	0	Medium-quality
Boar-s18_bin_35	50.5	0	345	7	1	Medium-quality
S118306B_bin_6	50.5	0.2	233	29	0	Medium-quality
F5230_bin_51	50.51	2.14	420	18	17	Medium-quality
S95008B_bin_59	50.51	0.12	266	13	0	Medium-quality
F5404_bin_5	50.52	0	366	9	0	Medium-quality
F4975_bin_33	50.53	1.61	520	10	0	Medium-quality
F5571_bin_23	50.53	0	84	16	0	Medium-quality
F5165_bin_42	50.57	0	118	26	0	Medium-quality
F5248_bin_47	50.57	0	274	1	1	Medium-quality
F5606_bin_42	50.57	0	319	4	0	Medium-quality
F5138_bin_51	50.59	0	131	37	0	Medium-quality
F5526_bin_46	50.6	1.4	284	9	0	Medium-quality
Tibetan-s1004M_bin_25	50.6	0.08	271	7	2	Medium-quality
Tibetan-s1005M_bin_32	50.62	1.12	332	8	0	Medium-quality
F4983_bin_35	50.63	2.35	555	15	0	Medium-quality
F5512_bin_36	50.63	0.86	559	8	1	Medium-quality
LW1-s151116_bin_8	50.63	0.16	517	20	0	Medium-quality
QHF6-unmapped_bin_687	50.64	1.75	146	8	0	Medium-quality
S127912A_bin_15	50.65	1.7	617	13	1	Medium-quality
Boar-s10_bin_47	50.66	1.73	347	16	0	Medium-quality
F5485_bin_49	50.66	1.72	341	10	0	Medium-quality
F4894_bin_45	50.67	2.94	319	4	0	Medium-quality
F5097_bin_31	50.68	0.27	232	3	0	Medium-quality
F5176_bin_58	50.68	1.2	284	11	0	Medium-quality
F4903_bin_4	50.69	3.6	428	6	1	Medium-quality
F5419_bin_32	50.69	4.25	510	12	1	Medium-quality
S127906B_bin_33	50.72	1.79	393	7	1	Medium-quality
S107802B_bin_46	50.73	1.38	410	15	1	Medium-quality
QHF6-unmapped_bin_442	50.74	3.24	170	11	0	Medium-quality
F5436_bin_49	50.75	4.94	423	3	0	Medium-quality
F5570_bin_36	50.77	0.85	374	11	0	Medium-quality
F5115_bin_2	50.78	1.72	363	10	0	Medium-quality
F5165_bin_22	50.78	0	348	23	0	Medium-quality
Tibetan-s3480-29M_bin_14	50.78	4.61	2034	111	1	Medium-quality
BL-unmapped_bin_104	50.79	0	65	12	1	Medium-quality
W5021_bin_108	50.79	0	74	33	1	Medium-quality
S63506B_bin_39	50.8	4.94	536	9	0	Medium-quality
F5348_bin_15	50.82	3.45	514	16	0	Medium-quality
F5355_bin_57	50.83	1.88	250	19	0	Medium-quality
Duroc-Low1_bin_36	50.84	2.41	162	11	0	Medium-quality
BL-unmapped_bin_165	50.86	1.72	86	3	0	Medium-quality
C5071_bin_9	50.86	0	234	6	0	Medium-quality
Duroc-Low4_bin_25	50.86	1.72	383	24	0	Medium-quality
F4704_bin_41	50.86	0	408	10	0	Medium-quality
F4878_bin_5	50.86	2.59	611	18	1	Medium-quality
F4981_bin_24	50.86	1.72	214	3	1	Medium-quality
F5110_bin_81	50.86	3.45	320	7	0	Medium-quality
F5348_bin_23	50.86	0	444	5	0	Medium-quality
F5385_bin_47	50.86	0	400	21	0	Medium-quality
F5526_bin_43	50.86	1.72	295	23	0	Medium-quality
QHF6-unmapped_bin_60	50.86	0	158	8	0	Medium-quality
S127912B_bin_38	50.86	0	403	13	0	Medium-quality
S58506A_bin_25	50.86	1.72	366	11	0	Medium-quality
C4978_bin_41	50.88	0	309	12	0	Medium-quality
F4556_bin_24	50.88	0	139	13	1	Medium-quality
F4690_bin_91	50.88	1.75	290	11	0	Medium-quality
F4878_bin_44	50.88	1.67	179	14	0	Medium-quality
F5028_bin_47	50.88	1.75	48	14	0	Medium-quality
F5143_bin_2	50.88	0	55	17	0	Medium-quality
F5165_bin_12	50.88	3.51	173	12	1	Medium-quality
F5242_bin_40	50.88	2.63	388	10	0	Medium-quality
S133204A_bin_53	50.88	1.75	166	6	0	Medium-quality
S31914B_bin_13	50.88	0.88	320	16	0	Medium-quality
S127912B_bin_47	50.89	1.72	366	8	0	Medium-quality
Duroc-Low2_bin_47	50.91	4.85	841	20	2	Medium-quality
F4460_bin_30	50.91	1.82	725	17	0	Medium-quality
F4888_bin_46	50.91	2.38	326	9	0	Medium-quality
F4975_bin_22	50.91	0	206	21	0	Medium-quality
Tibetan-s1400-43F_bin_23	50.92	0	295	12	0	Medium-quality
F4286_bin_50	50.93	3.37	394	4	0	Medium-quality
F4993_bin_35	50.93	1.7	506	12	0	Medium-quality
F5380_bin_4	50.93	1.07	496	11	2	Medium-quality
F5432_bin_69	50.94	0	411	22	0	Medium-quality
F5023_bin_61	50.95	1.32	188	12	0	Medium-quality
QHF6-unmapped_bin_528	50.95	4.38	192	12	0	Medium-quality
QHF6-unmapped_bin_252	50.96	3.67	194	10	0	Medium-quality
F5372_bin_20	50.99	2.3	582	21	0	Medium-quality
F5510_bin_33	50.99	0.89	434	9	0	Medium-quality
F5412_bin_58	51	3.45	373	16	0	Medium-quality
F4657_bin_51	51.01	0.79	444	11	0	Medium-quality
F4390_bin_66	51.02	1.72	321	9	0	Medium-quality
F4954_bin_20	51.02	3.45	865	14	0	Medium-quality
S101306A_bin_42	51.02	3.45	466	22	0	Medium-quality
F4364_bin_9	51.03	0	329	13	1	Medium-quality
F4987_bin_59	51.03	0	279	7	0	Medium-quality
S95008B_bin_19	51.03	0	300	14	0	Medium-quality
F5374_bin_26	51.04	1.75	215	28	1	Medium-quality
Tibetan-s3480-40M_bin_7	51.04	0	332	8	0	Medium-quality
S58506A_bin_44	51.06	0	283	6	0	Medium-quality
S60108A_bin_11	51.07	0	647	9	0	Medium-quality
F5158_bin_42	51.08	2.38	53	19	0	Medium-quality
F5122_bin_48	51.09	2.85	266	13	0	Medium-quality
S72204A_bin_19	51.09	3.78	1386	49	0	Medium-quality
F5393_bin_35	51.1	3.71	212	20	0	Medium-quality
F4888_bin_17	51.11	2.48	524	14	0	Medium-quality
S108604B_bin_31	51.12	4.84	861	17	0	Medium-quality
S80312B_bin_58	51.12	2.27	408	9	0	Medium-quality
F4658_bin_45	51.15	1.72	760	9	0	Medium-quality
S133506B_bin_55	51.15	4.92	343	8	1	Medium-quality
F5574_bin_48	51.17	1.61	493	6	0	Medium-quality
F4846_bin_50	51.18	1.72	341	7	0	Medium-quality
F4988_bin_70	51.18	0	458	9	0	Medium-quality
QHF6-unmapped_bin_25	51.18	3.45	265	8	0	Medium-quality
F4941_bin_48	51.19	0	347	9	0	Medium-quality
F4563_bin_17	51.2	0	274	10	0	Medium-quality
F4706_bin_34	51.2	0	268	6	0	Medium-quality
W5042_bin_37	51.2	2.1	462	16	0	Medium-quality
F4582_bin_31	51.21	1.83	694	6	0	Medium-quality
F4873_bin_55	51.21	0	375	8	0	Medium-quality
F4983_bin_42	51.21	1.72	281	19	0	Medium-quality
F5023_bin_63	51.21	1.55	297	15	0	Medium-quality
QHF6-unmapped_bin_84	51.21	1.72	261	34	0	Medium-quality
I5640_bin_27	51.23	4.55	424	17	3	Medium-quality
QHF6-unmapped_bin_70	51.23	1.75	232	10	1	Medium-quality
W4930_bin_23	51.23	4.23	790	28	18	Medium-quality
F5384_bin_8	51.25	0.36	338	17	0	Medium-quality
W4930_bin_42	51.28	2.68	70	23	0	Medium-quality
F5372_bin_48	51.3	0.27	308	18	0	Medium-quality
F5028_bin_41	51.31	0	634	7	0	Medium-quality
F4453_bin_8	51.32	2.55	702	9	0	Medium-quality
F5610_bin_49	51.32	0	439	20	0	Medium-quality
S80312B_bin_55	51.32	0.57	352	15	0	Medium-quality
BL-unmapped_bin_360	51.33	3.45	199	11	1	Medium-quality
F5244_bin_51	51.33	3.45	361	8	0	Medium-quality
Boar-s7_bin_50	51.36	0	292	20	0	Medium-quality
F4973_bin_44	51.36	0	208	8	0	Medium-quality
QHF6-unmapped_bin_591	51.37	2.35	177	9	0	Medium-quality
F4901_bin_14	51.38	1.72	1525	17	0	Medium-quality
F5107_bin_34	51.38	1.03	467	11	1	Medium-quality
I5640_bin_26	51.39	1.91	512	16	0	Medium-quality
F5210_bin_1	51.4	0	255	8	0	Medium-quality
F5181_bin_19	51.44	3.1	406	7	0	Medium-quality
S133204A_bin_62	51.44	2.11	348	20	0	Medium-quality
F4973_bin_8	51.45	1.4	415	13	0	Medium-quality
W4982_bin_21	51.47	1.24	481	26	1	Medium-quality
Duroc-Low8_bin_31	51.48	2.95	643	7	1	Medium-quality
F4844_bin_55	51.49	0.86	384	14	0	Medium-quality
QHF6-unmapped_bin_512	51.49	1.72	411	12	0	Medium-quality
S127912B_bin_50	51.49	2.87	285	9	0	Medium-quality
S31914B_bin_17	51.49	0	362	4	0	Medium-quality
F5141_bin_69	51.51	3.81	351	15	0	Medium-quality
Tibetan-s3800-18M_bin_25	51.51	3.77	399	15	0	Medium-quality
F5604_bin_11	51.52	0	358	15	0	Medium-quality
QHF6-unmapped_bin_521	51.54	0	223	17	0	Medium-quality
Tibetan-s602F_bin_23	51.54	0	338	6	0	Medium-quality
F5046_bin_30	51.55	4.03	607	12	0	Medium-quality
Duroc-High7_bin_44	51.59	1.34	285	8	1	Medium-quality
F5386_bin_25	51.6	3.16	238	8	0	Medium-quality
F5141_bin_50	51.61	1.68	432	8	0	Medium-quality
QHF6-unmapped_bin_741	51.61	0.67	68	13	0	Medium-quality
F5331_bin_40	51.62	2.43	549	36	3	Medium-quality
F4888_bin_25	51.63	2.14	111	20	1	Medium-quality
F5184_bin_62	51.66	4.23	200	12	0	Medium-quality
F5635_bin_41	51.67	4.8	526	15	0	Medium-quality
QHF6-unmapped_bin_466	51.67	1.75	274	10	0	Medium-quality
S46608B_bin_20	51.69	0.48	280	7	5	Medium-quality
S181206A_bin_39	51.71	2.77	474	11	0	Medium-quality
BL-unmapped_bin_136	51.72	1.72	226	8	0	Medium-quality
BL-unmapped_bin_20	51.72	0	166	9	0	Medium-quality
BL-unmapped_bin_27	51.72	0	209	13	0	Medium-quality
BL-unmapped_bin_371	51.72	0	237	6	0	Medium-quality
BL-unmapped_bin_405	51.72	1.72	252	11	0	Medium-quality
Boar-s23_bin_40	51.72	1.34	420	15	4	Medium-quality
F4411_bin_4	51.72	0	197	12	0	Medium-quality
F4554_bin_13	51.72	1.72	364	9	0	Medium-quality
F4650_bin_33	51.72	1.72	225	13	0	Medium-quality
F5307_bin_2	51.72	1.72	257	8	0	Medium-quality
F5350_bin_57	51.72	1.72	326	20	0	Medium-quality
F5419_bin_53	51.72	3.45	429	13	0	Medium-quality
QHF6-unmapped_bin_19	51.72	3.45	94	13	0	Medium-quality
QHF6-unmapped_bin_484	51.72	0.86	190	25	0	Medium-quality
S159812A_bin_39	51.72	0	491	17	0	Medium-quality
S63506B_bin_25	51.72	0.86	542	116	1	Medium-quality
S72204A_bin_5	51.72	3.45	370	9	0	Medium-quality
S95008B_bin_33	51.72	1.72	465	12	0	Medium-quality
W4974_bin_22	51.72	0	76	5	0	Medium-quality
F4556_bin_7	51.74	2.99	217	39	3	Medium-quality
F4840_bin_22	51.75	3.51	439	29	0	Medium-quality
F5350_bin_65	51.75	1.75	451	6	0	Medium-quality
S159812B_bin_43	51.75	1.75	347	33	0	Medium-quality
F5244_bin_16	51.76	3.37	693	23	6	Medium-quality
F5141_bin_64	51.77	3.72	947	20	0	Medium-quality
S108604B_bin_47	51.77	0.81	303	19	0	Medium-quality
F5511_bin_18	51.78	2.25	23	4	0	Medium-quality
LW2-s127592_bin_13	51.78	2.35	80	19	0	Medium-quality
S114106A_bin_38	51.81	3.55	453	14	0	Medium-quality
F5403_bin_54	51.82	2.46	428	9	0	Medium-quality
F5094_bin_27	51.84	0	695	12	1	Medium-quality
F5457_bin_59	51.88	1.72	362	14	0	Medium-quality
I5021_bin_1	51.88	0	683	31	0	Medium-quality
C4974_bin_50	51.89	0	387	12	0	Medium-quality
Tibetan-s3480-3M_bin_8	51.89	0	375	10	0	Medium-quality
F4856_bin_36	51.92	4.09	132	16	0	Medium-quality
Tibetan-s3480-29M_bin_15	51.95	1.43	250	12	1	Medium-quality
F5436_bin_19	51.97	1.99	192	21	0	Medium-quality
S21310A_bin_34	51.97	0	345	14	0	Medium-quality
F5290_bin_9	51.98	3.64	615	20	1	Medium-quality
S76602A_bin_31	51.98	2.04	396	15	3	Medium-quality
F4950_bin_48	51.99	2.4	271	21	2	Medium-quality
Tibetan-s1400-30F_bin_25	51.99	1.78	292	20	0	Medium-quality
Boar-s2_bin_2	52	0	32	13	0	Medium-quality
F4912_bin_20	52	2.17	198	13	0	Medium-quality
Tibetan-s3480-28F_bin_15	52	1.82	186	24	0	Medium-quality
C4978_bin_5	52.01	2.66	107	5	2	Medium-quality
I4930_bin_4	52.01	2.96	349	27	2	Medium-quality
F4941_bin_40	52.02	3.45	621	9	1	Medium-quality
Boar-s35_bin_43	52.04	0	110	24	0	Medium-quality
F5176_bin_3	52.04	3.45	668	12	0	Medium-quality
F5290_bin_12	52.04	3.45	699	20	0	Medium-quality
F5512_bin_20	52.04	2.42	623	15	1	Medium-quality
QHF6-unmapped_bin_563	52.05	0.13	54	20	0	Medium-quality
Tibetan-s3800-8M_bin_6	52.05	4.73	927	5	4	Medium-quality
F5572_bin_20	52.06	3.51	978	35	0	Medium-quality
S53008A_bin_27	52.06	0	345	9	0	Medium-quality
F4840_bin_59	52.07	3.45	434	12	1	Medium-quality
S80312B_bin_56	52.07	1.72	421	24	0	Medium-quality
W4930_bin_28	52.07	0	336	24	0	Medium-quality
Boar-s4_bin_31	52.08	1.25	328	11	0	Medium-quality
S95012B_bin_35	52.08	0	293	18	1	Medium-quality
F5179_bin_50	52.09	1.72	600	5	1	Medium-quality
S114106B_bin_31	52.09	1.85	254	26	0	Medium-quality
F5205_bin_13	52.1	2.33	600	17	1	Medium-quality
QHF6-unmapped_bin_170	52.1	0.7	22	19	0	Medium-quality
QHF6-unmapped_bin_629	52.12	3.02	157	21	2	Medium-quality
S181206A_bin_43	52.12	0	214	24	0	Medium-quality
S67912A_bin_35	52.12	3.65	468	17	0	Medium-quality
Boar-s10_bin_48	52.15	1.72	589	21	0	Medium-quality
S114106B_bin_4	52.17	1.11	402	10	0	Medium-quality
F4656_bin_46	52.18	3.64	418	9	0	Medium-quality
QHF6-unmapped_bin_166	52.18	1.57	142	14	0	Medium-quality
F5141_bin_41	52.19	0	247	1	2	Medium-quality
F5208_bin_43	52.19	0	411	9	0	Medium-quality
F5622_bin_6	52.19	3.45	802	14	0	Medium-quality
Duroc-High2_bin_7	52.22	3.91	687	35	3	Medium-quality
F5440_bin_5	52.22	0.7	255	12	0	Medium-quality
F5446_bin_21	52.23	1.4	607	11	0	Medium-quality
S21104B_bin_14	52.23	0.67	260	15	0	Medium-quality
F4872_bin_23	52.24	0	469	3	0	Medium-quality
F5379_bin_62	52.24	0.22	114	20	2	Medium-quality
S46608B_bin_52	52.25	1.34	393	12	1	Medium-quality
F4286_bin_55	52.26	2.63	377	30	1	Medium-quality
S80312B_bin_2	52.27	0	306	17	0	Medium-quality
LW2-s127530_bin_37	52.29	2.74	584	79	0	Medium-quality
S136810B_bin_29	52.29	3.51	702	13	2	Medium-quality
F5157_bin_42	52.3	2.07	432	33	0	Medium-quality
F5615_bin_53	52.3	4.03	246	7	0	Medium-quality
F4950_bin_44	52.31	0.89	543	13	0	Medium-quality
F5453_bin_45	52.32	1.89	569	21	0	Medium-quality
F4563_bin_33	52.35	1.72	807	18	0	Medium-quality
QHF6-unmapped_bin_118	52.35	1.72	193	13	0	Medium-quality
C4975_bin_5	52.36	1.19	473	22	0	Medium-quality
QHF6-unmapped_bin_725	52.36	1.27	98	6	0	Medium-quality
Tibetan-s3800-8M_bin_23	52.37	1.11	300	19	0	Medium-quality
Boar-s23_bin_28	52.38	0	809	10	0	Medium-quality
F5386_bin_51	52.38	0	355	4	0	Medium-quality
Duroc.SH-FCR.LM1_bin_2	52.39	0.88	138	7	0	Medium-quality
F5302_bin_10	52.39	0	184	31	0	Medium-quality
S38404A_bin_31	52.39	0.46	731	29	0	Medium-quality
S133204A_bin_67	52.4	0.69	82	11	1	Medium-quality
Duroc-Low6_bin_20	52.42	1.91	619	20	0	Medium-quality
F4941_bin_44	52.44	0.85	344	12	0	Medium-quality
F5123_bin_10	52.47	3.04	502	14	2	Medium-quality
Tibetan-s3800-53F_bin_19	52.52	0	317	10	0	Medium-quality
F5242_bin_41	52.53	2.09	622	11	0	Medium-quality
Boar-s8_bin_18	52.55	0.27	611	8	0	Medium-quality
F5122_bin_13	52.55	0	321	12	1	Medium-quality
F5359_bin_47	52.55	4.67	151	10	1	Medium-quality
F5401_bin_34	52.56	0	200	11	1	Medium-quality
F4582_bin_18	52.57	2.92	595	5	0	Medium-quality
F4669_bin_11	52.58	4.87	343	2	0	Medium-quality
F4724_bin_52	52.59	0.86	421	13	0	Medium-quality
F4842_bin_31	52.59	3.33	462	27	1	Medium-quality
F4850_bin_48	52.59	4.31	413	13	1	Medium-quality
F5229_bin_15	52.59	0	331	12	0	Medium-quality
F5331_bin_73	52.59	1.85	342	11	1	Medium-quality
F5612_bin_17	52.59	0	364	23	1	Medium-quality
QHF6-unmapped_bin_685	52.59	0	177	10	0	Medium-quality
QHF6-unmapped_bin_731	52.59	4.31	240	15	1	Medium-quality
Tibetan-s3480-25M_bin_19	52.59	0	203	16	1	Medium-quality
F4650_bin_29	52.61	3.45	985	35	2	Medium-quality
F4661_bin_25	52.61	0.61	441	14	0	Medium-quality
F5018_bin_59	52.61	1.11	331	13	0	Medium-quality
LW2-s127575_bin_13	52.62	2.38	265	14	0	Medium-quality
BL-unmapped_bin_39	52.63	1.75	81	12	0	Medium-quality
F4552_bin_21	52.63	0	18	16	0	Medium-quality
F4554_bin_37	52.63	3.51	596	22	1	Medium-quality
F5362_bin_24	52.63	3.51	57	11	0	Medium-quality
F5447_bin_61	52.63	0	36	16	1	Medium-quality
QHF6-unmapped_bin_487	52.63	0	110	6	0	Medium-quality
QHF6-unmapped_bin_625	52.63	3.51	295	18	0	Medium-quality
F4372_bin_46	52.64	2.01	203	5	0	Medium-quality
F5240_bin_57	52.64	3.45	359	7	0	Medium-quality
F5290_bin_47	52.65	4.5	466	14	0	Medium-quality
F5345_bin_39	52.66	3.92	932	28	0	Medium-quality
W5021_bin_81	52.67	0.02	343	19	1	Medium-quality
C5039_bin_24	52.68	0	405	7	0	Medium-quality
F5260_bin_3	52.7	3.22	1283	18	0	Medium-quality
F5302_bin_76	52.7	0.69	136	18	1	Medium-quality
F5370_bin_42	52.7	1.49	433	17	17	Medium-quality
F5502_bin_43	52.7	1.86	360	24	0	Medium-quality
S53008A_bin_48	52.7	0.49	504	9	0	Medium-quality
C4982_bin_24	52.71	1.46	295	9	0	Medium-quality
S80312B_bin_8	52.73	4.2	815	24	0	Medium-quality
F5268_bin_15	52.74	4.93	611	20	0	Medium-quality
F5520_bin_44	52.74	1.01	330	9	1	Medium-quality
S96308A_bin_45	52.75	0	92	32	0	Medium-quality
F5042_bin_25	52.76	3.45	464	8	1	Medium-quality
S159812A_bin_42	52.76	1.72	458	13	0	Medium-quality
BL-unmapped_bin_10	52.77	2.42	159	17	0	Medium-quality
F4878_bin_23	52.79	3.51	310	4	0	Medium-quality
F4901_bin_4	52.79	0	279	33	0	Medium-quality
F4981_bin_31	52.79	1.75	352	9	0	Medium-quality
F5115_bin_48	52.79	1.75	114	17	0	Medium-quality
Tibetan-s1400-58M_bin_14	52.79	3.02	571	11	0	Medium-quality
F4972_bin_16	52.81	2.63	181	11	0	Medium-quality
F5331_bin_63	52.81	0	279	5	0	Medium-quality
F4726_bin_1	52.83	4.14	1109	16	0	Medium-quality
F5138_bin_65	52.83	1.89	479	22	0	Medium-quality
F5186_bin_2	52.83	1.89	313	7	0	Medium-quality
S50506B_bin_44	52.84	0.95	289	17	0	Medium-quality
S60108B_bin_5	52.85	2.61	568	20	0	Medium-quality
F4390_bin_53	52.87	0.34	283	8	2	Medium-quality
QHF6-unmapped_bin_604	52.87	0.34	71	30	0	Medium-quality
F4905_bin_45	52.88	1.58	372	11	1	Medium-quality
F5181_bin_14	52.88	4.58	937	16	0	Medium-quality
F4286_bin_38	52.89	0	371	20	1	Medium-quality
C5039_bin_39	52.9	0	238	11	1	Medium-quality
F4993_bin_65	52.9	3.45	471	11	0	Medium-quality
F5432_bin_25	52.9	3.45	928	11	0	Medium-quality
S77806A_bin_17	52.9	3.45	797	9	0	Medium-quality
C4978_bin_36	52.93	2.59	464	20	0	Medium-quality
F4945_bin_18	52.93	3.45	339	7	1	Medium-quality
F4950_bin_10	52.94	0.87	256	9	0	Medium-quality
F5570_bin_27	52.94	0.18	490	17	0	Medium-quality
S96308A_bin_46	52.95	4.31	418	4	0	Medium-quality
F5023_bin_36	52.96	0.72	528	26	0	Medium-quality
F5347_bin_7	52.96	4.44	669	14	0	Medium-quality
F5478_bin_42	52.96	4.53	264	11	0	Medium-quality
F5347_bin_37	52.98	0	259	16	2	Medium-quality
F5490_bin_4	52.98	3.45	680	6	0	Medium-quality
QHF6-unmapped_bin_423	52.98	3.72	202	13	0	Medium-quality
F5594_bin_34	52.99	0.67	222	22	0	Medium-quality
F5512_bin_19	53	2.2	590	10	1	Medium-quality
F5574_bin_7	53	4.59	599	9	2	Medium-quality
S53008A_bin_23	53	0.78	324	11	0	Medium-quality
F5242_bin_25	53.01	2.8	538	10	0	Medium-quality
S107802B_bin_38	53.04	1.43	340	29	1	Medium-quality
S127906A_bin_73	53.08	1.34	337	8	0	Medium-quality
Tibetan-s1400-55F_bin_24	53.08	4.41	457	10	0	Medium-quality
F5100_bin_10	53.09	4.55	834	21	0	Medium-quality
F5422_bin_4	53.1	0	525	25	0	Medium-quality
S50506B_bin_18	53.1	0.17	522	9	0	Medium-quality
F5511_bin_53	53.11	3.15	602	12	1	Medium-quality
C4975_bin_65	53.13	0.34	272	15	0	Medium-quality
QHF6-unmapped_bin_618	53.14	3.51	298	17	0	Medium-quality
Boar-s5_bin_14	53.16	0	327	6	0	Medium-quality
S50206A_bin_30	53.16	0.53	102	13	0	Medium-quality
F4976_bin_27	53.19	3.45	362	8	0	Medium-quality
S127906A_bin_32	53.19	1.51	259	15	0	Medium-quality
S72204A_bin_23	53.2	2.89	640	25	0	Medium-quality
BL-unmapped_bin_310	53.21	1.89	312	14	0	Medium-quality
F5511_bin_35	53.21	0	361	22	3	Medium-quality
S38404A_bin_70	53.21	0	265	19	0	Medium-quality
F4978_bin_28	53.22	1.82	603	13	0	Medium-quality
S77806A_bin_16	53.22	2.07	515	18	0	Medium-quality
Duroc-Low4_bin_48	53.25	1.51	284	18	1	Medium-quality
F5332_bin_61	53.26	0	133	6	0	Medium-quality
F4979_bin_41	53.31	0.27	412	11	0	Medium-quality
F4390_bin_64	53.32	4.43	772	25	0	Medium-quality
F5362_bin_41	53.32	1.08	295	4	0	Medium-quality
S38404A_bin_36	53.32	3.4	817	15	0	Medium-quality
S96308A_bin_3	53.32	0.94	413	12	0	Medium-quality
F5122_bin_47	53.33	0.88	253	16	0	Medium-quality
F5184_bin_63	53.33	2.23	230	7	0	Medium-quality
F5447_bin_23	53.33	1.08	546	14	0	Medium-quality
S127906A_bin_63	53.36	0.88	316	6	0	Medium-quality
F4973_bin_9	53.37	3.69	36	12	0	Medium-quality
F4981_bin_37	53.38	0.67	313	3	0	Medium-quality
F5176_bin_39	53.41	2.32	292	17	0	Medium-quality
F4905_bin_17	53.44	4.19	730	16	0	Medium-quality
BL-unmapped_bin_398	53.45	0	276	5	0	Medium-quality
C4974_bin_26	53.45	0	609	13	0	Medium-quality
C5071_bin_4	53.45	0	212	38	0	Medium-quality
Duroc-High3_bin_43	53.45	0	422	28	1	Medium-quality
F4372_bin_1	53.45	0	563	23	6	Medium-quality
F4690_bin_89	53.45	3.45	294	11	1	Medium-quality
F4969_bin_46	53.45	1.72	250	26	1	Medium-quality
F4972_bin_51	53.45	0.45	319	10	1	Medium-quality
F5100_bin_6	53.45	2.59	131	10	0	Medium-quality
F5111_bin_76	53.45	0	278	12	0	Medium-quality
F5138_bin_71	53.45	0	423	18	0	Medium-quality
F5141_bin_54	53.45	0	277	35	2	Medium-quality
F5163_bin_44	53.45	1.72	216	14	1	Medium-quality
F5176_bin_55	53.45	0	352	21	0	Medium-quality
F5218_bin_22	53.45	0.86	443	18	0	Medium-quality
F5239_bin_57	53.45	1.72	281	11	0	Medium-quality
F5316_bin_22	53.45	1.72	372	13	0	Medium-quality
F5622_bin_31	53.45	0	391	5	0	Medium-quality
F5640_bin_36	53.45	1.72	490	6	0	Medium-quality
LW2-s126572_bin_32	53.45	0.38	474	4	0	Medium-quality
S60106B_bin_10	53.45	2.59	649	12	0	Medium-quality
S60108A_bin_28	53.45	0	160	27	1	Medium-quality
Duroc-Low2_bin_45	53.47	1.01	443	12	1	Medium-quality
F5250_bin_18	53.47	1.43	605	16	0	Medium-quality
F5515_bin_47	53.48	1.75	601	15	0	Medium-quality
S181206A_bin_9	53.48	4.27	687	12	0	Medium-quality
F5153_bin_19	53.49	0.7	337	7	0	Medium-quality
F5309_bin_30	53.49	0.95	284	11	0	Medium-quality
BL-unmapped_bin_410	53.51	1.75	271	4	0	Medium-quality
QHF6-unmapped_bin_447	53.51	1.75	169	9	0	Medium-quality
F4679_bin_49	53.52	1.76	166	22	0	Medium-quality
QHF6-unmapped_bin_439	53.52	2.63	210	14	0	Medium-quality
S127906A_bin_71	53.56	4.31	661	28	0	Medium-quality
F4653_bin_10	53.57	1.14	677	16	0	Medium-quality
F5345_bin_3	53.57	1.05	340	4	0	Medium-quality
F5572_bin_43	53.58	4.74	432	16	0	Medium-quality
C4978_bin_38	53.61	1.72	238	12	0	Medium-quality
F4669_bin_26	53.61	1.72	716	9	0	Medium-quality
F5110_bin_85	53.61	1.72	320	28	0	Medium-quality
F5165_bin_52	53.61	1.72	140	17	1	Medium-quality
Tibetan-s3480-28F_bin_7	53.61	4.31	854	11	0	Medium-quality
Duroc.SH-FCR.HF1_bin_3	53.62	0	334	12	0	Medium-quality
F5153_bin_34	53.62	4.54	443	24	1	Medium-quality
QHF6-unmapped_bin_460	53.62	0	160	15	0	Medium-quality
F4563_bin_6	53.64	4.24	287	23	4	Medium-quality
F5647_bin_67	53.64	1.01	296	20	0	Medium-quality
S107802B_bin_32	53.64	4.61	734	8	0	Medium-quality
S63506A_bin_17	53.64	0.73	497	13	0	Medium-quality
F5224_bin_68	53.65	4.31	762	9	0	Medium-quality
F5417_bin_41	53.65	1.86	280	6	0	Medium-quality
F5176_bin_56	53.68	0.67	344	13	0	Medium-quality
F5153_bin_15	53.71	4.49	74	10	0	Medium-quality
S181206A_bin_45	53.72	0.93	153	40	0	Medium-quality
F5103_bin_24	53.73	2.14	609	25	0	Medium-quality
F5176_bin_61	53.74	0.96	454	4	1	Medium-quality
QHF6-unmapped_bin_669	53.74	4.09	175	22	1	Medium-quality
F5403_bin_42	53.76	1.72	390	10	0	Medium-quality
F5641_bin_46	53.76	0	242	10	1	Medium-quality
BL-unmapped_bin_1	53.77	1.89	448	18	2	Medium-quality
S53008A_bin_73	53.77	1.89	479	16	2	Medium-quality
BL-unmapped_bin_286	53.78	0.87	359	23	0	Medium-quality
F5163_bin_48	53.78	2.41	489	10	0	Medium-quality
F5210_bin_40	53.79	2.11	569	13	0	Medium-quality
F5633_bin_53	53.79	1.72	311	19	0	Medium-quality
S71402B_bin_36	53.79	0.86	510	9	0	Medium-quality
F5115_bin_65	53.81	0.11	304	7	0	Medium-quality
F4958_bin_27	53.82	3.27	344	6	1	Medium-quality
QHF6-unmapped_bin_475	53.82	1.72	259	16	0	Medium-quality
F5421_bin_53	53.83	4.03	417	10	0	Medium-quality
S191108A_bin_38	53.83	1.07	413	16	0	Medium-quality
Duroc-High8_bin_15	53.84	0.11	79	28	0	Medium-quality
BL-unmapped_bin_194	53.88	1.07	388	8	0	Medium-quality
F4872_bin_24	53.88	3.47	667	12	0	Medium-quality
Tibetan-s3480-3M_bin_14	53.89	4.68	559	11	1	Medium-quality
F5110_bin_83	53.9	1.79	407	45	1	Medium-quality
BL-unmapped_bin_166	53.93	0.67	202	6	0	Medium-quality
BL-unmapped_bin_435	53.93	1.72	297	8	0	Medium-quality
F4552_bin_31	53.93	1.69	26	21	1	Medium-quality
F5307_bin_3	53.98	2.1	153	14	1	Medium-quality
F5455_bin_22	53.99	1.75	671	15	0	Medium-quality
F5497_bin_19	53.99	4.39	868	46	9	Medium-quality
Duroc.SH-FCR.LM1_bin_8	54	5	325	22	2	Medium-quality
F4563_bin_4	54	0	719	16	0	Medium-quality
QHF6-unmapped_bin_333	54	0	197	17	0	Medium-quality
F4988_bin_50	54.02	0	152	9	1	Medium-quality
F5018_bin_32	54.03	1.15	650	27	3	Medium-quality
F4881_bin_53	54.05	3.45	452	9	0	Medium-quality
F4975_bin_17	54.05	4.14	839	12	0	Medium-quality
F4941_bin_17	54.07	2.74	225	34	6	Medium-quality
F4888_bin_10	54.08	0.86	627	7	0	Medium-quality
F5115_bin_69	54.08	3.45	398	18	0	Medium-quality
F5356_bin_19	54.08	4.03	623	12	0	Medium-quality
F5434_bin_46	54.11	3.45	396	17	4	Medium-quality
F5524_bin_21	54.12	0.17	703	18	0	Medium-quality
F4979_bin_61	54.13	2.68	379	10	1	Medium-quality
F5158_bin_63	54.14	1.93	275	13	0	Medium-quality
F4948_bin_71	54.15	3.77	508	10	1	Medium-quality
F5385_bin_50	54.15	0.33	500	21	0	Medium-quality
QHF6-unmapped_bin_545	54.15	0.88	253	16	0	Medium-quality
F4961_bin_46	54.17	3.04	277	9	0	Medium-quality
F4978_bin_9	54.18	3.45	598	11	0	Medium-quality
F5107_bin_36	54.18	1.88	523	18	0	Medium-quality
F5434_bin_29	54.18	1.72	281	7	0	Medium-quality
F5140_bin_27	54.21	4.92	402	16	0	Medium-quality
C5071_bin_40	54.22	0	257	17	0	Medium-quality
F5107_bin_28	54.24	4.29	762	5	0	Medium-quality
F5284_bin_45	54.24	1.4	410	13	0	Medium-quality
F5359_bin_15	54.24	1.43	257	12	0	Medium-quality
F4960_bin_78	54.25	1.9	329	13	0	Medium-quality
F5218_bin_95	54.25	0	360	14	0	Medium-quality
F5432_bin_70	54.27	1.19	296	12	0	Medium-quality
F4364_bin_41	54.3	0.34	299	13	1	Medium-quality
S142704B_bin_45	54.3	2.52	444	9	1	Medium-quality
BL-unmapped_bin_197	54.31	0	137	11	0	Medium-quality
F4922_bin_45	54.31	1.72	382	17	2	Medium-quality
F4976_bin_10	54.31	0.86	278	12	1	Medium-quality
F5021_bin_48	54.31	1.72	260	5	1	Medium-quality
F5176_bin_31	54.31	3.45	511	14	1	Medium-quality
F5244_bin_20	54.31	1.72	617	12	0	Medium-quality
F5250_bin_25	54.31	1.72	379	4	1	Medium-quality
F5457_bin_56	54.31	0	344	24	0	Medium-quality
I4930_bin_10	54.31	1.72	344	33	0	Medium-quality
LW2-s126575_bin_8	54.31	0	300	7	0	Medium-quality
QHF6-unmapped_bin_337	54.31	0	178	23	0	Medium-quality
QHF6-unmapped_bin_503	54.31	0.7	174	13	0	Medium-quality
S133506B_bin_47	54.31	1.72	452	11	0	Medium-quality
S60106B_bin_26	54.31	0	335	5	0	Medium-quality
S95012B_bin_13	54.31	4.17	709	10	0	Medium-quality
F5569_bin_64	54.32	2.82	553	11	0	Medium-quality
LW2-s127530_bin_28	54.35	2.07	537	20	7	Medium-quality
Duroc.SH-FCR.HM3_bin_13	54.36	1.55	441	11	0	Medium-quality
C5071_bin_29	54.39	1.75	252	22	0	Medium-quality
Duroc-Low4_bin_29	54.39	0	162	24	0	Medium-quality
F4399_bin_30	54.39	0	418	16	0	Medium-quality
F5348_bin_42	54.39	0	56	25	1	Medium-quality
QHF6-unmapped_bin_636	54.39	0	137	9	0	Medium-quality
S133506B_bin_41	54.39	1.72	121	26	1	Medium-quality
S41004A_bin_24	54.39	1.75	353	14	0	Medium-quality
F5647_bin_52	54.4	1.28	302	17	0	Medium-quality
QHF6-unmapped_bin_721	54.4	0	57	18	1	Medium-quality
S76602A_bin_58	54.4	0.62	257	25	1	Medium-quality
F5352_bin_5	54.41	0	485	9	0	Medium-quality
S58506A_bin_54	54.41	0.73	420	7	1	Medium-quality
S6202B_bin_46	54.41	0.75	325	13	0	Medium-quality
F4724_bin_23	54.42	1.72	254	20	0	Medium-quality
C4982_bin_6	54.43	4.89	836	28	1	Medium-quality
F5218_bin_94	54.43	1.79	420	14	1	Medium-quality
F5372_bin_12	54.44	0	365	24	0	Medium-quality
F4460_bin_32	54.45	0	333	17	0	Medium-quality
F5366_bin_48	54.45	1.85	354	9	0	Medium-quality
F5512_bin_55	54.45	0.84	348	14	0	Medium-quality
I5640_bin_6	54.47	0	476	16	0	Medium-quality
S127906A_bin_5	54.47	2.59	592	10	3	Medium-quality
F5429_bin_68	54.49	1.57	41	11	0	Medium-quality
I5640_bin_11	54.54	0.77	337	20	0	Medium-quality
F4399_bin_18	54.55	3.64	558	17	0	Medium-quality
F4844_bin_20	54.55	0	96	30	2	Medium-quality
F4905_bin_66	54.55	1.82	733	20	1	Medium-quality
F4950_bin_7	54.55	3.76	671	28	1	Medium-quality
F5313_bin_18	54.55	3.51	494	5	3	Medium-quality
S127906A_bin_80	54.55	1.72	491	15	0	Medium-quality
S75706A_bin_8	54.55	0	368	20	0	Medium-quality
S95008B_bin_10	54.55	3.87	602	8	5	Medium-quality
S57008B_bin_13	54.56	0.89	313	30	0	Medium-quality
LW1-s151250_bin_37	54.58	3.06	450	22	0	Medium-quality
QHF6-unmapped_bin_456	54.59	0	136	14	1	Medium-quality
F4973_bin_20	54.6	1.72	530	17	1	Medium-quality
F5386_bin_43	54.61	1.33	48	13	1	Medium-quality
BL-unmapped_bin_321	54.62	0	321	11	0	Medium-quality
Boar-s7_bin_35	54.62	0	126	26	0	Medium-quality
F4791_bin_44	54.62	0	364	15	0	Medium-quality
F4905_bin_36	54.62	1.05	344	9	0	Medium-quality
S77806B_bin_4	54.62	1.72	448	25	1	Medium-quality
F5143_bin_43	54.64	0	295	4	0	Medium-quality
F5115_bin_20	54.65	0.81	350	18	1	Medium-quality
F5569_bin_78	54.66	1.72	296	9	1	Medium-quality
F5615_bin_10	54.66	1.72	519	13	1	Medium-quality
F5381_bin_33	54.68	0.88	440	24	0	Medium-quality
QHF6-unmapped_bin_700	54.69	3.51	236	7	0	Medium-quality
C4982_bin_28	54.71	1.09	392	27	1	Medium-quality
F4364_bin_32	54.72	2.59	573	19	0	Medium-quality
F4960_bin_73	54.72	3.67	383	14	0	Medium-quality
QHF6-unmapped_bin_148	54.72	0	207	19	1	Medium-quality
S127906A_bin_78	54.72	1.89	439	31	1	Medium-quality
F4653_bin_25	54.73	0.86	324	15	0	Medium-quality
F5575_bin_37	54.74	0.57	177	21	1	Medium-quality
F4460_bin_49	54.75	4.03	634	16	1	Medium-quality
S60108A_bin_30	54.75	1.61	239	17	0	Medium-quality
C4950_bin_19	54.76	3.45	564	14	0	Medium-quality
Duroc-High2_bin_2	54.78	0	406	9	0	Medium-quality
F4659_bin_14	54.78	0	303	14	0	Medium-quality
F5604_bin_5	54.78	0	250	27	0	Medium-quality
Tibetan-s1400-38F_bin_13	54.8	0.86	193	32	3	Medium-quality
F5316_bin_48	54.82	3.83	290	21	0	Medium-quality
F4890_bin_5	54.84	2.26	602	17	0	Medium-quality
F5381_bin_58	54.85	3.75	384	12	0	Medium-quality
F5366_bin_29	54.86	3.51	410	17	1	Medium-quality
F4903_bin_59	54.89	1.89	442	9	1	Medium-quality
F5018_bin_71	54.89	0.02	510	26	3	Medium-quality
F5186_bin_4	54.89	3.45	631	28	0	Medium-quality
F5589_bin_35	54.9	2.63	512	46	1	Medium-quality
F4791_bin_10	54.91	3.64	717	28	0	Medium-quality
F4976_bin_25	54.92	0	115	39	11	Medium-quality
F4948_bin_76	54.93	2.07	401	15	1	Medium-quality
S21104B_bin_39	54.95	1.72	336	9	0	Medium-quality
F4954_bin_47	54.97	3.81	551	8	0	Medium-quality
F4596_bin_75	54.98	0	135	21	2	Medium-quality
F5323_bin_13	54.98	2.85	400	7	0	Medium-quality
F5485_bin_48	54.98	0.78	308	12	1	Medium-quality
LW2-s127530_bin_17	54.98	0.54	170	21	0	Medium-quality
QHF6-unmapped_bin_37	54.98	2.22	224	12	0	Medium-quality
F5138_bin_18	54.99	3.26	1138	17	1	Medium-quality
C4950_bin_26	55	0	227	27	0	Medium-quality
QHF6-unmapped_bin_702	55.01	3.64	259	15	0	Medium-quality
F5486_bin_31	55.02	4.44	320	16	1	Medium-quality
QHF6-unmapped_bin_349	55.02	1.57	496	12	1	Medium-quality
Tibetan-s3800-26F_bin_16	55.02	0.98	234	17	0	Medium-quality
F5046_bin_47	55.04	0.84	334	2	1	Medium-quality
F5298_bin_31	55.04	1.68	323	25	3	Medium-quality
F4894_bin_19	55.05	3.19	150	14	0	Medium-quality
F5288_bin_36	55.06	4.49	109	17	0	Medium-quality
F5485_bin_38	55.06	2.25	26	17	0	Medium-quality
Tibetan-s3800-48F_bin_4	55.06	4.49	181	27	0	Medium-quality
F5123_bin_21	55.07	0	393	36	0	Medium-quality
F4890_bin_50	55.08	1.45	301	8	0	Medium-quality
F5106_bin_32	55.09	0.86	176	11	0	Medium-quality
F5163_bin_64	55.09	3.28	254	21	0	Medium-quality
F5298_bin_9	55.09	1.72	352	22	0	Medium-quality
Tibetan-s3480-28F_bin_21	55.09	0.56	457	9	0	Medium-quality
BL-unmapped_bin_103	55.11	1.44	205	11	0	Medium-quality
F4364_bin_33	55.11	1.14	351	17	1	Medium-quality
F4563_bin_28	55.13	0	112	29	0	Medium-quality
F4726_bin_16	55.14	3.69	496	9	1	Medium-quality
S95008B_bin_42	55.16	0.34	275	7	1	Medium-quality
BL-unmapped_bin_225	55.17	0	266	10	1	Medium-quality
F4679_bin_7	55.17	0	96	10	0	Medium-quality
F5110_bin_91	55.17	2.59	407	6	0	Medium-quality
F5155_bin_71	55.17	0	384	15	0	Medium-quality
F5299_bin_47	55.17	0	375	18	0	Medium-quality
F5453_bin_50	55.17	0	254	5	0	Medium-quality
F5647_bin_14	55.17	0	166	31	6	Medium-quality
QHF6-unmapped_bin_652	55.17	1.72	131	15	0	Medium-quality
S63506B_bin_4	55.17	4.31	369	15	1	Medium-quality
W5021_bin_68	55.17	1.72	244	23	0	Medium-quality
Tibetan-s3800-18M_bin_31	55.18	1.98	458	14	2	Medium-quality
F5510_bin_7	55.2	2.38	413	13	1	Medium-quality
Tibetan-s3800-12F_bin_38	55.2	2.63	250	13	5	Medium-quality
Duroc-Low4_bin_21	55.21	0.93	394	15	0	Medium-quality
F5533_bin_60	55.21	2.19	332	19	0	Medium-quality
F4690_bin_16	55.23	2.61	519	16	0	Medium-quality
F5300_bin_57	55.23	1.45	38	20	0	Medium-quality
QHF6-unmapped_bin_473	55.24	0	15	15	0	Medium-quality
Tibetan-s1400-2M_bin_4	55.25	1.18	790	7	0	Medium-quality
F4993_bin_81	55.26	4.21	315	7	0	Medium-quality
S64110B_bin_14	55.26	3.51	345	14	1	Medium-quality
F4936_bin_25	55.27	0.81	198	25	0	Medium-quality
F5155_bin_51	55.28	2.95	228	8	1	Medium-quality
F4844_bin_57	55.31	0.83	339	30	0	Medium-quality
C4978_bin_46	55.33	1.72	196	25	0	Medium-quality
F5165_bin_48	55.34	0	272	26	0	Medium-quality
S57008B_bin_2	55.34	0.9	334	14	0	Medium-quality
F4969_bin_24	55.36	0.89	176	20	0	Medium-quality
F5106_bin_65	55.36	2.59	199	6	0	Medium-quality
QHF6-unmapped_bin_505	55.36	0.68	288	13	0	Medium-quality
S95008B_bin_44	55.36	2.1	509	18	4	Medium-quality
BL-unmapped_bin_309	55.38	2.14	247	14	0	Medium-quality
F4950_bin_1	55.38	2.06	304	33	10	Medium-quality
LW1-s150761_bin_9	55.38	0.48	123	21	3	Medium-quality
Duroc-High1_bin_49	55.41	1.72	438	17	0	Medium-quality
F4903_bin_23	55.41	1.27	551	13	0	Medium-quality
QHF6-unmapped_bin_611	55.45	1.82	98	14	0	Medium-quality
C4975_bin_57	55.47	0	406	19	4	Medium-quality
Tibetan-s3800-48F_bin_26	55.47	0	267	6	0	Medium-quality
F5138_bin_35	55.48	0.69	565	14	0	Medium-quality
F5184_bin_59	55.49	1.72	385	11	0	Medium-quality
BL-unmapped_bin_343	55.5	0	251	8	0	Medium-quality
F5436_bin_24	55.5	0	273	3	0	Medium-quality
F5173_bin_39	55.52	0	445	12	0	Medium-quality
QHF6-unmapped_bin_626	55.52	0	36	16	1	Medium-quality
S38404A_bin_20	55.54	0.24	309	18	0	Medium-quality
F5097_bin_11	55.56	1.97	402	19	0	Medium-quality
C4982_bin_42	55.57	2.8	365	7	0	Medium-quality
S21104A_bin_4	55.58	0.58	261	9	0	Medium-quality
S46608A_bin_44	55.58	0	368	16	0	Medium-quality
F5018_bin_47	55.59	0.04	106	19	0	Medium-quality
F5634_bin_2	55.59	0	250	28	0	Medium-quality
F5634_bin_91	55.59	0.29	336	3	0	Medium-quality
F4726_bin_79	55.6	0	229	22	0	Medium-quality
F5244_bin_53	55.6	0.21	125	36	1	Medium-quality
Tibetan-s3480-16M_bin_21	55.6	0	130	26	0	Medium-quality
S159812A_bin_2	55.61	0	175	19	0	Medium-quality
F5512_bin_9	55.63	1.43	505	17	0	Medium-quality
F4905_bin_63	55.64	3.45	403	11	0	Medium-quality
F4910_bin_10	55.64	0.16	752	18	0	Medium-quality
F5023_bin_16	55.64	0.47	325	13	0	Medium-quality
F5143_bin_46	55.64	3.51	708	16	1	Medium-quality
Tibetan-s3480-3M_bin_18	55.64	0	315	9	0	Medium-quality
S60108A_bin_24	55.65	4.03	505	11	0	Medium-quality
F4595_bin_47	55.68	0.67	67	19	0	Medium-quality
S28902A_bin_50	55.69	3.45	487	19	0	Medium-quality
F4972_bin_50	55.72	1.9	350	19	0	Medium-quality
F5404_bin_8	55.72	0	339	15	0	Medium-quality
QHF6-unmapped_bin_490	55.73	1.75	202	11	0	Medium-quality
S136810A_bin_32	55.73	2.42	532	16	1	Medium-quality
F5356_bin_39	55.75	1.72	210	18	0	Medium-quality
F5381_bin_67	55.75	0.86	431	11	1	Medium-quality
QHF6-unmapped_bin_465	55.75	1.34	168	3	0	Medium-quality
F5647_bin_55	55.76	3.33	421	11	3	Medium-quality
S21104A_bin_33	55.76	0.1	413	20	0	Medium-quality
F5372_bin_22	55.77	3.67	910	51	3	Medium-quality
F4948_bin_23	55.78	1.76	398	11	0	Medium-quality
BL-unmapped_bin_170	55.8	3.45	201	17	0	Medium-quality
BL-unmapped_bin_319	55.8	0	184	23	0	Medium-quality
F4960_bin_8	55.8	0	348	22	0	Medium-quality
F5345_bin_49	55.8	1.68	548	13	0	Medium-quality
S38902B_bin_25	55.8	0	309	14	1	Medium-quality
S50506B_bin_56	55.8	4.08	542	13	0	Medium-quality
QHF6-unmapped_bin_651	55.81	1.42	188	7	0	Medium-quality
QHF6-unmapped_bin_474	55.82	2.67	99	17	0	Medium-quality
Boar-s22_bin_10	55.83	0	585	25	5	Medium-quality
F5415_bin_56	55.84	1.14	258	15	0	Medium-quality
F5515_bin_9	55.84	1.21	479	19	1	Medium-quality
S80312B_bin_4	55.85	1.46	360	19	8	Medium-quality
S107802B_bin_27	55.87	1.96	322	21	0	Medium-quality
S60108A_bin_6	55.87	1.41	421	8	1	Medium-quality
F5478_bin_71	55.88	1.01	256	10	0	Medium-quality
C4975_bin_66	55.9	1.77	248	14	0	Medium-quality
LW1-s150822_bin_18	55.9	0.17	98	45	0	Medium-quality
Duroc.SH-FCR.HF5_bin_8	55.91	1.01	329	18	0	Medium-quality
F4669_bin_19	55.91	3.45	455	13	5	Medium-quality
BL-unmapped_bin_380	55.93	1.75	122	13	0	Medium-quality
F4894_bin_8	55.94	0.71	516	13	0	Medium-quality
F4726_bin_76	55.95	1.88	326	21	0	Medium-quality
F5447_bin_63	55.95	2.92	318	10	0	Medium-quality
F4560_bin_3	55.96	0	643	19	1	Medium-quality
F5379_bin_52	55.96	1.72	282	12	0	Medium-quality
S114106B_bin_48	55.96	1.07	371	16	3	Medium-quality
F4666_bin_39	55.98	1.34	173	16	0	Medium-quality
F5106_bin_37	55.99	0	385	22	0	Medium-quality
F5256_bin_14	55.99	1.85	180	29	0	Medium-quality
QHF6-unmapped_bin_471	55.99	0.81	232	13	0	Medium-quality
F5302_bin_25	56	3.8	557	5	0	Medium-quality
F5608_bin_48	56.01	0	140	34	2	Medium-quality
Duroc-High6_bin_65	56.03	1.72	485	19	1	Medium-quality
F4554_bin_9	56.03	1.72	919	2	0	Medium-quality
F4993_bin_61	56.03	0	370	14	0	Medium-quality
F5440_bin_12	56.03	3.85	356	18	0	Medium-quality
F5486_bin_27	56.03	1.72	367	14	0	Medium-quality
F5617_bin_39	56.03	0	326	31	2	Medium-quality
QHF6-unmapped_bin_616	56.03	3.45	181	13	0	Medium-quality
S142704B_bin_27	56.03	0	368	14	1	Medium-quality
C4978_bin_48	56.04	0	378	36	0	Medium-quality
Duroc-High3_bin_14	56.05	2.27	309	9	0	Medium-quality
F5403_bin_40	56.05	3.93	660	18	0	Medium-quality
S76602A_bin_49	56.05	3.01	473	9	2	Medium-quality
S29410A_bin_37	56.07	2.54	686	16	0	Medium-quality
F5157_bin_48	56.08	0.48	279	9	0	Medium-quality
F5382_bin_22	56.08	4.32	315	17	0	Medium-quality
Tibetan-s1400-2M_bin_9	56.08	0	307	13	2	Medium-quality
F4930_bin_30	56.09	1.89	329	15	2	Medium-quality
S77806A_bin_28	56.09	3.21	474	19	1	Medium-quality
C4974_bin_33	56.13	2.43	505	12	0	Medium-quality
F5412_bin_54	56.13	1.89	215	19	0	Medium-quality
F4375_bin_56	56.14	0	73	11	0	Medium-quality
F4701_bin_15	56.14	0	43	17	1	Medium-quality
F5115_bin_66	56.14	0	250	13	0	Medium-quality
QHF6-unmapped_bin_500	56.14	1.75	143	7	0	Medium-quality
QHF6-unmapped_bin_647	56.14	0	307	7	0	Medium-quality
S124310A_bin_33	56.14	1.75	172	12	0	Medium-quality
S127906A_bin_41	56.14	3.51	194	21	1	Medium-quality
Tibetan-s1400-55F_bin_4	56.14	0	72	14	1	Medium-quality
QHF6-unmapped_bin_12	56.17	0	161	9	0	Medium-quality
F5235_bin_13	56.18	3.28	747	9	0	Medium-quality
Boar-s8_bin_26	56.19	1.72	130	20	0	Medium-quality
F5046_bin_38	56.19	1.72	441	14	0	Medium-quality
Boar-s19_bin_6	56.2	0.02	151	31	0	Medium-quality
F4844_bin_51	56.21	0	131	20	0	Medium-quality
S120704B_bin_51	56.21	1.72	294	4	1	Medium-quality
W4930_bin_58	56.21	2.07	689	8	0	Medium-quality
F4993_bin_5	56.23	0.19	474	22	0	Medium-quality
S127912A_bin_47	56.23	2.01	297	3	0	Medium-quality
S75706A_bin_48	56.23	0.58	219	14	0	Medium-quality
F4888_bin_1	56.24	3.57	275	22	2	Medium-quality
F5560_bin_50	56.24	2.25	327	7	0	Medium-quality
Boar-s8_bin_9	56.25	1.68	195	34	0	Medium-quality
F5205_bin_18	56.25	0.24	553	9	0	Medium-quality
F5331_bin_37	56.27	0	249	25	6	Medium-quality
F4726_bin_22	56.28	4.95	856	10	0	Medium-quality
C4936_bin_4	56.29	3.88	549	10	0	Medium-quality
F4958_bin_3	56.3	3.51	150	15	1	Medium-quality
F4901_bin_21	56.31	1.47	529	14	0	Medium-quality
F4840_bin_3	56.32	3.45	591	21	1	Medium-quality
F5202_bin_19	56.32	0.86	629	12	0	Medium-quality
Boar-s2_bin_46	56.34	0.2	261	3	0	Medium-quality
S159812B_bin_39	56.34	1.12	49	22	0	Medium-quality
F4596_bin_76	56.35	0	251	11	0	Medium-quality
S127912B_bin_48	56.35	2.24	444	38	0	Medium-quality
F4592_bin_38	56.36	2.63	368	12	0	Medium-quality
F5323_bin_14	56.36	0	291	26	1	Medium-quality
F5570_bin_11	56.36	0	161	25	1	Medium-quality
F5610_bin_46	56.36	3.64	843	16	0	Medium-quality
F5300_bin_49	56.37	0.9	522	16	0	Medium-quality
S118306B_bin_37	56.38	0	348	11	0	Medium-quality
Tibetan-s3480-28F_bin_9	56.38	0.48	305	11	0	Medium-quality
F4372_bin_35	56.39	0.83	681	17	1	Medium-quality
C4978_bin_18	56.4	4.48	725	16	0	Medium-quality
F5385_bin_13	56.42	2.1	457	14	0	Medium-quality
QHF6-unmapped_bin_701	56.43	0	184	7	0	Medium-quality
S114106B_bin_53	56.44	2.04	593	15	1	Medium-quality
S21104A_bin_24	56.44	3.95	401	9	0	Medium-quality
F5108_bin_36	56.46	0.67	99	35	0	Medium-quality
F5242_bin_31	56.48	2.38	332	17	0	Medium-quality
S114106A_bin_23	56.48	0	420	23	0	Medium-quality
S67912A_bin_26	56.49	0.88	323	24	1	Medium-quality
F5524_bin_51	56.51	1.12	580	12	0	Medium-quality
W5021_bin_100	56.52	0	617	12	0	Medium-quality
F5014_bin_20	56.54	1.4	400	6	0	Medium-quality
F5622_bin_41	56.55	2.68	362	10	0	Medium-quality
F5434_bin_30	56.56	0.22	406	12	0	Medium-quality
I4930_bin_18	56.56	2.44	271	5	0	Medium-quality
F5229_bin_10	56.58	1.72	545	8	0	Medium-quality
F4658_bin_29	56.59	0.92	289	12	0	Medium-quality
LW1-s150971_bin_17	56.59	1.75	217	8	0	Medium-quality
F5224_bin_101	56.6	2.68	370	8	1	Medium-quality
F5629_bin_41	56.6	1.89	362	14	0	Medium-quality
F4972_bin_41	56.64	0	161	23	0	Medium-quality
F5348_bin_45	56.64	0.24	68	18	1	Medium-quality
QHF6-unmapped_bin_342	56.64	1.79	164	22	0	Medium-quality
F4983_bin_5	56.65	1.88	695	24	1	Medium-quality
F5332_bin_59	56.65	1.55	337	13	1	Medium-quality
Duroc-High1_bin_44	56.66	1.72	419	39	1	Medium-quality
F4690_bin_13	56.66	0	212	13	0	Medium-quality
F5478_bin_61	56.66	1.72	290	12	2	Medium-quality
QHF6-unmapped_bin_322	56.66	0	160	14	0	Medium-quality
Boar-s10_bin_2	56.68	0.03	273	6	0	Medium-quality
F5352_bin_10	56.68	4.76	956	18	2	Medium-quality
LW2-s126572_bin_61	56.7	0.67	324	8	0	Medium-quality
BL-unmapped_bin_298	56.71	0.86	247	15	0	Medium-quality
F5307_bin_44	56.71	4.55	495	13	1	Medium-quality
F5345_bin_46	56.72	0	335	24	0	Medium-quality
S133506B_bin_53	56.73	3.36	409	4	1	Medium-quality
C4950_bin_23	56.78	1.14	345	11	0	Medium-quality
F5455_bin_20	56.78	0	291	5	0	Medium-quality
F4595_bin_52	56.8	1.01	244	8	0	Medium-quality
F4889_bin_17	56.81	1.71	178	42	6	Medium-quality
F5165_bin_50	56.81	0.48	324	24	0	Medium-quality
Duroc-High3_bin_42	56.82	3.45	365	9	0	Medium-quality
F5297_bin_2	56.82	0	326	8	1	Medium-quality
F4973_bin_33	56.85	0.89	344	5	0	Medium-quality
F5642_bin_35	56.88	0	323	43	9	Medium-quality
F5018_bin_74	56.89	4.2	448	9	1	Medium-quality
F5138_bin_31	56.89	0.22	269	22	0	Medium-quality
BL-unmapped_bin_312	56.9	0	302	16	1	Medium-quality
BL-unmapped_bin_403	56.9	3.45	374	23	0	Medium-quality
F4988_bin_11	56.9	3.45	587	8	0	Medium-quality
F4993_bin_12	56.9	0	345	8	0	Medium-quality
F5032_bin_75	56.9	1.72	183	2	0	Medium-quality
F5520_bin_26	56.9	0	266	7	1	Medium-quality
F5589_bin_45	56.9	0	145	31	0	Medium-quality
QHF6-unmapped_bin_221	56.9	0	124	19	0	Medium-quality
QHF6-unmapped_bin_448	56.9	1.72	170	4	0	Medium-quality
S133204A_bin_16	56.9	0	340	11	0	Medium-quality
S77806A_bin_23	56.9	1.61	435	8	1	Medium-quality
F4952_bin_43	56.91	2.83	407	16	1	Medium-quality
F5056_bin_36	56.91	0.47	113	21	0	Medium-quality
LW1-s150761_bin_30	56.93	1.35	486	27	0	Medium-quality
S41004B_bin_68	56.93	3.06	448	8	1	Medium-quality
F4596_bin_10	56.95	1.1	264	13	0	Medium-quality
S53008A_bin_37	56.96	2.26	652	17	0	Medium-quality
F4890_bin_54	56.98	4.78	358	17	1	Medium-quality
F4846_bin_9	56.99	0.05	297	14	0	Medium-quality
F5302_bin_65	57	1.12	222	13	0	Medium-quality
F4390_bin_33	57.01	0	283	5	1	Medium-quality
S60106B_bin_39	57.01	1.22	335	18	2	Medium-quality
QHF6-unmapped_bin_308	57.02	3.51	96	19	1	Medium-quality
QHF6-unmapped_bin_436	57.02	4.39	247	8	0	Medium-quality
QHF6-unmapped_bin_562	57.02	1.75	130	17	0	Medium-quality
S50506B_bin_50	57.02	1.75	59	25	0	Medium-quality
S60108B_bin_45	57.04	1.09	383	30	1	Medium-quality
F4331_bin_48	57.05	1.72	283	17	0	Medium-quality
F4704_bin_44	57.05	0	421	14	0	Medium-quality
F5052_bin_5	57.05	1.84	448	29	2	Medium-quality
F5302_bin_59	57.05	0	237	7	0	Medium-quality
F5450_bin_6	57.05	0	443	27	1	Medium-quality
LW1-s150761_bin_37	57.05	0	98	21	1	Medium-quality
S38404A_bin_89	57.05	3.13	456	14	1	Medium-quality
S60108A_bin_4	57.05	1.72	376	22	1	Medium-quality
F5432_bin_5	57.06	1.08	370	17	0	Medium-quality
F5061_bin_27	57.07	1.28	490	10	0	Medium-quality
F5485_bin_41	57.07	3.45	480	15	0	Medium-quality
F5501_bin_56	57.07	0.93	285	10	0	Medium-quality
F5366_bin_46	57.08	3.29	254	16	0	Medium-quality
Tibetan-s1400-58M_bin_1	57.08	3.87	428	33	0	Medium-quality
QHF6-unmapped_bin_584	57.1	0	200	6	0	Medium-quality
S6202B_bin_52	57.1	1.16	444	8	2	Medium-quality
QHF6-unmapped_bin_463	57.11	1.34	176	5	0	Medium-quality
F5449_bin_34	57.12	2.18	446	13	1	Medium-quality
QHF6-unmapped_bin_370	57.13	0.84	284	16	0	Medium-quality
BL-unmapped_bin_295	57.16	2.01	143	8	0	Medium-quality
F5401_bin_9	57.16	4.36	467	4	0	Medium-quality
Duroc.SH-FCR.HF4_bin_4	57.18	1.44	348	24	7	Medium-quality
F4958_bin_49	57.19	0.81	545	8	0	Medium-quality
S181206A_bin_5	57.2	0	374	11	0	Medium-quality
S80312B_bin_46	57.2	3.21	458	10	0	Medium-quality
F4908_bin_42	57.21	0	598	6	0	Medium-quality
F5370_bin_13	57.21	0	325	10	1	Medium-quality
F5526_bin_44	57.23	0	262	15	1	Medium-quality
C4979_bin_55	57.24	3.45	292	13	0	Medium-quality
QHF6-unmapped_bin_577	57.25	1.71	134	15	1	Medium-quality
F4844_bin_17	57.26	0	95	13	0	Medium-quality
LW2-s126610_bin_6	57.26	3.9	608	26	0	Medium-quality
F5125_bin_12	57.3	2.25	169	16	0	Medium-quality
F5350_bin_60	57.31	0.67	165	8	0	Medium-quality
F5399_bin_60	57.31	1.01	372	12	0	Medium-quality
S29410A_bin_34	57.31	0.84	443	17	1	Medium-quality
Tibetan-s1400-55F_bin_14	57.32	1.12	206	23	0	Medium-quality
S113504B_bin_24	57.34	3.51	248	15	0	Medium-quality
F4580_bin_41	57.37	0	353	21	0	Medium-quality
F4988_bin_30	57.37	4.31	671	5	0	Medium-quality
F5052_bin_26	57.37	3.45	853	29	0	Medium-quality
F5525_bin_43	57.37	1.72	555	10	0	Medium-quality
F5012_bin_20	57.38	0.71	482	23	0	Medium-quality
F5422_bin_19	57.38	2.33	562	3	0	Medium-quality
LW1-s151260_bin_18	57.38	3.58	44	31	1	Medium-quality
F5061_bin_12	57.39	0.46	264	24	1	Medium-quality
F5204_bin_43	57.4	1.98	248	26	0	Medium-quality
C5039_bin_17	57.41	1.52	534	10	0	Medium-quality
F5515_bin_15	57.41	0.64	72	22	0	Medium-quality
BL-unmapped_bin_75	57.43	1.34	121	14	1	Medium-quality
C4974_bin_48	57.43	1.75	135	22	0	Medium-quality
F5018_bin_36	57.44	0.98	371	11	0	Medium-quality
Boar-s5_bin_12	57.45	3.16	149	20	0	Medium-quality
S50206A_bin_15	57.45	0.78	367	1	1	Medium-quality
F5084_bin_13	57.46	3.27	535	10	0	Medium-quality
F5140_bin_13	57.46	1.3	411	14	0	Medium-quality
S124310A_bin_2	57.46	0	207	19	0	Medium-quality
S21310A_bin_43	57.46	3.27	423	16	0	Medium-quality
F4974_bin_23	57.47	1.79	676	14	3	Medium-quality
F5417_bin_1	57.48	0.94	516	28	1	Medium-quality
F5633_bin_49	57.49	1.79	359	26	0	Medium-quality
S53008A_bin_54	57.5	3.05	338	7	0	Medium-quality
F5163_bin_25	57.51	2.15	321	24	0	Medium-quality
F5604_bin_42	57.51	0.11	251	10	0	Medium-quality
Duroc.SH-FCR.HM5_bin_4	57.52	0	301	28	0	Medium-quality
LW1-sD150971_bin_33	57.52	0.67	130	22	0	Medium-quality
QHF6-unmapped_bin_730	57.52	0.35	50	10	1	Medium-quality
S127906A_bin_64	57.53	1.69	470	15	0	Medium-quality
Duroc.SH-FCR.LM2_bin_6	57.54	0.09	290	20	0	Medium-quality
F5018_bin_83	57.55	4.22	471	12	0	Medium-quality
F5572_bin_5	57.56	4.02	691	23	3	Medium-quality
Duroc.SH-FCR.HM2_bin_6	57.57	0	203	7	1	Medium-quality
QHF6-unmapped_bin_187	57.57	0.85	75	28	1	Medium-quality
C4975_bin_59	57.58	1.08	215	25	0	Medium-quality
F5302_bin_2	57.59	1.72	324	10	2	Medium-quality
QHF6-unmapped_bin_724	57.59	1.77	169	10	0	Medium-quality
F4987_bin_17	57.6	2.59	317	27	1	Medium-quality
F5635_bin_51	57.6	3.18	235	21	0	Medium-quality
Tibetan-s3480-40M_bin_20	57.6	0	369	19	0	Medium-quality
W4930_bin_32	57.6	3.64	535	18	0	Medium-quality
F5115_bin_15	57.61	0.32	455	24	0	Medium-quality
Duroc-High4_bin_1	57.63	2.59	255	33	0	Medium-quality
Duroc.SH-FCR.HF2_bin_19	57.63	0.13	309	9	1	Medium-quality
F4390_bin_60	57.63	1.68	272	5	1	Medium-quality
F5206_bin_29	57.64	4.48	234	15	0	Medium-quality
F4974_bin_33	57.65	0.34	232	21	1	Medium-quality
F5525_bin_15	57.65	1.34	378	6	0	Medium-quality
Tibetan-s3480-3M_bin_3	57.65	0	308	20	0	Medium-quality
F5606_bin_27	57.66	3.51	91	25	0	Medium-quality
S96308A_bin_21	57.67	4.39	601	31	0	Medium-quality
F5018_bin_56	57.68	0.11	442	6	0	Medium-quality
F5184_bin_58	57.69	0	113	23	0	Medium-quality
F5403_bin_45	57.69	2.56	121	19	1	Medium-quality
F5500_bin_9	57.69	0.13	133	31	0	Medium-quality
LW2-s126575_bin_29	57.69	2.01	440	18	0	Medium-quality
F5515_bin_4	57.73	3.11	484	17	0	Medium-quality
C4975_bin_68	57.74	4.21	446	14	0	Medium-quality
S95008B_bin_50	57.74	0.67	503	16	1	Medium-quality
BL-unmapped_bin_204	57.76	1.72	222	11	0	Medium-quality
BL-unmapped_bin_361	57.76	2.59	323	14	0	Medium-quality
Boar-s4_bin_32	57.76	0	440	23	1	Medium-quality
F4888_bin_33	57.76	0	339	14	1	Medium-quality
F5290_bin_39	57.76	0.86	287	7	0	Medium-quality
F5290_bin_58	57.76	3.45	294	17	0	Medium-quality
F5295_bin_3	57.76	0	288	10	0	Medium-quality
F5497_bin_15	57.76	0.86	238	17	0	Medium-quality
QHF6-unmapped_bin_587	57.76	3.79	168	22	1	Medium-quality
Tibetan-s1400-38F_bin_14	57.76	0	248	12	0	Medium-quality
F4669_bin_50	57.77	0.78	273	12	0	Medium-quality
F4908_bin_27	57.78	0	144	18	0	Medium-quality
Duroc.SH-FCR.LM3_bin_14	57.79	0.04	367	16	0	Medium-quality
F5097_bin_58	57.8	0.36	416	32	4	Medium-quality
QHF6-unmapped_bin_645	57.82	4.53	317	11	0	Medium-quality
F4910_bin_12	57.83	3.76	623	2	0	Medium-quality
F4724_bin_33	57.84	2.43	525	21	1	Medium-quality
BL-unmapped_bin_110	57.85	0.81	104	21	0	Medium-quality
Tibetan-s1400-30F_bin_7	57.87	0.23	354	13	0	Medium-quality
C4950_bin_2	57.88	1.34	292	8	0	Medium-quality
F5323_bin_5	57.88	0.56	337	8	0	Medium-quality
F5453_bin_23	57.88	0.4	308	9	0	Medium-quality
F4453_bin_24	57.89	0	105	16	1	Medium-quality
F4701_bin_23	57.89	0	107	13	0	Medium-quality
F5084_bin_36	57.89	3.51	343	25	0	Medium-quality
F4556_bin_46	57.92	1.12	594	15	1	Medium-quality
F4978_bin_18	57.92	0	514	14	2	Medium-quality
F5158_bin_29	57.92	0	321	12	0	Medium-quality
F5229_bin_42	57.92	3.45	485	15	0	Medium-quality
F5111_bin_8	57.94	4.31	472	27	0	Medium-quality
S38404A_bin_37	57.94	2.07	318	23	0	Medium-quality
BL-unmapped_bin_190	57.95	1.43	220	15	0	Medium-quality
F5622_bin_25	57.95	2.56	182	59	18	Medium-quality
F4657_bin_2	57.97	0.43	287	6	0	Medium-quality
F4972_bin_19	57.97	1.48	244	24	0	Medium-quality
F5018_bin_80	57.99	4.65	402	10	0	Medium-quality
S21104B_bin_16	57.99	3.08	706	5	0	Medium-quality
F4954_bin_64	58	3.4	211	22	0	Medium-quality
F4840_bin_48	58.02	2.84	702	22	0	Medium-quality
S191108A_bin_24	58.02	0	112	21	1	Medium-quality
S58506A_bin_61	58.03	1.72	534	11	1	Medium-quality
BL-unmapped_bin_171	58.04	1.75	216	15	0	Medium-quality
F5012_bin_26	58.04	1.27	307	22	0	Medium-quality
F5336_bin_47	58.05	3.45	356	5	1	Medium-quality
F5204_bin_12	58.06	1.89	707	13	0	Medium-quality
F5501_bin_42	58.06	4.78	474	12	0	Medium-quality
BL-unmapped_bin_434	58.07	2.59	315	11	0	Medium-quality
F5490_bin_24	58.07	1.72	885	12	2	Medium-quality
QHF6-unmapped_bin_472	58.07	3.51	274	9	0	Medium-quality
S50506B_bin_55	58.09	3	431	15	0	Medium-quality
C4975_bin_27	58.1	3.69	289	18	0	Medium-quality
F5141_bin_17	58.11	1.86	615	30	0	Medium-quality
F5415_bin_46	58.11	3.19	572	6	0	Medium-quality
F5455_bin_7	58.11	0.95	275	22	0	Medium-quality
Tibetan-s602F_bin_14	58.11	4.69	507	15	0	Medium-quality
BL-unmapped_bin_348	58.12	3.91	363	8	1	Medium-quality
S96308A_bin_14	58.13	1.01	359	25	0	Medium-quality
F5615_bin_8	58.14	1.93	487	20	0	Medium-quality
S53008A_bin_16	58.15	0.39	434	16	1	Medium-quality
Duroc-High7_bin_41	58.16	1.01	194	19	0	Medium-quality
F4704_bin_51	58.16	1.11	276	19	0	Medium-quality
QHF6-unmapped_bin_120	58.21	0	176	12	1	Medium-quality
S41004B_bin_5	58.21	1.75	440	12	0	Medium-quality
F5023_bin_48	58.22	4.1	839	9	0	Medium-quality
C4975_bin_69	58.23	0	383	16	0	Medium-quality
S38404A_bin_5	58.23	0	326	6	1	Medium-quality
QHF6-unmapped_bin_188	58.24	4.27	172	15	0	Medium-quality
S46608A_bin_26	58.24	0.07	150	15	1	Medium-quality
BL-unmapped_bin_267	58.25	0	293	23	0	Medium-quality
F5163_bin_29	58.26	0.93	531	25	0	Medium-quality
QHF6-unmapped_bin_168	58.26	3.79	233	22	0	Medium-quality
F5359_bin_42	58.27	3.29	362	16	2	Medium-quality
BL-unmapped_bin_326	58.28	0	47	22	2	Medium-quality
S181206A_bin_30	58.28	0	400	11	0	Medium-quality
F5158_bin_16	58.31	3.8	763	39	0	Medium-quality
QHF6-unmapped_bin_111	58.31	0.56	175	16	1	Medium-quality
F5210_bin_39	58.34	2.78	552	16	0	Medium-quality
F4554_bin_1	58.35	2.85	706	16	0	Medium-quality
Tibetan-s3480-29M_bin_1	58.35	1.82	616	23	1	Medium-quality
F4989_bin_38	58.36	3.64	400	10	0	Medium-quality
QHF6-unmapped_bin_582	58.37	3.92	137	14	0	Medium-quality
F5356_bin_9	58.38	3.67	601	10	0	Medium-quality
F4872_bin_55	58.39	1.34	355	9	0	Medium-quality
F5415_bin_59	58.39	1.8	392	16	0	Medium-quality
BL-unmapped_bin_264	58.4	4.31	317	9	0	Medium-quality
Duroc-High3_bin_45	58.4	2.18	336	18	0	Medium-quality
F5403_bin_55	58.4	1.01	309	18	0	Medium-quality
S28902A_bin_18	58.4	2.77	456	9	0	Medium-quality
F4856_bin_25	58.41	2.75	503	29	3	Medium-quality
QHF6-unmapped_bin_256	58.41	0.96	208	5	0	Medium-quality
F4850_bin_6	58.42	0	513	13	0	Medium-quality
F5250_bin_8	58.44	2.52	411	9	0	Medium-quality
F5210_bin_55	58.45	4.46	272	8	0	Medium-quality
F5032_bin_79	58.46	4.25	285	10	0	Medium-quality
F5399_bin_47	58.48	0.95	568	16	0	Medium-quality
Duroc-Low3_bin_38	58.49	1.89	601	34	3	Medium-quality
F4653_bin_38	58.49	1.77	330	18	0	Medium-quality
F4941_bin_11	58.51	2.28	264	19	0	Medium-quality
BL-unmapped_bin_282	58.52	0	319	7	0	Medium-quality
F5345_bin_42	58.53	2.73	759	16	0	Medium-quality
F4666_bin_10	58.54	2.59	723	13	0	Medium-quality
F4936_bin_2	58.54	0.98	338	23	1	Medium-quality
S21310A_bin_11	58.54	1.45	305	12	0	Medium-quality
F5457_bin_64	58.56	0	522	9	1	Medium-quality
F5449_bin_42	58.57	1.23	596	22	1	Medium-quality
W5021_bin_91	58.58	1.23	417	24	1	Medium-quality
F4954_bin_62	58.59	3.64	604	10	0	Medium-quality
Boar-s8_bin_13	58.6	0.17	315	13	0	Medium-quality
F4659_bin_58	58.61	2.76	411	11	0	Medium-quality
F5415_bin_58	58.61	0	176	15	0	Medium-quality
C4950_bin_17	58.62	1.72	330	11	0	Medium-quality
Duroc-Low4_bin_33	58.62	0	350	24	0	Medium-quality
F4664_bin_50	58.62	1.72	350	15	0	Medium-quality
F4890_bin_31	58.62	1.72	371	11	0	Medium-quality
F4983_bin_55	58.62	0	211	13	2	Medium-quality
F5039_bin_10	58.62	0	275	13	0	Medium-quality
F5290_bin_24	58.62	0	31	18	0	Medium-quality
F5502_bin_25	58.62	1	322	10	0	Medium-quality
F5520_bin_51	58.62	1.72	519	32	0	Medium-quality
QHF6-unmapped_bin_598	58.62	0	130	18	1	Medium-quality
QHF6-unmapped_bin_686	58.62	0	118	23	0	Medium-quality
S159812A_bin_41	58.62	1.72	271	19	0	Medium-quality
S50506B_bin_37	58.62	0	236	24	0	Medium-quality
Tibetan-s3480-28F_bin_23	58.62	3.45	426	14	0	Medium-quality
F4665_bin_9	58.64	3.41	462	17	2	Medium-quality
S38902B_bin_17	58.64	1.02	438	20	1	Medium-quality
LW1-s151260_bin_9	58.69	0	270	23	1	Medium-quality
QHF6-unmapped_bin_653	58.69	3.51	219	17	0	Medium-quality
F4979_bin_60	58.7	1.82	573	10	0	Medium-quality
LW1-s151103_bin_19	58.7	3.18	375	21	0	Medium-quality
S53008A_bin_24	58.7	0.95	310	15	0	Medium-quality
Duroc.SH-FCR.HF3_bin_22	58.74	1.24	176	21	0	Medium-quality
F5486_bin_64	58.74	2.01	363	12	0	Medium-quality
F4410_bin_17	58.75	0	353	20	0	Medium-quality
F4658_bin_33	58.75	2.31	545	20	2	Medium-quality
F5419_bin_60	58.75	1.98	305	15	0	Medium-quality
C4979_bin_49	58.76	0	270	3	0	Medium-quality
F4840_bin_4	58.76	1.44	756	31	0	Medium-quality
F5239_bin_25	58.76	0.08	214	11	1	Medium-quality
BL-unmapped_bin_233	58.77	0	175	10	0	Medium-quality
BL-unmapped_bin_316	58.77	2.63	459	22	0	Medium-quality
F4903_bin_2	58.77	0	289	14	0	Medium-quality
F4974_bin_27	58.77	1.75	256	15	0	Medium-quality
QHF6-unmapped_bin_488	58.77	1.75	153	21	0	Medium-quality
C4982_bin_31	58.78	4.1	636	60	26	Medium-quality
Duroc.SH-FCR.LF5_bin_16	58.78	0	507	6	0	Medium-quality
F5142_bin_12	58.79	2.85	363	8	0	Medium-quality
F5175_bin_45	58.8	2.21	642	9	1	Medium-quality
S127906A_bin_22	58.8	0	235	19	0	Medium-quality
F5331_bin_72	58.82	2.1	425	4	0	Medium-quality
S6202B_bin_36	58.84	3.51	887	17	0	Medium-quality
F5589_bin_13	58.85	0.11	430	2	1	Medium-quality
QHF6-unmapped_bin_732	58.85	1.23	115	21	0	Medium-quality
S60108A_bin_38	58.85	2.35	566	13	0	Medium-quality
F4726_bin_60	58.86	0.8	272	9	0	Medium-quality
I5640_bin_5	58.86	4.68	619	20	1	Medium-quality
F5229_bin_50	58.87	0.22	343	10	0	Medium-quality
S50506B_bin_6	58.87	3.3	287	28	0	Medium-quality
F4950_bin_43	58.88	4.49	177	11	0	Medium-quality
F4958_bin_21	58.89	3.4	769	8	0	Medium-quality
QHF6-unmapped_bin_762	58.89	0	18	23	1	Medium-quality
Boar-s19_bin_38	58.91	1.15	319	17	0	Medium-quality
F4975_bin_51	58.91	3.45	421	14	1	Medium-quality
C5071_bin_17	58.92	2.01	348	13	0	Medium-quality
Boar-s22_bin_26	58.93	1.72	284	28	0	Medium-quality
F4650_bin_32	58.93	4.47	690	25	1	Medium-quality
F4903_bin_16	58.93	1.72	383	3	1	Medium-quality
F5142_bin_8	58.93	0.86	274	7	0	Medium-quality
F5497_bin_61	58.97	1.4	343	6	0	Medium-quality
F5229_bin_30	58.98	3.45	744	21	1	Medium-quality
F5604_bin_3	58.98	1.12	121	26	1	Medium-quality
S133204A_bin_35	58.99	3.7	271	14	0	Medium-quality
F5302_bin_26	59	0.31	466	8	0	Medium-quality
F4878_bin_41	59.01	3.45	424	9	0	Medium-quality
S142704A_bin_23	59.01	1.36	367	18	0	Medium-quality
Tibetan-s3800-18M_bin_12	59.01	0.03	81	51	0	Medium-quality
F4988_bin_60	59.02	3.54	337	12	0	Medium-quality
QHF6-unmapped_bin_426	59.04	0.81	173	8	0	Medium-quality
S63506A_bin_26	59.04	3.17	412	18	0	Medium-quality
F5103_bin_10	59.05	4.9	642	14	14	Medium-quality
S60108A_bin_18	59.05	3.97	207	8	0	Medium-quality
Boar-s8_bin_44	59.06	0.17	190	7	0	Medium-quality
F4580_bin_5	59.06	0	581	18	0	Medium-quality
F4706_bin_37	59.06	0	197	16	0	Medium-quality
F4856_bin_28	59.06	0.02	61	14	1	Medium-quality
F5061_bin_45	59.07	2.25	31	20	1	Medium-quality
F5350_bin_61	59.07	2.68	253	14	1	Medium-quality
Tibetan-s1005M_bin_10	59.07	1.08	185	27	0	Medium-quality
Duroc-Low2_bin_49	59.09	2.99	397	12	0	Medium-quality
F4856_bin_50	59.09	3.45	308	15	0	Medium-quality
F4988_bin_17	59.09	0	220	28	1	Medium-quality
F5114_bin_42	59.09	0	641	15	7	Medium-quality
F5186_bin_49	59.09	1.82	507	20	0	Medium-quality
F5374_bin_13	59.09	0	746	28	5	Medium-quality
F5429_bin_43	59.09	4.85	852	29	0	Medium-quality
F5602_bin_8	59.09	1.82	583	17	1	Medium-quality
F5647_bin_6	59.09	3.45	651	13	0	Medium-quality
S95006B_bin_41	59.11	1.85	405	19	0	Medium-quality
S60106B_bin_47	59.13	0.53	259	32	0	Medium-quality
Tibetan-s3800-19M_bin_28	59.14	3.58	269	88	0	Medium-quality
Duroc-High5_bin_6	59.15	3.52	396	8	4	Medium-quality
F4960_bin_41	59.17	0.17	245	12	0	Medium-quality
F5309_bin_55	59.17	0.78	392	10	1	Medium-quality
W4936_bin_3	59.18	0.17	50	30	1	Medium-quality
F5110_bin_14	59.19	1.79	252	12	0	Medium-quality
F4945_bin_29	59.2	3.79	352	17	1	Medium-quality
S77806A_bin_30	59.23	0.4	306	23	0	Medium-quality
F4974_bin_21	59.24	2.58	760	10	0	Medium-quality
F5163_bin_50	59.25	1.72	281	19	1	Medium-quality
F4286_bin_14	59.3	1.09	197	20	1	Medium-quality
F5248_bin_45	59.3	0.24	375	10	0	Medium-quality
F5434_bin_24	59.3	1.4	444	11	0	Medium-quality
S41004B_bin_54	59.3	0	341	12	0	Medium-quality
Tibetan-s3480-3M_bin_16	59.31	0	462	19	0	Medium-quality
QHF6-unmapped_bin_494	59.32	0.34	68	16	0	Medium-quality
F5299_bin_73	59.33	0.4	25	15	1	Medium-quality
F4988_bin_59	59.35	3.92	350	8	0	Medium-quality
Boar-s23_bin_42	59.37	1.52	217	5	0	Medium-quality
F5175_bin_39	59.37	1.68	251	11	0	Medium-quality
F5202_bin_63	59.37	1.89	231	8	0	Medium-quality
S95006B_bin_36	59.37	4.14	460	19	0	Medium-quality
BL-unmapped_bin_270	59.4	0.67	169	11	1	Medium-quality
S50506B_bin_27	59.4	1.34	425	3	1	Medium-quality
C4975_bin_11	59.41	1.24	495	30	8	Medium-quality
F4460_bin_29	59.41	3.51	135	25	1	Medium-quality
F4961_bin_17	59.41	2.61	712	20	3	Medium-quality
QHF6-unmapped_bin_583	59.41	0	96	18	0	Medium-quality
Boar-s5_bin_45	59.46	0.93	160	14	0	Medium-quality
F5608_bin_39	59.46	1.75	429	11	0	Medium-quality
F4661_bin_70	59.47	0.27	235	25	0	Medium-quality
F5380_bin_44	59.47	1.14	468	10	2	Medium-quality
Boar-s7_bin_4	59.48	3.45	210	21	0	Medium-quality
F4978_bin_38	59.48	2.87	286	31	14	Medium-quality
F5021_bin_39	59.48	3.76	424	11	1	Medium-quality
F5343_bin_54	59.48	1.72	435	16	0	Medium-quality
W5021_bin_30	59.48	4.54	831	15	2	Medium-quality
W5021_bin_67	59.48	0	338	22	0	Medium-quality
F4658_bin_5	59.49	1.83	531	12	0	Medium-quality
F5186_bin_39	59.49	1.57	541	18	0	Medium-quality
LW1-s151250_bin_8	59.49	0.95	30	13	0	Medium-quality
F5399_bin_66	59.5	1.96	661	9	0	Medium-quality
BL-unmapped_bin_400	59.55	1.11	250	13	0	Medium-quality
F5173_bin_1	59.55	3.93	412	32	0	Medium-quality
S60108B_bin_44	59.55	1.45	504	24	0	Medium-quality
F5230_bin_42	59.56	1.01	330	9	0	Medium-quality
F5432_bin_79	59.56	2.35	600	20	0	Medium-quality
F5525_bin_4	59.56	2.35	329	11	0	Medium-quality
S96308A_bin_42	59.57	3	407	17	0	Medium-quality
F4726_bin_36	59.58	0.7	302	18	1	Medium-quality
F5052_bin_20	59.58	3.85	378	16	1	Medium-quality
F5138_bin_8	59.58	3.14	442	22	2	Medium-quality
S75706A_bin_7	59.59	0.13	390	20	1	Medium-quality
F4661_bin_58	59.6	1.14	286	15	0	Medium-quality
F5084_bin_90	59.6	5	418	9	0	Medium-quality
Tibetan-s1004M_bin_19	59.6	1.37	344	24	1	Medium-quality
BL-unmapped_bin_395	59.61	1.72	372	28	0	Medium-quality
F5028_bin_31	59.64	1.43	556	6	0	Medium-quality
F5131_bin_37	59.64	0	208	27	1	Medium-quality
F4556_bin_42	59.65	0	164	32	0	Medium-quality
F4690_bin_76	59.65	0.13	238	19	0	Medium-quality
QHF6-unmapped_bin_538	59.65	2.63	164	19	0	Medium-quality
QHF6-unmapped_bin_610	59.65	0	207	9	0	Medium-quality
QHF6-unmapped_bin_695	59.65	0	202	10	0	Medium-quality
F5284_bin_8	59.7	0	358	16	0	Medium-quality
F5268_bin_51	59.71	2.35	98	22	0	Medium-quality
S142704A_bin_31	59.72	0.31	249	3	0	Medium-quality
S46608B_bin_34	59.72	0.88	223	17	0	Medium-quality
F5571_bin_32	59.73	1.01	246	15	0	Medium-quality
F4905_bin_40	59.74	0.45	634	21	0	Medium-quality
F5608_bin_7	59.74	0.95	488	18	0	Medium-quality
F5248_bin_39	59.77	1.12	391	23	1	Medium-quality
C5071_bin_3	59.78	1.04	333	14	3	Medium-quality
F4958_bin_58	59.78	1.33	143	16	0	Medium-quality
F5244_bin_2	59.78	0.24	242	21	1	Medium-quality
QHF6-unmapped_bin_248	59.81	0	89	21	0	Medium-quality
QHF6-unmapped_bin_633	59.81	1.75	249	22	0	Medium-quality
S50506B_bin_49	59.82	1.05	338	7	0	Medium-quality
F4286_bin_43	59.83	4.15	764	18	0	Medium-quality
Tibetan-s1005M_bin_27	59.83	0.67	102	19	1	Medium-quality
F5097_bin_33	59.84	0.94	251	22	1	Medium-quality
F5208_bin_23	59.84	1.67	522	20	0	Medium-quality
S50206A_bin_5	59.85	2.61	649	14	1	Medium-quality
F5589_bin_52	59.86	2.97	435	22	0	Medium-quality
F5419_bin_49	59.88	4.53	378	23	0	Medium-quality
F5510_bin_14	59.89	1.92	441	20	1	Medium-quality
S95008B_bin_13	59.9	1.18	309	18	0	Medium-quality
S28902A_bin_13	59.93	0.94	370	13	0	Medium-quality
BL-unmapped_bin_15	59.94	2.25	72	25	1	Medium-quality
F5498_bin_34	59.94	4.07	410	49	6	Medium-quality
Tibetan-s3480-25M_bin_11	59.94	0.65	647	11	0	Medium-quality
F4390_bin_54	59.95	1.72	318	8	0	Medium-quality
F5056_bin_25	59.95	0	221	17	0	Medium-quality
F5224_bin_14	59.95	3.45	830	9	1	Medium-quality
F5244_bin_52	59.99	1.79	364	27	0	Medium-quality
F5141_bin_25	60	2.26	349	17	10	Medium-quality
F5143_bin_40	60	3.64	333	14	0	Medium-quality
F5176_bin_30	60	0.91	365	31	1	Medium-quality
F5610_bin_3	60	0	410	25	0	Medium-quality
QHF6-unmapped_bin_434	60	1.82	115	11	0	Medium-quality
W4974_bin_10	60	0	224	12	0	Medium-quality
Duroc-High8_bin_53	60.03	1.82	586	39	1	Medium-quality
F5476_bin_7	60.03	2.4	342	7	0	Medium-quality
F4840_bin_23	60.04	1.53	221	27	1	Medium-quality
F5297_bin_9	60.04	0	390	14	0	Medium-quality
F5419_bin_26	60.05	0.5	548	16	0	Medium-quality
S95006B_bin_18	60.05	4.71	658	13	3	Medium-quality
F4724_bin_32	60.06	2.29	276	10	0	Medium-quality
F5165_bin_24	60.06	0.93	416	11	0	Medium-quality
F4960_bin_22	60.07	4.59	760	11	0	Medium-quality
F5511_bin_30	60.07	1.79	287	6	0	Medium-quality
BL-unmapped_bin_291	60.1	0.7	74	8	0	Medium-quality
S127906A_bin_53	60.1	0.21	543	26	1	Medium-quality
S38404A_bin_26	60.1	4.35	690	15	1	Medium-quality
F4665_bin_38	60.11	0	260	4	1	Medium-quality
F4791_bin_17	60.11	1.92	248	27	0	Medium-quality
F5331_bin_74	60.11	1.72	283	25	0	Medium-quality
S136810A_bin_30	60.11	2.05	653	16	1	Medium-quality
QHF6-unmapped_bin_703	60.12	0	256	21	1	Medium-quality
S133204A_bin_21	60.12	2.24	460	10	0	Medium-quality
F4331_bin_39	60.13	3.13	251	17	0	Medium-quality
F5142_bin_29	60.14	0.74	240	12	0	Medium-quality
F4952_bin_52	60.17	0	461	40	0	Medium-quality
F5300_bin_51	60.17	1.12	212	6	0	Medium-quality
F5385_bin_22	60.17	1.14	492	15	0	Medium-quality
S53008A_bin_59	60.18	4.48	346	22	3	Medium-quality
Duroc-High5_bin_11	60.19	4.25	777	18	1	Medium-quality
F5100_bin_26	60.19	1.05	271	17	6	Medium-quality
F4981_bin_57	60.21	4.42	368	5	0	Medium-quality
F5288_bin_18	60.21	1.72	543	15	1	Medium-quality
S71402B_bin_43	60.22	0.17	296	8	0	Medium-quality
BL-unmapped_bin_350	60.23	1.12	295	14	0	Medium-quality
F4993_bin_58	60.23	3.89	242	18	0	Medium-quality
F5141_bin_48	60.25	2.37	559	20	0	Medium-quality
F5647_bin_61	60.27	3.15	602	24	0	Medium-quality
Boar-s14_bin_12	60.28	1.69	760	12	1	Medium-quality
F5115_bin_62	60.28	0.94	354	24	0	Medium-quality
C4982_bin_33	60.3	1.9	347	10	0	Medium-quality
F4726_bin_20	60.3	3.1	324	15	0	Medium-quality
S38404A_bin_40	60.32	1.69	240	19	0	Medium-quality
F5061_bin_46	60.33	0.27	148	8	0	Medium-quality
Boar-s5_bin_40	60.34	3.16	40	15	0	Medium-quality
Duroc-High1_bin_36	60.34	1.72	376	13	0	Medium-quality
F4658_bin_27	60.34	0	353	16	0	Medium-quality
F4975_bin_48	60.34	0	189	19	0	Medium-quality
F5007_bin_6	60.34	0	51	10	1	Medium-quality
F5054_bin_27	60.34	3.45	399	22	0	Medium-quality
F5298_bin_45	60.34	0	427	7	1	Medium-quality
F5515_bin_13	60.34	1.69	509	15	0	Medium-quality
F5574_bin_43	60.34	2.36	246	13	0	Medium-quality
QHF6-unmapped_bin_532	60.34	0.86	498	33	0	Medium-quality
C5039_bin_55	60.36	0.67	313	16	0	Medium-quality
F5379_bin_4	60.36	0.5	397	13	0	Medium-quality
F5412_bin_61	60.37	3.69	401	11	0	Medium-quality
F5502_bin_34	60.38	1.89	363	25	0	Medium-quality
F5103_bin_38	60.39	4.49	141	22	2	Medium-quality
F5181_bin_73	60.39	3.91	409	16	1	Medium-quality
S72204A_bin_24	60.41	0.67	299	18	0	Medium-quality
F4973_bin_18	60.42	2.64	533	28	4	Medium-quality
F5515_bin_33	60.42	0	233	5	0	Medium-quality
QHF6-unmapped_bin_502	60.42	3.67	216	11	0	Medium-quality
F5138_bin_52	60.43	0.5	284	25	2	Medium-quality
S159812B_bin_12	60.44	3.2	351	18	1	Medium-quality
F5511_bin_41	60.46	0	299	5	0	Medium-quality
F5347_bin_13	60.47	3.64	710	20	0	Medium-quality
F5610_bin_58	60.47	3.26	546	19	0	Medium-quality
BL-unmapped_bin_384	60.48	2.46	270	18	0	Medium-quality
F5035_bin_37	60.48	0.88	165	37	5	Medium-quality
F4946_bin_35	60.49	1.85	235	9	0	Medium-quality
Boar-s23_bin_34	60.5	0.81	382	18	0	Medium-quality
F4580_bin_2	60.5	1.72	275	15	1	Medium-quality
F5417_bin_21	60.5	0.86	242	12	1	Medium-quality
S21104B_bin_18	60.5	0.73	443	4	0	Medium-quality
S46608A_bin_7	60.5	2.22	419	9	0	Medium-quality
QHF6-unmapped_bin_254	60.52	0	249	15	0	Medium-quality
F5302_bin_73	60.53	0	73	29	1	Medium-quality
S107802B_bin_19	60.53	1.75	439	14	0	Medium-quality
S95008B_bin_58	60.53	4.44	446	22	0	Medium-quality
Tibetan-s1400-2M_bin_19	60.53	0	180	9	0	Medium-quality
S191108A_bin_35	60.55	0.57	242	6	0	Medium-quality
S21104A_bin_41	60.56	0	333	30	0	Medium-quality
BL-unmapped_bin_164	60.57	1.09	75	31	0	Medium-quality
F5021_bin_9	60.57	1.9	79	28	1	Medium-quality
S124310A_bin_19	60.58	4.66	313	20	1	Medium-quality
Duroc.SH-FCR.LM4_bin_4	60.61	0.1	250	28	0	Medium-quality
F4941_bin_53	60.61	0.16	126	12	0	Medium-quality
S93310B_bin_13	60.62	1.02	488	10	0	Medium-quality
F4888_bin_24	60.63	3.45	245	16	0	Medium-quality
I4978_bin_17	60.63	0.95	366	19	0	Medium-quality
LW2-s127575_bin_29	60.63	1.48	321	44	3	Medium-quality
F5412_bin_52	60.64	4.7	413	11	0	Medium-quality
I4978_bin_25	60.66	4.11	267	3	0	Medium-quality
F5108_bin_24	60.67	2.89	682	27	3	Medium-quality
F5250_bin_46	60.68	3.41	314	8	0	Medium-quality
F5494_bin_34	60.68	2.32	633	30	7	Medium-quality
C4978_bin_17	60.69	3.51	260	51	0	Medium-quality
LW1-s151433_bin_2	60.69	2.22	451	40	23	Medium-quality
F5155_bin_55	60.7	0.93	98	29	0	Medium-quality
QHF6-unmapped_bin_437	60.7	3.51	112	13	0	Medium-quality
F4675_bin_57	60.71	0.53	289	27	0	Medium-quality
F4945_bin_42	60.71	3.58	799	21	0	Medium-quality
F5094_bin_3	60.71	0.85	494	24	0	Medium-quality
F5054_bin_12	60.76	1.01	315	10	0	Medium-quality
F5106_bin_74	60.76	2.01	297	19	0	Medium-quality
Duroc-High1_bin_28	60.77	2.27	156	51	2	Medium-quality
F5108_bin_25	60.77	4.21	66	10	0	Medium-quality
Duroc-High7_bin_16	60.78	0.24	149	20	1	Medium-quality
F5347_bin_20	60.79	0	67	23	0	Medium-quality
F5447_bin_13	60.79	3.95	277	21	0	Medium-quality
F5629_bin_31	60.79	2.02	258	33	0	Medium-quality
F4658_bin_54	60.8	2.76	512	17	0	Medium-quality
F5455_bin_45	60.8	0	429	25	0	Medium-quality
F5240_bin_56	60.83	0.78	274	12	0	Medium-quality
F5509_bin_41	60.83	0.71	266	12	0	Medium-quality
F5206_bin_23	60.84	3.58	499	19	0	Medium-quality
F5210_bin_36	60.85	0	69	41	0	Medium-quality
I4978_bin_12	60.85	4.31	370	27	0	Medium-quality
S142704B_bin_21	60.85	2.63	349	14	0	Medium-quality
F4666_bin_14	60.86	0	323	21	0	Medium-quality
S133506B_bin_54	60.86	0	445	23	0	Medium-quality
F4460_bin_36	60.87	3.61	577	18	1	Medium-quality
F5157_bin_8	60.89	0	361	7	0	Medium-quality
F5046_bin_29	60.91	1.82	665	21	0	Medium-quality
F4436_bin_42	60.93	0.84	404	9	0	Medium-quality
F5123_bin_27	60.94	0.52	309	32	0	Medium-quality
Duroc-High1_bin_16	60.95	3.13	517	17	0	Medium-quality
F4726_bin_28	60.95	0.48	567	2	1	Medium-quality
BL-unmapped_bin_423	60.97	1.33	592	20	0	Medium-quality
Boar-s14_bin_30	60.98	3.02	302	13	0	Medium-quality
F4690_bin_80	60.98	2.68	588	11	0	Medium-quality
F4960_bin_57	60.98	3.3	221	4	0	Medium-quality
F5184_bin_25	60.99	0.48	521	13	0	Medium-quality
F5589_bin_39	60.99	4.97	998	13	0	Medium-quality
S80312B_bin_6	60.99	4.31	1041	13	0	Medium-quality
Boar-s22_bin_6	61.02	2.2	538	15	0	Medium-quality
F5158_bin_11	61.02	1.19	510	12	0	Medium-quality
F5502_bin_42	61.02	2.57	287	11	0	Medium-quality
F5138_bin_56	61.03	0	332	25	0	Medium-quality
F5421_bin_41	61.05	3.16	614	29	2	Medium-quality
LW2-s127152_bin_38	61.05	0.7	600	18	2	Medium-quality
QHF6-unmapped_bin_697	61.05	0	173	9	0	Medium-quality
F5381_bin_63	61.07	0	271	36	0	Medium-quality
F4878_bin_7	61.09	0.89	277	19	0	Medium-quality
F5165_bin_47	61.09	1.34	393	15	1	Medium-quality
F5039_bin_31	61.1	3.45	269	11	0	Medium-quality
Laiwu-LwCeOb_bin_2	61.12	0.24	186	16	0	Medium-quality
F4375_bin_8	61.13	3.45	545	26	0	Medium-quality
F4908_bin_47	61.13	1.89	398	12	0	Medium-quality
F5647_bin_12	61.13	0	314	8	0	Medium-quality
QHF6-unmapped_bin_246	61.14	3.52	403	34	0	Medium-quality
F5286_bin_8	61.15	0	219	29	0	Medium-quality
S21310A_bin_21	61.17	0.9	282	7	0	Medium-quality
F4726_bin_34	61.18	2.46	477	19	1	Medium-quality
F5501_bin_11	61.18	4.63	489	16	0	Medium-quality
F5179_bin_25	61.19	3.41	410	15	0	Medium-quality
Duroc-Low7_bin_36	61.2	4.08	725	21	0	Medium-quality
QHF6-unmapped_bin_600	61.2	0	226	13	0	Medium-quality
BL-unmapped_bin_394	61.21	0.86	378	14	0	Medium-quality
F4666_bin_35	61.21	3.08	458	20	12	Medium-quality
F5302_bin_18	61.21	0	114	40	34	Medium-quality
S41004A_bin_49	61.21	0	416	18	0	Medium-quality
S41004B_bin_22	61.21	0	375	10	0	Medium-quality
S127906A_bin_58	61.22	1.22	429	26	0	Medium-quality
F5084_bin_55	61.24	4.29	381	22	1	Medium-quality
F5640_bin_23	61.24	0.67	340	16	0	Medium-quality
F5594_bin_10	61.25	4.87	316	57	2	Medium-quality
BL-unmapped_bin_438	61.27	1.61	314	8	3	Medium-quality
F4988_bin_36	61.27	0.22	294	33	1	Medium-quality
C4979_bin_47	61.28	0.67	263	20	0	Medium-quality
F5097_bin_54	61.28	0.34	325	13	0	Medium-quality
F4960_bin_76	61.29	1.85	361	4	0	Medium-quality
F5140_bin_28	61.32	3.51	302	14	0	Medium-quality
F4850_bin_40	61.33	3.25	519	13	0	Medium-quality
W4950_bin_31	61.36	0	47	30	0	Medium-quality
F5135_bin_40	61.39	2.82	465	17	0	Medium-quality
F5108_bin_11	61.4	0	81	32	0	Medium-quality
QHF6-unmapped_bin_628	61.4	0	256	13	0	Medium-quality
QHF6-unmapped_bin_639	61.4	2.63	83	18	0	Medium-quality
Tibetan-s1400-30F_bin_11	61.4	1.66	371	23	3	Medium-quality
F4650_bin_31	61.41	2.33	144	17	1	Medium-quality
F5046_bin_31	61.43	0	263	6	0	Medium-quality
QHF6-unmapped_bin_146	61.44	0	180	25	0	Medium-quality
QHF6-unmapped_bin_1	61.44	1.41	624	37	0	Medium-quality
F5382_bin_17	61.46	1.43	290	29	2	Medium-quality
F5615_bin_2	61.46	1.17	305	13	0	Medium-quality
F4372_bin_65	61.51	0	42	21	0	Medium-quality
F5417_bin_3	61.51	0	36	42	2	Medium-quality
BL-unmapped_bin_340	61.52	0.89	295	10	0	Medium-quality
F5165_bin_32	61.52	0	201	37	0	Medium-quality
QHF6-unmapped_bin_525	61.52	0	239	20	0	Medium-quality
Laiwu-LwIlLe_bin_14	61.55	2.59	672	16	0	Medium-quality
F4701_bin_10	61.56	0	137	11	0	Medium-quality
F5478_bin_65	61.56	3.2	305	17	0	Medium-quality
LW1-s151116_bin_3	61.58	2.81	616	20	1	Medium-quality
S60106B_bin_30	61.6	3.49	264	11	0	Medium-quality
Tibetan-s3800-53F_bin_9	61.61	0.16	188	21	0	Medium-quality
F5250_bin_51	61.62	4.01	410	12	0	Medium-quality
QHF6-unmapped_bin_419	61.62	0.67	169	13	0	Medium-quality
F5355_bin_58	61.63	1.01	341	16	0	Medium-quality
F5366_bin_34	61.63	0.11	273	11	1	Medium-quality
QHF6-unmapped_bin_253	61.64	1.35	254	25	0	Medium-quality
Laiwu-LwCeOb_bin_14	61.65	2.58	349	17	1	Medium-quality
Tibetan-s3480-29M_bin_6	61.65	2.5	397	8	0	Medium-quality
F5575_bin_29	61.68	0	132	22	0	Medium-quality
F5204_bin_5	61.7	0	256	12	0	Medium-quality
F5309_bin_20	61.7	0.89	329	20	1	Medium-quality
F5612_bin_8	61.7	0.11	120	33	0	Medium-quality
F5634_bin_54	61.7	1.13	392	13	0	Medium-quality
LW1-sD150971_bin_7	61.74	0	44	22	2	Medium-quality
S46608A_bin_1	61.74	0.96	407	15	2	Medium-quality
F5307_bin_8	61.75	0	295	7	0	Medium-quality
LW2-s127530_bin_24	61.76	0	280	18	0	Medium-quality
BL-unmapped_bin_387	61.77	3.3	280	7	0	Medium-quality
F5446_bin_33	61.77	0.11	138	47	1	Medium-quality
Tibetan-s3800-12F_bin_18	61.81	0	301	16	1	Medium-quality
F4901_bin_26	61.82	0	87	25	2	Medium-quality
F5165_bin_13	61.84	0.28	213	15	6	Medium-quality
Duroc.SH-FCR.HF4_bin_9	61.85	0.59	306	16	0	Medium-quality
Duroc.SH-FCR.LM3_bin_12	61.86	0.78	227	17	1	Medium-quality
F4563_bin_13	61.86	2.42	70	25	0	Medium-quality
F4864_bin_35	61.86	1.5	590	24	4	Medium-quality
F4975_bin_2	61.87	0.49	533	9	0	Medium-quality
F5617_bin_36	61.89	1.76	184	12	0	Medium-quality
F5633_bin_54	61.9	1.88	323	21	0	Medium-quality
F4988_bin_48	61.91	0	703	33	1	Medium-quality
F5642_bin_31	61.91	0.84	443	12	1	Medium-quality
F5157_bin_4	61.94	4.86	678	25	0	Medium-quality
S101306A_bin_38	61.95	4.7	597	11	1	Medium-quality
F5186_bin_45	61.96	0	274	17	0	Medium-quality
F5647_bin_19	61.96	3.69	669	6	4	Medium-quality
Tibetan-s3005M_bin_16	61.96	0.87	396	14	0	Medium-quality
BL-unmapped_bin_299	61.97	3.64	536	25	0	Medium-quality
F4975_bin_3	61.97	1.88	296	17	0	Medium-quality
Boar-s10_bin_6	61.99	1.72	389	29	0	Medium-quality
F5634_bin_9	62	3.62	497	24	0	Medium-quality
S181206A_bin_6	62.03	0.72	509	18	0	Medium-quality
F5331_bin_27	62.04	3.21	677	9	0	Medium-quality
S21310A_bin_36	62.06	0	392	13	0	Medium-quality
BL-unmapped_bin_252	62.07	3.45	295	17	0	Medium-quality
Duroc.SH-FCR.LF2_bin_15	62.07	1.72	495	40	0	Medium-quality
F4864_bin_20	62.07	0.86	280	25	3	Medium-quality
F5084_bin_15	62.07	1.08	309	16	0	Medium-quality
F5115_bin_40	62.07	0	232	19	0	Medium-quality
LW1-s150761_bin_29	62.07	1.72	371	24	0	Medium-quality
QHF6-unmapped_bin_398	62.07	0	208	13	0	Medium-quality
F5115_bin_75	62.09	2.01	341	8	0	Medium-quality
F5107_bin_9	62.1	2.45	604	8	0	Medium-quality
S136810B_bin_41	62.1	4.91	482	18	0	Medium-quality
F4595_bin_51	62.11	2.01	219	14	1	Medium-quality
F4791_bin_23	62.11	0	96	20	0	Medium-quality
F5071_bin_29	62.11	3.51	152	9	0	Medium-quality
F5617_bin_28	62.11	4.4	628	26	0	Medium-quality
F5165_bin_4	62.13	2.25	81	10	1	Medium-quality
F5524_bin_1	62.13	3.24	691	11	1	Medium-quality
F5604_bin_1	62.13	0	181	29	0	Medium-quality
F5299_bin_43	62.14	3.36	577	19	0	Medium-quality
LW1-s151487_bin_9	62.14	0	203	22	0	Medium-quality
BL-unmapped_bin_147	62.15	0	331	15	0	Medium-quality
LW1-sD151116_bin_39	62.15	0	529	23	1	Medium-quality
S95006B_bin_30	62.15	1.69	547	15	0	Medium-quality
BL-unmapped_bin_373	62.16	0.47	284	5	0	Medium-quality
S127912A_bin_45	62.16	1.01	418	16	1	Medium-quality
BL-unmapped_bin_378	62.17	0.67	289	10	0	Medium-quality
F5239_bin_52	62.17	1.57	391	12	0	Medium-quality
F4943_bin_18	62.19	3.83	337	25	0	Medium-quality
S57008B_bin_22	62.21	1.12	365	6	2	Medium-quality
F4704_bin_31	62.23	1.72	483	10	0	Medium-quality
F5300_bin_37	62.23	0.88	298	22	0	Medium-quality
F5457_bin_53	62.24	4.7	365	10	0	Medium-quality
QHF6-unmapped_bin_531	62.24	0.7	208	2	0	Medium-quality
Tibetan-s3800-19M_bin_21	62.24	1.08	213	30	0	Medium-quality
Tibetan-s3480-16M_bin_14	62.26	0.94	328	18	0	Medium-quality
F5014_bin_26	62.27	1.14	287	12	0	Medium-quality
C4974_bin_30	62.28	0	198	25	1	Medium-quality
F5478_bin_43	62.28	4.39	589	30	0	Medium-quality
QHF6-unmapped_bin_443	62.28	0	89	14	0	Medium-quality
S41004A_bin_52	62.3	4.47	561	9	1	Medium-quality
F4582_bin_3	62.32	0.85	17	46	1	Medium-quality
F5163_bin_54	62.32	0	332	11	1	Medium-quality
F5370_bin_8	62.34	1.21	317	26	0	Medium-quality
Duroc.SH-FCR.HF1_bin_17	62.38	0	458	20	0	Medium-quality
F4988_bin_23	62.38	0	235	19	0	Medium-quality
F4988_bin_27	62.38	1.57	705	2	0	Medium-quality
F5058_bin_38	62.38	0.69	268	11	0	Medium-quality
F5250_bin_48	62.38	2.59	340	14	0	Medium-quality
F5366_bin_18	62.4	1.63	306	10	0	Medium-quality
F4969_bin_4	62.41	0	385	9	1	Medium-quality
F4901_bin_18	62.42	2.14	161	15	0	Medium-quality
F4961_bin_23	62.43	3.53	63	25	0	Medium-quality
F5107_bin_30	62.43	0.95	263	25	0	Medium-quality
F5497_bin_28	62.43	0.07	334	29	0	Medium-quality
F4888_bin_43	62.44	1.4	408	21	0	Medium-quality
F5218_bin_49	62.44	1.59	322	24	0	Medium-quality
F5155_bin_30	62.46	2.15	298	28	1	Medium-quality
QHF6-unmapped_bin_85	62.46	0	69	26	0	Medium-quality
S41004B_bin_32	62.46	2.45	468	19	0	Medium-quality
F5114_bin_47	62.49	0.73	427	10	0	Medium-quality
F5619_bin_12	62.49	3.64	211	40	0	Medium-quality
F5206_bin_11	62.5	4.9	612	11	0	Medium-quality
F4946_bin_51	62.51	0.67	278	10	0	Medium-quality
BL-unmapped_bin_40	62.54	0	376	24	0	Medium-quality
S60108B_bin_48	62.54	2.56	34	45	1	Medium-quality
F5138_bin_36	62.57	2.85	607	24	5	Medium-quality
F4364_bin_8	62.59	0.17	348	11	0	Medium-quality
BL-unmapped_bin_277	62.6	3.51	464	17	0	Medium-quality
F4661_bin_54	62.6	1.85	301	15	1	Medium-quality
F5181_bin_56	62.6	1.75	429	16	0	Medium-quality
F5248_bin_67	62.6	1.75	460	26	1	Medium-quality
F5525_bin_49	62.6	2.53	258	20	0	Medium-quality
S57008B_bin_10	62.6	1.01	328	27	0	Medium-quality
Boar-s35_bin_39	62.62	4.12	470	29	12	Medium-quality
BL-unmapped_bin_193	62.63	1.75	198	26	0	Medium-quality
F5114_bin_12	62.63	2.63	582	12	1	Medium-quality
S95006B_bin_3	62.63	1.72	345	14	0	Medium-quality
F4460_bin_16	62.64	0.89	399	7	1	Medium-quality
F5111_bin_13	62.64	1.89	377	15	2	Medium-quality
F5242_bin_24	62.64	1.14	166	18	0	Medium-quality
F5284_bin_40	62.66	3.98	688	27	2	Medium-quality
F5288_bin_33	62.66	0	267	13	1	Medium-quality
F5494_bin_16	62.66	0.96	449	17	0	Medium-quality
Tibetan-s1400-38F_bin_1	62.66	3.12	810	49	36	Medium-quality
F5181_bin_69	62.67	1.96	295	33	1	Medium-quality
F5512_bin_10	62.67	3.87	381	22	5	Medium-quality
F4842_bin_36	62.68	0.67	161	12	0	Medium-quality
F5382_bin_33	62.68	4.78	198	53	28	Medium-quality
S38404A_bin_81	62.69	1.91	405	13	0	Medium-quality
F4983_bin_59	62.73	0	379	17	0	Medium-quality
Boar-s23_bin_32	62.74	4.82	591	10	0	Medium-quality
F5021_bin_6	62.75	4.81	555	21	1	Medium-quality
F5155_bin_12	62.76	1.14	404	19	0	Medium-quality
F4962_bin_22	62.77	1.84	559	13	0	Medium-quality
S108604B_bin_3	62.78	0	411	21	0	Medium-quality
F5453_bin_39	62.79	0.88	408	15	0	Medium-quality
F5175_bin_41	62.8	0.71	73	19	0	Medium-quality
F5242_bin_27	62.8	0.86	462	28	1	Medium-quality
F5329_bin_21	62.81	2.03	522	24	0	Medium-quality
S120704B_bin_24	62.82	1.2	306	25	1	Medium-quality
Tibetan-s1400-32M_bin_1	62.82	0	37	33	0	Medium-quality
F5235_bin_50	62.86	0	104	27	0	Medium-quality
F5235_bin_27	62.87	0.22	307	12	1	Medium-quality
S142704A_bin_18	62.87	4.31	622	9	0	Medium-quality
F4726_bin_10	62.88	1.72	454	32	0	Medium-quality
F5589_bin_40	62.89	1.31	743	6	0	Medium-quality
F5173_bin_24	62.91	1.82	649	16	0	Medium-quality
F5635_bin_2	62.91	1.82	592	25	8	Medium-quality
BL-unmapped_bin_315	62.92	1.12	176	13	0	Medium-quality
Boar-s18_bin_16	62.92	2.76	581	46	1	Medium-quality
F5210_bin_37	62.92	0.33	705	27	0	Medium-quality
Boar-s8_bin_49	62.93	1.72	405	29	0	Medium-quality
Duroc-Low3_bin_10	62.93	1.31	403	37	1	Medium-quality
F5110_bin_32	62.93	1.72	330	22	0	Medium-quality
F5163_bin_4	62.93	1.72	352	13	0	Medium-quality
F5176_bin_60	62.93	3.45	356	21	0	Medium-quality
F5229_bin_28	62.93	0	265	12	0	Medium-quality
QHF6-unmapped_bin_469	62.93	0.57	206	27	0	Medium-quality
S108604B_bin_51	62.93	4.31	386	18	2	Medium-quality
W4978_bin_4	62.93	0	259	42	1	Medium-quality
W4982_bin_3	62.93	1.72	547	25	0	Medium-quality
F5415_bin_16	62.95	1.75	762	36	2	Medium-quality
F5633_bin_25	62.96	0	360	28	0	Medium-quality
F4659_bin_10	62.97	1.79	56	23	1	Medium-quality
F5403_bin_7	62.97	0.7	310	18	0	Medium-quality
S41004B_bin_55	62.97	3.17	371	14	0	Medium-quality
F5332_bin_40	62.98	1.14	545	11	0	Medium-quality
F5184_bin_48	62.99	1.2	772	20	1	Medium-quality
I5640_bin_4	63.01	1.18	445	22	0	Medium-quality
LW1-s151250_bin_18	63.04	1.14	327	27	1	Medium-quality
S38404A_bin_66	63.05	2.18	351	11	0	Medium-quality
S93310B_bin_29	63.06	2.1	451	23	0	Medium-quality
F4946_bin_50	63.07	1.34	518	20	5	Medium-quality
F5176_bin_49	63.08	1.75	131	10	0	Medium-quality
F4331_bin_32	63.09	3.45	721	29	0	Medium-quality
S67912A_bin_25	63.09	4.06	672	24	0	Medium-quality
BL-unmapped_bin_265	63.1	1.34	193	16	0	Medium-quality
F4372_bin_4	63.11	2.63	245	16	0	Medium-quality
F5114_bin_16	63.11	2.38	403	20	0	Medium-quality
F5141_bin_16	63.14	4.55	415	21	3	Medium-quality
BL-unmapped_bin_227	63.16	0	185	11	0	Medium-quality
BL-unmapped_bin_331	63.16	3.51	271	5	0	Medium-quality
C4936_bin_50	63.16	3.51	152	23	2	Medium-quality
Duroc-High3_bin_20	63.16	0	152	28	1	Medium-quality
F4679_bin_48	63.16	1.75	53	16	0	Medium-quality
F4679_bin_56	63.16	0	148	22	0	Medium-quality
F4905_bin_27	63.16	1.75	115	25	1	Medium-quality
F4954_bin_75	63.16	2.63	272	24	2	Medium-quality
F4987_bin_12	63.16	0	203	29	0	Medium-quality
F5056_bin_27	63.16	0	166	26	1	Medium-quality
F5612_bin_34	63.16	3.51	303	29	1	Medium-quality
F5641_bin_51	63.16	2.12	226	23	1	Medium-quality
QHF6-unmapped_bin_520	63.16	1.75	224	17	0	Medium-quality
QHF6-unmapped_bin_579	63.16	4.39	306	29	0	Medium-quality
W4930_bin_60	63.16	0.74	158	33	0	Medium-quality
F5336_bin_38	63.17	4.08	832	13	0	Medium-quality
F5440_bin_29	63.17	1.06	218	7	0	Medium-quality
F5589_bin_29	63.17	1.67	290	21	1	Medium-quality
QHF6-unmapped_bin_665	63.18	1.68	165	16	0	Medium-quality
F5449_bin_17	63.2	3.91	528	15	0	Medium-quality
QHF6-unmapped_bin_375	63.2	0.53	225	6	0	Medium-quality
F5110_bin_47	63.21	0.27	365	24	0	Medium-quality
F5084_bin_29	63.22	1.06	365	15	1	Medium-quality
Tibetan-s3480-3M_bin_20	63.22	3.28	273	15	0	Medium-quality
F4596_bin_22	63.24	0	283	14	0	Medium-quality
F5229_bin_22	63.24	1.67	321	26	1	Medium-quality
F5123_bin_17	63.25	0.85	108	54	28	Medium-quality
F4946_bin_25	63.27	3.02	251	12	0	Medium-quality
F5505_bin_18	63.28	3.45	479	21	1	Medium-quality
S67912A_bin_16	63.28	0	434	23	0	Medium-quality
F4844_bin_60	63.33	0.67	334	17	0	Medium-quality
F5490_bin_54	63.33	4.49	629	11	3	Medium-quality
QHF6-unmapped_bin_759	63.33	1.75	174	13	0	Medium-quality
F4856_bin_29	63.34	3.26	562	9	0	Medium-quality
F4844_bin_39	63.37	1.83	289	28	1	Medium-quality
F5103_bin_36	63.37	0	27	18	1	Medium-quality
F5141_bin_10	63.37	0.95	524	26	0	Medium-quality
F5299_bin_42	63.37	2.52	625	28	1	Medium-quality
F4993_bin_46	63.38	0.78	290	12	0	Medium-quality
S159812A_bin_21	63.38	1.7	476	25	1	Medium-quality
F4954_bin_39	63.39	0	184	32	1	Medium-quality
F5071_bin_37	63.4	2.7	586	24	2	Medium-quality
F4972_bin_5	63.42	3.58	640	17	0	Medium-quality
F5421_bin_3	63.42	1.05	271	11	0	Medium-quality
F5478_bin_63	63.42	4.7	335	29	0	Medium-quality
F4375_bin_25	63.43	0	297	27	0	Medium-quality
W4930_bin_49	63.43	0	251	22	1	Medium-quality
F5354_bin_15	63.44	0.81	274	19	0	Medium-quality
Tibetan-s1004M_bin_11	63.44	2.85	387	11	2	Medium-quality
F5510_bin_45	63.45	2.91	450	13	1	Medium-quality
F4997_bin_9	63.46	1.71	227	15	0	Medium-quality
S77806B_bin_39	63.47	2.42	394	23	0	Medium-quality
Tibetan-s3480-25M_bin_8	63.47	1.5	450	49	14	Medium-quality
F4669_bin_25	63.5	1.93	536	17	2	Medium-quality
F5039_bin_19	63.5	4.22	655	15	0	Medium-quality
QHF6-unmapped_bin_690	63.5	2.25	82	18	0	Medium-quality
S120704B_bin_22	63.5	4.2	713	15	1	Medium-quality
F4372_bin_26	63.52	0.34	311	11	2	Medium-quality
F5331_bin_79	63.53	0.78	413	9	0	Medium-quality
S93310B_bin_30	63.53	4.66	531	17	0	Medium-quality
F4596_bin_30	63.56	4.02	562	8	1	Medium-quality
F4726_bin_15	63.58	2.81	35	23	1	Medium-quality
F4726_bin_72	63.58	0	407	27	1	Medium-quality
BL-unmapped_bin_374	63.59	0.5	224	11	0	Medium-quality
S118306B_bin_11	63.59	0	124	13	0	Medium-quality
S181206A_bin_10	63.59	2.33	470	15	0	Medium-quality
F5165_bin_11	63.61	2.07	691	13	0	Medium-quality
S159812A_bin_38	63.61	3.87	410	12	0	Medium-quality
Boar-s7_bin_25	63.62	2.07	254	17	2	Medium-quality
Tibetan-s3800-53F_bin_20	63.62	2.1	230	17	1	Medium-quality
C4936_bin_35	63.63	1.12	70	12	1	Medium-quality
F4850_bin_46	63.64	3.64	644	25	0	Medium-quality
Tibetan-s3800-8M_bin_17	63.64	1.82	22	31	0	Medium-quality
F5020_bin_2	63.67	3.98	1028	15	0	Medium-quality
S159812B_bin_20	63.67	2.22	784	19	1	Medium-quality
F5240_bin_54	63.68	3.25	297	35	3	Medium-quality
F5512_bin_21	63.68	0	25	41	3	Medium-quality
F5641_bin_43	63.68	0.67	28	35	0	Medium-quality
W5021_bin_69	63.68	0.38	292	17	1	Medium-quality
F4958_bin_15	63.7	1.34	160	36	0	Medium-quality
F5569_bin_63	63.7	0	270	25	1	Medium-quality
S181206A_bin_31	63.7	0.67	451	15	0	Medium-quality
F4364_bin_11	63.71	1.72	626	8	0	Medium-quality
Tibetan-s3006F_bin_23	63.71	4.61	412	10	0	Medium-quality
F4975_bin_16	63.72	1.57	609	22	1	Medium-quality
F5457_bin_29	63.74	0	47	42	10	Medium-quality
F4665_bin_4	63.76	4.81	844	12	1	Medium-quality
BL-unmapped_bin_17	63.79	0	120	14	1	Medium-quality
F5313_bin_22	63.79	0	172	21	1	Medium-quality
F5622_bin_43	63.79	1.72	487	21	0	Medium-quality
I4978_bin_13	63.79	0.86	224	8	0	Medium-quality
Laiwu-LwJeOb_bin_13	63.79	2.67	370	19	0	Medium-quality
QHF6-unmapped_bin_482	63.79	0	81	37	0	Medium-quality
W5021_bin_110	63.79	1.66	565	31	2	Medium-quality
F4657_bin_4	63.8	1.82	660	20	1	Medium-quality
S95008B_bin_28	63.8	4.39	340	16	0	Medium-quality
Tibetan-s3800-18M_bin_13	63.8	0	372	32	0	Medium-quality
C4950_bin_10	63.82	4.46	703	38	24	Medium-quality
C4979_bin_31	63.82	0	124	48	3	Medium-quality
F5110_bin_31	63.82	0	73	47	11	Medium-quality
F5501_bin_33	63.82	1.21	120	15	1	Medium-quality
F5575_bin_54	63.82	4.64	572	19	1	Medium-quality
S159812A_bin_17	63.82	0.78	440	16	0	Medium-quality
F4791_bin_25	63.83	3.03	544	41	2	Medium-quality
F4945_bin_3	63.88	0.47	476	12	0	Medium-quality
S41004B_bin_3	63.88	0.32	249	12	0	Medium-quality
F5498_bin_38	63.89	3.06	384	21	0	Medium-quality
F5487_bin_43	63.9	0.24	72	23	0	Medium-quality
F4997_bin_30	63.91	1.71	392	21	0	Medium-quality
F5288_bin_47	63.91	3.6	202	18	0	Medium-quality
QHF6-unmapped_bin_492	63.92	1.34	159	12	0	Medium-quality
Tibetan-s3800-12F_bin_42	63.92	2.73	542	16	0	Medium-quality
QHF6-unmapped_bin_365	63.93	2.34	310	29	0	Medium-quality
C4936_bin_3	63.95	0	469	31	0	Medium-quality
F5138_bin_2	63.95	1.72	301	16	0	Medium-quality
S77806B_bin_32	63.95	3.45	380	13	1	Medium-quality
S101306A_bin_9	63.97	2.59	446	11	0	Medium-quality
Duroc.SH-FCR.HF3_bin_34	63.98	1.01	238	29	3	Medium-quality
F5457_bin_5	63.98	0.59	577	29	4	Medium-quality
F5457_bin_63	63.98	4.03	291	25	1	Medium-quality
Tibetan-s3800-8M_bin_3	63.98	2.15	534	20	15	Medium-quality
F5115_bin_9	63.99	0.99	57	53	13	Medium-quality
LW1-s151246_bin_24	63.99	0.03	346	13	0	Medium-quality
S95008B_bin_37	63.99	1.85	532	26	9	Medium-quality
Duroc-High1_bin_9	64	0	418	26	1	Medium-quality
Duroc-High7_bin_26	64	2.94	304	23	0	Medium-quality
F4960_bin_42	64	1.85	358	36	3	Medium-quality
QHF6-unmapped_bin_392	64	0	289	18	0	Medium-quality
S41004B_bin_59	64	0.69	284	18	0	Medium-quality
F5476_bin_8	64.02	2.42	872	13	1	Medium-quality
F5071_bin_55	64.03	0.78	354	18	1	Medium-quality
BL-unmapped_bin_113	64.04	1.75	304	10	0	Medium-quality
F5244_bin_7	64.04	0	343	29	0	Medium-quality
F5268_bin_54	64.04	3.51	69	16	1	Medium-quality
Boar-s35_bin_16	64.05	0	20	45	2	Medium-quality
F4372_bin_14	64.05	2.57	547	13	0	Medium-quality
Boar-s14_bin_48	64.09	0.24	83	26	0	Medium-quality
S95008B_bin_63	64.09	4.31	335	5	0	Medium-quality
F5131_bin_3	64.1	0.85	91	50	12	Medium-quality
BL-unmapped_bin_209	64.11	0.86	257	11	0	Medium-quality
F4552_bin_22	64.11	0	575	29	1	Medium-quality
F5336_bin_44	64.11	2.01	371	16	2	Medium-quality
BL-unmapped_bin_428	64.12	1.42	485	22	0	Medium-quality
F5634_bin_67	64.15	1.89	361	24	1	Medium-quality
Tibetan-s3480-3M_bin_19	64.15	3.02	291	25	0	Medium-quality
F5141_bin_3	64.16	0.72	397	19	0	Medium-quality
F5606_bin_37	64.16	3.58	553	18	1	Medium-quality
F5642_bin_3	64.16	1.29	332	15	0	Medium-quality
BL-unmapped_bin_255	64.18	2	759	34	0	Medium-quality
Tibetan-s1400-30F_bin_17	64.18	1.34	212	31	0	Medium-quality
F5300_bin_32	64.19	0.39	371	12	0	Medium-quality
F5176_bin_6	64.2	0.35	431	21	5	Medium-quality
F5323_bin_44	64.2	0.74	332	20	0	Medium-quality
F5571_bin_11	64.21	0.28	234	17	0	Medium-quality
S21104A_bin_18	64.21	1.4	285	11	0	Medium-quality
F4983_bin_56	64.23	0	128	15	0	Medium-quality
F5525_bin_14	64.23	0.89	419	21	1	Medium-quality
S142704A_bin_33	64.23	1.3	470	16	1	Medium-quality
C4936_bin_15	64.24	0.72	191	23	1	Medium-quality
F4905_bin_29	64.24	2.59	457	18	0	Medium-quality
Tibetan-s1400-38F_bin_18	64.24	0.17	173	42	0	Medium-quality
F4981_bin_51	64.25	4.59	343	14	0	Medium-quality
F5510_bin_9	64.25	4.19	1044	10	1	Medium-quality
LW2-s127152_bin_36	64.25	2.17	252	26	0	Medium-quality
W4950_bin_4	64.25	3.58	457	50	3	Medium-quality
Boar-s4_bin_24	64.27	0.62	512	22	0	Medium-quality
F4724_bin_49	64.29	3.17	341	35	0	Medium-quality
F5355_bin_23	64.29	0.81	558	8	2	Medium-quality
S46608A_bin_8	64.29	0	306	19	0	Medium-quality
F5298_bin_7	64.3	0.91	374	19	2	Medium-quality
Duroc.SH-FCR.HM3_bin_17	64.31	1.51	393	19	0	Medium-quality
F5533_bin_12	64.31	3.58	635	5	0	Medium-quality
F5163_bin_30	64.34	0	270	22	0	Medium-quality
F4987_bin_48	64.35	0.81	214	27	0	Medium-quality
S53008A_bin_55	64.35	1.14	415	14	0	Medium-quality
F5123_bin_33	64.36	4.55	70	23	0	Medium-quality
QHF6-unmapped_bin_621	64.36	1.21	107	24	1	Medium-quality
F5111_bin_43	64.37	1.25	296	9	1	Medium-quality
S127906B_bin_34	64.39	3.54	502	19	2	Medium-quality
Tibetan-s3480-16M_bin_13	64.41	4.52	413	21	1	Medium-quality
F4901_bin_12	64.42	0	348	13	1	Medium-quality
QHF6-unmapped_bin_334	64.42	0	343	13	0	Medium-quality
W4930_bin_50	64.42	1.72	481	24	1	Medium-quality
F5386_bin_28	64.43	0	328	24	0	Medium-quality
LW2-s126610_bin_42	64.43	0.67	41	35	1	Medium-quality
F5385_bin_31	64.44	3.49	386	24	0	Medium-quality
F5604_bin_61	64.44	3.88	297	15	0	Medium-quality
BL-unmapped_bin_386	64.45	4.36	304	12	0	Medium-quality
F5309_bin_13	64.48	1.34	279	10	1	Medium-quality
F5028_bin_10	64.49	1.62	462	19	0	Medium-quality
F5640_bin_60	64.5	1.34	332	22	0	Medium-quality
QHF6-unmapped_bin_712	64.51	1.04	300	27	0	Medium-quality
Tibetan-s3800-18M_bin_5	64.51	0	13	45	3	Medium-quality
F5111_bin_27	64.53	0.89	364	12	0	Medium-quality
F5440_bin_38	64.53	0.93	8	44	4	Medium-quality
F5472_bin_4	64.53	0.85	22	49	9	Medium-quality
QHF6-unmapped_bin_707	64.54	0.15	262	10	0	Medium-quality
F4908_bin_6	64.55	0.91	391	17	2	Medium-quality
QHF6-unmapped_bin_755	64.55	3.64	176	27	0	Medium-quality
F4962_bin_51	64.56	1.73	273	26	0	Medium-quality
S28902A_bin_9	64.57	4.64	746	17	2	Medium-quality
C5071_bin_12	64.58	3.34	764	34	0	Medium-quality
F5014_bin_36	64.58	2.19	289	11	0	Medium-quality
F5417_bin_30	64.58	0.56	276	19	1	Medium-quality
S133204A_bin_41	64.58	0.31	307	11	0	Medium-quality
F4580_bin_25	64.59	0.17	269	10	1	Medium-quality
LW1-s150761_bin_11	64.59	0.27	546	19	0	Medium-quality
S38404A_bin_90	64.61	0	71	26	0	Medium-quality
S95006B_bin_12	64.61	3.14	480	14	1	Medium-quality
S136810B_bin_8	64.64	1.72	341	12	0	Medium-quality
F5061_bin_37	64.65	3.36	442	0	0	Medium-quality
F5138_bin_72	64.66	0	388	7	0	Medium-quality
LW1-s151714_bin_12	64.66	0.73	230	28	2	Medium-quality
QHF6-unmapped_bin_650	64.67	1.23	186	23	0	Medium-quality
S50506B_bin_46	64.68	4.99	509	10	1	Medium-quality
C5071_bin_6	64.69	0.85	468	16	0	Medium-quality
F4997_bin_12	64.69	2.37	841	27	2	Medium-quality
LW2-s126575_bin_48	64.69	2.94	731	26	0	Medium-quality
LW2-s127575_bin_38	64.69	1.83	270	21	0	Medium-quality
S93310B_bin_21	64.69	1.73	632	21	0	Medium-quality
F5403_bin_46	64.71	0.28	397	23	0	Medium-quality
F5457_bin_18	64.71	4.55	735	21	3	Medium-quality
F4888_bin_40	64.72	0.34	390	14	0	Medium-quality
F5155_bin_65	64.72	3.58	373	3	0	Medium-quality
QHF6-unmapped_bin_719	64.72	1.17	96	26	0	Medium-quality
Duroc-High1_bin_26	64.73	0.28	182	17	0	Medium-quality
F5574_bin_17	64.74	0.99	284	38	0	Medium-quality
F5208_bin_50	64.75	0.39	380	16	1	Medium-quality
F4844_bin_46	64.76	2.76	564	30	14	Medium-quality
F4997_bin_19	64.76	0	230	12	0	Medium-quality
Duroc-High8_bin_34	64.77	1.71	314	28	0	Medium-quality
F4981_bin_1	64.79	3.14	459	22	0	Medium-quality
F5186_bin_21	64.79	0.67	319	27	0	Medium-quality
QHF6-unmapped_bin_534	64.79	1.18	204	9	0	Medium-quality
F4706_bin_36	64.8	0.7	49	23	1	Medium-quality
F5299_bin_77	64.8	0	397	25	1	Medium-quality
F5511_bin_29	64.8	0	295	28	2	Medium-quality
Duroc-Low8_bin_44	64.81	0.16	396	32	3	Medium-quality
F4726_bin_66	64.81	0	449	8	2	Medium-quality
F4983_bin_43	64.81	4.31	411	15	2	Medium-quality
F4997_bin_14	64.81	3.45	701	13	0	Medium-quality
F5250_bin_50	64.82	2.85	427	14	0	Medium-quality
F5525_bin_3	64.82	0	362	28	2	Medium-quality
Boar-s8_bin_53	64.83	0.67	31	41	0	Medium-quality
Duroc-Low1_bin_1	64.84	1.14	332	24	1	Medium-quality
Duroc-Low5_bin_21	64.84	0	439	27	0	Medium-quality
F5224_bin_73	64.84	1.3	243	23	0	Medium-quality
F5610_bin_48	64.85	1.72	277	26	0	Medium-quality
S75706B_bin_31	64.85	0.56	435	8	0	Medium-quality
BL-unmapped_bin_262	64.86	3.37	221	10	0	Medium-quality
Boar-s8_bin_3	64.87	0.97	412	16	0	Medium-quality
F5487_bin_49	64.87	2.8	73	21	1	Medium-quality
F5256_bin_32	64.88	2.85	281	29	1	Medium-quality
F5457_bin_3	64.88	1.96	327	14	1	Medium-quality
F4840_bin_26	64.89	2.25	61	38	2	Medium-quality
F5290_bin_52	64.89	0.16	299	32	1	Medium-quality
F4842_bin_6	64.9	4.69	928	59	2	Medium-quality
BL-unmapped_bin_186	64.91	0	247	12	0	Medium-quality
BL-unmapped_bin_329	64.91	2.51	430	7	0	Medium-quality
BL-unmapped_bin_369	64.91	0	256	5	0	Medium-quality
C4974_bin_39	64.91	0	411	16	1	Medium-quality
Duroc-High6_bin_51	64.91	3.43	553	19	0	Medium-quality
F4960_bin_70	64.91	0.88	56	15	0	Medium-quality
F4976_bin_26	64.91	4.39	517	34	2	Medium-quality
F5239_bin_6	64.91	1.75	215	23	0	Medium-quality
QHF6-unmapped_bin_149	64.91	0	63	11	0	Medium-quality
QHF6-unmapped_bin_513	64.91	2.63	263	26	0	Medium-quality
QHF6-unmapped_bin_692	64.91	1.75	61	10	0	Medium-quality
F4840_bin_15	64.92	0.68	200	21	1	Medium-quality
QHF6-unmapped_bin_207	64.94	0	181	16	0	Medium-quality
S57008B_bin_30	64.94	3.86	483	20	2	Medium-quality
F4724_bin_70	64.95	2.82	439	10	0	Medium-quality
F4969_bin_48	64.96	1.81	234	14	0	Medium-quality
F5502_bin_51	64.96	3.92	622	21	0	Medium-quality
BL-unmapped_bin_440	64.97	0.84	198	13	0	Medium-quality
QHF6-unmapped_bin_736	64.97	0	196	19	0	Medium-quality
F4962_bin_5	64.98	0	227	27	0	Medium-quality
F4665_bin_17	64.99	2.39	372	21	0	Medium-quality
S108604B_bin_27	64.99	1.43	389	21	0	Medium-quality
QHF6-unmapped_bin_101	65	0.67	179	21	0	Medium-quality
S71402B_bin_42	65	3.02	403	18	0	Medium-quality
S107802B_bin_48	65.02	2.68	420	20	0	Medium-quality
F4552_bin_20	65.03	0.67	342	18	1	Medium-quality
F5224_bin_19	65.03	0.82	271	14	1	Medium-quality
F5205_bin_34	65.04	1.4	245	11	1	Medium-quality
BL-unmapped_bin_379	65.05	4.78	243	8	1	Medium-quality
F5594_bin_4	65.06	0	383	21	0	Medium-quality
S93310B_bin_4	65.06	1.9	363	12	0	Medium-quality
[truncated: 4,340 more rows]
