# Supplementary material for: Expanded catalog of microbial genes and metagenome-assembled genomes from the pig gut microbiome
Source: Nat Commun. 2021 Feb 17;12:1106. doi: 10.1038/s41467-021-21295-0 (PMC7889623; doi:10.1038/s41467-021-21295-0)
Supplement: Supplementary file 10 — Source Data [file 41467_2021_21295_MOESM10_ESM.zip › Source Data/Pre-processed_Files/P.copri_LPS.xlsx]

## Sheet: P.copri_LPS
SampleID	group	Prevotella_copri	Lipopolysaccharide_biosynthesis
Duroc-High1	Duroc-JY	6592.14	2161.85
Duroc-High2	Duroc-JY	5168.96	2728.62
Duroc-High3	Duroc-JY	1731.28	2101.28
Duroc-High4	Duroc-JY	7031.05	3454.86
Duroc-High5	Duroc-JY	3989.13	2163.79
Duroc-High6	Duroc-JY	624.016	2040.08
Duroc-High7	Duroc-JY	1051.44	1798.61
Duroc-High8	Duroc-JY	601.037	2017.64
Duroc-Low1	Duroc-JY	22762.1	2189.68
Duroc-Low2	Duroc-JY	2792.61	1394.38
Duroc-Low3	Duroc-JY	15077.9	2166.51
Duroc-Low4	Duroc-JY	7893.87	2360.89
Duroc-Low5	Duroc-JY	33908.9	2419.76
Duroc-Low6	Duroc-JY	2028.44	1170.1
Duroc-Low7	Duroc-JY	8662.01	1798.59
Duroc-Low8	Duroc-JY	11739.8	2168.13
FCR.HF1	Duroc-SH	14648.9	2452.6
FCR.HF2	Duroc-SH	25352.8	2631.75
FCR.HF3	Duroc-SH	9577.42	2198.59
FCR.HF4	Duroc-SH	30481.7	2973.68
FCR.HF5	Duroc-SH	29241	3094.77
FCR.HM1	Duroc-SH	33841.2	2536.78
FCR.HM2	Duroc-SH	111324	4154.64
FCR.HM3	Duroc-SH	74535.8	3846.56
FCR.HM4	Duroc-SH	17925.1	1704.48
FCR.HM5	Duroc-SH	55109	2437.86
FCR.LF1	Duroc-SH	50066.5	3212.17
FCR.LF2	Duroc-SH	18406.2	1464.56
FCR.LF3	Duroc-SH	38417.3	3230.85
FCR.LF4	Duroc-SH	33344.9	2633.69
FCR.LF5	Duroc-SH	35000.9	2228.02
FCR.LM1	Duroc-SH	155268	4510.25
FCR.LM2	Duroc-SH	66470.1	2656.57
FCR.LM3	Duroc-SH	9224.54	1692.29
FCR.LM4	Duroc-SH	143407	4286.48
FCR.LM5	Duroc-SH	40061.7	2868.19
