# Supplementary material for: Expanded catalog of microbial genes and metagenome-assembled genomes from the pig gut microbiome
Source: Nat Commun. 2021 Feb 17;12:1106. doi: 10.1038/s41467-021-21295-0 (PMC7889623; doi:10.1038/s41467-021-21295-0)
Supplement: Supplementary file 10 — Source Data [file 41467_2021_21295_MOESM10_ESM.zip › Source Data/Pre-processed_Files/Phylum.SGB.bin.stat.xls]

ID	Phylum.ID	SGB	uSGB	KSGB	MAG
1	Euryarchaeota	13	4	9	16
2	Thermoplasmatota	5	1	4	38
3	Firmicutes	337	82	255	649
4	Firmicutes_A	1468	125	1343	3263
5	Firmicutes_B	14	0	14	27
6	Firmicutes_C	27	7	20	50
7	Bacteroidota	312	57	255	1061
8	Proteobacteria	97	26	71	167
9	Actinobacteriota	95	23	72	262
10	Cyanobacteria	110	5	105	161
11	Myxococcota	4	0	4	4
12	Spirochaetota	57	4	53	342
13	Campylobacterota	17	11	6	32
14	Desulfobacterota_A	5	3	2	11
15	Planctomycetota	4	0	4	17
16	Elusimicrobiota	8	1	7	10
17	Synergistota	6	2	4	9
18	Bdellovibrionota_B	1	0	1	1
19	Fibrobacterota	5	5	0	10
20	Deferribacterota	3	0	3	3
21	Patescibacteria	15	0	15	51
22	Fusobacteriota	4	2	2	5
23	Verrucomicrobiota	64	5	59	138
24	Verrucomicrobiota_A	1	1	0	11
25	Eremiobacterota	1	0	1	1
