# Supplementary material for: Expanded catalog of microbial genes and metagenome-assembled genomes from the pig gut microbiome
Source: Nat Commun. 2021 Feb 17;12:1106. doi: 10.1038/s41467-021-21295-0 (PMC7889623; doi:10.1038/s41467-021-21295-0)
Supplement: Supplementary file 10 — Source Data [file 41467_2021_21295_MOESM10_ESM.zip › Source Data/Pre-processed_Files/PIGC_Uniprot.xlsx]

## Sheet: data1
Item	PIGC100	PIGC90	PIGC50
Predicted genes (unique)	48697887	17237052	7246447
Known protein (unique)	4230985	3756771	2168991
Known taxa (unique)	2339	2279	1814

## Sheet: data2
Item	PIGC100	PIGC90	PIGC50
Predicted genes (unique)	1	0.353959	0.148804
Known protein (unique)	1	0.887919	0.512644
Known taxa (unique)	1	0.974348	0.795963

## Sheet: taxa
PIGC90	Known taxa	Unknown taxa	Known percent
Kingdom	1745932	0	1
Phylum	1712866	33066	0.981061
Class	1653539	92393	0.947081
Order	1631264	114668	0.934323
Family	1263789	482143	0.723848
Genus	980027	765905	0.56132
Species	275747	1470185	0.157937
