# Supplementary material for: Expanded catalog of microbial genes and metagenome-assembled genomes from the pig gut microbiome
Source: Nat Commun. 2021 Feb 17;12:1106. doi: 10.1038/s41467-021-21295-0 (PMC7889623; doi:10.1038/s41467-021-21295-0)
Supplement: Supplementary file 10 — Source Data [file 41467_2021_21295_MOESM10_ESM.zip › Source Data/Pre-processed_Files/sample500.info.txt]

ID	Breed	Sex	Age	Farm	SampleType
Boar-s10	Wild Boar	male	NA	Nanchang	cecum
Boar-s11	Wild Boar	male	NA	Nanchang	feces
Boar-s13	Wild Boar	male	NA	Nanchang	cecum
Boar-s14	Wild Boar	male	NA	Nanchang	feces
Boar-s18	Wild Boar	NA	NA	Nanchang	cecum
Boar-s19	Wild Boar	NA	NA	Nanchang	feces
Boar-s22	Wild Boar	NA	NA	Nanchang	feces
Boar-s23	Wild Boar	NA	NA	Nanchang	cecum
Boar-s2	Wild Boar	male	NA	Nanchang	cecum
Boar-s35	Wild Boar	NA	NA	Nanchang	cecum
Boar-s4	Wild Boar	female	NA	Nanchang	cecum
Boar-s5	Wild Boar	female	NA	Nanchang	feces
Boar-s7	Wild Boar	female	NA	Nanchang	cecum
Boar-s8	Wild Boar	female	NA	Nanchang	feces
C4936	F6	female	240	Nanchang	cecum
C4950	F6	female	240	Nanchang	cecum
C4974	F6	female	240	Nanchang	cecum
C4975	F6	male	240	Nanchang	cecum
C4978	F6	female	240	Nanchang	cecum
C4979	F6	male	240	Nanchang	cecum
C4982	F6	female	240	Nanchang	cecum
C5039	F6	male	240	Nanchang	cecum
C5042	F6	female	240	Nanchang	cecum
C5071	F6	male	240	Nanchang	cecum
Duroc-High1	Duroc	male	161	Jiangyin	feces
Duroc-High2	Duroc	female	165	Jiangyin	feces
Duroc-High3	Duroc	female	160	Jiangyin	feces
Duroc-High4	Duroc	male	163	Jiangyin	feces
Duroc-High5	Duroc	male	167	Jiangyin	feces
Duroc-High6	Duroc	female	167	Jiangyin	feces
Duroc-High7	Duroc	male	160	Jiangyin	feces
Duroc-High8	Duroc	female	163	Jiangyin	feces
Duroc-Low1	Duroc	female	163	Jiangyin	feces
Duroc-Low2	Duroc	female	165	Jiangyin	feces
Duroc-Low3	Duroc	male	161	Jiangyin	feces
Duroc-Low4	Duroc	male	162	Jiangyin	feces
Duroc-Low5	Duroc	female	161	Jiangyin	feces
Duroc-Low6	Duroc	male	162	Jiangyin	feces
Duroc-Low7	Duroc	female	162	Jiangyin	feces
Duroc-Low8	Duroc	female	160	Jiangyin	feces
FCR.HF1	Duroc	female	154	Shahu	feces
FCR.HF2	Duroc	female	151	Shahu	feces
FCR.HF3	Duroc	female	155	Shahu	feces
FCR.HF4	Duroc	female	152	Shahu	feces
FCR.HF5	Duroc	female	154	Shahu	feces
FCR.HM1	Duroc	male	150	Shahu	feces
FCR.HM2	Duroc	male	151	Shahu	feces
FCR.HM3	Duroc	male	151	Shahu	feces
FCR.HM4	Duroc	male	160	Shahu	feces
FCR.HM5	Duroc	male	146	Shahu	feces
FCR.LF1	Duroc	female	160	Shahu	feces
FCR.LF2	Duroc	female	155	Shahu	feces
FCR.LF3	Duroc	female	154	Shahu	feces
FCR.LF4	Duroc	female	151	Shahu	feces
FCR.LF5	Duroc	female	145	Shahu	feces
FCR.LM1	Duroc	male	142	Shahu	feces
FCR.LM2	Duroc	male	145	Shahu	feces
FCR.LM3	Duroc	male	147	Shahu	feces
FCR.LM4	Duroc	male	146	Shahu	feces
FCR.LM5	Duroc	male	146	Shahu	feces
F4286	F6	female	240	Nanchang	feces
F4331	F6	male	240	Nanchang	feces
F4364	F6	female	240	Nanchang	feces
F4372	F6	female	240	Nanchang	feces
F4375	F6	male	240	Nanchang	feces
F4390	F6	female	240	Nanchang	feces
F4395	F6	male	240	Nanchang	feces
F4399	F6	male	240	Nanchang	feces
F4404	F6	female	240	Nanchang	feces
F4410	F6	female	240	Nanchang	feces
F4411	F6	male	240	Nanchang	feces
F4436	F6	female	240	Nanchang	feces
F4453	F6	male	240	Nanchang	feces
F4460	F6	female	240	Nanchang	feces
F4552	F6	female	240	Nanchang	feces
F4554	F6	female	240	Nanchang	feces
F4556	F6	female	240	Nanchang	feces
F4560	F6	female	240	Nanchang	feces
F4563	F6	male	240	Nanchang	feces
F4580	F6	female	240	Nanchang	feces
F4582	F6	female	240	Nanchang	feces
F4592	F6	female	240	Nanchang	feces
F4595	F6	male	240	Nanchang	feces
F4596	F6	female	240	Nanchang	feces
F4650	F6	female	240	Nanchang	feces
F4653	F6	male	240	Nanchang	feces
F4655	F6	male	240	Nanchang	feces
F4656	F6	female	240	Nanchang	feces
F4657	F6	male	240	Nanchang	feces
F4658	F6	female	240	Nanchang	feces
F4659	F6	male	240	Nanchang	feces
F4660	F6	female	240	Nanchang	feces
F4661	F6	male	240	Nanchang	feces
F4664	F6	female	240	Nanchang	feces
F4665	F6	male	240	Nanchang	feces
F4666	F6	female	240	Nanchang	feces
F4669	F6	male	240	Nanchang	feces
F4675	F6	male	240	Nanchang	feces
F4679	F6	male	240	Nanchang	feces
F4690	F6	female	240	Nanchang	feces
F4692	F6	female	240	Nanchang	feces
F4701	F6	male	240	Nanchang	feces
F4704	F6	female	240	Nanchang	feces
F4706	F6	female	240	Nanchang	feces
F4724	F6	female	240	Nanchang	feces
F4726	F6	female	240	Nanchang	feces
F4791	F6	male	240	Nanchang	feces
F4840	F6	female	240	Nanchang	feces
F4842	F6	female	240	Nanchang	feces
F4844	F6	female	240	Nanchang	feces
F4846	F6	female	240	Nanchang	feces
F4850	F6	female	240	Nanchang	feces
F4856	F6	female	240	Nanchang	feces
F4864	F6	female	240	Nanchang	feces
F4872	F6	female	240	Nanchang	feces
F4873	F6	male	240	Nanchang	feces
F4878	F6	female	240	Nanchang	feces
F4881	F6	male	240	Nanchang	feces
F4888	F6	female	240	Nanchang	feces
F4889	F6	male	240	Nanchang	feces
F4890	F6	female	240	Nanchang	feces
F4894	F6	female	240	Nanchang	feces
F4901	F6	male	240	Nanchang	feces
F4903	F6	male	240	Nanchang	feces
F4905	F6	male	240	Nanchang	feces
F4908	F6	female	240	Nanchang	feces
F4910	F6	female	240	Nanchang	feces
F4912	F6	female	240	Nanchang	feces
F4922	F6	female	240	Nanchang	feces
F4924	F6	female	240	Nanchang	feces
F4930	F6	female	240	Nanchang	feces
F4936	F6	female	240	Nanchang	feces
F4941	F6	male	240	Nanchang	feces
F4942	F6	female	240	Nanchang	feces
F4943	F6	male	240	Nanchang	feces
F4945	F6	male	240	Nanchang	feces
F4946	F6	female	240	Nanchang	feces
F4948	F6	female	240	Nanchang	feces
F4950	F6	female	240	Nanchang	feces
F4952	F6	female	240	Nanchang	feces
F4954	F6	female	240	Nanchang	feces
F4958	F6	female	240	Nanchang	feces
F4960	F6	female	240	Nanchang	feces
F4961	F6	male	240	Nanchang	feces
F4962	F6	female	240	Nanchang	feces
F4969	F6	male	240	Nanchang	feces
F4972	F6	female	240	Nanchang	feces
F4973	F6	male	240	Nanchang	feces
F4974	F6	female	240	Nanchang	feces
F4975	F6	male	240	Nanchang	feces
F4976	F6	female	240	Nanchang	feces
F4978	F6	female	240	Nanchang	feces
F4979	F6	male	240	Nanchang	feces
F4981	F6	male	240	Nanchang	feces
F4982	F6	female	240	Nanchang	feces
F4983	F6	male	240	Nanchang	feces
F4984	F6	female	240	Nanchang	feces
F4987	F6	male	240	Nanchang	feces
F4988	F6	female	240	Nanchang	feces
F4989	F6	male	240	Nanchang	feces
F4993	F6	male	240	Nanchang	feces
F4997	F6	male	240	Nanchang	feces
F5003	F6	male	240	Nanchang	feces
F5007	F6	male	240	Nanchang	feces
F5012	F6	female	240	Nanchang	feces
F5014	F6	female	240	Nanchang	feces
F5018	F6	female	240	Nanchang	feces
F5020	F6	female	240	Nanchang	feces
F5021	F6	male	240	Nanchang	feces
F5023	F6	male	240	Nanchang	feces
F5028	F6	female	240	Nanchang	feces
F5031	F6	male	240	Nanchang	feces
F5032	F6	female	240	Nanchang	feces
F5035	F6	male	240	Nanchang	feces
F5039	F6	male	240	Nanchang	feces
F5042	F6	female	240	Nanchang	feces
F5046	F6	female	240	Nanchang	feces
F5052	F6	female	240	Nanchang	feces
F5054	F6	female	240	Nanchang	feces
F5056	F6	female	240	Nanchang	feces
F5058	F6	female	240	Nanchang	feces
F5061	F6	male	240	Nanchang	feces
F5071	F6	male	240	Nanchang	feces
F5072	F6	female	240	Nanchang	feces
F5084	F6	female	240	Nanchang	feces
F5094	F6	female	240	Nanchang	feces
F5097	F6	male	240	Nanchang	feces
F5100	F6	female	240	Nanchang	feces
F5103	F6	male	240	Nanchang	feces
F5106	F6	female	240	Nanchang	feces
F5107	F6	male	240	Nanchang	feces
F5108	F6	female	240	Nanchang	feces
F5110	F6	female	240	Nanchang	feces
F5111	F6	male	240	Nanchang	feces
F5113	F6	male	240	Nanchang	feces
F5114	F6	female	240	Nanchang	feces
F5115	F6	male	240	Nanchang	feces
F5122	F6	female	240	Nanchang	feces
F5123	F6	male	240	Nanchang	feces
F5125	F6	male	240	Nanchang	feces
F5131	F6	male	240	Nanchang	feces
F5135	F6	male	240	Nanchang	feces
F5136	F6	female	240	Nanchang	feces
F5138	F6	female	240	Nanchang	feces
F5140	F6	female	240	Nanchang	feces
F5141	F6	male	240	Nanchang	feces
F5142	F6	female	240	Nanchang	feces
F5143	F6	male	240	Nanchang	feces
F5153	F6	male	240	Nanchang	feces
F5155	F6	male	240	Nanchang	feces
F5157	F6	male	240	Nanchang	feces
F5158	F6	female	240	Nanchang	feces
F5163	F6	male	240	Nanchang	feces
F5165	F6	male	240	Nanchang	feces
F5173	F6	male	240	Nanchang	feces
F5175	F6	male	240	Nanchang	feces
F5176	F6	female	240	Nanchang	feces
F5179	F6	male	240	Nanchang	feces
F5181	F6	male	240	Nanchang	feces
F5184	F6	female	240	Nanchang	feces
F5186	F6	female	240	Nanchang	feces
F5202	F6	female	240	Nanchang	feces
F5204	F6	female	240	Nanchang	feces
F5205	F6	male	240	Nanchang	feces
F5206	F6	female	240	Nanchang	feces
F5208	F6	female	240	Nanchang	feces
F5210	F6	female	240	Nanchang	feces
F5218	F6	female	240	Nanchang	feces
F5224	F6	female	240	Nanchang	feces
F5229	F6	male	240	Nanchang	feces
F5230	F6	female	240	Nanchang	feces
F5235	F6	male	240	Nanchang	feces
F5236	F6	female	240	Nanchang	feces
F5237	F6	male	240	Nanchang	feces
F5239	F6	male	240	Nanchang	feces
F5240	F6	female	240	Nanchang	feces
F5242	F6	female	240	Nanchang	feces
F5244	F6	female	240	Nanchang	feces
F5248	F6	female	240	Nanchang	feces
F5250	F6	female	240	Nanchang	feces
F5256	F6	female	240	Nanchang	feces
F5260	F6	female	240	Nanchang	feces
F5268	F6	female	240	Nanchang	feces
F5284	F6	female	240	Nanchang	feces
F5286	F6	female	240	Nanchang	feces
F5288	F6	female	240	Nanchang	feces
F5290	F6	female	240	Nanchang	feces
F5295	F6	male	240	Nanchang	feces
F5297	F6	male	240	Nanchang	feces
F5298	F6	female	240	Nanchang	feces
F5299	F6	male	240	Nanchang	feces
F5300	F6	female	240	Nanchang	feces
F5302	F6	female	240	Nanchang	feces
F5307	F6	male	240	Nanchang	feces
F5309	F6	male	240	Nanchang	feces
F5313	F6	male	240	Nanchang	feces
F5316	F6	female	240	Nanchang	feces
F5323	F6	male	240	Nanchang	feces
F5329	F6	male	240	Nanchang	feces
F5331	F6	male	240	Nanchang	feces
F5332	F6	female	240	Nanchang	feces
F5336	F6	female	240	Nanchang	feces
F5342	F6	female	240	Nanchang	feces
F5343	F6	male	240	Nanchang	feces
F5345	F6	male	240	Nanchang	feces
F5347	F6	male	240	Nanchang	feces
F5348	F6	female	240	Nanchang	feces
F5350	F6	female	240	Nanchang	feces
F5352	F6	female	240	Nanchang	feces
F5354	F6	female	240	Nanchang	feces
F5355	F6	male	240	Nanchang	feces
F5356	F6	female	240	Nanchang	feces
F5359	F6	male	240	Nanchang	feces
F5362	F6	female	240	Nanchang	feces
F5366	F6	female	240	Nanchang	feces
F5370	F6	female	240	Nanchang	feces
F5372	F6	female	240	Nanchang	feces
F5374	F6	female	240	Nanchang	feces
F5379	F6	male	240	Nanchang	feces
F5380	F6	female	240	Nanchang	feces
F5381	F6	male	240	Nanchang	feces
F5382	F6	female	240	Nanchang	feces
F5384	F6	female	240	Nanchang	feces
F5385	F6	male	240	Nanchang	feces
F5386	F6	female	240	Nanchang	feces
F5393	F6	male	240	Nanchang	feces
F5399	F6	male	240	Nanchang	feces
F5401	F6	male	240	Nanchang	feces
F5403	F6	male	240	Nanchang	feces
F5404	F6	female	240	Nanchang	feces
F5412	F6	female	240	Nanchang	feces
F5415	F6	male	240	Nanchang	feces
F5417	F6	male	240	Nanchang	feces
F5419	F6	male	240	Nanchang	feces
F5421	F6	male	240	Nanchang	feces
F5422	F6	female	240	Nanchang	feces
F5429	F6	male	240	Nanchang	feces
F5432	F6	female	240	Nanchang	feces
F5434	F6	female	240	Nanchang	feces
F5436	F6	female	240	Nanchang	feces
F5440	F6	female	240	Nanchang	feces
F5444	F6	female	240	Nanchang	feces
F5446	F6	female	240	Nanchang	feces
F5447	F6	male	240	Nanchang	feces
F5449	F6	male	240	Nanchang	feces
F5450	F6	female	240	Nanchang	feces
F5453	F6	male	240	Nanchang	feces
F5455	F6	male	240	Nanchang	feces
F5457	F6	male	240	Nanchang	feces
F5472	F6	female	240	Nanchang	feces
F5476	F6	female	240	Nanchang	feces
F5478	F6	female	240	Nanchang	feces
F5480	F6	female	240	Nanchang	feces
F5485	F6	male	240	Nanchang	feces
F5486	F6	female	240	Nanchang	feces
F5487	F6	male	240	Nanchang	feces
F5490	F6	female	240	Nanchang	feces
F5494	F6	female	240	Nanchang	feces
F5497	F6	male	240	Nanchang	feces
F5498	F6	female	240	Nanchang	feces
F5500	F6	female	240	Nanchang	feces
F5501	F6	male	240	Nanchang	feces
F5502	F6	female	240	Nanchang	feces
F5505	F6	male	240	Nanchang	feces
F5509	F6	male	240	Nanchang	feces
F5510	F6	female	240	Nanchang	feces
F5511	F6	male	240	Nanchang	feces
F5512	F6	female	240	Nanchang	feces
F5515	F6	male	240	Nanchang	feces
F5520	F6	female	240	Nanchang	feces
F5524	F6	female	240	Nanchang	feces
F5525	F6	male	240	Nanchang	feces
F5526	F6	female	240	Nanchang	feces
F5533	F6	male	240	Nanchang	feces
F5560	F6	female	240	Nanchang	feces
F5569	F6	male	240	Nanchang	feces
F5570	F6	female	240	Nanchang	feces
F5571	F6	male	240	Nanchang	feces
F5572	F6	female	240	Nanchang	feces
F5574	F6	female	240	Nanchang	feces
F5575	F6	male	240	Nanchang	feces
F5589	F6	male	240	Nanchang	feces
F5594	F6	female	240	Nanchang	feces
F5602	F6	female	240	Nanchang	feces
F5604	F6	female	240	Nanchang	feces
F5606	F6	female	240	Nanchang	feces
F5608	F6	female	240	Nanchang	feces
F5610	F6	female	240	Nanchang	feces
F5612	F6	female	240	Nanchang	feces
F5615	F6	male	240	Nanchang	feces
F5617	F6	male	240	Nanchang	feces
F5619	F6	male	240	Nanchang	feces
F5622	F6	female	240	Nanchang	feces
F5629	F6	male	240	Nanchang	feces
F5633	F6	male	240	Nanchang	feces
F5634	F6	female	240	Nanchang	feces
F5635	F6	male	240	Nanchang	feces
F5640	F6	female	240	Nanchang	feces
F5641	F6	male	240	Nanchang	feces
F5642	F6	female	240	Nanchang	feces
F5647	F6	male	240	Nanchang	feces
I4930	F6	female	240	Nanchang	ileum
I4978	F6	female	240	Nanchang	ileum
I5021	F6	male	240	Nanchang	ileum
I5640	F6	female	240	Nanchang	ileum
Laiwu-LwCeLe	Laiwu	male,female	300	Nanchang	cecum
Laiwu-LwCeOb	Laiwu	male,female	300	Nanchang	cecum
Laiwu-LwIlLe	Laiwu	male,female	300	Nanchang	ileum
Laiwu-LwIlOb	Laiwu	male,female	300	Nanchang	ileum
Laiwu-LwJeLe	Laiwu	male,female	300	Nanchang	jejunum
Laiwu-LwJeOb	Laiwu	male,female	300	Nanchang	jejunum
LW1-s150761	Large-White	female	30	Liangyeshan	feces
LW1-s150822	Large-White	female	30	Liangyeshan	feces
LW1-s150947	Large-White	male	30	Liangyeshan	feces
LW1-s150971	Large-White	female	30	Liangyeshan	feces
LW1-s151070	Large-White	male	30	Liangyeshan	feces
LW1-s151087	Large-White	female	30	Liangyeshan	feces
LW1-s151103	Large-White	female	30	Liangyeshan	feces
LW1-s151116	Large-White	female	30	Liangyeshan	feces
LW1-s151246	Large-White	female	30	Liangyeshan	feces
LW1-s151250	Large-White	male	30	Liangyeshan	feces
LW1-s151260	Large-White	female	30	Liangyeshan	feces
LW1-s151337	Large-White	female	30	Liangyeshan	feces
LW1-s151433	Large-White	male	30	Liangyeshan	feces
LW1-s151487	Large-White	female	30	Liangyeshan	feces
LW1-s151691	Large-White	male	30	Liangyeshan	feces
LW1-s151714	Large-White	male	30	Liangyeshan	feces
LW1-s151760	Large-White	female	30	Liangyeshan	feces
LW1-sD150971	Large-White	female	30	Liangyeshan	feces
LW1-sD151116	Large-White	female	30	Liangyeshan	feces
LW2-s126572	Large-White	male	30	Liangyeshan	feces
LW2-s126575	Large-White	male	30	Liangyeshan	feces
LW2-s126610	Large-White	male	30	Liangyeshan	feces
LW2-s127063	Large-White	male	30	Liangyeshan	feces
LW2-s127145	Large-White	male	30	Liangyeshan	feces
LW2-s127152	Large-White	female	30	Liangyeshan	feces
LW2-s127153	Large-White	female	30	Liangyeshan	feces
LW2-s127530	Large-White	male	30	Liangyeshan	feces
LW2-s127575	Large-White	female	30	Liangyeshan	feces
LW2-s127592	Large-White	female	30	Liangyeshan	feces
S101306A	Licha	female	640	Dingnan	feces
S107802B	BL	female	573	Dingnan	feces
S108604B	BL	female	570	Dingnan	feces
S113504B	BL	female	583	Dingnan	feces
S114106A	BL	female	562	Dingnan	feces
S114106B	BL	female	562	Dingnan	feces
S118306B	BL	female	564	Dingnan	feces
S120704B	BL	female	552	Dingnan	feces
S124310A	BL	female	536	Dingnan	feces
S127906A	BL	female	546	Dingnan	feces
S127906B	BL	female	546	Dingnan	feces
S127912A	BL	female	530	Dingnan	feces
S127912B	BL	female	530	Dingnan	feces
S129704B	BL	female	532	Dingnan	feces
S133204A	BL	female	540	Dingnan	feces
S133506B	BL	female	540	Dingnan	feces
S136810A	BL	female	531	Dingnan	feces
S136810B	BL	female	531	Dingnan	feces
S142704A	BL	female	581	Dingnan	feces
S142704B	BL	female	581	Dingnan	feces
S159812A	BL	female	512	Dingnan	feces
S159812B	BL	female	512	Dingnan	feces
S181206A	Licha	female	443	Dingnan	feces
S191108A	Licha	female	438	Dingnan	feces
S21104A	BL	female	383	Dingnan	feces
S21104B	BL	female	383	Dingnan	feces
S21310A	BL	female	951	Dingnan	feces
S28902A	BL	female	413	Dingnan	feces
S29410A	BL	female	386	Dingnan	feces
S31914B	BL	female	832	Dingnan	feces
S38404A	BL	female	363	Dingnan	feces
S38902B	BL	female	403	Dingnan	feces
S41004A	Licha	female	410	Dingnan	feces
S41004B	Licha	female	410	Dingnan	feces
S46608A	BL	female	755	Dingnan	feces
S46608B	BL	female	755	Dingnan	feces
S50206A	BL	female	783	Dingnan	feces
S50506B	Licha	female	758	Dingnan	feces
S53008A	Licha	female	358	Dingnan	feces
S57008B	BL	female	367	Dingnan	feces
S58506A	BL	female	722	Dingnan	feces
S60106B	Licha	female	365	Dingnan	feces
S60108A	Licha	female	365	Dingnan	feces
S60108B	Licha	female	365	Dingnan	feces
S6202B	BL	female	411	Dingnan	feces
S63506A	BL	female	689	Dingnan	feces
S63506B	BL	female	689	Dingnan	feces
S64110B	BL	female	342	Dingnan	feces
S67912A	Licha	female	687	Dingnan	feces
S71402B	BL	female	661	Dingnan	feces
S72204A	BL	female	701	Dingnan	feces
S75706A	BL	female	669	Dingnan	feces
S75706B	BL	female	669	Dingnan	feces
S76602A	Licha	female	672	Dingnan	feces
S76806B	BL	female	678	Dingnan	feces
S77806A	BL	female	354	Dingnan	feces
S77806B	BL	female	354	Dingnan	feces
S80312B	Licha	female	349	Dingnan	feces
S93310B	BL	female	618	Dingnan	feces
S95006B	BL	female	623	Dingnan	feces
S95008B	BL	female	655	Dingnan	feces
S95012B	BL	female	605	Dingnan	feces
S96308A	Licha	female	615	Dingnan	feces
Tibetan-s1004M	Tibetan	male	210	Nanchang	feces
Tibetan-s1005M	Tibetan	male	210	Nanchang	feces
Tibetan-s1400-27M	Tibetan	male	210	Ganzi-1400	feces
Tibetan-s1400-2M	Tibetan	male	210	Ganzi-1400	feces
Tibetan-s1400-30F	Tibetan	female	210	Ganzi-1400	feces
Tibetan-s1400-32M	Tibetan	male	210	Ganzi-1400	feces
Tibetan-s1400-38F	Tibetan	female	210	Ganzi-1400	feces
Tibetan-s1400-43F	Tibetan	female	210	Ganzi-1400	feces
Tibetan-s1400-55F	Tibetan	female	210	Ganzi-1400	feces
Tibetan-s1400-58M	Tibetan	male	210	Ganzi-1400	feces
Tibetan-s3005M	Tibetan	male	210	Nanchang	feces
Tibetan-s3006F	Tibetan	female	210	Nanchang	feces
Tibetan-s3016F	Tibetan	female	210	Nanchang	feces
Tibetan-s3480-16M	Tibetan	male	210	Ganzi-3480	feces
Tibetan-s3480-25M	Tibetan	male	210	Ganzi-3480	feces
Tibetan-s3480-28F	Tibetan	female	210	Ganzi-3480	feces
Tibetan-s3480-29M	Tibetan	male	210	Ganzi-3480	feces
Tibetan-s3480-3M	Tibetan	male	210	Ganzi-3480	feces
Tibetan-s3480-40M	Tibetan	male	210	Ganzi-3480	feces
Tibetan-s3800-12F	Tibetan	female	210	Ganzi-3800	feces
Tibetan-s3800-18M	Tibetan	male	210	Ganzi-3800	feces
Tibetan-s3800-19M	Tibetan	male	210	Ganzi-3800	feces
Tibetan-s3800-26F	Tibetan	female	210	Ganzi-3800	feces
Tibetan-s3800-48F	Tibetan	female	210	Ganzi-3800	feces
Tibetan-s3800-53F	Tibetan	female	210	Ganzi-3800	feces
Tibetan-s3800-8M	Tibetan	male	210	Ganzi-3800	feces
Tibetan-s602F	Tibetan	female	210	Nanchang	feces
W4930	F6	female	25	Nanchang	feces
W4936	F6	female	25	Nanchang	feces
W4950	F6	female	25	Nanchang	feces
W4974	F6	female	25	Nanchang	feces
W4975	F6	male	25	Nanchang	feces
W4978	F6	female	25	Nanchang	feces
W4982	F6	female	25	Nanchang	feces
W5007	F6	male	25	Nanchang	feces
W5021	F6	male	25	Nanchang	feces
W5042	F6	female	25	Nanchang	feces
