# Supplementary material for: Expanded catalog of microbial genes and metagenome-assembled genomes from the pig gut microbiome
Source: Nat Commun. 2021 Feb 17;12:1106. doi: 10.1038/s41467-021-21295-0 (PMC7889623; doi:10.1038/s41467-021-21295-0)
Supplement: Supplementary file 10 — Source Data [file 41467_2021_21295_MOESM10_ESM.zip › Source Data/Pre-processed_Files/sample500_Bacteria_species_fpkm.xls]

SampleID	Acidimicrobiaceae_bacterium	Actinobaculum_suis	Actinomyces_graevenitzii	Actinomyces_howellii	Actinomyces_oris	Actinomyces_sp._Chiba101	Actinomyces_urogenitalis	Actinomyces_viscosus	Arcanobacterium_haemolyticum	Flaviflexus_salsibiostraticola	Mobiluncus_curtisii	Mobiluncus_mulieris	Schaalia_odontolytica	Trueperella_pyogenes	Varibaculum_cambriense	Bifidobacterium_adolescentis	Bifidobacterium_animalis	Bifidobacterium_asteroides	Bifidobacterium_bifidum	Bifidobacterium_breve	Bifidobacterium_catenulatum	Bifidobacterium_choerinum	Bifidobacterium_cuniculi	Bifidobacterium_dentium	Bifidobacterium_gallicum	Bifidobacterium_longum	Bifidobacterium_pseudocatenulatum	Bifidobacterium_pseudolongum	Bifidobacterium_thermacidophilum	Bifidobacterium_thermophilum	Gardnerella_vaginalis	Pseudoscardovia_suis	Corynebacterium_accolens	Corynebacterium_amycolatum	Corynebacterium_aurimucosum	Corynebacterium_bovis	Corynebacterium_casei	Corynebacterium_coyleae	Corynebacterium_deserti	Corynebacterium_diphtheriae	Corynebacterium_efficiens	Corynebacterium_glucuronolyticum	Corynebacterium_glutamicum	Corynebacterium_humireducens	Corynebacterium_jeikeium	Corynebacterium_lowii	Corynebacterium_marinum	Corynebacterium_matruchotii	Corynebacterium_minutissimum
Boar-s10	0	0	0	0	0	0	0	0	0	0	0.0239413	0.0650704	0	0.0569272	0.0553953	0.51976472	0.163681	0.0137912	0.4936828	1.3718659	0.053931	0	0	0	0	3.5453757	0	2.97973026	0.0355055	1.10580078	1.5507354	0	0	0	0	0	0	0	0	0	0	0	0.2896914	0	0	0	0	0	0
Boar-s11	0.0994161	0	0	0	0	0	0	0	0	0	0.1657439	0.1693966	0	0.81217512	0.0432765	0.01925064	0.6692511	0.0480897	0.5478481	1.5829685	0	0	0	0	0	4.8792963	0	2.85110888	0.0149628	0.5436625	5.1668311	0	0	0	0	0	0.0743833	0.0880084	0	0	0	0	1.79376318	0	0.0455475	0	0	0	0
Boar-s13	0	0	0	0	0	0	0	0	0	0	0	0.08601505	0	0.0703483	0.0346505	1.6977512	0.3260217	0	8.470958	0.8589788	0	0	0	0	0	6.4083767	0	5.56656551	0.443543	14.0841443	3.3860829	0	0	0	0	0	0	0	0	0	0	0	0.6230001	0	0.0409687	0	0	0	0
Boar-s14	0	0	0	0	0	0	0	0	0	0	0.1779593	0.1085792	0	0.3587106	0.0205495	0.38965363	3.3727156	0	4.8063083	1.2703683	0	0	0	0	0	5.2968704	0	2.24855943	0.1860767	7.0821868	3.0089705	0	0	0	0	0	0.0241136	0.2365866	0	0	0	0	0.99807681	0	0	0	0	0	0
Boar-s18	0	0	0	0	0	0	0	0	0	0	0	0.0484408	0.0697239	0.0528341	0	0.359322	0.4756014	0	0.7395281	0.772868	0	0	0	0.594426	0	10.1278095	0	1.254717	0.0607608	3.054672	7.6467309	0	0	0	0	0	0	0	0	0.0191436	0	0	0.1132899	0	0	0	0	0	0
Boar-s19	0	0	0	0	0	0	0	0	0	0	0.0479916	0.0251307	0	0.121946	0	0.3539265	0.5327188	0	0.5597846	0.9725681	0	0	0	0.252159	0	10.0153498	0	0.81012227	0.0927904	3.0085798	10.7928177	0	0	0	0	0	0	0	0	0	0	0	0.2820959	0	0	0	0	0	0
Boar-s2	0	0	0	0	0	0	0	0	0	0	0.0572854	0.22065881	0	0.5363406	0	1.6908461	0.226959	0.0129086	2.2580091	0.876887	0	0	0	0.0812807	0	5.4856404	0	2.1066046	0.186106	7.5443592	1.8870905	0	0	0	0	0	0	0	0	0	0	0	0.83554572	0	0	0	0	0.1069161	0
Boar-s22	0	0	0	0	0	0	0	0	0	0	0.0856142	0	0	0.3133641	0	0.1481312	0.3199642	0	1.070735	3.2385536	0	0	0	0	0	1.7021703	0	3.9239253	0	0.6672319	5.7598915	0	0	0	0	0	0	0	0	0.0239946	0	0	0.4783412	0	0	0	0	0	0
Boar-s23	0	0	0	0	0	0	0	0	0	0	0.0966222	0.039586	0	0.1077136	0.0158804	0.4721314	0.4590543	0	1.0313395	2.4755972	0	0	0	0	0	2.1531106	0	8.75653623	0	1.4105849	3.6592193	0	0	0	0	0	0	0	0	0.0242794	0	0	0.4264525	0	0.0089117	0	0	0	0
Boar-s35	0	0	0	0	0	0	0	0	0	0	0	0	0	0.2949905	0	0.9111904	1.6424814	0	2.6348997	0.3026044	0	0	0	0.110907	0	4.0922674	0	17.8884465	0.0453466	6.4072395	2.052801	0.5464721	0	0	0	0	0	0	0	0	0	0	0.444085	0	0	0	0	0	0
Boar-s4	0	0	0	0	0	0	0	0	0	0	0.0541439	0.0737268	0.0204425	0.2173903	0	6.4881317	0.9872689	0	13.731987	2.5197461	1.78592	0	0	0	0	24.7501032	0	18.44542752	3.84232	77.8086917	9.3669629	1.56474	0	0	0	0	0	0.062812	0	0.0561275	0	0	0.1346539	0	0	0	0	0	0
Boar-s5	0	0	0	0	0	0	0	0	0	0	0.1315482	0.33298657	0.0558498	1.32689645	0.0331644	4.2070456	1.0480593	0.0661366	7.5532009	1.82702	0.600451	0.0279622	0	0	0	15.15407597	0	12.42104703	1.926634	35.2765658	9.8766024	0.771593	0	0.0580588	0	0.0384127	0.0706041	0.2294199	0	0.0575007	0	0	3.23509676	0	0.06231309	0.0121691	0	0.0503689	0
Boar-s7	0	0	0	0	0	0	0	0	0	0	0.12732516	0	0	0.2478127	0.0136337	0.2820643	0.8211319	0	0.7697458	0.8911209	0	0	0	0	0	1.8632761	0	4.59307488	0.0650035	3.0435934	2.6263887	0	0	0	0	0	0	0	0	0	0	0	0.2971708	0	0	0	0	0	0
Boar-s8	0	0	0	0	0	0.0233229	0.0215576	0	0	0.0285688	0.1491922	0.17142929	0	0.5288411	0.0176344	0.1929074	1.8763615	0	1.0828527	0.6028558	0	0	0.144602	0	0	2.3392961	0	5.69200701	0	0.5197482	2.9212965	0	0	0.120502	0.0510653	0	0	0.2127908	0	0	0	0	2.15633521	0	0.1036516	0	0	0.0966891	0
C4936	0.0466614	0.154057	0	0.102164	0	0	0.089042	0	0	0.297932	0.2689334	0.9472751	0.1879773	6.1508022	0	0.17653	0.9102167	0.0783761	2.1834221	0.4054497	0	0	0	0	0	2.9217745	0	21.4565121	0.0134519	0.8230867	1.8087561	0	0	0.101985	1.811473	0	32.5608946	10.2095335	1.15543	0.3338613	1.60878	0	315.9781473	1.53672	1.9567202	0.0155289	6.779858	1.1160394	3.721276
C4950	0	0	0.241129	0	0	0	0	0	0	0.123177	0.0356508	0.3896967	0	8.3798054	0.0289144	0.0249287	2.4154689	0.0267741	0.6781299	0.9610996	0	0	0	0	0	2.5840216	0	3.087414	0.013786	1.14566	5.4957231	0	0	0	0.078629	0	9.5061056	0.9853199	0	0.4206522	0.3692669	0	44.8563636	0.082888	0.2479981	0	0.432892	0.2610776	0.503624
C4974	0.0410724	0.2847684	0	0	0	0	0.0288617	0	0.055655	0.4183712	0.591752	0.77756579	0.084921	13.64939052	0.1045005	0.0951557	1.2952953	0.011498	1.2971047	0.3946619	0	0	0	0	0	1.7210573	0	13.12354006	0.017761	0.53923161	3.7003042	0.0619062	0.19416	0.1671116	2.6568617	0	38.4603903	7.7578773	0.203406	1.0615028	1.8576944	0.0711921	377.5367924	1.236662	1.2980429	0	4.8585657	0.4156628	2.410425
C4975	0	0	0	0	0	0	0	0	0	0.057406	0	0.0341488	0.037662	4.09300827	0.0312607	0.27222553	0.8622409	0	0.6044226	2.8217506	0	0	0	0.321084	0	2.5351508	0	77.91783967	0	0.224021	2.5760118	0	0	0	0.149755	0	4.1010318	0.0524764	0	0.0498278	0.20412	0	18.72840635	0.0789332	0	0	0.394275	0.3551041	0.239798
C4978	0.273389	0.0846203	0	0	0.0564135	0	0.3351665	0	0.0308713	1.0452848	1.3952451	1.9008977	0.8740234	11.8520235	0.2387107	0.33645127	3.0252461	0	3.6032691	1.4494974	0	0	0	0.160635	0	3.8441742	0	17.31650886	0	0.9827185	4.6498388	0	0	0.1105949	2.1596829	0.0512296	50.4451822	8.3120743	0	1.188266	2.2256158	0	328.5857695	1.22417	1.5631427	0	5.837662	1.0620136	2.399364
C4979	0.125042	0	0.105085	0	0	0	0	0	0	0.107363	0.304991	0.0950263	0.0689427	1.37579924	0	0.0736988	0.34669	0	0.4959198	0.2639056	0	0	0	0	0	1.2505592	0	2.96817116	0	0.0560103	1.3234362	0	0.197035	0.0356772	1.6225609	0	31.9762214	2.8819025	0.516045	0.4776175	1.3008672	0	225.8248362	0.4099363	0.5716029	0	2.6983864	0.1984793	2.368185
C4982	0.0932592	0	0	0	0	0	0.1884837	0	0	0.0294801	0.2322253	0.1651315	0.250669	5.247502	0.0450605	0.12974205	0.2574344	0	0.7592055	1.2005768	0	0	0	0	0	1.895796	0	25.34410341	0	0.06962506	85.4663264	0	0	0.5276772	0.0828264	0	12.848056	0.3320095	0	0.7888066	0	0	79.7407134	0.0404123	0.4894643	0	0.2951473	0.506262	0.122772
C5039	0.042485	0.0789006	0.107114	0	0	0	0.1205128	0	0	0.0273587	0.2757609	0.91425073	0.31623	15.57191	0.0630758	0.070438	3.9501187	0.0118935	2.824701	0.4130468	0	0.0260675	0	0.224666	0	1.734583	0.0196375	14.83646797	0.0127885	0.37147373	1.5758411	0	0	0.1828357	1.8239448	0.0955337	21.0180922	1.8161905	0	0.3288849	0.6283245	0	206.1819198	0.480319	1.502112	0.014139	1.8533778	0.0679759	2.02968
C5042	0	0	0	0	0	0	0.0163149	0	0	0.1085061	0.3406207	0.36373287	0.1088006	4.05235674	0.0671064	0.22243839	0.7237298	0.0309273	11.6394647	0.1709941	0	0	0	0	0	1.6043454	0	9.37486719	0.00492951	0.78707296	0.915665	0	0.161665	0.2332692	0.8806154	0.0384502	11.7262791	2.4103321	0.169364	0.4923773	0.2906868	0	141.6581158	0.685685	1.1235467	0	1.5933144	0.0581627	1.196639
C5071	0	0	0.487191	0	0	0	0	0	0	0.0497749	0.0637988	0.2329654	0.159814	1.8801005	0	0.05086239	1.635011	0	1.291987	0.343909	0	0	0	0.272497	0	1.8004467	0	4.2702548	0	0.14718058	4.8797342	0	0	0.0377401	0.375437	0	3.8898916	0.4993651	0	0.0435699	0.2201224	0	43.3617591	0.1573106	0	0	0.325891	0.106472	0.61053
Duroc-High1	0	0	0	0	0	0.100902	0	0	0	0	0.1559062	0.51085647	0	0.7114135	0.108517	0.0072073	5.0805688	0.0154816	0.0487409	0.8935255	0	0	0	0	0	11.672371	0	0.1314239	0	0.09682794	8.4096221	0	0	0	0	0	0.2001725	0	0	0	0.0378383	0	0.39057257	0	0	0	0	0	0
Duroc-High2	0	0	0	0	0	0	0	0	0	0	0.4492181	1.8319648	0.0513437	0.4858637	0	0	5.5208554	0.0695178	0.3485622	0.6115258	0	0	0	0.109432	0	4.4455631	0	0.5396843	0	0	2.1585776	0	0	0.032691	0	0	0.2499806	0	0	0.0402366	0	0	3.9478596	0	0	0	0	0	0
Duroc-High3	0	0	0	0	0	0	0.0397734	0	0	0	0.1000233	0.3172757	0	0.4505795	0.0441761	0.0218152	5.7822425	0.0633805	0.4136687	1.426374	0	0	0	0.0997706	0	3.1668762	0	2.23558727	0	0.49416592	4.9626433	0	0	0	0.235459	0	0	0	0	0	0	0	0.0643615	0	0	0	0	0	0
Duroc-High4	0	0	0.0743678	0	0	0	0	0	0	0	0.1158768	0.7380981	0	0.8429985	0.0283388	0.038442	2.895595	0.0165151	0.0294614	1.4510922	0	0	0	0	0	1.8855667	0	0.2484561	0	0.2054225	2.0832921	0	0	0	0	0	0.3070293	0	0	0	0	0	1.0188096	0	0	0	0.179134	0	0
Duroc-High5	0	0	0	0	0	0	0	0	0	0	0.240713	0.4039765	0	0.441713	0.0384859	0.02181584	3.6959034	0.0977854	0.6279597	2.6482276	0	0	0	0.197648	0	2.3829445	0	1.04866767	0	0.48180558	5.3178526	0	0	0	0	0	0	0	0	0	0	0	0.1903774	0	0	0	0	0	0
Duroc-High6	0	0	0	0	0	0	0.475835	0	0	0	0.94798968	2.12988278	0.210775	1.4052676	0	0.0295238	1.755364	0	0.7335294	1.8949238	0	0	0	0	0	1.9583914	0	0.6002007	0	0.1945735	4.3172904	0	0	0	0	0	0.14725	0	0	0	0	0	0.1707951	0	0.083546	0	0	0	0
Duroc-High7	0	0	0.0709476	0	0	0	0	0	0.103596	0	2.3685945	6.370901	0.0394153	1.8818542	0.605308	0.00723061	2.8416452	0.1004773	0.091763	4.0701361	0	0	0	0.2198904	0	3.0152198	0	0.61111532	0	0.0392075	3.1891542	0	0	0.0963486	0	0	0.1536596	0	0	0.0127799	0	0	0.2635986	0	0.0643207	0	0.0854479	0.128641	0
Duroc-High8	0	0	0	0	0	0	0	0	0	0	0.4810935	3.3390723	0.0388732	0.6649195	0.0548845	0.00723393	2.2010972	0.357393	0.3303288	0.6070849	0	0	0	0.195684	0	2.4944085	0	1.81333201	0	0.3730637	4.6373901	0	0	0	0	0	0.3525186	0	0	0	0	0	0.2840506	0	0.339836	0	0	0	0
Duroc-Low1	0	0	0	0	0	0.0289867	0	0	0	0	0	0.0449194	0	1.2562789	0	0.0146387	1.4581366	0.106197	0.1476637	0.9744343	0	0	0	0.0989971	0	7.0322247	0	0.2765009	0	0.4738956	3.7611201	0	0	0	0	0	0	0	0	0	0	0	0.1575427	0	0	0	0	0	0
Duroc-Low2	0	0	0	0	0	0	0	0	0	0	1.2511399	2.0513966	0	0.7790422	0.1772161	0.1506796	6.3449066	0	0.411975	1.0390965	0	0	0	0.233858	0	5.8227245	0	1.9599392	0	0.6799081	7.4963865	0	0	0	0	0	0.2224874	0	0	0.0135917	0	0	1.7189756	0	0	0	0	0	0
Duroc-Low3	0	0	0	0	0	0	0	0	0	0	0.2616378	1.3315569	0	0.3895808	0	0.0579709	1.377435	0.0311311	0.0628888	1.2077294	0	0	0	0.238458	0	7.6214987	0	0.2283371	0	0.315855	6.0371773	0	0	0	0	0	0	0	0	0.12956	0	0	1.45906842	0	0.0530513	0	0	0	0
Duroc-Low4	0	0	0	0	0	0	0	0	0	0	0.57050787	0.55156541	0	0.4514091	0.0377447	0	4.008263	0.0153925	0.1792973	0.9546414	0	0	0	0.0969206	0	10.3831787	0	0.13767345	0	0.4597858	7.6928665	0	0	0	0	0	0	0	0	0	0	0	0.2800481	0	0	0	0	0	0
Duroc-Low5	0	0.113511	0	0	0	0	0	0	0	0	0.1863957	0.73656929	0	0.3800287	0	0.1292996	2.684558	0	0.027526	0.9130469	0	0	0	0.118192	0	4.4336162	0	0.52632623	0	0.1831446	3.4721169	0	0	0	0	0	0	0	0	0	0	0	0.4222837	0	0.0243409	0	0	0.00952208	0
Duroc-Low6	0	0.920148	0	0	0	0	0	0	0	0	0.1382113	0.2416424	0	0.0415524	0	0	3.4409459	0	0.1726006	0.9316228	0	0	0	0.244174	0	7.42906	0	0.3892452	0	0	3.8413003	0	0	0	0	0	0.2947142	0	0	0	0	0	0.9819423	0	0	0	0	0	0
Duroc-Low7	0	0	0	0	0	0.10455	0	0	0	0	1.0407043	1.4756955	0	0.180586	0.2483243	0.0298714	4.5704374	0.0541758	0.215471	1.3064721	0	0.0351583	0	0.223879	0	6.9827003	0	1.18499729	0	0.2171727	5.6314933	0	0	0	0.036227	0	0.0383237	0	0	0	0	0	0.4479872	0	0.0097216	0	0	0	0
Duroc-Low8	0	0	0	0	0	0	0	0	0	0	0	0.1961179	0	0.524406	0	0	4.406344	0.0155275	0.1054128	0.7954206	0	0	0	0.314478	0	7.1612562	0	0.1839793	0	0.34249365	12.2028983	0	0	0	0	0	0.0383287	0	0	0	0	0	0.1630164	0	0	0	0	0	0
F4286	0	0	0	0	0	0	0.0312535	0	0	0	0.45284148	1.24353869	0	0.93789201	0.0359963	0.0804439	2.598248	0	1.4660507	1.5036166	0	0	0.0176884	0.156797	0	2.3333858	0	93.47972569	0	0.1626923	3.1626722	0.0255554	0	0.0357183	0	0	0.2303693	0.0288195	0	0	0	0	0.35118685	0	0	0	0.0987794	0.142324	0
F4331	0	0	0	0	0	0	0	0	0	0	1.0809423	2.76272151	0	6.35262979	0.1426864	0.03983706	1.3334319	0.093381	0.9098888	0.9300019	0	0	0	0.0797021	0	2.4987172	0	40.47576595	0	0.28189277	3.0933558	0	0	0	0.0528362	0.0452156	0.8309345	0.1159016	0	0.0224026	0	0	3.01465749	0	0	0	0.1321948	0.20103623	0
F4364	0	0	0	0	0	0	0	0	0	0	1.238692	2.15291795	0	4.17658757	0.3131312	1.10263431	2.3667963	0.3804094	1.2688837	1.3491512	0	0	0	0	0	8.5206181	0	52.43949924	0	9.3665034	4.0001175	0	0	0.0516144	0	0	0.9054838	0.076068	0	0.0114949	0	0	5.98835122	0	0.0752096	0	0	0.1374319	0
F4372	0	0	0.0730972	0	0	0.0299281	0	0	0.0589301	0	3.8492339	5.0221606	0.1162176	3.30300737	0.4620175	0.018816	0.4299366	0.0243493	0.0506766	0.6571551	0	0	0	0.153318	0	1.79850807	0	7.87117042	0	0.0634001	2.4563061	0	0	0	0.0615359	0	0.964252	0.0110046	0	0.214852	0.0199686	0	2.67855701	0.0502543	0.0615359	0	0.201114	0.10677363	0
F4375	0	0	0.21498	0	0	0	0	0	0	0	2.660871	3.56709291	0.0298583	0.71465154	1.2731013	0	2.3798762	0.0119353	0.1177348	0.8932698	0	0	0	0	0	1.4813385	0	4.29626769	0	0.12401186	2.1583143	0	0	0	0	0	0.2405945	0	0	0	0	0	0.92773959	0	0.0157233	0	0	0.167641	0
F4390	0	0	0	0	0	0	0.0259651	0	0	0	0.17154128	0.2185654	0	2.1904534	0.0373623	0	3.4934263	0.228549	0.6572643	0.3112076	0	0	0	0	0	3.4036969	0	24.92658584	0	0.2752664	2.6770852	0	0	0	0.113208	0	0.5577551	0.0179695	0	0.0905272	0	0	2.69967812	0	0.114859	0.0181132	0	0.6168666	0
F4395	0.0617337	0	0	0	0	0	0	0	0	0	36.2644289	88.6477143	0.1119967	2.3084749	5.1794107	0	0.7328882	0.0172821	2.294854	0.7681376	0	0	0	0	0	1.4448341	0	57.4100352	0	0.0375456	1.0750872	0	0	0	0	0	4.3629285	0	0	0.0998925	0	0	51.428502	0	0.4392549	0	0.317595	1.0719454	0
F4399	0	0	0	0	0	0	0	0	0	0	1.9343102	3.12115549	0	3.3076038	0.2931216	0	2.3519818	0.0286765	1.3177842	1.3103352	0	0	0	0	0	2.6096598	0	5.0925873	0	0.00880439	2.3618435	0	0	0.0390231	0	0	2.2369643	0	0	0.0934501	0	0	16.46305255	0	0.1327617	0	0.0359909	0	0
F4404	0	0	0	0	0	0.0245225	0	0	0	0	3.7925689	8.06717925	0	1.61652497	1.2424858	0	0.956758	0	1.1628924	0.0523624	0	0	0	0.0837505	0	0.7786613	0	24.62603076	0	0	0.8081306	0	0	0.0231985	0	0	0.608892	0.0178386	0	0	0	0	1.33428726	0	0	0	0	0	0
F4410	0	0	0	0	0	0	0	0	0	0	3.1097141	6.1427039	0	1.87997959	0.7694437	0	3.2232699	0.0137141	1.2822946	1.2677801	0	0	0	0.172705	0	1.3739674	0	151.6146359	0	0.06604867	3.0549846	0	0	0.223596	0	0	1.8328936	0	0	0.095112	0	0	6.77066618	0	0.2465101	0	0.0688486	0.05315432	0
F4411	0	0	0	0	0	0	0	0	0	0	0.9066381	2.12370315	0	0.3706843	0.2324045	0.116714	1.547238	0	0.6398938	1.2413427	0	0	0	0.302666	0	1.5877308	0	37.93169404	0	0	3.1522082	0	0	0.3144432	0	0	0.6475824	0.0269341	0	0.0248018	0	0	3.60092762	0	0.0548612	0	0	0.0320886	0
F4436	0	0	0	0	0	0	0.0857516	0	0	0	10.8183838	23.3129112	0.0698717	2.41187114	2.3544933	0.0107914	1.7109334	0	0.22421	0.5155641	0	0	0	0.410348	0	1.9963758	0	17.38700681	0	0.091017	2.38284047	0	0	0	0	0	0.8920315	0.0322873	0	0.0582098	0.0227543	0	2.22178545	0.0288221	0.1005436	0	0.0504912	0.2112461	0
F4453	0	0	0	0	0	0	0	0	0	0	1.2625034	2.1548552	0	2.0721825	0.538583	0.111319	1.3739696	0.0365569	0.0815179	0.9920295	0	0	0	0	0	1.1643871	0	18.7820363	0	0.2383539	2.0911228	0	0	0	0	0	0.4098052	0.0928844	0	0	0	0	2.19342826	0	0.0939421	0.0217294	0	0.4540131	0
F4460	0	0	0.39876	0	0	0	0	0	0	0	0.9990055	0.54841942	0.0373732	5.07115607	0.0596494	0.0471146	1.9661571	0.0632527	1.3181195	1.4807766	0	0	0	0	0	3.8578339	0	10.6304456	0	0.0159446	4.4718402	0	0	0	0	0	0.1247207	0	0	0.0412252	0	0	0.382672	0.039164	0	0	0	0	0
F4552	0	0	0.0765876	0	0	0	0	0	0	0	14.5728794	33.1625244	0.0251232	9.6223289	1.764866	0.0316715	3.2756463	0.034016	0.2471985	0.5741387	0	0	0	0	0	2.4833297	0	45.9828177	0	0.0188611	3.2329718	0	0	0	0	0	0.115935	0	0	0.05366	0	0	0.6067831	0	0	0	0	0.1390433	0
F4554	0	0	0.0614936	0	0	0	0	0	0	0	1.60564727	3.34550243	0	8.2104132	0.558924	0.0556274	1.8839844	0.013656	0.7024601	0.3607805	0	0.0299305	0	0.171974	0	1.9791714	0	31.14191231	0	0.393843	2.2110415	0	0	0	0	0	0.1952865	0.1090625	0	0.0583942	0	0	1.3910235	0	0	0	0	0.1825226	0
F4556	0	0	0	0	0	0	0.0639169	0	0	0.0302337	3.4066847	7.1446973	0.0395503	0.7835609	0.7842105	0.00623239	1.315077	0	0.9909155	0.1468924	0	0	0	0.168591	0	1.7208234	0	2.01874293	0	0.7962842	2.6969256	0	0	0	0	0	0.2423984	0.1185286	0	0	0	0	1.09471516	0	0	0	0	0.3727929	0
F4560	0	0	0	0	0	0	0	0	0	0	1.3110556	2.0266596	0	0.3675053	0.3139637	0.0473463	1.10659	0.0339007	0.4011008	0.1471538	0	0	0	0.10673	0	0.8508775	0	1.18506207	0	0	2.057677	0	0	0	0	0	1.1469208	0	0	0.0552373	0	0	6.55432844	0	0.0825843	0	0.0591272	0.6204978	0
F4563	0	0	0	0	0	0	0	0	0	0	0.5927132	1.24767525	0.0550952	4.13174288	0.0679766	0	1.7402258	0	1.0593825	0.4577491	0	0	0	0.15657	0	2.3381477	0	18.31349547	0	0.230941	1.9397524	0	0	0	0	0	0.0989518	0	0	0.1173175	0	0	0.68753439	0	0	0	0	0.3222639	0
F4580	0	0	0	0	0	0	0.1708579	0	0	0	4.6348998	11.72406421	0.0231226	0.5965794	0.635412	0	1.2561769	0.0156537	1.772876	0.2544966	0	0	0	0.317034	0	1.0520982	0	3.62431557	0	0.00961213	3.121785	0	0	0	0	0	2.9734961	0	0	0.0292964	0	0	4.4322605	0	0.0412435	0	0.0848955	0.0736119	0
F4582	0	0	0	0.0765684	0	0	0	0	0	0	8.2969698	17.8751969	0.0244916	2.38600755	0.8273451	0.26494329	1.8298955	0.0293701	1.685382	0.2737393	0	0	0	0.0616441	0	1.5680689	0	11.01520253	0	0.0164935	3.9662319	0	0	0	0	0	0.2558043	0.0293306	0	0	0.0239276	0	0.79523543	0	0.039967	0	0	0.1760089	0
F4592	0	0	0	0	0	0	0.071037	0	0.133841	0	28.2494349	61.0010886	0.170866	2.8357136	5.815396	0	1.8398032	0	0.565996	0.4955858	0	0	0	0.093686	0	2.1613939	0	26.66734755	0	0.14546	4.0431448	0	0	0	0	0	0.2104608	0	0	0	0	0	0.30258361	0	0.137207	0	0	0.075004	0
F4595	0	0	0.0583385	0	0	0	0.0650396	0	0	0	7.8224925	17.50138091	0	0.39981314	1.1535255	0.17265694	2.4122099	0	0.832007	0.201369	0	0	0	0	0	2.9248565	0	15.2150387	0	0.0607567	2.5061066	0	0	0	0	0	0.0943712	0.1962611	0	0.0214863	0	0	0.6466563	0	0	0	0	0.2559838	0
F4596	0	0	0	0	0	0	0	0	0.0715939	0	16.4111906	36.2582113	0.0544789	0.5653247	3.0875356	0	1.3178489	0	0.1851497	0.8108341	0	0	0	0.137121	0	1.9598881	0	1.08004352	0	0.212898	2.0578107	0	0	0	0	0	0	0	0	0.0526776	0	0	0.3460783	0	0	0	0	0.1614841	0
F4650	0	0	0.067661	0.235033	0	0	0	0	0	0	0.47025538	0.73159875	0	3.940437	0	0.00699502	0.7486385	0	0.5324424	0.9547732	0	0	0	0.189221	0	1.1297842	0	6.62058418	0	0.146896	3.1004045	0	0	0	0.0441267	0	0.6317254	0.0644302	0	0.070325	0	0	1.277691	0	0.0797433	0	0.0814895	0.3862554	0
F4653	0	0	0	0	0	0.0579378	0	0	0	0	2.99201401	9.21196116	0	1.57168671	0.2602025	0.00821804	2.8950895	0	0.2640294	0.3174177	0	0	0	0.136184	0	0.8394335	0	14.0336662	0	0.0825614	2.21449929	0	0	0	0	0	2.3428124	0	0	0.0193126	0.0218706	0	3.86657028	0	0.0739616	0	0.1669469	0.0830274	0
F4655	0	0	0	0	0	0	0	0	0	0	5.0060266	11.5926059	0.048184	0.34632045	1.3751488	0	1.6824086	0	0.7437101	0.8223477	0	0	0	0.2617747	0	1.4053577	0	4.84139208	0	0.00743622	3.2515266	0	0	0	0	0	0.7800244	0	0	0.0463046	0	0	1.4632599	0	0	0	0.0656775	0	0
F4656	0	0	0.0656732	0	0	0	0	0	0	0	3.7217789	7.30084951	0.0364851	2.3443659	0.6019468	0.0271581	1.4690549	0	0.60209	0.4930119	0	0	0	0	0	2.3128412	0	4.59034693	0	0	3.0820413	0	0	0	0	0	0.0817092	0	0	0	0	0	0.29737565	0	0.143524	0	0	0.29557076	0
F4657	0	0	0	0	0	0	0	0	0	0	5.90314659	12.11635605	0.0340938	0.8352118	0.7620228	0.111273	1.056333	0	1.2568603	0.3600487	0	0	0	0.552031	0	1.2062939	0	1.63195992	0	0.0204563	3.3727245	0	0	0.0475393	0.0755662	0	0	0.0229092	0	0	0	0	1.22563489	0	0	0	0	0.0272935	0
F4658	0	0	0	0	0	0	0	0	0	0	0.0405811	0.1420976	0	0.3602108	0	0	1.8213803	0.0135452	0.4384814	0.644925	0	0	0	0	0	1.9781992	0	3.48402375	0	0.132423	2.3910537	0	0	0	0	0	0.027274	0.0278784	0	0	0	0	0.061743	0	0	0	0	0	0
F4659	0	0	0	0	0	0	0	0	0	0	5.4395259	12.5578305	0	1.6051981	0.7019393	0.03838943	0.8982443	0.438001	0.113423	0.5120177	0	0	0	0	0	3.0396684	0	3.91443256	0	0	2.8016507	0	0	0	0	0	0.0979017	0	0	0	0.0347613	0	0.1162623	0	0	0	0	0.0757375	0
F4660	0	0	0	0	0	0	0	0	0	0	3.6130095	7.8200633	0.0529676	3.0458696	0.7470991	0.0617983	1.2965966	0.0266248	0.9737715	0.364508	0	0.0369071	0	0	0	2.5831545	0	7.59461777	0	0.1438662	3.1205042	0	0	0	0	0	0	0.0180495	0	0	0	0	1.06625027	0	0	0	0.0721979	0.4926382	0
F4661	0	0	0.0379251	0	0	0	0	0	0	0	0.86846162	1.99071582	0	0.30578754	0.3640323	0	0.8753804	0.0336886	0.5664428	0.2040717	0	0	0	0.0530309	0	1.8627768	0	5.51318335	0	0.00517161	2.4738246	0	0	0	0	0	0	0	0	0.0790511	0.0154892	0	0.25218571	0	0	0	0	0.3140974	0
F4664	0	0	0	0	0	0	0	0	0	0	2.06810892	4.48360816	0	0.5129178	0.3817404	0	1.800448	0.0497864	0.2966784	0.0242725	0	0	0	0.190677	0	0.9930689	0	2.43554978	0	0	6.7854523	0	0	0	0	0	0	0	0	0	0	0	0.29983342	0	0	0	0	0.1885704	0
F4665	0	0	0	0	0	0	0	0	0	0	7.5923886	16.2199999	0.0752862	2.922705	0.6833991	0.0280201	2.4862635	0.0150471	0.6845845	0.426292	0	0	0	0.0947458	0	2.258229	0	27.64740001	0	0.28898262	2.3879357	0	0	0	0	0	0.1040593	0	0	0.1438122	0	0	1.02986402	0	0	0	0.1193762	0.2935212	0
F4666	0	0	0	0	0	0	0	0	0	0	0.6218604	2.76964586	0	0.72367564	0.2304318	0	0.9455003	0.0121421	0.211511	0.3284716	0	0	0	0	0	1.9039129	0	1.4077862	0	0.11277	2.3471128	0	0	0.0371259	0	0	0	0.0336626	0	0	0	0	0.2211602	0	0.0147171	0	0	0.125736	0
F4669	0	0	0	0	0	0	0	0	0	0	0.4970142	1.2682834	0	0.7856074	0.1342841	0.00982467	2.9659437	0.171264	0.5277399	0.7069979	0	0	0	0.298779	0	1.4346502	0	5.4408747	0	0.12867903	3.5523703	0	0	0	0	0	0	0.2137269	0	0	0	0	1.3722722	0	0	0	0	0	0
F4675	0	0	0.190996	0	0	0	0	0	0	0	0.53901985	1.1343527	0	0.1474928	0.3096122	0	2.5511434	0.0141383	0.2158791	0.8569548	0	0.0309876	0	0	0	0.8976677	0	10.16239676	0	0	1.8153414	0	0	0	0	0	0	0	0	0	0	0	0.1502141	0	0	0	0	0.092789	0
F4679	0	0	0	0	0	0	0	0	0	0	66.0577696	155.3922564	0.273189	3.2791899	10.98639	0.0508378	3.4684009	0	0.9175234	1.0269455	0	0	0	0	0	2.7380243	0	4.71336676	0	0.27053725	4.0509939	0	0	0	0	0	0.0497164	0	0	0	0	0	0.2745637	0	0.0539475	0	0	0.3163295	0
F4690	0	0	0.0526867	0	0	0	0.0398775	0	0	0	0.2222971	0.3841747	0	2.0428432	0.0489568	0.01900903	1.2797977	1.75504	0.4693501	0.7574496	0	0.0162188	0	0.147344	0	2.3977858	0	3.71502463	0	0.01939975	3.7812716	0	0	0	0	0	0.1953286	0.0269978	0	0	0	0	0.34427933	0	0.0154137	0	0	0.0550209	0
F4692	0	0	0.0575451	0	0	0	0	0	0	0	1.9564499	6.1583691	0	0.9781973	0.4434857	0	2.574766	0.0127792	1.050167	0.2556942	0	0	0	0.391544	0	0.9131915	0	11.4320622	0	0.12653406	1.6440457	0	0	0	0	0	0.9225551	0	0	0	0	0	0.63199415	0	0	0	0	0.0157723	0
F4701	0	0	0	0.132467	0	0	0	0	0	0	2.750999	5.2527562	0.0250187	2.2493229	0.5504994	0.0315398	0.6175128	0	0.383103	0.1671723	0	0	0	0	0	0.8847371	0	20.98599905	0	0	1.7749343	0	0	0	0.125844	0	1.4102312	0.0883569	0	0.062271	0.041396	0	2.3971667	0	0	0	0.0850297	0.2564001	0
F4704	0	0	0.263155	0	0	0	0	0	0.0707176	0	30.751309	62.2964175	0.1893586	4.1883926	5.5130423	0.03391075	1.7469928	0.0639515	0.7972521	0.356612	0	0	0	0.183986	0	1.4944259	0	38.41758798	0	0	3.3362454	0	0	0	0.108551	0	0.1311711	0	0	0.0712107	0	0	0.2762871	0	0	0	0	0.246708	0
F4706	0	0	0	0	0	0	0	0	0	0	21.985669	47.1007516	0.0339386	0.8533674	4.5559223	0.0252626	1.4041662	0	8.1364133	0.2404418	0	0	0	0.0854217	0	1.0877795	0	23.20696219	0	0	1.8099112	0	0	0	0	0	0	0.0812884	0	0	0	0	1.0537559	0	0.0178719	0	0	0.1381444	0
F4724	0	0	0.112499	0	0	0	0.0596393	0	0	0	0.2618273	0.1254094	0.0369034	4.39637576	1.2800829	0	1.6805412	0	1.4374608	0.5207348	0	0	0	0.0786542	0	3.077131	0.0644528	17.9272367	0	0	3.4375715	0	0	0	0	0	0.9957593	0.0401977	0	0.1987437	0	0	4.36450912	0	0.04373161	0	0.0313554	0.1394432	0
F4726	0	0.0492874	0	0	0	0	0	0.110897	0	0	5.085478	9.79970662	0.162498	1.18910316	0.9380301	0.21012022	2.2472268	0.0167166	0.976334	1.0250578	0	0	0	0.578918	0	2.2016421	0	16.51469493	0	0.08802735	5.06510467	0	0	0.045496	0.0284872	0	0.4034322	0.0538682	0	0.051488	0.0204283	0	2.6097529	0	0	0	0	0.0538457	0
F4791	0	0	0	0	0	0	0.0440349	0	0	0.0297201	1.1148662	1.76924936	0	5.61909758	0	0.00601479	1.8473633	0.0258401	1.170025	0.5107758	0	0	0	0	0	2.0088465	0	23.92753516	0	0.00548236	1.7224539	0	0.436346	0	0.0979552	0	14.3070651	0.081686	0	0.2235954	0.299806	0	369.5992506	0.119995	0.5707386	0	0.6716746	0.4976844	0.121514
F4840	0	0	0	0	0	0	0	0	0	0	5.90324431	14.1380795	0	2.4209618	0.8425966	0.00626312	1.5389262	0	0.710287	0.3689671	0	0	0	0.0847113	0	2.013104	0	9.0834155	0	0	2.166687	0	0	0	0	0.0504845	0.9319283	0.0276896	0	0.1367078	0	0	8.81069249	0	0.00815329	0	0.2987614	0.289021	0
F4842	0	0	0.0719539	0	0	0	0	0	0	0	0.0252604	0.0592532	0.0236032	2.8847807	0	0	1.83798	0.015979	0.614934	0.6389639	0	0	0	0	0	1.5696628	0	9.19484756	0	0.053878	1.7543159	0	0	0.0511741	0.0877054	0	1.7763202	0.0238881	0	0.1267101	0.0390539	0	10.2769998	0	0.0537212	0	0.1668786	0.0719539	0
F4844	0	0	1.44597	0	0	0	0	0	0	0	0.0926419	0.7165748	0	7.3593501	0	0.0259982	3.5424964	0	0.6802652	0.5014671	0	0	0	0.087909	0	4.9256137	0	10.43958245	0	0.40636831	4.4491283	0	0	0.0827395	0.1352627	0.249357	20.4419392	0	0	0.2543156	0.0964334	0	48.62630361	0	0.1545597	0	0.2972416	0	0
F4846	0	0	0	0	0	0	0	0	0	0	7.10084511	15.27391794	0.0198065	0.3639306	0.8802223	0.0248446	1.0274982	0	2.436653	0.1513118	0	0	0	0.168859	0	3.6803759	0	3.32824366	0	0	5.2396705	0	0	0.0642753	0	0	1.7887542	0.0655835	0	0	0	0	3.84164112	0.0415111	0	0	0.14544	0.1532025	0.12611
F4850	0	0	0	0.102089	0	0	0.0550093	0	0	0.0300263	6.49479796	10.42658775	0.0712174	2.37660758	0.9137113	0	4.7342469	0.0130531	0.9768881	0.548328	0	0	0	0	0	1.7016714	0	7.21317834	0	0.4436225	3.8796758	0	0	0.0399115	0	0	5.2749929	0.107462	0	0.0479907	0	0	35.9216153	0.0404103	0.09963577	0	0.0499922	0.1180947	0.245531
F4856	0	0	0.247795	0	0	0	0	0	0.0266359	0	0.04418419	0.0659135	0	12.5146699	0	0.0554343	2.307801	0.0440228	1.2490128	0.53935068	0	0	0	0.0692986	0	2.0186071	0	14.48428716	0	0.8712188	2.982625	0	0	0	0	0	0.3226057	0	0	0	0	0	1.27304788	0	0	0	0	0	0
F4864	0	0	0	0	0	0	0	0	0	0	7.9450335	14.7234529	0	1.3494729	1.7197607	0	0.9531944	0.0442935	1.8740218	0.2226535	0	0.03236	0	0	0	3.5846064	0	29.10266802	0	0.10789535	1.3340863	0	0	0.0365668	0	0.0527406	1.1979186	0	0	0.0334019	0	0	5.8415021	0	0.0496382	0	0	0.41906073	0
F4872	0	0	0	0	0	0	0	0	0	0	8.21711899	15.4735295	0.0302888	4.4518977	1.6945287	0	1.2771588	0.0242147	0.8348604	0.156478	0	0	0	0.0762354	0	1.9018998	0	0.50517713	0	0.349178	2.400274	0	0	0	0	0	0.6513588	0	0	0.00982071	0	0	6.15887069	0	0.0318999	0	0	0.138396	0
F4873	0	0.186559	0	0	0	0	0.211769	0	0	0	2.3120068	5.63743862	0	1.2248691	0.295694	0.02929724	2.4149982	0.0281219	1.1758132	0.1404075	0	0	0	0.1962403	0	3.0704219	0	45.50224871	0	0.41812942	2.6710605	0	0	0	0.117385	0	5.1573775	0.1232368	0	0.1535694	0.0687321	0	19.2585773	0	0.0746235	0	0	0.0562259	0
F4878	0	0	0	0	0	0	0	0	0	0	0.49199159	1.5649823	0	28.3504773	0.1816343	0	1.745754	0.0788034	0.9614858	0.5039901	0	0	0	0	0	2.8591927	0	2.14466694	0	0	1.6138569	0	0	0	0	0.056299	0.7221241	0	0	0.0342403	0	0	4.2078988	0	0.0836442	0	0.0791229	0.12803477	0
F4881	0	0	0	0	0	0	0	0	0	0	17.10027275	40.891819	0	7.28293443	2.8598144	0.011014	0.8107523	0.0599991	0.0484824	0.1653729	0	0	0	0.151116	0	1.9718768	0	1.75809193	0	0	1.1515207	0	0	0	0.0408985	0	0.2127568	0.0201717	0	0	0	0.0742989	1.51075008	0	0.017113	0	0	0.06645071	0
F4888	0	0.143078	0	0	0	0	0	0	0	0	2.8470231	6.7567756	0	8.00148712	0.724977	0.01678301	1.6391207	0	1.1321387	1.6392778	0	0	0	0.229167	0	3.6602397	0	3.37729769	0	0.014899	2.4808581	0	0	0.0688084	0	0.0455248	0.5547032	0	0	0.1268376	0.088953	0	3.46674171	0.112674	0.00735229	0	0.1757365	0	0
F4889	0	0	0	0	0	0	0.1948801	0	0.203087	0.0355246	24.9525733	57.5436972	0.252775	1.2741076	5.4361252	0.00708736	0.238085	0.0617736	0.4999011	0.8060568	0	0	0	0.097241	0	1.1666748	0	6.76444382	0	0	1.7537425	0	0	0	0	0	4.2434775	0.0259603	0	0.2402908	0.0377449	0	19.30783007	0	0	0	0.251265	0.04269337	0.145246
F4890	0	0	0	0	0	0	0	0	0	0	0	0.114655	0	9.6659802	0	0.06051049	1.5500174	0	1.06919	0.6915772	0	0	0	0	0	5.3362808	0	17.29375789	0	0.134132	3.3620297	0	0	0	0	0.0580028	0.4389792	0.0201323	0	0.2229988	0.141191	0	1.91287039	0	0	0	0.1145768	0.2511585	0
F4894	0	0.0802619	0	0	0	0	0	0	0	0	1.1766616	3.26960274	0	3.1827062	0.2985195	0	0.3695315	0.0272221	0.1156944	0.2823394	0	0	0	0	0	1.3551777	0	0.31174139	0	0	4.0753262	0	0	0	0	0	0.0345153	0	0	0.0315121	0.0332664	0	0.67218399	0.0421375	0	0	0	0	0
F4901	0	0.0874311	0	0	0	0	0.2123664	0	0	0	5.1536417	9.0145537	0.1398877	0.78972817	0.716998	0	0.7797297	0	0.770891	0.1237569	0	0	0	0.280076	0	1.0530854	0	1.78790984	0	0	1.3054972	0	0	0	0	0	0.7947314	0.0850524	0	0.1029805	0.0362379	0	7.9752287	0.137704	0	0	0.2352566	0.1396156	0
F4903	0	0.400852	0	0	0	0	0	0	0	0	10.6726031	28.46653126	0.0340117	0.9201379	2.4815616	0	0.7882285	0.027191	2.477054	2.0020071	0	0	0	0.256817	0	6.5974583	0	0.77943714	0	0	3.1132519	0	0	0	0.0706396	0	1.2619948	0.0518061	0	0.176445	0.199371	0	11.37962087	0.168358	0	0	0.2597125	0.0252537	0
F4905	0	0.126166	0.0481725	0	0	0	0.0328449	0	0	0	0.88597995	1.70263654	0	1.2865606	0.2215962	0	1.9765727	0.0106978	1.255593	0.572487	0	0	0	0.202079	0	1.3910965	0	6.08790431	0	0.00674169	4.0764763	0	0	0	0	0	0.7678262	0.0220179	0	0.232848	0.130731	0	2.77285296	0.0331186	0	0	0	0.0661882	0
F4908	0	0	0.0553177	0	0	0	0	0	0	0	0.25126416	0.3983407	0	0.7575089	0	0.0228758	0.8998727	0	2.3067655	0.2300682	0	0	0	0	0	2.3399385	0	4.41832009	0	0	3.0829215	0	0	0	0	0	1.4464995	0.1114546	0	0.0384055	0.0600489	0	8.93259469	0	0.10866128	0	0	0.2187205	0
F4910	0	0.275211	0.0700536	0	0	0	0	0	0	0	5.148908	10.2032903	0	0.8988484	0.8936342	0	1.4937419	0.062228	0.7225835	0.2626676	0	0	0	0	0	2.2817527	0	8.3899091	0	0.18272074	0.9357788	0	0	0.15834	0.0456871	0.0555714	10.1730503	0.3021302	0	0.906396	1.25474	0	71.9555677	0.385295	0.0764716	0	1.089105	0.9360828	0
F4912	0	0	0.19261	0	0	0	0	0	0	0	3.6465259	7.4175659	0	2.7877309	0.4495624	0.00654328	1.8927829	0	1.500879	0.5477531	0	0	0	0.0897761	0	0.8721382	0	6.43131078	0	0.00898522	1.6658372	0	0	0	0.0751723	0	1.3432531	0	0	0.2743931	0.0696946	0	7.99674513	0.13242	0	0	0.3527147	0.09169565	0
F4922	0	0	0	0	0	0	0.0442309	0	0	0	44.7867671	103.2508898	0.0933601	3.4084649	6.0320462	0	1.01599	0.0144063	0.5306822	0.3743205	0	0	0	0	0	1.8251205	0	7.39379036	0	0.0447861	3.9313315	0	0	0.1305174	0	0	1.7094069	0.0296506	0	0.0433355	0	0	7.19886604	0	0	0	0.144647	0.2741525	0
F4924	0	0	0	0	0	0	0	0	0	0	8.6508286	17.66858362	0.0884986	1.7766817	1.8363298	0	1.8946332	0	0.3031577	1.5587572	0	0	0	0.343949	0	1.1301277	0	2.34913424	0	0.0262863	4.5035276	0	0	0	0	0	1.0548506	0	0	0.0637273	0	0	1.84644285	0	0	0	0.1083407	0.0274973	0
F4930	0	0.0797197	0	0	0	0	0	0	0	0	0.8514064	1.7801704	0	5.83762023	0.1009714	0	0.84056	0.0135191	1.4409324	0.1789964	0	0	0	0	0	1.6887032	0	7.00828915	0	0.00851967	1.372615	0	0	0.0469378	0.0436725	0	0.7726768	0	0	0.1443195	0.0991252	0	1.75297359	0	0.094839	0	0.0733189	0.3412823	0
F4936	0	0	0	0	0	0	0	0	0	0	0.0995155	0.3363345	0	1.4183426	0	0	0.4534475	0.179947	1.507769	0.2094456	0	0	0	0	0	1.9367498	0	6.00686195	0	0.319296	1.0395646	0	0	0	0	0	0.0587953	0.0617269	0	0	0	0	0.7293067	0	0	0	0	1.4522817	0
F4941	0	0	0	0	0	0	0.0388306	0	0	0	10.3336861	23.8955613	0	2.659636	1.5615696	0	1.698397	0	1.5262337	0.7778066	0	0	0	0	0	2.7969865	0	5.10705648	0	0.00776611	2.2243046	0	0	0	0	0	0.3234416	0	0	0.0190223	0	0	0.82171309	0	0	0	0	0.09829271	0
F4942	0	0	0	0	0	0	0	0	0	0	4.7112402	10.6017865	0.120741	6.3301796	1.0260067	0	0.8598052	0	2.8495549	0.2846089	0	0	0	0	0	4.9009131	0	34.05726952	0	0.1773455	2.1095752	0	0	0	0	0	0.128531	0	0	0.0233465	0	0	1.59331204	0	0	0	0	0	0
F4943	0	0	0	0	0	0	0	0	0	0	1.92602374	4.5539578	0	1.4897761	0.3218292	0.0280872	1.0401751	0.0150831	4.657606	0.3553426	0	0	0	0	0	0.8609871	0	8.87504244	0	0	0.9822948	0	0	0	0	0	2.450546	0.0591309	0	0.1313474	0.0737288	0	4.09310243	0	0.0516441	0	0.163603	1.1758973	0
F4945	0	0	0.432141	0	0	0	0	0	0	0	0.6542989	2.0662363	0	1.4914962	0	0	0.6462431	0.027419	0.4052553	0.2167266	0	0	0	0	0	1.1580499	0	9.65018024	0	0	4.8487494	0	0	0	0	0	0.0499322	0	0	0	0	0	0.50644529	0	0	0	0.0743516	0.1941639	0
F4946	0	0	0	0	0	0	0	0	0	0	2.64623129	4.2281881	0	1.7539479	0.0972339	0	1.255291	0.0793051	0.2443174	0.0775482	0	0	0	0.0832256	0	0.7735525	0	3.16495356	0	0.1916843	3.3189476	0	0	0	0	0	0.0797179	0.0825262	0	0.0107212	0	0	0.8527854	0	0.0112881	0	0	0.1097614	0
F4948	0	0	0.142326	0	0	0.0194241	0	0	0	0	0.0279568	0.17712612	0	1.2321404	0	0.00483502	1.811078	0.136962	1.451656	1.0182389	0	0	0	0	0	1.1463328	0	0.98985116	0	0	2.9133382	0	0	0	0	0	0.3568607	0	0	0.0493874	0.0257497	0	1.5236465	0.0326163	0	0	0	0.144961	0
F4950	0	0	0.0586578	0	0	0	0.0399939	0	0	0	4.2889004	8.4690186	0	1.76857738	0.255539	0	1.2591862	0.0260526	0.590167	0.5487263	0	0	0	0.0820215	0	1.7304758	0	1.16178615	0	0.1451887	4.86594	0	0	0.0834356	0.0382551	0	1.5989028	0.0536207	0	0.2808328	0.191024	0	7.22862123	0.0403272	0.0640962	0	0.3053327	0.0681587	0
F4952	0	0	0.187629	0	0	0	0.3031957	0	0.0336144	0	24.7833118	55.7165878	0.2336214	3.0324345	3.8442629	0.103455	1.9084558	0	0.316775	0.8082586	0	0	0	0.0874544	0	2.5253864	0	1.09120183	0	1.0188677	4.1675668	0	0	0.141365	0.0496135	0	0.3569032	0.0900035	0	0.3554974	0	0	3.24378578	0	0.308633	0	0.0753257	0.3889145	0
F4954	0	0.0493189	0.0376617	0	0	0	0	0	0	0	2.8474063	6.2119604	0.0751237	2.4180224	0.7008411	0	0.7745396	0	0.273957	0.3243911	0	0	0	0.0526625	0	1.54402331	0	5.4566392	0	0.0105414	2.8721059	0	0	0.0353012	0.0570108	0	0.9692817	0	0	0.2917454	0.0408828	0	3.81691031	0	0.0395234	0	0.1990585	0.0887093	0
F4958	0	0	0	0	0	0	0	0	0.0335311	0	8.7974005	20.8272305	0	2.5876038	1.2201308	0.1564569	0.9360325	0	3.6895795	1.1902652	0	0	0	0.174475	0	7.3744614	0	18.18487094	0	0.2068587	4.193123	0	0	0.0443709	0.0406879	0	0.740254	0.0591612	0	0.1266671	0	0	6.7983461	0.0428919	0.0218557	0	0.0347772	0.285457	0
F4960	0	0.098674	0.0376755	0	0	0	0	0	0	0	4.4052891	9.95126631	0	5.2766323	1.1744427	0	3.2641584	0.00836671	3.0782471	0.5083936	0	0	0	0.210728	0	3.1029772	0	16.32673958	0	0.32414057	2.4061804	0	0	0	0	0	0.5703641	0.0344402	0	0.1048066	0.102244	0	10.11359729	0.0259019	0.03015702	0	0.0873787	0.0697079	0
F4961	0	0	0	0	0	0	0	0	0	0	0.3829347	0.50038531	0.0481104	0.2434147	0.1092571	0.00562911	1.9791024	0.0241832	0.4653512	0.0434013	0	0.0265016	0	0.0761361	0	1.7001902	0	2.57680264	0	0	1.9964868	0	0	0	0	0	0.2689962	0.030047	0	0	0	0	0.323368	0	0.0318584	0	0	0.0691081	0
F4962	0	0	0.0614185	0	0	0	0	0	0.179364	0	9.4897696	18.67516468	0.0402945	1.6362385	2.864319	0	2.7525747	0.0681969	0.8502365	0.5980068	0	0	0	0.257645	0	1.1870864	0	0.3394094	0	0.00837525	2.8421441	0	0	0.0417039	0	0	0.7937217	0	0	0.235914	0.0666714	0	2.90373853	0	0.0464865	0	0.1821787	0.0506703	0
F4969	0	0.103778	0.190574	0	0	0	0.0240402	0	0	0	13.4837191	30.073549	0.0561295	4.6838782	1.68525	0	1.8117363	0.0141071	1.2686073	1.3916031	0	0	0	0.355307	0	2.7112103	0	18.87734735	0	0.1570063	3.2873162	0	0	0.0453747	0	0	0.1413505	0	0	0.0212177	0.0691859	0	2.37088777	0	0.0185843	0	0.1092243	0.1320772	0
F4972	0	0.158398	0.120959	0.210086	0	0	0.0686635	0	0	0	15.28261871	34.3597499	0.306872	1.62240448	3.2876724	0	1.917843	0	1.0899183	0.4110043	0	0	0	0	0	2.0950718	0	4.54197713	0	0.1500025	2.5026139	0	0	0.1439769	0.0686112	0	8.9211078	0	0	0.5275313	0.0330434	0	15.2832672	0	0.5078673	0	0.415385	0.34176649	0.126318
F4973	0	0.088155	0.0673184	0	0	0	0	0	0	0	2.0505459	4.66333555	0	5.7684499	0.3552439	0.00695961	2.314245	0.0298991	0.6745218	0.5436778	0	0	0	0.0941316	0	2.8017861	0	6.9179648	0	0.00917978	2.5153212	0	0	0.0428862	0.0534016	0	2.0918591	0.241721	0	0.5906989	0.255766	0	16.71320003	0	0.2321955	0	0.1354774	0	0
F4974	0	0.089662	0.0684691	0	0	0	0	0	0	0	15.137628	40.2455175	0.0224601	1.9620265	2.4632477	0	1.1073016	0.0304102	0.2050433	0.1125122	0	0	0	0.0957407	0	1.533902	0	1.07312865	0	0.14865	7.5743416	0	0	0.172479	0	0	2.1995254	0	0	0.1170679	0	0	2.811362	0	0.155469	0	0.164926	0	0
F4975	0	0	0	0	0	0	0	0	0	0	0.4723135	0	0.058542	2.82252456	0	0.0484182	0.7706516	0	0.6702232	0.5886731	0	0	0	0.245579	0	2.5975345	0	21.75306981	0	0.0808321	4.166462	0	0	0	0	0.0975701	0.1985928	0.0357649	0	0.0214654	0	0	1.3680637	0	0.2381264	0	0.0705068	0.0407571	0
F4976	0	0.0734364	0.280393	0	0	0	0	0	0	0	0	0.1524741	0	18.99384484	0	0	1.3278973	0.0124535	0.7599576	0.1328798	0	0	0	0	0	1.4701544	0	4.23786343	0	0	2.0579311	0	0	0.2210341	0	0	2.8401389	0	0	0.2204728	0.030639	0	5.91787351	0	0.0508406	0	0.0625202	0.0750671	0
F4978	0	0	0	0	0	0	0	0	0	0	0.2687307	0.76276609	0	12.1136118	0	0	1.209253	0	0.5473799	0.2728249	0	0	0	0.0842989	0	2.226187	0	2.04131263	0	0.043106	1.1787377	0	0	0.0384065	0	0	2.0091334	0.0275548	0	0.091788	0	0	2.48183306	0	0.0546554	0	0	0.1240127	0
F4979	0	0	0	0	0	0	0	0	0	0	0.28577719	0.99977631	0	0.70523046	0	0.011003	0.8420134	0	0.67735	0.0755035	0	0	0	0.0754828	0	0.9909041	0	9.3657106	0	0.35478681	1.3752188	0	0	0.0631215	0	0	2.305293	0.0515823	0	0.57858827	0.0878977	0	7.08201554	0	0.513864	0	0.1529984	0	0
F4981	0	0	0.0413741	0	0	0	0	0	0	0	5.5140558	12.7655373	0	0.85275169	0.8361945	0	1.4058601	0.0367522	1.2222345	0.2560412	0	0	0	0.0578536	0	6.4114682	0	12.99708064	0	0.1071083	4.2634556	0	0	0	0	0	0.2756951	0.0189106	0	0.0697377	0	0	4.02027075	0	0.0242083	0	0	0	0
F4982	0	0	0	0	0	0	0	0	0	0	0.4210313	1.13996671	0	11.3019849	0.273636	0.0407967	0.991283	0	0.4389185	0.2748805	0	0	0	0	0	1.4530883	0	45.4325362	0	0	0.4550234	0	0	0.0410956	0	0	1.4725906	0	0	0.0227107	0	0	2.69191162	0.0467462	0.0616434	0	0.163782	0.3078759	0
F4983	0	0.0780676	0.0596153	0	0	0.0862853	0	0	0	0	15.6024014	37.52964143	0	5.9398653	1.9368995	0.00607568	0.8972281	0.0397168	0.5633878	0.8317006	0	0.0290163	0	0.166721	0	1.6763637	0	9.12123933	0	0	3.5301198	0	0	0.0327884	0	0	0.6895028	0.027248	0	0.5596952	0	0	4.47784978	0.0409855	0.0222546	0	0.0996945	0.14455467	0
F4984	0	0	0	0	0	0	0	0	0	0	1.0619166	1.2749056	0	18.8027168	0.101253	0	0.834384	0	0.2307363	0.0435791	0	0	0	0	0	1.2916776	0	8.39523012	0	0.16058	0.4829119	0	0	0	0.294997	0	2.9059453	0.0287802	0	0.1893495	0	0	2.06354045	0	0.219141	0	0.11197	0.1060723	0
F4987	0	0	0.249232	0	0	0	0	0	0	0	0.65503383	0.80115449	0	2.6213167	0.0342317	0	0.9119128	0.0744048	0.5645091	0.5043754	0	0	0	0.174251	0	2.2492354	0	5.34206819	0	0.4211874	2.1424893	0	0	0	0	0	0.8531852	0	0	0.1014064	0.0338185	0	2.24283283	0	0.2349498	0	0	0.0672527	0
F4988	0	0	0	0	0	0	0	0	0	0	0.30586844	1.08382872	0.0726989	5.01927341	0.0712593	0.05198025	0.8210735	0.0193733	1.1820217	0.18355023	0	0	0	0	0	1.361263	0	42.64832943	0.00498766	0.1456828	3.5311773	0	0	0	0	0	0.1301347	0	0	0.0195046	0	0	1.44325281	0	0	0	0	0.00597773	0
F4989	0	0	0	0	0	0	0	0	0	0	0.679511	1.7025784	0	3.1180524	0.2376711	0	1.6249911	0	0.3543303	0.2044927	0	0	0	0.0906642	0	1.4229423	0	5.75806842	0	0	0.6256118	0	0	0	0	0	0.2117116	0.0366383	0	0.0433133	0.035192	0	1.11625131	0	0.0493013	0	0	0	0
F4993	0	0	0	0	0	0	0	0	0.145025	0	1.3531064	3.01839879	0	4.3012945	0.2264269	0	3.1266941	0.0220563	0.4803085	2.4756078	0	0	0	0.20832	0	2.9215247	0	2.80296066	0	0.102424	2.6274872	0	0	0	0	0	1.0137893	0.0458444	0	0.15501122	0.058348	0	9.19526684	0	0.0185383	0	0.0276821	0.0753222	0
F4997	0	0.345235	0.131817	0.114473	0	0	0	0	0.0354231	0	1.796694	3.27154903	0	8.1352088	0.6637843	0	1.1577535	0	0.5229781	0.1313694	0	0	0	0	0	1.3054405	0.03776	7.15648554	0	0.279027	1.3038582	0	0	0.2755464	0.4706	0	6.8166257	0.0875041	0	0.7441923	0.107318	0	11.8899869	0.135936	0.1696187	0	0.586491	0.45961	0
F5003	0	0	0.0641674	0	0	0	0.0728506	0	0	0	4.2402581	7.82644067	0.0210489	0.7427921	1.0257088	0	1.274284	0.0142498	1.139738	0.2265491	0	0	0	0	0	1.9168473	0	2.22957	0	0	2.6949453	0	0.721883	0.1428156	0	0	2.8333503	0.0586572	0	0.1552641	0.0696554	0	5.64127718	0.0441151	0.0187724	0	0.1570141	0.0676138	0
F5007	0	0	0	0	0	0	0.0282853	0	0	0	16.8327357	41.7350384	0.0415232	1.3997847	2.9888925	0	0.337954	0	0.961162	0	0	0	0	0	0	1.008933	0	2.37737964	0	0	0.574432	0	0	0	0.0487446	0.0666616	2.8524034	0	0	0.1159152	0.0405671	0	11.8727661	0	0.274325	0	0.1733445	0.0468912	0
F5012	0	0	0	0	0	0	0.0225805	0	0	0.0299243	3.19931227	8.29008234	0.0391455	3.0454649	0.9505097	0	2.069094	0.0397513	1.1103655	0.4594617	0	0	0	0.0834329	0	1.079738	0	3.89732388	0	0	3.6735653	0	0	0	0	0	0.698103	0.0929056	0	0	0	0	1.53890221	0	0	0	0.0332604	0	0
F5014	0	0	0	0	0	0	0	0	0	0	1.9195413	3.25630986	0	3.2774939	0.1319861	0	1.8525265	0.016469	0.1918367	0.6940102	0	0	0	0	0	1.1348746	0	0.45191638	0	0.0204915	2.5136462	0	0	0	0	0.0618003	0.3443171	0	0	0	0	0	0.424739	0	0.0276843	0	0	0.0353655	0
F5018	0	0	0	0	0	0	0	0	0	0	2.2849084	4.8228843	0.0297765	4.6949747	0.6373811	0.0165446	1.4770081	0.166636	0.254799	0.7764375	0	0	0	0	0	1.9298901	0	3.98859687	0	0	4.3967359	0	0	0	0.0349551	0	0.3186726	0	0	0.00965462	0	0	1.39921061	0	0	0	0.0298771	0.0697043	0
F5020	0	0	0	0	0	0	0	0	0	0	0.13409709	0.8219629	0	1.3953148	0.123292	0	0.0907925	0	0.197267	0.0279631	0	0	0	0	0	0.0854523	0	0.9688888	0	0	0.0248277	0	0	0	0	0	0.3973568	0	0	0.0699981	0	0	5.58785046	0	0.3647825	0	0	0	0
F5021	0	0	0.0553265	0	0	0	0.1718278	0	0.0297357	0	3.3812427	6.28046932	0.0544465	0.15504147	0.1715846	0	0.4450315	0.0860055	0.3760301	0.6137367	0	0	0	0.0773633	0	0.8217915	0	1.12236467	0	0	2.2991056	0	0	0.0588959	0	0	0.9473498	0	0	0.0302587	0.0300292	0	0.9897333	0.0760739	0	0	0.0308408	0.1049088	0
F5023	0	0	0	0	0	0	0	0	0	0	4.3861997	9.4735656	0	4.17840796	0.5214624	0.01020686	0.9221084	0	1.644244	0.4784391	0	0	0	0.0695199	0	1.2228827	0	7.04270255	0	0.102542	2.4835282	0	0	0.0906908	0.0837162	0	10.5771971	0.0742384	0	0.21377412	0.0269847	0	8.58507339	0	0.121511	0	0.2938184	0.10606781	0
F5028	0	0	0	0	0	0	0.655406	0	0.0726862	0	17.1319919	40.0549143	0.3191306	2.1926324	2.7132845	0	0.9588166	0	1.3307127	0.5012487	0	0	0	0	0	0.9154734	0	14.59144894	0	0.0227701	2.2161727	0	0	1.3638293	0.4123731	0	13.7309246	0	0	1.7875653	0	0	17.84324727	0	7.101697	0	0.414914	0.42039529	0
F5031	0	0	0.115314	0	0	0	0	0	0.0841891	0	5.42573555	10.8431835	0.0829764	1.6460953	1.0844037	0	1.6278937	0.140844	1.2187375	0.3711615	0	0	0	0.0980759	0	1.8487541	0	2.37302996	0	0.00786229	2.4457532	0	0	0.9834637	0.2053	0	21.654551	0	0	2.4578136	0.0938819	0	44.88887403	0.039639	10.9293941	0	0.583918	0.1690519	0
F5032	0	0	0	0	0	0	0	0	0	0	4.68170258	9.0634515	0.0267518	1.78039845	1.0954271	0.00313007	0.8799652	0.107577	0.3529241	0.3444236	0	0	0	0.127007	0	0.99049544	0	0.77633355	0	0	1.7550007	0	0	0.0859276	0.0418383	0	1.0335517	0.00682458	0	0.098404	0	0	1.76918725	0	0.42212714	0	0	0.0384276	0
F5035	0	0	0	0	0	0	0.0677977	0	0	0	3.0670772	8.1782043	0	2.09518319	0.9830258	0	0.8018624	0.0945335	1.3057772	0.3833249	0	0	0	0	0	1.2586632	0	0.87762429	0	0.132027	1.3846849	0	0	2.0330662	0.4269652	0	31.8592661	0	0	2.991486	0.0660135	0	54.33970225	0.0836171	15.58082778	0	0.564156	0.0846756	0
F5039	0	0	0	0	0	0	0	0	0	0	5.7454559	11.25559365	0	5.8109308	0.8066231	0.0990847	1.0974965	0	0.605284	0.156951	0	0	0	0	0	0.9143109	0	27.65116687	0	0.0172468	1.8681478	0	0	1.4674534	0.2430795	0	23.9685901	0	0	2.2132777	0	0	36.55808891	0	11.1120829	0.0161706	0.2919401	0.27728052	0
F5042	0	0	0	0	0	0	0.104518	0	0	0	1.1312557	3.3531159	0.0383586	0.7959216	0.3965141	0	1.3591289	0.0153331	0.6202316	1.342299	0	0	0	0.28964	0	1.4304139	0	2.39208368	0	0	3.9615779	0	0.25892	1.1958228	0	0	13.6631356	0	0	0.9878803	0.0374753	0	55.5482825	0	5.1309265	0	0.4066762	0	0
F5046	0	0	0.139926	0	0	0	0	0	0	0	1.9799516	5.001646	0	4.6052188	0.3514109	0	2.2849725	0	0.9529424	1.0600281	0	0	0	0.489147	0	1.1425808	0	10.123191	0	0.00979124	1.996194	0	0	0.264713	0	0	3.1358405	0	0	0.506441	0	0	6.1812299	0	1.387193	0.0369404	0.0595045	0	0.146125
F5052	0	0	0	0	0	0	0.0266539	0	0	0	10.4839598	24.7844455	0	1.95646	2.0710812	0	1.0786302	0	1.144175	0.3265541	0	0	0	0.0984839	0	1.1081767	0	6.64010223	0	0	2.5288425	0	0	0.0550763	0.4213084	0	23.5130242	0.0370822	0	0.4356768	0.0315791	0	87.2491264	0	0.4305294	0	1.045656	0.0908672	0
F5054	0	0	0	0	0.075922	0	0	0	0	0	2.3209367	5.2621092	0	4.310238	0.210477	0	2.1992915	0	0.398112	0.0657469	0	0	0	0.216185	0	2.7438484	0	13.25900122	0	0	1.9474462	0	0	0.101736	0.0585087	0	3.4822731	0	0	0.0258196	0	0	3.5629924	0	0	0	0.0861818	0.290495	0
F5056	0	0	0	0	0	0	0	0	0	0	73.1031746	172.7424771	0.163746	8.8010444	11.6836838	0	0.6586	0.0261817	0.151794	0.7819804	0	0	0	0	0	1.0410277	0	1.21252744	0	0.39882993	1.3465596	0	0	0.1793333	0.0446169	0	7.4376671	0.0558994	0	0.0942688	0.031995	0	19.10259285	0	0.2115548	0	0.515697	0	0
F5058	0	0	0	0	0	0	0.116618	0	0	0	0.97846821	1.7857868	0.0561066	0.5076531	0.0718107	0.0980867	0.8127564	0.0379833	0.2387989	0.0816999	0	0	0	0.079722	0	1.0249551	0	3.64616744	0	0.19205874	1.515686	0	0	0	0	0	0.2376008	0	0	0	0	0	1.9824916	0	0	0	0.0802718	0.023518	0
F5061	0	0	0	0	0	0	0	0	0	0	2.6527482	3.92773418	0	0.8315844	0.7168855	0	0.76561	0.0557631	0.3625725	0.211578	0	0	0	0	0	1.0408093	0	3.19148019	0	0.00856033	4.6178406	0	0	0	0	0	0.6573384	0	0	0.0267303	0	0	1.45314842	0	0.179922	0	0.0486291	0.0668258	0
F5071	0	0	0.0628697	0	0	0	0.0237924	0	0	0	6.1417686	11.7655698	0.12374	0.3160162	0.6810848	0	1.2553666	0.0139616	1.0794775	0.209474	0	0	0	0.282765	0	1.7955649	0	3.52775684	0	0	1.8679223	0	0	0	0.082004	0	8.8261113	0	0	0.1253798	0	0	35.63154793	0	0.140074	0	0.256575	0	0
F5072	0	0	0	0	0	0	0.0348998	0	0.091419	0	2.14142252	4.1345998	0	0.71206861	0.4920475	0	1.8708092	0.0834214	0.8338456	0.1470437	0	0	0	0	0	0.7908625	0	5.76722683	0	0.265055	3.0947009	0	0	0.3589754	0.156772	0	6.6923662	0.0416546	0	0.5578556	0.101944	0	14.87734082	0	3.42835206	0	0.1588031	0.16381352	0
F5084	0	0	0	0	0	0	0.027783	0	0	0	4.39202501	8.8213689	0.0685575	1.69690676	0.9618086	0.02026075	1.759787	0.0407584	1.5604496	0.3306438	0	0	0	0.25664	0	2.61752967	0	15.52559287	0	0.1065793	4.1603093	0	0	0.0593794	0.1417118	0.0291187	4.1056245	0.05629318	0	0.26325011	0	0	10.27503988	0.0504725	0.0137029	0	0.2144753	0.1560059	0
F5094	0	0	0.0641016	0	0	0	0	0	0	0	9.0872018	21.4821119	0.0210274	4.9698587	1.4173287	0.04480114	1.737367	0.0284704	0.5079182	0.407504	0	0	0	0	0	1.6371363	0	9.53511221	0.0073297	0.64293812	4.0529542	0	0	0.0510955	0	0	8.6363597	0	0	0.200583	0.0695839	0	11.58213565	0.0440698	0.0943329	0	0.3030726	0.0476431	0
F5097	0	0	0.21394	0	0	0	0	0	0	0	1.21168301	2.81194553	0	1.9580394	0.2182712	0	1.6320518	0.0237551	0.301347	0.2461975	0	0	0	0.149577	0	0.667725	0	1.98201628	0	0	4.2661597	0	0	1.1024681	0.0809635	0	9.9839378	0.0199661	0	0.905695	0	0	14.75772912	0	5.3605398	0	0.4984456	0.00732975	0.111709
F5100	0	0	0	0	0	0	0	0	0	0	1.70760129	4.7727952	0	1.0247199	0.0406925	0	2.6247856	0	1.7486908	0.4091007	0	0	0	0.10449	0	2.509542	0	22.29841295	0	0.154123	2.7189189	0	0	0	0	0	4.4046351	0.1368092	0	0.0399024	0	0	4.8009036	0	0.1243051	0	0	0.0491361	0
F5103	0	0	0.2090638	0	0	0	0	0	0	0	1.9750297	5.9285598	0.0410535	0.7202773	0.3543573	0	0.8375445	0	0.6806903	0.0751469	0	0	0	0.10333	0	0.7166174	0	4.5282306	0	0	1.223864	0	0	0	0.19666	0	7.5949263	0	0	0.2224052	0.0401082	0	10.89416165	0	0.1712471	0	0.568573	0.0732837	0
F5106	0	0	0.0422841	0	0	0.0173123	0	0	0	0	1.0438964	2.72607954	0.027741	24.67283447	0.4258446	0.0571875	1.2108473	0.0187803	0.713511	0.5988002	0	0	0	0	0	2.0823944	0	3.0403797	0	0.00398451	3.3661684	0	0	0.1220492	0	0	3.0504104	0	0	0.1544761	0	0	1.79813314	0	0.3860834	0	0.0235705	0.1367743	0
F5107	0	0	0	0	0	0	0.0796126	0	0.219283	0	10.0011301	18.225869	0.083431	3.6053419	2.2375034	0.0310514	2.8514965	0	0.7558729	0.813824	0	0	0	0.314987	0	1.4185826	0	30.46077164	0	0.3320404	4.0221388	0	0	0.2555989	0.117995	0	11.4378754	0.2626395	0	0.3511143	0.040755	0	23.3076202	0.051623	0.0884965	0.0198232	0.2613974	0.2232729	0
F5108	0	0	0	0	0	0	0	0	0	0	0.1170368	0.37778098	0	2.1951061	0	0	1.3006484	0	0.356607	0.2576143	0	0.0348478	0	0	0	1.9536154	0	14.56099888	0	0	1.9128509	0	0	0.185196	0.1008833	0	7.2624916	0	0	0.5122632	0	0	3.36731982	0	0.9814373	0	0.1261395	0.09328781	0
F5110	0	0	0.0350031	0	0	0	0	0	0.0511107	0	25.0981394	54.129943	0.0503744	1.8245821	3.9362663	0.00901016	4.0081861	0.0699591	1.3150055	0.5465754	0	0	0	0.1574313	0	4.0541349	0	7.79725418	0	0.0262523	5.4994775	0	0	0.469242	0.2030498	0	3.8963027	0	0	0.1450429	0	0	2.44126873	0	0.2500439	0	0.0811807	0.1853715	0
F5111	0	0	0	0	0	0	0	0	0	0	7.911385	16.5036955	0.031945	5.27977424	1.4803129	0.0123763	2.49524541	0.0401439	1.3242166	0.6140742	0	0	0	0.101108	0	3.3881475	0	14.17323065	0	0.153059	2.78951414	0	0	0.0282719	0	0	1.8135913	0.0721515	0	0.1217192	0	0	2.32933253	0	0.0299768	0	0	0.0229438	0
F5113	0	0.0676582	0.0428389	0	0	0	0.0195526	0	0	0.0777349	8.8127342	14.5208596	0.0574069	8.71028198	1.4734964	0.01060699	1.7878349	0.0229473	2.0126172	0.342133	0	0	0	0	0	1.2704556	0	17.22414462	0	0.437463	1.9500296	0	0.193748	0.0634984	0.1210757	0	16.6470206	0.0785422	0	0.4602231	0	0	32.47185822	0.142082	0.29846292	0	0.8502522	0.15265821	0
F5114	0	0	0.469752	0	0	0	0.106762	0	0	0	27.2435119	66.5203926	0.1383555	1.622825	6.2831094	0.0079791	1.7276611	0.0173865	1.552151	0.4667701	0	0	0	0.133177	0	2.8761799	0	12.5488813	0	0.161477	5.9571946	0	0	0.1135265	0.219558	0	10.0925869	0.098612	0	0.3577417	0	0	6.05202587	0	0.6268459	0	0.0436425	0.2820913	0
F5115	0	0.0440225	0.100851	0	0	0	0.0876792	0	0	0	25.8441724	61.2874904	0.0594074	2.31601	3.801313	0.0695091	2.351758	0.00746545	0.6954493	1.8178175	0	0	0	0.329049	0	3.6359308	0	3.16838197	0	0.57847062	5.9893905	0	0	0.088051	0.0674656	0	5.2811375	0.1824411	0	0.1230769	0.0212522	0.0770393	42.31532154	0	0	0	0.293126	0.0752862	0
F5122	0	0	0.24466	0	0	0	0.3380268	0	0.098621	0	9.7098304	23.8532614	0.3689221	8.2007623	2.372596	0	2.684018	0	1.2245532	0.2258412	0	0	0	0.171055	0	3.3054905	0	12.70563146	0	0.596321	4.7968745	0	0	0	0	0	0.5283525	0	0	0.1650977	0	0	1.32734533	0	0.017894	0	0	0	0
F5123	0	0	0	0	0	0	0	0	0	0	1.32112483	2.27041663	0	5.0318786	0.0338185	0	2.175141	0	0.1295288	0.2292618	0	0	0	0.086839	0	2.5829788	0	7.84283298	0	0.0974918	1.669971	0	0	0	0	0	0.8357632	0.0283851	0	0.0581649	0	0	2.0002407	0	0	0	0.0346183	0.0991923	0
F5125	0	0	0	0	0	0	0	0	0	0	3.2613822	9.4247742	0	0.725009	0.4954521	0.0536346	1.6658682	0	0.5352672	0.5165797	0	0	0	0.3112998	0	1.1801911	0	7.13324251	0	0	4.0853101	0	0	0	0.1221953	0	2.4109719	0	0	0	0	0	9.41168623	0	0	0	0.192355	0	0
F5131	0	0	0	0	0	0	0	0	0	0	3.1538056	5.9195044	0	0.3599323	0.6423346	0	1.4794436	0.027912	0.4687604	0.6676976	0	0	0	0	0	1.3424724	0	5.10491841	0	0.00856966	2.9456566	0	0	0	0	0.0523702	2.2619952	0.0454929	0	0.0414808	0.0341095	0	8.36848084	0	0	0	0.151377	0.0656284	0
F5135	0	0	0	0	0.0631345	0	0	0	0	0	23.1857835	58.6001138	0.0357124	7.3245233	4.72283	0	1.7177244	0	2.2514863	2.0385281	0	0	0	0	0	3.6842809	0	61.53261876	0.0153496	0.330215	7.587862	0	0	0	0	0	2.6053279	0.0248981	0	0.0115792	0	0	2.46317771	0	0.2094931	0	0.154841	0	0
F5136	0	0	0.0556211	0	0	0	0.0210493	0	0	0	8.69691559	22.1278742	0.0800467	10.77166874	1.7051741	0.0526512	1.4596177	0.0123519	0.242781	0.3934776	0	0	0	0	0	2.5086718	0	1.04653071	0	0.3734271	3.0057155	0	0	0	0.076612	0	1.5607137	0.0918078	0	0.0534505	0	0	1.7228416	0	0.1483181	0	0.031005	0.1438247	0
F5138	0	0	0.256111	0	0	0	0	0	0	0	1.03857344	1.4763955	0	2.92133821	0.0429022	0.0543259	0.8138545	0.0113751	0.9394211	1.638044	0	0	0	0.143249	0	4.7553487	0	16.12773544	0	0.26588698	2.8576092	0	0	0.120738	0.0478848	0.040633	3.5539652	0.0758083	0	0.1265402	0	0	2.97039656	0	0.3096932	0.0270453	0.2109972	0.2269209	0
F5140	0	0	0	0	0	0	0	0	0	0.07106	1.8285704	4.081329	0	31.7463061	0.5033621	0.2668351	3.5611979	0	0.309661	0.7018435	0	0	0	0.2202386	0	4.5345125	0	2.93080644	0	0.300836	4.4362381	0	0	0	0.1726472	0	4.2781314	0.0426047	0	0.154006	0	0	3.48280895	0	0.0644226	0	0.0855833	0.0293123	0
F5141	0	0.3149274	0.0405891	0	0	0	0.0226257	0	0	0.0414687	5.27566265	14.0252162	0.0665725	4.56640994	0.7160003	0.0908429	3.570993	0.0832007	1.6982103	1.5364067	0	0.0246221	0	0.0567559	0	4.1116843	0	52.75468982	0.0139235	1.10337782	4.0464346	0	0	0	0.0529423	0.0321981	12.0260659	0.00914918	0	0.3809285	0.0220303	0	24.05891415	0.027905	0.2854454	0	0.5264681	0.3851836	0
F5142	0	0	0.0879933	0	0	0	5.75393	0	0.614807	0	6.5009153	9.3723044	2.45349	3.13304355	0.6618997	0	0.6798537	0.00977046	0.5542913	0.0814418	0	0	0	0.246083	0	0.9308738	0	1.87819543	0	0.0907431	3.679599	0	0	0.0912099	0	0	0.3117571	0.0596069	0	0	0	0	1.1005675	0	0.2747941	0.0116151	0.0340819	0.049384	0
F5143	0	0	0.0574763	0	0	0	0	0	0	0	12.9464454	30.1962856	0	12.6240936	2.0086889	0	1.3412823	0.0127639	1.3869296	0.2296901	0	0	0	0.241108	0	3.460534	0	9.89336254	0	0.0401476	3.9431092	0	0	0	0	0	1.8894256	0	0	0.0197575	0	0	2.40031284	0	0	0	0	0.08082744	0
F5153	0	0	0	0	0	0	0.2441359	0	0.0702012	0	6.2409116	14.5375616	0.0642696	4.0473793	1.281793	0.073996	1.842828	0	0.47583	1.0187543	0	0	0	0	0	1.6333627	0	34.34132794	0	0.2222447	5.0541697	0	0	0.0822586	0.1457129	0	5.1261207	0	0	0.1826007	0	0	11.57263213	0.0448995	0.109958	0	0.036405	0.0909357	0
F5155	0	0	0.0534432	0	0	0	0.210441	0	0	0	29.9649579	66.0709291	0.1874707	2.90578463	3.5070075	0.031839	1.0720232	0.0237366	1.1999941	0.7844575	0	0	0	0.0747299	0	3.7011382	0	2.48693885	0	0.0577975	5.1234898	0	0	0	0.0404501	0	4.35667	0.024427	0	0.2475033	0	0	7.09119906	0	0.3738502	0	0.1835299	0.25388583	0
F5157	0	0	0	0	0	0	0.062385	0	0	0.0295091	4.4945511	12.56753129	0.0772048	7.93284965	0.9228669	0.00608302	1.1814541	0	0.9494086	0.6322011	0	0	0	0.246826	0	2.0371931	0	19.83497964	0	0	4.3726869	0	0.220648	0	0	0	2.3341715	0.0219649	0	0.0478847	0	0	4.17709114	0	0.3071054	0	0.065598	0	0
F5158	0	0	0	0	0	0.0235342	1.131692	0	0.154467	0	118.6418846	273.1964292	0.948561	10.7614257	17.9008139	0.0706033	1.7845566	0	1.4664776	0.2781534	0	0	0	0	0	2.15331	0	2.64972836	0	0.3492159	7.1212259	0	0	0	0.4681112	0.0512664	4.0603582	0	0	0.3934585	0	0	4.51504642	0	1.57375555	0	0.298664	0.4416945	0
F5163	0	0	0.118556	0	0	0	0	0	0.0577044	0	19.183493	35.7718053	0.1925743	4.9258535	4.4360906	0.1252114	4.0031307	0.0175521	0.8184401	1.1957192	0	0	0	0.221037	0	2.7796039	0	2.9854879	0	0.163015	3.592276	0	0	0.0754028	0.020505	0	1.1225606	0.1088074	0	0.1246585	0	0	1.82807526	0.0271692	0.0657385	0.010433	0.0696247	0.3017516	0
F5165	0	0	0.0726751	0	0	0	0	0	0	0	2.99070658	7.301632	0.1128579	2.08797244	1.071403	0.07316419	6.5210775	0.1332217	0.230327	1.8484141	0	0	0	0.457299	0	2.3042945	0	2.6239514	0	0	2.27455994	0	0	0.0775252	0.4014111	0	3.263086	0.2676216	0	0.19961492	0	0	3.75806924	0	0.6838767	0.0383725	0.1888074	0.34101232	0
F5173	0	0	0	0.103181	0	0	0	0	0	0.0297938	6.86924642	17.9485919	0	5.9621861	0.9866274	0	2.0748449	0.0131927	2.627692	0.515764	0	0	0	0	0	4.3357265	0	17.87237263	0	0.245054	2.210437	0	0	0.1788867	0.1157778	0.148518	7.3150705	0.2037766	0	0.240311	0	0	4.99742946	0	0.9382753	0.0313669	0.5688086	0.0717442	0
F5175	0	0	0.0556802	0	0	0	0.1560343	0	0	0	1.94251574	4.2323529	0	10.9686558	0.4341005	0.00575641	1.59138	0	0.4933286	0.8088098	0	0	0	0.0778579	0	2.8996217	0	3.26037635	0	0	3.8982159	0	0	0	0	0	0.5930243	0.0772037	0	0.0337387	0	0	0.3335676	0	0.392761	0	0	0.0248977	0
F5176	0	0	0	0	0	0	1.0281524	0.173638	0.0316734	0.1793497	6.7419077	13.6808889	0.4521087	19.5587602	1.0294124	0.0974195	1.3337202	0.0130871	0.9910735	2.020964	0	0	0	0	0	2.7164883	0	9.80280638	0	0.38643694	4.0451171	0	0	0	0.1863894	0	3.6515415	0.1590309	0	0.1748731	0	0	3.99002375	0	0.7709482	0	0.2786289	0.218264	0
F5179	0	0	0.0554249	0	0	0	4.55401	0	0.357463	0	60.5141363	146.8201377	2.377626	3.63129392	8.6941778	0.01146	1.5742074	0.0369251	1.18507	0.8417998	0	0	0	0.0775009	0	3.2929646	0	9.92135267	0	0.31629296	4.4747902	0	0	0.258217	0.4206912	0	0.4736172	0.0503765	0	0.0571569	0	0	1.65396293	0.0381046	0.1110463	0	0	0.164447	0
F5181	0	0	0.312637	0	0	0	0.0169021	0	0.0240043	0	42.1758997	96.8509853	0.069475	5.59052518	5.9960811	0.02308676	11.8494843	0	0.2875138	1.0366204	0	0	0	0.187355	0	2.6774538	0	3.42058395	0	0.0326076	12.8340586	0	0	0.161963	0.155143	0	4.3178809	0.0891448	0	0.0931139	0	0	12.86673617	0	0.4213582	0	0.1284795	0.1914213	0.0932824
F5184	0	0	0.0544263	0	0	0	0	0	0	0	0.4024888	0.95306307	0.0535607	5.9658891	0.0802583	0	0.5868531	0.132953	0.889136	0.1017927	0	0	0	0	0	1.4413386	0	4.77114953	0	0	2.2155926	0	0	0.0440213	0.0282401	0.0453553	0.7159709	0	0	0.04572837	0	0	1.67467459	0	0.3271393	0	0	0.0223763	0
F5186	0	0	0	0	0	0	0	0	0	0	0.6406052	1.70307884	0	18.1659068	0.1232514	0	1.4510231	0.0206906	0.26965	0.3471941	0	0	0	0	0	1.7486085	0	9.03807193	0	0	2.7873594	0	0	0.105296	0	0	0.0659792	0	0	0.0224754	0	0	0.4769396	0	0.0252019	0	0.0820746	0.0678656	0
F5202	0	0	0.110624	0	0	0	0	0	0	0	1.12005979	1.69707136	0.0181441	2.09637581	0.2940122	0	1.3998841	0.0368499	0.2985897	1.0641155	0	0	0	0.0773432	0	2.0145155	0	12.86598988	0	0	3.0119192	0	0	0.0214237	0.0438774	0.0493324	1.0180288	0	0	0	0	0	3.30600276	0	0.0420576	0	0	0.1265908	0
F5204	0	0	0.0555681	0	0	0	0	0	0	0	2.3546286	6.2338321	0.0617424	2.4048259	1.0304462	0.02852791	1.5924964	0.0123402	0.9454352	0.6641672	0	0.0674172	0	0.155402	0	1.4336357	0	16.66156246	0.0132688	0.00991216	2.4241976	0	0	0.1035755	0.0841169	0	2.5677384	0.0630758	0	0.0376617	0	0	5.78262946	0	0.0893108	0	0	0.0152305	0
F5205	0	0	0	0	0	0	0	0	0	0	3.0323546	8.21742139	0.0261717	6.8684916	0.3468174	0.0282654	0.7499169	0.0836931	0.4609205	0.8302907	0	0	0	0.0658729	0	2.3435595	0	4.52667076	0	0.2135969	1.6286173	0	0	0	0.0793163	0	0.3331524	0	0	0.0482223	0	0	0.36620545	0	0.1140207	0	0.0364929	0.038865	0
F5206	0	0	0	0	0	0	0	0	0.0383479	0	0.4816974	0.92687586	0.0234052	0.5167541	0	0.0270639	1.776465	0.0316899	0.2618798	0.9453601	0	0	0	0	0	3.2498508	0	2.3936618	0	0.2145142	2.7827844	0	0	0	0	0.0594587	0.8652088	0.0488499	0	0.0151907	0	0	2.0116243	0	0.0554165	0	0	0	0
F5208	0	0	0.117393	0	0	0	0	0	0	0	0.27259852	0.8711996	0	25.235526	0.0140769	0	1.9427255	0.0260698	0.1689298	0.2555649	0	0	0	0.164151	0	1.3173994	0	2.40947027	0	0	3.0522694	0	0	0	0.0444263	0	0.5723571	0.0384323	0	0	0	0	2.07487343	0	0	0	0.0654387	0	0
F5210	0	0	0.367236	0	0	0	0	0	0.0670286	0	4.3970478	9.21874209	0.0255025	5.9306982	1.0406624	0.00474576	1.6440452	0	0.8797729	0.4547585	0	0	0	0.0641884	0	2.3104212	0	31.06950812	0	0.094678	3.2706889	0	0	0	0.0286903	0	1.2113072	0.1443871	0	0.0718454	0	0	1.3801387	0	0.0541017	0	0	0.0664407	0
F5218	0	0	0.185387	0	0	0	0	0	0	0	0.87717211	1.6344888	0.0152032	1.33770636	0.06456	0.0626822	2.0929172	0.0102924	1.0267295	2.6533019	0	0	0	0.064807	0	2.0426912	0	10.81204831	0	0.1508134	4.2300996	0	0	0	0.035079	0	0.8323752	0.1733581	0	0.04057619	0.0251553	0	1.56997734	0	0.00623754	0	0.0516704	0.1411303	0
F5224	0	0	0.0995033	0	0	0	0.012552	0	0.193723	0	83.4712203	188.4006064	0.9062332	6.50017257	17.4024708	0	2.6136967	0.00736565	1.5094235	1.0597869	0	0.0484308	0	0.231893	0	5.25174012	0	99.02419259	0	0.1611729	5.1141486	0	0	0	0.2127077	0.0526219	3.7865141	0.26020022	0	0.12354044	0	0	7.52681238	0	0.63255535	0	0.249261	0.0831051	0
F5229	0	0	0	0	0	0	0	0	0	0	0.1928687	0.7293625	0	14.7264127	0.0807178	0.0502942	1.2306602	0.0144633	0.8606863	1.0980278	0	0	0	0.182139	0	2.2145044	0	5.66194257	0	0.0861259	3.5004402	0	0	0	0	0	0.2788071	0	0	0	0	0	0.13173641	0	0	0	0	0	0
F5230	0	0	0.511303	0	0	0	0	0	0	0.0320536	2.7749192	6.90352476	0	0.4662256	0.2981463	0	0.7631037	0.0425799	0.7328293	0.4566353	0	0	0	0.268109	0	1.8442362	0	0.59298568	0	0.00871539	1.9840043	0	0	0	0.2945011	0	2.9850056	0.0722303	0	0.05986	0	0	2.87662181	0	0.0709872	0	0.0769754	0	0.133489
F5235	0	0	0	0	0	0	0	0	0	0	1.28930264	3.58243044	0.036042	5.3013493	0.5050873	0	0.9069886	0.0288142	0.3122534	0.2464655	0	0	0	0	0	3.0150776	0	5.68325882	0	0.00907928	2.1285318	0	0	0	0	0	0.7462982	0	0	0	0	0	0.39757637	0	0	0.0171272	0	0	0
F5236	0	0	0	0	0	0	0.701492	0	0	0	1.9159794	4.2220654	0.100443	0.9059238	0.308065	0	0.687025	0.0679983	0.6137939	0.6013567	0	0	0	0	0	1.5016027	0	11.24772366	0	0.157884	2.2354883	0	0	0.0759157	0.1084616	0	2.16377	0.0238315	0	0.1554271	0	0	5.44387813	0	0.1391874	0	0.19532	0.1376108	0
F5237	0	0	0	0	0	0	0	0	0	0	1.2176519	2.0497248	0	4.1233373	0.1214311	0.0335545	0.2164598	0	0.206564	0.3920969	0	0	0	0	0	1.1624455	0	13.7116802	0	0.59919586	0.9555494	0	0	0	0	0	0.4440342	0.0482252	0	0.0389646	0	0	1.2263741	0	0.109737	0	0	0.0178642	0
F5239	0	0	0	0	0	0	0	0	0	0	0.0861307	0.21613242	0	7.52978295	0.0292687	0	1.2293885	0.0954878	0.4101803	0.6615108	0	0	0	0	0	1.5231957	0	2.84523417	0	0.0698849	1.7615995	0	0	0	0	0	0.4827741	0.0275417	0	0.0114431	0	0	0.45629113	0	0.0266319	0	0.129466	0	0
F5240	0	0	0.315001	0	0	0	0.486689	0.371252	0.1258517	0	15.2955634	30.4659117	0.2719993	19.5010347	3.6044978	0.0260527	1.494731	0	2.242937	0.6793806	0	0	0	0.107165	0	1.7039922	0	14.14766372	0	0.0389534	4.5513636	0	0	0	0.6795217	0	9.9090586	0.0738762	0	0.7620546	0	0	6.15304221	0.216563	0.7798176	0.0498962	0.661871	0.1440273	0
F5242	0	0	0	0	0	0	0	0	0.183169	0	2.8193082	8.4390298	0.0205746	3.9288445	0.273242	0.10679466	3.4625597	0.0417862	0.2923279	0.5322889	0	0	0	0	0	3.4133412	0	35.72320522	0	0.470883	2.9051219	0	0	0	0.1529652	0	2.2241726	0.158001	0	0.1730576	0	0	1.5923413	0	0.2101562	0	0.08355	0.09672	0
F5244	0	0	0.0565832	0	0	0	0	0	0	0.0283776	0.7923659	0.9662573	0	10.954766	0.7512878	0.5173104	3.0986685	0.0251312	1.4731591	4.4412069	0	0.0275405	0	0.0791206	0	5.5164158	0	141.1280498	0	0.35109804	4.0010399	0	0	0.1897302	0.1832394	0	4.4778405	0.0899104	0	0.4263382	0	0	6.910679	0.0778019	0.8118413	0	0.2822426	0.18413045	0
F5248	0	0	0	0	0	0	0.496225	0	0.184012	0	8.8919971	18.2993337	0.2560354	5.83669163	2.611921	0	1.2101639	0	1.2433307	0.5124767	0	0	0	0.321547	0	3.0414596	0	16.38011706	0	0.1550113	5.9801453	0	0	0.0671901	0.0410937	0	3.3608911	0.1670312	0	0.5640453	0	0	3.25983587	0.0433196	0.5080805	0	0.1327455	0	0
F5250	0	0.0603674	0.414889	0	0	0	0.5075419	0	0	0	1.5792817	4.56272702	0.2426827	5.46613195	0.3341993	0.0140944	2.8535668	0.0102373	0.611199	0.1760969	0	0	0	0.12892	0	1.2603401	0	44.54806214	0	0.11637479	4.1334853	0	0	0	0.325984	0	2.2657565	0	0	0.1922857	0	0	3.20180913	0	0.7085611	0.0121701	0.3348821	0.012635	0.0962822
F5256	0.0447505	0	0.0564127	0	0	0	0.5739893	0	0.151598	0.0282921	5.06349845	9.2761228	0.2107218	5.8149172	1.3218025	0.1216939	5.2570013	0	4.2432672	0.4891307	0	0.32949	0	0.620486	0	3.6128244	0	814.991821	0	2.56070761	8.2424138	0	0	0.1678658	1.1566645	0.141032	1.9040867	0.1760509	0	0.783441	0	0	8.00821884	0.0387838	11.2728614	0.670183	0.4692718	0.962948	0
F5260	0	0	0	0	0	0	0.0816983	0	0	0	1.44693788	3.46527418	0.0196531	1.3955695	0.210883	0.01229984	0.7722105	0.0532193	0.7166126	0.4699741	0	0.0291607	0	0.0837753	0	2.2483493	0	22.83996229	0	0.47058543	2.8241943	0	0	0	0.0906926	0	0.375804	0	0	0.0578828	0	0	1.33313775	0	0.8800346	0.0632671	0	0.0543159	0
F5268	0.0564487	0	0.0650806	0	0	0	0.0198333	0	0.0519528	0.0360194	33.2322586	75.5073634	0.0592997	3.60952264	4.7254893	0.0441404	1.3904377	0.0079013	0.930755	1.1660625	0	0	0	0	0	2.11309781	0	22.34075113	0	0.29691119	1.72695824	0	0	0.0456634	0.0770635	0	0.3639152	0.154491	0	0.32283995	0	0	1.4473274	0	3.2202338	0.169075	0.0198333	0.1152887	0
F5284	0	0	0	0	0	0	0	0	0	0	1.19818401	1.97912699	0	5.4259801	0.1495304	0.00692515	1.355195	0	1.8898313	0.9282555	0	0.0326033	0	0.280997	0	4.0855747	0	106.2254312	0	0.145428	2.511699	0	0	0.4254705	0.1127926	0.0558209	0.6606516	2.0645983	0	0.3011116	0	0	1.38611314	0	0.7167304	0.0176841	0.118015	0.1253495	0
F5286	0	0	0	0	0	0	0	0	0	0	0.15097266	0.55801683	0.0436465	3.6291553	0	0.00687788	0.2380591	0	0.417933	0.1698075	0	0	0	0	0	0.2195206	0	1.08646226	0	0.0224023	0.6517601	0	0	0.1009708	0.2933479	0	1.3896376	6.5440463	0	0.1876327	0	0	3.787619	0.137214	1.1745712	0.0526901	0.4747936	0.5382046	0
F5288	0	0	0.375909	0	0	0	0.0158066	0	0	0.0418946	8.7196241	20.8603967	0.0643077	26.32729125	1.8094945	0.02134509	0.6849358	0.0278264	1.740901	0.4054604	0	0	0	0	0	2.13809743	0	66.49010056	0	0.258438	1.6425952	0	0	0.1461815	0.2595703	0.104419	0.8661021	6.516464	0	0.39321356	0	0	1.83591788	0.0861459	0.5298811	0.0220533	0.1471733	0.2383503	0
F5290	0	0	0.126848	0	0	0	0.0240022	0	0	0.0318085	11.3299143	22.9078048	0.0208051	5.2804192	1.4276169	0.327465	2.0365366	0.0877542	1.415963	0.915386	0	0	0	0.0886863	0	3.5779252	0	11.38798154	0	0.70985834	2.6809261	0	0	0.5224481	1.4247614	0.0528534	4.2519272	16.8274596	0	0.9002756	0	0	6.35796622	0	2.5811365	0.0334879	0.787867	0.9035964	0
F5295	0	0	0	0	0	0	0	0	0	0	0.47535459	1.28757534	0	4.13025588	0.2381843	0.03226213	1.578909	0	0.222527	0.4619987	0	0.0607556	0	0.0872718	0	1.8336154	0	5.56739685	0	0	3.3375043	0	0	0	0.5732293	0	6.0000659	0.0415245	0	0.4772721	0	0	4.34840563	0	0.6737529	0	0.550089	0.24486562	0.130355
F5297	0	0	0.0607038	0	0	0	0	0	0	0	0.91782299	1.13585364	0.0337243	1.3743852	0.3078936	0.0123732	3.05785	0.1045364	0.858642	1.6715127	0	0	0	0.0848824	0	1.5099556	0	9.57610757	0	0.256993	4.7168095	0	0	0	0.0562704	0	2.4484713	0.0823243	0	0.0583348	0	0	0.5620502	0	0.4780245	0	0.0338383	0.2825816	0
F5298	0	0	0	0	0	0	0	0	0	0	0.040436	0	0	3.8764628	0	0	1.8371369	0	3.1786675	0.4125918	0	0	0	0	0	2.6501483	0	10.79508686	0	0	3.5159676	0	0	0.0880728	0.3082634	0	1.5151186	4.1001426	0	0.2027734	0	0	1.77790706	0	1.4047424	0	0.1231937	0.125927	0
F5299	0	0	0.2372095	0	0	0.0145864	0.1051847	0	0.0382952	0	2.77829973	5.8683319	0.0584325	4.03143979	0.5933186	0.0576305	1.7245648	0	1.608181	0.3627062	0	0	0	0.0498162	0	2.1007018	0	21.61485494	0	0.03232681	4.13269401	0	0	0.1233213	0.3226575	0.271917	6.0147267	0.0400484	0	0.29331657	0	0	32.93228432	0	1.73209392	0	0.45501	0.1785857	0
F5300	0	0	0	0.105232	0	0	0.408364	0	0	0.0607723	9.82378358	17.5562926	0.0794994	11.4119914	1.8749426	0.05002153	1.9526133	0.013455	0.3099753	2.4911969	0	0.0294898	0	0.508324	0	2.116154	0	47.81835024	0	0.249926	3.804072	0	0	0.0411401	0.2761852	0	0.2199996	2.7518325	0	0.1407219	0	0	0.58148736	0.0416544	0.2210173	0.0159953	0.0469345	0.0617102	0
F5302	0	0	0	0	0	0	0	0	0	0	0.8038849	2.20036521	0	5.468094	0.0650623	0.0494082	0.9102805	0.0663321	0.821645	0.4111143	0	0.116306	0	0	0	2.1840477	0	115.2272834	0	0	1.4818826	0	0	0.5074459	0.5975765	0.19913	4.2758392	9.4518763	0	0.2957992	0	0	3.76596246	0.205353	1.7283499	0.0157711	0.4672727	0.538786	0
F5307	0.045526	0	0	0	0	0	0.0217188	0	0	0	0.2472805	1.19543034	0	27.12912404	0.0218693	0.00584892	1.3215271	0	1.1107607	0.2748468	0	0	0	0.160498	0	1.9633211	0	14.35011777	0	0.4050337	1.945476	0	0	0.1593775	0.4321093	0	0.6958212	0	0	0.2772403	0	0	2.00310688	0	6.0273016	0.43938	0.276479	0.2211041	0
F5309	0	0	0	0	0	0	0.0863238	0	0.0322482	0	0.62948024	1.43419495	0.033334	1.7980409	0.0732718	0.03198494	2.1074421	0	0.723239	1.1283512	0	0	0	0.0839001	0	2.5611421	0	40.28230767	0	0.1405473	5.2940159	0	0	0.126926	0.1283284	0	1.6881155	0.0180661	0	0.2583284	0	0	5.30580126	0	4.6100633	0.396008	0.435058	0.380777	0
F5313	0	0	0	0	0	0	0.365325	0	0	0	0.4098056	1.22245935	0.093091	2.05423183	0.1736122	0.06119677	0.4078638	0.050417	1.715221	0.3977214	0	0	0	0	0	2.9997563	0	7.93999311	0	0.369669	3.1937275	0	0	0	0.7941261	0	2.5939627	0.1071787	0	0.3893006	0.0308058	0	7.57440064	0	4.3755202	0.149839	0.1683534	0.260787	0
F5316	0	0	0.0607976	0	0	0	0.0690248	0	0.0326762	0	2.1442408	4.55019981	0.0797741	14.1594704	0.4546648	0.08149647	1.8144955	0.0405044	0.7026955	0.4713438	0	0	0	0.528487	0	3.8636355	0	28.71439103	0	0.1573915	3.4249597	0	0	0.1123738	0.115306	0	3.4390966	0.8427508	0	0.2428916	0	0	21.07515822	0	1.5994763	0.0963033	0.3538587	0.23282959	0
F5323	0	0	0.0624869	0	0	0	0.402205	0	0.100753	0	3.0922097	5.69516958	0.321683	0.26455839	0.5939939	0	1.3020913	0.0416299	0.5300059	0.3930964	0	0	0	0.0873758	0	2.2632853	0	0.54964232	0	0.135662	3.805608	0	0	0	0	0	0.3007031	0.0635196	0	0.088873	0	0	0.54653957	0	0.5721124	0.0329931	0	0.0351889	0
F5329	0	0	0.0699253	0	0	0	0	0	0	0	1.9313792	4.1202501	0.0776947	1.3680241	1.2871305	0.04633982	1.4233366	0.0155285	1.95514	0.6861245	0	0	0	0	0	3.9657488	0	3.77673739	0	0.00953526	2.9738404	0	0	0	0.110939	0	0.7751645	0.1114007	0	0.1350421	0	0	1.56517532	0	1.0666012	0.0738411	0.116936	0.1597913	0
F5331	0	0	0	0	0	0	0.0237601	0	0	0	0.11695423	0.25588546	0	1.43857381	0	0.00440664	1.2822382	0.265039	0.3210404	0.2219469	0	0	0	0.0596017	0	1.8713565	0	3.01299373	0	0	1.5834298	0	0	0	0.0916888	0	0.2480884	0.7345679	0	0	0	0	0.74752273	0	0.33666565	0	0	0.0116827	0
F5332	0	0	0.0653656	0	0	0	0.653384	0	0.0351314	0	4.1604564	8.27752038	0.192978	29.2160194	0.4940773	0.02358352	1.5539604	0	1.2255608	2.9794958	0	0	0	0.274203	0	1.8147031	0	10.86205787	0	0.08646399	5.0341299	0	0	0	0.1754525	0	1.4214431	0.4923737	0	0.0239674	0	0	1.73896035	0	1.0397052	0.0690261	0.1151619	0.05926	0
F5336	0	0	0	0	0	0	0.0277019	0	0.0218367	0	0.4815075	0.64301772	0.0266555	12.97676628	0.00974397	0.00414074	1.8900706	0	1.0242602	0.786411	0	0	0	0.454498	0	3.0744172	0	13.60918267	0	0.19931297	4.1139463	0	0	0.135246	0.2253819	0.0338578	2.415955	0.1652821	0	0.110599	0	0	2.18131383	0	1.4170173	0.107262	0.0679445	0.2942942	0
F5342	0	0	0	0	0	0	0	0	0	0	1.608183	3.8744189	0	0.3697859	0.0752094	0	0.914549	0.0153354	0.9195692	0.086157	0	0	0	0.193122	0	2.5688624	0	0.37227	0	0	2.9795341	0	0	0.2220415	0.0522671	0	0.5143004	0.080241	0	0.1049764	0	0	1.4243663	0	0.56379492	0	0	0.125211	0
F5343	0	0.0592811	0	0	0	0	0.1417584	0	0	0.0227034	8.2347684	20.8713191	0.0502991	6.23478027	2.3083348	0	1.8164117	0	0.7520833	2.1015522	0	0	0	0.0633002	0	3.9822541	0	23.06030519	0	0	3.6817907	0	0	0.2298451	0.2702346	0	0.8915687	3.5498077	0	0.08696366	0	0	0.84942378	0	0.2849422	0	0.1407415	0.184442	0
F5345	0	0	0.0846707	0	0	0	0	0	0	0	2.1402273	4.3159822	0	6.6948829	0.4651719	0	1.1486003	0.018803	0.6175362	1.3462807	0	0	0	0	0	1.3948635	0	1.69502346	0	0	1.6311368	0	0	0.2132342	0.183391	0	1.5288694	2.9490322	0	0.0378609	0	0	1.84302929	0	0.6943431	0	0.0471982	0.337753	0
F5347	0	0	0.118733	0	0	0	0	0	0	0.0724844	1.38614982	2.2122763	0	6.486035	0.137869	0.0148045	2.3426138	0	0.7288449	0.2360021	0	0	0	0	0	2.9595346	0	136.4522971	0	0.450796	0.7617831	0	0	0.3318222	0.3324443	0	1.7709948	4.1660634	0	0.2702152	0	0	1.05886724	0.147674	1.096033	0	0.550902	0.1396838	0
F5348	0	0	0	0	0	0	0.4821937	0	0.1124972	0.112973	27.9936737	62.1154639	0.2344912	5.19121935	5.08711	0.1361181	4.3830079	0.0864372	2.4604956	0.0732511	0	0	0	0	0	2.5013814	0	130.6716371	0	1.1826482	3.8193858	0	0	0.3516589	1.4502142	0	24.6072082	2.297459	0	0.6546251	0	0	56.2275561	0.11615	7.712456	0.386547	1.3329379	0.7794262	0.11762
F5350	0	0	0	0	0	0	0.0491522	0	0	0	2.3150457	5.40296152	0.042605	0.2454192	0.586612	0	1.2983818	0.0465877	0.909358	0.1780296	0	0	0	0.110466	0	1.3243539	0	0.7443694	0	0.0432121	3.727701	0	0	0	0.3582432	0	1.636968	0.1464258	0	0.0313309	0	0	6.77655764	0.0446465	0.0227498	0	0.2288258	0.0310585	0
F5352	0	0	0	0	0	0	0	0	0	0	3.472875	5.6745346	0	1.1250273	0.622911	0.00616484	0.9352767	0.0397271	0.541575	0.2417272	0	0	0	0.28625	0	1.0777875	0	2.835847	0	0	3.2480784	0	0	0	0.0451334	0	2.6599291	0.0344024	0	0.2426507	0	0	6.98462104	0	0.0453414	0	0.3205121	0.0523355	0
F5354	0	0	0.0629025	0	0	0	0.1381075	0	0.0338075	0	4.7123295	8.7262645	0.041268	1.2855997	0.9224309	0	1.3837453	0	1.0902479	0.369054	0	0	0	0	0	1.7122786	0	4.1139544	0	0	2.8512969	0	0	0.0969992	0.0476097	0	0.8993618	0.022711	0	0.1532084	0	0	7.74633058	0	0.0363675	0	0.2246079	0.15640366	0
F5355	0	0	0.0631996	0	0	0	0.1453281	0	0	0.0316958	1.108653	2.9846104	0.0207315	89.1382095	0.3295618	0	2.0888145	0	0.6267894	0.6721084	0	0	0	0.265117	0	2.5824076	0	2.3806698	0	0	6.2368135	0	0	0	0.2533481	0	0.2070737	2.7372435	0	0.2578583	0	0	0.89702942	0	0.5053757	0	0	0.2505708	0.131999
F5356	0	0	0	0	0	0	0.0232467	0	0	0	2.4876101	6.31877404	0.0201502	1.4976858	0.2061001	0.00626037	1.046004	0.0460706	0.4416674	2.1268032	0	0	0	0.0858944	0	1.0989327	0	1.77978454	0	0.0448475	1.3259108	0	0	0	0.0464933	0	0.5055682	0	0	0.0444541	0	0	3.08888575	0	0	0	0	0	0
F5359	0	0	0	0	0	0	1.2437503	0	0.311946	0.109157	20.9882243	40.5033826	1.003406	4.8838741	5.3346146	0.03739632	1.7792027	0	1.1518125	0.7589427	0	0	0	0.348271	0	1.353225	0	92.2925896	0	0.149636	1.3955992	0	0	0.4944896	0.668833	0.181377	5.272842	3.1223103	0	0.5986149	0	0	15.83548464	0	10.8446776	0.593757	0.224465	0.5236969	0
F5362	0	0	0	0	0	0	0	0	0	0	0.6532185	1.1454267	0	1.5267466	0	0	1.4171089	0.018309	1.2452657	0.2350872	0	0	0	0	0	1.0269328	0	0.9946586	0	0.2004102	1.5302518	0	0	0	0	0	0.1910623	0	0	0	0	0	0.8226849	0	0.0482398	0	0	0	0
F5366	0	0	0	0	0	0	5.58916	0	0.662892	0	34.5619531	76.322101	3.32188	1.5724791	4.4997416	0.0979965	2.4625806	0	1.3771591	1.0538448	0	0	0	0.623229	0	2.5642363	0	71.77809214	0	0.17405752	4.0465578	0	0	0.0440779	0.2551128	0	0.9684441	0.4157301	0	0.326676	0	0	11.51029742	0	0.0856956	0	0	0.33299633	0
F5370	0	0	0.130384	0	0	0	0	0	0	0	0.5416244	2.05356192	0	0.2657993	0.142002	0.2899786	2.092602	0.0467681	0.4523816	0.4883461	0	0	0	0.182316	0	4.0036792	0	3.87360421	0	1.7506242	2.8818347	0	0	0	0	0	0.5252819	0	0	0.0919977	0	0	1.7050721	0	0	0	0.0363401	0	0
F5372	0.05206	0	0	0	0.0644553	0	0.1973454	0	0.1310992	0.1328761	1.6920702	4.65953078	0.129167	50.9820854	0.6642272	0.00678476	2.9929228	0.014574	2.1046856	2.0312286	0	0	0	0	0	1.4537298	0	5.68642048	0	0.05206	4.9522591	0	0	0.766294	2.6607493	0.05206	29.2316572	2.1144793	0	6.0514738	0.03562	0	68.94796003	0.270712	66.8692629	4.05418	1.8214829	2.4297331	0.137069
F5374	0	0	0.121647	0	0	0	0	0	0	0	0.8705059	1.39728575	0	1.442846	0.1696618	0.00628816	1.156048	0	0.1240304	0.0494322	0	0	0	0	0	0.612013	0	3.38965377	0	0.0202746	2.1142225	0	0	0	0.0964991	0	0.0956767	0	0	0.0109562	0	0	0.32526927	0	0.0187938	0	0	0	0
F5379	0	0	0	0	0	0	0	0	0.0329827	0	4.0658304	7.71717299	0.0542238	1.4645106	0.887783	0.00634442	1.6998238	0.0681406	1.1120236	1.6915402	0	0	0	0.626331	0	0.8012244	0	13.2792586	0	0.386375	2.2419166	0	0	0	0	0	0.1709335	0.0662951	0	0	0	0	0.1799993	0	0.5607287	0.0162011	0	0.07524624	0
F5380	0	0	0.398288	0	0	0	0	0	0	0	0.0438223	0.0847506	0	2.0805874	0	0	0.5964143	0.164262	0.849894	0.7584057	0	0	0	0.159122	0	2.1602983	0	5.09307669	0	0	1.6652772	0	0	0.0440762	0.1418886	0	1.2275402	1.7827161	0	0.116063	0	0	2.29123021	0	1.3811323	0.0600846	0.237299	0.0272122	0
F5381	0	0	0	0	0	0	0.1430223	0	0	0	1.03007108	1.25719085	0.0546799	0.71478084	0.1379554	0.00574436	2.9416711	0.0246783	0.5986165	0.2664865	0	0.0171045	0	0.0776949	0	0.8506068	0	46.27013788	0	0.0185212	5.4938754	0	0	0.0754568	0	0	0.3002098	0.2320847	0	0.0203733	0	0	1.06961047	0	0.189824	0	0	0.2131269	0
F5382	0	0	0	0	0	0	0	0	0	0	0	0.1587477	0	1.95686	0	0.0268061	1.5649015	0	0.788518	2.1070456	0	0	0	0.110264	0	1.2216397	0	2.1144145	0	0	2.6591921	0	0	0.123888	0.0465028	0	0.7491874	1.2766921	0	0.1554664	0	0	2.99311849	0	0.4407974	0.0513391	0.0361339	0.2180818	0
F5384	0	0	0.132953	0	0	0	0	0	0	0	0	0.00929543	0	4.8012855	0	0	1.02028	0.472403	0.9028566	0.5100462	0	0	0	0.0929543	0	1.5621919	0	0.61183119	0	0	2.3028255	0	0	0	0.0503147	0	0.1439755	0.2685136	0	0.1182317	0	0	0.70814145	0	0.07972	0.0350995	0	0	0
F5385	0	0	0.687143	0	0	0	0	0	0	0	0.094211	0.1660487	0	0.3461286	0	0.1219064	2.3456514	0	0.8968459	1.3288641	0	0	0	0.3722826	0	2.7199168	0	63.38097865	0	0.4028601	3.7262855	0	0	0.0463148	0	0.0510715	3.7930203	0.3145297	0	0.5415021	0	0	15.88860223	0.0393676	0.0944054	0	0.2585654	0.0315994	0
F5386	0	0	0.0603137	0	0	0	0	0	0	0	0.1488795	0.1530359	0	3.6554692	0.0592926	0.0249418	1.5530776	0.013394	0.4151765	9.2479608	0	0	0	0.084337	0	8.2296592	0	4.84785511	0	0	6.5905313	0	0	0.127587	0.2104867	0	1.4224951	1.3263304	0	0.0108644	0	0	1.94710408	0	0.5815429	0.0318456	0.0336208	0.0328441	0
F5393	0	0	0	0	0	0	0	0	0.0318858	0	0.20818361	0.40942301	0	0.3974422	0.0226072	0	0.9058121	0	0.1834529	0.075099	0	0	0	0	0	0.8604684	0	1.32121106	0	0.15150233	1.1244879	0	0	0	0.0449034	0	0.5473624	0.073601	0	0.0429339	0	0	4.04543412	0	0.00798445	0	0	0.3140866	0
F5399	0	0	0.0876677	0	0	0	0.2855695	0	0.0471178	0	0.2683583	0.52166392	0.0287578	1.34891257	0.0915948	0.01346634	3.584646	0	1.3819547	0.3977569	0	0	0	0.122586	0	2.582345	0	29.88194619	0	0.2296088	5.8264379	0	0	0.0927255	0.0738095	0	0.461687	0.1007327	0	0.0666666	0	0	0.85957874	0	0.13611894	0.0231443	0.077227	0.0911147	0
F5401	0	0	0	0	0	0	0.753432	0	0.0314559	0	2.4877202	4.5969611	0.652757	0.57175779	0.6093443	0.0946761	2.2304087	0	0.1023015	0.4315329	0	0	0	0.0818386	0	1.4474227	0	2.48592068	0	0.00551511	2.077827	0	0	0	0	0	0.3066334	0.0242029	0	0.128759	0	0	0.18758899	0	0.1092349	0	0	0.13026073	0
F5403	0	0	0.0449654	0	0	0	1.103274	0	0.0725012	0	0.61087397	1.44667032	0.457252	1.30202839	0.2299302	0.00464868	2.7459342	0	1.0737289	0.8182333	0	0	0	0.251501	0	3.2645497	0	87.57215197	0	0.08629925	3.2479479	0	0	0.024731	0	0	0.2759566	0.0335714	0	0.1395551	0	0	0.57084714	0	0.4089394	0.0356126	0	0.1126605	0
F5404	0	0	0	0	0	0	0.241945	0	0.0248813	0.0236488	3.9624101	8.62869168	0.0759302	0.79334185	0.566135	0.0119167	1.4668946	0.0411229	0.4736132	0.5490915	0	0	0	0.129467	0	1.516579	0	0.4635038	0	0.03024191	3.5028125	0	0	0.1153749	0.122839	0	0.2286336	0.1875981	0	0.02653432	0	0	0.29124395	0.0318274	0.0224664	0.0122217	0	0.1752564	0
F5412	0	0	0	0	0	0	0.0913167	0	0	0	0.3294466	0.36989622	0.0988832	0.60619032	0	0.03107399	1.4882734	0	2.0766548	1.614339	0	0	0	0	0	1.9795151	0	3.41663661	0	0.1054198	3.8865845	0	0	0.0996093	0	0	0.1580571	0.21617511	0	0.02468244	0	0	0.2199453	0	0.37304355	0	0.0240049	0.039041	0
F5415	0	0	0	0	0	0	1.87738	0	0.233752	0	2.4004651	2.49920486	1.23645	6.8087894	0.2327872	0.00749392	2.828503	0.0643892	1.8848382	2.7459054	0	0	0	0.326019	0	2.6495127	0	7.40016984	0	0.5176507	5.3754664	0	0	0.1020679	0	0.120811	0.7268614	1.0760573	0	0.2929511	0	0	0.9703454	0	0.5635202	0.0191365	0.1681142	0.160233	0
F5417	0	0	0	0	0	0	0	0	0	0	1.0938682	1.12484127	0	17.23870258	0.1133161	0	1.3868588	0	0.7569179	0.4885671	0	0	0	0	0	1.5522129	0	23.87629361	0	0.26501174	2.2350727	0	0	0	0.0831542	0	0.4022905	0.1042874	0	0.0446216	0	0	1.2152151	0	0.026171	0.016582	0.0756476	0.1300302	0
F5419	0	0	0	0	0	0	0.0991744	0	0	0	0.54478642	1.3593516	0.0954283	0.7004235	0.0570463	0.0187209	1.3466711	0.0807544	0.8483005	0.1557577	0	0	0	0.247425	0	1.4465584	0	16.58210042	0	0.1680742	3.8665555	0	0	0.0588241	0.1478292	0	1.0815701	0.8353035	0	0	0	0	1.4541663	0	0.2875484	0	0	0	0
F5421	0	0	0.0761565	0	0	0	0.0807456	0	0	0	5.1076524	13.7589728	0.1345819	1.4203386	1.4784967	0.0674985	3.0553215	0.0676491	0.781574	0.7016131	0	0	0	0.259089	0	3.2249402	0	4.7004847	0	0.1796927	5.2020843	0	0	0.216652	0.4397444	0.0634638	0.5716961	0.4289422	0	0.128938	0	0	1.70581931	0	0.6925915	0.0201053	0.2651173	0.1307139	0
F5422	0	0	0	0	0.0662386	0	0.240043	0	0	0	0.96527534	1.52262324	0.0442468	5.08914383	0.3840214	0.3441259	1.2850298	0	1.196138	0.2849234	0	0	0	0	0	3.5990957	0	59.38149655	0.0161043	2.11712257	1.9044981	0.0307406	0	0.6511233	0.6683708	0.168607	3.7409548	0.7191549	0	1.1282479	0	0	22.62661999	0	3.4551708	0.249269	0.39406	1.00734389	0
F5429	0	0	0	0	0	0	0.3026736	0	0	0	4.3784368	6.69494524	0.1110767	3.4189656	0.685156	0.0365036	1.438873	0.202216	0.1717578	0.78241133	0	0	0	0.4149444	0	1.8591032	0	3.0077394	0	0.2706566	4.187636	0	0	0	0	0	0.2775757	0.0976236	0	0.0107703	0	0	0.1979134	0	0.417323	0	0	0.0483885	0
F5432	0	0	0.127138	0	0	0	0	0	0	0	0.0988427	0.49027328	0	1.79082006	0.0332414	0.02628794	1.2653264	0	0.647539	0.6356105	0	0	0	0.118518	0	2.2313447	0	21.09753657	0	0.184015	4.4967823	0	0	0.0164145	0	0	0.1101391	0.0549648	0	0.0156084	0	0	0.12849643	0	0.0856124	0	0	0.0537891	0
F5434	0	0.0997759	0.12215	0	0	0	0	0	0	0	3.6151896	9.21928864	0	6.534299	0.631914	0.00631414	1.8551581	0.0949415	0.9484424	0.8788429	0	0	0	0	0	2.4838891	0	23.2471613	0.0145837	0	2.2069866	0	0	0.1898955	0.0461207	0	0.4433895	1.10044	0	0.0493884	0	0.139963	1.2341427	0	0.3054985	0	0.0340452	0.0503868	0
F5436	0	0	0	0	0	0	0.2828856	0	0.2152453	0	19.13012297	36.8415764	0.4008307	3.4601003	5.006493	0.012871	1.0743534	0.0584807	1.5224693	0.212649	0	0	0	0.522259	0	4.0370164	0	7.0879866	0	0.2787805	3.6641972	0	0	0.0422679	0	0	0.4636982	0.5102555	0	0.0472699	0	0	0.23047264	0	0.0192342	0.0164337	0.0749715	0.0851123	0
F5440	0	0	0.298695	0	0.117344	0	0.0859463	0	0	0	39.5694882	97.817384	0.1915418	2.0779231	6.272242	0.07680339	2.1303968	0.0132664	0.5877538	0.295206	0	0	0	0	0	1.443585	0	29.21023559	0	0.36376621	5.6109389	0	0	0.1900985	0	0	0.2514448	0.376119	0	0.1725441	0	0	0.77272676	0.0410705	0.2481524	0.0157711	0	0.04071791	0
F5444	0	0	0	0	0	0	0	0	0	0	1.5543398	2.34707674	0	0.57708696	0.3950341	0.00743469	2.0840894	0.0638803	0.3586872	0.2907458	0	0	0	0.122328	0	1.4798223	0	2.16272814	0	0	2.1326152	0	0	0.1862517	0.0449461	0	4.8755453	0.1940582	0	0.0153107	0	0	2.1869188	0	0.38558704	0	0.0400871	0	0
F5446	0	0	0	0	0	0	0	0	0	0.0348644	0.16492708	0.5179016	0.022804	0.93775846	0.139883	0.12996136	1.3960202	0	1.2683193	0.3500279	0	0	0	0	0	1.9942966	0	6.37090906	0	0.15410172	2.526143	0	0	0.1944505	0.327511	0.115863	1.2338744	0.5141038	0	0.2095327	0	0	1.71874362	0	1.1674692	0	0.1224768	0.18993701	0
F5447	0	0	0.0578593	0	0	0	0.1664843	0	0	0	2.629285	6.3839567	0.076839	1.60387232	0.337666	0.093596	0.8177727	0.012849	0.856794	0.3115642	0	0	0	0	0	1.0747693	0	1.00770803	0	0	2.9382667	0	0	0.0670215	0.2270375	0	0.9734046	0.3471585	0	0.1472759	0	0	1.81903458	0.119335	0.8710346	0.0305497	0.096758	0.0802956	0
F5449	0	0	0	0	0	0	0.0149618	0	0	0	13.24580417	27.5378314	0.0439284	23.32602226	2.2270153	0.03289945	1.297035	0.00877976	0.9606904	0.5922254	0	0	0	0.165848	0	2.664628	0	15.27701549	0	0.15220678	2.04929174	0	0	0.1401037	0.0822645	0.0313623	0	0.1408405	0	0.0907326	0	0	0.60510665	0	0.119759	0	0	0.1742703	0
F5450	0	0	0.131713	0	0	0	0	0	0	0	2.5563062	3.81659379	0	11.4976784	0.1746284	0.0523472	1.1699722	0	0.1442664	0.3928281	0	0	0	0	0	1.245694	0	11.31535226	0	0.01518618	2.1844647	0	0	0.1258142	0.2933141	0.329282	0.189774	0	0	0.3001331	0	0	2.02146348	0	0.2318162	0.0521582	0	0.1699674	0
F5453	0	0	0.0660094	0	0	0	0.069987	0	0	0	1.0925818	4.17486116	0.0433064	1.1796194	0.1261912	0.00672733	0.754183	0.0146589	0.2703288	0.5704422	0	0	0	0.0923012	0	0.7971743	0	9.34717147	0	0	4.4047432	0	0	0.4919172	0	0	0.4039855	0.1503651	0	0.0991562	0	0	0.4069883	0	0.7871834	0.034853	0	0	0
F5455	0	0	0.536339	0	0	0	0.24776	0	0.028826	0	3.12027398	4.93730486	0.123155	2.62514945	0.5428626	0.01927198	2.0266418	0.0742084	0.8913826	0.3871701	0	0.0165104	0	0.0912329	0	1.0103369	0	9.16795433	0.00613277	0.133024	2.4565272	0	0.402254	0.1073664	0.1196654	0	0.563389	0.0974066	0	0.1690082	0	0	1.25499116	0	0.2605953	0	0.1590883	0.00735016	0
F5457	0	0	0.743193	0	0	0	0.1861323	0	0	0	16.6549417	37.1627228	0.0937657	3.39677148	2.1110079	0.05335969	2.1674024	0.063478	1.7163274	2.145181	0	0.0278255	0	0.159879	0	3.2167955	0	216.0212618	0	0.1042735	4.3160387	0	0	0.428464	0.322317	0.142922	1.6336215	0.5785931	0	0.5200575	0	0	6.27180549	0.0786069	1.7308451	0.0301851	0.0804906	0.418164	0
F5472	0	0	0	0	0	0	0.2521488	0	0.145079	0	0.5707346	2.3274119	0.295157	1.0072984	0.195992	0.0231613	1.5683705	0.299726	0.998334	0.038264	0	0	0	0	0	2.3904636	0	78.8412862	0	0.0299928	1.9526838	0	0	0	0	0	0.3074613	0	0	0.0289969	0	0	0.30945614	0	0.7092641	0	0	0.4017267	0
F5476	0	0	0	0	0	0	0.388602	0	0.131325	0	2.1365869	3.13277535	0.160305	2.08344652	0.1434698	0.03767397	2.8157514	0.162787	2.1303343	0.2378673	0	0.0594643	0	0	0	1.7046891	0	203.734646	0	0.40646795	4.270388	0	0	0.1860815	0.0808713	0	0.6580325	0.0612625	0	0.1903153	0	0	2.59331251	0	0.8633257	0.0322534	0.0340513	0.1256185	0
F5478	0	0	0.0400502	0	0.0393351	0	0.300252	0	0.0215254	0	17.1313051	38.2352741	0.367857	0.70588267	2.174156	0.00408171	1.8276341	0.0266822	0.7459258	0.5119359	0	0	0	0.112005	0	5.4128341	0	22.24146669	0	0.0993334	3.098551	0	0	0.1357383	0.0814073	0.0333752	0.2409752	0	0	0.1152586	0	0	0.86276977	0.0550691	0.5887578	0.0105733	0.070561	0.00548861	0
F5480	0	0	0.311065	0	0	0	0.2394925	0	0.0557282	0	0.59963145	0.93413463	0.153059	1.17540805	0.0282319	0.0270625	1.5498784	0.0575658	0.671934	0.8053407	0	0	0	0.0724939	0	2.0266412	0	11.25963883	0	0.00725554	2.9365192	0	0	0.0569524	0.16457	0	0.218001	0.0332851	0	0.07597533	0	0	0.97575657	0	0.17333279	0	0.0913396	0.072188	0
F5485	0	0	0	0	0	0	0.0685209	0	0.0347341	0	2.0687043	4.43038471	0.0718073	1.267825	0.4915563	0.0534505	5.9311836	0.0463625	2.0358502	0.3597877	0	0	0	0.271103	0	2.1332919	0	53.9505588	0	0.06744171	3.6142558	0	0	0.0708781	0.0978292	0	0.2317078	0.1191111	0	0.1033491	0	0	0.61992832	0	0.3432797	0	0	0.1387461	0
F5486	0	0	0.0545099	0	0	0	0.1609389	0	0	0	0.2503828	1.42137289	0.053643	2.31994422	0.0983411	0	4.5754799	0	0.8562305	0.7921684	0	0	0	0.0927231	0	1.8652953	0	23.59780573	0	0.0376324	2.7294598	0	0	0.2838888	0.1724564	0	0.6760063	0.237706	0	0.33400593	0	0	3.02268663	0	0.8039647	0.0719531	0.0726116	0.3937692	0
F5487	0	0	0.0584553	0	0	0	9.57931	0	0.722599	0	89.4589622	177.2032242	5.388557	7.41942511	15.8444325	0.1994298	0.9468667	0.0419353	1.4246992	1.1615562	0	0	0	0.497172	0	2.4605005	0	54.89168485	0.0133682	0.83293495	2.8163189	0	0	0.5255947	0.1699968	0.340989	2.1792134	0.6738007	0	0.4900055	0	0	3.5301488	0.040188	2.722288	0.0154322	0.0651698	0.2620838	0
F5490	0	0	0.0993776	0	0	0	0	0	0	0	0	0.0833639	0	3.46778215	0.1996161	0.0333384	0.6593422	0.1239225	0.5158082	0.3209757	0	0	0	0.477049	0	2.0802143	0	11.48076478	0	0.1566567	1.8213966	0	0	0	0.0324057	0	0.0888784	0	0	0.0288795	0	0	0.51708673	0	0.01611106	0	0.0598442	0.0369309	0
F5494	0	0	0	0	0	0	0.0795236	0	0	0	6.5523544	15.04759823	0.183816	0.676735	0.45772	0	1.1919794	0.0466653	0.5979718	0.5049903	0	0	0	1.19149	0	2.3734851	0	1.65581953	0	0.1770241	2.7491656	0	0	0.9947354	0.106031	0	0.0383968	0	0	0.1397156	0	0	0.97808131	0	0.9374351	0	0	0.255235	0
F5497	0	0	0.0492061	0	0	0	0.0744863	0	0	0	5.865868	14.3127202	0.112988	1.64919943	0.6479007	0.10327733	2.8160098	0	1.2290156	0.7326681	0	0	0	0.373817	0	2.3297222	0	64.29052429	0	0.1439791	4.0119006	0	0	0.1282629	0.2029372	0.0438865	0.7289199	0.1577509	0	0.1552204	0	0	2.85525695	0	0.7301247	0.0129904	0.0837011	0.1202447	0
F5498	0	0	0	0	0	0	0	0	0.0312779	0	1.2971614	3.56089885	0.096376	3.46927774	0.1761457	0.0220743	0.40177	0.093444	0.2613854	0.3688496	0	0	0	0	0	2.4644615	0	4.3659304	0	0.099169	1.7210842	0	0	0.6446581	0.4241405	0.0519044	0.2707133	0.2752156	0	0.5088719	0	0	2.84148892	0	0.7137138	0	0	0.5161995	0
F5500	0	0	0.201782	0	0	0	0	0	0	0	2.6419466	5.4105993	0.0220637	0.919146	0.5860465	0.2219966	1.7084237	0.2274933	1.2401726	0.2953971	0	0	0	0	0	4.4004107	0	15.95228193	0	2.23511059	4.3473484	0	0	0.20401	0.127213	0	1.0035964	0	0	0.0610096	0	0	0.77714794	0	0.2010047	0	0	0.1646407	0
F5501	0	0	0	0	0	0	0.869293	0	0.262535	0	12.7161843	28.7854582	0.400588	0.69657869	2.5594843	0	7.8207776	0.0406788	0.2984351	0.2135641	0	0.0297191	0	0.378486	0	1.568932	0	31.36060643	0	0.00832626	3.7905917	0	0	0	0	0	0.1436524	0.0468594	0	0	0	0	0.7583715	0	0.1682534	0	0	0	0
F5502	0	0	0	0	0	0	0.2030606	0	0	0	30.9021152	68.390055	0.0713089	2.4473266	3.1338252	0.046655	1.0358627	0.0321834	1.0104366	0.6240219	0	0	0	0.405292	0	2.3699958	0	38.58868426	0.0173026	0.36964497	3.9062031	0	0	0.0912681	0.109689	0	0.3928445	0	0	0.049921	0	0	0.54328986	0	0.5856614	0	0	0.1470272	0
F5505	0	0	0	0	0	0	0.0307577	0	0.0296556	0	0.85985583	2.51525602	0	15.36811384	0.120188	0.02844109	3.2014037	0	1.4144211	0.1797931	0	0.0537125	0	0	0	2.4152037	0	426.6400639	0	0.686848	0.9790399	0	0	0.2072048	0.2656104	0	0.3572258	0.7457553	0	0.0809268	0	0	0.66250121	0.0379345	0.2402904	0	0.0776869	0.4615994	0
F5509	0	0	0	0	0	0	1.112884	0	0.252757	0	0.90020441	1.81219559	0.347101	0.1572523	0.1305024	0	2.1658852	0.0652728	0.3974322	0.0641575	0	0	0	0	0	0.5277985	0	9.28267002	0	0	3.0297231	0	0	0	0.0778251	0	0.1262817	0.0459694	0	0.0219944	0	0	0.4032778	0	0	0	0	0	0
F5510	0	0	0	0.0846148	0	0	0.1622736	0	0.104735	0	1.25683404	1.35313068	0.0319619	4.7362551	0.2395593	0.3039258	1.554915	0.075732	1.8165206	0.13898945	0	0.0474242	0	0.204366	0	2.5028313	0	158.9238064	0	0.49261701	3.0070078	0	0	1.1315638	0.628347	0	2.0814571	0.037828	0	0.8757588	0.0264421	0	5.29850226	0.0334934	3.604684	0.167199	0.3329724	1.031024	0
F5511	0	0	0.0701117	0.121773	0	0	0	0	0.204751	0	2.2757626	5.7125892	0	1.8472111	0.6323982	0.085595	2.1268884	0.0155699	0.6857481	0.7345231	0	0	0	0.2172996	0	3.7011241	0	36.19898961	0	0.53708406	4.6867865	0	0	0.2558827	0.0530662	0	0.0756308	0.0287772	0	0.0763396	0	0	1.2798884	0	0.2763462	0.0185095	0.0390825	0.26094073	0
F5512	0	0.0817869	0	0	0	0.0227299	1.046828	0	0	0	19.70457891	39.9627957	0.50022	6.0769434	5.2761635	0.0229577	1.2859944	0.0123286	2.5882236	0.9601249	0	0	0	1.0387784	0	2.377354	0	20.77304183	0	0	4.4404652	0	0	0.3470377	0.0840379	0	0.4228142	0	0	0.3631078	0	0	1.10333094	0	1.2140615	0	0.0309464	0.150991	0
F5515	0	0	0.0580799	0	0	0	0.153858	0	0	0	0.63898221	1.81866404	0.0762082	2.90690111	0.0316277	0.0299007	0.7255016	0.2182558	1.1299102	2.2587706	0	0	0	0.0812134	0	2.63797	0	21.49364504	0.0416057	0.09797318	3.6287605	0	0	0.2709361	0.175838	0	0.4299388	0.255552	0	0.0425919	0	0	2.5680661	0	0.8625545	0.0306662	0	0	0
F5520	0	0	0	0	0	0	0.0231001	0	0	0	0.1096398	0.33601384	0	0.3073247	0	0	1.062569	0.0542216	0.1031307	0.5278661	0	0	0	0	0	0.5255762	0	2.72437303	0	0	1.6522089	0	0	0	0	0	0.0669214	0	0	0.044174	0	0	0.47808008	0	0.0708355	0	0	0.0332398	0
F5524	0	0	0.1231436	0	0	0	0	0	0	0	1.1736673	2.2154486	0	1.1175301	0.104795	0	1.5576966	0.0448518	0.5047054	0.6482511	0	0	0	0	0	2.1733351	0	1.21916962	0	0.146162	4.5020895	0	0	0	0	0	0	0	0	0	0	0	0.25061416	0	0.0545418	0	0.0810825	0.032198	0
F5525	0	0	0	0	0	0	0	0	0	0	0	0.15040865	0	0.5218268	0	0.00712773	2.5382952	0.122486	0.6060485	0.8149654	0	0	0	0	0	1.5809462	0	3.5923481	0	0.0287996	5.3022278	0	0	0	0.0521828	0	0.2001239	0	0	0.0506722	0	0	0.7162226	0	0.34619	0	0	0	0
F5526	0	0	0	0	0	0	0.0180993	0	0	0	0.1951403	0.30285932	0	0.9100318	0	0.03693431	0.8590447	0.106208	0.2907176	0.2739167	0	0	0	0	0	1.0734464	0	5.07569284	0	0.10550593	1.219847	0	0	0.0324744	0	0	0.0773654	0	0	0.06138003	0	0	0.50802433	0	0.17438813	0	0	0.0308253	0
F5533	0	0	0.2431753	0	0	0	0.08421	0	0	0.0252545	3.4306957	7.57196167	0	0.78997154	0.474971	0	1.3600627	0	1.3030928	0.5253753	0	0	0	0.140826	0	2.7474232	0	16.50387217	0	0	3.0085354	0	0	0.019504	0.0381134	0	0.2327238	0	0	0.2747407	0	0	1.2000598	0	0.65834455	0.0132939	0	0.34170193	0
F5560	0	0	0	0	0	0	0.0500468	0	0	0	0.3772327	0.81216094	0.0144602	0.59440266	0.0376511	0.00449257	1.3860446	0.0489466	0.2994166	0.1515165	0	0	0	0.0616395	0	1.2284238	0	4.15891795	0	0	2.3572618	0	0	0.0932495	0	0	0.0241643	0	0	0.10861236	0	0	1.11489293	0	0.7648302	0.0116375	0.0776635	0.4117232	0
F5569	0	0	0	0	0	0	0.0234395	0	0.0184767	0	0.17314506	0.75259417	0.0112771	0.20651246	0.0187207	0.00355411	1.9941618	0.0152688	0.3736613	0.1885859	0	0	0	0.240354	0	1.15343185	0	34.9469668	0	0.3870513	2.171175	0	0	0.3011344	0.1527894	0	0.4020495	0.0256668	0	0.2705444	0	0	2.83884413	0	0.5644325	0	0	0.07951156	0
F5570	0	0	0	0	0	0.0458196	0	0	0	0.0561255	0.1436483	1.0644648	0.0550655	10.50547561	0.0304708	0.2098982	4.3402428	0	1.4217405	0.3397162	0	0	0	0.156486	0	3.8914787	0	40.40323186	0	0.51454041	3.167681	0	0	0.1139832	0.254109	0	0.1785349	0.1311022	0	0.2845889	0	0	3.33325742	0	0.8320538	0.0295445	0.0311914	0.4001105	0
F5571	0	0	0	0	0	0	0	0	0	0	0.2995052	1.1877969	0	0.7042489	0.0205896	0	0.9397578	0.0886213	0.6453191	0.2721402	0	0.0323725	0	0.5455493	0	2.8082447	0	0.5243028	0	0	4.1603395	0	0	0	0.0503407	0.0554256	0.0289558	0	0	0.0244961	0	0	0.22835607	0	0.0537077	0	0	0.00911484	0
F5572	0	0	0.0637612	0	0	0.0261057	3.73254	0	0.514035	0.255832	16.0252431	33.0466503	2.218749	5.5993605	2.8063508	0.3527813	2.2637404	0.0141596	2.4403229	1.9062397	0	0	0	0.178315	0	5.9512792	0	100.423051	0	1.50887332	6.2909939	0	0	0.0455437	0.252132	0.113736	0.4416282	0.3374303	0	0.4142794	0	0	2.56904141	0	1.5462728	0	0.0767926	0.443811	0
F5574	0	0	0	0	0	0	0	0	0	0	1.3144119	3.395324	0	2.8590333	0.0985846	0	0.499935	0.281424	0.1926695	0.4181462	0	0	0	0.0843817	0	0.7594712	0	1.24372973	0	0.248926	3.181324	0	0	0	0.137024	0	0	0.074865	0	0.1110853	0	0	0.89732232	0	0.21208087	0	0	0.1185641	0
F5575	0	0	0.172384	0	0	0	0.2219489	0	0	0	3.8595428	6.2317679	0.0188491	0.8617948	0.57328	0.02929293	0.6484342	0.0510422	0.2646628	0.1070485	0	0	0	0	0	1.5909995	0	2.80027106	0	0.28280607	2.678765	0	0	0	0.284433	0	0.081035	0.0171139	0	0	0	0	0.3875517	0	0.1247963	0	0.1137173	0.0729315	0
F5589	0	0	0.131254	0	0	0	0.2633422	0	0.191654	0.0985401	1.1452177	2.51271134	0.0645831	5.5681867	0.1338683	0.0538512	1.5630196	0	1.5513874	1.0392913	0	0.0319423	0	0.295166	0	2.8816942	0	88.19033579	0	0.37982272	2.8011406	0	0	0.8682921	2.5911322	0	1.6078702	6.3568868	0	0.8454335	0.0356199	0	6.41819785	0	1.4208984	0.0173255	0.660647	1.4459931	0
F5594	0	0	0.0571575	0	0	0	0.038971	0	0	0	1.3513589	2.45555129	0.0187495	4.58679426	0.1107444	0	0.4796805	0	0.452868	0.1982998	0	0	0	0.0799236	0	2.0472399	0	5.30110399	0	0.124092	2.1666886	0	0	0.2879346	0.3362235	0	0.6661097	1.3448398	0	0.1256611	0.031023	0	1.67148885	0	0.4478082	0.0150896	0.0637229	0.04410604	0
F5602	0.058503	0	0	0	0	0	0	0	0.0792744	0	3.0272233	7.7083046	0.0409718	5.7155666	0.6596192	0	0.2552024	0	0.3579627	0.0312016	0	0	0	0	0	0.6735085	0	14.08652571	0	0.0100567	1.6248477	0	0	0.0691268	0.468501	0	0.5635417	1.0720667	0	0.2774267	0	0.101405	3.72263147	0	0.5626131	0	0.123331	0.1799895	0
F5604	0	0	0	0	0	0	0	0	0.0868367	0.0298254	1.15971082	3.46021564	0	12.5744571	0.2038119	0.0242435	0.8983	0.0792399	0.8703885	0.7378225	0	0	0	0.0831571	0	2.1470742	0	3.87570815	0	0.05528777	2.5643623	0	0	1.4818616	0.9081636	0.0991166	1.1572736	4.088478	0	0.5932163	0	0	3.42716084	0	0.8418286	0	0.5354469	0.66928695	0
F5606	0.066896	0	0.505977	0	0	0	0	0	0	0	3.016634	4.9739756	0	12.7564974	0.6239594	0.02603102	2.5566661	0.0749091	1.1672682	0.1470786	0	0	0	0	0	2.3000733	0	57.7519549	0	0.577849	1.907413	0	0	0.2347329	0.3773858	0	0.0812615	1.0878522	0	0.113125	0	0	0.65083164	0	0.0314805	0	0.101565	0.130041	0
F5608	0	0	0.0685333	0	0	0	0.451411	0	0.0368339	0	0.9683585	2.5377066	0.314736	1.0915893	0.016436	0.0925506	1.9063263	0	0.6713922	0.4887073	0	0	0	0	0	0.8845774	0	1.50661934	0	0	4.2522142	0	0	0	0.0355597	0	0.2648012	0.4862146	0	0.2408815	0	0	0.3546886	0	0.3027198	0	0	0.1608206	0
F5610	0	0	0.162697	0	0	0	0	0	0	0	1.07368303	2.340675	0	3.2903577	0.2020216	0.01233186	0.9882328	0	0.1561761	0.826284	0	0	0	0	0	2.2231839	0	18.35623888	0	0.03589235	2.4705268	0	0	0.9056492	1.1323452	0.0451935	1.1361858	2.6864373	0	0.6729906	0.0294353	0	6.04615467	0.149139	1.28733	0.0143173	0.2951244	0.393333	0.11327
F5612	0	0	0.224007	0	0	0	3.56258	0	0.280921	0	2.54119167	2.6723102	1.46963	1.9855948	0.238214	0	0.7234821	0.0497459	1.0027169	0.7780389	0	0	0	0	0	1.6129186	0	4.58559701	0	0.162111	3.1668621	0	0	0.6776384	0.2055042	0.0622243	0.5042275	2.214348	0	0.2754648	0	0	2.2499063	0	0.5685856	0	0.1315529	0.5720686	0
F5615	0	0	0	0	0	0	0.0560717	0	0	0	1.602475	5.90880791	0	1.5711374	0.3362227	0.0153178	2.0704712	0.279679	0.9925142	0.3547471	0	0	0	0.10359	0	1.6736028	0	90.3387801	0	0.152795	2.5714078	0	0	0.321305	0.633001	0.117535	0.5191617	0.2284005	0	0.0465624	0	0	0.57972527	0	0.1844984	0	0.178447	0.0671628	0
F5617	0	0	0.192978	0	0	0	0.0243436	0	0	0	5.6067385	11.31596164	0.021101	6.1744961	0.601006	0.03325125	1.7200648	0.0142851	0.3103713	0.3879507	0	0.0313091	0	0	0	2.9647954	0	14.73874312	0	0.2263481	2.4344476	0	0	0.3038442	1.463516	0	2.3855602	3.2645006	0	0.2821313	0.0698276	0.147414	4.90823418	0	1.0058139	0	0.109421	0.60480994	0
F5619	0	0	0	0	0	0	0	0	0	0	1.0707922	3.14342112	0.019393	0.2426595	0.2932104	0	2.2274804	0.380734	0.4236199	0.2994894	0	0	0	0.0826667	0	1.1616706	0	3.86896605	0	0	2.9173831	0	0	0.4127047	0.2123522	0	0.1532569	0.0453706	0	0.0869984	0	0	0.8049569	0	0.4403407	0	0	0	0
F5622	0	0	0.0819295	0	0	0	0.353616	0	0.0880675	0	12.1920827	30.1693515	0.1261428	2.8946836	2.2618098	0.17488375	4.2905869	0	1.459917	1.7188764	0	0	0	0.572812	0	4.7931373	0	67.4287286	0	0.00772037	5.6713973	0	0	0.0812511	0.4745892	0	0.5985893	3.4098341	0	0.5289145	0	0	1.85194829	0	0.4480405	0	0.0456702	0.2701988	0.171119
F5629	0	0	0	0	0	0.1191452	0.0242834	0	0	0	0.40144537	0.61148771	0.0420976	2.12924737	0.0544407	0.2624923	2.6709133	0.062375	2.2469746	2.9113708	0	0.0197529	0	0.17945	0	7.1240279	0	57.93879795	0	1.02123022	4.1121992	0	0	0.0536079	0.8426281	0.160418	1.650017	0.1844821	0	0.6362631	0.0348275	0	4.29671954	0	2.5755781	0.0508203	0.0715376	0.83698425	0
F5633	0	0	0	0	0	0	0	0	0	0	0.97859926	2.23156338	0.0918147	0.1640638	0.2833094	0.00607753	1.8473801	0	0.5937532	0.6563606	0	0	0	0.0833858	0	1.4123504	0	12.18237106	0	0.05795224	2.6319475	0	0	0.4821659	0	0	0.2575299	0.0611151	0	0.0218656	0	0	0.46749993	0	0.2387488	0.0157432	0	0	0
F5634	0	0	0	0	0	0	0.026913	0	0	0	7.1231791	14.7182245	0	3.19049008	0.9593755	0.02754539	1.6852749	0.0175315	1.765667	3.525891	0	0	0	0.165583	0	7.6216935	0	7.94361185	0	0.0325787	5.6049377	0	0	0	0	0	0.0209419	0	0	0.0434842	0	0	0.258518	0	0.0848811	0	0.0475397	0.0771901	0
F5635	0	0	0	0	0	0	0	0	0	0	9.8495027	24.249463	0.1221069	1.427622	2.4427287	0.22992683	2.4194481	0.0649143	3.5680928	0.5788877	0	0.0672628	0	0.117537	0	4.0370992	0	72.2056854	0	1.30959749	1.5212253	0	0	0	0.0522984	0	0.1502913	0.0720591	0	0.1262377	0	0	0.77542738	0	0.6849743	0	0	0.3262949	0
F5640	0	0	0.171779	0	0	0	0.0780814	0	0	0	0.9125068	1.3044575	0	0.2251965	0.1631481	0	2.1580369	0.0254316	0.3923597	2.7467732	0	0	0	0.320266	0	3.8213793	0	5.51891323	0	0	1.8950362	0	0	0	0	0	0	0	0	0.0210889	0	0	0	0	0.1722486	0	0	0.17496	0
F5641	0	0	0.0981203	0	0	0	0	0	0	0	2.25879187	4.05514257	0	0.82128339	0.412296	0	2.2825013	0	1.8536313	0.4944192	0	0	0	0.0686011	0	1.5992866	0	7.84506415	0	0.01131305	2.4979845	0	0	0.0985391	0.111398	0	0	0.0660541	0	0.3602357	0	0.0674577	1.56811923	0	1.347176	0	0	0.0444776	0
F5642	0	0	0.119554	0	0	0	0.507032	0	0.0642553	0	7.5517272	17.1825282	0.392174	1.08070877	1.9101478	0.0168027	1.1421441	0.0132748	1.5125272	1.5824173	0	0	0	0.0835863	0	1.9498726	0	12.79621643	0	0.0135112	3.2686364	0	0	0.2397204	0	0.0474191	0.7029831	0	0	0.1638749	0.0653191	0	1.54790327	0	0.831283	0	0	0.32497031	0
F5647	0.056236	0	0.0587794	0	0	0	0	0	0	0.0355535	0.64164638	1.01503138	0	0.5486094	0.1489543	0.0182482	1.2807562	0.299118	1.6650489	0.5383631	0	0	0	0.0991279	0	3.1130114	0	21.82373962	0	0.0296129	3.0310828	0	0	0.1414349	0.565539	0	0.3370477	0	0	0.3531362	0	0	3.44338416	0	1.113817	0	0.1248974	0.2904957	0
FCR.HF1	0	0	0.15815	0	0	0	0	0	0	0	0.09955045	0.090484	0	0.2222594	0	0	7.9783307	0.0175604	0.103551	1.2559815	0	0	0	0.110571	0	4.4109625	0	0.0323344	0	0.708272	2.2054609	0	0	0.0536931	0	0	0.4273377	0	0	0.0472732	0	0	0.0442034	0	0.310653	0	0	0	0
FCR.HF2	0.0679247	0	0	0	0	0	0	0	0	0	0	0.171461	0	0.5931867	0	0.32741159	0.9944861	1.22018	0.0508824	1.1723933	0	0	0	0.582612	0	8.1308804	0	0.3859177	0	0.2215975	2.4053488	0	0	0	0	0	0.0454288	0	0	0	0	0	0.5455605	0	0	0.0226054	0	0	0
FCR.HF3	0	0	0	0	0	0	0	0	0	0	0	0.0340183	0	4.0489071	0	0.0192116	4.030421	0	0.0591339	1.354338	0	0	0	0.335678	0	6.3141572	0	0.0629776	0	0.1847328	7.6273632	0	0	0	0	0	0	0	0	0	0	0	0.0199589	0	0	0	0	0	0
FCR.HF4	0	0	0	0	0	0	0	0	0	0	0.0772953	0	0	1.4679531	0.0180179	0	2.0901275	0	0.0744077	1.3071542	0	0	0	0.465701	0	4.256751	0	0.0197709	0	0.3467088	1.2872394	0	0	0	0	0	0.3499668	0	0	0	0	0	0	0	0	0	0	0	0
FCR.HF5	0	0	0	0	0	0	0	0	0.117067	0	0	0.0355607	0	1.50325	0	0.0331543	4.56059	0	2.2287813	1.4666944	0	0	0	0	0	2.9794529	0	0.012181	0	0.1762897	3.2517947	0	0	0	0	0	0.0648459	0	0	0	0	0	0	0	0	0	0	0	0
FCR.HM1	0	0	0	0	0	0	0	0	0	0	0.0467191	0.0511447	0	0.3473572	0	0.19821836	1.6715648	0	0.1067872	1.6425254	0	0	0	0.331389	0	2.617123	0	0.04205477	0	0.626565	0.782235	0	0	0	0	0	0.0433044	0	0	0	0	0	0.038156	0	0	0	0	0	0
FCR.HM2	0	0	0	0	0	0.0309673	0	0	0	0	0.0969046	0	0	0.70908	0	0.2798653	0.2888401	0	0.1975079	0.4830244	0	0	0	0	0	0.5969337	0	0.3008376	0	0.264965	1.4880932	0	0	0	0	0	0.0414612	0	0	0	0	0	0.1288892	0	0	0	0	0	0
FCR.HM3	0	0	0	0	0	0	0	0	0	0	0.0420623	0	0	9.3524204	0	0.7881306	1.0499958	0	0.3901838	0.9844711	0	0	0	0.2631	0	1.0996274	0	0.1940752	0	0.4093163	1.2013066	0	0	0	0	0	0.2437445	0	0	0	0	0	0.1220594	0	0	0	0	0	0
FCR.HM4	0	0	0	0	0	0	0	0	0	0	0	0.1208764	0	0.7604136	0	0.19788232	8.006876	0.0849574	0.2598503	1.0974747	0	0	0	0.260302	0	3.6077876	0	0.56886627	0.00874891	0.7151465	2.4733148	0	0	0	0	0	0.1182378	0	0	0	0	0	0.15251915	0	0	0	0	0.0693663	0
FCR.HM5	0	0	0	0	0	0	0	0	0	0	0	0.0720823	0	6.2148422	0.0471548	0.162367	1.097976	0	0.208748	0.804861	0	0	0	0.121084	0	3.0638475	0	0.0666598	0.00990152	0.2167991	4.1065077	0	0	0	0	0	0	0	0	0.018436	0	0	0.22448342	0	0	0	0	0	0
FCR.LF1	0	0	0	0	0	0	0	0	0	0	0.3258076	0.4485107	0	12.6749241	0	0.441633	1.2382229	0	0.118769	0.9195976	0	0	0	0.13974	0	2.3545083	0	0.5479282	0	0.710399	4.8459834	0	0	0	0	0	0.2809112	0.0375478	0	0	0	0	0.1698088	0	0	0	0	0	0
FCR.LF2	0	0	0	0	0	0	0	0	0	0	0	0.0110127	0	1.9494568	0	0.195414	3.722588	0.0174899	0.2879855	3.0635127	0	0	0	0.512034	0	4.6107865	0	0.0263057	0	0.162438	9.7835927	0	0	0.0534774	0	0	0.0730056	0	0	0	0	0	0.2985419	0	0	0	0	0	0
FCR.LF3	0	0	0	0	0	0	0	0	0	0	0	0.0595864	0	2.6310735	0.0258885	0.00880792	8.097097	0	0	0.8213902	0	0	0	0.144922	0	3.5661675	0	0.1190878	0	0.3862316	3.1484161	0	0	0	0	0	0.1156114	0	0	0.0181386	0	0	0.0290443	0	0.0647808	0	0	0	0
FCR.LF4	0	0	0	0	0	0	0	0	0	0	0	0	0	3.003631	0	0.766467	2.10519	0	0.0576005	1.5489394	0	0	0	0.273547	0	5.2867715	0	0.1044061	0	0.182036	2.9694	0	0	0	0	0	0	0	0	0	0.0557964	0	1.2006527	0	0	0	0	0	0
FCR.LF5	0	0	0	0	0	0.0329723	0	0	0	0	0	0.0428639	0	4.0423885	0	0.199817	3.540897	0.035768	0.0478553	0.805122	0	0	0	0	0	4.5754011	0	0.1576403	0	0.5092747	2.67511	0	0	0	0	0	0.1011749	0	0	0.0360103	0	0	0.1800467	0	0	0	0	0	0
FCR.LM1	0	0	0	0	0	0	0	0	0	0	0	0.0428551	0	1.40902	0	0.0331299	1.6777677	0	0.036598	0.188538	0	0	0	0	0	1.4862599	0	0.2548486	0.00920657	0.174804	0.668207	0	0	0	0	0	0	0	0	0	0	0	0.034869	0	0	0	0	0	0
FCR.LM2	0	0	0	0	0	0	0	0	0	0	0	0	0.0274773	4.0454576	0	0.0848978	1.38789	0	0.1844892	0.4794449	0	0	0	0	0	2.0612548	0	0.0990553	0	0.67792866	2.2018523	0	0	0	0	0	0.2376603	0	0	0	0	0	0.1545763	0	0.0406503	0	0	0	0
FCR.LM3	0	0	0	0	0	0	0	0	0	0	0.1343463	0.3209497	0	0.3971023	0	0.0362558	9.9778866	0.0194698	0.3681659	1.802752	0	0	0	0.596539	0	2.4030013	0	0.0738078	0	0.206891	3.4928472	0	0	0	0	0	0.5653395	0	0	0	0	0	0.27721718	0	0	0	0	0.012015	0
FCR.LM4	0	0	0	0	0	0	0	0	0	0	0.0548317	0	0	0.994448	0	0	0.346885	0.439651	0.117098	0.262494	0	0	0	0	0	2.0112747	0	0.2368118	0	0.5477605	0.7947059	0	0	0	0	0	0	0	0	0	0	0	0.2388089	0	0	0	0	0	0
FCR.LM5	0	0	0	0	0	0	0	0	0	0	0.0415832	0.1850157	0	10.7108231	0	0.00875801	2.75172	0.0572512	0.3092308	1.4847711	0	0	0	0	0	2.6756331	0	0.2451861	0	0.36257778	2.343376	0	0	0	0	0	0	0	0	0	0	0	0.1039102	0	0	0	0	0	0
I4930	0	0.4955	0	0	0	0	0.229112	0	0	1.22468	1.1541827	6.5574102	0.583613	63.9089821	0.1820909	0.4582864	0.5682161	0	7.538786	0.1498965	0	0	0	0	0	0.7400839	0	40.9867445	0	1.5240852	1.9217222	0.3447345	0	0.2389954	4.8326966	0.1969529	46.1414877	13.8855643	1.1892	2.0354126	4.676145	0	689.7653688	1.66488	2.4069244	0	9.601349	2.5205383	5.889856
I4978	1.15392	0.107149	0	0.252647	0	0	0.315789	0	0	0.4748849	1.8171293	2.46808274	0.906616	9.227747	0.0837453	0.20136203	1.2802994	0	3.4138775	0.1702755	0	0	0	0	0.0603052	1.8486102	0.0416692	26.0204848	0	1.69703156	2.0027854	0	0	0	2.487295	0.0606097	17.8667211	3.4858516	0.285732	0.5795237	1.611477	0	311.7724356	0.802295	1.338051	0	2.650292	2.7616295	2.322655
I5021	0.168121	0.780802	0.0585748	0	0	0	0.0534697	0	0.1411227	0.0360879	0.40290758	0.98075588	0.349478	9.9293987	0.393137	0.2040312	0.3670943	0.15204	2.336178	0.1581312	0	0.021747	0	0	0	0.7280295	0	13.96662913	0.00807789	1.04622178	4.7775745	0.168933	0	0	0.5802047	0.126015	17.1912605	2.3776264	0	0.6638227	0.4719757	0	132.227505	0.339978	0.8657171	0	1.778303	0.2718551	1.32794
I5640	0	0	0	0	0	0	0	0	0	0	0.1171927	0.7025004	0.0597301	4.8624379	0	0.2525289	0.9031029	0.0404364	2.6576111	0.0884257	0	0	0	0	0	2.0091118	0	6.16291393	0	0.2425732	2.3325148	0	0	0.2069604	0.1571244	0	0	1.2158503	0	0.0982101	0	0	2.4889267	0	0.3136515	0.0240354	0	0.0473884	0
LW1-s150761	0	0	0	0.137328	0	0	0	0	0	0	0.0511802	0.178056	0	0.8772456	0	0.143365	1.4977822	0	0.2841891	3.366118	0	0	0	0.331683	0	0.5290836	0	0.7898947	0	0.0416147	9.2441743	0	0	0	0	0	0	0.1192714	0	0.0707111	0	0	0.740521	0	0	0	0	0	0
LW1-s150822	0	0	0	0	0	0	0.128262	0	0	0	0.0743628	0.0827284	0.111177	0.4016575	0	0.1557754	0.5372054	0	0	2.867865	0	0	0	0	0	0.9124884	0	0.5191673	0.0161859	0	3.3245367	0	0	0	0	0	0.129826	0.0582523	0	0	0	0	0.5814823	0	0	0	0	0	0
LW1-s150947	0	0	0	0	0	0.1675169	0	0	0	0	0.1307551	0.1309589	0.0895612	0.2465816	0	0	1.8659488	0	0.6799097	2.803248	0	0.1256588	0	0.310082	0	2.8645565	0	1.56980433	0	0.207896	1.4123234	0	0	0	0	0	0	0.2796883	0	0	0	0	1.60430813	0	0.111895	0	0	0	0
LW1-s150971	0	0	0	0.156512	0	0	0.25929	0	0	0	0.186859	0.1605401	0.0295599	1.0192354	0	0	2.2154636	0	0.0535485	6.792788	0	0	0	0	0	0.4861553	0	0.8199476	0.010304	0	2.4269249	0.0821471	0	0	0	0	0	0	0	0	0	0	0.9760104	0	0	0	0	0.0123494	0
LW1-s151070	0	0	0	0	0	0	0	0	0	0	0.0367647	0.10702328	0.0218176	1.1663361	0	0.01365453	0.2849597	0	0.2855563	2.3515167	0	0	0	0.226274	0	2.1914981	0	3.06011442	0.0158817	0.03718083	0.8939195	0	0	0	0.4156622	0	0.0364594	0.0682648	0	0.4960859	0	0	2.30324337	0	0.02156538	0	0	0.37090384	0
LW1-s151087	0	0	0	0	0	0	20.10052	0	0	0	12.114271	3.568163	10.840892	31.6303964	0	0.0164947	0.0819169	0	0.971088	0.100773	0	0	0	0	0	0.3381262	0	1.8813725	0	0.4925615	0.758355	0	0	0	0	0	0	0	0	0.0291538	0	0	0.4298623	0	0.051257	0	0	0.0443603	0
LW1-s151103	0	0	0	0	0	0	7.1399	0	0	0	4.84615	0.96104	4.54081	14.3863657	0	0.45666858	0	0	0.4010252	0.0419218	0	0	0	0.164662	0	0.3023417	0	1.6378458	0	0	1.6915732	0	0	0	0	0	0.1770567	0	0	0	0	0	0.7407774	0	0	0	0	0	0
LW1-s151116	0	0	0	0	0	0.0966609	0.0910689	0	0	0	0.1236028	0.06982211	0.0438145	0.341968	0	0.0412884	0.135207	0	1.0414455	0.0781915	0	0	0	0.113601	0	1.2209853	0	0.76505144	0	0.558216	2.8134187	0	0	0	0	0	0.0622562	0.0724231	0	0.0455819	0	0	0.2783534	0	0	0	0	0	0
LW1-s151246	0	0	0	0	0	0.0264995	0	0	0	0	0.0693002	0.1055215	0.0424624	1.1053456	0	0	1.1195068	0	0.0256405	10.868371	0	0	0.0547656	0	0	0.5366327	0	1.8959941	0	0	1.197862	0	0	0	0	0	0	0	0	0	0	0	0.5819409	0	0	0	0	0	0
LW1-s151250	0	0	0	0	0	0	0.0531743	0	0	0	0.2518141	0.38698723	0	1.03274255	0.0217486	0.03631576	1.094992	0	0.5632517	6.9374029	0	0	0	0.294712	0	5.1730923	0	1.28825059	0	0.0234182	2.7156708	0	0	0	0	0	0	0.1068152	0	0.196767	0	0	1.30322879	0	0	0	0	0.0403902	0
LW1-s151260	0	0	0	0	0	0.0315468	0	0	0	0	0.0820218	0.1574642	0	0.344027	0.0184787	0.0159315	2.0975839	0	0.231152	7.773869	0	0	0	0.669768	0	5.1712628	0	3.11248139	0	0.317834	9.7278097	0	0	0	0	0	0.0847558	0.2029967	0	0	0	0	0.6605728	0	0	0	0	0	0
LW1-s151337	0	0	0	0.131979	0	0	0.212944	0	0	0	0.2023652	0.0325566	0.0747796	4.9528402	0	0	0.3335047	0	0.09031	4.6739809	0	0	0	0.212509	0	1.2721153	0	0.6840255	0	0.5390728	2.9997633	0	0	0.0515969	0	0	0	0.1654322	0	0.0366609	0	0	0.78673104	0	0	0	0	0	0
LW1-s151433	0	0	0	0	0	0	0.051064	0	0	0	0.1447341	0.0953274	0.0442623	0.7025992	0	0	1.4321561	0	0	0.3866105	0	0.0409263	0	0.114762	0	0.4310403	0	0.73233607	0	0.00635749	2.5195403	0	0	0.0815528	0	0	0.0369833	0.0525092	0	0.0869684	0	0	0.39904507	0	0.0515368	0	0	0	0
LW1-s151487	0	0	0	0	0	0	0.549233	0	0	0	0.7074839	0.3410403	0.453137	5.0178191	0.0828226	0	0.758925	0	0.1891297	0	0	0.104746	0	0.587443	0	0.1993789	0	1.7817458	0	0	0.728252	0	0	0	0	0	0	0	0	0	0	0	1.9032792	0	0	0	0	0	0
LW1-s151691	0	0	0	0	0	0	0.0283081	0	0	0	0	0.02877	0	0.2921846	0	0.0154666	0.611005	0	1.4205135	18.3453598	0	0	0	0	0	0.587729	0	1.8222257	0	0	0.8331537	0	0	0	0	0	0.0410044	0	0	0.111112	0	0	0.62654051	0	0.0279238	0	0	0.0307533	0.468695
LW1-s151714	0	0	0	0	0	0	0.2320284	0	0	0	0.245045	0.6913891	0	1.37813568	0.023128	0.0460137	1.1793103	0	4.36208	40.4419309	0	0.0957254	0	0.127085	0	2.0851411	0	9.2023313	0	0.61636	0.5398958	0	0	0	0	0	0.1667422	0.1667917	0	0.0240766	0	0	1.9601154	0	0.0218567	0	0	0	0
LW1-s151760	0	0	0	0	0	0	4.4555524	0	0	0	4.4225225	0.8004853	4.17098	37.9573379	0	0.059453	0.110451	0	1.30934	0	0	0	0	0.556807	0	0.6324469	0	1.8505635	0	0.148789	34.1712898	0	0	0	0.180034	0	0	0.0762384	0	0.0526416	0	0	1.989838	0	0	0	0	0.014953	0
LW1-sD150971	0	0	0	0.127028	0	0.317571	0	0	0	0	0.0988305	0.1331817	0	0.8128572	0.0391808	0.0149076	3.7892075	0	0.438825	3.012429	0	0	0	0.306806	0	0.074518	0	1.0064717	0	0.1625964	3.9311491	0	0	0	0	0	0	0.0482708	0	0.0269368	0	0	0.45683777	0	0	0	0	0	0
LW1-sD151116	0	0	0	0.108979	0	0.452275	0.0474907	0	0	0	0.1718892	0.064524	0.123495	1.7395706	0	0	0.2214235	0	0.564708	0.0684798	0	0	0	0.0877371	0	0.5147081	0	0.83962305	0	0.8024213	1.5044066	0	0	0	0	0	0	0	0	0	0	0	0.2921257	0	0.00844452	0	0	0	0
LW2-s126572	0	0	0	0	0	0	0	0	0	0	0.0988478	0.11066568	0.0116658	0.50813256	0	0.1038528	0.892267	0	1.7623301	1.222006	0	0	0	0.241976	0	1.3716537	0	9.91079416	0.0121994	1.12022574	3.3880706	0.0162097	0	0	0.0134277	0	0	0.0653104	0	0.0229215	0	0	1.13442242	0	0	0	0	0	0
LW2-s126575	0	0	0	0	0	0	0.0327511	0	0	0	0.04541438	0.0971588	0	0.428831	0	0.0165811	0.6323407	0	0.167919	1.8556288	0	0	0	0.326836	0	1.3613653	0	0.70849935	0	0.00452643	5.5899798	0	0	0	0	0	0	0	0	0.04387829	0	0	1.43629834	0	0	0	0	0.00658287	0
LW2-s126610	0	0	0	0.0802814	0	0	0	0	0	0	0.15284941	0.15362435	0	1.09795533	0	0	4.372846	0	2.1387758	1.8370401	0	0.0224977	0	0.0646333	0	6.1143963	0	432.4148043	0	2.00202	4.1678365	0	0	0	0	0	0	0.0713688	0	0.0249784	0	0	0.58129904	0	0	0	0	0	0
LW2-s127063	0	0	0	0	0	0	0.357369	0	0	0	0.6060706	0.08854939	0.230263	1.6705163	0	0.00397442	0.1426606	0	0.794649	0.0917147	0	0.0236565	0	0	0	0.49170409	0	1.26126277	0	0.02887323	2.1874823	0	0	0	0.0612817	0	0	0	0	0.0202984	0	0	1.61374621	0	0	0	0	0	0
LW2-s127145	0	0	0	0	0	0	0.0158857	0	0	0	0.0326275	0.09024951	0	0.3703247	0	0	0.7310462	0	0.12593	5.3331203	0	0.0258438	0	0.566388	0	0.3478073	0	1.15473698	0	0.0814841	2.0702335	0	0	0	0	0	0.0644491	0.0523732	0	0.071586	0	0	1.10887869	0	0.02406839	0	0	0	0
LW2-s127152	0	0	0	0.152712	0	0	0.0166372	0	0	0	0	0.06837637	0.0432634	0.5555217	0	0	0.6091006	0	0.131888	2.8761905	0	0	0	0.1977277	0	0.39306916	0	2.6862815	0	0.141742	4.0536881	0	0	0.0183641	0	0	0	0.1489537	0	0.02403862	0	0	0.88871041	0	0	0	0	0.0210256	0
LW2-s127153	0	0	0	0.0758724	0	0	0.1587602	0	0.127573	0	0.0258811	0.07237257	0.0859787	0.66377416	0	0	0.9241188	0	0.13970492	8.144593	0	0	0	0.1353917	0	0.693969	0	1.11979861	0	0	1.5047753	0	0	0	0	0	0.0720788	0.0865955	0	0	0	0	0.83682786	0	0	0	0	0.0208924	0
LW2-s127530	0	0	0	0.248905	0	0.138281	0	0	0	0	0.1005927	0.33093578	0.12536	8.30012767	0.1263849	0.0381867	0.8778644	0	0.0378487	3.4924723	0	0	0	0.362905	0	0.9938984	0	2.66020776	0	0.48621237	9.5050477	0	0	0.1998975	0.0270859	0	1.2375531	0.4903375	0	0.0677873	0	0.0656833	18.22449987	0	0.2565295	0	0	0.05033541	0.0997721
LW2-s127575	0	0	0	0	0	0	0	0	0	0	0.07080164	0.19763945	0	0.58078685	0.0375024	0.01950256	0.1075658	0	0.6196427	0.2662015	0	0	0	0	0	1.63188129	0	2.15467779	0	0.2099282	0.1288642	0	0	0	0	0	0	0.1756725	0	0.0142831	0.0397444	0	1.71453716	0	0.0280728	0	0	0.0249589	0
LW2-s127592	0	0	0	0	0	0	0.0335347	0	0	0	0	0.1411164	0.0581358	0.3386395	0.0482546	0.0274834	1.856439	0	1.86087	8.6736677	0	0.0537542	0	0.371724	0	0.5743142	0	1.289031	0.0312919	0.1146097	1.1269828	0	0	0	0	0	0.2154959	0.3649124	0	0.2815615	0	0	4.0733397	0	0.0330795	0	0	0.2242987	0
Laiwu-LwCeLe	0	0	0.0552055	0	0	0	0	0	0	0	0.0423048	0	0	3.07799336	0	0.11775855	2.1729964	0.0735577	0.3125344	1.2643339	0	0	0	0.154388	0	1.6793358	0	0.41432426	0	0	2.3948002	0	0	0.1366021	0	0	0.4436586	0	0	0.09960271	0	0	4.87072681	0	0.0193395	0	0	0	0
Laiwu-LwCeOb	0	0	0.0581676	0	0	0	0	0	0	0	0.017231	0.0162672	0	3.71152922	0	0.06616067	4.221113	0.0129174	0.7472393	1.3277682	0	0	0	0.40668	0	3.2635999	0	1.76435848	0	0	4.6027058	0	0	2.0750724	0	0	0.0935292	0.0265863	0	0.0735284	0	0	1.04256221	0	0.0884576	0	0	0.0738281	0
Laiwu-LwIlLe	0	0	0	0	0	0	0	0	0	0	0.0478246	0.0298169	0	0.3741944	0	0.0251708	0.336173	0	1.27822	0.1241021	0	0	0	0	0	0.796401	0	0.3878058	0	0.12554	0.6978213	0	0	0.1453806	0	0	0	0	0	0.029366	0	0	0.2930203	0	0.0462819	0	0	0.0454442	0
Laiwu-LwIlOb	0	0	0	0	0	0	0	0	0	0	0	0	0	0.480354	0	0	0.1470957	0	3.74676	0	0	0	0	0	0	0.114041	0	4.47190572	0	0	0.3545261	0	0	0.068622	0	0	0	0	0	0	0	0	0.30484	0	0	0	0	0.121936	0
Laiwu-LwJeLe	0	0	0	0	0	0	0	0	0	0	0	0	0	0.2080726	0	0	0	0	7.55474	0	0	0	0	0	0	0.325329	0	0.1404398	0	0	0.2912119	0	0	0.0314638	0	0	0	0	0	0.0538244	0	0	0.5762144	0	0.0614842	0	0	0.206209	0
Laiwu-LwJeOb	0	0	0.14585	0	0	0	0	0	0	0	0.0191602	0.0217982	0	0.925054	0	0	4.5555635	0.0323892	0.1164159	1.4523995	0	0	0	0.203942	0	2.6414732	0	26.30124689	0	0	2.801431	0	0	0.2548517	0	0	0	0	0	0.013136	0	0	0.0799455	0	0	0	0	0.0419254	0
S101306A	0	0	0	0.122092	0	0	0	0	0	0	0.2688643	0.7739454	0.0230591	11.2877536	0.1562112	0.5895621	4.3362862	0	4.6521643	0.6327161	0	0.136858	0	0.393177	0	4.9934716	0	230.3272702	0	1.7325466	6.6174003	0	0	0	0	0	0	0	0	0.148261	0	0	0.5577863	0	1.2315071	0	0	0	0
S107802B	0	0	0	0	0	0	0	0	0	0	0.66096194	1.9836404	0.0228861	19.2031875	0.0379924	0.6884112	4.1518638	0	1.577646	1.6193376	0	0	0	0.941373	0	8.7723983	0	1.96881321	0.0319105	2.5373462	5.4202516	0	0	0	0.117466	0	0.0303739	0.0526676	0	0.0256958	0	0	0.6255936	0	0.1237343	0	0	0	0
S108604B	0	0	0	0	0	0	0	0	0	0	6.33895755	12.3072085	0	5.0253891	0.9986854	0.0183996	5.722439	0.0197616	0.836137	3.3950414	0	0	0	0.124431	0	4.1164983	0	0.4083129	0	0	4.2696145	0	0	0	0	0	0	0	0	0.1466894	0	0	0.3647306	0	0.2810841	0	0	0	0
S113504B	0	0	0	0	0	0	0	0	0	0	0.0618552	0.0880044	0	0.325677	0	0	2.2747552	0	2.5424863	1.053008	0	0	0	0.582907	0	5.6236631	0	0.8481186	0	0.22626	4.7552749	0	0	0	0	0	0	0	0	0	0	0	0.1473254	0	0	0	0	0	0
S114106A	0	0	0	0	0	0	0.0869125	0	0	0	0.2033681	0.1386763	0	0.381902	0	0.1086985	11.0708155	0	1.7900762	1.5921387	0	0	0	0.802836	0	4.0083625	0	1.0211508	0	0.3743992	8.348159	0	0	0	0.371651	0	0.331248	0.0258838	0	0.0421043	0	0	0.1762392	0	0	0	0	0	0
S114106B	0	0	0.125007	0	0	0	0	0	0	0	1.78499082	3.07944413	0	8.4065824	0.0340366	0.3789451	3.788974	0.0138803	0.9326418	1.2938777	0	0	0	0.368517	0	4.1641069	0	1.42214662	0	0.48546811	3.8811113	0	0	0	0	0	0.108559	0	0	0.0458359	0	0	0.0540312	0	0.02026608	0	0	0.0958785	0
S118306B	0	0	0	0	0	0	0	0	0	0	0.0976232	0.0519461	0	0.1006907	0	0	12.5355105	0	2.139997	1.5230068	0	0	0	0.782976	0	3.807339	0	0.644982	0	0.18102383	2.3059993	0	0	0	0	0	0.367707	0.0726893	0	0.2579326	0	0	0.31105171	0	0.8282129	0	0.0419928	0	0
S120704B	0	0	0	0	0	0	0	0	0	0	0.81331949	0.6130784	0	0.1355194	0	0.297884	5.4865414	0	11.0332318	1.5892694	0	0	0	0.314293	0	4.5590715	0	1.64146578	0	0.0320264	4.9857498	0	0	0	0	0	0	0.0342443	0	0	0	0	0.0168193	0	0.0506152	0	0	0	0
S124310A	0	0	0	0	0	0	0.125916	0	0	0	0.0531165	0.0378531	0	2.0547647	0	0.00954627	3.172444	0	1.1441527	1.3738339	0	0	0	0.830611	0	2.5878154	0	1.3801902	0	0.4464242	5.3112783	0	0	0	0	0	0	0	0	0	0	0	0.3064918	0	0.0285316	0	0	0	0
S127906A	0	0	0	0	0	0	0	0	0	0	0	0.1092364	0	0.1167561	0.0189759	4.8802444	7.435865	0.358397	3.4243117	1.4889712	0	0	0	0.174643	0	11.2865759	0	1.48765975	0	9.800395	7.4738956	0	0	0	0	0	0.0505094	0	0	0	0	0	0.1832495	0	0.3358872	0	0	0.0725628	0
S127906B	0	0	0	0	0	0	0	0	0	0	0.8730975	2.1595358	0	0.2928458	0.0474738	10.3937413	4.3246074	1.06321	3.976535	2.3513989	0	0	0	0.243806	0	21.4474255	0	3.0822284	0	19.299165	6.6822935	0	0	0	0	0	0	0	0	0	0	0	0.0701686	0	0.0765136	0	0.0741472	0	0
S127912A	0	0	0	0	0	0	0.2802367	0	0	0	1.1504999	1.3313484	0.0311356	2.9830518	0	0.00981278	5.779504	0.0210783	3.6199832	1.6300268	0	0	0	1.251966	0	1.0957668	0	0.3521471	0	0.3615426	5.908802	0	0	0	0	0	0.0503576	0	0	0	0	0	0.1569088	0	0.0896868	0	0	0	0
S127912B	0	0	0.0701813	0	0	0	0.132797	0	0	0	11.1404719	26.9844964	0.0230217	5.294691	1.5559774	0.1653098	3.8178385	0	1.3059948	1.0689707	0	0	0	0.827572	0	3.6060972	0	0.5322752	0	0.8333192	7.289854	0	0	0	0	0	0	0	0	0	0	0	0.0705198	0	0.0540523	0	0	0.0395219	0
S129704B	0	0	0	0	0	0	0	0	0	0	6.890379	14.5284025	0	6.4725687	1.356913	0.2756849	9.7274468	0	2.057686	2.2247805	0	0	0	0.285132	0	3.1568664	0	0.660612	0	0.2584475	7.6590392	0	0	0	0	0	0	0	0	0.0337324	0	0	0.3138552	0	0.3515699	0	0.0512824	0.161485	0
S133204A	0	0	0	0.310041	0	0	0.337959	0	0.0319803	0	0.7915457	1.43893492	0.15615	2.50017862	0.0324025	0.12095731	3.436835	0	4.9751878	6.2017349	0	0	0	0.665624	0	5.3892954	0	3.09476221	0	0.13709076	4.5489005	0	0	0	0	0	0	0.19064	0	0.1639286	0	0	0.23895724	0	0.42649	0.0157087	0	0.0244633	0
S133506B	0	0	0.0943503	0	0	0	0	0	0	0	0.7665215	2.2902362	0	1.2420385	0.0513789	0	4.0186939	0	2.005451	1.7337357	0	0	0	1.45124	0	2.6683809	0	0.9930159	0	0.277862	5.2209177	0	0	0	0	0	0	0	0	0.0339908	0	0	0.0714119	0	0.1195272	0	0	0	0
S136810A	0	0	0	0	0	0	0	0	0	0	0.2489599	0.3987465	0	0.1733016	0	0.0309916	3.8662007	0	2.5397562	1.2888618	0	0	0	0.420882	0	3.1559614	0	0.0702111	0	0	3.4242329	0	0	0	0	0	0	0	0	0.0220729	0	0	0.0382031	0	0	0	0	0	0
S136810B	0	0	0	0	0	0	0	0	0	0	0.0956336	0.5401637	0	0.0978584	0.046922	0.0443599	5.8697095	0	0.573229	2.1784831	0	0	0	0.722916	0	2.8706461	0	0.3295416	0	0	4.5790681	0	0	0	0	0	0	0	0	0.0748282	0	0	0.18328716	0	0	0	0	0	0
S142704A	0	0	0	0	0	0	0	0	0	0	0.5113523	0.4755205	0	2.0266206	0.0308016	1.8863351	5.0553058	0.0938881	3.5182218	3.0102263	0	0	0	0.452105	0	6.3615684	0	121.7271614	0	3.1130637	6.6004939	0.0368428	0	0	0.0611794	0	0.1180295	0	0	0.089311	0	0	0.72681113	0	0.1523794	0	0	0.0732808	0
S142704B	0	0	0	0	0	0	0	0	0	0	0.5966718	1.2171676	0	4.53174	0.1009049	1.7981258	6.7167784	0.196289	3.0701368	1.3639382	0	0.0665876	0.05788	0.191298	0	6.2981713	0	547.4386629	0	3.2988064	4.4619629	0	0	0	0.2463694	0	0.1670744	0	0	0.2259658	0	0	1.79064325	0	0.4010952	0	0.0762607	0.1618955	0
S159812A	0	0	0	0	0	0	0	0	0	0	0.0507928	0.2533463	0	28.8588816	0	10.2057392	4.3021269	0.8800878	6.9945288	2.5614876	0	0	0	0.11988	0	20.3646321	0	17.86465296	0	23.011837	6.4830104	0	0	0	0	0	0	0	0	0.015443	0	0	0.3300289	0	0	0	0	0	0
S159812B	0	0	0	0	0	0	0	0	0	0	0.2557471	0.7092861	0	196.512507	0.0819093	106.2069191	5.6322282	11.6539	39.0633946	10.7771723	0	0.0822278	0	0.420653	0	175.7387932	0.3567663	337.1727014	0.0257989	202.8162861	32.3091105	0.0685594	0	0	0	0	0	0.0226446	0	0	0	0	0.12094997	0	0	0	0	0.0436946	0
S181206A	0	0	0	0	0	0	0	0	0	0	0.70979878	1.8826755	0	0.2982316	0.2365925	0.00934745	7.52522	0	4.4387241	1.0921539	0	0	0	0.2565	0	2.3048603	0	0.4062006	0	0	6.04962	0	0	0	0.208259	0	0.13884	0.0610223	0	0.1169741	0	0	1.3307441	0	0.4585564	0	0	0	0
S191108A	0	0	0	0	0	0	3.96087	0	0.240967	0	3.31226155	0.7320874	2.00997	8.33252	0.0555381	0.0192347	2.519977	0.0497825	1.7554659	0.9312961	0	0	0	0.313461	0	5.3753593	0	1.4851224	0	0.0863186	4.2907196	0	0	0	0	0	0	0	0	0.0823187	0	0	0.2519553	0	0.6022877	0	0	0	0
S21104A	0	0	0.0793365	0	0	0	0	0	0	0	0.0278522	0.8448565	0	2.7619932	0.0864061	0.08617066	4.308658	0.0569153	0.7123933	1.3583865	0	0	0	0.110937	0	2.7427454	0	0.741265	0	0.2721805	6.6504394	0	0	0	0	0	0.1756032	0	0	0.0863837	0	0	0.3917367	0	0.1024075	0	0.0955512	0	0
S21104B	0	0	0.0870697	0	0	0	0.0659014	0	0	0	2.1515868	7.0086817	0	8.2401673	0.142243	0	4.3628581	0	1.0965801	1.1074587	0	0	0	0.487	0	5.3255646	0	0.5094881	0	0.4848216	3.4443096	0	0	0	0	0	0.2285714	0	0	0.0320681	0	0	1.227594	0	0.1318618	0	0	0.134266	0
S21310A	0	0	0	0	0	0	0	0	0	0	0.0814575	0.2353504	0	1.6561435	0.0518687	23.2984058	7.3179612	1.50329	14.161217	4.5486297	0	0.1220424	0	0.399565	0	49.6143333	0.163711	92.0862508	0.0554183	64.1796974	13.5414914	0.17366	0	0.0523874	0	0	0.2061405	0.1020059	0	0	0	0	0.6688299	0	0.3258361	0	0	0	0
S28902A	0	0	0.0696011	0	0	0	0	0	0	0	0.0389955	0.2873363	0	17.7104155	0	0.0748155	5.1349949	0	0.6759073	3.2841498	0	0	0	0.681265	0	4.039882	0	2.05392887	0	0.0389294	7.0710794	0	0	0	0	0	0.0648823	0	0	0.3450993	0	0	1.24192202	0	0.9370062	0	0	0.0630999	0
S29410A	0	0	0	0	0	0	0	0	0	0.0399319	0.44288728	0.2632574	0.0261185	1.031885	0.0867169	0	3.5390268	0	5.680394	0.7664376	0	0	0	0.77935	0	1.1079996	0	0.8023603	0	0.0597164	1.8944619	0	0	0	0	0	0.134057	0.0246484	0	0.146234	0.0357	0	0.90799574	0	1.0630917	0	0	0	0
S31914B	0	0	0	0	0	0	0	0	0	0	0.0250917	0.0411061	0	7.7329642	0	0.32710773	4.1631497	0	1.0653883	0.6395611	0	0.0521495	0	0.236883	0	2.3461164	0	2.3642577	0	1.4172092	5.2359035	0	0	0	0.0552414	0	0.302922	0.0316201	0	0.4167983	0	0	2.29999669	0	1.4706314	0	0	0.252006	0
S38404A	0	0	0	0	0	0	0	0	0	0	0.1075868	0.058601	0	1.6661582	0	0	3.8667117	0.0248074	0.3519963	0.5487611	0	0	0	0.4243224	0	3.9683999	0	0.19470307	0	1.274083	4.718896	0	0	0	0	0	0	0	0	0.0629123	0	0	0.0139214	0	0.0172583	0	0	0.0417011	0
S38902B	0	0	0	0	0	0	0	0	0	0	0.1348856	0.3390835	0	5.5190353	0.030231	0	6.27193	0	1.0664878	3.2571141	0	0	0	0.556455	0	7.4463132	0	1.3723629	0	0.68396909	4.8363294	0	0	0	0.0753002	0	0	0	0	0.1643245	0	0	0.1995815	0	0.0723147	0	0	0	0
S41004A	0	0	0	0	0	0	0	0	0	0	0.7000157	1.1780957	0	3.0340316	0.1501318	1.6565398	11.3456735	0.0599666	3.1495528	1.7797281	0	0.213448	0	0.233768	0	6.9116485	0	498.3044775	0	3.8501795	5.2455218	0.228602	0	0	0.520601	0	0	0.0776303	0	0.9165025	0	0	2.06252221	0	2.5004064	0	0	0	0
S41004B	0	0	0	0	0	0	0	0	0	0.0901865	0.03496909	0.11692811	0.0591082	3.56842727	0.0934951	13.9855435	24.1559765	1.0043865	10.6056401	4.3118924	0	0.5268779	0	0.58791	0	29.9302812	0.0688227	2129.678047	0.275291	28.2104424	10.1916084	0.958195	0	0	0.1465879	0	0.123881	0	0	0.8938183	0	0	2.15148215	0	2.797815	0	0.0465281	0.1776567	0
S46608A	0	0	0	0	0	0	0.0474227	0	0	0	0.6210068	0.3793182	0.0228157	1.15588902	0.0408409	0.058463	4.76184	0.0463377	0.9623902	0.9882962	0	0	0	0.194514	0	3.506609	0	3.06290011	0	0.29075805	5.3777377	0	0	0	0.0348824	0.0551745	0.0756719	0.1152742	0	0	0	0	1.36302837	0	0.1278224	0	0	0	0
S46608B	0	0	0	0	0	0	0	0	0	0	0.32246343	0.5873211	0	1.4006398	0.1460152	0.03932919	5.0790674	0	1.9905436	1.2974998	0	0	0	0.179439	0	3.1579201	0	1.9386238	0	0.5103862	5.1668136	0	0	0	0	0	0	0	0	0	0	0	0.3756602	0	0.0685918	0	0	0.0581698	0
S50206A	0	0	0.0892221	0	0	0	0	0	0	0	0	0.1295272	0	2.1375715	0	0.2285461	3.9464136	0	4.0576685	1.8620027	0	0	0	0.374279	0	3.7956322	0	1.8345198	0	0.734717	5.7846093	0	0	0	0	0	0.0388434	0	0	0.0654296	0	0	0.3648758	0	0.0565131	0	0	0	0
S50506B	0	0	0	0	0	0	0	0	0	0	1.3831072	2.3230806	0	10.5840788	0.106272	0.04159232	3.2716306	0	1.4259883	5.2054146	0	0	0	0.45481	0	3.9531226	0	0.1900754	0	0.55405	6.3098139	0	0	0	0	0	0	0	0	0	0	0	0.0825655	0	0.0175098	0	0	0	0
S53008A	0	0	0	0	0	0	0	0	0	0	1.00941885	3.21819935	0.017321	0.3566227	0.14377	0.05386704	7.6182699	0	0.421408	1.2921534	0	0	0	0	0	1.4605457	0	23.13730676	0	0.4060921	7.0817361	0	0	0	0	0	0	0.0246115	0	0.062506	0	0	0.60701898	0	0.09452862	0	0	0	0
S57008B	0	0	0	0	0	0	0.0392717	0	0.151526	0	2.248277	3.6436895	0.0340406	15.2199278	0.3516883	0	7.6487688	0.0744454	0.455203	5.2876236	0	0	0	1.01574	0	2.7779914	0	0.3186619	0	0.0292192	4.6107648	0	0	0	0	0	0	0	0	0	0	0	0.4299787	0	0.171653	0	0	0.0602903	0
S58506A	0	0	0	0	0	0	0.0233801	0	0	0	0.0575044	0.18757552	0	0.6447353	0.037546	48.3403984	33.8749546	3.6617294	21.1909825	5.3363135	0	4.44978	0	0.0863875	0	78.2879766	0	901.1429453	0.08082496	94.2589365	18.3473419	0.0563189	0	0	0	0	0.0633151	0	0	0.0439908	0	0	0.2574446	0	0.2957991	0	0	0	0
S60106B	0	0	0.0844701	0	0	0	0	0	0	0	0.0610456	0.2473765	0	7.8890935	0	0.1428411	4.672929	0	0.5060809	1.9081262	0	0	0	0.616146	0	4.8285799	0	0.3245814	0	0.4635797	5.6283676	0	0	0	0	0	0	0	0	0.0622213	0	0	0.0893434	0	0.1882521	0	0	0	0
S60108A	0	0	0	0	0	0	0	0	0	0	0.4588533	1.6530467	0	1.292784	0.0637495	0.523614	6.9664405	0.0220506	2.0943071	1.9922504	0	0.1687973	0	1.11075	0	2.2288995	0	26.6157421	0	1.1981298	4.9029586	0	0	0	0	0	0.150309	0	0	0.1423933	0	0	0.7252526	0	0.1629971	0	0	0	0
S60108B	0	0	0	0.131227	0	0	0	0	0.110324	0	1.4384735	2.4777016	0	5.9815878	0.159671	0.32159313	9.1968429	0	0.9746305	3.3901498	0	0.0968075	0	0.633893	0	6.309524	0	34.6802887	0	0.9849474	4.5883828	0	0	0	0	0	0.0937166	0.098941	0	0.1942954	0	0	0.2333287	0	0.2483057	0	0	0.3885112	0
S6202B	0	0	0	0	0	0	0	0	0	0	1.8000864	2.0452246	0	6.0319632	0.0960353	2.4624455	3.2387636	0.7305	0.8344961	2.3285095	0	0	0	0.711928	0	10.1110831	0	10.1638513	0	4.8279967	10.0826488	0	0	0	0	0	0.1488749	0.0670769	0	0	0	0	0.6059776	0	0.0946236	0	0	0.0462088	0
S63506A	0	0	0	0	0	0	0	0	0	0	1.7992846	4.2156488	0	4.4085858	0.3019142	0.0547779	7.5927735	0	1.3304577	1.292712	0	0	0	0.296357	0	4.7264749	0	2.024528	0	0.11109757	3.4226232	0	0	0	0.5776992	0	0.1623148	0.0705044	0	0	0	0	0.1513979	0	0.3616182	0	0	0	0
S63506B	0	0	0.198481	0	0	0	0	0	0	0	0.1154249	0.0485131	0	2.0717518	0	0.1257473	6.161538	0	1.3659484	1.241556	0	0	0	0.138768	0	6.2307251	0	3.3354439	0	0.9608216	4.6946499	0	0	0	0	0	0	0	0	0	0	0	0.2704227	0	0.0770573	0	0	0	0
S64110B	0	0	0	0	0	0	0	0	0	0	0.5851208	0.9112066	0	0.9927553	0.1013006	0	6.969096	0	2.269958	2.4781132	0	0	0	1.68925	0	2.4095724	0	0.4413586	0	0	3.3232327	0	0	0	0	0	0	0	0	0.0136006	0	0	0.1143257	0	0.0281859	0	0	0	0
S67912A	0	0	0.293079	0	0	0	0	0	0	0	2.1928288	1.5165844	0	10.0721822	0.1531473	0.0719782	1.6399308	0	4.0123368	1.3847981	0	0	0	0.136604	0	4.1614931	0	2.2414176	0	0.4441624	3.87823	0	0	0	0.0739419	0	0.181116	0	0	0.1610401	0	0	0.3845794	0	0.6371158	0	0	0	0
S71402B	0	0	0	0	0	0	0	0	0	0	0	0.0532955	0	6.8103879	0	0.0347957	6.275377	0	0.4279913	1.2418137	0	0	0	0.260786	0	4.2263915	0	2.5547005	0.00962125	0.3778026	4.9430024	0	0	0	0	0	0	0	0	0.0600869	0	0	0.1424505	0	0	0	0	0.0604166	0
S72204A	0	0	0	0	0	0	0	0	0	0	0.1014071	0.5232272	0	0.485134	0.0484445	0.3812309	10.3218796	0.319102	2.9955086	2.7994989	0	0	0	1.36835	0	3.7817531	0	1.7463996	0	2.2057338	8.3878724	0	0	0	0.055601	0	0.2050809	0.0826192	0	0.3253448	0	0	0.2177553	0	0.1176884	0	0	0	0
S75706A	0	0	0	0	0	0	0	0	0	0	0.0713954	0.1852604	0	0.1042647	0	0.0715415	8.584229	0	0.640254	1.3279764	0	0	0	0.120954	0	3.5575279	0	0.0793476	0	0	8.4463763	0	0	0	0.1195329	0	0	0.0260448	0	0	0	0	0.0614098	0	0.1103159	0	0	0.0237085	0
S75706B	0	0	0	0	0	0	0	0	0	0	0.2400923	0.0653607	0	0.1108954	0	0.0127773	3.880648	0	2.223865	1.4504035	0	0	0	0.518454	0	2.4939432	0	0.1938603	0	0	4.478155	0	0	0	0	0	0	0.0536645	0	0.0453167	0	0	0	0	0.0944099	0	0	0	0
S76602A	0	0	0.192755	0	0	0	0.549811	0	0.0345327	0.0322236	0.45687325	0.5805987	0.25292	10.6764349	0.0699772	0.28837421	6.9263531	0.0142686	1.0593323	1.635912	0	0	0	0.449218	0	1.8583673	0	2.32851564	0	0.2688297	6.1298465	0	0	0	0.151451	0	0	0.100489	0	0	0	0	1.18174971	0	0.2199348	0	0	0	0
S76806B	0	0	0	0	0	0	0	0	0	0	0.0290755	0.1485947	0	6.8012281	0	0.094195	5.6189402	0.140826	4.806724	1.0479625	0	0	0	0.411738	0	3.5295558	0	8.72852761	0	1.51637322	6.2870764	0	0	0	0	0	0.1987287	0.029553	0	0.3354346	0	0	0.8575815	0	0.3944307	0	0	0.0436524	0
S77806A	0	0	0	0	0	0	0	0	0	0	0.4305684	0.5171451	0	2.9412538	0	0.4534647	4.2537262	0.144252	2.0632513	1.4512512	0	0	0	0.941303	0	6.6771934	0	22.8806377	0	2.3812856	7.3615077	0	0	0	0	0	0.0418672	0	0	0	0	0	0.883344	0	0	0	0	0	0
S77806B	0	0	0	0	0	0	0	0	0	0	2.5790123	4.5601464	0	5.7542564	0.4074582	0.31632184	3.8554565	0	2.9195934	2.4298691	0	0	0	1.117715	0	3.0635819	0	8.94704478	0	1.3106651	5.5533958	0	0	0	0	0	0.3625459	0	0	0.0468676	0	0	0.1478153	0	0.2033879	0	0	0	0
S80312B	0	0	0.168495	0	0	0	0	0	0	0	0.1580431	0.1361371	0	6.0844935	0.0458774	0.3376246	3.7135569	0.0374182	1.401298	3.482645	0	0	0	1.06023	0	2.4703475	0	0.1564064	0	0.5713973	4.4649983	0	0	0	0.269376	0	0	0	0	0.3558016	0	0	0.7233491	0	1.0624506	0	0.1667282	0.0763783	0
S93310B	0	0	0	0	0	0	0	0	0	0	0.0173051	1.5590033	0	0.5812623	0	0	5.552	0	0.873602	2.1841956	0	0	0	0.151493	0	2.6071939	0	0.7996122	0	0.100711	5.6882924	0	0	0	0	0	0	0	0	0	0	0	0.0777226	0	0.0145809	0	0	0	0
S95006B	0	0	0.0664472	0	0	0	0	0	0	0	0.34419139	0.5330624	0	0.1727019	0.0361841	0.00686955	3.9587432	0.0147561	1.6210536	3.4277394	0	0	0	0.278741	0	3.3989284	0	0.5261601	0	0	5.4881874	0	0	0	0.0502926	0	0	0	0	0.1219288	0	0	0.505758	0	0.4879196	0	0.160055	0	0
S95008B	0	0	0	0	0	0	0	0	0	0	0.1178452	0.0586787	0	9.3073576	0	0.04044008	3.7173139	0	0.3754298	2.5143509	0	0	0	0.731767	0	2.7446346	0	3.7825816	0	0.03573563	3.9472892	0	0	0	0	0	0.0566591	0	0	0.0598619	0	0	0.43227732	0	0.0770968	0	0	0	0
S95012B	0	0	0	0	0	0	0	0	0	0	1.2356114	2.6737204	0	4.7191239	0.492026	0.0602802	5.7563641	0.0260751	0.9493994	2.4667261	0	0	0	0.32837	0	4.1526645	0	0.170739	0	0.1978839	6.0989475	0	0	0	0	0	0	0	0	0.1880728	0	0	0.1824488	0	0.1050826	0	0	0	0
S96308A	0	0	0.0854424	0	0	0	0	0	0	0	1.7065904	2.58058	0	0.8718435	0.046528	0	4.7973362	0	4.3032848	1.2706146	0	0	0	0.358424	0	5.8372062	0	1.2032778	0	0.1712319	3.1655246	0	0	0	0	0	0	0	0	0.1885328	0	0	1.2938093	0	0.4420637	0	0	0.046528	0
Tibetan-s1004M	0	0	0.0691429	0	0	0	0	0	0	0	0.00740336	0.0456304	0	0.272826	0	7.14438082	4.4293052	1.2176337	6.0430019	1.8631741	0	0.2947239	0	0.290049	0	15.2384798	0.0417897	412.8093221	0	17.5366986	8.7117041	0.0945462	0	0.0835793	0	0	0.086866	0.0460023	0	0	0	0	0.040313	0	0	0	0	0	0
Tibetan-s1005M	0	0	0.0594942	0	0	0	0	0	0	0	0.02535359	0.2839873	0	0.73547656	0.1001261	0.0390972	5.9590211	0	1.7327222	1.6868758	0	0.3493786	0	0	0	0.8741967	0	230.698312	0	1.4459322	4.4391203	0.0327054	0	0	0	0	0.0312384	0.0872038	0	0.0263096	0	0	0.73708882	0	0.0251366	0	0	0	0
Tibetan-s1400-27M	0	0	0.136338	0	0	0	0	0	0	0	0	0.0125255	0	0	0	10.10336386	10.9353421	0.1129465	2.2056085	10.5648815	0	0.470031	4.45792	0.0953214	0	20.1625065	0	1070.639462	0	2.157309	3.2086109	0	0	0	0	0	0.146077	0	0	0	0	0	2.8186049	0	0	0	0.0379997	0	0.284758
Tibetan-s1400-2M	0	0	0	0	0	0	0	0	0	0	0	0.00941046	0	0.0350463	0	3.8059691	22.6810617	0	5.8360316	6.2489407	0	0.688779	1.357835	0.195706	0.0290116	13.7585649	0	1761.721002	0	1.32705127	7.523702	0.0318968	0	0	0	0	0	0	0	0	0	0	2.3238043	0	0	0	0	0	0.14616
Tibetan-s1400-30F	0	0	0	0	0	0	0	0	0	0	0.0480075	0.1100931	0	0.1310989	0.0332198	4.9915109	37.3486469	0	6.9321302	17.6343614	0	1.079273	5.45721	0.085437	0.177314	37.6809042	0	2070.714532	0.0291797	5.1452884	7.0287351	0.0278496	0	0	0	0	0	0	0	0	0	0	1.07280764	0	0	0	0	0	0
Tibetan-s1400-32M	0	0	0	0	0	0	0	0	0	0.0982849	0.572625	0.5775509	0	0.3127651	0.0535215	7.2321966	22.7621801	0	4.3094133	11.4697692	0	0.4425092	1.223451	0.137432	0	23.4407028	0.056309	1503.854108	0	4.8214402	8.7416428	0	0	0	0.0743899	0	0.0794951	0	0	0	0.0401411	0.135142	3.2115412	0	0	0	0.109574	0.0571021	0
Tibetan-s1400-38F	0	0	0	0	0	0	0	0	0.0400644	0	0.0868178	0.0377563	0.0244528	0.2858038	0	14.9724692	40.0916728	0.0534772	12.4361756	71.331803	0	1.769611	16.92178	0.231037	2.78135	54.1162056	0	3230.057286	0.0960185	9.497525	5.6968246	0	0	0	0	0	0	0.0758163	0	0	0	0	0.80270937	0	0	0	0	0	0
Tibetan-s1400-43F	0	0	0	0	0	0	0	0	0	0	0	0.0197319	0	0.0775492	0	4.08779417	27.9384157	0.0146595	4.2932197	15.8890317	0	0.827837	4.51947	0.18461	0.0273669	29.9613156	0	1444.342893	0.030859	3.2777747	6.9909993	0	0	0	0	0	0	0	0	0.0140542	0	0	0.54006867	0	0	0	0	0	0
Tibetan-s1400-55F	0	0	0	0	0	0	0	0	0	0	0.0846412	0.05483436	0	0.4130314	0.0141147	10.42510362	90.9808844	0.126664	20.609052	24.7189388	0	3.669631	4.52567	0.246888	0.731978	26.2168372	0	6330.665811	0	10.8944856	9.1332704	0.0268257	0	0.0418574	0	0	0.121386	0.1307628	0	0	0	0	1.40593562	0	0	0	0.0683867	0	0
Tibetan-s1400-58M	0	0	0.239632	0	0	0	0	0	0	0	0	0.0318351	0	0.588125	0.0191566	17.88965698	33.7743662	0.0354771	9.6250331	33.7178303	0	1.016153	4.69319	0.558464	0	26.9503746	0	3089.97298	0	3.3036573	9.3212949	0.109224	0	0	0	0	0	0	0	0	0.130492	0	3.6987186	0	0	0	0	0	0.191011
Tibetan-s3005M	0	0	0	0	0	0	0.054039	0	0	0	2.1712804	6.1683358	0	0.5786676	0	0.1208932	3.4757391	0.0430566	1.630512	1.7276092	0	0	0	0	0	2.0445445	0	2.9761881	0	0	3.8359623	0	0	0.0780432	0	0	3.7762266	0.072378	0	0.1583003	0.0434661	0	233.1289657	0	0.1963701	0	0.054039	0.0433483	0
Tibetan-s3006F	0	0	0	0	0	0	0.0510724	0	0	0.0468032	0.5767728	0.6032651	0.0300545	0.3402828	0	0.00933751	3.9158083	0.183118	0.3620154	0.6338352	0	0	0	0.512455	0	2.0263622	0	2.2434955	0	0.0253159	5.6483121	0	0	0	0.208038	0	7.7693496	0.133538	0	0.2325754	0.1318883	0	106.4873373	0	0.9841657	0	0.4600363	0.1993686	0
Tibetan-s3016F	0	0	0.0875613	0	0	0	0	0	0	0.0439137	1.6561195	2.8846673	0	0.9027913	0.081438	0	1.9974131	0.019445	0.8843954	0.2732166	0	0	0	0	0	1.8740269	0	2.39804241	0	0.4166495	6.1181946	0	0	0.0622742	0	0	3.0032784	0	0	0.2827409	0	0	30.4673144	0	0.0256163	0	0.1542665	0	0
Tibetan-s3480-16M	0	0	0	0	0	0	0	0	0	0	0.1780146	0.0978683	0	0.1585144	0	29.1884637	2.350144	0.2320102	17.7729486	4.5456519	0	0	0	0.792391	0	50.7633716	4.6007367	9.250212	2.427155	114.7014083	22.4668825	0.631383	0	0	0	0	0	0.0683495	0	0	0	0	0.6419176	0	0	0	0	0	0
Tibetan-s3480-25M	0	0	0	0	0	0	0	0	0	0.0468695	0.3202578	0.4014524	0	0.2926483	0	0.5569074	6.0814436	0.0207538	0.8135951	1.2713882	0	0	0.0294839	1.56814	0	6.4316252	0	10.85951638	0.0534306	2.8297142	9.006432	0	0	0	0.0609489	0	0	0	0	0.0342668	0	0	1.0553608	0	0	0	0.0520948	0	0
Tibetan-s3480-28F	0	0	0.127385	0	0	0	0	0	0	0	0.1754233	0.20093185	0	0.13326143	0	0.12219216	1.831365	0	0.1863764	0.461991	0	0	0	0.356246	0	3.4391263	0	1.02272042	0	0.6424202	5.1315363	0	0	0	0	0	0	0	0	0.011473	0	0	0.15268602	0	0	0	0	0	0
Tibetan-s3480-29M	0	0	0	0	0	0	0	0	0	0	0.106556	0	0.0236413	0.0572972	0	1.87400457	2.217401	0.0320097	0.8484239	2.8360057	0	0	0	0.403105	0	3.817651	1.00186	0.96903576	0.164818	8.2392332	4.1346182	0.0656994	0	0	0	0	0.0382366	0	0	0	0	0	0.41066135	0	0	0	0	0	0
Tibetan-s3480-3M	0.060406	0	0.152296	0	0	0	0	0	0	0	0.101326	0.0106478	0	0.3471392	0.1202778	1.3434609	5.8578565	0.0845521	0.9971517	1.3952815	0	0	0	0.63887	0	5.052589	0.552283	9.63101562	0.0901462	5.5305024	5.7610623	0.0694168	0	0	0	0	0.0973988	0	0	0	0	0	1.301907	0	0	0	0	0	0
Tibetan-s3480-40M	0	0	0	0	0	0	0	0	0	0	0	0.2448502	0.0449558	0.3631147	0.465855	0.3557301	1.1562305	0	0.8644743	2.004814	0	0	0	0.670718	0	1.9763046	0.0414153	7.02597518	0	1.7158132	5.7161724	0.0312331	0	0	0	0	0	0	0	0	0	0	0.77306042	0	0	0	0.0530816	0	0
Tibetan-s3800-12F	0	0	0	0	0	0	0	0	0	0	0	0	0.0195674	0.0271567	0	0.0740847	2.8900058	0	0.364643	0.4004146	0	0	0	0.924389	0	2.4893041	0	2.43900016	0.00682078	0.4340414	9.4589042	0.0271889	0	0	0	0	0	0	0	0	0	0	0.19752707	0	0	0	0	0	0
Tibetan-s3800-18M	0	0	0.0635591	0	0	0	0	0	0	0	0	0	0	0.21659674	0	0.37991616	3.0360561	0.0879409	0.9032226	1.0644512	0	0	0	0.622125	0	3.4514269	0	18.6704119	0.0151769	2.5820036	5.4016791	0	0	0	0	0	0.028498	0.0448173	0	0	0	0	0.2187985	0	0	0	0	0	0
Tibetan-s3800-19M	0	0	0	0	0	0	0	0	0	0	0	0.0412278	0	0.1212941	0	0.7021902	3.7645296	0.0760908	0.8572439	1.5844777	0	0	0	0.593251	0	7.3612107	0	8.72127934	0.0970251	7.3697554	8.5370579	0.145035	0	0	0	0	0	0.1088633	0	0	0	0	0.3130819	0	0	0	0	0.0145356	0
Tibetan-s3800-26F	0.0643415	0	0	0	0	0	0	0	0	0	0.1823289	0.0262448	0.106426	0.2597995	0.0520741	0.5977694	2.5229602	0	1.2699355	2.1210475	0	0	0	0.567078	0	3.5144622	0	4.23519571	0.0556467	2.2228999	3.4649189	0	0	0	0	0	0	0	0	0	0	0	0.179974	0	0	0	0	0	0
Tibetan-s3800-48F	0	0	0	0	0	0	0	0	0	0	0.2270038	0.1105589	0.043348	0.7906949	0	3.5377242	4.6257495	0.0474001	1.2003132	2.3125439	0	0	0	0.64673	0	5.4603394	0	33.08744454	0.0308874	3.30206	7.2175795	0.0602321	0	0	0	0	0	0.0301995	0	0	0.0360994	0	0.73970776	0	0	0	0	0.0315087	0
Tibetan-s3800-53F	0	0	0	0	0	0	0.0772796	0	0	0	0.04163482	0.10706037	0	0.0849788	0	5.6796928	4.3168003	0.2895075	3.0722558	3.701568	0	0	0	0.475903	0	4.8434617	0	41.32157834	0	3.2782214	7.6239997	0	0	0	0	0	0	0.0204951	0	0.0353186	0	0	0.83650968	0.0935942	0	0	0	0	0
Tibetan-s3800-8M	0	0	0	0	0	0	0	0	0	0	0	0	0	0.0211643	0	0.1985896	2.9103971	0.0304503	0.463076	0.4515374	0	0	0	0.287601	0	1.3465778	0	11.06457119	0	0.0347533	0.918158	0	0	0	0	0	0	0.0352408	0	0	0	0	0.21700526	0	0	0	0	0	0
Tibetan-s602F	0	0	0	0	0	0	0	0	0	0	0.0914015	0.21844307	0.0218051	0.3130641	0	0.73863112	3.7824155	0.14306	1.3872892	1.8853845	0	0	0	0.0929487	0	3.3458883	0	11.61189759	0	2.2442561	10.6579085	0	0	0	0	0	0.1723657	0	0	0.0119737	0	0	0.24706416	0	0.08728862	0	0	0	0
W4930	0	0	0	0	0	0.1482623	0.0223031	0.0963814	0	0	0.05938085	0.00457403	0	0.15625965	0.007845	17.2386961	0.1230693	0.916841	4.5200557	9.8125719	0	0	0	0.3895	0	29.6702849	0.0719648	2.87872963	0.00748075	25.8702149	3.97761343	0	0	0.2318467	0	0	0	0.0598045	0	0	0	0	0.56968041	0	0.0248726	0	0	0	0
W4936	0	0	0	0.450109	0	0.0707367	0.778379	0	0	0.0441283	1.3743376	0.6046947	0.708422	1.8916398	0.128409	0.05695736	0.4799774	0	0.276265	5.29158	0	0	0	0.146943	0	0.9849618	0	2.1768836	0	0.0651734	5.7550563	0	0	0	0.130766	0	1.6527082	0.0766314	0	0.8127773	0	0	45.5684435	0	0.12276	0	0.3043861	0.0118384	0
W4950	0	0	0	0.449097	0	0.360086	0	0.571396	0.0694858	0.1617056	0.0407775	0.0648482	0	0.5463794	0	0.0180475	0.065436	1.33946	0.5014492	0.0279949	0	0	0	0	0	2.1609458	0	5.33835498	0	0	0.444419	0	0	0	0	0	0.1394629	0.0515269	0	0.1303193	0	0	1.58663727	0	0.088409	0	0	0.0835576	0
W4974	0	0	0	0.325106	0	0.771756	0.0354186	0.275759	0	0	0.2026057	0.2279767	0	0.3440374	0.050138	0.0675373	0.0430154	0.1597511	0.3099177	0.8987013	0	0	0	0	0	2.9356599	0	5.87877311	0	0.9123821	1.1370589	0	0	0.0514751	0	0	0.297926	0.0513685	0	0.2311864	0	0	1.43941881	0	0.0506312	0.0494161	0	0	0
W4975	0	0	0	0	0	0	0	0.644509	0	0	0.0303809	0.0509781	0	1.7539527	0	0.0386545	0.110713	0	5.0455228	0.1323508	0	0	0	0	0	0.5339473	0	1.9868612	0	0.0727562	0	0	0	0.044069	0	0	0	0.0509465	0	0.4992787	0	0	2.16082001	0	0.0255432	0.134745	0	0.58073969	0
W4978	0	0	0	0	0	0.067897	0.031379	0	0	0	0.1745562	0.1289613	0.0271993	1.6336432	0.0616273	3.29242341	0	0	0.76411	4.6803524	0	0	0	0.115943	0	4.4233044	0.212819	3.3812242	0	6.5214392	1.9617773	0	0	0.0346361	0.062758	0	0.3069822	0	0	0.5150587	0	0	2.19881018	0	0.0671751	0	0.0642312	0.9348241	0
W4982	0	0	0	0.142844	0	0	0.0311244	0	0	0	0.1755949	0.0906943	0	0.5300123	0	0.02955225	0.5791036	0	0.0488723	107.2586362	0	0	0	0.559597	0	1.8163029	0	7.61500175	0	0.0290583	2.9818379	0	0	0	0	0	0.2417538	0.1046986	0	0.2381825	0	0	1.448816	0	0.1425487	0.0217123	0	0.1047856	0
W5007	0	0	0	0	0	0.0516066	0	0.371383	0	0	0	0.04745252	0.0206734	0.1518113	0.0151144	0	0.0981012	0	2.145847	7.3333043	0	0	0	0	0	0.0949228	0	1.7060878	0	0.129984	0.4570757	0	0	0.0401495	0.0477006	0	0.1893936	0	0	0.1350841	0	0	1.29890809	0	0	0.016638	0	0.297829	0
W5021	0	0	0	0.0444189	0	0.252773	0.07942724	0.150707	0	0.0255745	0.10716745	0.09048278	0.0167785	2.44891827	0.0458674	7.3322275	1.4355608	0.1911498	0.932472	0.6292367	0	0.015514	0	0.435031	0	8.59011362	0	126.347912	0.0116973	1.95250139	1.9416063	0	0	0.0197187	0.1246204	0.0202875	0.6292657	0.15196	0	0.33631975	0.0139728	0	12.79710399	0	0.2243439	0	0.1549839	0.3902304	0
W5042	0	0	0	0	0	0.0471338	0.1787662	0.169598	0	0	0.0332861	2.0113236	0	0.6290397	0	133.1482993	0.2372365	6.7528967	5.8509675	3.7844253	0	0	0	0.391648	0	23.9960938	0.823114	4.0351525	0	46.1760642	4.0342615	0	0	0	0.0883485	0	0.0506661	0.4959285	0	0.0122548	0	0	2.52358791	0	0.0493685	0	0	0	0
[truncated: 1,231 more columns]
