# Supplementary material for: Expanded catalog of microbial genes and metagenome-assembled genomes from the pig gut microbiome
Source: Nat Commun. 2021 Feb 17;12:1106. doi: 10.1038/s41467-021-21295-0 (PMC7889623; doi:10.1038/s41467-021-21295-0)
Supplement: Supplementary file 10 — Source Data [file 41467_2021_21295_MOESM10_ESM.zip › Source Data/Pre-processed_Files/WB_Duroc_MAG_abundance.txt]

Bin_genomes	Group	MAG_1	MAG_2	MAG_3	MAG_4	MAG_5	MAG_6	MAG_7	MAG_8	MAG_9	MAG_10	MAG_11	MAG_12	MAG_13	MAG_14	MAG_15	MAG_16	MAG_17	MAG_18	MAG_19	MAG_20	MAG_21	MAG_22	MAG_23	MAG_24	MAG_25	MAG_26	MAG_27	MAG_28	MAG_29	MAG_30	MAG_31	MAG_32	MAG_33	MAG_34	MAG_35	MAG_36	MAG_37	MAG_38	MAG_39	MAG_40	MAG_41	MAG_42	MAG_43	MAG_44	MAG_45	MAG_46	MAG_47	MAG_48	MAG_49	MAG_50	MAG_51	MAG_52	MAG_53	MAG_54	MAG_55	MAG_56	MAG_57	MAG_58	MAG_59	MAG_60	MAG_61	MAG_62	MAG_63	MAG_64	MAG_65	MAG_66	MAG_67	MAG_68	MAG_69	MAG_70	MAG_71	MAG_72	MAG_73	MAG_74	MAG_75	MAG_76	MAG_77	MAG_78	MAG_79	MAG_80	MAG_81	MAG_82	MAG_83	MAG_84	MAG_85	MAG_86	MAG_87	MAG_88	MAG_89	MAG_90	MAG_91	MAG_92	MAG_93	MAG_94	MAG_95	MAG_96	MAG_97	MAG_98	MAG_99	MAG_100	MAG_101	MAG_102	MAG_103	MAG_104	MAG_105	MAG_106	MAG_107	MAG_108	MAG_109	MAG_110	MAG_111	MAG_112	MAG_113	MAG_114	MAG_115	MAG_116	MAG_117	MAG_118	MAG_119	MAG_120	MAG_121	MAG_122	MAG_123	MAG_124	MAG_125	MAG_126	MAG_127	MAG_128	MAG_129	MAG_130	MAG_131	MAG_132	MAG_133	MAG_134	MAG_135	MAG_136	MAG_137	MAG_138	MAG_139	MAG_140	MAG_141	MAG_142	MAG_143	MAG_144	MAG_145	MAG_146	MAG_147	MAG_148	MAG_149	MAG_150	MAG_151	MAG_152	MAG_153	MAG_154	MAG_155	MAG_156	MAG_157	MAG_158	MAG_159	MAG_160	MAG_161	MAG_162	MAG_163	MAG_164	MAG_165	MAG_166	MAG_167	MAG_168	MAG_169	MAG_170	MAG_171	MAG_172	MAG_173	MAG_174	MAG_175	MAG_176	MAG_177	MAG_178	MAG_179	MAG_180	MAG_181	MAG_182	MAG_183	MAG_184	MAG_185	MAG_186	MAG_187	MAG_188	MAG_189	MAG_190	MAG_191	MAG_192	MAG_193	MAG_194	MAG_195	MAG_196	MAG_197	MAG_198	MAG_199	MAG_200	MAG_201	MAG_202	MAG_203	MAG_204	MAG_205	MAG_206	MAG_207	MAG_208	MAG_209	MAG_210	MAG_211	MAG_212	MAG_213	MAG_214	MAG_215	MAG_216	MAG_217	MAG_218	MAG_219	MAG_220	MAG_221	MAG_222	MAG_223	MAG_224	MAG_225	MAG_226	MAG_227	MAG_228	MAG_229	MAG_230	MAG_231	MAG_232	MAG_233	MAG_234	MAG_235	MAG_236	MAG_237	MAG_238	MAG_239	MAG_240	MAG_241	MAG_242	MAG_243	MAG_244	MAG_245	MAG_246	MAG_247	MAG_248	MAG_249	MAG_250	MAG_251	MAG_252	MAG_253	MAG_254	MAG_255	MAG_256	MAG_257	MAG_258	MAG_259	MAG_260	MAG_261	MAG_262	MAG_263	MAG_264	MAG_265	MAG_266	MAG_267	MAG_268	MAG_269	MAG_270	MAG_271	MAG_272	MAG_273	MAG_274	MAG_275	MAG_276	MAG_277	MAG_278	MAG_279	MAG_280	MAG_281	MAG_282	MAG_283	MAG_284	MAG_285	MAG_286	MAG_287	MAG_288	MAG_289	MAG_290	MAG_291	MAG_292	MAG_293	MAG_294	MAG_295	MAG_296	MAG_297	MAG_298	MAG_299	MAG_300	MAG_301	MAG_302	MAG_303	MAG_304	MAG_305	MAG_306	MAG_307	MAG_308	MAG_309	MAG_310	MAG_311	MAG_312	MAG_313	MAG_314	MAG_315	MAG_316	MAG_317	MAG_318	MAG_319	MAG_320	MAG_321	MAG_322	MAG_323	MAG_324	MAG_325	MAG_326	MAG_327	MAG_328	MAG_329	MAG_330	MAG_331	MAG_332	MAG_333	MAG_334	MAG_335	MAG_336	MAG_337	MAG_338	MAG_339	MAG_340	MAG_341	MAG_342	MAG_343	MAG_344	MAG_345	MAG_346	MAG_347	MAG_348	MAG_349	MAG_350	MAG_351	MAG_352	MAG_353	MAG_354	MAG_355	MAG_356	MAG_357	MAG_358	MAG_359	MAG_360	MAG_361	MAG_362	MAG_363	MAG_364	MAG_365	MAG_366	MAG_367	MAG_368	MAG_369	MAG_370	MAG_371	MAG_372	MAG_373	MAG_374	MAG_375	MAG_376	MAG_377	MAG_378	MAG_379	MAG_380	MAG_381	MAG_382	MAG_383	MAG_384	MAG_385	MAG_386	MAG_387	MAG_388	MAG_389	MAG_390	MAG_391	MAG_392	MAG_393	MAG_394	MAG_395	MAG_396	MAG_397	MAG_398	MAG_399	MAG_400	MAG_401	MAG_402	MAG_403	MAG_404	MAG_405	MAG_406	MAG_407	MAG_408	MAG_409	MAG_410	MAG_411	MAG_412	MAG_413	MAG_414	MAG_415	MAG_416	MAG_417	MAG_418	MAG_419	MAG_420	MAG_421	MAG_422	MAG_423	MAG_424	MAG_425	MAG_426	MAG_427	MAG_428	MAG_429	MAG_430	MAG_431	MAG_432	MAG_433	MAG_434	MAG_435	MAG_436	MAG_437	MAG_438	MAG_439	MAG_440	MAG_441	MAG_442	MAG_443	MAG_444	MAG_445	MAG_446	MAG_447	MAG_448	MAG_449	MAG_450	MAG_451	MAG_452	MAG_453	MAG_454	MAG_455	MAG_456	MAG_457	MAG_458	MAG_459	MAG_460	MAG_461	MAG_462	MAG_463	MAG_464	MAG_465	MAG_466	MAG_467	MAG_468	MAG_469	MAG_470	MAG_471	MAG_472	MAG_473	MAG_474	MAG_475	MAG_476	MAG_477	MAG_478	MAG_479	MAG_480	MAG_481	MAG_482	MAG_483	MAG_484	MAG_485	MAG_486	MAG_487	MAG_488	MAG_489	MAG_490	MAG_491	MAG_492	MAG_493	MAG_494	MAG_495	MAG_496	MAG_497	MAG_498	MAG_499	MAG_500	MAG_501	MAG_502	MAG_503	MAG_504	MAG_505	MAG_506	MAG_507	MAG_508	MAG_509	MAG_510	MAG_511	MAG_512	MAG_513	MAG_514	MAG_515	MAG_516	MAG_517	MAG_518	MAG_519	MAG_520	MAG_521	MAG_522	MAG_523	MAG_524	MAG_525	MAG_526	MAG_527	MAG_528	MAG_529	MAG_530	MAG_531	MAG_532	MAG_533	MAG_534	MAG_535	MAG_536	MAG_537	MAG_538	MAG_539	MAG_540	MAG_541	MAG_542	MAG_543	MAG_544	MAG_545	MAG_546	MAG_547	MAG_548	MAG_549	MAG_550	MAG_551	MAG_552	MAG_553	MAG_554	MAG_555	MAG_556	MAG_557	MAG_558	MAG_559	MAG_560	MAG_561	MAG_562	MAG_563	MAG_564	MAG_565	MAG_566	MAG_567	MAG_568	MAG_569	MAG_570	MAG_571	MAG_572	MAG_573	MAG_574	MAG_575	MAG_576	MAG_577	MAG_578	MAG_579	MAG_580	MAG_581	MAG_582	MAG_583	MAG_584	MAG_585	MAG_586	MAG_587	MAG_588	MAG_589	MAG_590	MAG_591	MAG_592	MAG_593	MAG_594	MAG_595	MAG_596	MAG_597	MAG_598	MAG_599	MAG_600	MAG_601	MAG_602	MAG_603	MAG_604	MAG_605	MAG_606	MAG_607	MAG_608	MAG_609	MAG_610	MAG_611	MAG_612	MAG_613	MAG_614	MAG_615	MAG_616	MAG_617	MAG_618	MAG_619	MAG_620	MAG_621	MAG_622	MAG_623	MAG_624	MAG_625	MAG_626	MAG_627	MAG_628	MAG_629	MAG_630	MAG_631	MAG_632	MAG_633	MAG_634	MAG_635	MAG_636	MAG_637	MAG_638	MAG_639	MAG_640	MAG_641	MAG_642	MAG_643	MAG_644	MAG_645	MAG_646	MAG_647	MAG_648	MAG_649	MAG_650	MAG_651	MAG_652	MAG_653	MAG_654	MAG_655	MAG_656	MAG_657	MAG_658	MAG_659	MAG_660	MAG_661	MAG_662	MAG_663	MAG_664	MAG_665	MAG_666	MAG_667	MAG_668	MAG_669	MAG_670	MAG_671	MAG_672	MAG_673	MAG_674	MAG_675	MAG_676	MAG_677	MAG_678	MAG_679	MAG_680	MAG_681	MAG_682	MAG_683	MAG_684	MAG_685	MAG_686	MAG_687	MAG_688	MAG_689	MAG_690	MAG_691	MAG_692	MAG_693	MAG_694	MAG_695	MAG_696	MAG_697	MAG_698	MAG_699	MAG_700	MAG_701	MAG_702	MAG_703	MAG_704	MAG_705	MAG_706	MAG_707	MAG_708	MAG_709	MAG_710	MAG_711	MAG_712	MAG_713	MAG_714	MAG_715	MAG_716	MAG_717	MAG_718	MAG_719	MAG_720	MAG_721	MAG_722	MAG_723	MAG_724	MAG_725	MAG_726	MAG_727	MAG_728	MAG_729	MAG_730	MAG_731	MAG_732	MAG_733	MAG_734	MAG_735	MAG_736	MAG_737	MAG_738	MAG_739	MAG_740	MAG_741	MAG_742	MAG_743	MAG_744	MAG_745	MAG_746	MAG_747	MAG_748	MAG_749	MAG_750	MAG_751	MAG_752	MAG_753	MAG_754	MAG_755	MAG_756	MAG_757	MAG_758	MAG_759	MAG_760	MAG_761	MAG_762	MAG_763	MAG_764	MAG_765	MAG_766	MAG_767	MAG_768	MAG_769	MAG_770	MAG_771	MAG_772	MAG_773	MAG_774	MAG_775	MAG_776	MAG_777	MAG_778	MAG_779	MAG_780	MAG_781	MAG_782	MAG_783	MAG_784	MAG_785	MAG_786	MAG_787	MAG_788	MAG_789	MAG_790	MAG_791	MAG_792	MAG_793	MAG_794	MAG_795	MAG_796	MAG_797	MAG_798	MAG_799	MAG_800	MAG_801	MAG_802	MAG_803	MAG_804	MAG_805	MAG_806	MAG_807	MAG_808	MAG_809	MAG_810	MAG_811	MAG_812	MAG_813	MAG_814	MAG_815	MAG_816	MAG_817	MAG_818	MAG_819	MAG_820	MAG_821	MAG_822	MAG_823	MAG_824	MAG_825	MAG_826	MAG_827	MAG_828	MAG_829	MAG_830	MAG_831	MAG_832	MAG_833	MAG_834	MAG_835	MAG_836	MAG_837	MAG_838	MAG_839	MAG_840	MAG_841	MAG_842	MAG_843	MAG_844	MAG_845	MAG_846	MAG_847	MAG_848	MAG_849	MAG_850	MAG_851	MAG_852	MAG_853	MAG_854	MAG_855	MAG_856	MAG_857	MAG_858	MAG_859	MAG_860	MAG_861	MAG_862	MAG_863	MAG_864	MAG_865	MAG_866	MAG_867	MAG_868	MAG_869	MAG_870	MAG_871	MAG_872	MAG_873	MAG_874	MAG_875	MAG_876	MAG_877	MAG_878	MAG_879	MAG_880	MAG_881	MAG_882	MAG_883	MAG_884	MAG_885	MAG_886	MAG_887	MAG_888	MAG_889	MAG_890	MAG_891	MAG_892	MAG_893	MAG_894	MAG_895	MAG_896	MAG_897	MAG_898	MAG_899	MAG_900	MAG_901	MAG_902	MAG_903	MAG_904	MAG_905	MAG_906	MAG_907	MAG_908	MAG_909	MAG_910	MAG_911	MAG_912	MAG_913	MAG_914	MAG_915	MAG_916	MAG_917	MAG_918	MAG_919	MAG_920	MAG_921	MAG_922	MAG_923	MAG_924	MAG_925	MAG_926	MAG_927	MAG_928	MAG_929	MAG_930	MAG_931	MAG_932	MAG_933	MAG_934	MAG_935	MAG_936	MAG_937	MAG_938	MAG_939	MAG_940	MAG_941	MAG_942	MAG_943	MAG_944	MAG_945	MAG_946	MAG_947	MAG_948	MAG_949	MAG_950	MAG_951	MAG_952	MAG_953	MAG_954	MAG_955	MAG_956	MAG_957	MAG_958	MAG_959	MAG_960	MAG_961	MAG_962	MAG_963	MAG_964	MAG_965	MAG_966	MAG_967	MAG_968	MAG_969	MAG_970	MAG_971	MAG_972	MAG_973	MAG_974	MAG_975	MAG_976	MAG_977	MAG_978	MAG_979	MAG_980	MAG_981	MAG_982	MAG_983	MAG_984	MAG_985	MAG_986	MAG_987	MAG_988	MAG_989	MAG_990	MAG_991	MAG_992	MAG_993	MAG_994	MAG_995	MAG_996	MAG_997	MAG_998	MAG_999	MAG_1000	MAG_1001	MAG_1002	MAG_1003	MAG_1004	MAG_1005	MAG_1006	MAG_1007	MAG_1008	MAG_1009	MAG_1010	MAG_1011	MAG_1012	MAG_1013	MAG_1014	MAG_1015	MAG_1016	MAG_1017	MAG_1018	MAG_1019	MAG_1020	MAG_1021	MAG_1022	MAG_1023	MAG_1024	MAG_1025	MAG_1026	MAG_1027	MAG_1028	MAG_1029	MAG_1030	MAG_1031	MAG_1032	MAG_1033	MAG_1034	MAG_1035	MAG_1036	MAG_1037	MAG_1038	MAG_1039	MAG_1040	MAG_1041	MAG_1042	MAG_1043	MAG_1044	MAG_1045	MAG_1046	MAG_1047	MAG_1048	MAG_1049	MAG_1050	MAG_1051	MAG_1052	MAG_1053	MAG_1054	MAG_1055	MAG_1056	MAG_1057	MAG_1058	MAG_1059	MAG_1060	MAG_1061	MAG_1062	MAG_1063	MAG_1064	MAG_1065	MAG_1066	MAG_1067	MAG_1068	MAG_1069	MAG_1070	MAG_1071	MAG_1072	MAG_1073	MAG_1074	MAG_1075	MAG_1076	MAG_1077	MAG_1078	MAG_1079	MAG_1080	MAG_1081	MAG_1082	MAG_1083	MAG_1084	MAG_1085	MAG_1086	MAG_1087	MAG_1088	MAG_1089	MAG_1090	MAG_1091	MAG_1092	MAG_1093	MAG_1094	MAG_1095	MAG_1096	MAG_1097	MAG_1098	MAG_1099	MAG_1100	MAG_1101	MAG_1102	MAG_1103	MAG_1104	MAG_1105	MAG_1106	MAG_1107	MAG_1108	MAG_1109	MAG_1110	MAG_1111	MAG_1112	MAG_1113	MAG_1114	MAG_1115	MAG_1116	MAG_1117	MAG_1118	MAG_1119	MAG_1120	MAG_1121	MAG_1122	MAG_1123	MAG_1124	MAG_1125	MAG_1126	MAG_1127	MAG_1128	MAG_1129	MAG_1130	MAG_1131	MAG_1132	MAG_1133	MAG_1134	MAG_1135	MAG_1136	MAG_1137	MAG_1138	MAG_1139	MAG_1140	MAG_1141	MAG_1142	MAG_1143	MAG_1144	MAG_1145	MAG_1146	MAG_1147	MAG_1148	MAG_1149	MAG_1150	MAG_1151	MAG_1152	MAG_1153	MAG_1154	MAG_1155	MAG_1156	MAG_1157	MAG_1158	MAG_1159	MAG_1160	MAG_1161	MAG_1162	MAG_1163	MAG_1164	MAG_1165	MAG_1166	MAG_1167	MAG_1168	MAG_1169	MAG_1170	MAG_1171	MAG_1172	MAG_1173	MAG_1174	MAG_1175	MAG_1176	MAG_1177	MAG_1178	MAG_1179	MAG_1180	MAG_1181	MAG_1182	MAG_1183	MAG_1184	MAG_1185	MAG_1186	MAG_1187	MAG_1188	MAG_1189	MAG_1190	MAG_1191	MAG_1192	MAG_1193	MAG_1194	MAG_1195	MAG_1196	MAG_1197	MAG_1198	MAG_1199	MAG_1200	MAG_1201	MAG_1202	MAG_1203	MAG_1204	MAG_1205	MAG_1206	MAG_1207	MAG_1208	MAG_1209	MAG_1210	MAG_1211	MAG_1212	MAG_1213	MAG_1214	MAG_1215	MAG_1216	MAG_1217	MAG_1218	MAG_1219	MAG_1220	MAG_1221	MAG_1222	MAG_1223	MAG_1224	MAG_1225	MAG_1226	MAG_1227	MAG_1228	MAG_1229	MAG_1230	MAG_1231	MAG_1232	MAG_1233	MAG_1234	MAG_1235	MAG_1236	MAG_1237	MAG_1238	MAG_1239	MAG_1240	MAG_1241	MAG_1242	MAG_1243	MAG_1244	MAG_1245	MAG_1246	MAG_1247	MAG_1248	MAG_1249	MAG_1250	MAG_1251	MAG_1252	MAG_1253	MAG_1254	MAG_1255	MAG_1256	MAG_1257	MAG_1258	MAG_1259	MAG_1260	MAG_1261	MAG_1262	MAG_1263	MAG_1264	MAG_1265	MAG_1266	MAG_1267	MAG_1268	MAG_1269	MAG_1270	MAG_1271	MAG_1272	MAG_1273	MAG_1274	MAG_1275	MAG_1276	MAG_1277	MAG_1278	MAG_1279	MAG_1280	MAG_1281	MAG_1282	MAG_1283	MAG_1284	MAG_1285	MAG_1286	MAG_1287	MAG_1288	MAG_1289	MAG_1290	MAG_1291	MAG_1292	MAG_1293	MAG_1294	MAG_1295	MAG_1296	MAG_1297	MAG_1298	MAG_1299	MAG_1300	MAG_1301	MAG_1302	MAG_1303	MAG_1304	MAG_1305	MAG_1306	MAG_1307	MAG_1308	MAG_1309	MAG_1310	MAG_1311	MAG_1312	MAG_1313	MAG_1314	MAG_1315	MAG_1316	MAG_1317	MAG_1318	MAG_1319	MAG_1320	MAG_1321	MAG_1322	MAG_1323	MAG_1324	MAG_1325	MAG_1326	MAG_1327	MAG_1328	MAG_1329	MAG_1330	MAG_1331	MAG_1332	MAG_1333	MAG_1334	MAG_1335	MAG_1336	MAG_1337	MAG_1338	MAG_1339	MAG_1340	MAG_1341	MAG_1342	MAG_1343	MAG_1344	MAG_1345	MAG_1346	MAG_1347	MAG_1348	MAG_1349	MAG_1350	MAG_1351	MAG_1352	MAG_1353	MAG_1354	MAG_1355	MAG_1356	MAG_1357	MAG_1358	MAG_1359	MAG_1360	MAG_1361	MAG_1362	MAG_1363	MAG_1364	MAG_1365	MAG_1366	MAG_1367	MAG_1368	MAG_1369	MAG_1370	MAG_1371	MAG_1372	MAG_1373	MAG_1374	MAG_1375	MAG_1376	MAG_1377	MAG_1378	MAG_1379	MAG_1380	MAG_1381	MAG_1382	MAG_1383	MAG_1384	MAG_1385	MAG_1386	MAG_1387	MAG_1388	MAG_1389	MAG_1390	MAG_1391	MAG_1392	MAG_1393	MAG_1394	MAG_1395	MAG_1396	MAG_1397	MAG_1398	MAG_1399	MAG_1400	MAG_1401	MAG_1402	MAG_1403	MAG_1404	MAG_1405	MAG_1406	MAG_1407	MAG_1408	MAG_1409	MAG_1410	MAG_1411	MAG_1412	MAG_1413	MAG_1414	MAG_1415	MAG_1416	MAG_1417	MAG_1418	MAG_1419	MAG_1420	MAG_1421	MAG_1422	MAG_1423	MAG_1424	MAG_1425	MAG_1426	MAG_1427	MAG_1428	MAG_1429	MAG_1430	MAG_1431	MAG_1432	MAG_1433	MAG_1434	MAG_1435	MAG_1436	MAG_1437	MAG_1438	MAG_1439	MAG_1440	MAG_1441	MAG_1442	MAG_1443	MAG_1444	MAG_1445	MAG_1446	MAG_1447	MAG_1448	MAG_1449	MAG_1450	MAG_1451	MAG_1452	MAG_1453	MAG_1454	MAG_1455	MAG_1456	MAG_1457	MAG_1458	MAG_1459	MAG_1460	MAG_1461	MAG_1462	MAG_1463	MAG_1464	MAG_1465	MAG_1466	MAG_1467	MAG_1468	MAG_1469	MAG_1470	MAG_1471	MAG_1472	MAG_1473	MAG_1474	MAG_1475	MAG_1476	MAG_1477	MAG_1478	MAG_1479	MAG_1480	MAG_1481	MAG_1482	MAG_1483	MAG_1484	MAG_1485	MAG_1486	MAG_1487	MAG_1488	MAG_1489	MAG_1490	MAG_1491	MAG_1492	MAG_1493	MAG_1494	MAG_1495	MAG_1496	MAG_1497	MAG_1498	MAG_1499	MAG_1500	MAG_1501	MAG_1502	MAG_1503	MAG_1504	MAG_1505	MAG_1506	MAG_1507	MAG_1508	MAG_1509	MAG_1510	MAG_1511	MAG_1512	MAG_1513	MAG_1514	MAG_1515	MAG_1516	MAG_1517	MAG_1518	MAG_1519	MAG_1520	MAG_1521	MAG_1522	MAG_1523	MAG_1524	MAG_1525	MAG_1526	MAG_1527	MAG_1528	MAG_1529	MAG_1530	MAG_1531	MAG_1532	MAG_1533	MAG_1534	MAG_1535	MAG_1536	MAG_1537	MAG_1538	MAG_1539	MAG_1540	MAG_1541	MAG_1542	MAG_1543	MAG_1544	MAG_1545	MAG_1546	MAG_1547	MAG_1548	MAG_1549	MAG_1550	MAG_1551	MAG_1552	MAG_1553	MAG_1554	MAG_1555	MAG_1556	MAG_1557	MAG_1558	MAG_1559	MAG_1560	MAG_1561	MAG_1562	MAG_1563	MAG_1564	MAG_1565	MAG_1566	MAG_1567	MAG_1568	MAG_1569	MAG_1570	MAG_1571	MAG_1572	MAG_1573	MAG_1574	MAG_1575	MAG_1576	MAG_1577	MAG_1578	MAG_1579	MAG_1580	MAG_1581	MAG_1582	MAG_1583	MAG_1584	MAG_1585	MAG_1586	MAG_1587	MAG_1588	MAG_1589	MAG_1590	MAG_1591	MAG_1592	MAG_1593	MAG_1594	MAG_1595	MAG_1596	MAG_1597	MAG_1598	MAG_1599	MAG_1600	MAG_1601	MAG_1602	MAG_1603	MAG_1604	MAG_1605	MAG_1606	MAG_1607	MAG_1608	MAG_1609	MAG_1610	MAG_1611	MAG_1612	MAG_1613	MAG_1614	MAG_1615	MAG_1616	MAG_1617	MAG_1618	MAG_1619	MAG_1620	MAG_1621	MAG_1622	MAG_1623	MAG_1624	MAG_1625	MAG_1626	MAG_1627	MAG_1628	MAG_1629	MAG_1630	MAG_1631	MAG_1632	MAG_1633	MAG_1634	MAG_1635	MAG_1636	MAG_1637	MAG_1638	MAG_1639	MAG_1640	MAG_1641	MAG_1642	MAG_1643	MAG_1644	MAG_1645	MAG_1646	MAG_1647	MAG_1648	MAG_1649	MAG_1650	MAG_1651	MAG_1652	MAG_1653	MAG_1654	MAG_1655	MAG_1656	MAG_1657	MAG_1658	MAG_1659	MAG_1660	MAG_1661	MAG_1662	MAG_1663	MAG_1664	MAG_1665	MAG_1666	MAG_1667	MAG_1668	MAG_1669	MAG_1670	MAG_1671	MAG_1672	MAG_1673	MAG_1674	MAG_1675	MAG_1676	MAG_1677	MAG_1678	MAG_1679	MAG_1680	MAG_1681	MAG_1682	MAG_1683	MAG_1684	MAG_1685	MAG_1686	MAG_1687	MAG_1688	MAG_1689	MAG_1690	MAG_1691	MAG_1692	MAG_1693	MAG_1694	MAG_1695	MAG_1696	MAG_1697	MAG_1698	MAG_1699	MAG_1700	MAG_1701	MAG_1702	MAG_1703	MAG_1704	MAG_1705	MAG_1706	MAG_1707	MAG_1708	MAG_1709	MAG_1710	MAG_1711	MAG_1712	MAG_1713	MAG_1714	MAG_1715	MAG_1716	MAG_1717	MAG_1718	MAG_1719	MAG_1720	MAG_1721	MAG_1722	MAG_1723	MAG_1724	MAG_1725	MAG_1726	MAG_1727	MAG_1728	MAG_1729	MAG_1730	MAG_1731	MAG_1732	MAG_1733	MAG_1734	MAG_1735	MAG_1736	MAG_1737	MAG_1738	MAG_1739	MAG_1740	MAG_1741	MAG_1742	MAG_1743	MAG_1744	MAG_1745	MAG_1746	MAG_1747	MAG_1748	MAG_1749	MAG_1750	MAG_1751	MAG_1752	MAG_1753	MAG_1754	MAG_1755	MAG_1756	MAG_1757	MAG_1758	MAG_1759	MAG_1760	MAG_1761	MAG_1762	MAG_1763	MAG_1764	MAG_1765	MAG_1766	MAG_1767	MAG_1768	MAG_1769	MAG_1770	MAG_1771	MAG_1772	MAG_1773	MAG_1774	MAG_1775	MAG_1776	MAG_1777	MAG_1778	MAG_1779	MAG_1780	MAG_1781	MAG_1782	MAG_1783	MAG_1784	MAG_1785	MAG_1786	MAG_1787	MAG_1788	MAG_1789	MAG_1790	MAG_1791	MAG_1792	MAG_1793	MAG_1794	MAG_1795	MAG_1796	MAG_1797	MAG_1798	MAG_1799	MAG_1800	MAG_1801	MAG_1802	MAG_1803	MAG_1804	MAG_1805	MAG_1806	MAG_1807	MAG_1808	MAG_1809	MAG_1810	MAG_1811	MAG_1812	MAG_1813	MAG_1814	MAG_1815	MAG_1816	MAG_1817	MAG_1818	MAG_1819	MAG_1820	MAG_1821	MAG_1822	MAG_1823	MAG_1824	MAG_1825	MAG_1826	MAG_1827	MAG_1828	MAG_1829	MAG_1830	MAG_1831	MAG_1832	MAG_1833	MAG_1834	MAG_1835	MAG_1836	MAG_1837	MAG_1838	MAG_1839	MAG_1840	MAG_1841	MAG_1842	MAG_1843	MAG_1844	MAG_1845	MAG_1846	MAG_1847	MAG_1848	MAG_1849	MAG_1850	MAG_1851	MAG_1852	MAG_1853	MAG_1854	MAG_1855	MAG_1856	MAG_1857	MAG_1858	MAG_1859	MAG_1860	MAG_1861	MAG_1862	MAG_1863	MAG_1864	MAG_1865	MAG_1866	MAG_1867	MAG_1868	MAG_1869	MAG_1870	MAG_1871	MAG_1872	MAG_1873	MAG_1874	MAG_1875	MAG_1876	MAG_1877	MAG_1878	MAG_1879	MAG_1880	MAG_1881	MAG_1882	MAG_1883	MAG_1884	MAG_1885	MAG_1886	MAG_1887	MAG_1888	MAG_1889	MAG_1890	MAG_1891	MAG_1892	MAG_1893	MAG_1894	MAG_1895	MAG_1896	MAG_1897	MAG_1898	MAG_1899	MAG_1900	MAG_1901	MAG_1902	MAG_1903	MAG_1904	MAG_1905	MAG_1906	MAG_1907	MAG_1908	MAG_1909	MAG_1910	MAG_1911	MAG_1912	MAG_1913	MAG_1914	MAG_1915	MAG_1916	MAG_1917	MAG_1918	MAG_1919	MAG_1920	MAG_1921	MAG_1922	MAG_1923	MAG_1924	MAG_1925	MAG_1926	MAG_1927	MAG_1928	MAG_1929	MAG_1930	MAG_1931	MAG_1932	MAG_1933	MAG_1934	MAG_1935	MAG_1936	MAG_1937	MAG_1938	MAG_1939	MAG_1940	MAG_1941	MAG_1942	MAG_1943	MAG_1944	MAG_1945	MAG_1946	MAG_1947	MAG_1948	MAG_1949	MAG_1950	MAG_1951	MAG_1952	MAG_1953	MAG_1954	MAG_1955	MAG_1956	MAG_1957	MAG_1958	MAG_1959	MAG_1960	MAG_1961	MAG_1962	MAG_1963	MAG_1964	MAG_1965	MAG_1966	MAG_1967	MAG_1968	MAG_1969	MAG_1970	MAG_1971	MAG_1972	MAG_1973	MAG_1974	MAG_1975	MAG_1976	MAG_1977	MAG_1978	MAG_1979	MAG_1980	MAG_1981	MAG_1982	MAG_1983	MAG_1984	MAG_1985	MAG_1986	MAG_1987	MAG_1988	MAG_1989	MAG_1990	MAG_1991	MAG_1992	MAG_1993	MAG_1994	MAG_1995	MAG_1996	MAG_1997	MAG_1998	MAG_1999	MAG_2000	MAG_2001	MAG_2002	MAG_2003	MAG_2004	MAG_2005	MAG_2006	MAG_2007	MAG_2008	MAG_2009	MAG_2010	MAG_2011	MAG_2012	MAG_2013	MAG_2014	MAG_2015	MAG_2016	MAG_2017	MAG_2018	MAG_2019	MAG_2020	MAG_2021	MAG_2022	MAG_2023	MAG_2024	MAG_2025	MAG_2026	MAG_2027	MAG_2028	MAG_2029	MAG_2030	MAG_2031	MAG_2032	MAG_2033	MAG_2034	MAG_2035	MAG_2036	MAG_2037	MAG_2038	MAG_2039	MAG_2040	MAG_2041	MAG_2042	MAG_2043	MAG_2044	MAG_2045	MAG_2046	MAG_2047	MAG_2048	MAG_2049	MAG_2050	MAG_2051	MAG_2052	MAG_2053	MAG_2054	MAG_2055	MAG_2056	MAG_2057	MAG_2058	MAG_2059	MAG_2060	MAG_2061	MAG_2062	MAG_2063	MAG_2064	MAG_2065	MAG_2066	MAG_2067	MAG_2068	MAG_2069	MAG_2070	MAG_2071	MAG_2072	MAG_2073	MAG_2074	MAG_2075	MAG_2076	MAG_2077	MAG_2078	MAG_2079	MAG_2080	MAG_2081	MAG_2082	MAG_2083	MAG_2084	MAG_2085	MAG_2086	MAG_2087	MAG_2088	MAG_2089	MAG_2090	MAG_2091	MAG_2092	MAG_2093	MAG_2094	MAG_2095	MAG_2096	MAG_2097	MAG_2098	MAG_2099	MAG_2100	MAG_2101	MAG_2102	MAG_2103	MAG_2104	MAG_2105	MAG_2106	MAG_2107	MAG_2108	MAG_2109	MAG_2110	MAG_2111	MAG_2112	MAG_2113	MAG_2114	MAG_2115	MAG_2116	MAG_2117	MAG_2118	MAG_2119	MAG_2120	MAG_2121	MAG_2122	MAG_2123	MAG_2124	MAG_2125	MAG_2126	MAG_2127	MAG_2128	MAG_2129	MAG_2130	MAG_2131	MAG_2132	MAG_2133	MAG_2134	MAG_2135	MAG_2136	MAG_2137	MAG_2138	MAG_2139	MAG_2140	MAG_2141	MAG_2142	MAG_2143	MAG_2144	MAG_2145	MAG_2146	MAG_2147	MAG_2148	MAG_2149	MAG_2150	MAG_2151	MAG_2152	MAG_2153	MAG_2154	MAG_2155	MAG_2156	MAG_2157	MAG_2158	MAG_2159	MAG_2160	MAG_2161	MAG_2162	MAG_2163	MAG_2164	MAG_2165	MAG_2166	MAG_2167	MAG_2168	MAG_2169	MAG_2170	MAG_2171	MAG_2172	MAG_2173	MAG_2174	MAG_2175	MAG_2176	MAG_2177	MAG_2178	MAG_2179	MAG_2180	MAG_2181	MAG_2182	MAG_2183	MAG_2184	MAG_2185	MAG_2186	MAG_2187	MAG_2188	MAG_2189	MAG_2190	MAG_2191	MAG_2192	MAG_2193	MAG_2194	MAG_2195	MAG_2196	MAG_2197	MAG_2198	MAG_2199	MAG_2200	MAG_2201	MAG_2202	MAG_2203	MAG_2204	MAG_2205	MAG_2206	MAG_2207	MAG_2208	MAG_2209	MAG_2210	MAG_2211	MAG_2212	MAG_2213	MAG_2214	MAG_2215	MAG_2216	MAG_2217	MAG_2218	MAG_2219	MAG_2220	MAG_2221	MAG_2222	MAG_2223	MAG_2224	MAG_2225	MAG_2226	MAG_2227	MAG_2228	MAG_2229	MAG_2230	MAG_2231	MAG_2232	MAG_2233	MAG_2234	MAG_2235	MAG_2236	MAG_2237	MAG_2238	MAG_2239	MAG_2240	MAG_2241	MAG_2242	MAG_2243	MAG_2244	MAG_2245	MAG_2246	MAG_2247	MAG_2248	MAG_2249	MAG_2250	MAG_2251	MAG_2252	MAG_2253	MAG_2254	MAG_2255	MAG_2256	MAG_2257	MAG_2258	MAG_2259	MAG_2260	MAG_2261	MAG_2262	MAG_2263	MAG_2264	MAG_2265	MAG_2266	MAG_2267	MAG_2268	MAG_2269	MAG_2270	MAG_2271	MAG_2272	MAG_2273	MAG_2274	MAG_2275	MAG_2276	MAG_2277	MAG_2278	MAG_2279	MAG_2280	MAG_2281	MAG_2282	MAG_2283	MAG_2284	MAG_2285	MAG_2286	MAG_2287	MAG_2288	MAG_2289	MAG_2290	MAG_2291	MAG_2292	MAG_2293	MAG_2294	MAG_2295	MAG_2296	MAG_2297	MAG_2298	MAG_2299	MAG_2300	MAG_2301	MAG_2302	MAG_2303	MAG_2304	MAG_2305	MAG_2306	MAG_2307	MAG_2308	MAG_2309	MAG_2310	MAG_2311	MAG_2312	MAG_2313	MAG_2314	MAG_2315	MAG_2316	MAG_2317	MAG_2318	MAG_2319	MAG_2320	MAG_2321	MAG_2322	MAG_2323	MAG_2324	MAG_2325	MAG_2326	MAG_2327	MAG_2328	MAG_2329	MAG_2330	MAG_2331	MAG_2332	MAG_2333	MAG_2334	MAG_2335	MAG_2336	MAG_2337	MAG_2338	MAG_2339	MAG_2340	MAG_2341	MAG_2342	MAG_2343	MAG_2344	MAG_2345	MAG_2346	MAG_2347	MAG_2348	MAG_2349	MAG_2350	MAG_2351	MAG_2352	MAG_2353	MAG_2354	MAG_2355	MAG_2356	MAG_2357	MAG_2358	MAG_2359	MAG_2360	MAG_2361	MAG_2362	MAG_2363	MAG_2364	MAG_2365	MAG_2366	MAG_2367	MAG_2368	MAG_2369	MAG_2370	MAG_2371	MAG_2372	MAG_2373	MAG_2374	MAG_2375	MAG_2376	MAG_2377	MAG_2378	MAG_2379	MAG_2380	MAG_2381	MAG_2382	MAG_2383	MAG_2384	MAG_2385	MAG_2386	MAG_2387	MAG_2388	MAG_2389	MAG_2390	MAG_2391	MAG_2392	MAG_2393	MAG_2394	MAG_2395	MAG_2396	MAG_2397	MAG_2398	MAG_2399	MAG_2400	MAG_2401	MAG_2402	MAG_2403	MAG_2404	MAG_2405	MAG_2406	MAG_2407	MAG_2408	MAG_2409	MAG_2410	MAG_2411	MAG_2412	MAG_2413	MAG_2414	MAG_2415	MAG_2416	MAG_2417	MAG_2418	MAG_2419	MAG_2420	MAG_2421	MAG_2422	MAG_2423	MAG_2424	MAG_2425	MAG_2426	MAG_2427	MAG_2428	MAG_2429	MAG_2430	MAG_2431	MAG_2432	MAG_2433	MAG_2434	MAG_2435	MAG_2436	MAG_2437	MAG_2438	MAG_2439	MAG_2440	MAG_2441	MAG_2442	MAG_2443	MAG_2444	MAG_2445	MAG_2446	MAG_2447	MAG_2448	MAG_2449	MAG_2450	MAG_2451	MAG_2452	MAG_2453	MAG_2454	MAG_2455	MAG_2456	MAG_2457	MAG_2458	MAG_2459	MAG_2460	MAG_2461	MAG_2462	MAG_2463	MAG_2464	MAG_2465	MAG_2466	MAG_2467	MAG_2468	MAG_2469	MAG_2470	MAG_2471	MAG_2472	MAG_2473	MAG_2474	MAG_2475	MAG_2476	MAG_2477	MAG_2478	MAG_2479	MAG_2480	MAG_2481	MAG_2482	MAG_2483	MAG_2484	MAG_2485	MAG_2486	MAG_2487	MAG_2488	MAG_2489	MAG_2490	MAG_2491	MAG_2492	MAG_2493	MAG_2494	MAG_2495	MAG_2496	MAG_2497	MAG_2498	MAG_2499	MAG_2500	MAG_2501	MAG_2502	MAG_2503	MAG_2504	MAG_2505	MAG_2506	MAG_2507	MAG_2508	MAG_2509	MAG_2510	MAG_2511	MAG_2512	MAG_2513	MAG_2514	MAG_2515	MAG_2516	MAG_2517	MAG_2518	MAG_2519	MAG_2520	MAG_2521	MAG_2522	MAG_2523	MAG_2524	MAG_2525	MAG_2526	MAG_2527	MAG_2528	MAG_2529	MAG_2530	MAG_2531	MAG_2532	MAG_2533	MAG_2534	MAG_2535	MAG_2536	MAG_2537	MAG_2538	MAG_2539	MAG_2540	MAG_2541	MAG_2542	MAG_2543	MAG_2544	MAG_2545	MAG_2546	MAG_2547	MAG_2548	MAG_2549	MAG_2550	MAG_2551	MAG_2552	MAG_2553	MAG_2554	MAG_2555	MAG_2556	MAG_2557	MAG_2558	MAG_2559	MAG_2560	MAG_2561	MAG_2562	MAG_2563	MAG_2564	MAG_2565	MAG_2566	MAG_2567	MAG_2568	MAG_2569	MAG_2570	MAG_2571	MAG_2572	MAG_2573	MAG_2574	MAG_2575	MAG_2576	MAG_2577	MAG_2578	MAG_2579	MAG_2580	MAG_2581	MAG_2582	MAG_2583	MAG_2584	MAG_2585	MAG_2586	MAG_2587	MAG_2588	MAG_2589	MAG_2590	MAG_2591	MAG_2592	MAG_2593	MAG_2594	MAG_2595	MAG_2596	MAG_2597	MAG_2598	MAG_2599	MAG_2600	MAG_2601	MAG_2602	MAG_2603	MAG_2604	MAG_2605	MAG_2606	MAG_2607	MAG_2608	MAG_2609	MAG_2610	MAG_2611	MAG_2612	MAG_2613	MAG_2614	MAG_2615	MAG_2616	MAG_2617	MAG_2618	MAG_2619	MAG_2620	MAG_2621	MAG_2622	MAG_2623	MAG_2624	MAG_2625	MAG_2626	MAG_2627	MAG_2628	MAG_2629	MAG_2630	MAG_2631	MAG_2632	MAG_2633	MAG_2634	MAG_2635	MAG_2636	MAG_2637	MAG_2638	MAG_2639	MAG_2640	MAG_2641	MAG_2642	MAG_2643	MAG_2644	MAG_2645	MAG_2646	MAG_2647	MAG_2648	MAG_2649	MAG_2650	MAG_2651	MAG_2652	MAG_2653	MAG_2654	MAG_2655	MAG_2656	MAG_2657	MAG_2658	MAG_2659	MAG_2660	MAG_2661	MAG_2662	MAG_2663	MAG_2664	MAG_2665	MAG_2666	MAG_2667	MAG_2668	MAG_2669	MAG_2670	MAG_2671	MAG_2672	MAG_2673	MAG_2674	MAG_2675	MAG_2676	MAG_2677	MAG_2678	MAG_2679	MAG_2680	MAG_2681	MAG_2682	MAG_2683	MAG_2684	MAG_2685	MAG_2686	MAG_2687	MAG_2688	MAG_2689	MAG_2690	MAG_2691	MAG_2692	MAG_2693	MAG_2694	MAG_2695	MAG_2696	MAG_2697	MAG_2698	MAG_2699	MAG_2700	MAG_2701	MAG_2702	MAG_2703	MAG_2704	MAG_2705	MAG_2706	MAG_2707	MAG_2708	MAG_2709	MAG_2710	MAG_2711	MAG_2712	MAG_2713	MAG_2714	MAG_2715	MAG_2716	MAG_2717	MAG_2718	MAG_2719	MAG_2720	MAG_2721	MAG_2722	MAG_2723	MAG_2724	MAG_2725	MAG_2726	MAG_2727	MAG_2728	MAG_2729	MAG_2730	MAG_2731	MAG_2732	MAG_2733	MAG_2734	MAG_2735	MAG_2736	MAG_2737	MAG_2738	MAG_2739	MAG_2740	MAG_2741	MAG_2742	MAG_2743	MAG_2744	MAG_2745	MAG_2746	MAG_2747	MAG_2748	MAG_2749	MAG_2750	MAG_2751	MAG_2752	MAG_2753	MAG_2754	MAG_2755	MAG_2756	MAG_2757	MAG_2758	MAG_2759	MAG_2760	MAG_2761	MAG_2762	MAG_2763	MAG_2764	MAG_2765	MAG_2766	MAG_2767	MAG_2768	MAG_2769	MAG_2770	MAG_2771	MAG_2772	MAG_2773	MAG_2774	MAG_2775	MAG_2776	MAG_2777	MAG_2778	MAG_2779	MAG_2780	MAG_2781	MAG_2782	MAG_2783	MAG_2784	MAG_2785	MAG_2786	MAG_2787	MAG_2788	MAG_2789	MAG_2790	MAG_2791	MAG_2792	MAG_2793	MAG_2794	MAG_2795	MAG_2796	MAG_2797	MAG_2798	MAG_2799	MAG_2800	MAG_2801	MAG_2802	MAG_2803	MAG_2804	MAG_2805	MAG_2806	MAG_2807	MAG_2808	MAG_2809	MAG_2810	MAG_2811	MAG_2812	MAG_2813	MAG_2814	MAG_2815	MAG_2816	MAG_2817	MAG_2818	MAG_2819	MAG_2820	MAG_2821	MAG_2822	MAG_2823	MAG_2824	MAG_2825	MAG_2826	MAG_2827	MAG_2828	MAG_2829	MAG_2830	MAG_2831	MAG_2832	MAG_2833	MAG_2834	MAG_2835	MAG_2836	MAG_2837	MAG_2838	MAG_2839	MAG_2840	MAG_2841	MAG_2842	MAG_2843	MAG_2844	MAG_2845	MAG_2846	MAG_2847	MAG_2848	MAG_2849	MAG_2850	MAG_2851	MAG_2852	MAG_2853	MAG_2854	MAG_2855	MAG_2856	MAG_2857	MAG_2858	MAG_2859	MAG_2860	MAG_2861	MAG_2862	MAG_2863	MAG_2864	MAG_2865	MAG_2866	MAG_2867	MAG_2868	MAG_2869	MAG_2870	MAG_2871	MAG_2872	MAG_2873	MAG_2874	MAG_2875	MAG_2876	MAG_2877	MAG_2878	MAG_2879	MAG_2880	MAG_2881	MAG_2882	MAG_2883	MAG_2884	MAG_2885	MAG_2886	MAG_2887	MAG_2888	MAG_2889	MAG_2890	MAG_2891	MAG_2892	MAG_2893	MAG_2894	MAG_2895	MAG_2896	MAG_2897	MAG_2898	MAG_2899	MAG_2900	MAG_2901	MAG_2902	MAG_2903	MAG_2904	MAG_2905	MAG_2906	MAG_2907	MAG_2908	MAG_2909	MAG_2910	MAG_2911	MAG_2912	MAG_2913	MAG_2914	MAG_2915	MAG_2916	MAG_2917	MAG_2918	MAG_2919	MAG_2920	MAG_2921	MAG_2922	MAG_2923	MAG_2924	MAG_2925	MAG_2926	MAG_2927	MAG_2928	MAG_2929	MAG_2930	MAG_2931	MAG_2932	MAG_2933	MAG_2934	MAG_2935	MAG_2936	MAG_2937	MAG_2938	MAG_2939	MAG_2940	MAG_2941	MAG_2942	MAG_2943	MAG_2944	MAG_2945	MAG_2946	MAG_2947	MAG_2948	MAG_2949	MAG_2950	MAG_2951	MAG_2952	MAG_2953	MAG_2954	MAG_2955	MAG_2956	MAG_2957	MAG_2958	MAG_2959	MAG_2960	MAG_2961	MAG_2962	MAG_2963	MAG_2964	MAG_2965	MAG_2966	MAG_2967	MAG_2968	MAG_2969	MAG_2970	MAG_2971	MAG_2972	MAG_2973	MAG_2974	MAG_2975	MAG_2976	MAG_2977	MAG_2978	MAG_2979	MAG_2980	MAG_2981	MAG_2982	MAG_2983	MAG_2984	MAG_2985	MAG_2986	MAG_2987	MAG_2988	MAG_2989	MAG_2990	MAG_2991	MAG_2992	MAG_2993	MAG_2994	MAG_2995	MAG_2996	MAG_2997	MAG_2998	MAG_2999	MAG_3000	MAG_3001	MAG_3002	MAG_3003	MAG_3004	MAG_3005	MAG_3006	MAG_3007	MAG_3008	MAG_3009	MAG_3010	MAG_3011	MAG_3012	MAG_3013	MAG_3014	MAG_3015	MAG_3016	MAG_3017	MAG_3018	MAG_3019	MAG_3020	MAG_3021	MAG_3022	MAG_3023	MAG_3024	MAG_3025	MAG_3026	MAG_3027	MAG_3028	MAG_3029	MAG_3030	MAG_3031	MAG_3032	MAG_3033	MAG_3034	MAG_3035	MAG_3036	MAG_3037	MAG_3038	MAG_3039	MAG_3040	MAG_3041	MAG_3042	MAG_3043	MAG_3044	MAG_3045	MAG_3046	MAG_3047	MAG_3048	MAG_3049	MAG_3050	MAG_3051	MAG_3052	MAG_3053	MAG_3054	MAG_3055	MAG_3056	MAG_3057	MAG_3058	MAG_3059	MAG_3060	MAG_3061	MAG_3062	MAG_3063	MAG_3064	MAG_3065	MAG_3066	MAG_3067	MAG_3068	MAG_3069	MAG_3070	MAG_3071	MAG_3072	MAG_3073	MAG_3074	MAG_3075	MAG_3076	MAG_3077	MAG_3078	MAG_3079	MAG_3080	MAG_3081	MAG_3082	MAG_3083	MAG_3084	MAG_3085	MAG_3086	MAG_3087	MAG_3088	MAG_3089	MAG_3090	MAG_3091	MAG_3092	MAG_3093	MAG_3094	MAG_3095	MAG_3096	MAG_3097	MAG_3098	MAG_3099	MAG_3100	MAG_3101	MAG_3102	MAG_3103	MAG_3104	MAG_3105	MAG_3106	MAG_3107	MAG_3108	MAG_3109	MAG_3110	MAG_3111	MAG_3112	MAG_3113	MAG_3114	MAG_3115	MAG_3116	MAG_3117	MAG_3118	MAG_3119	MAG_3120	MAG_3121	MAG_3122	MAG_3123	MAG_3124	MAG_3125	MAG_3126	MAG_3127	MAG_3128	MAG_3129	MAG_3130	MAG_3131	MAG_3132	MAG_3133	MAG_3134	MAG_3135	MAG_3136	MAG_3137	MAG_3138	MAG_3139	MAG_3140	MAG_3141	MAG_3142	MAG_3143	MAG_3144	MAG_3145	MAG_3146	MAG_3147	MAG_3148	MAG_3149	MAG_3150	MAG_3151	MAG_3152	MAG_3153	MAG_3154	MAG_3155	MAG_3156	MAG_3157	MAG_3158	MAG_3159	MAG_3160	MAG_3161	MAG_3162	MAG_3163	MAG_3164	MAG_3165	MAG_3166	MAG_3167	MAG_3168	MAG_3169	MAG_3170	MAG_3171	MAG_3172	MAG_3173	MAG_3174	MAG_3175	MAG_3176	MAG_3177	MAG_3178	MAG_3179	MAG_3180	MAG_3181	MAG_3182	MAG_3183	MAG_3184	MAG_3185	MAG_3186	MAG_3187	MAG_3188	MAG_3189	MAG_3190	MAG_3191	MAG_3192	MAG_3193	MAG_3194	MAG_3195	MAG_3196	MAG_3197	MAG_3198	MAG_3199	MAG_3200	MAG_3201	MAG_3202	MAG_3203	MAG_3204	MAG_3205	MAG_3206	MAG_3207	MAG_3208	MAG_3209	MAG_3210	MAG_3211	MAG_3212	MAG_3213	MAG_3214	MAG_3215	MAG_3216	MAG_3217	MAG_3218	MAG_3219	MAG_3220	MAG_3221	MAG_3222	MAG_3223	MAG_3224	MAG_3225	MAG_3226	MAG_3227	MAG_3228	MAG_3229	MAG_3230	MAG_3231	MAG_3232	MAG_3233	MAG_3234	MAG_3235	MAG_3236	MAG_3237	MAG_3238	MAG_3239	MAG_3240	MAG_3241	MAG_3242	MAG_3243	MAG_3244	MAG_3245	MAG_3246	MAG_3247	MAG_3248	MAG_3249	MAG_3250	MAG_3251	MAG_3252	MAG_3253	MAG_3254	MAG_3255	MAG_3256	MAG_3257	MAG_3258	MAG_3259	MAG_3260	MAG_3261	MAG_3262	MAG_3263	MAG_3264	MAG_3265	MAG_3266	MAG_3267	MAG_3268	MAG_3269	MAG_3270	MAG_3271	MAG_3272	MAG_3273	MAG_3274	MAG_3275	MAG_3276	MAG_3277	MAG_3278	MAG_3279	MAG_3280	MAG_3281	MAG_3282	MAG_3283	MAG_3284	MAG_3285	MAG_3286	MAG_3287	MAG_3288	MAG_3289	MAG_3290	MAG_3291	MAG_3292	MAG_3293	MAG_3294	MAG_3295	MAG_3296	MAG_3297	MAG_3298	MAG_3299	MAG_3300	MAG_3301	MAG_3302	MAG_3303	MAG_3304	MAG_3305	MAG_3306	MAG_3307	MAG_3308	MAG_3309	MAG_3310	MAG_3311	MAG_3312	MAG_3313	MAG_3314	MAG_3315	MAG_3316	MAG_3317	MAG_3318	MAG_3319	MAG_3320	MAG_3321	MAG_3322	MAG_3323	MAG_3324	MAG_3325	MAG_3326	MAG_3327	MAG_3328	MAG_3329	MAG_3330	MAG_3331	MAG_3332	MAG_3333	MAG_3334	MAG_3335	MAG_3336	MAG_3337	MAG_3338	MAG_3339	MAG_3340	MAG_3341	MAG_3342	MAG_3343	MAG_3344	MAG_3345	MAG_3346	MAG_3347	MAG_3348	MAG_3349	MAG_3350	MAG_3351	MAG_3352	MAG_3353	MAG_3354	MAG_3355	MAG_3356	MAG_3357	MAG_3358	MAG_3359	MAG_3360	MAG_3361	MAG_3362	MAG_3363	MAG_3364	MAG_3365	MAG_3366	MAG_3367	MAG_3368	MAG_3369	MAG_3370	MAG_3371	MAG_3372	MAG_3373	MAG_3374	MAG_3375	MAG_3376	MAG_3377	MAG_3378	MAG_3379	MAG_3380	MAG_3381	MAG_3382	MAG_3383	MAG_3384	MAG_3385	MAG_3386	MAG_3387	MAG_3388	MAG_3389	MAG_3390	MAG_3391	MAG_3392	MAG_3393	MAG_3394	MAG_3395	MAG_3396	MAG_3397	MAG_3398	MAG_3399	MAG_3400	MAG_3401	MAG_3402	MAG_3403	MAG_3404	MAG_3405	MAG_3406	MAG_3407	MAG_3408	MAG_3409	MAG_3410	MAG_3411	MAG_3412	MAG_3413	MAG_3414	MAG_3415	MAG_3416	MAG_3417	MAG_3418	MAG_3419	MAG_3420	MAG_3421	MAG_3422	MAG_3423	MAG_3424	MAG_3425	MAG_3426	MAG_3427	MAG_3428	MAG_3429	MAG_3430	MAG_3431	MAG_3432	MAG_3433	MAG_3434	MAG_3435	MAG_3436	MAG_3437	MAG_3438	MAG_3439	MAG_3440	MAG_3441	MAG_3442	MAG_3443	MAG_3444	MAG_3445	MAG_3446	MAG_3447	MAG_3448	MAG_3449	MAG_3450	MAG_3451	MAG_3452	MAG_3453	MAG_3454	MAG_3455	MAG_3456	MAG_3457	MAG_3458	MAG_3459	MAG_3460	MAG_3461	MAG_3462	MAG_3463	MAG_3464	MAG_3465	MAG_3466	MAG_3467	MAG_3468	MAG_3469	MAG_3470	MAG_3471	MAG_3472	MAG_3473	MAG_3474	MAG_3475	MAG_3476	MAG_3477	MAG_3478	MAG_3479	MAG_3480	MAG_3481	MAG_3482	MAG_3483	MAG_3484	MAG_3485	MAG_3486	MAG_3487	MAG_3488	MAG_3489	MAG_3490	MAG_3491	MAG_3492	MAG_3493	MAG_3494	MAG_3495	MAG_3496	MAG_3497	MAG_3498	MAG_3499	MAG_3500	MAG_3501	MAG_3502	MAG_3503	MAG_3504	MAG_3505	MAG_3506	MAG_3507	MAG_3508	MAG_3509	MAG_3510	MAG_3511	MAG_3512	MAG_3513	MAG_3514	MAG_3515	MAG_3516	MAG_3517	MAG_3518	MAG_3519	MAG_3520	MAG_3521	MAG_3522	MAG_3523	MAG_3524	MAG_3525	MAG_3526	MAG_3527	MAG_3528	MAG_3529	MAG_3530	MAG_3531	MAG_3532	MAG_3533	MAG_3534	MAG_3535	MAG_3536	MAG_3537	MAG_3538	MAG_3539	MAG_3540	MAG_3541	MAG_3542	MAG_3543	MAG_3544	MAG_3545	MAG_3546	MAG_3547	MAG_3548	MAG_3549	MAG_3550	MAG_3551	MAG_3552	MAG_3553	MAG_3554	MAG_3555	MAG_3556	MAG_3557	MAG_3558	MAG_3559	MAG_3560	MAG_3561	MAG_3562	MAG_3563	MAG_3564	MAG_3565	MAG_3566	MAG_3567	MAG_3568	MAG_3569	MAG_3570	MAG_3571	MAG_3572	MAG_3573	MAG_3574	MAG_3575	MAG_3576	MAG_3577	MAG_3578	MAG_3579	MAG_3580	MAG_3581	MAG_3582	MAG_3583	MAG_3584	MAG_3585	MAG_3586	MAG_3587	MAG_3588	MAG_3589	MAG_3590	MAG_3591	MAG_3592	MAG_3593	MAG_3594	MAG_3595	MAG_3596	MAG_3597	MAG_3598	MAG_3599	MAG_3600	MAG_3601	MAG_3602	MAG_3603	MAG_3604	MAG_3605	MAG_3606	MAG_3607	MAG_3608	MAG_3609	MAG_3610	MAG_3611	MAG_3612	MAG_3613	MAG_3614	MAG_3615	MAG_3616	MAG_3617	MAG_3618	MAG_3619	MAG_3620	MAG_3621	MAG_3622	MAG_3623	MAG_3624	MAG_3625	MAG_3626	MAG_3627	MAG_3628	MAG_3629	MAG_3630	MAG_3631	MAG_3632	MAG_3633	MAG_3634	MAG_3635	MAG_3636	MAG_3637	MAG_3638	MAG_3639	MAG_3640	MAG_3641	MAG_3642	MAG_3643	MAG_3644	MAG_3645	MAG_3646	MAG_3647	MAG_3648	MAG_3649	MAG_3650	MAG_3651	MAG_3652	MAG_3653	MAG_3654	MAG_3655	MAG_3656	MAG_3657	MAG_3658	MAG_3659	MAG_3660	MAG_3661	MAG_3662	MAG_3663	MAG_3664	MAG_3665	MAG_3666	MAG_3667	MAG_3668	MAG_3669	MAG_3670	MAG_3671	MAG_3672	MAG_3673	MAG_3674	MAG_3675	MAG_3676	MAG_3677	MAG_3678	MAG_3679	MAG_3680	MAG_3681	MAG_3682	MAG_3683	MAG_3684	MAG_3685	MAG_3686	MAG_3687	MAG_3688	MAG_3689	MAG_3690	MAG_3691	MAG_3692	MAG_3693	MAG_3694	MAG_3695	MAG_3696	MAG_3697	MAG_3698	MAG_3699	MAG_3700	MAG_3701	MAG_3702	MAG_3703	MAG_3704	MAG_3705	MAG_3706	MAG_3707	MAG_3708	MAG_3709	MAG_3710	MAG_3711	MAG_3712	MAG_3713	MAG_3714	MAG_3715	MAG_3716	MAG_3717	MAG_3718	MAG_3719	MAG_3720	MAG_3721	MAG_3722	MAG_3723	MAG_3724	MAG_3725	MAG_3726	MAG_3727	MAG_3728	MAG_3729	MAG_3730	MAG_3731	MAG_3732	MAG_3733	MAG_3734	MAG_3735	MAG_3736	MAG_3737	MAG_3738	MAG_3739	MAG_3740	MAG_3741	MAG_3742	MAG_3743	MAG_3744	MAG_3745	MAG_3746	MAG_3747	MAG_3748	MAG_3749	MAG_3750	MAG_3751	MAG_3752	MAG_3753	MAG_3754	MAG_3755	MAG_3756	MAG_3757	MAG_3758	MAG_3759	MAG_3760	MAG_3761	MAG_3762	MAG_3763	MAG_3764	MAG_3765	MAG_3766	MAG_3767	MAG_3768	MAG_3769	MAG_3770	MAG_3771	MAG_3772	MAG_3773	MAG_3774	MAG_3775	MAG_3776	MAG_3777	MAG_3778	MAG_3779	MAG_3780	MAG_3781	MAG_3782	MAG_3783	MAG_3784	MAG_3785	MAG_3786	MAG_3787	MAG_3788	MAG_3789	MAG_3790	MAG_3791	MAG_3792	MAG_3793	MAG_3794	MAG_3795	MAG_3796	MAG_3797	MAG_3798	MAG_3799	MAG_3800	MAG_3801	MAG_3802	MAG_3803	MAG_3804	MAG_3805	MAG_3806	MAG_3807	MAG_3808	MAG_3809	MAG_3810	MAG_3811	MAG_3812	MAG_3813	MAG_3814	MAG_3815	MAG_3816	MAG_3817	MAG_3818	MAG_3819	MAG_3820	MAG_3821	MAG_3822	MAG_3823	MAG_3824	MAG_3825	MAG_3826	MAG_3827	MAG_3828	MAG_3829	MAG_3830	MAG_3831	MAG_3832	MAG_3833	MAG_3834	MAG_3835	MAG_3836	MAG_3837	MAG_3838	MAG_3839	MAG_3840	MAG_3841	MAG_3842	MAG_3843	MAG_3844	MAG_3845	MAG_3846	MAG_3847	MAG_3848	MAG_3849	MAG_3850	MAG_3851	MAG_3852	MAG_3853	MAG_3854	MAG_3855	MAG_3856	MAG_3857	MAG_3858	MAG_3859	MAG_3860	MAG_3861	MAG_3862	MAG_3863	MAG_3864	MAG_3865	MAG_3866	MAG_3867	MAG_3868	MAG_3869	MAG_3870	MAG_3871	MAG_3872	MAG_3873	MAG_3874	MAG_3875	MAG_3876	MAG_3877	MAG_3878	MAG_3879	MAG_3880	MAG_3881	MAG_3882	MAG_3883	MAG_3884	MAG_3885	MAG_3886	MAG_3887	MAG_3888	MAG_3889	MAG_3890	MAG_3891	MAG_3892	MAG_3893	MAG_3894	MAG_3895	MAG_3896	MAG_3897	MAG_3898	MAG_3899	MAG_3900	MAG_3901	MAG_3902	MAG_3903	MAG_3904	MAG_3905	MAG_3906	MAG_3907	MAG_3908	MAG_3909	MAG_3910	MAG_3911	MAG_3912	MAG_3913	MAG_3914	MAG_3915	MAG_3916	MAG_3917	MAG_3918	MAG_3919	MAG_3920	MAG_3921	MAG_3922	MAG_3923	MAG_3924	MAG_3925	MAG_3926	MAG_3927	MAG_3928	MAG_3929	MAG_3930	MAG_3931	MAG_3932	MAG_3933	MAG_3934	MAG_3935	MAG_3936	MAG_3937	MAG_3938	MAG_3939	MAG_3940	MAG_3941	MAG_3942	MAG_3943	MAG_3944	MAG_3945	MAG_3946	MAG_3947	MAG_3948	MAG_3949	MAG_3950	MAG_3951	MAG_3952	MAG_3953	MAG_3954	MAG_3955	MAG_3956	MAG_3957	MAG_3958	MAG_3959	MAG_3960	MAG_3961	MAG_3962	MAG_3963	MAG_3964	MAG_3965	MAG_3966	MAG_3967	MAG_3968	MAG_3969	MAG_3970	MAG_3971	MAG_3972	MAG_3973	MAG_3974	MAG_3975	MAG_3976	MAG_3977	MAG_3978	MAG_3979	MAG_3980	MAG_3981	MAG_3982	MAG_3983	MAG_3984	MAG_3985	MAG_3986	MAG_3987	MAG_3988	MAG_3989	MAG_3990	MAG_3991	MAG_3992	MAG_3993	MAG_3994	MAG_3995	MAG_3996	MAG_3997	MAG_3998	MAG_3999	MAG_4000	MAG_4001	MAG_4002	MAG_4003	MAG_4004	MAG_4005	MAG_4006	MAG_4007	MAG_4008	MAG_4009	MAG_4010	MAG_4011	MAG_4012	MAG_4013	MAG_4014	MAG_4015	MAG_4016	MAG_4017	MAG_4018	MAG_4019	MAG_4020	MAG_4021	MAG_4022	MAG_4023	MAG_4024	MAG_4025	MAG_4026	MAG_4027	MAG_4028	MAG_4029	MAG_4030	MAG_4031	MAG_4032	MAG_4033	MAG_4034	MAG_4035	MAG_4036	MAG_4037	MAG_4038	MAG_4039	MAG_4040	MAG_4041	MAG_4042	MAG_4043	MAG_4044	MAG_4045	MAG_4046	MAG_4047	MAG_4048	MAG_4049	MAG_4050	MAG_4051	MAG_4052	MAG_4053	MAG_4054	MAG_4055	MAG_4056	MAG_4057	MAG_4058	MAG_4059	MAG_4060	MAG_4061	MAG_4062	MAG_4063	MAG_4064	MAG_4065	MAG_4066	MAG_4067	MAG_4068	MAG_4069	MAG_4070	MAG_4071	MAG_4072	MAG_4073	MAG_4074	MAG_4075	MAG_4076	MAG_4077	MAG_4078	MAG_4079	MAG_4080	MAG_4081	MAG_4082	MAG_4083	MAG_4084	MAG_4085	MAG_4086	MAG_4087	MAG_4088	MAG_4089	MAG_4090	MAG_4091	MAG_4092	MAG_4093	MAG_4094	MAG_4095	MAG_4096	MAG_4097	MAG_4098	MAG_4099	MAG_4100	MAG_4101	MAG_4102	MAG_4103	MAG_4104	MAG_4105	MAG_4106	MAG_4107	MAG_4108	MAG_4109	MAG_4110	MAG_4111	MAG_4112	MAG_4113	MAG_4114	MAG_4115	MAG_4116	MAG_4117	MAG_4118	MAG_4119	MAG_4120	MAG_4121	MAG_4122	MAG_4123	MAG_4124	MAG_4125	MAG_4126	MAG_4127	MAG_4128	MAG_4129	MAG_4130	MAG_4131	MAG_4132	MAG_4133	MAG_4134	MAG_4135	MAG_4136	MAG_4137	MAG_4138	MAG_4139	MAG_4140	MAG_4141	MAG_4142	MAG_4143	MAG_4144	MAG_4145	MAG_4146	MAG_4147	MAG_4148	MAG_4149	MAG_4150	MAG_4151	MAG_4152	MAG_4153	MAG_4154	MAG_4155	MAG_4156	MAG_4157	MAG_4158	MAG_4159	MAG_4160	MAG_4161	MAG_4162	MAG_4163	MAG_4164	MAG_4165	MAG_4166	MAG_4167	MAG_4168	MAG_4169	MAG_4170	MAG_4171	MAG_4172	MAG_4173	MAG_4174	MAG_4175	MAG_4176	MAG_4177	MAG_4178	MAG_4179	MAG_4180	MAG_4181	MAG_4182	MAG_4183	MAG_4184	MAG_4185	MAG_4186	MAG_4187	MAG_4188	MAG_4189	MAG_4190	MAG_4191	MAG_4192	MAG_4193	MAG_4194	MAG_4195	MAG_4196	MAG_4197	MAG_4198	MAG_4199	MAG_4200	MAG_4201	MAG_4202	MAG_4203	MAG_4204	MAG_4205	MAG_4206	MAG_4207	MAG_4208	MAG_4209	MAG_4210	MAG_4211	MAG_4212	MAG_4213	MAG_4214	MAG_4215	MAG_4216	MAG_4217	MAG_4218	MAG_4219	MAG_4220	MAG_4221	MAG_4222	MAG_4223	MAG_4224	MAG_4225	MAG_4226	MAG_4227	MAG_4228	MAG_4229	MAG_4230	MAG_4231	MAG_4232	MAG_4233	MAG_4234	MAG_4235	MAG_4236	MAG_4237	MAG_4238	MAG_4239	MAG_4240	MAG_4241	MAG_4242	MAG_4243	MAG_4244	MAG_4245	MAG_4246	MAG_4247	MAG_4248	MAG_4249	MAG_4250	MAG_4251	MAG_4252	MAG_4253	MAG_4254	MAG_4255	MAG_4256	MAG_4257	MAG_4258	MAG_4259	MAG_4260	MAG_4261	MAG_4262	MAG_4263	MAG_4264	MAG_4265	MAG_4266	MAG_4267	MAG_4268	MAG_4269	MAG_4270	MAG_4271	MAG_4272	MAG_4273	MAG_4274	MAG_4275	MAG_4276	MAG_4277	MAG_4278	MAG_4279	MAG_4280	MAG_4281	MAG_4282	MAG_4283	MAG_4284	MAG_4285	MAG_4286	MAG_4287	MAG_4288	MAG_4289	MAG_4290	MAG_4291	MAG_4292	MAG_4293	MAG_4294	MAG_4295	MAG_4296	MAG_4297	MAG_4298	MAG_4299	MAG_4300	MAG_4301	MAG_4302	MAG_4303	MAG_4304	MAG_4305	MAG_4306	MAG_4307	MAG_4308	MAG_4309	MAG_4310	MAG_4311	MAG_4312	MAG_4313	MAG_4314	MAG_4315	MAG_4316	MAG_4317	MAG_4318	MAG_4319	MAG_4320	MAG_4321	MAG_4322	MAG_4323	MAG_4324	MAG_4325	MAG_4326	MAG_4327	MAG_4328	MAG_4329	MAG_4330	MAG_4331	MAG_4332	MAG_4333	MAG_4334	MAG_4335	MAG_4336	MAG_4337	MAG_4338	MAG_4339	MAG_4340	MAG_4341	MAG_4342	MAG_4343	MAG_4344	MAG_4345	MAG_4346	MAG_4347	MAG_4348	MAG_4349	MAG_4350	MAG_4351	MAG_4352	MAG_4353	MAG_4354	MAG_4355	MAG_4356	MAG_4357	MAG_4358	MAG_4359	MAG_4360	MAG_4361	MAG_4362	MAG_4363	MAG_4364	MAG_4365	MAG_4366	MAG_4367	MAG_4368	MAG_4369	MAG_4370	MAG_4371	MAG_4372	MAG_4373	MAG_4374	MAG_4375	MAG_4376	MAG_4377	MAG_4378	MAG_4379	MAG_4380	MAG_4381	MAG_4382	MAG_4383	MAG_4384	MAG_4385	MAG_4386	MAG_4387	MAG_4388	MAG_4389	MAG_4390	MAG_4391	MAG_4392	MAG_4393	MAG_4394	MAG_4395	MAG_4396	MAG_4397	MAG_4398	MAG_4399	MAG_4400	MAG_4401	MAG_4402	MAG_4403	MAG_4404	MAG_4405	MAG_4406	MAG_4407	MAG_4408	MAG_4409	MAG_4410	MAG_4411	MAG_4412	MAG_4413	MAG_4414	MAG_4415	MAG_4416	MAG_4417	MAG_4418	MAG_4419	MAG_4420	MAG_4421	MAG_4422	MAG_4423	MAG_4424	MAG_4425	MAG_4426	MAG_4427	MAG_4428	MAG_4429	MAG_4430	MAG_4431	MAG_4432	MAG_4433	MAG_4434	MAG_4435	MAG_4436	MAG_4437	MAG_4438	MAG_4439	MAG_4440	MAG_4441	MAG_4442	MAG_4443	MAG_4444	MAG_4445	MAG_4446	MAG_4447	MAG_4448	MAG_4449	MAG_4450	MAG_4451	MAG_4452	MAG_4453	MAG_4454	MAG_4455	MAG_4456	MAG_4457	MAG_4458	MAG_4459	MAG_4460	MAG_4461	MAG_4462	MAG_4463	MAG_4464	MAG_4465	MAG_4466	MAG_4467	MAG_4468	MAG_4469	MAG_4470	MAG_4471	MAG_4472	MAG_4473	MAG_4474	MAG_4475	MAG_4476	MAG_4477	MAG_4478	MAG_4479	MAG_4480	MAG_4481	MAG_4482	MAG_4483	MAG_4484	MAG_4485	MAG_4486	MAG_4487	MAG_4488	MAG_4489	MAG_4490	MAG_4491	MAG_4492	MAG_4493	MAG_4494	MAG_4495	MAG_4496	MAG_4497	MAG_4498	MAG_4499	MAG_4500	MAG_4501	MAG_4502	MAG_4503	MAG_4504	MAG_4505	MAG_4506	MAG_4507	MAG_4508	MAG_4509	MAG_4510	MAG_4511	MAG_4512	MAG_4513	MAG_4514	MAG_4515	MAG_4516	MAG_4517	MAG_4518	MAG_4519	MAG_4520	MAG_4521	MAG_4522	MAG_4523	MAG_4524	MAG_4525	MAG_4526	MAG_4527	MAG_4528	MAG_4529	MAG_4530	MAG_4531	MAG_4532	MAG_4533	MAG_4534	MAG_4535	MAG_4536	MAG_4537	MAG_4538	MAG_4539	MAG_4540	MAG_4541	MAG_4542	MAG_4543	MAG_4544	MAG_4545	MAG_4546	MAG_4547	MAG_4548	MAG_4549	MAG_4550	MAG_4551	MAG_4552	MAG_4553	MAG_4554	MAG_4555	MAG_4556	MAG_4557	MAG_4558	MAG_4559	MAG_4560	MAG_4561	MAG_4562	MAG_4563	MAG_4564	MAG_4565	MAG_4566	MAG_4567	MAG_4568	MAG_4569	MAG_4570	MAG_4571	MAG_4572	MAG_4573	MAG_4574	MAG_4575	MAG_4576	MAG_4577	MAG_4578	MAG_4579	MAG_4580	MAG_4581	MAG_4582	MAG_4583	MAG_4584	MAG_4585	MAG_4586	MAG_4587	MAG_4588	MAG_4589	MAG_4590	MAG_4591	MAG_4592	MAG_4593	MAG_4594	MAG_4595	MAG_4596	MAG_4597	MAG_4598	MAG_4599	MAG_4600	MAG_4601	MAG_4602	MAG_4603	MAG_4604	MAG_4605	MAG_4606	MAG_4607	MAG_4608	MAG_4609	MAG_4610	MAG_4611	MAG_4612	MAG_4613	MAG_4614	MAG_4615	MAG_4616	MAG_4617	MAG_4618	MAG_4619	MAG_4620	MAG_4621	MAG_4622	MAG_4623	MAG_4624	MAG_4625	MAG_4626	MAG_4627	MAG_4628	MAG_4629	MAG_4630	MAG_4631	MAG_4632	MAG_4633	MAG_4634	MAG_4635	MAG_4636	MAG_4637	MAG_4638	MAG_4639	MAG_4640	MAG_4641	MAG_4642	MAG_4643	MAG_4644	MAG_4645	MAG_4646	MAG_4647	MAG_4648	MAG_4649	MAG_4650	MAG_4651	MAG_4652	MAG_4653	MAG_4654	MAG_4655	MAG_4656	MAG_4657	MAG_4658	MAG_4659	MAG_4660	MAG_4661	MAG_4662	MAG_4663	MAG_4664	MAG_4665	MAG_4666	MAG_4667	MAG_4668	MAG_4669	MAG_4670	MAG_4671	MAG_4672	MAG_4673	MAG_4674	MAG_4675	MAG_4676	MAG_4677	MAG_4678	MAG_4679	MAG_4680	MAG_4681	MAG_4682	MAG_4683	MAG_4684	MAG_4685	MAG_4686	MAG_4687	MAG_4688	MAG_4689	MAG_4690	MAG_4691	MAG_4692	MAG_4693	MAG_4694	MAG_4695	MAG_4696	MAG_4697	MAG_4698	MAG_4699	MAG_4700	MAG_4701	MAG_4702	MAG_4703	MAG_4704	MAG_4705	MAG_4706	MAG_4707	MAG_4708	MAG_4709	MAG_4710	MAG_4711	MAG_4712	MAG_4713	MAG_4714	MAG_4715	MAG_4716	MAG_4717	MAG_4718	MAG_4719	MAG_4720	MAG_4721	MAG_4722	MAG_4723	MAG_4724	MAG_4725	MAG_4726	MAG_4727	MAG_4728	MAG_4729	MAG_4730	MAG_4731	MAG_4732	MAG_4733	MAG_4734	MAG_4735	MAG_4736	MAG_4737	MAG_4738	MAG_4739	MAG_4740	MAG_4741	MAG_4742	MAG_4743	MAG_4744	MAG_4745	MAG_4746	MAG_4747	MAG_4748	MAG_4749	MAG_4750	MAG_4751	MAG_4752	MAG_4753	MAG_4754	MAG_4755	MAG_4756	MAG_4757	MAG_4758	MAG_4759	MAG_4760	MAG_4761	MAG_4762	MAG_4763	MAG_4764	MAG_4765	MAG_4766	MAG_4767	MAG_4768	MAG_4769	MAG_4770	MAG_4771	MAG_4772	MAG_4773	MAG_4774	MAG_4775	MAG_4776	MAG_4777	MAG_4778	MAG_4779	MAG_4780	MAG_4781	MAG_4782	MAG_4783	MAG_4784	MAG_4785	MAG_4786	MAG_4787	MAG_4788	MAG_4789	MAG_4790	MAG_4791	MAG_4792	MAG_4793	MAG_4794	MAG_4795	MAG_4796	MAG_4797	MAG_4798	MAG_4799	MAG_4800	MAG_4801	MAG_4802	MAG_4803	MAG_4804	MAG_4805	MAG_4806	MAG_4807	MAG_4808	MAG_4809	MAG_4810	MAG_4811	MAG_4812	MAG_4813	MAG_4814	MAG_4815	MAG_4816	MAG_4817	MAG_4818	MAG_4819	MAG_4820	MAG_4821	MAG_4822	MAG_4823	MAG_4824	MAG_4825	MAG_4826	MAG_4827	MAG_4828	MAG_4829	MAG_4830	MAG_4831	MAG_4832	MAG_4833	MAG_4834	MAG_4835	MAG_4836	MAG_4837	MAG_4838	MAG_4839	MAG_4840	MAG_4841	MAG_4842	MAG_4843	MAG_4844	MAG_4845	MAG_4846	MAG_4847	MAG_4848	MAG_4849	MAG_4850	MAG_4851	MAG_4852	MAG_4853	MAG_4854	MAG_4855	MAG_4856	MAG_4857	MAG_4858	MAG_4859	MAG_4860	MAG_4861	MAG_4862	MAG_4863	MAG_4864	MAG_4865	MAG_4866	MAG_4867	MAG_4868	MAG_4869	MAG_4870	MAG_4871	MAG_4872	MAG_4873	MAG_4874	MAG_4875	MAG_4876	MAG_4877	MAG_4878	MAG_4879	MAG_4880	MAG_4881	MAG_4882	MAG_4883	MAG_4884	MAG_4885	MAG_4886	MAG_4887	MAG_4888	MAG_4889	MAG_4890	MAG_4891	MAG_4892	MAG_4893	MAG_4894	MAG_4895	MAG_4896	MAG_4897	MAG_4898	MAG_4899	MAG_4900	MAG_4901	MAG_4902	MAG_4903	MAG_4904	MAG_4905	MAG_4906	MAG_4907	MAG_4908	MAG_4909	MAG_4910	MAG_4911	MAG_4912	MAG_4913	MAG_4914	MAG_4915	MAG_4916	MAG_4917	MAG_4918	MAG_4919	MAG_4920	MAG_4921	MAG_4922	MAG_4923	MAG_4924	MAG_4925	MAG_4926	MAG_4927	MAG_4928	MAG_4929	MAG_4930	MAG_4931	MAG_4932	MAG_4933	MAG_4934	MAG_4935	MAG_4936	MAG_4937	MAG_4938	MAG_4939	MAG_4940	MAG_4941	MAG_4942	MAG_4943	MAG_4944	MAG_4945	MAG_4946	MAG_4947	MAG_4948	MAG_4949	MAG_4950	MAG_4951	MAG_4952	MAG_4953	MAG_4954	MAG_4955	MAG_4956	MAG_4957	MAG_4958	MAG_4959	MAG_4960	MAG_4961	MAG_4962	MAG_4963	MAG_4964	MAG_4965	MAG_4966	MAG_4967	MAG_4968	MAG_4969	MAG_4970	MAG_4971	MAG_4972	MAG_4973	MAG_4974	MAG_4975	MAG_4976	MAG_4977	MAG_4978	MAG_4979	MAG_4980	MAG_4981	MAG_4982	MAG_4983	MAG_4984	MAG_4985	MAG_4986	MAG_4987	MAG_4988	MAG_4989	MAG_4990	MAG_4991	MAG_4992	MAG_4993	MAG_4994	MAG_4995	MAG_4996	MAG_4997	MAG_4998	MAG_4999	MAG_5000	MAG_5001	MAG_5002	MAG_5003	MAG_5004	MAG_5005	MAG_5006	MAG_5007	MAG_5008	MAG_5009	MAG_5010	MAG_5011	MAG_5012	MAG_5013	MAG_5014	MAG_5015	MAG_5016	MAG_5017	MAG_5018	MAG_5019	MAG_5020	MAG_5021	MAG_5022	MAG_5023	MAG_5024	MAG_5025	MAG_5026	MAG_5027	MAG_5028	MAG_5029	MAG_5030	MAG_5031	MAG_5032	MAG_5033	MAG_5034	MAG_5035	MAG_5036	MAG_5037	MAG_5038	MAG_5039	MAG_5040	MAG_5041	MAG_5042	MAG_5043	MAG_5044	MAG_5045	MAG_5046	MAG_5047	MAG_5048	MAG_5049	MAG_5050	MAG_5051	MAG_5052	MAG_5053	MAG_5054	MAG_5055	MAG_5056	MAG_5057	MAG_5058	MAG_5059	MAG_5060	MAG_5061	MAG_5062	MAG_5063	MAG_5064	MAG_5065	MAG_5066	MAG_5067	MAG_5068	MAG_5069	MAG_5070	MAG_5071	MAG_5072	MAG_5073	MAG_5074	MAG_5075	MAG_5076	MAG_5077	MAG_5078	MAG_5079	MAG_5080	MAG_5081	MAG_5082	MAG_5083	MAG_5084	MAG_5085	MAG_5086	MAG_5087	MAG_5088	MAG_5089	MAG_5090	MAG_5091	MAG_5092	MAG_5093	MAG_5094	MAG_5095	MAG_5096	MAG_5097	MAG_5098	MAG_5099	MAG_5100	MAG_5101	MAG_5102	MAG_5103	MAG_5104	MAG_5105	MAG_5106	MAG_5107	MAG_5108	MAG_5109	MAG_5110	MAG_5111	MAG_5112	MAG_5113	MAG_5114	MAG_5115	MAG_5116	MAG_5117	MAG_5118	MAG_5119	MAG_5120	MAG_5121	MAG_5122	MAG_5123	MAG_5124	MAG_5125	MAG_5126	MAG_5127	MAG_5128	MAG_5129	MAG_5130	MAG_5131	MAG_5132	MAG_5133	MAG_5134	MAG_5135	MAG_5136	MAG_5137	MAG_5138	MAG_5139	MAG_5140	MAG_5141	MAG_5142	MAG_5143	MAG_5144	MAG_5145	MAG_5146	MAG_5147	MAG_5148	MAG_5149	MAG_5150	MAG_5151	MAG_5152	MAG_5153	MAG_5154	MAG_5155	MAG_5156	MAG_5157	MAG_5158	MAG_5159	MAG_5160	MAG_5161	MAG_5162	MAG_5163	MAG_5164	MAG_5165	MAG_5166	MAG_5167	MAG_5168	MAG_5169	MAG_5170	MAG_5171	MAG_5172	MAG_5173	MAG_5174	MAG_5175	MAG_5176	MAG_5177	MAG_5178	MAG_5179	MAG_5180	MAG_5181	MAG_5182	MAG_5183	MAG_5184	MAG_5185	MAG_5186	MAG_5187	MAG_5188	MAG_5189	MAG_5190	MAG_5191	MAG_5192	MAG_5193	MAG_5194	MAG_5195	MAG_5196	MAG_5197	MAG_5198	MAG_5199	MAG_5200	MAG_5201	MAG_5202	MAG_5203	MAG_5204	MAG_5205	MAG_5206	MAG_5207	MAG_5208	MAG_5209	MAG_5210	MAG_5211	MAG_5212	MAG_5213	MAG_5214	MAG_5215	MAG_5216	MAG_5217	MAG_5218	MAG_5219	MAG_5220	MAG_5221	MAG_5222	MAG_5223	MAG_5224	MAG_5225	MAG_5226	MAG_5227	MAG_5228	MAG_5229	MAG_5230	MAG_5231	MAG_5232	MAG_5233	MAG_5234	MAG_5235	MAG_5236	MAG_5237	MAG_5238	MAG_5239	MAG_5240	MAG_5241	MAG_5242	MAG_5243	MAG_5244	MAG_5245	MAG_5246	MAG_5247	MAG_5248	MAG_5249	MAG_5250	MAG_5251	MAG_5252	MAG_5253	MAG_5254	MAG_5255	MAG_5256	MAG_5257	MAG_5258	MAG_5259	MAG_5260	MAG_5261	MAG_5262	MAG_5263	MAG_5264	MAG_5265	MAG_5266	MAG_5267	MAG_5268	MAG_5269	MAG_5270	MAG_5271	MAG_5272	MAG_5273	MAG_5274	MAG_5275	MAG_5276	MAG_5277	MAG_5278	MAG_5279	MAG_5280	MAG_5281	MAG_5282	MAG_5283	MAG_5284	MAG_5285	MAG_5286	MAG_5287	MAG_5288	MAG_5289	MAG_5290	MAG_5291	MAG_5292	MAG_5293	MAG_5294	MAG_5295	MAG_5296	MAG_5297	MAG_5298	MAG_5299	MAG_5300	MAG_5301	MAG_5302	MAG_5303	MAG_5304	MAG_5305	MAG_5306	MAG_5307	MAG_5308	MAG_5309	MAG_5310	MAG_5311	MAG_5312	MAG_5313	MAG_5314	MAG_5315	MAG_5316	MAG_5317	MAG_5318	MAG_5319	MAG_5320	MAG_5321	MAG_5322	MAG_5323	MAG_5324	MAG_5325	MAG_5326	MAG_5327	MAG_5328	MAG_5329	MAG_5330	MAG_5331	MAG_5332	MAG_5333	MAG_5334	MAG_5335	MAG_5336	MAG_5337	MAG_5338	MAG_5339	MAG_5340	MAG_5341	MAG_5342	MAG_5343	MAG_5344	MAG_5345	MAG_5346	MAG_5347	MAG_5348	MAG_5349	MAG_5350	MAG_5351	MAG_5352	MAG_5353	MAG_5354	MAG_5355	MAG_5356	MAG_5357	MAG_5358	MAG_5359	MAG_5360	MAG_5361	MAG_5362	MAG_5363	MAG_5364	MAG_5365	MAG_5366	MAG_5367	MAG_5368	MAG_5369	MAG_5370	MAG_5371	MAG_5372	MAG_5373	MAG_5374	MAG_5375	MAG_5376	MAG_5377	MAG_5378	MAG_5379	MAG_5380	MAG_5381	MAG_5382	MAG_5383	MAG_5384	MAG_5385	MAG_5386	MAG_5387	MAG_5388	MAG_5389	MAG_5390	MAG_5391	MAG_5392	MAG_5393	MAG_5394	MAG_5395	MAG_5396	MAG_5397	MAG_5398	MAG_5399	MAG_5400	MAG_5401	MAG_5402	MAG_5403	MAG_5404	MAG_5405	MAG_5406	MAG_5407	MAG_5408	MAG_5409	MAG_5410	MAG_5411	MAG_5412	MAG_5413	MAG_5414	MAG_5415	MAG_5416	MAG_5417	MAG_5418	MAG_5419	MAG_5420	MAG_5421	MAG_5422	MAG_5423	MAG_5424	MAG_5425	MAG_5426	MAG_5427	MAG_5428	MAG_5429	MAG_5430	MAG_5431	MAG_5432	MAG_5433	MAG_5434	MAG_5435	MAG_5436	MAG_5437	MAG_5438	MAG_5439	MAG_5440	MAG_5441	MAG_5442	MAG_5443	MAG_5444	MAG_5445	MAG_5446	MAG_5447	MAG_5448	MAG_5449	MAG_5450	MAG_5451	MAG_5452	MAG_5453	MAG_5454	MAG_5455	MAG_5456	MAG_5457	MAG_5458	MAG_5459	MAG_5460	MAG_5461	MAG_5462	MAG_5463	MAG_5464	MAG_5465	MAG_5466	MAG_5467	MAG_5468	MAG_5469	MAG_5470	MAG_5471	MAG_5472	MAG_5473	MAG_5474	MAG_5475	MAG_5476	MAG_5477	MAG_5478	MAG_5479	MAG_5480	MAG_5481	MAG_5482	MAG_5483	MAG_5484	MAG_5485	MAG_5486	MAG_5487	MAG_5488	MAG_5489	MAG_5490	MAG_5491	MAG_5492	MAG_5493	MAG_5494	MAG_5495	MAG_5496	MAG_5497	MAG_5498	MAG_5499	MAG_5500	MAG_5501	MAG_5502	MAG_5503	MAG_5504	MAG_5505	MAG_5506	MAG_5507	MAG_5508	MAG_5509	MAG_5510	MAG_5511	MAG_5512	MAG_5513	MAG_5514	MAG_5515	MAG_5516	MAG_5517	MAG_5518	MAG_5519	MAG_5520	MAG_5521	MAG_5522	MAG_5523	MAG_5524	MAG_5525	MAG_5526	MAG_5527	MAG_5528	MAG_5529	MAG_5530	MAG_5531	MAG_5532	MAG_5533	MAG_5534	MAG_5535	MAG_5536	MAG_5537	MAG_5538	MAG_5539	MAG_5540	MAG_5541	MAG_5542	MAG_5543	MAG_5544	MAG_5545	MAG_5546	MAG_5547	MAG_5548	MAG_5549	MAG_5550	MAG_5551	MAG_5552	MAG_5553	MAG_5554	MAG_5555	MAG_5556	MAG_5557	MAG_5558	MAG_5559	MAG_5560	MAG_5561	MAG_5562	MAG_5563	MAG_5564	MAG_5565	MAG_5566	MAG_5567	MAG_5568	MAG_5569	MAG_5570	MAG_5571	MAG_5572	MAG_5573	MAG_5574	MAG_5575	MAG_5576	MAG_5577	MAG_5578	MAG_5579	MAG_5580	MAG_5581	MAG_5582	MAG_5583	MAG_5584	MAG_5585	MAG_5586	MAG_5587	MAG_5588	MAG_5589	MAG_5590	MAG_5591	MAG_5592	MAG_5593	MAG_5594	MAG_5595	MAG_5596	MAG_5597	MAG_5598	MAG_5599	MAG_5600	MAG_5601	MAG_5602	MAG_5603	MAG_5604	MAG_5605	MAG_5606	MAG_5607	MAG_5608	MAG_5609	MAG_5610	MAG_5611	MAG_5612	MAG_5613	MAG_5614	MAG_5615	MAG_5616	MAG_5617	MAG_5618	MAG_5619	MAG_5620	MAG_5621	MAG_5622	MAG_5623	MAG_5624	MAG_5625	MAG_5626	MAG_5627	MAG_5628	MAG_5629	MAG_5630	MAG_5631	MAG_5632	MAG_5633	MAG_5634	MAG_5635	MAG_5636	MAG_5637	MAG_5638	MAG_5639	MAG_5640	MAG_5641	MAG_5642	MAG_5643	MAG_5644	MAG_5645	MAG_5646	MAG_5647	MAG_5648	MAG_5649	MAG_5650	MAG_5651	MAG_5652	MAG_5653	MAG_5654	MAG_5655	MAG_5656	MAG_5657	MAG_5658	MAG_5659	MAG_5660	MAG_5661	MAG_5662	MAG_5663	MAG_5664	MAG_5665	MAG_5666	MAG_5667	MAG_5668	MAG_5669	MAG_5670	MAG_5671	MAG_5672	MAG_5673	MAG_5674	MAG_5675	MAG_5676	MAG_5677	MAG_5678	MAG_5679	MAG_5680	MAG_5681	MAG_5682	MAG_5683	MAG_5684	MAG_5685	MAG_5686	MAG_5687	MAG_5688	MAG_5689	MAG_5690	MAG_5691	MAG_5692	MAG_5693	MAG_5694	MAG_5695	MAG_5696	MAG_5697	MAG_5698	MAG_5699	MAG_5700	MAG_5701	MAG_5702	MAG_5703	MAG_5704	MAG_5705	MAG_5706	MAG_5707	MAG_5708	MAG_5709	MAG_5710	MAG_5711	MAG_5712	MAG_5713	MAG_5714	MAG_5715	MAG_5716	MAG_5717	MAG_5718	MAG_5719	MAG_5720	MAG_5721	MAG_5722	MAG_5723	MAG_5724	MAG_5725	MAG_5726	MAG_5727	MAG_5728	MAG_5729	MAG_5730	MAG_5731	MAG_5732	MAG_5733	MAG_5734	MAG_5735	MAG_5736	MAG_5737	MAG_5738	MAG_5739	MAG_5740	MAG_5741	MAG_5742	MAG_5743	MAG_5744	MAG_5745	MAG_5746	MAG_5747	MAG_5748	MAG_5749	MAG_5750	MAG_5751	MAG_5752	MAG_5753	MAG_5754	MAG_5755	MAG_5756	MAG_5757	MAG_5758	MAG_5759	MAG_5760	MAG_5761	MAG_5762	MAG_5763	MAG_5764	MAG_5765	MAG_5766	MAG_5767	MAG_5768	MAG_5769	MAG_5770	MAG_5771	MAG_5772	MAG_5773	MAG_5774	MAG_5775	MAG_5776	MAG_5777	MAG_5778	MAG_5779	MAG_5780	MAG_5781	MAG_5782	MAG_5783	MAG_5784	MAG_5785	MAG_5786	MAG_5787	MAG_5788	MAG_5789	MAG_5790	MAG_5791	MAG_5792	MAG_5793	MAG_5794	MAG_5795	MAG_5796	MAG_5797	MAG_5798	MAG_5799	MAG_5800	MAG_5801	MAG_5802	MAG_5803	MAG_5804	MAG_5805	MAG_5806	MAG_5807	MAG_5808	MAG_5809	MAG_5810	MAG_5811	MAG_5812	MAG_5813	MAG_5814	MAG_5815	MAG_5816	MAG_5817	MAG_5818	MAG_5819	MAG_5820	MAG_5821	MAG_5822	MAG_5823	MAG_5824	MAG_5825	MAG_5826	MAG_5827	MAG_5828	MAG_5829	MAG_5830	MAG_5831	MAG_5832	MAG_5833	MAG_5834	MAG_5835	MAG_5836	MAG_5837	MAG_5838	MAG_5839	MAG_5840	MAG_5841	MAG_5842	MAG_5843	MAG_5844	MAG_5845	MAG_5846	MAG_5847	MAG_5848	MAG_5849	MAG_5850	MAG_5851	MAG_5852	MAG_5853	MAG_5854	MAG_5855	MAG_5856	MAG_5857	MAG_5858	MAG_5859	MAG_5860	MAG_5861	MAG_5862	MAG_5863	MAG_5864	MAG_5865	MAG_5866	MAG_5867	MAG_5868	MAG_5869	MAG_5870	MAG_5871	MAG_5872	MAG_5873	MAG_5874	MAG_5875	MAG_5876	MAG_5877	MAG_5878	MAG_5879	MAG_5880	MAG_5881	MAG_5882	MAG_5883	MAG_5884	MAG_5885	MAG_5886	MAG_5887	MAG_5888	MAG_5889	MAG_5890	MAG_5891	MAG_5892	MAG_5893	MAG_5894	MAG_5895	MAG_5896	MAG_5897	MAG_5898	MAG_5899	MAG_5900	MAG_5901	MAG_5902	MAG_5903	MAG_5904	MAG_5905	MAG_5906	MAG_5907	MAG_5908	MAG_5909	MAG_5910	MAG_5911	MAG_5912	MAG_5913	MAG_5914	MAG_5915	MAG_5916	MAG_5917	MAG_5918	MAG_5919	MAG_5920	MAG_5921	MAG_5922	MAG_5923	MAG_5924	MAG_5925	MAG_5926	MAG_5927	MAG_5928	MAG_5929	MAG_5930	MAG_5931	MAG_5932	MAG_5933	MAG_5934	MAG_5935	MAG_5936	MAG_5937	MAG_5938	MAG_5939	MAG_5940	MAG_5941	MAG_5942	MAG_5943	MAG_5944	MAG_5945	MAG_5946	MAG_5947	MAG_5948	MAG_5949	MAG_5950	MAG_5951	MAG_5952	MAG_5953	MAG_5954	MAG_5955	MAG_5956	MAG_5957	MAG_5958	MAG_5959	MAG_5960	MAG_5961	MAG_5962	MAG_5963	MAG_5964	MAG_5965	MAG_5966	MAG_5967	MAG_5968	MAG_5969	MAG_5970	MAG_5971	MAG_5972	MAG_5973	MAG_5974	MAG_5975	MAG_5976	MAG_5977	MAG_5978	MAG_5979	MAG_5980	MAG_5981	MAG_5982	MAG_5983	MAG_5984	MAG_5985	MAG_5986	MAG_5987	MAG_5988	MAG_5989	MAG_5990	MAG_5991	MAG_5992	MAG_5993	MAG_5994	MAG_5995	MAG_5996	MAG_5997	MAG_5998	MAG_5999	MAG_6000	MAG_6001	MAG_6002	MAG_6003	MAG_6004	MAG_6005	MAG_6006	MAG_6007	MAG_6008	MAG_6009	MAG_6010	MAG_6011	MAG_6012	MAG_6013	MAG_6014	MAG_6015	MAG_6016	MAG_6017	MAG_6018	MAG_6019	MAG_6020	MAG_6021	MAG_6022	MAG_6023	MAG_6024	MAG_6025	MAG_6026	MAG_6027	MAG_6028	MAG_6029	MAG_6030	MAG_6031	MAG_6032	MAG_6033	MAG_6034	MAG_6035	MAG_6036	MAG_6037	MAG_6038	MAG_6039	MAG_6040	MAG_6041	MAG_6042	MAG_6043	MAG_6044	MAG_6045	MAG_6046	MAG_6047	MAG_6048	MAG_6049	MAG_6050	MAG_6051	MAG_6052	MAG_6053	MAG_6054	MAG_6055	MAG_6056	MAG_6057	MAG_6058	MAG_6059	MAG_6060	MAG_6061	MAG_6062	MAG_6063	MAG_6064	MAG_6065	MAG_6066	MAG_6067	MAG_6068	MAG_6069	MAG_6070	MAG_6071	MAG_6072	MAG_6073	MAG_6074	MAG_6075	MAG_6076	MAG_6077	MAG_6078	MAG_6079	MAG_6080	MAG_6081	MAG_6082	MAG_6083	MAG_6084	MAG_6085	MAG_6086	MAG_6087	MAG_6088	MAG_6089	MAG_6090	MAG_6091	MAG_6092	MAG_6093	MAG_6094	MAG_6095	MAG_6096	MAG_6097	MAG_6098	MAG_6099	MAG_6100	MAG_6101	MAG_6102	MAG_6103	MAG_6104	MAG_6105	MAG_6106	MAG_6107	MAG_6108	MAG_6109	MAG_6110	MAG_6111	MAG_6112	MAG_6113	MAG_6114	MAG_6115	MAG_6116	MAG_6117	MAG_6118	MAG_6119	MAG_6120	MAG_6121	MAG_6122	MAG_6123	MAG_6124	MAG_6125	MAG_6126	MAG_6127	MAG_6128	MAG_6129	MAG_6130	MAG_6131	MAG_6132	MAG_6133	MAG_6134	MAG_6135	MAG_6136	MAG_6137	MAG_6138	MAG_6139	MAG_6140	MAG_6141	MAG_6142	MAG_6143	MAG_6144	MAG_6145	MAG_6146	MAG_6147	MAG_6148	MAG_6149	MAG_6150	MAG_6151	MAG_6152	MAG_6153	MAG_6154	MAG_6155	MAG_6156	MAG_6157	MAG_6158	MAG_6159	MAG_6160	MAG_6161	MAG_6162	MAG_6163	MAG_6164	MAG_6165	MAG_6166	MAG_6167	MAG_6168	MAG_6169	MAG_6170	MAG_6171	MAG_6172	MAG_6173	MAG_6174	MAG_6175	MAG_6176	MAG_6177	MAG_6178	MAG_6179	MAG_6180	MAG_6181	MAG_6182	MAG_6183	MAG_6184	MAG_6185	MAG_6186	MAG_6187	MAG_6188	MAG_6189	MAG_6190	MAG_6191	MAG_6192	MAG_6193	MAG_6194	MAG_6195	MAG_6196	MAG_6197	MAG_6198	MAG_6199	MAG_6200	MAG_6201	MAG_6202	MAG_6203	MAG_6204	MAG_6205	MAG_6206	MAG_6207	MAG_6208	MAG_6209	MAG_6210	MAG_6211	MAG_6212	MAG_6213	MAG_6214	MAG_6215	MAG_6216	MAG_6217	MAG_6218	MAG_6219	MAG_6220	MAG_6221	MAG_6222	MAG_6223	MAG_6224	MAG_6225	MAG_6226	MAG_6227	MAG_6228	MAG_6229	MAG_6230	MAG_6231	MAG_6232	MAG_6233	MAG_6234	MAG_6235	MAG_6236	MAG_6237	MAG_6238	MAG_6239	MAG_6240	MAG_6241	MAG_6242	MAG_6243	MAG_6244	MAG_6245	MAG_6246	MAG_6247	MAG_6248	MAG_6249	MAG_6250	MAG_6251	MAG_6252	MAG_6253	MAG_6254	MAG_6255	MAG_6256	MAG_6257	MAG_6258	MAG_6259	MAG_6260	MAG_6261	MAG_6262	MAG_6263	MAG_6264	MAG_6265	MAG_6266	MAG_6267	MAG_6268	MAG_6269	MAG_6270	MAG_6271	MAG_6272	MAG_6273	MAG_6274	MAG_6275	MAG_6276	MAG_6277	MAG_6278	MAG_6279	MAG_6280	MAG_6281	MAG_6282	MAG_6283	MAG_6284	MAG_6285	MAG_6286	MAG_6287	MAG_6288	MAG_6289	MAG_6290	MAG_6291	MAG_6292	MAG_6293	MAG_6294	MAG_6295	MAG_6296	MAG_6297	MAG_6298	MAG_6299	MAG_6300	MAG_6301	MAG_6302	MAG_6303	MAG_6304	MAG_6305	MAG_6306	MAG_6307	MAG_6308	MAG_6309	MAG_6310	MAG_6311	MAG_6312	MAG_6313	MAG_6314	MAG_6315	MAG_6316	MAG_6317	MAG_6318	MAG_6319	MAG_6320	MAG_6321	MAG_6322	MAG_6323	MAG_6324	MAG_6325	MAG_6326	MAG_6327	MAG_6328	MAG_6329	MAG_6330	MAG_6331	MAG_6332	MAG_6333	MAG_6334	MAG_6335	MAG_6336	MAG_6337	MAG_6338	MAG_6339
Wild Boar-s11	Wild Boar	0.058436261	0.014889807	0.08622113	0.155097311	0.130512885	0.149209277	0.125332071	0.153953039	0.162604197	0.16510058	0.410638441	0.099664745	0.092841769	0.18615803	0.023705096	1.236495311	0.168747442	0.183737299	0.692325351	0.082229022	0.205400347	0.22726623	0.356497838	0.033449773	0.041340575	0.921076487	0.069606931	0.069227893	0.251218521	0.138520995	0.383769354	0.456537029	0.102095528	0.112925624	0.280428992	0.531313406	0.172015523	0.143464049	0.09753802	0.276136205	0.023316466	0.033304281	0.104098774	0.101973714	1.211776864	0.386330148	0.065800214	0.138864285	1.185583378	0.178828414	0.081570642	0.212438256	0.320208901	1.785757702	0.425741891	0.170710453	0.10633229	0.184572808	0.304649135	0.125153747	0.14395847	0.084395458	0.082525008	0.128728356	0.021761506	0.429531469	0.537330453	0.332363919	0.085007167	0.041765259	0.215258209	0.144906909	0.043832736	0.160052225	0.05141954	0.138084037	0.131921067	1.58994936	0.052583156	0.071522781	0.416937277	0.534412925	0.132381805	1.681858827	0.097430202	0.052396243	0.119581738	0.124827159	0.739071869	0.368601252	0.294751317	0.266389146	0.14072294	0.112067013	0.250030038	0.052083454	0.542346013	0.788009129	0.086938384	0.131567356	0.272930699	0.067958403	0.595428909	0.092289578	0.121251099	0.102962532	0.567129386	0.248934532	0.051667035	0.070306268	0.247078662	0.372074536	0.248162093	0.081622438	0.082189681	0.071083798	0.651863157	0.024394126	0.224275663	0.049497588	0.012266625	0.094452166	0.164391667	0.124869786	0.482874998	1.094887903	0.238000421	0.988644644	0.112723053	0.261820663	0.416535633	0.145655935	0.354083164	0.23012511	0.148902883	0.722779066	0.72754325	0.177950964	0.553120296	0.128338675	0.125515774	0.099810727	0.392214745	2.042282504	0.324062984	0.91897528	0.115470475	0.098221177	0.760802708	0.337426445	0.240853144	0.022042316	0.063028466	0.115023956	0.313228894	0.313665346	0.054541176	0.158358649	0.294585277	0.390324132	0.384514931	0.388751907	0.022301012	0.180395616	1.514690216	0.327492887	0.168491738	0.065166375	0.193632297	0.340522414	0.072835915	0.423397748	0.108317144	0.020839321	0.034891207	0.100773648	0.046200937	0.100914672	0.210160292	0.127595671	0.68258579	0.091446832	0.034907367	0.179629586	0.053350295	0.039752312	0.457781179	0.057724167	0.698443909	0.017795689	0.073772835	0.032099206	0.118531627	0.058873388	0.089851366	0.071296879	0.047828742	0.096876851	0.372817181	0.191872573	0.088094798	0.235630487	0.180565367	0.066910986	0.729018874	0.168825292	0.088800366	0.1665822	0.034242779	3.598596639	0.655177093	0.434798818	4.166056054	0.981430311	1.352372567	1.294134182	1.563417117	82.10390096	5.991014917	1.648400148	1.550143927	0.799413594	2.871416295	0.807185062	3.722654822	1.738140181	2.472872893	41.14244529	3.926443149	2.39707155	0.56594786	2.822487044	6.498460672	2.575754611	0.88788656	1.199066174	0.750122855	2.693719829	7.307891728	14.75732133	8.337347072	5.312089716	3.337117599	2.989135392	4.148967895	10.7298916	10.19238398	6.664335279	5.911785014	6.555887537	7.001943953	8.927641292	13.5937344	10.40639235	10.85015443	4.649038207	38.68678185	5.198174022	15.95474932	33.95904803	3.18374167	4.759065465	5.683062132	5.287477947	0.058904911	1.967021442	1.185525898	1.371898284	0.426442364	0.163460819	0.655713813	0.701523056	1.220284773	9.354037455	0.827279984	0.908485769	2.121773889	0.463550824	2.83060649	1.38729369	2.555666319	0.458199583	0.192191012	15.25482498	0.11496259	1.028685551	0.567204622	0.618324355	2.876599431	0.143702093	0.694647532	8.409411927	0.179623685	2.844284141	2.381899281	1.328815022	0.909727936	1.869280685	3.015568252	2.010691425	9.525558318	2.645203917	1.213590892	0.373300365	7.785418771	0.368258609	2.207625395	0.792421379	0.510113219	0.420368879	0.48320115	0.632438321	2.454501838	0.219809645	1.618091107	0.837051495	1.475598096	2.116232703	0.499188427	1.365584772	0.222200681	0.088298787	0.253943198	0.096552802	0.027984612	0.19310958	1.477515789	0.174149672	0.274007439	0.252147216	0.261557979	1.700402534	0.328574517	3.270548437	0.586415468	0.761611309	0.365508664	0.919907651	0.580725473	0.673241773	0.606757695	0.51043946	0.311013703	0.231890767	0.317518188	0.116121024	4.762226004	4.616220697	0.513705856	1.584194241	0.105403727	2.480920707	8.253070586	3.625660033	3.247332902	0.788733079	0.788907969	0.055463956	1.517104173	1.876800498	0.810430402	1.673028462	0.330234807	0.860340986	0.319156764	0.906068622	7.902331578	0.153208978	4.489408866	0.909008167	0.383846697	0.365871587	0.802871711	0.77910878	0.842376431	0.167191604	0.701564306	0.424627487	0.253900038	2.968135795	0.522959302	1.793128558	1.021051101	0.399534095	0.99265519	0.712519308	0.853498816	0.654540047	1.101856732	0.443151684	0.391161199	0.714920426	0.363298511	1.374460008	0.048854504	0.079863048	0.040676746	0.361438588	0.709531398	0.067521226	0.580530242	2.333018025	0.38779337	1.609357069	0.489918816	0.859204363	1.59692415	0.874209188	1.383533895	0.653629411	0.952807283	3.323313085	1.57332964	0.427410589	0.107555605	1.327360689	0.314657524	0.128074216	0.298064255	0.84351616	0.031193792	0.425327835	0.457065449	1.300579062	0.466125564	0.645090655	0.200557383	1.073351185	1.022355995	0.211974613	3.400698388	0.665545855	0.24636604	1.582546516	0.031599483	0.824662346	0.652210774	0.117452376	0.601279158	0.892495315	0.661901076	0.492378008	1.619512011	0.30712942	0.054187493	1.611867521	2.032053364	0.565291343	1.932163404	0.249115121	0.132112584	0.052078729	0.081653631	0.64509183	1.14154406	3.29446605	2.773200953	1.214483144	3.604426197	1.751746788	0.595406895	2.170421522	1.480650463	0.206270864	4.164646297	8.973702391	0.08632565	2.287080662	3.672268404	2.664329756	0.776886568	0.811827202	5.011445952	0.082677491	0.307018434	1.887058022	0.300678615	0.709398663	0.510850649	1.015955213	2.385317775	0.317727427	4.473278078	0.645305462	0.068827652	0.883805391	0.346903386	0.340903039	1.061827377	4.882996158	0.75121825	0.650997206	6.485594885	0.595550081	7.745431978	1.144392558	0.470798402	1.474036941	0.940315908	0.365401083	1.386241999	0.917396085	2.575684664	0.85760831	1.849029983	3.778599721	9.100006937	1.668586616	1.715382762	1.248534591	2.914093994	0.665314793	0.741952408	0.148256041	4.99435715	0.876197738	1.42636483	0.635748824	0.691595288	0.779606699	0.325756948	0.542419286	3.155303183	3.591721344	5.720591575	0.886220906	3.080454372	0.465899231	0.770835107	2.902804025	15.53780353	1.581016629	1.617477518	30.78053904	0.707794044	1.203570821	25.90080006	0.48799365	8.161857934	2.693716951	46.31610733	0.886666508	1.024072485	3.047444734	0.605117337	3.199780812	4.292681097	3.005035516	0.384327173	6.527564254	1.9498816	2.939510477	0.252178885	11.37833187	4.101950399	0.259347562	0.26675712	0.448644403	0.039209505	6.108722021	1.382807823	0.697747332	1.331369649	0.476763099	14.65766214	2.403520421	15.59677302	1.321991947	0.211742117	0.128483547	0.187097448	0.020333133	0.023280496	0.084147857	0.699624209	0.012253035	0.163140759	0.185542123	0.025750803	0.110128271	0.107998105	0.0333119	0.182137173	0.056358171	0.043293399	0.054519554	0.028303504	0.324710175	0.403846384	0.550678381	0.059546794	0.148901646	0.086355567	0.131450577	0.008884519	0.054762579	0.001174809	0.025439987	0.055070052	0.007764796	0.003539469	0.020741438	0.033143996	0.092102434	0.021510501	0.025102725	0.065803094	0.045883829	0.025883454	0.06403131	0.274312943	0.001533625	0.562791177	0.375766191	0.045227886	0.042882072	0.021220477	0.393793901	0.467140196	0.335156245	0.017466621	0.061790891	0.038795062	0.025535257	0.109337211	3.649936578	0.09590264	0.154507089	0.068218206	0.087213104	0.065710681	0.034220166	0.195179046	0.013706311	0.467838188	0.276707525	0.703155068	0.302819943	0.035197648	0.645153126	0.201248551	0.00381309	0.264278859	0.010553108	0.134530085	0.154600476	0.587642225	0.198837974	0.163371648	0.092574265	0.111658905	0.008911431	0.212720567	0.186377388	0.180818437	0.12713303	0.03380888	0.028202603	0.022357461	0.770493456	0.155549472	0.232164637	0.621183241	0.051729358	0.035662765	0.152802192	0.407417538	0.02953663	0.021447038	0.143259515	0.052482496	0.046940686	0.085618132	0.053588302	0.305274908	0.082995204	0.230866074	0.007457977	0.122510463	0.021587035	0.027632326	0.159704607	0.146261098	0.021823753	0.123302832	0.197907744	0.095004285	0.075587802	0.578373338	0.126549262	0.240246899	0.049767493	0.017971853	0.114017296	0.096238364	0.039443619	0.061475395	0.027138985	0.014748434	0.703890967	0.510003492	0.013637045	0.002578123	0.033663679	0.042878197	0.120800809	0.186212164	0.083174957	0.055309831	0.058969755	0.072229174	0.03914593	0.008183349	0.036479921	1.053106342	0.147326404	0.23279618	0.038093414	0.061057296	0.015377145	0.377748409	0.025456401	0.00446414	0.061440316	0.054850913	0.122371545	0.043918006	0.052338023	0.070970105	0.839988839	0.085453004	0.035674797	0.075176232	0.420905405	0.156984106	0.04559033	0.057697759	0.322311532	0.001370955	1.160102787	0.234757222	0.017752691	0.070957148	0.197378969	0.059548355	0.084383716	3.41330038	0.262595081	0.11398597	0.071951839	0.076836604	0.037601737	0.339460142	0.054415529	0.089509646	0.062905656	1.323795682	0.020820516	0.068077171	0.019153586	0.218938176	0.054182816	0.03035262	0.311224995	0.087874195	0.008188293	0.055275965	0.725723084	0.082956387	0.095903008	0.089608423	0.19849453	0.01855803	0.566377663	0.821399713	0.015644073	0.058895087	0.318673885	0.095842433	0.208218588	0.505081247	0.160472293	0.177287912	2.944579466	0.054567941	0.069510151	0.185363757	0.134107086	0.056633126	0.1038417	0.11574839	0.06495244	0.018786167	0.026707962	0.017729811	0.172425529	0.305343083	0.249729773	0.189248724	0.272382257	0.014180363	0.163868711	0.31625244	0.030186267	0.076268374	0.320619285	0.015836055	0.012402808	0.058072861	0.007962947	0.025313011	0.107356406	0.026167935	0.198065267	0.120808009	0.169384079	0.038499397	2.878186393	0.161854555	0.246184195	0.598854332	0.12277327	0.016079054	0.056054129	0.06977996	0.016570885	0.02360648	0.146433847	0.015025018	0.018018968	0.096677577	0.094134407	0.025199878	0.077544252	0.114309567	0.27800838	0.014841954	0.195546294	0.029320358	0.091636044	0.063453508	0.217612023	0.028972615	0.029402184	0.512373561	0.013411257	0.069282293	0.408831186	0.009024318	0.071774186	0.028820933	0.029136088	0.046593624	0.012255573	0.017221999	0.018062761	0.200547801	0.18308502	0.1675769	0.012525019	0.065716239	0.019656924	0.092941862	0.059253636	0.007491365	0.264966193	0.04301515	0.256416568	1.042627572	0.029534072	0.608587598	0.101748498	0.253231434	0.413350565	1.059714119	0.012825064	0.192840828	3.099505036	0.164566139	0.024476319	0.535151745	0.038856505	0.015752627	0.040677032	0.766299624	0.105812766	0.056737811	0.037988989	0.392473262	0.017843512	0.041326436	0.598326808	0.421983933	0.192667628	0.001389829	0.01904638	0.114044683	6.496868391	0.032485034	0.033841776	0.421844068	0.057729047	0.300069729	0.03741659	0.26272799	0.29628336	0.211191462	5.564144668	0.150069182	0.01085033	0.037029188	0.030342095	0.061612999	0.003841726	0.016994078	1.056340318	0.047598734	0.083773185	0.03126653	0.031493382	0.261257015	0.033433744	2.413968589	0.466837277	0.009464643	0.018364818	0.02262392	0.337862618	0.035234106	0.009828531	0.007822378	0.046556655	0.063728276	0.171074883	0.032028483	0.349920116	0.134924446	0.037136088	0.420859184	0.02449581	0.055223022	0.080491254	0.021528903	0.06579821	0.161464005	0.054913615	0.049553865	0.081989917	0.009861143	0.084685935	0.023668348	0.012128562	0.035431954	0.01530669	0.229378191	0.030563521	0.008709139	0.203932511	0.315055041	0.016867397	0.137561866	0.059624083	0.762445161	0.066032513	0.163768335	0.042818236	0.723311738	0.03469825	0.180646468	0.179407364	0.276562707	0.049592545	0.13982559	0.706832215	0.090697567	3.732906328	0.023709643	0.867480739	0.060708956	0.089282787	3.731372851	0.057747129	0.110284027	0.359692071	0.090915464	0.254320007	0.03338571	0.264800797	0.070475146	2.430099449	0.029223764	0.119785704	0.046021945	0.250476697	0.223998724	0.132205511	0.248978352	0.03133633	0.434323827	0.485505821	0.059802383	0.505952365	0.029698746	0.14595849	0.144341909	0.300723792	0.10542832	0.061136173	0.059682942	0.17834233	0.021367348	0.34678363	0.071771817	0.000989155	0.023898728	0.022804065	0.018009195	0.191715578	3.110131794	0.045017384	0.173222133	0.172310672	0.095400747	0.113558568	0.028430576	0.108640332	0.148618112	0.229029682	3.846891501	0.278255192	0.27369971	0.670240441	0.094426848	1.445277376	0.349889554	0.074817306	0.429501482	1.841570477	0.05453814	0.095806194	2.556263119	0.174511654	0.222443062	2.636767862	0.015197987	0.149536739	0.04342637	0.317687241	0.090917557	0.100826117	0.345069504	0.526950886	0.15942941	0.205180764	0.227939657	0.201174436	0.063114512	0.543076011	0.024688765	2.915757341	0.647999961	0.115204972	0.257641817	0.099309021	0.169005835	0.142091413	0.084737867	0.020495745	0.087336237	1.379361567	0.095682412	0.749179417	0.194384568	0.063718643	0.110200667	0.155638616	0.074469334	0.08840503	0.448463468	0.014128549	0.200045237	0.096117019	0.078315757	0.017494429	0.002477982	0.138382919	0.044234323	0.28323813	0.3354729	0.011891476	0.018931812	0.071356522	0.086575294	0.041460047	0.258492585	4.16012165	0.096947145	0.052891159	0.017683743	0.180846316	0.738455942	0.586215971	0.473545162	0.02320287	0.035345118	0.030708442	0.010292945	0.217899993	0.138671619	0.018848113	0.041352786	0.055411367	0.21766795	0.016025365	0.029237285	0.019535647	0.274786899	0.003709301	0.036171302	0.237137186	0.016623566	0.115345732	0.121768626	0.009178479	4.915829655	0.025940636	0.005430254	0.073329046	0.01930453	0.015855175	0.062546533	0.021873987	0.010814103	0.017396308	0.574836572	0.216497364	0.081945094	0.082125389	0.168862376	1.515532712	0.283027484	0.030255409	0.019938833	0.210039871	0.01936158	0.0553595	0.226049334	0.03357183	0.005650548	0.483971131	0.203346192	0.058774109	0.07995981	0.532925244	0.148845354	0.142784258	0.0112761	0.037816114	0.022265742	0.095429021	0.054201487	0.239014114	0.020066733	0.205372956	0.635658436	0.037627107	0.138401743	0.183158494	0.151480751	0.447044799	0.066711237	1.230483453	0.011558992	0.043735623	0.074552317	0.095758877	0.06844887	0.899282659	0.396012898	0.108989435	0.018338279	0.01989443	0.00606297	0.086340575	0.100928091	0.114930737	0.21208922	0.328696164	0.129070074	0.021457667	0.069530865	0.077112544	0.197422744	0.021590027	0.103108475	0.016435638	0.034268719	0.038793095	0.135952851	0.274518363	0.108493984	0.096703031	0.011833628	0.073867486	0.012067805	0.064137089	0.028635268	0.006109267	0.031775753	0.003802633	0.249313782	0.056205908	0.040171992	0.021181317	0.059074242	0.032284262	0.042927006	0.016851839	0.024655424	0.042317398	0.014995529	0.066396724	0.052213756	0.115588789	0.007775531	0.056152438	0.043944185	1.267726871	0.015625146	0.036758179	0.327037408	0.405957571	0.021208155	0.203107453	0.047621675	0.032834804	0.106655194	0.04950047	0.072879404	0.020136989	0.221035634	0.668935392	0.111590038	0.203400539	0.016363678	0.027085531	0.154909775	0.259134079	0.414392643	0.100049977	0.457874319	0.386799176	0.189199553	0.18567036	0.11609713	3.018370668	0.108961561	0.167962631	0.189063367	0.988632708	0.080187869	0.112938665	0.081475102	0.009761195	0.001534744	0.01624231	0.259019405	0.036925484	0.009113487	0.14497554	0.078134824	0.016116739	0.04934936	0.023234115	0.237723889	0.564191427	0.031583584	0.002822053	0.027577411	0.239166334	0.299408777	0.259091232	0.252119709	0.039519416	0.044682816	0.228946324	0.621331034	0.194050694	1.164826234	0.409758076	0.042006465	0.004863135	0.019204404	0.119875599	0.366328863	0.031932234	0.203148591	0.016861405	0.025271845	0.142237997	0.233764067	0.272576953	0.057653632	0.060600345	0.100579878	0.015885419	0.079631049	0.079589415	0.058997681	0.041478745	0.171887107	0.480322256	0.051120296	0.060105118	0.029775395	0.068936406	2.856804364	0.099252312	0.214082925	0.052392979	0.916567752	0.090405504	0.299313939	0.265908884	0.141354134	0.042728058	0.125148708	0.399008284	1.275496251	0.031232149	0.015930927	0.033085829	0.041731197	0.215622385	0.01779444	0.130530414	0.005897076	0.0093094	0.070615593	0.010434746	0.066735999	0.100543397	0.056290556	0.264782489	0.460733262	0.210095805	0.103362799	0.059834311	0.157108895	0.102854757	0.126778711	0.026270672	1.180414889	0.315702616	0.170084115	0.011081661	0.007107701	0.15387068	0.145096336	0.003415325	0.035760691	0.05536687	0.219941786	0.421209682	0.056189979	0.013232405	0.080777194	0.020142172	0.010547625	0.026012889	0.02474416	0.144524165	0.045366265	0.61963288	0.004109523	0.011309367	0.00485751	0.044322767	0.788520296	0.351890855	0.076310383	0.027928911	0.002714721	0.150257413	0.359890127	0.017501995	0.165213117	1.105825496	0.022835673	0.028527068	0.028444638	0.079380003	0.005608289	0.253810983	0.460081742	0.148457706	0.112461292	0.031264014	0.01564546	0.184316653	0.154618834	0.019453717	0.072061266	1.220548457	0.082040818	0.026226708	2.235314359	0.089419576	0.056637695	0.195763414	0.033617826	0.008128101	0.014200805	0.078466186	0.017436116	1.206915913	0.076058773	0.009312517	0.427084642	0.004416084	0.812417698	0.1257934	0.03258522	0.078005668	0.001839999	0.006253306	0.122898711	0.038106489	0.032477726	0.011515671	0.155031441	0.012535289	0.118933088	0.067893001	0.006965277	0.097509765	0.011107059	0.103782896	0.016645337	0.010085943	0.016611891	0.067940209	0.6031212	0.236517307	0.064438652	0.071071101	0.022862235	0.159312991	0.146246488	0.082980025	0.135668291	0.017642002	0.298660372	0.16790091	0.044178844	0.020921331	0.376964492	0.278696029	0.036857081	0.074122822	0.093624291	0.012269265	0.044290725	0.026428327	15.5843659	0.249927278	0.031661794	0.054344388	0.022987337	0.021936989	0.204032522	0.280985428	0.078138116	0.066951563	0.126989881	0.003271375	0.597777987	0.062464572	0.136713939	0.107565652	0.113522525	0.036380551	0.086043172	0.208886553	0.381959783	0.199030385	0.010890767	0.129938347	0.007104756	0.012710852	0.073682645	0.145719791	0.032959121	0.022420588	0.617450369	0.14533037	0.161776648	0.469657454	0.006463386	0.140014523	0.351922624	0.332150022	0.252230626	0.097368717	0.069059203	0.189220471	0.113123101	0.052482095	0.055369517	0.19692021	0.059293437	0.018997948	0.033351146	0.052512999	0.411439956	0.066056807	0.74149769	0.130625686	0.097517686	0.15012254	0.116402646	3.062911177	0.651451134	0.055089619	0.011190726	0.019166965	0.025733757	0.132374734	0.022744333	3.324329836	0.328091898	0.022161737	0.12733269	0.16975114	0.268503446	0.047620294	0.049452469	0.018791016	0.192921027	0.046266702	0.104847167	0.027216945	0.177531686	0.119793933	0.004530058	0.432578471	0.050122092	0.015869366	0.302442284	0.033393424	0.100103797	0.108149356	0.003421597	0.024487348	0.645050943	0.652719729	0.033399017	0.005961796	0.037568363	0.146514396	0.161494144	0.505264394	0.665815767	0.117581383	0.126255385	0.048777406	0.068596332	0.014246101	0.175614489	0.077181327	0.06827736	0.021700032	1.379997094	0.00951714	0.070264533	0.070395174	0.076897525	0.021827951	0.030724481	0.639229006	0.022310218	0.201504247	0.414644231	0.273028421	0.231436006	0.019229621	0.034835106	0.126299489	0.020459031	0.130827385	0.155614737	0.023875285	0.176182365	0.005375985	0.079870664	0.047117492	0.064520001	0.026035682	0.044928605	0.365819542	0.300906892	2.684860184	0.105698306	0.014760043	0.106748258	0.022214236	0.035620331	0.029197884	0.005590899	0.113609014	0.467679642	0.144303183	0.028997348	0.012502719	0.016827999	0.006440245	0.111508127	0.010935536	0.553862776	0.071423954	0.022791783	0.024067235	0.030503567	0.118470287	0.09456405	0.017666577	0.078923181	0.386783735	0.077023877	0.308936395	0.001862726	0.00675173	0.03660184	0.105451008	0.139602082	0.049531571	0.054007869	0.122116508	0.131986174	0.048814911	0.239559714	0.072009797	0.281724055	0.220768846	0.018417509	0.20285299	0.011935491	0.071137383	0.077500898	0.043719028	0.224951404	0.063208537	0.191450355	0.021154067	0.022855797	0.264420525	0.149696888	0.017586292	0.019285737	0.095561913	0.00751257	0.184603044	0.171221444	0.035946817	0.001810113	0.02780189	0.042230801	0.016642879	1.972301795	0.23465563	0.103505723	0.018049342	0.105517228	0.184999363	0.092042268	0.203768191	0.033660486	0.034136686	0.051769126	0.037862385	0.088247548	0.10813574	0.023706282	0.329667717	0.163915396	0.019314222	0.127253982	0.824858406	0.001986366	0.024312998	0.118969037	0.267682947	0.020774757	0.031866134	0.0291757	0.043697882	0.494209152	0.10549191	0.105388893	0.25181375	0.20285849	0.033253453	0.0106344	0.033252638	0.430160055	0.086595317	0.046517459	0.123419199	0.017095203	0.156168897	0.046422831	0.057532247	0.045321567	0.223798377	0.093116043	1.195590052	0.009439789	0.146338964	0.186003663	0.282126762	0.111590285	0.357265328	0.034070458	0.150382703	0.023982064	0.053829449	0.144559248	0.003004793	0.048272273	0.065827251	0.028689461	0.512753062	0.31727376	0.181601308	0.0926889	0.017333293	0.006501658	0.126965248	0.014331286	0.043887498	0.289334467	0.025554656	0.167744325	0.058100065	0.025777215	0.088018735	0.00461671	0.110890464	0.05827701	0.062574162	0.023684313	0.129103967	0.036316112	0.099005174	0.063933221	0.053945142	0.064482885	0.386168148	0.211897282	0.213462612	0.012657563	0.891310258	0.059610567	0.296997768	0.105582821	0.031843471	0.214075817	0.786400601	0.001683054	0.01086996	0.271379345	0.124780289	0.007352746	0.061091512	0.118909266	0.143307163	1.102104925	0.025665987	0.008718464	0.467827281	0.159714439	0.145030601	0.016188522	0.011616687	0.029161304	0.036323465	0.228190198	0.040946626	0.094677962	0.180910807	0.02236526	0.036850108	0.038101055	0.025241921	0.013249367	0.03350314	0.384236084	0.770732134	0.035949846	0.121251206	0.043066358	0.053894007	0.124489405	0.139950929	0.096884584	0.024896318	0.031260384	0.050455808	0.288300169	0.237369492	0.355281604	0.035537116	0.022584045	0.013223998	0.040998118	0.034137184	0.003016283	0.040663598	0.007196616	0.033635605	0.118932112	0.133492765	0.0317911	0.020023727	0.138894619	0.576415537	0.0472747	0.025151306	0.033062125	0.212948781	0.306546071	1.396765323	0.065569178	0.229214715	0.189951784	0.047631029	0.128877707	0.460814989	0.308120424	0.083168538	0.014259845	0.008820025	0.197173918	0.069601763	0.099104404	0.086019731	0.046105194	0.044809694	0.027484544	0.173586431	0.060301012	0.239029239	0.214521642	0.012810919	0.012683164	0.098481899	0.008301354	0.038336829	0.038854728	0.116578999	0.011216231	0.017725391	0.021513619	0.004439557	0.107198945	0.029552662	1.564229002	0.034315592	0.223906566	0.033738969	0.006529374	0.032886963	0.063839293	0.032550469	0.034974917	0.014523514	0.012118797	0.038915064	0.37372826	0.08966509	0.076888311	0.030422649	0.032989412	0.356232962	0.029311284	0.162888054	0.178118468	0.04706103	0.061297729	0.093424881	0.099801463	0.432527546	0.050958767	0.05433634	0.083355681	0.887969319	0.084893629	0.054605328	0.252660507	0.031628053	0.034357926	0.08358917	0.105064909	0.162945414	0.058550503	0.049802303	0.140426212	0.006536897	0.005361484	0.020455361	0.207159546	0.185231017	0.020143901	0.521980949	0.057142236	0.197924397	0.033817331	0.153069321	0.036363881	0.085791564	0.031783534	0.025790799	0.111567811	0.002349712	0.236746311	0.006408551	0.006094833	0.306100559	0.029646222	0.082182302	0.320303104	0.30341315	0.093438073	0.022932509	0.032640656	0.130021861	0.034818767	0.037767066	0.055259392	0.279430857	0.006662244	0.221101351	0.075053643	0.032331615	0.177357321	0.046999322	0.005929418	1.061772313	0.05252936	0.047796628	0.020318736	0.137057475	0.063599132	0.013794902	0.094256656	0.007625786	0.401838628	0.169900056	1.078386101	0.17919805	0.016378607	0.080752699	0.101647334	0.028549746	0.084887312	0.261389645	0.087024987	0.022128488	0.094963582	0.038865054	0.338794724	0.104931921	0.004643536	0.539849415	0.098444346	0.158507573	0.010532212	0.180521598	0.01155072	0.214509193	0.04589454	0.317976189	0.075263366	0.060865824	0.111136612	0.035451089	0.063397631	0.112199519	0.029181726	0.967267365	0.305647272	0.154893889	0.029330076	0.041111635	0.081301643	0.08512254	0.169609262	0.034608619	0.018340521	0.005452825	0.127097101	0.30998874	0.060331579	0.04763487	0.070324326	0.027183193	0.114505348	0.301528494	0.288417387	0.147932895	0.232789291	0.221098894	0.200567664	0.29242679	0.556287224	0.028749748	0.013609143	0.088285513	0.303826883	0.184229272	0.020284907	0.019053295	0.095678977	0.199274038	0.114568223	0.312378259	0.002732702	0.070238105	0.021398926	0.023933141	0.050330924	0.13988308	0.32283752	0.131762216	0.328299425	0.041382716	0.147765403	0.014010449	0.235438893	0.076529921	0.001604238	0.079644884	0.796006011	0.021667839	0.107726867	0.045847682	0.470438953	0.025473931	0.006188673	0.020813844	0.045930985	0.022154184	0.168467049	0.011831919	0.17385982	0.125119125	0.124839448	0.073919776	0.13636361	0.282324386	0.033149549	0.413342287	0.074023282	0.241958118	0.006926708	0.046770343	0.255587892	0.009641881	0.117851021	0.002793077	0.016826156	0.167534898	0.043339278	0.014210445	1.294802938	0.176944485	0.045487412	0.004059948	0.175569349	0.028479342	0.097186857	1.047707508	0.167972582	0.052365651	0.015103985	0.110789052	0.015151797	0.086750371	0.095652555	0.089624517	0.201930028	0.013828685	0.11597596	0.176581616	0.042332583	0.036034294	0.052442628	0.340343941	0.282981784	0.069402324	0.292212414	0.284669587	0.139427211	0.19654347	0.2325212	0.031574486	0.102603513	0.043297248	0.139288525	0.071351363	0.203560605	0.056245916	0.273355598	0.550487458	1.512634719	0.222571414	0.041038405	0.614350806	0.033245461	0.542957975	0.123649754	0.698876207	0.005449847	0.080220577	0.179596949	0.014776485	0.273953923	0.018050985	0.069031806	0.056533652	0.270085661	0.060116842	0.14116545	0.135968674	0.008265828	0.221348961	0.173844452	0.028618334	0.005452977	0.035936695	0.077159571	0.162406045	0.033612131	0.073439281	0.041763798	0.084386512	0.055211204	0.011108686	0.148773947	0.284457902	0.003189206	0.1483216	0.326077508	0.067182697	2.589180849	0.145767696	0.051585486	0.030070737	0.091698386	0.14909808	0.790581177	0.013852994	0.535883842	0.08082769	0.097215411	0.162159549	0.358598963	0.126988419	0.038011634	0.199075683	0.104408927	0.761105276	0.013037794	0.007275252	0.025848995	0.188872244	0.020235964	0.022081632	0.009986864	0.002638208	0.063664315	0.422527434	0.136298956	0.029276059	0.012485205	0.586377094	0.040089424	0.025366733	2.843856188	0.395830764	0.07588943	0.043797185	0.050954686	0.108560267	0.049775193	0.187325253	0.041521698	0.249045637	0.031956229	0.039723611	0.006609496	0.064112737	0.023006766	0.484177361	0.275517239	0.107249689	0.068705018	3.310244537	0.165963947	0.135412946	0.043958504	0.04521476	0.011720433	0.193060863	0.096149907	0.012860034	0.060174819	0.084102966	0.007466122	0.415241485	0.019206904	0.023498218	0.055141516	0.010333541	0.099050506	0.066299298	0.08928795	0.144898602	0.004795126	0.450071761	0.018485953	0.303473691	0.088798776	0.200976089	0.073170888	0.015050865	0.210958065	0.050413305	0.008479656	1.047701638	0.465344008	0.224423321	0.171778837	0.016579039	0.01492173	0.166443851	0.209777644	0.183014189	0.147401442	0.130982739	0.017907259	0.273656102	0.079776004	1.132551809	0.190032362	0.000633302	0.024602191	0.021884406	0.29674564	0.049421098	0.069774254	0.068797841	0.0125931	0.083216894	0.300471673	0.025865942	0.221820292	0.031712431	0.053435679	0.004648697	0.081222877	0.010162164	0.186791014	0.260127738	0.003528958	0.021139837	0.024528056	0.247161121	0.118766977	0.09998494	0.145782896	0.275049631	0.048097278	0.036885997	0.625717437	0.080367087	0.002144609	0.040929147	0.019783232	0.011373471	0.168227266	0.01685802	0.32879091	0.343976668	0.10519714	1.184985169	0.0342451	0.448628979	0.06042607	1.107017071	0.037311478	0.016842867	0.011867047	0.148498513	0.050046238	0.029572043	0.303559918	0.067268243	1.217716763	0.432227286	0.02694929	0.323851343	0.036981917	0.078331779	0.073604156	0.045468466	0.032390434	0.385886722	0.145593833	0.114083751	0.023349807	0.024026141	0.042998825	0.024420307	0.035478491	0.048562289	0.02462421	0.154008749	0.032147435	0.148995466	2.625439082	0.030684942	0.243793676	0.145205407	0.14850939	0.41320024	0.076190315	0.046775621	0.083321038	0.135921471	0.035721292	0.106820039	0.070204777	0.106026009	0.077771041	0.20049839	0.243872082	0.094837191	0.045933227	0.068328564	0.077976886	0.12323378	0.114691079	0.013569194	0.317669048	0.220806608	0.081771792	0.13097113	0.368249909	0.035814469	0.074176	0.11540626	0.016626587	0.092622885	0.090700869	0.210394808	0.045343364	0.105962939	0.112359633	0.143483994	0.01990369	0.058887001	0.06396544	0.064299792	0.081384504	0.268395611	0.021143943	0.040332396	0.009807236	0.040857938	0.011902936	0.114336751	0.010270802	0.132717289	0.035386039	0.019516885	0.023441527	0.081551238	0.034841214	0.042790163	0.339960264	0.693787517	0.118993147	0.278980959	0.194897447	0.099314862	0.013881039	0.02535261	0.216782178	0.125680221	0.018079628	0.012557178	1.07337548	0.028591798	0.1564667	0.920253773	0.345818389	0.123582209	0.1072527	0.154963043	0.013373505	0.159323168	0.455151822	0.269770173	0.016265165	0.121832886	0.092544819	0.779350724	0.00626928	0.024579823	0.297501058	0.107557446	0.027870823	0.037598339	0.126516896	0.506052956	0.100791703	0.330716863	0.279132332	0.001135024	0.065076782	0.075005834	0.212660143	0.178657801	0.16558608	0.059392315	0.346650067	0.79497174	0.067329514	0.446235107	0.031124001	2.995891773	0.830871633	0.347679338	0.120807152	0.12843103	0.035475087	0.023586433	0.062030483	0.100850813	0.045811305	0.002479871	0.188575093	0.089965662	0.088612425	0.195451896	0.077456642	0.154199993	0.077909984	0.602141379	0.180362186	0.021576654	0.004783659	0.242457681	0.008962679	0.262078708	0.048257737	0.557478513	0.051749805	0.008237186	0.124469083	0.003995397	0.073224182	0.148456534	0.064227555	0.235916337	0.056725709	0.007225131	0.031207436	0.037371854	0.25508005	0.209245844	0.068464247	0.031634973	0.025060166	0.278098608	0.024698323	0.004821437	0.028166074	0.020426216	0.144053665	0.046319318	0.047005165	0.01228938	0.073793647	0.354604548	0.009638136	0.046792611	0.126546381	0.127586275	0.009325716	0.004528708	0.61366974	0.146973985	0.163082929	0.09631258	0.16376832	0.107202779	0.120853239	0.137250636	0.135179862	0.017027419	0.188077853	0.168359321	0.500157613	0.087331861	0.469222405	0.186259851	0.044762769	0.060004812	0.168303253	0.012571824	0.594598164	0.161035699	0.667333142	0.02644564	0.028169749	0.04045043	0.00239192	0.020896866	0.053356466	0.093752541	0.025237029	1.301780136	0.141401386	0.040153285	0.107583513	0.346370072	0.032040745	0.156021745	0.809050643	0.620720316	0.087077898	0.065410678	0.431114248	0.01084313	0.294077226	0.060408364	0.073081553	0.050344798	0.250177381	0.118518384	0.438967938	0.093061725	0.077505627	0.098857524	0.194977111	0.670207945	0.01541935	0.003607846	0.028864977	0.167380104	0.095478438	0.131500112	0.024026138	0.774520616	0.035156884	0.583132922	0.011361928	0.030278554	0.044572963	0.018414891	0.019273942	0.330646599	0.034231795	0.106440475	0.102396087	0.0821916	0.100384727	0.029324792	0.169155757	1.25335049	0.115769533	1.92374369	0.070976138	0.117855239	0.102824651	0.011177344	0.142001476	0.112291973	0.157532547	0.111252562	0.003405283	0.123420226	0.104799759	0.063768901	0.065170992	0.213905187	0.01518869	0.030851459	0.081212813	0.418039019	0.001616323	0.044964944	0.028073963	0.028357181	0.08253794	0.03846231	0.285390962	0.010856546	0.049460048	0.018150483	0.08806563	0.076980824	0.068308508	0.018357414	0.023771803	3.959459826	0.002013504	0.265021643	0.035555536	0.002088613	0.077921518	0.142991792	0.012607749	0.338139255	0.077516047	0.255586525	0.249250295	0.016603275	4.363987196	0.922919878	0.026504347	0.03995734	0.272938871	0.054443402	0.077612193	0.118741485	0.263102151	0.036791022	0.047183286	0.02095609	0.045759071	0.043179555	0.011774021	0.133156086	0.071919028	0.034515576	0.131865496	0.015145933	0.106424348	0.119533986	0.063172829	0.183817998	0.460328079	0.037286929	0.195789138	0.016973381	0.174185212	0.013227334	0.007290289	0.071469426	0.112403028	0.045446224	0.111303637	0.011599953	0.275425894	1.825494101	0.215343157	0.291283996	0.006901499	0.003727165	0.074138021	0.070381002	0.042564302	0.031290917	0.060774073	0.330151215	0.004745203	0.272629101	0.040976283	0.012640639	0.105320995	1.281932154	0.115252902	0.006268176	0.041304039	0.177321253	0.031875369	0.197195455	0.355800808	0.14893818	0.003258591	0.013195346	0.030016974	0.015179771	0.01062679	0.173757255	0.104032043	0.105502815	0.130448206	0.089262302	0.20359019	0.073855453	0.060799565	0.075193332	0.068043545	0.010244058	0.03389153	0.086530132	0.004209737	0.008406263	0.214744691	0.006509009	0.004733282	0.045570867	0.283431971	0.183972117	0.049968594	1.897651251	0.021459041	0.028973518	0.290550211	1.104792194	0.067272293	0.158708804	0.095097397	0.091782572	0.245953302	0.014546094	0.295769649	0.098497069	0.044156637	0.136796306	0.272513247	0.086381381	0.007710985	0.111868031	0.165256989	0.011661338	0.032400966	0.100688795	0.039376694	0.05375717	0.028877692	0.203944376	0.080949837	0.058906114	1.200660495	0.00495576	0.380184462	0.262684543	0.183299595	0.154497733	0.16739356	0.131619795	0.124631655	0.154104582	0.097230209	0.689393472	0.284964163	0.093246904	0.628148238	0.21932653	1.235985971	0.060918403	0.414195461	0.170502882	0.316476886	0.154116186	0.168051011	0.109654895	0.040581866	0.076097097	0.072517089	0.232257891	0.190981388	0.002185338	0.164315775	0.01118848	0.017011027	1.003279735	0.1804582	0.545970281	1.232465376	0.557567189	0.025629662	0.152128034	0.007265647	0.203664379	0.06278982	0.014127278	0.059966715	0.121900064	0.012929459	0.430631287	0.096257952	0.674822751	0.211523685	0.021278222	0.031092277	0.220917896	0.102438291	0.046168449	0.211560672	0.157957348	0.026266219	0.042250865	0.205258028	0.163245511	0.023158158	0.000969977	0.271151691	0.088056579	0.003002943	0.195385373	0.137406014	0.116544301	0.189825199	0.015045101	0.006708586	0.027728048	0.009951044	0.012911785	0.024512878	0.042100881	0.212382654	0.13575524	0.20965882	0.225630908	0.003305564	0.001247596	0.014802333	0.6370265	0.032327125	0.032455774	0.082325355	0.081763887	0.025837584	0.019875529	0.612506258	0.086669671	0.030596382	0.024096843	0.060398843	0.082693429	0.028631212	0.100806733	0.014296321	0.306623475	0.008859094	0.805347109	0.030449538	0.277304155	0.578776271	0.015313686	0.025963014	0.102613837	0.41001398	0.015784497	0.767415488	0.13339947	0.134592162	0.210607986	0.258762374	0.113313204	0.075173253	0.002058192	0.040638299	0.039546052	0.087855807	0.187307031	0.019020313	0.069020725	0.015999382	0.021760477	0.022232922	0.117885717	0.064039283	1.260834806	0.006336865	0.008739267	0.08522875	0.015898288	1.148660899	0.350380249	0.055730282	0.105952056	0.010006053	0.138116962	0.138711739	0.04610098	0.754579597	0.013829	0.023304338	1.472839256	0.197166863	0.008231642	0.06912146	0.194984389	0.00528894	0.011612095	0.227721447	0.22059932	0.042680259	0.062969471	0.023924727	0.225237261	0.300135601	0.023021787	0.03445549	0.265245794	0.054780365	0.023122321	0.044032474	0.088340083	0.107684273	0.904878933	0.088425884	0.110536213	0.127276431	0.018603574	0.034174426	0.016949223	0.006967103	0.002362764	0.094039709	0.147827619	0.052189101	0.097983744	0.164546691	0.020054495	0.030072771	0.149287427	0.049297948	0.015702487	0.255715304	0.043710742	0.008555166	0.110419097	0.026847525	0.010192146	0.034793856	0.130438484	0.772604713	0.010300817	0.713497169	0.111189055	0.104242872	0.036359109	0.123040473	0.027139528	0.066815805	0.031086649	0.122763504	0.090267706	0.138571194	0.017723242	0.094866951	0.105216782	0.090019721	0.314838053	0.104087739	0.149786114	0.042494055	0.018561916	0.314822661	0.405324499	0.029474031	0.023027972	0.126845657	0.028153579	0.107385383	0.019159169	0.053615939	0.047034276	0.093666167	0.172663763	0.047890908	0.112309814	0.106491324	0.005369624	0.231937893	0.09127959	0.053909826	0.161619868	0.644167097	0.384275979	0.030732656	0.089614638	0.044703013	0.044300806	0.057902814	0.430180846	0.104180206	0.628574167	0.005861611	0.349669447	0.081305624	0.142763939	0.392928583	0.003429201	0.090458074	0.008583406	0.134146426	0.038556061	0.029427798	0.136088809	0.095020072	0.003962232	0.092768775	0.04429294	0.053001568	0.030142947	0.170665649	0.42574356	0.103260446	0.087188617	0.0629134	0.100934493	0.030974617	0.105983477	0.148326609	0.037136181	0.488187205	0.005881238	0.012152661	0.040194583	0.046372081	0.578723229	0.017407349	0.001574853	0.030682846	0.068542078	0.172153932	1.444501433	0.066597205	0.56838472	0.096895019	0.698698031	0.143368385	0.368178866	0.13837379	0.135641643	0.037175788	0.003087402	0.238399745	0.250547888	0.042795072	0.004334042	0.139618604	0.208845796	0.066925762	0.287418759	0.052368486	0.012417059	0.217400802	0.316395946	0.065394777	0.260283048	0.365663788	0.514382594	0.18636261	0.114837238	0.272420387	0.029614553	1.055866586	0.013568553	0.202350733	0.101706401	0.02775149	0.262047895	0.195425753	0.017596647	0.171749827	0.069228171	0.075604753	0.076001541	0.080998371	0.217897532	0.034640927	0.162519125	0.034188571	0.020169393	0.143318412	0.139818805	0.040156616	0.030634354	0.086634174	0.06501421	0.002632461	0.04421905	0.12938539	0.207058884	0.209228396	0.064170886	0.02695667	0.049957812	0.00450974	0.084355835	0.018097833	0.102436936	0.204058801	0.037404817	0.277257027	0.258334069	0.145606742	0.086483859	0.051041451	0.073647251	0.043944255	0.084834501	0.324320008	0.027584653	0.022787649	0.035720547	0.058395648	1.30713687	0.024710421	0.07624874	0.169227014	0.025520311	0.893189719	0.023191337	1.094823562	0.021509906	0.210824304	0.160553641	0.09123644	0.113814051	0.016547698	0.214195322	0.01289775	0.05527058	0.029522411	0.304281107	0.048215864	0.031593364	0.002446812	0.061609403	0.005883637	0.03521832	0.108596586	0.07563326	0.208194136	0.134750785	0.004285953	0.034776138	0.077070521	0.003149358	0.094868235	0.079302879	0.069069481	0.23334631	0.017269209	0.224471497	0.07455554	1.34677565	0.979306707	0.07006488	0.012531674	0.031550972	0.002188364	0.025130165	0.292560004	0.089383993	0.01735821	0.016361799	0.083159621	0.403705983	0.423263842	0.016716704	0.227727522	0.054922754	0.083362929	0.096397703	0.002362336	0.005490928	0.035683292	0.605657634	0.023507205	0.007704042	0.013681105	0.146108163	0.013164626	0.01445064	0.176004006	0.090964485	0.028605948	0.102763735	0.958099355	0.18759159	0.018335429	0.61487369	0.12989113	0.378243123	0.005474423	0.037504509	0.071786068	0.222171112	0.068554675	0.210303986	1.14493989	0.069082116	0.004385141	0.08814102	0.033560155	0.02994808	0.018603579	1.645656491	0.017258181	0.174873601	0.064330048	0.143729783	0.008071941	0.058756299	0.012653117	1.217334325	0.258413355	0.045871198	0.011250463	0.033259626	0.027850921	0.030405472	0.071991822	0.133772708	0.154533216	0.03243159	0.040295708	0.024119303	0.211555345	0.060928555	0.029072021	0.123265508	0.037784016	0.072825546	0.04186598	0.012679222	0.061680706	0.032596969	0.14903977	0.042443607	0.099746874	0.067114119	4.191971665	0.021449003	0.106909729	0.128822743	0.017643448	0.016094255	0.164806137	0.049440955	0.173115899	0.004316373	0.0715448	0.070523983	0.244534613	0.040726531	0.074978499	0.064170795	0.898985588	0.825709036	0.029660244	0.272285431	0.562896326	0.32665597	0.075064757	0.30164059	0.056126254	0.021003517	0.302476911	0.158469595	0.077032075	0.080674128	0.181108969	0.094694485	0.276209269	0.0346883	0.276240163	0.029517352	0.029541076	0.085253888	0.021422569	0.427915296	0.112221153	0.038899756	0.141255058	0.008474256	0.01113787	0.043185717	0.030883763	0.230370755	0.02001566	0.254221991	0.066231431	0.008588037	0.083988351	0.147776951	0.03698152	0.037944397	0.22582221	0.038165071	0.044335344	0.019157767	0.077234703	0.029581489	0.149089302	0.204339495	0.076467972	0.061732465	0.092137588	0.087239843	0.07781307	0.121396867	0.144208901	0.201026963	0.037474023	0.278433847	0.307683294	0.014797952	0.041556212	0.238085502	0.053121247	0.059549564	0.252003546	0.656246481	0.11475721	0.009915023	0.024190492	0.1390395	0.197274574	0.033403826	0.632793826	0.217951434	0.040834198	0.239089005	0.058157717	0.134256427	0.037662062	0.089021933	0.126892479	0.133300168	0.028022956	0.046615721	0.021796474	0.033968724	0.096847836	0.031970451	0.005156029	0.041196432	0.295446564	0.229343817	0.903698347	0.005190275	0.070387259	0.154883107	0.074489907	0.087801313	0.015408738	0.024072691	1.800638963	0.128668873	0.014729937	0.10726035	0.018647747	0.095766168	0.13515628	0.253144237	0.032452941	0.026493274	0.182483631	0.497767955	0.394510441	0.145500422	0.173388813	0.382189957	0.070790892	0.0235444	0.165904896	0.178812683	0.329604841	0.023952276	0.00391493	0.086145159	0.096661943	0.139831051	0.032009839	0.108502402	0.132884426	0.0235049	0.578612439	0.158431448	0.069759061	0.292903978	0.189323037	0.117461128	0.153854555	0.034882332	0.06030149	0.062288732	0.096077305	0.078938181	0.246479691	0.012806579	0.032439899	0.046789387	0.024905502	0.0064061	0.366551762	0.046662219	0.020421768	0.035930529	0.104902887	0.095803612	0.02546223	0.154461906	0.065075506	0.174423485	0.035228316	0.010046799	0.012842681	0.055357035	0.155456654	0.038832267	0.0293994	0.150850315	0.204466898	0.461287658	0.006551098	0.084043001	0.807237248	0.010047473	0.311749048	5.562779971	0.206568623	0.117397096	0.389220085	0.031926983	0.043263408	0.251201202	0.098266311	0.014885949	0.341577868	0.035347911	0.058021772	0.021982947	0.035255445	0.043572895	0.063411884	0.224668238	0.126138959	0.119820711	0.007425122	0.141801711	0.069867825	0.369698113	0.27244434	0.064562873	0.106015796	0.027600075	0.026358174	0.337672978	0.068680086	0.014635563	1.115621174	0.070043263	0.115340343	0.027226144	0.02094275	0.11084823	0.369044512	0.123406046	0.336039338	0.018178296	0.170456289	0.610759448	0.126404472	0.024088036	0.108457188	5.504997892	0.851622774	0.256985993	0.152635881	0.314301135	0.028862006	0.04328008	0.126787012	0.271407401	0.07390538	0.020488636	0.055057071	0.115195524	0.308211153	0.013468919	0.086486467	0.019942406	0.040270506	0.033651788	0.005420861	0.202844011	0.035899238	0.040179729	0.118587781	0.301866069	0.005233243	0.041411192	0.04870765	0.939349737	1.470403016	0.020948419	0.028079145	0.010076629	0.068393242	0.516697607	0.031511364	0.122925409	0.10190475	0.082294876	0.040400058	0.032223898	0.076851697	0.095655464	0.039094725	1.103319605	0.067934021	0.053751148	1.501686921	0.093764798	0.020136807	0.859156189	0.009697721	0.71246704	0.026627608	0.140442626	0.168854564	0.053183703	0.2050848	0.026751349	0.063822622	0.042939541	0.055954275	1.251395095	9.138875934	0.225069879	0.002938194	0.236248904	0.046740431	0.255576485	0.395270116	0.188809339	1.566155108	0.33587107	0.029940667	0.264292775	0.430323181	0.724306173	0.009609195	0.044504805	0.21747101	0.078812651	0.026824228	0.064197586	0.019935286	0.104907394	0.044610073	0.226440062	0.050992188	0.050431209	0.258403338	0.155469403	0.210899205	0.120019642	0.047636104	0.257985744	0.177837654	0.554686006	0.038826186	0.147406329	0.225847201	0.132929663	0.088376622	0.047070814	0.084333794	0.375007325	0.144079681	0.002626774	0.028827684	0.138986508	0.161285527	0.02268427	0.06223256	0.724982696	0.001667577	0.045052127	0.643664771	0.422030853	0.128170985	0.222349334	0.298337495	0.598427369	0.097635013	0.278071676	0.200167252	0.123882153	0.201465612	0.074638268	0.001772917	0.126668115	0.152010842	0.019532416	0.089790063	0.009373104	0.023457506	0.302228562	0.021055188	0.055290864	0.072681726	0.156416209	0.479942207	0.035163925	0.212462214	0.553952941	0.091367697	0.471710425	0.182289314	0.003218425	0.011340545	0.190569105	0.066634158	0.068511319	0.079170125	0.121984248	0.322128566	0.036789126	0.096457664	0.2130577	0.025370181	0.503737484	0.007185175	0.112079744	0.046176084	0.456402405	0.026151853	0.001667307	0.194601469	0.093671352	0.095622419	0.023076949	0.039851491	0.658950106	0.022020169	0.010607467	0.179013199	0.571102716	0.012247213	0.172001379	0.106504057	0.087951325	0.541379686	0.161832919	0.029539617	0.048681647	0.165188172	0.019423772	0.066385023	0.147763988	0.013747852	0.000492534	1.343478718	0.061242264	0.01017331	0.01425294	0.144536365	0.039414769	0.012962824	0.018247002	0.099244216	0.013890946	0.010696909	0.114998993	0.041811779	0.055537443	0.038842754	0.03648704	0.294927257	0.034231641	0.084041564	0.039029007	0.71004045	0.038883482	0.096450621	0.035178416	0.06234376	0.057361193	0.14267606	0.118775882	0.078513762	0.12393494	0.045172245	0.547435008	0.328609288	0.046543591	0.059914523	0.194725083	0.012522232	0.049425781	0.012991348	0.24790662	0.047143814	0.195575828	0.018209623	0.030797922	0.050716325	0.276132433	0.559054748	0.02269343	0.029646322	0.016852046	0.17473705	0.239949113	0.099156658	0.056574987	0.32865605	0.011615237	0.015854224	1.327220063	0.318255301	0.053643025	0.238949606	0.104946094	0.207620603	0.176626812	0.026023861	0.41859401	0.175409989	0.227834316	0.048051679	0.404659659	0.256141996	0.079174828	0.528144664	0.065568678	0.280138773	0.024540895	0.043206693	0.481338057	1.975522644	0.252315751	0.026599471	0.727057135	0.196922346	0.044269924	0.043533781	0.160535476	0.315795753	0.178883387	0.206962804	0.026715105	0.01371283	0.103935411	0.015349988	0.007810048	0.034032518	0.105289866	0.171207741	0.171245884	0.057768473	0.025117866	0.085506686	0.057085552	0.14182697	0.01395372	0.17666776	0.023788204	0.023100776	0.042182315	0.133166512	0.334085746	0.066081055	0.251918063	0.078479645	0.032255384	0.040777401	0.105207998	0.020179076	0.400312887	0.094256981	0.026574493	0.074996939	0.123860863	0.182467018	0.245918778	1.030236536	0.171751448	0.064828844	0.175274987	0.031633614	0.133951261	0.105264072	0.217061984	0.423354562	0.083478905	0.023488583	0.159278241	0.219576561	0.024705262	0.556120268	0.086510761	0.024550428	0.031448707	0.173208268	0.288634915	0.879710512	0.282135051	0.204774624	1.735298919	0.204971334	0.211552697	0.878844791	0.173219896	0.022176834	0.065933112	0.002462476	0.096512937	0.234247225	0.148608722	0.065799172	0.253936376	0.132256248	0.525361525	0.061411781	0.248284196	0.081797748	0.018959135	0.062418625	0.042283464	0.262800047	1.532317099	0.053397101	0.042079872	0.388921269	0.047795211	1.009626849	0.206123745	0.037462845	0.031672391	0.015990674	0.038916354	0.285948351	0.832050391	0.058731599	0.033193023	0.013897073	0.037650552	0.091817331	0.01783638	0.027411723	0.056246802	0.046631915	0.02427246	0.168758991	0.035730872	0.141550389	0.470525995	0.091536367	0.291769137	0.014447352	0.675110367	0.353972731	0.357862698	0.015166604	0.054770225	0.003421628	0.561821146	0.199225919	0.016233513	0.066205557	0.114249937	0.437176963	0.103436661	0.002324163	0.007344025	0.19023565	0.030541994	0.075415077	0.057254584	0.039384204	0.00936435	0.014177404	0.08486019	0.041838892	0.316839128	0.096515032	0.07568655	0.033529624	0.154818757	0.067494089	0.087432048	0.01951528	0.126046432	0.243230164	0.198656449	0.153302312	0.055604565	0.053938078	0.08526587	0.071812925	0.607618305	0.182268542	0.002122034	0.002593254	3.344926767	0.490269919	0.020584067	0.451549913	0.22556967	0.302048489	0.021008193	0.033437632	0.021748591	0.050692176	0.021747811	0.019871649	0.026964439	0.967658985	0.052087364	0.164795603	0.292384902	0.032780703	0.15987936	0.104712612	0.038884907	0.090680058	0.122794318	0.026935619	0.312262675	0.057297496	0.001469695	0.338891174	0.080592316	0.015477719	0.534491265	0.158099513	0.545078726	0.126797602	0.030456914	0.358048224	0.107889538	0.180835598	0.335290721	1.343904949	0.265691898	0.170153424	0.318769382	0.056589347	0.017008904	0.181485864	0.117714271	0.095714821	0.153248873	0.298093796	0.038670167	0.148744937	0.042186338	0.115848205	0.023768391	0.260463834	25.9657652	0.077280357	0.015891769	0.245881917	0.020675426	0.090929793	0.020946162	0.13947924	0.127439225	0.016141425	0.158378587	0.038733709	0.181810017	0.097528425	0.174735342	0.108413438	0.49217476	1.797319531	0.005546692	0.685796484	0.516072302	0.359414952	0.033118715	0.155273915	0.288267213	0.33616318	0.288859063	0.050938456	0.219981102	0.159671397	0.044043934	0.04848059	0.040322588	0.015125377	0.280381213	0.18667801	0.134235694	0.040362795	0.169615555	0.137109428	0.031120912	0.145745271	0.234450505	0.026642587	0.016335026	0.214946285	0.250629595	0.011939868	0.020468112	0.4660536	0.160315867	0.092970289	0.034151516	0.651130597	0.041787095	0.169078901	0.006651242	0.039524985	0.255156999	0.101621611	0.055597387	0.190699788	0.076188285	0.357204696	0.021491465	0.005215214	0.027463089	0.004858802	0.018939393	0.016062784	0.09174177	0.074149462	0.687681647	1.102998844	0.022288661	2.329815525	0.185682111	0.01750631	0.452619653	0.024618813	0.434807637	0.016712945	0.122459074	0.039100767	1.313698233	0.030953578	0.076215268	0.15385591	0.048851118	0.137769716	0.013685138	0.020902503	0.32743034	0.015576411	0.086812136	0.062200686	0.322033197	0.013896611	0.246485689	0.028749836	0.028026169	0.000920827	0.008677011	0.242434459	0.027996969	0.018724277	0.016455578	0.051781103	0.003797867	0.050386385	0.217822662	0.015956848	0.159534605	0.103615185	0.010260536	0.018175693	0.02628683	0.20983654	0.039888444	0.049629917	0.115320849	0.058804007	0.032281036	0.022299367	0.070344405	0.34198113	0.045325116	0.050002956	0.065546752	0.009945344	0.011679853	0.031209509	0.041952972	0.025568972	4.845550119	1.729574606	0.066424102	0.061046867	0.378308559	0.136474056	0.616073459	0.188899419	0.389376575	0.027831841	0.131734077	0.027118439	0.424218164	0.203619691	0.263093653	0.54077204	0.057477153	0.037699513	0.042977678	0.091160733	0.178024025	0.009238052	0.78259328	0.055268342	0.277140338	0.019500126	0.089879274	0.399586746	0.003257281	0.005881524	0.135412249	0.024059484	0.024192417	0.006039151	0.053471359	0.32094907	0.025181291	0.075927733	0.00526301	0.11038135	0.017249643	0.053474297	0.35137342	0.207761465	0.556887206	0.657479834	0.005339869	0.012386039	0.012769113	0.342949904	0.935622483	0.082405929	0.03657078	0.185153486	0.010567476	1.040063124	0.168851604	0.107929562	0.00955563	0.125968158	0.016211795	0.039202859	0.362160973	0.029935888	0.040411471	0.037550135	0.310012224	0.332381734	0.141148975	0.149488176	0.216307197	0.07110463	0.056277688	0.046860661	0.008869606	0.118897095	0.027889456	0.011481679	0.308956864	0.119645611	0.208337815	0.076780546	0.070783154	0.022949138	0.087771586	0.038429246	0.04230437	0.090436842	0.212852826	0.097019361	0.315422926	0.267206797	0.058747059	0.022719792	0.1607486	0.224964708	0.075605073	0.028262094	0.423459521	0.115287739	0.097941099	0.058271696	0.110560433	0.157654164	0.223925446	0.017625399	0.025645124	2.625360889	0.227331544	0.177517226	0.017301455	0.142517043	0.217117803	0.152594129	0.124927373	0.115416837	0.048292708	0.096299193	0.071920621	0.031794433	0.025401484	0.050242092	0.016235405	0.026220043	0.045614052	0.048282071	0.030440757	0.065224413	0.054915003	0.031076188	0.045888289	0.052879273	0.054801861	0.023858538	0.028662374	0.070980457	0.031458579	0.004220777	0.314738405	0.072299675	0.035867389	0.059146726	0.023816058	0.357940469	0.073731045	0.020798166	0.023997261	0.055548146	0.085785426	0.051329528	0.028219901	0.044271384	0.327097975	1.797352937	0.103813774	0.104525101	0.037818512	0.026405947	0.020873682	0.233529976	0.38534513	5.53028911	0.102611869	0.176521401	0.432693492	0.298345098	0.175159368	0.130943652	0.484868968	0.05043149	6.21749568	1.575113171	0.764307713	0.168589534	0.11993349	0.041514291	0.432624966	0.013379688	0.056767654	0.083649378	0.295511797	0.178279782	0.725583	0.976993191	0.049325522	0.028239029	0.063174979	0.088202667	0.340762458	0.190926046	0.327236423	0.916130629	0.183273776	0.055705796	0.021284212	0.614920688	0.067912409	0.245710334	0.538453212	2.540387235	0.612531153	2.068517086	0.877058622	0.039857425	0.669497545	0.125404413	0.051152249	0.134036024	0.051973435	0.082661965	0.021332837	0.019599888	0.156587693	0.063785168	0.05200658	0.201443879	0.148673746	0.019930859	0.109397919	0.270944928	0.042497976	1.253677237	0.222337223	7.858003702	0.214681409	0.505272641	0.087876397	0.115546575	0.135933946	0.286918255	0.134543673	0.005316458	0.49270356	0.529805418	0.680638307	0.019772493	0.187782901	0.189655336	0.043924904	0.028326132	0.134085258	0.202404476	0.2917668	0.742001853	0.418439122	0.05396601	0.942570485	2.010782839	0.149908476	0.051996032	0.607061362	2.141186316	0.396683985	0.417416596	0.052953235	0.032650152	6.253794069	1.439098981	0.089120503	1.516556553	0.177888103	0.196190707	0.990188195	0.40943826	0.477493375	0.027886603	0.381586224	0.124829942	0.160427311	0.061810406	3.183468487	0.595116175	0.034185694	0.165738258	0.155284097	0.069791635	0.419108148	0.062825991	0.026178757	0.765999916	0.082710908	0.133988038	0.193822414	8.579650759	0.036226638	0.063208484	0.085303965	0.434120927	0.441931325	0.023725128	0.103711069	0.18170737	0.046316556	0.04897434	0.31857605	0.47204071	0.042938406	1.565563626	0.194152706	0.07633186	0.799084711	0.15769658	0.124404755	1.532374909	0.051431047	0.029100475	0.056840151	0.040656278	0.064507598	0.060216851	0.192613328	0.031170658	0.186468754	0.068542446	0.075345156	0.09801711	6.050023506	0.216979879	0.984470421	0.236617221	0.014471253	0.101439429	0.059548284	1.581190167	0.305691961	0.240492917	0.326594662	0.387414494	5.801930036	0.282055775	0.454737155	0.817030764	0.600200829	0.032147945	0.883106432	0.168931373	0.029182031	2.118808873	0.371483686	0.246742839	0.047842037	1.870355333	0.582459247	0.419630254	0.019469451	11.30819515	1.926693851	0.077611515	0.479748148	0.945941694	0.029896613	0.125381392	0.424311897	1.962791352	0.240108327	0.115655861	0.398644672	0.158472366	0.105765163	2.295958817	0.672060151	0.125575138	0.083798396	0.300708861	0.072896906	0.048813039	0.62188329	0.218483259	0.168785321	0.138666882	0.050594078	0.312757688	1.471943083	0.196508605	0.372729681	0.318551617	0.35783041	0.189026415	0.157847327	0.039667407	0.478602056	0.170471493	0.154352487	0.918323236	1.193020476	0.02092888	0.057071784	5.566359125	0.036049122	0.426076318	2.153256691	0.254226867	0.288421487	0.016752575	0.216056066	1.271056186	0.447265897	0.131131151	0.045026457	2.792253319	0.120646153	0.227165131	0.52573909	0.084113261	0.478912939	0.060469323	0.156902254	0.160125127	0.094774087	10.39036258	0.218926364	0.164974992	0.110895271	0.158139777	0.02825303	0.185010682	0.281053918	0.732655564	0.058945038	0.628507553	0.036478416	0.049110312	0.142750147	0.038521348	5.649467384	0.382548445	0.009796772	0.061723173	0.059020508	0.079053852	0.019671154	0.050313317	0.833957643	0.089049473	0.039566669	6.280048297	0.32572622	0.029168616	0.049202764	0.093077226	0.389962184	0.869085874	0.025630873	0.032946694	0.606079943	0.103727485	0.030875825	0.336968875	0.107192046	0.493861965	0.420965566	0.058999686	0.153363038	0.406077799	0.322344842	0.41818817	0.017235429	0.030801043	0.133877997	0.887392767	0.044476799	0.267848395	0.090659345	0.056554823	0.279501034	0.083594133	1.369408474	0.074017525	0.087580788	0.082776466	0.046713228	0.087963411	0.220080982	4.720694138	0.063740249	0.010295995	5.996056314	0.238606114	0.285830072	0.201656314	0.02738278	0.106267699	0.401952005	0.240174339	0.071250969	0.068085668	0.054724593	0.041523954	0.136323336	0.477472678	0.14279252	0.04720412	0.022025207	0.040566827	0.044039919	0.315230346	0.43610937	0.102232319	0.31393856	0.109924001	0.017986392	0.043793252	0.19878315	0.437450882	0.367900781	0.024974306	0.184420873	0.08602257	0.180065149	0.214882923	0.047641166	0.29199135	0.208177507	0.056504769	0.113284691	0.532026519	0.333793988	0.039963781	0.121135478	0.037407306	0.110353264	0.098753803	0.357017456	0.032061473	0.104554372	1.09783213	0.035247213	0.172082217	2.424609219	0.09730925	1.434748278	0.097404707	0.111202839	0.094681139	0.20533479	0.052644028	0.031612703	0.040390976	0.372855743	0.041092992	0.026691359	0.086338358	0.03150189	0.221129078	0.024536236	0.030028134	0.176519605	0.164261558	0.121917469	0.080807159	0.059291171	0.199333834	0.316516203	0.024130741	0.038907643	0.494516913	0.033020707	0.122295898	0.154251405	0.055725554	0.100880581	0.107759862	0.023395764	0.011398284	0.073227568	0.278496013	0.074151413	0.024721167	0.325644151	0.041636478	0.318236001	0.061307214	0.057122744	0.0680223	0.336730311	0.031848985	0.04329614	0.041722076	0.067642626	0.029152268	0.150072081	0.026232426	0.014669871	0.790929494	0.057878881	0.058977803	0.031447568	0.019525173	0.144808256	0.598989791	0.114133864	0.035136445	0.032390633	0.063702381	0.326939182	0.781148373	0.057027275	0.034277176	0.069963775	0.145408457	0.238350031	0.13808047	0.329784764	0.055822733	0.143572495	0.253966071	0.156300552	0.115129851	0.292994639	0.115452064	0.036138123	0.160712786	0.062036451	0.126555704	0.113008732	0.135511077	0.237127469	0.279009025	0.252024514	0.248609254	0.019143405	0.145592066	0.209410327	0.028251272	0.083779096	0.095170324	0.308279333	0.137174961	0.086981555	0.108375929	0.148828736	0.027433481	0.243315726	0.036490684	0.109260409	0.049516012	0.503144454	1.162457295	0.260260902	0.058170911	0.072114894	0.019127312	0.075074453	0.132277146	0.099290066	0.29918906	0.189900409	0.282864913	0.73244052	0.18281132	0.097959241	0.0460802	0.094230183	0.032861499	0.082366075	0.250899739	0.050382091	0.147152834	0.037363652	0.08455511	1.882956888	0.099344544	0.298259678	0.105898897	0.053610902	0.054622329	0.443218131	0.262768378	0.098298299	0.017725596	0.129883222	0.071809301	0.106530582	0.332971434	0.185569013	0.147952074	0.040600879	0.397110049	0.306142769	0.679211769	0.174087701	0.081905995	0.125223759	0.53818078	0.030945483	0.121364968	0.143450091	0.499720548	0.308351818	0.051909613	0.056403046	0.105880129	0.667916033	0.081724099	0.07532972	0.178477462	0.095850454	0.490473335	0.692739102	0.099408161	0.075431708	0.042508697	0.063701042	0.180914912	0.161783019	0.142583169	0.070320164	0.087745544	0.15134496	0.549969081	0.077507727	0.190666409	0.252939196	0.142339855	0.481407354	0.041613268	0.394784025	0.244466128	0.145253011	0.066070635	0.119909519	0.104559045	0.027533854	0.027989074	0.039211218	0.206335115	0.030881641	0.040209389	0.135970441	0.195205497	0.179727282	0.228255068	0.231310826	0.185400161	0.053731872	0.574669416	0.134191359	0.194201452	0.10837624	0.712909066	0.123435276	0.106760604	0.028594553	0.145013776	0.084029426	0.12520299	0.078084646	0.19223212	0.079745052	0.210909003	0.224450226	0.226606695	0.207894485	0.058673614	0.066751307	0.185065009	0.197440607	0.177268257	0.223846444	0.119329734	0.65599916	0.156345982	0.103741658	0.164413949	0.076856331	0.065446718	0.12728874	0.167735119	0.017491724	0.560051486	0.208798043	0.230818833	0.06994348	0.022198021	0.098923643	0.060173387	0.080194845	0.179586811	0.051193606	0.086627516	0.199025849	0.09047976	0.090869072	0.168521548	0.179667416	0.296882343	0.088895803	0.365473299	0.031976391	0.049480236	0.114202993	0.083394344	0.037979336	0.141921379	0.17275223	0.398890609	0.031099218	0.07146739	0.185855885	0.022189358	0.320099501	0.141255464	0.134686501	0.217258449	0.064451201	2.900152146	0.245648144	0.08132582	0.056989414	0.079061943	0.067119759	0.122553157	0.13772923	0.237078522	0.155492477	0.110446776	0.192286199	0.756771528	0.315282205	0.210021946	0.137422036	0.136551091	0.123200008	0.108920377	0.390044268	0.325469828	0.026524375	0.21304114	0.43631488	0.31679057	0.091845596	0.020865283	0.734927068	0.154441813	0.070778517	0.129367022	0.201126643	0.034588107	0.099255165	0.161225518	0.079646956	0.278577436	0.016223837	0.035059894	0.206731682	0.532827308	0.087043935	0.156518487	0.098135887	0.137199287	0.048646747	0.910413929	0.188519238	0.154094334	0.11674292	0.05125448	0.211041455	0.068437613	0.125802999	0.350848367	0.201122981	0.757208549	0.067781775	0.46893954	0.118358738	0.083865563	0.271537495	0.219631968	0.215487302	0.508498971	3.119286828	0.037963821	1.194521241	0.04160512	0.080304734	0.347942696	0.167194911	0.041707727	0.081497162	2.340393495	0.352541344	0.109808498	0.114823166	0.224529171	0.247298158	0.052271341	0.24575524	0.395043828	0.066921004	0.09198452	0.461104418	0.11040412	0.109123859	0.21001347	0.14285937	0.218247826	0.126829802	0.110863901	0.32739258	0.334529823	0.091728199	0.036744729	0.099417478	0.104635964	0.066196213	0.017342294	0.08559816	0.081947805	0.098904585	0.094052853	0.014851283	0.173708131	0.119250761	0.007574262	0.027515638	0.125635069	0.497842586	0.006313521	0.028374502	0.008442791	0.954834289	0.073295557	0.040990155	0.117384731	0.005403795	0.044244758	0.054460839	0.077236392	0.057203022	0.02195642	0.080094924	0.115853094	0.032461692	0.081929918	0.210724402	0.427452276	0.132492374	0.096264326	0.060204705	0.045353923	0.01957165	0.005439202	0.12171291	0.589825608	1.538875699	0.093659534	0.125012327	0.106310148	0.029301852	0.08729305	0.086662434	0.278710342	0.081303665	0.154138004	0.075905103	0.022369994	0.010053762	0.142529087	0.215960764	0.07511985	0.022997251	0.352124059	0.61837566	0.25394695	0.222441485	0.167396139	0.374104059	0.041964162	0.010953737	2.84154286	0.014593316	0.013685791	0.03437231	0.167171113	0.236853682	0.136236839	0.163148733	1.653016505	0.100685269	0.021659138	0.089840702	0.235472705	0.326450925	0.10160184	0.01502406	0.032755247	0.426832732	0.170137802	0.118349902	0.068660799	0.016747867	0.08616388	0.10707213	0.250692569	0.06022144	0.061965919	0.029407652	0.045717965	0.069301915	0.025746458	0.012555935	0.078987171	1.073777941	0.205147946	0.093236824	0.65603351	0.243081746	0.059275601	0.145529876	0.025391314	0.023122774	0.147917348	0.033711509	0.788718215	0.026980526	0.020712244	0.013361884	0.151863717	1.40731208	0.611046387	0.013229994	0.276385722	0.151460805	0.053949197	0.025701845	0.104438089	0.109980306	1.792272194	1.660508872	0.028803472	0.082132242	2.753461643	1.642086282	0.043190438	0.026988609	0.020665946	0.054002242	0.133976418	0.141961518	0.052681595	2.671741356	0.688779194	0.230978923	0.023563891	0.112212464	0.039637479	0.160456034	0.265653359	0.547839822	0.599169518	0.364017093	0.078622042	0.004226308	0.018252166	0.283810891	0.063102333	0.090994109	0.026913321	0.120464557	0.125030657	0.068878793	0.242854033	0.170551777	0.095377159	0.025261738	1.709167168	0.942320148	0.095788561	0.713368712	0.276485769	2.310557167	0.049041922	0.104656344	0.066055402	0.409192106	0.352566891	0.583512808	1.21092328	0.020994708	0.465779886	0.474881972	0.081617316	0.056422877	0.034530553	0.365797601	0.296469312	0.132174343	0.022729144	0.011977595	0.346104359	0.027736753	0.372558836	0.063009828	0.421614069	0.416798303	0.016655364	0.316906147	0.094525964	0.53226265	0.214949908	0.081727816	2.155208361	0.079710804	0.010699376	0.081661836	0.074120711	0.055783769	0.01696881	0.506308898	0.076081148	0.006529483	0.073889135	0.019027607	0.151174261	0.027384311	0.011411781	0.095259795	0.026720948	0.078368804	0.03590067	0.024110174	0.169494102	0.940982722	0.31075202	0.016806996	0.165544126	0.105432959	0.138177492	0.030339145	0.131209228	0.106944597	0.121299749	0.017906358	0.318921969	0.638070334	1.689973316	0.344800627	0.052091946	0.057235039	0.44931739	0.06836178	0.192932017	0.040190472	0.040084657	0.004534733	0.025887428	0.049751443	0.032130375	0.328631318	0.036087855	0.007094129	0.192721229	0.03153438	0.204068277	0.059429863	0.071285317	1.178042742	0.687473935	0.114556013	0.332231596	0.648838815	0.007174069	0.032936204	0.043920412	0.070189224	0.007072523	0.082597676	0.129245084	0.047931711	0.112475044	0.19175586	0.014775652	0.048633234	0.032984527	1.6330562	0.036135563	0.012096007	0.038235628	0.201311061	0.024273758	0.201708863	0.15943032	0.130123346	0.14114598	0.246982395	0.010731716	0.420569685	0.113895731	0.042543892	0.41648084	0.339518162	0.107725907	0.368264869	0.00594709	0.185790565	0.039974576	0.287499501	0.274174823	0.016311668	0.023026283	0.049417713	0.080845685	0.309030007	0.033595148	0.040100159	0.229123136	0.016574604	0.237842406	0.246891842	0.019619275	0.080750616	0.018176376	0.03250024	0.106262857	0.023113963	0.026272644	0.054450539	0.020416826	0.022120866	0.091293177	1.565367191	0.027944446	0.008888824	0.015449368	0.022267851	0.070617985	0.00976976	0.139237203	0.069203353	0.005010484	0.00989547	0.566436916	0.68229127	0.016532417	0.028335388	0.09140366	0.01721916	0.059306742	0.118316563	0.008939121	0.107816552	0.090187206	0.160330327	0.167475333	0.055699932	0.261541276	0.034731071	0.468029267	0.012498436	0.103967588	0.013979176	0.030298729	0.057241187	0.06076051	0.130697638	0.048331654	0.546991973	0.088205918	0.02424597	0.025514912	0.019084829	0.026901616	0.662181983	1.126928576	0.045614711	0.010521859	0.225992112	0.069517711	0.023703591	0.045055716	0.015408749	0.536001352	0.402928768	0.020928582	0.241759195	0.031023134	0.025442644	0.007918279	0.011155642	0.022075251	0.027867893	0.025420907	0.401614843	0.311188754	0.064890295	0.100584424	0.025763818	0.016119326	0.422185806	0.377265935	0.043452588	0.017221743	1.801646495	0.008391246	0.115299043	0.004495521	0.386787331	0.10055964	0.024122754	0.018422782	0.535773626	0.161320381	0.034763779	0.008919269	0.147073771	0.40371388	0.117559222	0.111791679	0.074703021	0.046923245	0.036431236	0.063982808	0.013061329	0.045146505	0.150798689	0.088481239	0.0060254	0.577452091	0.059365296	0.180161669	0.507787655	0.019122747	2.08024694	0.160210012	0.027764953	0.102702792	0.057942977	0.052808228	0.042636586	0.095556258	0.012393872	0.017824207	0.056427815	0.078142568	0.014602381	0.057821953	0.10200105	0.048820881	0.186228025	0.001401658	0.078973453	0.044571235	0.153204621	0.03885355	0.139645767	0.169445282	0.10234672	0.16261207	0.021576707	0.009322167	0.446573209	0.139520123	0.015988002	0.459516492	0.07675885	0.02099084	0.032782812	0.05276333	0.61269719	0.024325312	0.007254927	0.0346544	0.030422442	0.161266446	0.092538232	0.282097552	0.182515455	0.03315905	0.039255059	0.006940273	0.01882142	0.158250703	0.034065853	0.041884843	0.041861204	0.074871836	0.085972726	0.010083509	0.108449419	0.109791456	0.370821496	0.03903779	0.058675528	0.956570511	0.057600278	3.317282673	0.146404823	0.033657971	1.425203504	0.179499551	0.025788223	0.092334714	0.144703062	0.642948531	0.158733528	0.013909879	0.177024553	0.298168348	0.068167937	0.311310711	0.010573563	0.761041269	0.017170667	0.357536195	1.06597247	0.12383023	0.01325063	0.278583574	0.043870168	0.129164336	0.020601026	0.022958822	0.036826504	0.051914297	0.016089821	0.176259916	0.028533741	0.027672579	0.104328683	0.558340137	0.037443618	0.138691096	0.160622661	0.087084594	0.061372232	0.173843966	0.073395821	0.201260641	0.051863971	0.165816558	0.048952213	0.009780634	0.191875059	0.486737765	0.014842843	0.306391298	0.054452965	0.165319605	0.046225463	0.107228213	0.01869263	0.012872351	0.974956058	0.875396508	0.06685829	0.080248621	0.084706239	0.432805737	0.1030422	0.047863778	0.047597336	0.611582566	0.031751891	0.146518203	0.037997807	0.061179049	0.05239261	0.002214854	0.024023689	0.05073091	0.313884031	0.221656083	0.382058745	0.071602892	0.044522461	0.110420091	0.050630881	0.210040949	0.013413369	0.01823866	0.567255025	0.080975283	0.03824163	0.100213782	0.026092168	0.058571984	0.063065755	0.032219595	0.028498419	0.064921631	0.374177416	0.011616479	0.117231114	0.151190703	0.506959697	0.054688584	0.108315649	0.022119948	0.099892681	0.010995549	0.117406167	0.083284399	0.126621527	0.067331358	0.043310785	0.350609873	0.011355252	0.027611348	0.146392269	0.175510832	0.204707086	0.084876057	0.001358771	0.045200675	0.087614394	0.043754369	0.067477498	0.108556994	0.035799495	0.250540525	0.08965243	0.019729407	0.108842188	0.154522164	0.049926001	0.167855856	0.022604828	0.02442761	0.020861353	0.05046115	0.037034799	0.029828945	0.539289244	0.098875381	0.147414805	0.086592867	0.324706185	0.012065455	0.047067852	0.293957014	0.629418738	0.091568461	0.34828963	0.037576602	0.973176294	0.169970677	1.856750094	0.041486226	0.014463559	0.088943054	0.358489029	0.041850503	0.417085546	0.025530096	0.052303846	0.060893458	0.481977388	0.017153328	0.05174438	0.028681941	0.654400832	0.606682734	0.520225111	0.115080207	0.130697183	0.183709947	0.839523867	0.010424883	0.129503343	0.402936028	0.162527736	0.003019169	0.21864821	0.032483435	0.057469238	0.059699744	0.005759144	0.031044444	0.02863456	0.019935308	0.145958614	0.044166474	0.029309692	0.056428524	0.01553054	0.28177946	0.048771227	0.186473222	0.04202347	0.225376475	0.03426798	0.009648197	0.066307331	0.026740566	0.332308421	0.115589414	0.16988223	0.027558974	0.053914161	0.681652787	0.05825943	0.10036835	0.062426625	0.015462159	0.382010337	0.221372636	0.006040265	0.011473444	0.099959248	0.044672966	0.023783637	0.054584159	0.036542452	0.055090851	0.075088805	0.013242647	0.121648164	0.018771446	0.0518476	0.013115033	0.097375768	0.047430746	0.184773388	0.136787943	0.064374843	0.005543922	0.108823802	0.032471885	0.067195818	0.023233511	0.01113649	0.130700329	0.43550824	0.892533235	0.205982353	0.235690953	0.163753137	0.235513162	0.210169836	1.679177792	0.693252272	0.006309661	0.131869568	0.021927399	0.044696347	0.044055501	0.095359078	0.594649101	0.179859383	0.072527184	0.209112265	0.857295296	0.010238282	0.215227471	0.052279081	0.321933827	0.017640522	1.52147235	0.015718093	0.004610985	0.121835754	0.340958229	0.380169842	1.837371918	1.146668616	0.164953532	1.334648146	0.172380967	0.070582025	0.112322257	0.122669686	0.082647789	0.217986334	0.196404892	0.322773597	0.013314478	0.039239512	0.22871635	0.021396864	0.037544616	0.067099099	0.204415237	0.196230588	2.276793984	0.143035238	0.042852175	0.205202624	0.142304355	0.016425648	0.160275096	0.851280686	0.218197487	0.042607406	0.130072051	0.17533594	0.331405948	0.239758374	0.02823789	0.650532744	0.165558918	0.122886061	0.035554252	0.288906393	0.019316173	0.018599551	0.103761383	0.183019765	0.022719737	0.520684658	0.120803715	0.238985697	0.039824435	0.299961588	0.057023486	0.011048573	0.245601729	0.605327042	0.023774251	0.026746629	0.03720335	0.193856648	0.074723524	0.023171958	0.016040223	0.058534354	0.082010098	0.014430482	0.071425476	0.669704747	0.170981509	0.061755107	0.017866597	0.740867768	0.025641691	0.073660737	1.059385386	0.017291886	0.595333648	0.070125062	0.071847594	0.106480926	0.36570295	0.031601162	0.037005467	0.073101428	0.027168716	0.196160132	0.062676432	0.241798877	0.027231724	0.05742314	0.113003604	0.040500602	0.358304263	0.086359777	0.054078963	0.434161351	0.461225303	0.034309087	0.60612839	0.034816978	1.091950397	0.127528596	0.00668139	0.053916486	0.304009488	0.76412995	0.030297638	0.244042182	0.014229706	0.046381309	0.029521781	0.047980906	0.036466382	0.138414724	0.051368737	0.044805755	0.017237921	0.044294303	0.276458438	0.203778828	0.05004514	0.019603764	0.149266946	0.043462339	0.157034207	0.017512528	0.064781139	0.080831773	0.086202927	0.02020615	0.038274918	0.023285065	0.042061959	0.102836231	0.481224273	0.081054537	0.055092004	0.136264342	0.297185689	0.080370047	0.055722748	0.135334706	0.099997498	0.038334426	1.346118821	0.025712724	0.199361891	0.305461625	0.260792998	0.044618773	0.014112235	1.848533255	0.120986668	0.375788034	1.217623388	0.084816214	0.401844437	0.107920111	0.025406536	0.294026974	0.017040069	0.073361894	0.303754843	0.409310853	0.051061256	0.111690544	0.083561297	0.010206196	0.136015876	0.032648693	0.179431308	0.045135632	0.013763328	0.117692628	0.348738131	3.276248659	0.172214215	0.036568835	0.045668799	0.0681165	0.201957655	1.96764327	0.049999591	0.285423903	1.527606077	0.115034264	0.026861874	0.217417146	0.045565066	0.072640118	0.474165487	0.200172114	0.339880917	0.094029219	0.107677064	0.227344818	0.616293014	0.016255855	0.161334443	0.11067402	0.044651714	0.360277846	0.069949589	0.100409176	0.073455048	0.048006023	0.211965035	0.297852834	0.844831597	0.108525954	0.175792767	0.202580519	0.089123591	0.040460051	0.024418212	0.32571487	0.050402465	0.289347535	0.487808604	2.184738124	0.566412452	0.217334418	0.330988874	0.071099232	0.106461137	0.511912984	0.033772017	0.040850293	0.18228716	0.058784774	0.03318315	0.04089977	0.020707871	0.154481447	0.59792824	0.091480344	0.049262718	0.122739847	0.074247711	0.392793009	0.071919737	0.05465265	0.045610739	0.067396225	0.029726658	0.060452841	0.068546867	2.273175319	0.068983942	0.249710953	0.823707638	0.025580436	0.218464568	0.061759983	0.246248335	0.030000212	0.0469893	0.29389503	0.254819327	0.043567476	0.061503623	0.440305644	0.036435477	1.020410211	0.065185826	0.026173986	7.284579528	0.182127894	0.022290477	0.035058597	0.06991769	0.019532292	0.018908419	0.184169956	0.025998116	0.411396809	0.17707013	0.426814065	0.414146574	0.077234526	0.129117524	0.088454644	0.08110585	0.080572856	0.090219745	0.172714064	0.085658602	0.108802084	0.021371515	0.311883595	0.077007873	0.450240531	0.075574833	0.71236312	0.029749017	0.06014109	0.041167855	0.069889438	0.062296821	2.103512171	0.090778678	0.69569832	0.575898202	0.415118879	0.123891569	0.09110002	0.342672595	0.325147865	0.076080803	0.032522815	0.054740713	0.496299688	0.130650977	0.043116847	0.015434936	0.191727572	0.104613673	0.079152495	0.051033195	0.340702222	0.044518074	0.077522023	0.468656802	0.298446519	0.055259427	0.396158443	0.129772728	0.221421065	0.103149262	0.076561176	0.118475828	0.567113561	0.047075089	0.117754945	0.036641109	0.479968376	0.024345695	0.045082671	0.106541497	0.079633438	0.615365133	0.057717084	0.076992689	0.064339844	0.120403218	0.061504636	2.003426624	0.036114076	0.044431578	0.040454658	0.083222996	0.389403391	0.114932805	0.289839053	0.156512487	0.063463891	0.504891527	0.390430485	0.207864784	0.022311694	0.498848317	0.121877243	1.731334679	0.096378123	0.207805523	0.068886319	0.152802498	0.461796925	0.029377097	0.042500667	0.020566463	0.407332829	0.433356591	0.231918091	2.221507394	0.389384966	0.063357413	0.31950769	0.236344043	0.099957638	0.076250183	0.197477742	0.267282334	0.68062366	0.363297649	0.590679681	6.68067642	2.709446422	0.144088774	0.020807374	0.311044746	0.040740109	0.413409422	0.13398172	0.06164589	0.054547558	0.014670089	0.466378686	0.148985637	2.313746414	0.102116865	0.029104645	0.391919674	0.06776297	0.929048134	0.133892157	0.090287698	0.327126049	0.05300586	0.034212731	0.148258406	0.092105174	0.189183068	0.258756499	0.305726616	0.175177555	0.839988464	0.045183358	0.258552984	0.177147568	0.059018513	0.040189928	0.389309539	0.15003039	0.378520545	0.03798796	0.051367664	0.028925156	0.032736506	0.086881351	1.182130247	0.392609911	0.018359522	0.400305819	0.108113159	0.064742589	0.169425013	0.045167781	0.085371679	1.385309733	0.022963982	0.071142627	0.066211137	0.028605439	0.467744379	0.334496191	0.809486336	0.3891563	0.061307343	0.085067737	0.03406625	0.077654267	0.026303998	0.033713869	0.092037417	0.097788684	0.128997994	0.188943055	0.118694875	0.386627112	0.462463599	1.284289523	0.050093382	0.205558384	0.062194924	0.2997466	0.184191462	0.104346031	0.038621024	0.083073518	0.056174292	0.078650542	0.065063472	0.033939633	0.046072943	0.078456986	0.038044369	0.183903442	1.819176046	0.06719469	0.106158715	0.470836568	0.396785565	0.037610388	0.473505469	0.065451539	0.326205145	0.159978081	0.645572332	0.051286378	0.354947898	2.152004816	0.035510545	0.119692974	0.194426553	0.480252549	0.026168234	0.038287796	0.280652635	0.017482394	0.815430897	0.267137229	0.224011457	0.117163403	0.050061456	0.179061329	2.928146193	0.118643203	0.132139588	0.997833478	0.268931803	0.098133874	0.107858706	0.302621592	0.265935667	0.138318433	0.249248716	0.017141243	0.427458671	0.168108551	0.157514722	0.029069808	1.910618622	0.665444891	0.177303118	0.341865534	0.760585536	0.212478173	0.101391268	0.150449816	0.024312983	0.049169927	0.103238655	0.243713594	0.244298402	0.099680944	0.168919947	0.0130634	0.24282131	0.266990483	0.019861991	0.969466015	0.09806072	0.374237478	0.057774091	0.252295545	0.124234942	0.09158524	0.067351396	0.034478958	0.039864302	0.376289964	6.332486033	0.603979338	0.028723714	0.080422049	0.208276447	0.653360176	0.121571863	0.960018073	0.491228894	0.082942173	0.234929771	0.119004263	0.143380749	0.428345063	0.035607074	0.005713903	0.461459365	0.066263492	0.135406743	0.070769405	1.220046311	0.02325284	0.036497263	0.351463789	0.147461892	2.624040956	5.481799993	0.284561011	0.044696603	0.025012887	0.162919075	0.046535253	0.02582546	0.034665649	0.031944773
Wild Boar-s14	Wild Boar	0.073820867	0.009124234	0.080502563	0.102442861	0.152241504	0.110269334	0.025932484	0.1590549	0.169850542	0.217548548	0.379601159	0.091619499	0.106432315	0.153278193	0.014769557	1.874461727	0.155859829	0.161509555	0.474164067	0.097723019	0.072475276	0.227436338	0.329961128	0.004992995	0.008180077	0.441829047	0.09595404	0.05907862	0.279272632	0.113836376	0.440946786	0.43679156	0.086783022	0.096375512	0.229632733	0.488025975	0.330005493	0.116664102	0.07193766	0.300278543	0.011606393	0.031602645	0.12602351	0.086483753	0.973703266	0.504379321	0.017693396	0.116552279	1.1580514	0.273199631	0.026147616	0.123738141	0.218041112	1.082378112	0.135987922	0.252340016	0.064124581	0.136249522	0.327817553	0.231888532	0.076577546	0.075535789	0.072931236	0.113599622	0.009056619	0.355272384	0.202087546	0.392016571	0.099807225	0.048650539	0.211646063	0.132111524	0.024831253	0.058303896	0.037964376	0.131012892	0.13942199	2.300240595	0.037429553	0.06370321	0.877571152	0.550904169	0.175415466	1.704978705	0.155089654	0.038329948	0.088990334	0.079523614	1.058094295	0.262325597	0.592007199	0.195282071	0.080663258	0.105701999	0.153614997	0.031944976	0.723632414	0.708469087	0.116345967	0.204520967	0.16001729	0.049545543	0.711592388	0.117254487	0.032329387	0.115063658	0.427435547	0.224137176	0.031457184	0.083931718	0.240570504	0.309409254	0.209487056	0.082248397	0.054244322	0.052336274	0.702854733	0.012475677	0.223188644	0.032422877	0.006015939	0.090329765	0.191571679	0.249529403	0.521070622	0.642293798	0.144428647	0.399398945	0.121666377	0.29053663	0.478315519	0.076889881	0.363720412	0.211541985	0.136314988	0.858522805	0.774080416	0.176400674	0.409480682	0.130139565	0.115231534	0.14336734	0.248257647	2.232785981	0.329579386	0.840800154	0.088780042	0.107889317	0.205932812	0.314477276	0.291417037	0.011862487	0.05953682	0.117278429	0.288020857	0.319797178	0.053776595	0.036262906	0.286279443	0.36621513	0.334865513	0.61132542	0.014520031	0.071867179	1.449039133	0.397167733	0.267766969	0.030134863	0.18455873	0.21244166	0.107039815	0.532203007	0.122676016	0.01315822	0.025093812	0.098081285	0.02656469	0.025558016	0.282331689	0.135151235	0.333138491	0.091465236	0.027254457	0.155229271	0.053121088	0.019640517	0.041037248	0.040023811	0.744673764	0.020032598	0.038502361	0.009554551	0.088494068	0.048156795	0.123840247	0.107575502	0.026245322	0.098478323	0.231952426	0.152075307	0.072950907	0.214883155	0.157032037	0.050502758	0.75533704	0.137288251	0.202218029	0.125844656	0.017443066	1.576963662	0.451841396	0.042293623	0.097897498	0.340652432	0.429675186	0.697289106	0.022611179	29.50717209	1.253831584	2.822506061	0.097624626	0.452332991	0.88624738	0.083966194	1.264407399	0.515542257	0.866684377	16.7391557	1.694915977	0.093688167	0.898280188	1.574556684	1.760166734	0.864942729	0.900729456	0.075313375	0.561934112	0.774392564	3.257119515	2.848545588	2.554443744	2.51323343	0.451125041	0.343966755	1.754625301	2.546343265	2.403125705	1.337285963	1.379986735	0.673536973	2.638376414	2.666489874	3.086685101	6.889320647	4.995264442	1.500510194	8.366118257	8.290310699	37.21832885	17.12468931	0.222596932	0.290720451	1.954371081	1.082581903	0.039803862	2.4009659	1.216358999	9.56781671	0.939203326	0.19089786	0.584145299	1.164093186	0.613189719	16.33160169	1.522311576	5.986020395	7.844539088	5.216678705	3.591477508	4.725349963	6.713466487	5.037941536	6.620407164	36.03860008	3.119673424	4.16732004	2.720108963	4.128008027	6.466577703	2.556721954	6.78957898	14.58042527	4.977033883	6.121562181	12.55626785	3.594188864	16.96637383	4.695494603	11.92543637	11.27828832	56.9905609	6.594513275	2.521334043	6.683588125	12.2803847	12.14605776	3.644091168	3.182124935	0.47512971	0.120723372	0.859213556	0.714291278	1.10035115	0.307691894	1.643233324	0.046501296	1.393786134	2.696179194	0.445574971	0.864706702	0.186192948	0.054260716	0.44057554	0.06866021	0.013433364	0.358709381	1.083848763	2.698995209	0.124771082	0.147447129	0.512378211	1.946378433	0.524676045	0.89576872	0.264375996	1.694898644	0.26099744	0.375020797	0.254740012	0.5782033	0.332684735	0.503825106	0.419408075	0.093306344	0.107188578	0.107351345	1.341998263	1.503134154	0.236294427	1.001369507	0.200387994	2.357085138	12.2876976	1.508062927	1.200010882	0.172299225	0.267420756	0.042015494	1.201432164	0.335892357	0.709794699	1.633830486	1.825581084	1.179277439	0.505048753	0.934909519	0.465915543	0.182123908	4.161353809	0.47620942	0.476293409	0.350368317	0.734362336	0.822187512	0.900860615	0.2677239	1.03024977	0.669849255	0.514230967	0.881923116	1.574782426	0.477370219	0.521988528	0.504342589	1.647332429	1.532460088	0.965603527	0.853865017	2.216429261	0.188710701	0.429731302	0.805820538	0.222941563	0.632462233	0.028970539	0.106086897	0.011876293	0.256968076	0.462998972	0.046416132	1.53387487	1.960567844	0.262184147	0.082597959	0.884770376	0.507217433	0.437220867	0.544553592	0.562242511	0.314829883	0.598213983	2.422877989	1.225131936	0.742922003	0.036833833	0.137729878	0.404211525	0.367347423	0.188101828	1.125549978	0.017633809	2.183342971	0.19966097	0.989949782	0.899849935	0.080174688	0.300521465	0.577621031	1.154691308	0.132497019	0.666154092	0.962261797	0.337865554	1.65576278	0.76457548	0.700488086	2.889256182	0.433919153	0.092186124	0.540211667	0.476267142	8.020630695	1.177503203	1.838371469	1.002562471	1.918034035	8.855167455	1.354817868	1.789151535	0.138384247	0.031733344	0.036687997	0.100968921	0.391635033	1.935102532	1.789148181	2.123455984	0.758291601	0.747108259	5.938201951	1.468130492	4.456401416	2.928586458	0.028714078	0.512161558	19.90173052	0.356980058	0.369638217	2.034330645	1.245629864	1.105457661	1.382158331	3.031571717	0.521975042	0.357655529	0.270768645	0.186621271	0.35851913	1.146699633	0.933640753	4.305963238	0.558559634	2.463498176	1.875011473	0.483797373	2.187547304	2.383477508	0.51430402	0.531950811	1.398728722	2.187459507	0.688741004	13.69016407	1.027847211	1.975047679	2.200784495	2.146120515	2.440115296	1.442715644	1.226721478	0.912566934	0.416046905	2.563310441	1.289169302	0.604868934	2.089564842	7.206362471	2.122820811	1.765874351	1.54455017	1.61003242	2.750140288	0.577591572	0.690773541	2.480417647	1.114371522	0.981034825	0.313961018	1.115178312	0.866151689	0.242665782	1.285974662	6.584135599	6.203522383	3.910973597	1.698077244	2.492493195	0.523741974	0.69720622	0.235903184	18.03887246	0.898619563	1.423414173	47.82590049	1.023361157	0.206072857	14.39204499	0.589581819	13.44338337	3.868842321	42.81289036	2.042256731	2.255672139	0.756557492	1.175183145	0.664709219	0.929384015	3.205415125	1.821318241	6.053657852	1.792251718	1.64037213	0.196571992	14.65307226	11.58063049	1.743089298	0.617023717	2.325774301	0.161624971	9.343817799	1.916633755	0.805174982	1.228130645	0.278311525	27.05362599	3.195304266	23.86830723	3.991891626	1.808851318	0.12316726	0.024502332	0.029529828	0.048257939	0.061867139	0.145272007	0.005995934	0.109169225	0.104915102	0.01330822	0.047093682	0.059372379	0.017537379	0.296498691	0.057710429	0.021170446	0.033269675	0.017440755	0.060308938	0.219651875	0.795596097	0.027215963	0.127498089	0.036071628	0.128879289	0.008965183	0.02885762	0.000894905	0.074171291	0.033351483	0.004540353	0.00370355	0.050241049	0.013594581	0.046548481	0.028534956	0.018623977	0.048955312	0.029666677	0.015936937	0.042222269	0.021587504	0.001270852	0.451516256	0.439837492	0.032399389	0.035744554	0.028936812	0.360973007	0.03247742	0.403656086	0.009949356	0.020517992	0.033471242	0.018808135	0.193938977	4.674876178	0.174437963	0.12525073	0.064483113	0.097295651	0.039135122	0.018905743	0.03078617	0.003058918	0.116188067	0.183319549	0.492123864	0.701699698	0.009866329	0.453191862	0.259753853	0.003131649	0.079969924	0.03920715	0.015247286	0.091716176	0.451669534	0.076697713	0.031276763	0.056173532	0.132459445	0.006181595	0.324156548	0.160527814	0.231714879	0.141426192	0.026580183	0.031975236	0.029484272	0.652113094	0.156836895	0.412731018	0.521375153	0.054898629	0.053927372	0.161546084	0.670386874	0.020290967	0.011905883	0.150719159	0.060399302	0.286125173	0.06248231	0.020464665	0.226908718	0.106785635	0.36648717	0.006127067	0.032686678	0.00968543	0.017053117	0.671313313	0.106119034	0.0108758	0.146361291	0.174498317	0.110889488	0.097244472	0.464228335	0.116561696	0.216079344	0.040683777	0.011497851	0.116193311	0.04455549	0.047424745	0.030076572	0.024055863	0.006848787	0.495382614	0.505127675	0.016368982	0.001510957	0.025205724	0.021714465	0.041057717	0.111295919	0.087842909	0.048144883	0.097795913	0.084529762	0.036227302	0.007487398	0.020695316	1.457659138	0.075118101	0.452273115	0.017367083	0.095575094	0.007016725	0.299022147	0.022501822	0.004629568	0.036679351	0.04346406	0.092253771	0.061869883	0.029727521	0.058669457	1.019766541	0.049230185	0.030801691	0.10402644	0.096561149	0.408572492	0.064310663	0.045272327	0.253210055	0.001197546	0.289473402	0.058505551	0.007489845	0.049033575	0.079188743	0.017674531	0.026216804	0.267079227	0.254439605	0.062115425	0.092403573	0.939028949	0.024956285	0.074824768	0.027668694	0.157469909	0.239093991	1.353513329	0.009765947	0.043955108	0.00987865	0.324548832	0.010992639	0.01234988	0.240847261	0.073877107	0.050508277	0.045077201	0.806334784	0.049750982	0.063158642	0.047217968	0.148844737	0.012386889	0.354500695	0.301350734	0.029282708	0.021484035	0.611152056	0.061175185	0.127679536	0.575819186	0.2125711	0.190498643	7.147528558	0.025593671	0.037612137	0.20749973	0.154423911	0.040195587	0.097542084	0.048206061	0.058172797	0.009533114	0.022525547	0.063152003	0.094420739	0.141724619	0.137905166	0.152510308	0.079279031	0.011349513	0.072207747	0.137795436	0.016289353	0.077963812	0.203891095	0.029362764	0.004769104	0.051789119	0.000778812	0.006299712	0.051576131	0.009670125	0.068461219	0.079199651	0.340345765	0.034576478	2.81034795	0.105121197	0.15474214	0.508922255	0.12062315	0.013035592	0.033627735	0.048434114	0.023392445	0.031413892	0.102690484	0.004078035	0.020267591	0.084228176	0.062127186	0.026513436	0.105141729	0.154062232	0.820015794	0.010049242	0.241865194	0.025243165	0.0513552	0.156828442	0.11964613	0.011099093	0.027090593	0.034183141	0.005128308	0.04115261	0.377994439	0.002734142	0.040296278	0.028538534	0.018876452	0.064317552	0.013816153	0.006953778	0.019510835	0.09805179	0.130860163	0.175997705	0.003757117	0.0736587	0.011136736	0.190324132	0.025574201	0.005902531	0.329519929	0.021548899	0.441281828	0.715369376	0.015992896	0.508934916	0.119505255	0.171058373	0.28816446	1.159611133	0.013783573	0.208785554	6.214911627	0.047551713	0.030558023	0.298544022	0.021000909	0.009127644	0.018430354	0.381686409	0.072384307	0.036490982	0.037753464	0.229128439	0.025441073	0.111972885	0.366222579	0.258509725	0.094150899	0.012334889	0.003066621	0.080285332	11.48136666	0.019268878	0.018485611	0.281225995	0.031093352	0.330224975	0.017383647	0.289110355	1.154554393	0.175428069	3.625001433	0.031686921	0.010088753	0.019876933	0.015813994	0.059790573	0.005231898	0.006950927	1.173031246	0.029064336	0.032379027	0.029735969	0.007957839	0.19480457	0.013977126	2.639375466	0.327587652	0.009959561	0.021007379	0.019571116	0.554525173	0.013624184	0.007334418	0.009151737	0.043846869	0.067072147	0.237360195	0.034997476	0.961986262	0.075537922	0.017745309	0.274499708	0.020589597	0.05592921	0.056377097	0.01069587	0.075525558	0.158468578	0.130044298	0.021422173	0.041891444	0.024677603	0.028161529	0.009209966	0.013407088	0.01686466	0.008290899	0.383313522	0.032695407	0.007199183	0.142637054	0.189409685	0.013040243	0.102344226	0.040909318	0.277364464	0.025097566	0.102822025	0.018562774	0.264568637	0.02409704	0.137294538	0.349617239	0.156270338	0.015668296	0.071488287	3.147230297	0.047653096	4.426808822	0.070715396	0.049421808	0.025396043	0.044071733	5.138693809	0.065174777	0.111429074	0.079730911	0.097690825	0.120723774	0.019143492	0.426443723	0.047997365	2.035407744	0.032858743	0.085337107	0.103750027	0.396732541	0.500300973	0.223473622	0.228508925	0.015054896	0.644832719	0.276398019	0.030766278	0.538024121	0.174746097	0.16318647	0.072858276	0.40842452	0.271284935	0.057740927	0.070996948	0.113424826	0.01444151	0.381123415	0.077981159	0.00148446	0.070617977	0.023440346	0.028439686	0.34507795	3.875735106	0.021747603	0.127772589	0.319494541	0.035406354	0.052200832	0.015968822	0.071248784	0.080955053	0.244481697	4.008269836	0.588438553	0.511047816	0.966883797	0.051616656	1.456653857	0.86660334	0.027344734	0.343246114	0.742661506	0.107987582	0.169195246	0.059065496	0.136775532	0.083288297	2.966347781	0.005617706	0.088854157	0.046355599	0.601683334	0.0469017	0.025992512	0.54490613	0.249624368	0.296692071	0.109706026	0.41921483	0.414504504	0.052507547	0.191344402	0.036851415	3.395632674	0.537013289	0.058721191	0.196207509	0.036180685	0.088928494	0.063369444	0.096660094	0.010991395	0.110812517	0.744124269	0.078738314	0.851511494	0.287336343	0.073557048	0.090207402	0.073571244	0.040579789	0.070775183	0.701961408	0.006307926	0.145406039	0.024379259	0.08492487	0.022988009	0.000315612	0.176874899	0.039743852	0.362878045	0.195898515	0.00314117	0.025183831	0.067492035	0.066933694	0.045013123	0.178432148	3.367404442	0.314116039	0.050483057	0.008453988	0.070900557	0.164640973	0.397069908	0.164116532	0.01955303	0.0189431	0.037341602	0.008542904	0.398015391	0.031302525	0.006907731	0.041704543	0.053377096	0.227158731	0.004202688	0.031426145	0.014467966	0.203438984	0.008381765	0.032997063	0.291819617	0.019599415	0.080931249	0.097778777	0.012978307	6.93307905	0.030970739	0.015187594	0.098519242	0.015739844	0.005409909	0.06065369	0.017123831	0.005626941	0.009963023	0.093794569	0.290695813	0.191718513	0.407743073	0.059749112	2.488932426	0.358093713	0.020285768	0.028527254	0.230965869	0.028604952	0.044064227	0.21237001	0.031251018	0.012744527	0.639090117	0.253163836	0.050773647	0.069130815	0.383085299	0.200804908	0.096463572	0.023320346	0.028186936	0.009493467	0.059592093	0.023916118	0.508399112	0.020260376	0.582749514	0.603885752	0.044902918	0.134922759	0.410257519	0.110634926	2.461677818	0.055828643	1.331693003	0.008210388	0.047757665	0.08332445	0.141276132	0.074799039	0.480141889	0.683006256	0.216608931	0.009518202	0.006563966	0.006067591	0.040800837	0.073874008	0.044541843	0.113308717	0.463319382	0.290953016	0.003671411	0.063856972	0.114918026	0.214126743	0.01494028	0.118895002	0.009304091	0.012379334	0.018681142	0.184921175	0.218936575	0.103764914	0.086834859	0.005298988	0.103163351	0.003191884	0.084469627	0.039042225	0.010903061	0.020721338	0.007478314	0.116951269	0.04765138	0.027797518	0.013254564	0.071470841	0.01813381	0.026976619	0.020356824	0.022006296	0.037380748	0.01727425	0.045290587	0.031174543	0.054279484	0.005810738	0.07783069	0.040077261	0.536540049	0.01941782	0.031501879	0.353553141	0.461098075	0.028736685	0.10268994	0.091698727	0.159668222	0.055238958	0.046798624	0.083580438	0.028496624	0.135555921	0.390217562	0.101805286	0.03389263	0.003536144	0.066910317	0.294022516	0.222304803	0.613637254	0.116453545	0.844402274	0.384555037	0.120166135	0.063847893	0.320331475	2.883042782	0.110581854	0.068646948	0.050511464	0.989728843	0.039050827	0.154229081	0.08977243	0.021880366	0.001079332	0.012007842	0.397854894	0.066096814	0.004770128	0.066630773	0.094609522	0.007436782	0.064751079	0.016965417	0.053764435	0.590863554	0.039308878	0.001172409	0.031297651	0.218681113	0.53485621	0.152314149	0.405503015	0.019110159	0.102892176	0.091432812	0.566338505	0.370811876	0.737785013	0.136080839	0.040989445	0.005508397	0.020984459	0.112518906	0.529304388	0.03309028	0.150796542	0.039495724	0.014992261	0.099913724	0.19179824	0.272907887	0.215042233	0.029976478	0.042224758	0.005474957	0.063901131	0.151385788	0.067290103	0.046493031	0.133865927	0.246246174	0.01868811	0.101731731	0.013103308	0.052088544	3.066610167	0.03540762	0.365863104	0.065410528	0.189959748	0.114016246	0.223058812	0.358377887	0.031067705	0.05501891	0.032336275	0.585742612	1.454162138	0.027100019	0.008564389	0.022551335	0.044918639	0.166975247	0.011950274	0.069909316	0.00488398	0.001547639	0.098374723	0.008369415	0.074944959	0.077802841	0.073680819	0.218201206	0.510115084	0.169249504	0.115749169	0.066413946	0.269026954	0.073604849	0.162297232	0.028774167	2.780200677	0.301798399	0.153820503	0.01773899	0.007408175	0.128902708	0.053959583	0.001666936	0.027228917	0.053844956	0.073929878	0.276576426	0.040511928	0.025026849	0.070161539	0.019821073	0.003987054	0.032682857	0.015526835	0.245215196	0.176451189	0.691700345	0.001812797	0.003049231	0.002020224	0.03624304	0.796669983	0.320200195	0.078164318	0.034439182	0	0.378737776	0.226549444	0.027644634	0.080623958	1.065301126	0.013368339	0.021754004	0.051425678	0.062838984	0.006225301	0.316102809	0.418361602	0.321954471	0.10556483	0.045352903	0.011163846	0.082531701	0.102752271	0.01081203	0.056400749	1.62258205	0.034603161	0.078866162	0.246959479	0.057556773	0.062185859	0.055868087	0.01533847	0.004074345	0.008008638	0.036678245	0.017667434	2.231733637	0.037812226	0.01116743	0.300675099	0.002819027	0.037730092	0.136884205	0.022732786	0.046183706	0.001856254	0.007601385	0.063368171	0.020855299	0.027826468	0.018061936	0.175507111	0.017791858	0.182953007	0.021340501	0.007303921	0.06005066	0.012918266	0.083612905	0.019882502	0.006671139	0.014792128	0.040124948	0.873556658	0.248212064	0.046554447	0.022383574	0.026501049	0.117591711	0.165595808	0.100337215	0.087871859	0.005756619	0.265057203	0.135698717	0.03944732	0.021555484	0.349675229	0.301593598	0.058904325	0.032507626	0.116897399	0.014437899	0.030320236	0.028813705	13.29076715	0.827491872	0.050152664	0.039670766	0.007353161	0.015275056	0.128376383	0.272934349	0.054183368	0.045428618	0.106431715	0.001913857	0.414227924	0.144422897	0.085317095	0.141251854	0.111976379	0.021216457	0.874722282	0.03813067	0.25863937	0.262514225	0.063068988	0.327188542	0.003305862	0.013519307	0.050897898	0.202079256	0.02479993	0.012460505	0.400300954	0.178104456	0.174107598	0.549225491	0.013355114	0.129673261	0.358378507	0.325988752	0.283478032	0.02745589	0.030442373	0.130236739	0.175628549	0.038372772	0.044531722	0.101859028	0.023562034	0.008349283	0.020429163	0.043731736	0.203065782	0.12034907	0.182875224	0.073069214	0.089819324	0.139216188	0.105936956	3.521131152	0.408233711	0.044787224	0.01145543	0.013537266	0.024883939	0.088907469	0.039677072	2.651471911	0.124497196	0.013061978	0.093325914	0.093124127	0.226714036	0.032427588	0.039291173	0.008789295	0.038502709	0.031855512	0.027148864	0.032682693	1.010212025	0.091363295	0.004042955	0.114669199	0.035114726	0.021339344	0.269520771	0.017148807	0.031728214	0.063548371	0.000700882	0.021790958	0.15352114	0.469054516	0.046205811	0.004212044	0.029381933	0.064732036	0.132032691	0.250470107	0.322896338	0.056335044	0.113475081	0.05794777	0.032697665	0.012968561	0.100798945	0.106544373	0.049415028	0.018005809	1.431624832	0.008849174	0.015817268	0.046884438	0.058432488	0.035495459	0.030705548	0.537789322	0.02452347	0.276791291	0.239266074	0.144506498	0.376740251	0.021024061	0.032606047	0.110028061	0.047645083	0.105297094	0.129968788	0.019756083	0.168622668	0.01644437	0.042927267	0.038584265	0.035085919	0.022896124	0.047301365	1.125216513	0.328012641	5.647195024	0.107766179	0.00690449	0.062308834	0.025181915	0.09851904	0.022050636	0.016014114	0.332620873	0.29914603	0.08136887	0.025869724	0.007293858	0.003522428	0.00574352	0.09857437	0.02738486	0.415238856	0.292941909	0.005572756	0.022675135	0.017548945	0.109486999	0.095249982	0.006288109	0.057595732	0.358246071	0.221840615	0.355293316	0.001509981	0.005543256	0.024557359	0.164745492	0.133559317	0.022353254	0.06844656	0.061727334	0.144890845	0.074859269	0.340586284	0.020195358	0.331306796	0.216217861	0.024259594	0.260337573	0.02310947	0.337990635	0.076531242	0.058529651	0.096349234	0.04713517	0.205544095	0.008187163	0.022459126	0.142977322	0.045396614	0.021084208	0.015731381	0.108086609	0.002905802	0.187162252	0.199274909	0.041282547	0.001507352	0.012601834	0.045728592	0.012993296	1.836922097	0.138928313	0.115280701	0.023085555	0.20852732	0.417269046	0.051820726	0.092694702	0.044650609	0.059238723	0.011329323	0.031711453	0.125005264	0.080702125	0.028446855	0.241823534	0.186081579	0.021062592	0.098225104	1.09764888	0.004164862	0.019754573	0.114271863	0.262020604	0.016980047	0.006567044	0.043419745	0.023385456	0.690386498	0.062760482	0.099375373	0.630122876	0.187049089	0.040758062	0.014857651	0.033554971	0.365702668	0.275784008	0.035604743	0.140525359	0.018321646	0.072097337	0.046294677	0.063227171	0.049220458	0.159725158	0.06290479	1.078814723	0.019293644	0.081581242	0.06456313	0.138769718	0.126409277	0.439670242	0.030894175	0.108471296	0.017333936	0.060002428	0.061378537	0.003871094	0.066316017	0.0698681	0.014842387	0.056884863	0.227572734	0.123337081	0.056541213	0.014784427	0.003766207	0.040295873	0.018695981	0.040168502	0.248910951	0.017576241	0.455965714	0.041610681	0.068715533	0.075495581	0.00572558	0.100156871	0.065461704	0.03958935	0.011860404	0.171031564	0.024333358	0.075758986	0.134874069	0.040380638	0.055281927	0.195459165	0.112497197	0.256613587	0.021527216	0.630548929	0.06226498	0.197663427	0.244482857	0.022464187	0.180160079	0.909981856	0.00252865	0.012288452	0.626664258	0.024454201	0.003488899	0.0576669	0.071474969	0.106182295	1.130014721	0.008881343	0.005220228	0.211513309	0.134644017	0.12771388	0.010432447	0.011555906	0.015707551	0.173339188	0.176126947	0.014431249	0.030826244	0.039321322	0.015678408	0.026376529	0.016643844	0.049361658	0.017483193	0.058381027	1.697524847	0.703834419	0.020072815	0.089938964	0.022596236	0.017777175	0.076462044	0.103089927	0.109707075	0.020794454	0.011666408	0.032975531	0.434735584	0.141964825	0.298709018	0.030037383	0.014164888	0.019550633	0.045783539	0.019838407	0.004278433	0.02941473	0.004298317	0.057804808	0.458761092	0.085766164	0.008742265	0.006801381	0.091173886	0.048716399	0.068303086	0.031329088	0.042311719	0.069779841	0.138294941	3.203519333	0.073196732	0.126101206	0.403163503	0.056723048	0.151854878	0.321214153	0.288872926	0.218932935	0.010358244	0.005537291	0.418820951	0.056407427	0.103501394	0.083757383	0.055692904	0.036502447	0.026670755	0.316716361	0.066576155	0.279366909	0.594809492	0.004257253	0.017119663	0.072796523	0.011836391	0.021854408	0.04601819	0.047065623	0.003445053	0.016710184	0.011490007	0.000816485	0.10210952	0.006351191	1.230837609	0.039915371	0.216677278	0.04978506	0.005472843	0.026250609	0.056356041	0.030224124	0.041232633	0.018519745	0.008640988	0.009901631	0.421439269	0.034427702	0.039279783	0.040527728	0.023090282	0.868245029	0.025091253	0.025980587	0.124071658	0.021841735	0.037778881	0.173335402	0.079704666	0.868846155	0.058206338	0.035212368	0.07302561	0.565525551	0.138457681	0.066630079	0.27079791	0.04602555	0.035633377	0.118449273	0.091676411	0.176662623	0.030662283	0.026894057	0.267613957	0.005423657	0.005927366	0.021811718	0.172881528	0.161923529	0.047290144	0.673665561	0.068293147	1.153125589	0.031692913	0.051526692	0.017891473	0.120361899	0.041428467	0.025095214	0.068695926	0	0.241775823	0.004320082	0	0.341435552	0.022323828	0.04962246	0.299548281	0.323426732	0.062452267	0.015211004	0.071664761	0.052875125	0.053274763	0.065778931	0.035856151	0.316823039	0.004118119	0.196276646	0.048178978	0.026193599	0.073088876	0.041662065	0.009689523	0.391803355	0.039258133	0.06664167	0.02607727	0.092945616	0.082035728	0.01476863	0.083617789	0.013617379	2.14137067	0.171612562	1.201610413	0.070761614	0.01389168	0.091637472	0.122708932	0.034774454	0.060428624	0.259167689	0.071743973	0.028056059	0.060448296	0.015361367	0.763061276	0.069419024	0.007806088	0.634286896	0.081952689	0.32677025	0.00612776	0.079397128	0.018528571	0.21554692	0.035282832	0.382667133	0.030438541	0.030459884	0.113567736	0.039457784	0.090061008	0.124632001	0.03420385	1.018427496	0.558212454	0.2138902	0.038751618	0.090081931	0.104923412	0.342339162	0.392599251	0.024266015	0.013455213	0.004548758	0.096157401	0.431266641	0.044523548	0.055245848	0.159265623	0.021273506	0.194448561	0.278936961	0.363575993	0.101888507	0.494451759	0.174390132	0.207497008	0.05537871	0.72734503	0.029424435	0.010929892	0.108051903	0.313616364	0.139820684	0.028226486	0.020182588	0.122588518	0.086425007	0.067027085	0.195542151	0.001364733	0.017154477	0.009019854	0.726607097	0.084372897	0.193384797	0.34406041	0.197389519	0.087420874	0.01293555	0.24927049	0.021852184	0.307499518	0.054839914	0.001361936	0.085245659	0.118790243	0.017452202	0.048637776	0.058634052	0.475512784	0.025768788	0.004466861	0.021986408	0.173094706	0.022847557	0.094187543	0.007987444	0.148818921	0.093600296	0.250370704	0.042715396	0.086059421	0.637751032	0.048243065	0.48848287	0.053768174	0.341395611	0.01360854	0.031955686	0.221549404	0.00640296	0.056541178	0.003442949	0.011604972	0.06350186	0.005588413	0.007456293	2.281522001	0.495683205	0.036582866	0.003372478	0.181897262	0.218784492	0.059999157	3.327893459	0.111518471	0.038686793	0.018076435	0.078666503	0.027026602	0.057396037	0.050761255	0.123982994	0.163489475	0.010310447	0.084656513	0.135691719	0.050487722	0.048498981	0.032398855	0.067340399	0.253802095	0.051298366	0.347322969	0.290205948	0.109054689	0.157498201	0.316726955	0.030681431	0.082288408	0.077074531	0.13372945	0.134701944	0.149930338	0.036773629	0.292107892	0.433474694	1.347139499	0.08963479	0.064492412	0.525977632	0.01984328	0.35923472	0.105845285	0.631678623	0.00263154	0.082008561	0.214937131	0.008695401	0.241214359	0.013054315	0.068943668	0.05557286	0.564989801	0.092875352	0.155473064	0.084414565	0.006764334	0.158126292	0.509102391	0.015227995	0.001921981	0.018658612	0.059039526	0.092610097	0.023042649	0.066673021	0.025464455	0.08351471	0.046598732	0.009185149	0.149060015	0.060294388	0.000810379	0.160551529	0.322200014	0.079828418	0.938437133	0.194020083	0.066832238	0.035244377	0.346452026	0.180503553	0.498349601	0.010417521	0.610367174	0.080982058	0.0517441	0.16627939	0.613537599	0.133241326	0.013194662	0.398634556	0.114641914	0.482457849	0.004361096	0.004830649	0.026161079	0.279696677	0.020470203	0.011097079	0.008905162	0.000699648	0.037966474	0.488059114	0.167441788	0.032785301	0.00401498	0.278157724	0.061330362	0.011569575	3.94971737	0.738913052	0.058445371	0.025987491	0.043926198	0.017510525	0.036161734	0.078012177	0.012772192	0.321483592	0.019794913	0.045618813	0.017417279	0.008991477	0.012914377	0.349327226	0.748652895	0.109365113	0.003835873	2.4098102	0.072334257	0.071649213	0.060088688	0.041420231	0.009662374	0.178695751	0.054126965	0.012286128	0.041327794	0.098698346	0.005069672	0.467139792	0.193698098	0.009753219	0.033501301	0.002790488	0.064491916	0.049881132	0.084415398	0.175426831	0.000794738	0.318407977	0.002846035	0.307800413	0.133635325	0.310192256	0.031726663	0.011730827	0.184360016	0.053544551	0.017250949	0.873368023	0.519734349	0.158161369	0.120109021	0.003059114	0.00374162	0.319128778	0.130187002	0.070043327	0.059334341	0.085607381	0.022608924	0.619198833	0.106562841	0.373262798	0.117597764	0.000534692	0.021436638	0.009161184	0.271932908	0.045029647	0.081827319	0.083927793	0.005241154	0.030162257	0.640233876	0.031940761	0.138785126	0.015669284	0.027662228	0.004138089	0.12994247	0.024082702	0.092215432	0.050667566	0.003352854	0.005452655	0.025756705	0.224632504	0.155835247	0.103386754	0.082846928	0.28816185	0.0420604	0.064490141	0.714872628	0.056882876	0.000899313	0.045874312	0.01541553	0.007955678	0.11121809	0.02167464	0.3545264	0.434514294	0.13836818	1.027205999	0.01424563	0.516521637	0.032664812	0.445131924	0.017066367	0.011167273	0.006106583	0.076534735	0.041747991	0.023517191	0.152428207	0.075627453	1.710423975	0.420503192	0.026050634	0.333172406	0.026296601	0.083211871	0.091703501	0.062882825	0.097224724	0.167429612	0.185541639	0.104815056	0.032436462	0.011840484	0.045987283	0.016052557	0.014856444	0.014892304	0.026984761	0.016763397	0.012598269	0.085656828	2.481076837	0.013085087	0.048592263	0.134029348	0.098406575	0.155007351	0.004468337	0.045970469	0.048676234	0.038738372	0.042901359	0.026192936	0.067202557	0.09245858	0.050646499	0.058709479	0.446497644	0.04345351	0.073554433	0.04380922	0.051806946	0.05965607	0.113817357	0.026838427	0.712572642	0.246759764	0.066287688	0.062476907	0.395082365	0.025018778	0.046656722	0.100374493	0.014980537	0.055131758	0.064749518	0.14637248	0.033723211	0.075152495	0.197981082	0.111558836	0.032098314	0.039241223	0.051657257	0.029994811	0.089996737	0.227572244	0.015433048	0.051206637	0.003169641	0.027176641	0.005890313	0.152025782	0.011473591	0.15338024	0.01663106	0.022149875	0.031156029	0.072997989	0.018117804	0.024269584	0.425614412	0.805845449	0.051170021	0.260203938	0.172992485	0.058920105	0.021348878	0.00823421	0.276118164	0.090699375	0.023924967	0.006982357	1.074331759	0.026356866	0.355034113	0.950848521	0.172072378	0.179904028	0.124802084	0.213188413	0.009892181	0.117452152	0.766146149	0.258636997	0.03147	0.069906479	0.070697515	0.949261298	0.003070437	0.025111078	0.200631561	0.113595797	0.020338501	0.117060177	0.112830542	0.208800721	0.120872822	0.072728297	0.305705565	0.00138575	0.018883443	0.022428091	0.171749133	0.101095607	0.205870846	0.031727584	0.185420895	0.687757879	0.018023861	0.189641648	0.012783378	3.782083757	0.496317513	0.040172266	0.097560984	0.073454896	0.042536395	0.011837967	0.067471915	0.093567265	0.048776408	0.002355997	0.14533496	0.035315001	0.049550668	0.41018359	0.03120362	0.175346649	0.075780027	0.928747294	0.177199191	0.008960777	0.010094189	0.313673921	0.004222517	0.355386717	0.027285896	0.488112612	0.177568537	0.006966401	0.119942717	0.003975157	0.031867401	0.057360013	0.07037493	0.191125664	0.047152399	0.006050041	0.048035236	0.040119726	0.411545326	0.121271743	0.089739418	0.026028715	0.018757271	0.094253602	0.009729382	0.008297265	0.016064096	0.027680756	0.14894986	0.057390023	0.029818252	0.007757682	0.133403156	0.63422009	0.002836541	0.179506816	0.105954028	0.13306286	0.004772917	0.003463903	0.35533886	0.13590763	0.153801485	0.095760896	0.103790743	0.114960554	0.211211219	0.113366787	0.066362158	0.006925088	0.066740821	0.432620684	0.528395576	0.092067861	0.459934413	0.206462327	0.036539989	0.021914245	0.078010167	0.013377146	0.527778702	0.132196453	1.484945217	0.016163305	0.023782133	0.038620999	0.002750491	0.009633393	0.052129529	0.04366809	0.01669306	1.085973702	0.327305248	0.056780411	0.082389955	0.166524996	0.011097708	0.128119862	0.638649954	0.651426572	0.126093587	0.023026472	0.130403367	0.015955045	0.271772411	0.129715657	0.084040685	0.213026345	0.205070624	0.171241116	0.425385738	0.198679593	0.06028234	0.099239019	0.206858741	0.400253691	0.020023688	0.008418235	0.023839067	0.279477456	0.373660008	0.264202614	0.026332621	0.79089876	0.055067332	0.127934404	0.009462258	0.017159139	0.054511369	0.007518694	0.026363535	0.33180554	0.018987789	0.033983321	0.091410229	0.029526744	0.128660885	0.029268025	0.174563796	1.152431946	0.062001112	2.018415541	0.077390858	0.074937796	0.096555697	0.011263637	0.285219235	0.025696587	0.175907866	0.136631215	0.003100329	0.105056448	0.076492558	0.020318179	0.065568221	0.134205347	0.027213453	0.049365653	0.035037325	0.372768013	0.018705043	0.238985659	0.045398773	0.03593897	0.030801375	0.027283015	0.182701891	0.010590486	0.038638572	0.03199278	0.072812004	0.042705397	0.093256572	0.013368632	0.027220845	7.266500737	0.001345922	0.162925602	0.043780856	0.000875132	0.052171424	0.172545339	0.033531104	0.344987756	0.076081472	0.320281892	0.186277462	0.019848102	3.89162389	0.549566842	0.021838776	0.012589621	0.211660562	0.163356847	0.101018687	0.133310031	0.235888487	0.035098246	0.009222568	0.017393036	0.0238277	0.020743318	0.011399875	0.088766286	0.096490834	0.032848522	0.075110808	0.00827412	0.067158719	0.06920619	0.046751106	0.157004414	0.10114142	0.027009282	0.044168023	0.021909681	0.084089469	0.014953801	0.009797671	0.041061286	0.07196486	0.039644228	0.064224319	0.0049025	0.136293327	1.840091879	0.220530643	0.055992182	0.004127658	0.002186372	0.065934504	0.060327581	0.054178593	0.026350802	0.101832664	0.166616274	0.000392804	0.334074474	0.050945212	0.012967764	0.13261214	0.106355043	0.169513673	0.005613761	0.020781365	0.466627335	0.050759975	0.460799376	0.425012279	0.105311617	0.001161803	0.007559329	0.032434351	0.01907529	0.136181171	0.016314689	0.20465386	0.080031215	0.13302291	0.067038567	0.49452662	0.048998857	0.049691098	0.058252538	0.054009388	0.004585556	0.021395939	0.088890845	0.002043248	0.009221038	0.72746604	0.004258744	0.001479305	0.031084668	0.19153223	0.563232851	0.043635791	3.562964652	0.011359319	0.020867502	0.511323853	0.596415166	0.098355259	0.183130668	0.04828813	0.079902892	0.337154537	0.145759504	0.353083396	0.063001505	0.053030279	0.191323883	0.212664061	0.090190172	0.002966599	0.065177583	0.148062573	0.005416825	0.06406104	0.059895148	0.028134377	0.025703387	0.040122597	0.105238018	0.060048365	0.030002844	0.035625029	0.006197109	0.712944413	0.227890491	0.131053102	0.28101048	0.15779859	0.067446734	0.073751121	0.085456882	0.032386164	0.663417317	0.610160409	0.044342164	0.679435598	0.177468764	1.772345395	0.050076673	0.394549979	0.454918981	0.318356938	0.10869623	0.17689481	0.02466204	0.051933922	0.050993804	0.103994771	0.781497405	0.063739573	0.000910539	0.074440378	0.010307157	0.011593958	1.563330945	0.037957496	0.413166053	1.23080093	0.262324755	0.026856592	0.199024075	0.009566051	0.243462854	0.038673608	0.017022543	0.063435708	0.11532432	0.011199592	0.230348152	0.047056669	0.749226384	0.158387618	0.016886768	0.044983183	0.344838494	0.06374115	0.042975556	0.273402532	0.190018662	0.012738382	0.026390187	0.905891983	0.135805716	0.018873144	0.000274285	0.247949937	0.113612904	0.002742078	0.164021526	0.111001683	0.074635768	0.188838942	0.014101828	0.006160649	0.039009202	0.008940238	0.029672344	0.021818551	0.043730028	0.596911717	0.054859166	0.204791726	0.114155958	0.010266996	0.002415586	0.023033009	0.222977107	0.05663141	0.037912314	0.054060804	0.078947392	0.008381437	0.009597775	0.859901337	0.0501501	0.036943318	0.012280319	0.095154681	0.030609533	0.019035133	0.086656846	0.018135288	0.312688493	0.003235702	0.582471325	0.036270219	0.54538116	0.222454205	0.016556291	0.03242412	0.054366542	0.619747196	0.020152658	0.192759741	0.120556446	0.152998084	0.575800671	0.182063822	0.069423635	0.031649099	0.000342025	0.042312059	0.035098003	0.0556579	0.017769479	0.064158462	0.038245756	0.016104026	0.022317096	0.019779148	0.103538465	0.011661329	0.619893498	0.002708521	0.005654815	0.065437337	0.154811219	2.051464781	0.240712771	0.017981406	0.108069613	0.006214501	0.081703813	0.142385655	0.041621613	0.790455175	0.009528201	0.026904348	1.383756501	0.163272117	0.017776732	0.014799519	0.174817906	0.009074456	0.013127902	0.279109043	0.253573636	0.027732649	0.034619296	0.01881849	0.323152358	0.203684696	0.053975349	0.033159559	0.132631151	0.063721537	0.014550573	0.032478417	0.105668575	0.101324157	3.280977009	0.083676414	0.110687397	0.15049567	0.037922742	0.011731387	0.016777033	0.006244683	0.002662502	0.063063115	0.159739311	0.048834888	0.06280703	0.090833816	0.007726931	0.017373511	0.334133299	0.00862799	0.014583212	0.228069528	0.050126104	0.018495272	0.171712875	0.024531381	0.009518874	0.054381898	0.136917691	0.151807111	0.012094701	0.822393079	0.067651049	0.079063089	0.032893739	0.10745819	0.017707127	0.077605026	0.025083518	0.078911164	0.102629656	0.126736119	0.036298572	0.033122048	0.20051257	0.100878791	0.051093991	0.14379722	0.16353799	0.061094356	0.029217508	0.365731223	0.603094922	0.013511505	0.0147649	0.303212879	0.029232552	0.073608204	0.024147946	0.036080213	0.052248655	0.062392912	0.070081098	0.035338495	0.0731901	0.062873522	0.001499895	0.236857312	0.066033667	0.055744591	0.308475651	0.636004138	0.200371997	0.017206597	0.105468262	0.071121158	0.043640822	0.050737944	0.060623244	0.151841374	0.794962639	0.003803308	0.446298083	0.041278105	0.153839987	0.345603031	0.002057638	0.129947639	0.003626398	0.07691249	0.036775537	0.030416645	0.162278692	0.147984349	0.00555831	0.092597202	0.028796591	0.050232242	0.023547389	0.167262395	0.528035782	0.009598001	0.336476704	0.069278915	0.023361736	0.034040852	0.061120905	0.092002948	0.044606933	0.504249537	0.004271353	0.011250154	0.081777403	0.022701153	0.603195965	0.0226349	0.00423381	0.029221339	0.070191356	0.041138886	1.653675341	0.047745803	0.45345867	0.096793336	0.065003705	0.062072359	0.423847268	0.06086725	0.158093179	0.026906587	0.003449345	0.365698561	0.272257121	0.038993577	0.015947221	0.696455324	0.326040464	0.037514221	0.384493947	0.033880346	0.008164164	0.086127613	0.235601804	0.085840377	0.188054102	0.463190787	0.459262085	0.245036201	0.094709557	0.233058784	0.046487479	1.071055827	0.016101782	0.17951845	0.090196677	0.020669348	0.282140714	0.055994821	0.025833082	0.08111883	0.053952774	0.043579202	0.08425756	0.051423661	0.187985139	0.021477959	0.199697009	0.055781968	0.023702905	0.084582975	0.107770468	0.075110476	0.127362073	0.068210226	0.055168373	0.002827901	0.046460421	0.14176468	0.168885153	0.252191078	0.006857601	0.035947621	0.038767267	0.00207873	0.104212074	0.009592229	0.080881375	0.072595764	0.01867355	0.508445523	0.174186417	0.219792737	0.074368015	0.035725929	0.050347646	0.077243857	0.429294398	0.597030337	0.039894764	0.006853155	0.039951946	0.053391111	1.924564708	0.014132799	0.077665832	0.115009432	0.014097442	0.364438928	0.024167086	1.155056261	0.023277451	0.289512301	0.180171266	0.069647586	0.075886422	0.01815851	0.135014746	0.007138909	0.034290652	0.036893231	0.291152221	0.033648331	0.026756317	0.002897104	0.041213531	0.011896377	0.031456547	0.174827343	0.116000334	0.21116329	0.196731675	0.004847528	0.024004187	0.06130667	0.00301149	0.108912201	0.36951616	0.250637797	0.247880546	0.008750253	0.373165434	0.048877012	1.578544438	1.620296247	0.731380658	0.026628679	0.028675709	0.002270142	0.019077443	0.85148307	0.005616165	0.011282234	0.017941657	0.078450047	0.424664772	0.191667042	0.006494221	0.4229255	0.064944895	0.045128001	0.118800754	0.022280213	0.01079001	0.029439052	0.212950491	0.025593679	0.002310364	0.009436309	0.158925313	0.011166518	0.011177193	0.097494403	0.16169556	0.016218243	0.05223351	0.765622512	0.141258622	0.008988259	0.843504404	0.081652368	0.530406541	0.006772501	0.028039152	0.085568322	0.396546543	0.079872408	0.080166104	0.138240005	0.034976294	0.003424599	0.076090346	0.031543141	0.060044895	0.020973299	0.594671612	0.025839592	0.064588458	0.044978469	0.07777272	0.017230799	0.04952876	0.008367395	1.850344251	0.275795234	0.134063814	0.005424352	0.039338641	0.01187922	0.016985122	0.057979102	0.111862564	0.087363396	0.020925862	0.049475944	0.009167475	0.139339607	0.057075033	0.026062416	0.139080469	0.041430836	0.065516531	0.047295978	0.025948313	0.035623474	0.0267971	0.116703073	0.053218348	0.060606283	0.041248495	9.362128646	0.027977917	0.090277528	0.07669761	0.022961017	0.014349107	0.073262694	0.033303298	0.034133086	0.011533099	0.018356561	0.08126551	0.273520911	0.020572695	0.053633624	0.050470211	0.899245131	2.887681501	0.034884321	0.25495733	0.678756474	0.202617362	0.058786662	0.154223041	0.022732583	0.017969476	0.305525506	0.037484678	0.079649931	0.046897048	0.119241069	0.044049448	0.339926139	0.053256415	0.287984016	0.043221627	0.026334855	0.227230444	0.024321527	0.173911044	0.091469359	0.013381485	0.09093248	0.00384682	0.009991398	0.030445984	0.035171245	0.222515348	0.015528412	0.037776725	0.080372544	0.005957901	0.073653641	0.128411316	0.042681724	0.016420425	0.136608711	0.012823288	0.049511264	0.014058853	0.083790957	0.019223901	0.092374508	0.261835887	0.107206624	0.061192025	0.084964231	0.057309859	0.054789739	0.083283529	0.10605293	0.149605187	0.040988537	0.28201126	0.350508028	0.007479243	0.037981335	0.23158216	0.032886743	0.067475387	0.212401214	0.992246454	0.097533454	0.003920019	0.01877844	0.213340607	0.112022159	0.029076106	0.333359019	0.055392421	0.025299276	0.184482933	0.041429478	0.081217286	0.021998949	0.206754673	0.088186896	0.077493246	0.011538038	0.184893435	0.022885554	0.051181939	0.062758507	0.054042916	0.004266372	0.020235547	0.183642564	0.208282985	0.970545625	0.000776734	0.048180736	0.235466753	0.056424553	0.173667405	0.033505204	0.103221503	1.126509712	0.031148209	0.023009836	0.130697852	0.034882929	0.134430847	0.147428979	0.206406952	0.032794325	0.017739189	0.637720462	0.139946124	0.492004588	0.247063157	0.121276247	0.037058964	0.069061122	0.032452933	0.200168807	0.036663108	0.386354082	0.015971432	0.003640572	0.032247327	0.12405669	0.067721688	0.049372796	0.099348745	0.105096692	0.006295358	0.696218604	0.170966432	0.03324594	0.288640568	0.036659161	0.067679171	0.057570965	0.031044201	0.0364633	0.047106405	0.046747255	0.078448046	0.424495815	0.007373683	0.034132609	0.030733088	0.024739197	0.009657302	0.345789581	0.104772875	0.036153724	0.030235444	0.15833318	0.108959157	0.025500622	0.039659317	0.029929607	0.575567886	0.028892258	0.016710519	0.008271258	0.050722331	0.201356885	0.048284147	0.032756107	0.175909742	0.127841785	0.043354227	0.003426033	0.004063037	0.604850703	0.011076633	0.232608613	3.964580879	0.285094073	0.131964853	0.48099783	0.021740078	0.052454955	0.283399988	0.031379837	0.012658018	0.04266771	0.043586086	0.026536794	0.031696629	0.176610577	0.022581663	0.082831115	0.071478698	0.103926942	0.122049759	0.0043228	0.086285088	0.048812895	0.247902602	0.147641589	0.063716113	0.09753869	0.013988305	0.034430281	0.346249909	0.018903225	0.009943981	1.886964754	0.096343896	0.105509771	0.026141942	0.059457941	0.060926299	0.421868169	0.145366254	0.399160956	0.023753992	0.280197214	0.571168893	0.188518302	0.025729512	0.08552441	3.406519039	0.758508424	0.261640968	0.019453978	0.276796606	0.009579411	0.039244443	0.206376414	0.417339422	0.091563725	0.017552867	0.048166601	0.149386532	1.25250178	0.006195439	0.10213776	0.019076356	0.031623531	0.044164586	0.002969185	0.391643297	0.057261614	0.055601793	0.075546469	0.221310494	0.00508398	0.025456247	0.028572566	0.366547223	1.262019693	0.016408776	0.055207949	0.007596316	0.051097045	0.755573331	0.025720255	0.085637728	0.120600119	0.111080333	0.030743745	0.020843775	0.183686316	0.063719024	0.037432747	0.954911601	0.050746382	0.046826165	1.890569829	0.075137255	0.010045772	1.064740054	0.008251236	0.735842022	0.032294348	0.131136179	0.097445648	0.060901275	0.159354234	0.023521328	0.065239262	0.026776877	0.031039778	1.887707763	8.555741673	0.176100223	0.002182946	0.110135015	0.017113362	0.22683789	0.370236565	0.186419705	0.140471193	0.031973314	0.021387181	0.212706392	0.409990211	0.074497021	0.025182666	0.054628594	0.078510508	0.10782731	0.04023846	0.045417198	0.013950137	0.141848726	0.048721092	0.156150135	0.073404738	0.01591228	0.501764486	0.09678819	0.154178912	0.05504172	0.011323323	0.168974194	0.100882869	0.355231684	0.02076471	0.071937197	0.052105673	0.065697849	0.069659534	0.050425481	0.160028141	0.420513423	0.120676016	0.00145442	0.026755618	0.07050676	0.193009859	0.025272585	0.059150807	0.784155209	0.000743205	0.032441685	0.739373408	0.397520003	0.146769842	0.201637125	0.071811841	0.714005743	0.094879046	0.304869321	0.221479647	0.124444814	0.133570635	0.08877134	0.002726587	0.09887948	0.192150379	0.013083758	0.050196504	0.00555037	0.016070865	0.088049307	0.038105141	0.026057261	0.093144907	0.147338225	0.466026076	0.03046117	0.122985565	0.602102884	0.056201685	0.736956031	0.119331004	0.007125162	0.008388723	0.160130415	0.105108745	0.08363745	0.103076818	0.127146327	0.348989302	0.033004532	0.083175239	0.157925067	0.048409816	0.562302693	0.009825519	0.077353184	0.046910698	0.624338985	0.019730503	0.004186173	0.067114305	0.058382048	0.094231296	0.014694755	0.032513739	0.04562478	0.020478142	0.006207831	0.125287648	0.031468055	0.013124838	0.144911214	0.176222734	0.159589066	0.411796852	0.026629046	0.014730716	0.047259737	0.097462711	0.016604433	0.059156952	0.115731519	0.002199891	0.003812184	1.356545804	0.028793342	0.008237099	0.009572882	0.081603551	0.021551531	0.009981801	0.008182493	0.061534395	0.010807842	0.005978796	0.060280668	0.041581631	0.031713924	0.036993516	0.016601927	0.132078399	0.025449479	0.111155602	0.046056008	0.418209998	0.034560569	0.075021383	0.054577703	0.043087863	0.075682505	0.433018195	0.127021191	0.084155113	0.083566918	0.030232881	0.657995429	0.759051857	0.040385417	0.078318245	0.219999436	0.004246683	0.037686319	0.002866611	0.242400989	0.046937288	0.127091896	0.020000818	0.032265577	0.053518501	0.276062388	0.630102144	0.016834661	0.020379915	0.021052817	0.063890358	0.277895309	0.06605337	0.061416211	0.236980451	0.013622608	0.008770403	1.622438123	0.218246547	0.245474318	0.199227417	0.166810033	0.164435262	0.06681682	0.031824714	0.340819468	0.147444378	0.263230258	0.055516811	0.286555786	0.223792885	0.0465327	0.744246381	0.071772641	0.244592913	0.02633552	0.014953523	0.42846563	0.470132469	0.417742767	0.031258604	0.62407457	0.229742437	0.034081361	0.032543122	0.120636673	0.302139423	0.102579463	0.169585532	0.014515257	0.017954018	0.039262646	0.009643183	0.092348598	0.046688955	0.32489773	0.299002068	0.075714743	0.029389853	0.023528711	0.057095069	0.039868408	0.738221602	0.014756522	0.376461034	0.026382609	0.020120593	0.050254405	0.074302676	0.101670217	0.030371414	0.247340419	0.05352452	0.03985665	0.033295371	0.096157313	0.022782826	1.397456147	0.120106288	0.021256414	0.066585196	0.113480385	0.117493217	0.103940925	0.368291748	0.432269546	0.02965793	0.293133177	0.13821929	0.358626949	0.03193099	0.193134088	0.885750932	0.063745253	0.027656574	0.138772571	0.0313243	0.028596339	0.242627048	0.080026063	0.014624555	0.039825404	0.109216133	0.250707252	0.843189004	0.152809531	0.213787014	1.841473242	0.207105041	0.240433493	0.625259546	0.147732142	0.044957896	0.07467528	0.010922753	0.059860877	0.338272844	0.093429618	0.032617106	0.158429497	0.157396677	0.577379832	0.060034131	0.240023209	0.058716752	0.016015054	0.045166249	0.054770241	1.410962894	1.607363388	0.030978892	0.034839002	0.385233077	0.025201346	1.219326007	0.145711491	0.036292343	0.031419394	0.003845894	0.045825487	0.172850657	0.139216756	0.021690564	0.019030824	0.013741986	0.071516394	0.079427188	0.025583917	0.012832114	0.028609799	0.030738553	0.026302525	0.079710196	0.032851403	0.081698538	0.078660023	0.087451053	0.316172681	0.019024561	0.922387418	0.12538666	0.343727842	0.011020705	0.046383706	0.000969857	0.579096491	0.21044337	0.004227892	0.053454541	0.122020775	0.498893447	0.111994947	0.000265597	0.008489805	0.157300971	0.023593493	0.110520465	0.091996872	0.039632928	0.015411451	0.020460516	0.057350115	0.030067045	0.272902253	0.157681569	0.08847603	0.02653043	0.163395258	0.062288731	0.087320941	0.009167071	0.097621395	0.22713979	0.171642205	0.142625352	0.073911532	0.043431971	0.034533848	0.039883749	0.719804849	0.19695671	0.001089633	0.002628381	1.695159793	0.230441936	0.020780974	0.487924225	0.155584983	0.258644103	0.022637012	0.034061268	0.014816923	0.0396731	0.009397941	0.01735004	0.036510338	1.081502642	0.079122812	0.114700525	0.259107203	0.02633305	0.089630789	0.051951316	0.065734584	0.03973372	0.111264353	0.032808323	0.216294964	0.058641946	0.000647948	0.407102215	0.096643889	0.012936206	0.55608394	0.075613222	0.44758848	0.133646436	0.030606594	0.332106644	0.119878174	0.071728029	0.35626341	1.12851242	0.201183904	0.124677288	1.192284791	0.040289835	0.028359883	0.230230094	0.049772575	0.065423765	0.198345748	0.440668867	0.032162193	0.401902427	0.022465279	0.064350816	0.024778959	0.195685555	31.41448105	0.080634326	0.030182151	0.190229978	0.018576397	0.15272337	0.059571291	0.093688517	0.088410735	0.023044896	0.081288454	0.031694173	0.030694322	0.060047755	0.213248053	0.12035022	0.76678459	1.822401581	0.011807584	0.148974773	0.847658706	0.551954512	0.052648013	0.071170152	0.275504215	0.0667685	0.213867873	0.055180079	0.214960702	0.261747357	0.034758527	0.054280468	0.043787518	0.008195355	0.25972108	0.110835531	0.261608746	0.021295332	0.153385474	0.097870852	0.018895348	0.086280917	0.257778374	0.02381765	0.007905685	0.354838227	0.22465858	0.006710094	0.018213056	0.359973559	0.113484707	0.094702365	0.016733355	0.500614292	0.052015956	0.165709089	0.005463778	0.043889883	0.507690677	0.374553088	0.045412659	0.288665167	0.126164384	0.475432226	0.028782194	0.003823974	0.115883917	0.00508312	0.427834942	0.012437515	0.048851602	0.08031829	1.016896374	0.697402626	0.022421187	2.239497933	0.136203755	0.00976473	0.439887789	0.026707544	0.381059704	0.007709092	0.190848312	0.013039743	1.989981669	0.014761363	0.120254875	0.364310519	0.042087903	0.069683241	0.013299377	0.028193084	0.382279147	0.012703744	0.018207377	0.057678187	0.272188753	0.005959739	0.275079306	0.014599284	0.017283411	0.000747827	0.01014005	0.100128275	0.005972859	0.005098775	0.025173297	0.017801716	0.000446352	0.050765264	0.236019826	0.033952685	0.367773242	0.07594389	0.008166301	0.011943078	0.01472679	0.307396071	0.020783155	0.072342189	0.040877132	0.045871872	0.00937583	0.015626204	0.070327628	0.523921064	0.049625665	0.082226954	0.042455568	0.008924718	0.008568331	0.01864319	0.09648808	0.227632092	0.171419127	1.426467569	0.038406769	0.035416933	0.589293378	0.074708155	0.426568259	0.270594927	0.230499015	0.020263753	0.256882867	0.041284272	0.015925133	0.176653082	0.268696495	0.83929137	0.023439214	0.055699026	0.014444989	0.073031673	0.153610271	0.005462184	0.341007765	0.039949373	0.13854374	0.015649433	0.02113881	0.403833118	0.004036538	0.005238233	0.153009356	0.014443137	0.042890007	0.000628554	0.040540295	0.14908221	0.045626116	0.095009265	0.001785235	0.071016322	0.019443235	0.059006473	0.194355922	0.16083398	0.322695821	0.05311398	0.008293899	0.003609019	0.005969679	0.352682998	0.493243238	0.06881299	0.036744713	0.138915359	0.027289806	1.686455384	0.126711878	0.101703344	0.017794652	0.10309318	0.009319728	0.03525851	0.225830021	0.03141278	0.029580094	0.011015304	0.194282296	0.029310277	0.227187536	0.117562174	0.202205514	0.056573595	0.050705751	0.049463531	0.002920611	0.088030911	0.041451577	0.012759812	0.426810711	0.164995236	0.419904696	0.035234688	0.011057645	0.02980607	0.089527009	0.02962662	0.033776718	0.11970709	0.172146924	0.198931921	0.034486912	0.144180398	0.053765999	0.023595839	0.122966546	0.099047652	0.076993606	0.026883317	0.232196841	0.03190605	0.089225043	0.06038373	0.137813778	0.11521086	0.323678733	0.051262577	0.071118838	3.160319736	0.10451939	0.029395071	0.016528307	0.2229923	0.163429955	0.139375526	0.127568285	0.114095409	0.031122017	0.074311573	0.047981693	0.01822251	0.011127468	0.027100037	0.007675522	0.011851811	0.024278145	0.03570041	0.008676682	0.042006776	0.043132264	0.013568626	0.025914459	0.029031998	0.032649527	0.010876688	0.011238224	0.028530217	0.033001985	0.011088114	0.314832869	0.077328389	0.005809918	0.14535045	0.020285793	0.275118401	0.04840945	0.033206484	0.010533333	0.026228993	0.052337319	0.02679978	0.014680054	0.052738998	0.215805495	1.94303532	0.081050611	0.092597749	0.028894175	0.099487761	0.021255564	0.131583891	0.344825027	8.38109995	0.069339148	0.188349878	0.312765978	0.422098027	0.079149188	0.062478324	0.602871066	0.046187426	4.58656708	3.575266853	0.36550185	0.242730263	0.119403047	0.027183177	0.486973284	0.011596091	0.052390998	0.099973908	0.432831762	0.198276939	0.607124812	0.684746042	0.019027932	0.034818093	0.031777018	0.167440346	0.599515317	0.180028719	0.354312317	0.794136139	0.189922673	0.032207378	0.020505082	0.686832609	0.115743244	0.210813802	0.383991295	2.625733525	0.562379436	1.923699125	0.877442192	0.023981621	0.465635163	0.269721479	0.065478725	0.109861238	0.064837279	0.069767159	0.013141062	0.010969629	0.191504752	0.049302879	0.046376292	0.305220817	0.063653796	0.014192139	0.113718283	0.23102209	0.036093946	0.702090059	0.302922675	6.42843991	0.398435135	0.38071886	0.07275379	0.067159597	0.049491975	0.311308026	0.034255383	0.004464864	0.315085079	0.556585554	0.836189299	0.013862304	0.172149423	0.139784348	0.029376744	0.020233138	0.280917564	0.210865343	0.627653421	0.396195347	0.343725123	0.037656086	1.035760072	1.886588152	0.17029097	0.096832811	0.691897576	2.260151885	0.369671877	0.788108775	0.032506295	0.014943478	5.033982902	1.301347575	0.119433153	0.606460649	0.122447562	0.150447714	1.222212116	0.299913395	0.352454148	0.013763004	0.594869639	0.561855016	0.068045214	0.036058742	2.290374446	0.598911682	0.032429323	0.159877839	0.076706567	0.013457819	0.463773534	0.105904548	0.016325641	0.501491983	0.030313227	0.049961355	0.135050478	6.814431365	0.028364717	0.041593127	0.057341465	0.408368167	0.321708003	0.014225851	0.085808779	0.221015226	0.032175581	0.031986778	0.178934709	0.41235336	0.035459813	0.631817231	0.07091263	0.040809037	0.391432646	0.142147495	0.085065245	1.457649336	0.058679368	0.029268646	0.092731014	0.032030756	0.062704444	0.05766217	0.357400336	0.023373551	0.297423159	0.067287866	0.083391263	0.070222422	3.902226816	0.253835851	0.975190004	0.225094223	0.058647162	0.073005776	0.032721307	1.376668381	0.403141536	0.21900019	0.431671266	0.470441665	4.726628207	0.183632744	0.500664089	0.81447441	0.681185149	0.021650795	0.950961718	0.19548461	0.011737713	2.636411967	0.421418974	0.212997094	0.041984833	1.688635079	0.571574508	0.322138823	0.010566067	13.81965225	1.699546379	0.059207802	0.546572116	0.857362466	0.019386563	0.095339704	0.690235321	1.834537536	0.172906749	0.085889929	0.491271333	0.114248211	0.061244848	2.03950227	4.125389494	0.090459039	0.074503451	0.167433227	0.083156181	0.045957372	0.338296101	0.151110977	0.211572232	0.099171404	0.052945054	0.544814315	1.294361642	0.274053932	0.678033811	0.230849562	0.439536336	0.152889234	0.087649688	0.032606541	0.665785999	0.219590182	0.148357445	0.908923254	1.170407448	0.010038185	0.038867501	3.463173475	0.027236715	0.773043389	1.755451419	0.188558768	0.366170982	0.038654633	0.222935597	1.282093773	0.34790362	0.137842288	0.031536841	2.92330102	0.034222189	0.137492123	0.075049112	0.092808476	0.458807118	0.036853403	0.097592848	0.071459457	0.059339042	12.99367092	0.202501533	0.1719267	0.120681635	0.071906759	0.044078746	0.182179595	0.293158461	0.791213032	0.037711485	0.440511207	0.028936357	0.046199203	0.175486596	0.027896291	6.342030166	0.371327591	0.00667824	0.035597578	0.048030159	0.055640856	0.009351496	0.059645632	0.758128617	0.084768643	0.04476861	7.382579068	0.403996671	0.033793151	0.041670543	0.181360014	0.480558887	1.021360456	0.257636414	0.018905098	0.457433825	0.153216189	0.020860898	0.327953485	0.050963676	0.400169707	0.383090774	0.069786611	0.053263377	0.036744577	0.815097773	0.304157669	0.010654845	0.026853608	0.082237676	0.845666802	0.032961499	0.245491012	0.038196624	0.020077356	0.294501242	0.10521456	1.226526274	0.064693914	0.084780468	0.0716643	0.034673894	0.047151192	0.165201707	3.706878803	0.052721421	0.005984794	5.07519289	0.17669997	0.303477661	0.246028959	0.008072766	0.080216934	0.387573499	0.100924329	0.03554107	0.044031791	0.053024593	0.040491706	0.125119266	0.57176334	0.07175839	0.043709486	0.0474054	0.028625784	0.055713739	0.480390022	0.684271209	0.131781672	0.501560273	0.07261159	0.008923281	0.038249968	0.313860552	0.233041274	0.467700948	0.014354236	0.479567727	0.04699998	0.215851489	0.083676301	0.032298321	0.288489818	0.189679568	0.034520127	0.099674083	0.497847222	0.279445323	0.017673382	0.220555542	0.027852041	0.098266924	0.075942392	0.027353282	0.010063856	0.079109339	1.593454878	0.043519075	0.103235915	2.200801309	0.093879115	1.396938806	0.078999079	0.092674125	0.104196761	0.303064065	0.035555991	0.018166647	0.043853999	0.399687795	0.017207769	0.031119336	0.026089393	0.011467916	0.166663006	0.002153416	0.016266508	0.166086888	0.166068227	0.08284285	0.054817913	0.025497075	0.089600783	0.502179056	0.013708938	0.028218994	0.467472782	0.013541881	0.101967731	0.109408478	0.045629619	0.023609875	0.136501606	0.011842975	0.011224887	0.029915489	0.271430526	0.055075132	0.01030478	0.435218669	0.035704912	0.519405862	0.053475753	0.050698233	0.061394229	0.277052476	0.015206111	0.027692016	0.023179344	0.037323436	0.026398031	0.152672671	0.011662918	0.006927847	0.734797367	0.052351857	0.031713144	0.027252229	0.007501127	0.169446151	0.466994901	0.079229182	0.017692184	0.024653333	0.057070599	0.222245339	0.079455806	0.040819923	0.015187814	0.054868814	0.157727266	0.252278478	0.20682217	0.273724593	0.108703703	0.18312926	0.256102666	0.177994492	0.141710269	0.295476314	0.142525654	0.03603175	0.168728645	0.045602821	0.036734006	0.123463186	0.152236992	0.20923751	0.217000603	0.209369672	0.259771641	0.010123203	0.097803423	0.206798843	0.051191352	0.016244106	0.023787366	0.197024162	0.138955811	0.028593338	0.105882111	0.136430519	0.011529929	0.23988724	0.015936108	0.084113649	0.037159318	0.391300537	0.125564213	0.357151158	0.030823645	0.065384679	0.007167789	0.018343466	0.126589742	0.066257675	0.158225258	0.200105265	0.251003793	0.98462749	0.126116901	0.068831526	0.036490007	0.114370251	0.018932866	0.026710428	0.301579516	0.041132373	0.145501063	0.026620842	0.051388914	1.806604386	0.373607557	0.18237854	0.027609692	0.036042878	0.03168577	0.372608978	0.271444924	0.091745477	0.006284082	0.152568895	0.093034564	0.056742208	0.425021036	0.1937662	0.144371868	0.030233772	0.724247388	0.285058951	0.293702228	0.146151648	0.141941842	0.123077822	0.439140143	0.019316164	0.152391981	0.100971609	0.301684868	0.433774433	0.056743693	0.017046161	0.204071	0.444561975	0.030323219	0.181552198	0.444040175	0.040814103	0.63958096	0.195526383	0.116390108	0.041819741	0.028930586	0.019147613	0.48157671	0.105766506	0.096863531	0.071025699	0.032621948	0.121992436	0.619224933	0.096648577	0.460640167	0.390092619	0.156898156	0.690722388	0.013568591	0.413332958	0.518548256	0.21528116	0.071743588	0.149205107	0.133686626	0.024756774	0.017223096	0.014753456	0.215442717	0.015308374	0.017864505	0.263556738	0.172952691	0.429096286	0.338010811	0.246652753	0.183963881	0.016502152	1.062002014	0.189720456	0.212135915	0.13492197	0.27889963	0.072742097	0.110191857	0.020119534	0.266858129	0.080844473	0.021864506	0.067746821	0.340392417	0.047617134	0.480717998	0.36075056	0.261124156	0.233113386	0.03339792	0.038237185	0.20247073	0.27099415	0.238693263	0.301540295	0.091180252	0.60881524	0.137690847	0.260029196	0.407928937	0.079518262	0.081876108	0.175223934	0.179818031	0.009180586	0.739598064	0.373453213	0.56604259	0.041167658	0.012877753	0.186163149	0.060239978	0.103366224	0.442773072	0.036558926	0.070723277	0.459849836	0.166854353	0.029308812	0.274968693	0.183138124	0.045958781	0.095860026	0.504564382	0.012066862	0.033689341	0.076167812	0.037443522	0.02732894	0.090923356	0.124430011	0.324963632	0.00841538	0.088022235	0.159281526	0.01083983	0.562503815	0.237713833	0.059219846	0.419400698	0.052486369	3.515980728	0.456684318	0.024778388	0.054662294	0.042493863	0.055802076	0.120313438	0.236900643	0.222385308	0.239305153	0.093647457	0.159533299	1.201402756	0.58501385	0.27120384	0.262266768	0.103592367	0.083221399	0.10160762	0.212115799	0.270625142	0.02492743	0.329161006	0.122549223	0.424150631	0.081045142	0.006797973	2.328214406	0.094794663	0.034742123	0.118997652	0.267411679	0.015248819	0.126863103	0.126480835	0.024975592	0.297311656	0.007075859	0.01716747	0.250858924	0.254897409	0.099590626	0.130270972	0.123018882	0.219827339	0.039142278	0.595154885	0.174363101	0.269486246	0.230403524	0.042641758	0.534687056	0.118162602	0.221702649	0.226568657	0.381453939	0.628194793	0.038504748	0.110042914	0.07510998	0.068890783	0.380088137	0.193745171	0.041628094	0.901536531	0.035120845	0.02057888	1.028716536	0.036342202	0.076648518	0.334823511	0.230130271	0.028083667	0.077603705	2.658265318	0.454504874	0.188161822	0.158644217	0.159402937	0.302324833	0.041401724	0.437261791	0.129471931	0.030352299	0.086022945	0.133196006	0.123542669	0.135104368	0.193481833	0.182123517	0.420487918	0.207841222	0.14469724	0.359440324	0.312370108	0.111460852	0.013679399	0.062621976	0.084634745	0.033475136	0.004895787	0.04924454	0.054707086	0.134726308	0.085933143	0.007244997	0.127306936	0.077460836	0.007945411	0.023926512	0.135419201	0.541470833	0.00684417	0.037099339	0.007874779	1.030456431	0.144709081	0.026625795	0.151633325	0.004976548	0.062614843	0.143708753	0.092542164	0.03862043	0.01923036	0.051667043	0.080646157	0.04085202	0.068382473	0.342453346	0.372328478	0.363544023	0.12557024	0.068435951	0.047635044	0.008581771	0.006312569	0.061047941	0.407129207	1.871577999	0.217203372	0.15214245	0.106933664	0.020339906	0.08617303	0.084723806	0.127922405	0.080532111	0.15352377	0.036182501	0.029911348	0.011033788	0.16344632	0.161035815	0.129278403	0.033817392	0.315239915	0.478132042	0.344196082	0.10977977	0.110474165	0.484717657	0.04556833	0.00430827	3.335490073	0.00905267	0.009763969	0.031415996	0.147719536	0.031371984	0.133752106	0.163012013	1.795378949	0.107609515	0.019691257	0.052664937	0.32972742	0.032239675	0.055265317	0.025436185	0.026594123	0.293051706	0.160175599	0.059036679	0.080660656	0.006622575	0.111814677	0.050264001	0.491468046	0.026023695	0.02313462	0.052288659	0.05196629	0.036519814	0.023247604	0.00316339	0.033647763	0.997596438	0.165812719	0.056146464	1.279497151	0.240176667	0.033555889	0.169089051	0.019601714	0.020278838	0.110904353	0.029253839	0.687860519	0.027878925	0.018688374	0.006035645	0.055011316	1.577287125	0.351362249	0.017973992	0.201922952	0.21396428	0.049059292	0.056442673	0.564569129	0.062156492	0.745932065	1.397599043	0.052736202	0.057053153	3.798813309	1.659837643	0.051447393	0.024212872	0.020278783	0.065979173	0.122643127	0.110174195	0.057026994	3.505086495	0.877599236	0.926473027	0.051808742	0.084141144	0.018669296	0.109790911	0.268562929	0.496317606	0.471503503	0.291101694	0.060938701	0.019487071	0.016643325	0.283966211	0.081647898	0.07745444	0.036673192	0.098071268	0.119738055	0.080691862	0.480737454	0.202767112	0.083970659	0.016398078	1.715030752	0.993925015	0.07378114	0.948112368	0.260119151	2.003863741	0.054989995	0.070344394	0.108466424	0.382101012	0.662188643	0.517295893	0.142905025	0.029592454	0.150198089	0.308355802	0.043657577	0.037219136	0.045483074	0.368209576	0.35568079	0.05407835	0.03247313	0.023008135	0.350266689	0.045509629	0.617198889	0.093894358	0.130945959	0.557268636	0.004639322	0.067583506	0.219702236	0.307228249	0.173482893	0.09018109	1.974981355	0.102869964	0.008117604	0.094929836	0.044763347	0.060716525	0.018386486	0.202572014	0.074083712	0.000674709	0.066258557	0.020100639	0.146281053	0.021605281	0.011422511	0.058186901	0.012151739	0.029967161	0.029067475	0.012606897	0.112470089	0.665949355	0.185615743	0.010703638	0.221295258	0.085232227	0.070687436	0.020164432	0.197795586	0.071195422	0.073151525	0.007421672	0.218486219	0.491767008	1.258085562	0.127186255	0.055120576	0.069442047	0.217228566	0.087499148	0.17866933	0.039458164	0.022248524	0.009637548	0.027242129	0.034092151	0.038882241	0.491173013	0.02872391	0.007295243	0.162810134	0.042900789	0.181930207	0.086152363	0.066458232	0.350585	0.753052136	0.100323731	0.381171628	0.39246158	0.011460369	0.054266954	0.01718494	0.078016105	0.004732904	0.027964698	0.062624195	0.018513342	0.093872475	0.081504838	0.006547945	0.031587325	0.032702868	1.709267332	0.064572563	0.005280802	0.034458008	0.209181284	0.020185744	0.187109914	0.279645938	0.071055736	0.19050706	0.153137129	0.006835298	0.145773278	0.058273844	0.043426434	0.382384836	0.16849133	0.055423562	0.224486763	0.005390131	0.077155497	0.026348777	0.147448573	0.601147817	0.012444678	0.011736893	0.473961929	0.073634423	0.35371196	0.022359682	0.073328875	0.988513699	0.010654065	0.327088055	0.198497904	0.016683726	0.037643693	0.018569101	0.01188252	0.017722151	0.014444078	0.034890313	0.090533257	0.012682335	0.02315632	0.161076014	1.731115841	0.016731545	0.00783107	0.007580551	0.006233809	0.058071449	0.020322579	0.229855281	0.046525399	0.003771143	0.015244299	0.372893855	0.429461353	0.00759603	0.020827968	0.067900168	0.017111164	0.050249943	0.047043616	0.006288084	0.106139922	0.029909339	0.117842677	0.151291821	0.056665692	0.258877606	0.05332594	0.310121954	0.01244358	0.128252234	0.007887568	0.033369262	0.055110934	0.078445111	0.221000562	0.026143559	0.575764873	0.07411046	0.027542617	0.029329258	0.005371947	0.009705558	0.418357277	1.072029906	0.044591636	0.009978557	0.195704313	0.016262948	0.018443925	0.018098072	0.028647858	0.379771724	0.271902564	0.012397845	0.214465997	0.025597702	0.093201665	0.011846234	0.006634119	0.012335861	0.016191009	0.032508502	0.221130173	0.028386152	0.034374388	0.033282689	0.038575745	0.009004731	0.268718339	0.413324916	0.036927098	0.014649165	0.483832347	0.005844973	0.113182221	0.002169114	0.154419934	0.05041671	0.013668212	0.018511849	0.31066765	0.153134479	0.045134958	0.009027917	0.065742164	0.409695129	0.070499411	0.236788751	0.106441371	0.024383409	0.022569204	0.040691841	0.004199558	0.022938279	0.07054468	0.128793289	0.008566375	0.969156532	0.031961682	0.096713222	0.617600419	0.011809633	0.926411779	0.101492181	0.025392627	0.108066759	0.080488977	0.01578681	0.093217302	0.177744535	0.005538387	0.012834087	0.009031117	0.119951954	0.013624107	0.027886626	0.072077271	0.025095982	0.20202266	0.000230156	0.062786663	0.031390572	0.117809009	0.054636119	0.072113164	0.069114098	0.115339819	0.118348928	0.016036267	0.009451362	0.299790338	0.119420443	0.014664403	0.275872385	0.036386089	0.003472468	0.018950225	0.043408917	0.340319337	0.0247888	0.008633413	0.028691161	0.022168279	0.234769307	0.073955177	0.443697901	0.304278474	0.159994668	0.044045154	0.007608153	0.014552497	0.335487793	0.033949278	0.050164095	0.027180871	0.184979908	0.066759449	0.014435493	0.046802357	0.089879485	0.214239526	0.033981682	0.030126585	0.531509859	0.063296444	5.11199014	0.123616389	0.036435207	0.386574706	0.167016008	0.005715161	0.063914009	0.074927653	0.518995721	0.085231375	0.010916617	0.227445696	0.30856996	0.114570148	0.050693662	0.001559435	0.120762362	0.018480576	0.348132768	0.857415607	0.092515327	0.028652468	0.206498194	0.065446293	0.115907357	0.007165162	0.035319997	0.030768856	0.036327799	0.016856535	0.181886546	0.036762998	0.023157104	0.137533255	0.310021644	0.055990866	0.080732764	0.339704372	0.101183588	0.09575193	0.131150184	0.065732091	0.195809466	0.040313861	0.206235862	0.075889307	0.003541055	0.473506767	0.356864668	0.013782371	0.670724519	0.049722329	0.168734818	0.0584415	0.041396295	0.006820223	0.004692259	0.987396176	0.93348862	0.059734581	0.097325542	0.064966944	0.808345191	0.007346286	0.05109772	0.029484868	0.773525584	0.036291174	0.125794708	0.034388996	0.029465637	0.041290077	0.000520769	0.049487771	0.03318246	0.218159518	0.480147202	0.369517742	0.05192661	0.037955109	0.162814554	0.062360694	0.211450169	0.022338281	0.040898002	0.543021299	0.061174163	0.040854157	0.057556263	0.005844983	0.037490723	0.05392742	0.030685646	0.084505447	0.068825117	0.383576217	0.005715728	0.069768571	0.142249546	0.578044614	0.080945009	0.1054419	0.032427839	0.085347175	0.004718266	0.097615529	0.111593513	0.065480944	0.056873347	0.038935084	0.478463404	0.017154719	0.015744061	0.078773808	0.259423887	0.138541364	0.246785658	0.001887613	0.037279327	0.022974994	0.029520297	0.133244001	0.254769066	0.05796682	0.119363242	0.069263968	0.023070677	0.092585192	0.160320443	0.036198552	0.352893541	0.013875694	0.081596777	0.052154865	0.025961699	0.019515852	0.039330452	0.374786939	0.211025943	0.177366584	0.053827085	0.373864324	0.01641723	0.064801988	0.297827986	0.377812781	0.129091188	0.386323071	0.026742642	0.96406619	0.137654709	3.407097419	0.034203543	0.002717992	0.132059641	0.086600707	0.045118884	0.463888679	0.035155707	0.093736118	0.018911022	0.189832091	0.016189175	0.036054951	0.044046803	0.801331854	0.437973324	0.389392305	0.091955509	0.397244729	0.192308549	0.677213547	0.006575601	0.124045247	0.34109838	0.142485863	0.000919084	0.020998151	0.012881214	0.047371324	0.064730086	0.027938729	0.050335968	0.023537223	0.022874304	0.142805351	0.035005016	0.029999845	0.10507453	0.035119086	0.582231302	0.050846256	0.119459695	0.024335387	0.218664211	0.036391333	0.00653717	0.18993266	0.027397042	0.317320023	0.073276351	0.181159263	0.010376055	0.057669142	0.399428284	0.091796064	0.082388256	0.058991194	0.011227561	0.269286841	0.1381314	0.011018346	0.028020118	0.109019136	0.029901883	0.020327914	0.068589175	0.032585743	0.052906991	0.026052443	0.008252832	0.079241885	0.038129533	0.027593301	0.005339575	0.094094667	0.039505822	0.069368361	0.181747666	0.054222774	0.002981837	0.063366178	0.036557378	0.05016149	0.020652558	0.010733729	0.046158348	0.27331841	0.900987644	0.10158876	0.354594591	0.099552676	0.099897027	0.148182783	0.857970116	0.432119984	0.006643258	0.238950303	0.030972734	0.096903507	0.019743392	0.05794634	0.661033498	0.165772677	0.093902243	0.132349739	0.940445365	0.005363043	0.274879783	0.051520754	0.376288217	0.018822848	0.473857423	0.014077449	0.000975508	0.113610783	0.255443758	0.402599596	1.475853527	0.345371462	0.123947673	0.248335468	0.110627756	0.053721266	0.158610223	0.059184622	0.054815007	0.129453794	0.210211943	0.529158827	0.010421244	0.036477568	0.282603579	0.012756264	0.033883894	0.063890202	0.178347405	0.166452879	2.429564828	0.367656646	0.022472356	0.202051353	0.1759174	0.024750284	0.152859807	0.396555998	0.146391228	0.052273006	0.124150146	0.169250565	0.200591005	0.239601241	0.031280451	1.059019861	0.139745483	0.094305416	0.033702664	0.583294333	0.019782978	0.010474712	0.084815836	0.866637859	0.013516327	0.323907948	0.105404242	0.168877822	0.031810228	0.32104228	0.042361431	0.007259027	0.553289554	0.339829995	0.016612811	0.018015087	0.007570623	0.201690443	0.123875731	0.013817747	0.009721229	0.048010389	0.123139563	0.01065241	0.043966488	0.473169187	0.04219805	0.039322594	0.047150769	0.304997577	0.020240947	0.039021239	0.661286388	0.018725871	0.400755686	0.037909727	0.024242598	0.050709758	0.224418514	0.014398557	0.059682524	0.625574597	0.011961969	0.031850571	0.038367123	0.14936047	0.028066884	0.072247929	0.02195137	0.046789772	0.520030856	0.043750528	0.029512253	0.594585081	0.371327888	0.016435359	0.247658391	0.023234061	0.046040967	0.073263589	0.009528723	0.027731542	0.317361993	0.644736614	0.022991391	0.105857943	0.007098992	0.029365166	0.026934146	0.022514442	0.018169429	0.155118927	0.020330203	0.036259449	0.007268465	0.017690789	0.636024445	0.148402839	0.03950439	0.020852697	0.114291327	0.035279889	0.034654296	0.014261634	0.0464892	0.065857017	0.093398594	0.008503558	0.071588407	0.030675875	0.013550391	0.045939632	0.157448051	0.062791129	0.062253022	0.152622007	0.558393471	0.051438195	0.025181211	0.565656839	0.112743612	0.012565491	1.801016593	0.012606709	0.064666896	0.292246059	0.142904377	0.009084446	0.007573837	1.319688092	0.127634521	0.348189557	1.337728122	0.122193631	0.170090749	0.128225725	0.021312359	0.17151895	0.006155708	0.135892242	0.515323829	0.227471139	0.037297358	0.12592927	0.073415124	0.019448462	0.228423433	0.017193054	0.270963952	0.103439083	0.003608188	0.092889585	0.646071765	7.33828802	0.355046306	0.021859199	0.022899235	0.045307547	0.111795236	0.99466276	0.025788373	0.086976989	0.37550304	0.069065679	0.023366814	0.252726968	0.07168945	0.04648468	0.267349506	0.164732823	0.272916733	0.155753782	0.085792229	0.14425507	0.311922849	0.014517071	0.212265058	0.112171979	0.030976856	0.056767234	0.018385968	0.032564906	0.084217829	0.019340431	0.022803492	0.195425878	0.302502503	0.123221913	0.164022383	0.406234049	0.255578493	0.027483325	0.028744345	0.403593666	0.04279177	0.147398862	0.126017613	0.694003382	0.13814441	0.177578018	0.247499727	0.085925318	0.065355724	0.483536205	0.094776414	0.041753974	0.108817309	0.022648546	0.012262867	0.050405105	0.009909941	0.114309776	0.31129983	0.016301478	0.013915219	0.191128536	0.040987422	0.255268464	0.050161234	0.146845764	0.026205667	0.030690823	0.010594637	0.053012244	0.021707011	2.361020717	0.077881191	0.44147691	0.428959326	0.024810669	0.475142721	0.048064996	0.683979527	0.011371718	0.120761372	0.068384963	0.203672644	0.020479209	0.091616503	0.208190183	0.017564696	0.708263929	0.124628531	0.052374193	3.650458263	0.182625332	0.009920422	0.042343083	0.059434986	0.010778969	0.011517369	0.129292482	0.01927085	0.428429508	0.238585298	0.281132042	1.096785423	0.051029589	0.21773219	0.09275924	0.081177674	0.081691074	0.104866783	0.229561448	0.051623829	0.099280811	0.013988415	0.520048057	0.040066512	0.28657966	0.08073418	0.187201345	0.021611315	0.049378168	0.01502601	0.134008863	0.035799505	3.812234477	0.094012453	0.811671821	0.166942674	0.088900806	0.048510343	0.086026688	0.241040747	0.18007686	0.058548681	0.016141954	0.058181461	0.841250083	0.327906607	0.050512523	0.006492673	0.112550098	0.268753137	0.119404856	0.031873072	0.163071034	0.031492575	0.066402984	0.060374823	0.404019017	0.097150466	0.174068034	0.109789477	0.130374479	0.060653556	0.038292161	0.082783984	0.581985416	0.074812801	0.153891376	0.043921128	0.385666824	0.009860961	0.070326684	0.030726	0.049137121	0.438350642	0.079825875	0.04231477	0.062460174	0.061397715	0.062736029	0.293237176	0.141201054	0.173317058	0.019538245	0.063338224	0.396484441	0.153004964	0.217933543	0.095831867	0.089619343	0.38262494	0.298631786	0.053048801	0.013030162	0.695453688	0.152702636	1.532216119	0.072696433	0.107286064	0.019117321	0.126214474	0.024844212	0.012349736	0.026474988	0.016382515	0.183280384	0.316479792	0.09676925	0.410808352	0.331043082	0.023434401	0.223765075	0.04537401	0.310631827	0.063741193	0.128054105	0.26359037	1.029584049	0.262328133	0.333169006	5.683360178	2.782173107	0.186287377	0.033046391	0.411105144	0.03428617	0.276915913	0.12490459	0.032889871	0.077946834	0.060158767	0.577396195	0.128704238	2.325127005	0.073838333	0.021466005	0.328839332	0.03684721	0.870894673	0.008678367	0.21746817	0.912422996	0.043848888	0.014372142	0.060769466	0.087265758	0.16809574	0.154575389	0.395050844	0.195626851	0.91680435	0.024257639	0.154789566	0.073774099	0.051186497	0.025707044	0.337379976	0.147621274	0.405877912	0.033169342	0.03220909	0.014245393	0.027763408	0.101435079	1.192002439	0.36487542	0.007064134	0.553592851	0.150212618	0.058966171	0.161250721	0.055584768	0.038930454	1.162482133	0.029998498	0.03847059	0.027295618	0.009122093	0.727423631	0.627968933	1.113059416	0.167208876	0.037524738	0.032395052	0.021044044	0.117299515	0.009650822	0.008390257	0.049734624	0.099698087	0.159853864	0.063925679	0.098765194	0.225738294	0.472847411	1.381228626	0.042341561	0.133675298	0.03975462	0.337879415	0.29589654	0.139975195	0.030442871	0.107533864	0.037390583	0.1218953	0.056224278	0.069665159	0.026989552	0.095195035	0.01410683	0.14161208	1.676484508	0.098028501	0.186068457	0.43661546	0.231220118	0.015904305	0.581727011	0.059540147	0.292306919	0.054005887	0.575644231	0.04465454	0.386765771	2.337771917	0.026716772	0.179683929	0.195897515	0.268713947	0.011610147	0.033398453	0.286015628	0.017840478	0.710573557	0.065919619	0.19191638	0.12918483	0.037094645	0.095743225	2.619052334	0.026950157	0.127035637	0.976140632	0.309227348	0.07822202	0.080462099	0.040193568	0.256520604	0.238319388	0.368697269	0.016602856	0.503071056	0.103735188	0.165984351	0.04003003	0.800288441	0.15444363	0.150196347	0.501173206	0.677306278	0.187904218	0.108728082	0.043858596	0.068100089	0.03033504	0.219121294	0.148038908	0.327158267	0.051888089	0.160168794	0.005158185	0.167494615	0.244289489	0.018239553	1.122012011	0.08770937	0.646665184	0.07708198	0.132549435	0.059959521	0.042993645	0.024788754	0.072658415	0.032836953	0.538866355	5.856026403	0.706799865	0.036990859	0.03531452	0.452320089	0.504278223	0.125103459	0.126478632	0.616687427	0.702129761	0.360524411	0.103974034	0.185516769	0.116411329	0.029927439	0.001728254	0.582343647	0.086493613	0.061953929	0.082359098	1.225134905	0.0301732	0.031120418	0.283910643	0.07469753	2.503440942	3.620990123	0.499769244	0.04650836	0.017197235	0.139355079	0.192199958	0.072870382	0.033986349	0.022903011
Wild Boar-s19	Wild Boar	0.093835585	0.266817419	0.089052143	0.155288106	0.10311566	0.128642904	0.046479173	0.149136612	0.120477594	0.130634664	0.136249054	0.074636954	0.157826431	0.085458778	0.040933823	0.550567611	0.094895482	0.162334276	0.183008873	0.100706199	0.045924468	0.111801078	0.196753842	0.006216029	0.010835381	0.732748926	0.112223616	0.063713185	0.166508471	0.083133557	0.155762458	0.133180099	0.082751021	0.082004051	0.087485689	0.657452935	1.099383168	0.154931614	0.055763081	0.152508735	0.01404598	0.03183966	0.097582689	0.38269126	0.5791757	0.549083111	0.021306416	0.091930004	0.315444746	0.594752729	0.388848304	0.195841168	0.263513908	0.915236679	0.079593783	0.423500213	0.110458334	0.124886407	0.171281393	0.222964343	0.116303113	0.053565558	0.064070096	0.076232026	0.023183019	0.160459175	0.241810561	0.181254972	0.469718276	0.073710552	0.104709928	0.096249251	0.214907968	0.141766272	0.025227308	0.087916479	0.138859754	0.477327873	0.016317175	0.192800748	1.922973764	0.612616207	0.123783205	0.671615253	0.111759041	0.147050677	0.07486515	0.157186658	0.454909171	0.194743735	1.561625407	0.113652299	0.424947717	0.114517203	0.306515622	0.102771417	0.854224171	0.250052787	0.186296476	0.101493744	0.165183189	0.109341546	0.358721016	0.101934293	0.056631109	0.093007305	1.241333787	0.108433961	0.027083296	0.047569974	0.14048268	0.17943639	0.121825659	0.271274675	0.063870034	0.168941528	0.292113653	0.011941724	0.092477996	0.110886467	0.005721098	0.070854338	0.230936942	0.772231212	0.125764912	0.25763746	0.543283382	1.411619809	0.102095203	0.630116456	0.356975431	0.059730919	0.134274077	0.146288422	0.067967571	0.265828349	0.292744906	0.115644878	0.144105377	0.255233482	0.083973041	0.132914679	0.149301831	0.446335184	0.088603419	0.221385369	0.079854061	0.065016536	0.154653883	0.125813715	0.370490678	0.007518883	0.074248256	0.112462894	0.175903511	0.091244012	0.056131983	0.072902469	0.218472313	0.194912033	0.063969881	0.22984927	0.04497279	0.370750561	0.540920609	1.519951145	0.911353357	0.022808455	0.101711736	1.607966513	0.121810919	0.137488418	0.125039522	0.007294864	0.032243414	0.125052308	0.032057061	0.03466178	1.060362286	0.058253978	0.129845888	0.081662693	0.023969033	0.073917793	0.120640002	0.005848456	0.444722392	0.130008479	0.135868024	0.003311291	0.081246138	4.208313649	0.271885464	0.094808523	0.078606155	0.371987961	0.025325894	0.114841379	0.246125282	0.05109837	0.074384504	0.140721343	0.045532727	0.082688947	0.69580854	0.111476046	0.511942108	0.139517895	0.022376915	2.50171568	0.193647864	0.038813573	0.414753445	0.51983292	0.338736069	12.90489771	0.078048159	0.046064802	0.269414781	0.281563469	0.037756095	0.787258063	5.596505656	0.401302941	0.591648207	2.652042165	0.314626799	1.541176547	3.582752559	0.410139148	2.17031496	2.367561676	15.32835072	0.962710618	1.604984503	1.548484256	0.5567989	4.823039199	2.486473816	0.626536017	0.503361868	0.844545464	0.147572271	0.565639481	0.224797171	2.534090914	0.758932335	0.928711687	1.600887248	0.647716239	0.542607289	0.333581632	2.198920124	0.269983331	1.733139287	0.150711413	6.990150738	0.478120366	0.174264558	0.873978819	0.793445283	0.16839744	0.860180141	1.385890122	0.025749676	0.211089575	0.593446912	0.776634611	1.235944986	0.265589335	0.042618187	3.955692181	0.524925095	0.789020664	0.578907827	0.558172927	1.210657286	1.41775485	6.541371337	0.669936661	0.110918318	0.248600099	0.523882472	0.894162779	0.062414112	1.265121626	0.053006172	1.515847114	1.231249624	0.632355587	0.713994126	0.864736676	0.193319335	0.183931422	0.339635476	0.106615996	3.339816778	1.616427771	0.302480144	0.978852142	2.204484304	0.571917379	0.556561195	0.10722842	1.410087791	0.409421701	1.635135383	0.183613933	23.39890917	9.119765998	24.57806918	6.0595272	28.33440521	9.636647125	8.194994601	4.603373983	2.963073909	14.31981581	9.042054579	6.46508988	5.8913571	3.990657783	13.44647477	6.479075471	22.67597568	12.81685708	26.64315819	14.45827111	6.107672676	23.21754341	6.536519043	27.05789477	9.48617032	14.23948936	8.733875476	3.49415817	8.207015626	54.06345242	11.35718358	62.20139152	8.816184101	13.63431553	6.183048927	7.63111769	4.702614467	19.16619549	9.218031025	26.76650233	0.154999201	0.519385472	0.42886936	1.512830224	2.844657421	15.39172794	4.286099575	0.361994168	0.932372316	0.075941516	2.08470636	1.137164903	0.415995799	1.128456512	0.311713514	1.197306049	1.105690893	0.38122333	0.121009098	0.03814127	2.213257719	1.262291932	0.753790247	1.13905747	0.011202752	2.802949615	2.762950738	0.647709455	1.041395835	0.666639344	0.429608688	0.828030182	1.514370809	3.276243842	0.316079714	1.431020948	0.648237918	1.529035538	0.211498272	0.2673525	1.212721488	0.148803951	0.505539465	8.692321375	1.083402823	0.327403815	0.214558274	0.147543505	0.006832819	0.340071548	1.13153479	0.098899798	1.238233524	1.698837244	0.130358986	0.3812496	1.612341972	0.483101907	0.539687779	0.853896145	2.481701191	1.017047531	0.282096347	3.839541116	7.372199591	1.069953312	1.392894269	1.004126828	0.467236611	0.476556056	0.169398345	0.455013937	4.863903357	0.285412997	1.383013181	7.572344241	2.585641318	0.265366247	0.19507997	0.854405756	2.11230793	1.048663488	6.504500052	0.410600232	0.585958379	1.242881389	6.639137103	0.233675212	0.318020636	0.092364007	0.412498599	0.553818861	1.415033584	1.407638179	2.29617495	0.308325996	4.382832782	0.668033024	0.99294976	0.788126698	0.997325826	0.614442873	0.021628978	0.858119224	0.166481338	1.025427323	1.162272293	5.7216861	0.183553628	1.728059169	0.073014453	0.420819946	0.914313353	2.871149866	0.429403341	0.028642677	8.902320622	1.422380277	0.040551911	0.593557344	2.097472166	1.847117187	2.846454816	0.314350255	0.497336828	0.896301282	0.117924891	0.517153521	0.162661534	0.647173589	0.86335871	4.488698981	2.393935695	0.783452221	8.021547069	0.956700299	0.540407689	0.845633409	0.37051266	0.261048628	0.486329866	0.170829461	0.857288623	0.181232068	1.822362155	0.181580252	3.100825403	0.832602125	1.036166751	0.430244682	0.787119601	1.558064202	0.364005666	1.604641125	0.520839152	0.164776345	0.126044625	0.054202313	4.287848603	0.677956304	0.213246504	0.165841207	0.27951193	0.190478162	0.385025935	0.091433225	0.264115997	0.301921725	4.534604121	1.082668058	1.181461413	2.193792834	3.781496676	1.37032299	0.689591466	0.238523638	0.351080001	0.792663923	0.19161061	0.321576683	0.541941495	0.294993276	3.958637243	0.253194297	5.253852304	1.159239433	0.057798168	0.680137586	2.122034187	0.261434983	1.250527952	0.369875721	0.787967497	0.617087481	0.61830148	0.636651209	0.226464952	0.795978216	0.146472514	0.402140065	0.166559491	1.972717582	0.242616884	0.098384625	0.049976421	1.133070327	0.306618246	0.121112536	1.012299359	0.807814792	0.177085584	0.783623029	0.130642876	0.245404351	1.057116269	0.887402491	0.912750406	0.253474534	0.903804205	1.083009517	0.209886502	1.511688608	0.276122626	0.017313771	0.055531523	0.116467591	5.806570163	0.001021671	0.297059648	0.162152157	0.011927965	0.110631552	0.064539515	0.325011686	0.270285776	0.160346464	0.019468371	0.022949218	0.023803703	0.617173338	0.438625453	0.895175325	0.164099095	0.435922065	0.246487035	2.173566916	0.021433476	0.014042083	0.002934446	0.134771442	0.031621029	0.008243356	0.008010779	0.034562422	0.010333031	0.020682875	0.038653192	0.013562589	0.078793096	0.029626924	0.012344906	0.027468422	0.141742359	0.001489448	0.108852596	0.295597289	0.05449653	0.045004049	0.025853593	0.906851761	0.1197082	0.445808533	0.01801404	0.147008763	0.110985746	0.057048126	0.161114234	13.00648311	0.294166028	0.172558589	0.128053423	0.168156874	0.060442731	0.021670871	0.407260737	0.003024822	0.199236483	0.405767165	1.263906733	1.319391062	0.006318967	3.972899512	0.28938292	0.005966823	0.043296032	0.043498602	0.221815821	0.215492071	1.30448694	0.035811073	0.263109152	0.477488939	1.981024945	0.001553491	0.695486493	0.41767806	0.357828982	0.057275766	0.062620377	0.023994105	0.0525051	0.237550699	0.055288847	1.588695195	0.131330688	0.145754742	0.050638427	0.344260026	1.413730926	0.009897696	0.012284154	0.050688441	0.086782211	3.033354837	0.259665212	0.06052918	0.19368195	0.197728037	0.447341655	0.014105052	0.200297447	0.002217066	0.025054548	0.253888635	0.216521893	0.02846065	0.143919786	0.075800707	0.055505768	0.257615437	1.865948472	0.266948246	0.477105192	0.025703785	0.03766362	0.083746253	0.220615317	0.087950924	0.035537369	0.102585738	0.010089787	2.727846164	1.286641856	0.031073506	0.00104745	0.033844148	0.037053804	0.045199024	0.051583445	0.038036201	0.048666595	0.30089083	0.056822643	0.045937441	0.01198357	0.022238614	1.082979461	0.192277971	1.207584161	0.026865871	0.044463775	0.005676128	0.375398927	0.042628486	0.001636641	0.102727885	0.048865003	0.081419904	0.095596799	0.04102109	0.13020464	0.582996945	0.07052401	0.076032707	0.350845525	0.176207761	0.250358258	0.048696255	0.161733084	0.279332694	0.002491741	0.071724779	1.261668105	0.011695756	0.59106835	0.127148194	0.048556802	0.170517156	0.157874432	1.371146885	0.051230687	0.117292125	0.836160069	0.126586647	0.19346724	0.897956839	0.148456482	2.532259549	0.296386929	0.004845218	0.076815012	0.013119088	1.146696959	0.071340646	0.066915629	1.380429004	0.117956431	0.003653572	0.047669521	1.783823762	0.103573057	0.291139437	2.959153547	0.501264352	0.012868717	0.604024597	1.857932513	0.041853096	0.079009707	1.665063533	0.061564336	0.339707328	0.243412033	0.552491123	0.228056041	5.170608536	0.154436195	0.183605203	0.065142355	0.160151641	0.037930095	0.733962171	0.276806897	0.151828165	0.01808774	0.040298939	0.016423873	0.362144639	0.878799928	1.382859256	0.317168711	0.107729147	0.002391804	0.116442706	0.733697989	0.091631724	0.05971318	1.435206096	0.022611559	0.009547935	0.072720937	0.001357444	0.043585876	0.232051218	0.014605189	0.476377638	0.178630813	0.940557483	0.020264918	0.922658595	0.116945648	0.623876909	0.153539555	0.35074618	0.077236391	0.039878802	0.033113733	0.067728027	0.057850368	0.130553935	0.017423756	0.034014945	0.086240853	0.071990383	0.017126376	0.083061922	0.798581566	0.118499711	0.010818418	0.271344565	0.032772556	0.35178165	0.043490434	0.239454703	0.043780587	0.039058756	0.436847276	0.003662882	0.118177188	1.631247536	0.00278828	0.077289782	0.201728761	0.016726656	0.018190858	0.011438831	0.026619759	0.088238098	0.034941652	0.166841342	0.37858593	0.03308275	0.025890699	0.015117651	0.235515409	0.060189121	0.008438382	0.303607761	0.036293987	0.212385543	0.462797543	0.026078712	0.169875668	0.183040616	0.086763867	0.045862656	0.321621963	0.007569601	0.153476868	1.469033149	0.06066558	0.039438643	0.195803155	0.029814896	0.029700971	0.042792822	1.621962064	0.364623434	0.066543224	0.096992851	1.368066697	0.301110668	0.100610042	0.189004909	0.608506593	0.577638767	0.00253309	0.024246721	0.111883887	0.627560714	0.037598127	0.034587678	0.419418079	0.165144689	0.397644451	0.014116523	0.164568399	0.048279925	0.120011225	1.684311976	0.175479505	0.003972659	0.009611334	0.024449774	0.285306348	0.009059479	0.03439459	3.218967422	0.032571898	0.222001669	0.022310818	0.007826593	0.197910864	0.02011761	2.812481237	0.161480087	0.024197568	0.055117798	0.016995078	1.110530808	0.030444543	0.023926792	0.004565456	0.047768003	0.132333727	0.6515606	0.026741324	0.326328804	0.469855255	0.026453273	0.420960011	0.021439237	0.118243753	0.327897528	0.035394933	0.219836434	0.419430161	0.160235953	0.032826793	0.095389133	0.031643222	0.202572018	0.053256283	0.006112687	0.112203278	0.00976502	0.760371972	0.125333214	0.015878295	0.579310091	0.145778905	0.096151048	0.14824015	0.077414243	2.113418996	0.024459116	0.492736739	0.01665485	1.769868863	0.034104425	0.350790137	0.154520825	0.516689239	0.058017814	0.167461779	2.975650158	0.197523683	6.050390053	0.053168075	1.435101488	0.071827568	0.246897384	7.526457318	0.037365164	0.567667436	0.028242264	0.072708625	0.713694442	0.065836363	0.707547026	0.106502785	1.064353602	0.050734673	0.242921987	0.164663896	1.653536466	1.006434475	0.342626218	0.189757365	0.015114989	0.23423761	1.470254028	0.025998509	0.185177123	0.072821745	0.055790204	1.49062788	0.144000802	0.214510062	0.033514396	0.122585453	0.463660654	0.022880474	0.349091497	0.078162972	0.009561831	0.014336751	0.03819587	0.021193856	0.656066271	5.120234105	0.150859602	0.053244049	1.125536657	0.162675408	0.213210121	0.063606303	0.349354817	0.583799841	0.099873521	2.859391106	0.870573557	0.686585963	1.422868958	0.265882362	0.343734497	0.594634031	0.026316684	0.942467095	0.761603894	0.039323291	0.339960532	3.476120562	0.14677071	0.527121041	3.964566194	0	0.420036771	0.065166549	1.682064929	0.234542144	0.163925354	1.633056424	1.509021575	1.086452634	2.519783407	1.591546134	0.888426726	0.143089139	0.056564004	0.027217933	4.283136043	0.174424652	0.177115272	0.227487626	0.277878659	0.311501106	0.093799806	0.286034076	0.039381782	0.168083173	4.025433033	0.036338378	0.185230619	1.10910857	0.132852899	0.157702717	0.203504669	0.372355963	0.140054285	0.275093553	0.019440758	0.036569069	0.189591173	0.137993011	0.014443176	0.003078223	0.29542198	0.066743214	0.128722054	0.005097871	0.028455219	0.024430437	0.05056522	0.090499881	0.039761743	0.445087951	1.576945717	0.177190216	0.06692031	0.07049746	0.121418144	0.351924484	0.550738586	0.103242477	0.028048364	0.039370978	0.024506034	0.014099717	0.203063886	0.211667684	0.020248863	0.115503285	0.10689968	0.294738477	0.007947417	0.085801165	0.023714218	0.605166467	0.018772968	0.028122313	0.177833552	0.020271073	0.355183446	0.127729953	0.006339458	14.4364946	0.02042038	0.049459102	0.080600859	0.021145381	0.018265775	0.112051364	0.014131184	0.002337867	0.019524832	0.45348062	0.357206216	0.14487512	0.072489834	0.042006963	0.317130325	0.148183133	0.001794278	0.047902613	0.430159507	0.044461501	0.016223998	0.136464946	0.039917828	0.000974542	0.17683137	0.684860011	0.043505494	0.143179212	1.89251706	0.724883501	0.079824305	0.003644182	0.110021373	0.012662028	0.053842792	0.05817876	0.205612855	0.017625453	0.165973828	0.338852398	0.028033902	0.07528144	0.263206795	0.086487723	0.630988209	0.033451571	0.428383175	0.019267444	0.079226588	0.025048078	0.074957189	0.063530839	0.066515301	0.174671618	0.42526266	0.009177777	0.008119614	0.022192146	0.077391463	0.049773302	0.058155327	0.006778135	0.312577099	0.146342423	0.007608339	0.159568104	0.122315435	0.112261545	0.067277595	0.099483251	0.003331139	0.01039411	0.033493329	0.079468041	0.002059867	0.068209621	0.236793621	0.008560521	0.074462111	0.010335631	0.067014576	0.048740192	0.004155079	0.011475489	0.005603421	0.106089168	0.04973671	0.0147604	0.014246584	0.092574931	0.029390096	0.028779789	0.034032219	0.109734488	0.057340236	0.009839172	0.091469896	0.015680981	0.030906698	0.023250829	0.164846875	0.029381636	0.064693125	0.018687547	0.077244431	0.147291827	0.323268858	0.043703458	0.102523697	0.238732223	0.168220508	0.151744883	0.103086814	0.050931516	0.042594211	0.131824784	0.478345458	0.037598181	0.298983065	0.028546195	0.102550007	1.090402177	0.171851789	1.982265491	0.075447362	0.346224377	0.198425766	0.159382837	0.003297258	0.107485948	1.816246332	0.28029611	0.2327928	0.562877804	0.80226907	0.025339648	0.335556022	0.1830558	0.022624043	0.001516295	0.02478894	1.076851513	0.054376934	0.001054821	0.280799668	0.075978327	0.061812015	0.330517684	0.012249999	0.524096111	1.413170721	0.050322915	0.002528958	0.02807281	0.160081212	0.239752535	0.352322634	0.163420135	0.074260685	0.209697692	0.010422578	0.509589871	0.145397896	0.140356954	1.231279591	0.058982087	0.00234391	0.058623308	0.12814674	0.543016248	0.104465392	0.038190966	0.014983357	0.020315134	0.180566461	0.071640148	0.221546909	0.082577749	0.021907862	0.047777132	0.004811932	0.080477423	0.064785509	0.021178066	0.03554791	0.394423398	0.093291125	0.019757527	0.104085932	0.01630682	0.121410043	3.519413061	0.494952235	0.543482155	0.047273242	0.456658759	0.304547185	0.0723538	0.191365546	0.413985913	0.04318365	0.486704799	0.450239852	3.853462951	0.028520844	0.266937792	0.013010397	0.031389231	0.063439543	0.056827951	0.054416462	0.002258654	0	0.0714214	0.007817893	0.053010879	0.072870803	0.040147362	0.336332697	0.561546251	0.177095192	0.041414582	0.253838636	0.640845706	0.733613047	0.178697642	0.047589608	0.484406897	0.325753026	0.032792389	0.047814124	0.014802299	0.122116632	0.092126038	0.003364137	0.081856556	0.217750605	0.104371669	0.34982981	0.015030694	0.009379446	0.048072399	0.039613513	0.00045188	0.034632441	0.05804014	0.512816385	0.058478844	1.438819458	0.00972022	0.003375187	0.005640815	0.014744615	1.675088592	0.004662557	0.059993771	0.034787734	0.00075422	0.131838716	0.034485442	0.02367339	0.628142228	0.245459666	0.011430654	0.026943975	0.045933103	0.036006095	0.006424366	0.22174507	0.328218025	0.164973601	0.054058954	0.017241917	0.019903518	0.169143636	0.03428775	0.017951131	0.064259011	0.197028958	0.02470607	0.040008671	0.134677445	0.061021884	0.095462362	0.010155031	0.041212192	0.005500113	0.016749396	0.029692053	0.009169619	0.239412001	0.034548458	0.046396387	0.053687336	0.011776241	0.393337566	0.081796764	0.048784661	0.031179016	0.001310189	0.008717357	0.068892562	0.009566934	0.027288336	0.015960149	0.092521869	0.007553031	0.063177888	0.184961165	0.000869082	0.06399908	0.003033156	0.174784399	0.015276965	0.023166574	0.008732066	0.027618393	0.938338155	0.378877641	0.017653828	0.1320494	0.023076275	0.130283074	0.059985143	0.066198275	0.055587118	0.003772079	0.27249705	0.059687532	0.075080543	0.025007065	0.149562476	0.072496495	0.010712193	0.028347337	0.085389006	0.011327557	0.155193154	0.036085616	2.305725636	0.124496386	0.034054379	0.046329187	0.054257618	0.011061026	0.047121149	0.2042322	0.110733061	0.048389137	0.133906535	0.00049157	0.167649224	0.216193189	0.082471738	0.148478682	0.113321329	0.021467275	0.13034644	0.132334701	0.087599303	0.151655162	0.050878703	0.94074066	0.008187452	0.028039255	0.181930575	0.847865637	0.008937573	0.018104861	2.101792065	0.12508407	1.02616434	0.253878969	0.00712054	0.076736206	1.34492546	0.249301754	0.168606115	0.086216291	0.105586441	0.016172513	0.065453482	0.14285188	0.096561472	0.21807555	0.010477495	0.010468453	0.021070525	0.053204411	0.063460364	0.083107243	1.635424435	0.063134728	0.055346383	0.082257555	0.066259567	4.325302564	0.486312101	0.086271123	0.007060857	0.002782665	0.01797066	0.20300548	0.042708669	0.972442592	0.175189195	0.132362539	0.153201808	0.591840374	0.355533862	0.025596491	0.045590173	0.04407188	0.258472085	0.089929363	0.052824098	0.015012252	0.140778703	0.043184712	0.009363814	0.183057036	0.036734221	0.074735847	0.108859956	0.051682492	0.034141481	0.037775097	0.002505128	0.00879855	0.287837271	0.30071898	0.023850029	0.00466188	0.037722763	0.045479686	0.099508883	0.817797237	0.3777336	0.067174342	0.194764139	0.043279337	0.020976658	0.042248168	0.505169581	0.21980175	1.933144769	0.047838313	0.503883864	0.021119779	0.116728436	0.393159224	0.032232755	0.01379709	0.054025999	0.197938767	0.021184642	0.787483391	0.229386965	0.146804788	0.234148265	0.017046377	0.02989767	0.356670207	0.095594192	0.064228532	0.053752293	0.03687405	0.038494357	0.016114491	0.031115787	0.037285223	0.168402005	0.010295536	0.020179853	0.779505876	0.074840747	3.892691602	0.34375407	0.016833855	0.043463762	0.01760574	0.138586953	0.082474721	0.012166827	0.153264994	0.121027816	0.081785902	0.011784709	0.016188963	0.008547189	0.001329801	0.146227375	0.020051681	1.104245211	0.073965499	0.019603372	0.025889002	0.019067006	0.144510988	0.200890654	0.007495856	0.232573881	0.116354807	0.182605498	0.152769431	0	0.0087099	0.05315348	0.84778218	0.092510115	0.071301955	0.37112507	0.141559805	0.157068725	0.092070627	0.126500557	0.054940005	0.078678812	0.113495918	0.034104919	0.06469806	0.031385384	0.075950904	0.031219391	0.082212136	0.065466048	0.034272829	0.055536925	0.005268311	0.00668121	0.062326977	0.014979659	0.024723467	0.038167299	0.043512086	0.003397386	0.140918693	0.060038473	0.035733731	0.001539348	0.058237697	0.082329454	0.014428792	0.167844519	0.082675693	0.156804445	0.01709955	0.39374577	0.137759466	0.036174641	0.433323073	0.039605878	0.012153142	0.01937078	0.046053804	0.034130226	0.050588907	0.033053783	0.050923709	0.124330773	0.044473278	0.054006141	1.395726926	0.038109157	0.0217329	0.125671703	0.085141015	0.007919522	0.055865081	0.078340506	0.000828246	0.185009026	0.134527768	0.118861473	0.290481987	0.100470715	0.025419793	0.014666225	0.082175332	0.19549692	0.077085549	0.074844433	0.727611704	0.007593881	0.620248047	0.063568179	0.039898562	0.049766879	0.519157514	0.343468546	1.618589851	0.047246547	0.082509532	0.058091792	0.082518099	0.044332502	0.3475983	0.029250271	0.138772857	0.015374653	0.042122647	0.035639834	0.005186202	0.27936136	0.073449144	0.029471783	0.396026545	0.431178596	0.025600317	0.026302076	0.023461867	0.0055618	0.021079098	0.039976391	0.066682544	0.248059513	0.014540702	0.131674946	0.27015822	0.019354641	0.060975339	0.005206418	0.087024216	0.136784288	0.065697093	0.012933717	0.359659475	0.055253992	0.041185075	0.01821127	0.046802466	0.025599082	0.495128192	0.039990358	0.086774631	0.012207723	0.155595555	0.03187167	0.09122871	0.511896002	0.052443322	0.070776346	0.227742663	0.003964279	0.014983764	0.828355827	0.165965522	0.007260055	0.023926665	0.043883811	0.088835395	0.225973723	0.010109243	0.005105407	0.338430528	0.099512644	0.123043896	0.039786676	0.015914161	0.170208821	0.046632792	0.432567299	0.017616756	0.022059925	0.054963593	0.0212971	0.035257071	0.006479773	0.105847742	0.002265577	0.092844486	0.043716872	0.27206263	0.037271997	0.085063654	0.118556564	0.099649841	0.013205531	0.143633184	0.230387307	0.031994808	0.061196812	0.076091489	0.255865771	0.482157889	0.03770291	0.012756297	0.014648424	0.033693803	0.059786737	0.022351255	0.004482631	0.030096565	0.016246521	0.09270854	0.264824096	0.162879496	0.007367239	0.00784784	0.036800914	0.120147803	0.009453863	0.105514598	0.025675739	0.28706137	0.543094244	0.41031369	0.031526832	0.050420107	0.923685911	0.094178876	0.04861846	1.073547119	0.209538047	0.072823055	0.005564359	0.022349725	0.287183911	0.124103757	0.07133585	0.021616753	0.052011651	0.026924446	0.025655984	0.940082811	0.038784337	0.147735798	0.197271572	0.007154689	0.014164823	0.151517777	0.016171363	0.022114852	0.022149932	0.040839286	0.001041135	0.018570904	0.008191872	0	0.279511614	0.018801447	3.246994855	0.020514727	0.05251577	0.047700639	0.007053031	0.015684917	0.076253657	0.038357218	0.096398438	0.018923262	0.073443684	0.1649778	0.07094339	0.037990669	0.024812727	0.039280753	0.01339829	0.492876029	0.079320984	0.414847946	0.105208946	0.01439325	0.055899019	0.419300844	0.097547053	0.982263214	0.095157885	0.034208547	0.09742324	0.477053471	0.137463602	0.088276527	0.066237679	0.020592912	0.015126919	0.382939781	0.774163648	0.08140478	0.02829124	0.009334163	0.351145293	0.025232806	0.011100768	0.015174746	0.353473692	0.107549561	0.012503679	0.542883378	0.024148936	0.005954049	0.042490791	0.249080376	0.086806298	0.100394987	0.191877285	0.069464305	0.030704751	0.002906643	0.166328452	0.041114295	0.001576481	0.127780903	0.010068831	0.029292017	0.203347261	0.076506193	0.064305287	0.055869679	0.079210556	0.037137316	0.036126534	0.018596598	0.054797033	0.38295204	0.00578957	0.058236183	0.008704738	0.062027066	0.226428273	0.091157119	0.015336455	2.728919896	0.024215258	0.098182473	0.028221408	0.136627392	0.028980658	0.021901586	0.076491666	0.015351287	3.03911493	0.098196315	1.140202349	0.244911891	0.071150247	0.089347888	0.124354763	0.028227409	0.104327256	0.200113531	0.171805919	0.01849445	0.06048165	0.050153699	0.367087232	0.061781056	0.000801475	1.75621253	0.040446109	1.296020126	0.033938663	0.067145782	0.021758736	0.158746557	0.028318589	0.204785323	0.024699677	0.13726698	0.754314065	0.028142471	0.064912187	0.257324945	0.05529412	2.910711632	1.522791626	0.594293952	0.040983271	0.045469352	0.055871451	0.094687032	2.592882307	0.064390067	0.06133604	0.026592721	0.079057763	0.217346305	0.121575857	0.076812185	0.074013996	0.038690537	0.513198527	0.109938448	5.114192291	0.092159795	0.801053974	0.103607942	0.078184576	0.664475549	0.196551535	0.029785168	0.011526696	0.052524384	0.130639966	0.22016611	0.046030007	0.01341396	0.176205831	0.044973843	0.098941481	0.008529651	0	0.108944365	0.032608692	0.070347301	0.027219502	0.034898282	0.11068726	0.081442178	0.198302756	0.013787249	0.726025505	0.012734333	0.060658429	0.023186124	0.000779171	0.069006953	0.212790241	0.015714321	0.045709237	0.027657396	1.037899632	0.079762211	0.002454321	0.037036552	0.052450076	0.010244839	0.077390019	0.050901098	0.029830206	0.090830371	0.053001978	0.034388794	0.14397921	0.859809411	0.069872364	1.188420198	0.056210088	0.163213314	0.020305579	0.2471504	0.14856858	0.003831875	0.131964148	0.006749598	0.009977229	0.097646988	0.03476557	0.009532371	0.146578033	0.1544803	0.003132055	0.009498894	0.103407834	0.014355203	0.079976107	2.021021367	0.077173879	0.044836514	0.009645839	0.100267043	0.021813798	0.032601195	0.16479004	0.119634174	0.048795778	0.0251138	0.484026855	0.042760388	0.013597418	0.018510668	0.029306731	0.127868386	0.192279897	0.093358433	0.205023053	1.226000635	0.061410946	0.146881652	1.075866636	0.023223467	0.065997602	0.02640922	0.102341504	0.070929358	0.019453055	0.017525243	0.18681657	0.326079353	1.156027765	0.028087697	0.041934221	0.137138147	0.016482637	0.110836975	0.065695831	0.218182337	0.007574916	0.083718289	0.135053423	0.015632025	0.088828629	0.0583469	0.101216086	0.115021981	1.055797361	0.249903523	0.245291063	0.040118663	0.002918642	0.134983464	0.14084451	0.016479072	0.00465494	0.007646065	0.026293761	0.100133098	0.017412905	0.04647778	0.011779801	0.152578228	0.038967349	0.058374505	0.109881522	0.067602611	0.000639528	0.153171491	0.819276695	0.079313659	0.692464719	0.094277907	0.268428523	0.015493663	0.081043084	0.065950525	0.428971643	0.00893493	0.30620369	0.110971505	0.082361247	0.314612995	0.324946457	0.09584391	0.073607667	0.262703067	0.337170674	0.155899716	0.005239273	0.003572685	0.035993138	0.38383405	0.022067489	0.005562887	0.017276603	0.010325872	0.025367933	0.15909768	0.63381303	0.075124649	0.003203329	0.646640775	0.075564371	0.021780663	2.474634191	0.856554485	0.263181909	0.069130577	0.030432002	0.415216791	0.022492656	0.232395119	0.257049738	0.063579624	0.040027553	0.049475613	0.047123818	0.032398462	0.067826142	0.517959375	1.229487851	0.113431873	0.071810332	1.380288661	0.073020016	0.012060039	0.074696209	0.031563219	0.005228442	0.062030097	0.104350789	0.022215021	0.080525614	0.172435695	0.008463469	0.069210628	0.013163929	0.030819676	0.008721291	0.000412456	0.171939581	0.073908659	0.05083994	0.20032763	0.005562509	0.12359158	0.003005571	0.207732289	0.332394254	0.161514572	0.076570958	0.008525866	0.053872551	0.030686408	0.103669138	0.190107528	0.309671389	0.288321342	0.065555679	0.003659794	0.004991446	0.302248602	0.238900384	0.049859719	0.144195894	0.351264046	0.021016952	0.289887959	0.059489218	0.882017836	0.00854199	0.003790292	0.028066589	0.013163397	0.089799052	0.025871399	0.141412621	0.025041639	0.009614744	0.104668321	0.129818279	0.062696346	0.126200798	0.034032949	0.124804179	0.034524416	0.057823617	0.025017743	0.067979955	0.897185177	0.001913431	0.004374863	0.01908189	0.101588572	0.102075446	0.099895994	0.202492069	0.1242333	0.027487523	0.130489335	0.258267061	0.063746134	0.001031068	0.034126187	0.032188862	0.015181191	0.01092457	0.012544696	0.587069774	0.208090211	0.079038089	0.219840996	0.06396471	0.305425093	0.017926895	0.004533452	0.009324172	0.049851731	0.010684649	0.103405346	0.026742596	0.082382086	0.069443029	0.139105464	0.553484523	0.205463826	0.030480801	0.087154642	0.045919239	0.068486024	0.17907598	0.067721183	0.039244074	0.004532785	0.094455224	0.141369391	0.011447222	0.0274401	0.027315473	0.008620584	0.010910213	0.009320461	0.021869165	0.273218715	0.076375483	0.070402323	1.35032213	0.026178142	0.338166351	0.067453871	0.090896159	0.536301858	0.004449765	0.048537829	0.049998897	0.698449942	0.087469016	0.503504218	0.038060549	0.447148442	0.071119317	0.185885901	0.275325231	0.043804686	0.113075222	0.26582506	0.050647631	0.056342363	0.084436739	0.017224291	0.974844684	0.146361144	0.071775808	0.046395487	0.111868188	0.022403695	0.055939695	0.030714641	0.007019805	0.079022333	0.156698639	0.080070792	0.006688456	0.363766034	0.109965942	0.109125944	0.012495695	0.048312878	0.062969375	0.022037443	0.124284371	0.123287523	0.028724404	0.181594164	0.013120599	0.013549122	0.002008936	0.07102865	0.017650163	0.253181662	0.031038693	0.024732853	0.011161881	0.082984068	0.097264193	0.012312292	0.274779261	0.150893412	0.143869589	0.129919801	0.166555081	0.056933518	0.039175622	0.003236645	0.193780165	0.259467497	0.005081749	0.005390052	0.299077273	0.039857546	0.117414312	0.201808324	0.041161485	0.051806632	0.083001636	0.324141838	0.021982568	0.060958007	0.39752768	0.233434766	0.039297544	0.047214967	0.064533755	0.875899451	0.017361621	0.026908891	0.272627141	0.083803447	0.010892913	0.158790114	0.923924542	0.57304123	0.094332554	0.105003387	0.181082233	0	0.300022738	0.116325898	0.076539256	1.780063519	0.906432505	0.038496827	0.776330297	0.978416253	0.094786616	0.379450328	0.100687092	3.920970823	0.634974916	0.186905966	0.119786681	0.125365079	0.024703455	0.008747467	0.11055957	0.05990217	0.031925948	0	0.167974679	0.127603278	0.027455203	0.244421538	0.059677243	0.126174447	0.08607166	0.164488212	0.070718896	0.011571758	0.023262093	0.302389413	0.028749115	0.097669803	0.016596012	0.107888758	0.171341108	0.003456515	0.057702006	0.004652711	0.052853545	0.025392163	0.045352626	0.752038562	0.0324524	0.008471596	0.044280502	0.168719481	0.51930054	0.141399826	0.060838078	0.02625559	0.062436571	0.067528658	0.111848953	0.001823086	0.007775011	0.037091855	0.063392615	0.06608452	0.014198397	0.004787505	0.228747904	0.34724102	0.001982882	0.052908119	0.232602309	0.066150555	0.017461869	0.00403699	0.168406456	0.082369702	0.085400241	0.043214056	0.105016308	0.270799247	0.02737034	0.064143827	0.109125714	0.008179966	0.181621978	1.394804266	0.37324546	0.068105079	0.227845623	0.093057781	0.041861169	0.314046735	1.646043378	0.007658	0.269229644	0.137507282	0.32298199	0.092013133	0.013083422	0.102793511	0.001400452	0.040852857	0.111653335	0.058203276	0.136845179	1.350114961	0.76106926	0.11321919	0.146923813	1.579397216	0.033378471	0.068397263	0.547637982	0.377240107	0.103921136	0.173349215	0.021815856	0.021789019	0.095702353	0.043195964	0.039130305	0.049469231	0.05492629	0.251439899	0.206277858	0.415548006	0.106556861	0.081349889	0.846442838	0.323396064	0.00429702	0.014102508	0.033523453	0.124709748	0.071685658	0.107323213	0.027622633	0.256495509	0.107665352	0.464931031	0.013168306	0.012657226	0.028394336	0.035067393	0.014382259	0.260658935	0.046515979	0.142697753	0.098677339	0.141235156	0.075057726	0.242604562	0.07967161	0.993507189	0.035495682	0.610485579	0.125041007	0.024506045	0.071639086	0.013030623	0.119635928	0.474071144	0.05643245	0.231769381	0.006296598	0.038724668	0.160737746	0.078613711	0.359609788	0.32914745	0.037160109	0.1066016	0.036025669	0.61627158	0.005705275	0.056131621	0.027865632	0.013682898	0.08377617	0.108641866	0.670342578	0.022499666	0.037651099	0.08103111	0.087891078	0.140510511	0.041819312	0.085722818	0.040774331	2.086981993	0.001780894	0.328656483	0.017620374	0.002028235	0.082345739	0.218421938	0.039575521	0.26561453	0.193226987	1.472846861	0.622567871	0.021339059	4.704847156	0.29692084	0.007258287	0.042528843	0.041439849	0.124030231	0.037485317	0.499050542	0.100988713	0.034769839	0.02847919	0.016707377	0.052712177	0.035234741	0.019836181	0.027032794	0.027798016	0.020424559	0.0148027	0.007381895	0.045820776	0.017708715	0.142420749	0.046208433	0.078268483	0.03823652	0.24254714	0.020853755	0.003729349	0.018394608	0.010211633	0.107985302	0.038461285	0.057282924	0.017314125	0.00403325	0.058334382	1.2791189	0.289044314	2.068608294	0.007185251	0.003274895	0.045742901	0.037081666	0.031782678	0.280798282	0.053379253	0.390402542	0.008061765	0.08397937	0.083822281	0.027647381	0.140870603	0.175796222	0.411748437	0.00772285	0.029797055	0.48874282	0.052180277	0.115658586	0.098101719	0.272930971	0.005658179	0.026909256	0.03067896	0.0189038	0.029666537	0.061762086	0.461985863	0.26697937	0.125838483	0.025101205	0.158807836	0.096704882	0.048751433	0.178032487	0.138337558	0.00151306	0.009341886	0.184205399	0.001027565	0.016639393	0.213768502	0.026197874	0.001260738	0.059794215	0.563486997	0.320453335	0.076457337	3.866803687	0.008890752	0.04602933	0.261161156	0.1902563	0.067700115	0.117543015	0.193054883	0.107819572	0.375330934	0.032142751	3.521572554	0.113687675	0.022941666	0.242179408	0.39679692	0.026736095	0.021675704	0.104782034	0.050112356	0.012807628	0.020050404	0.406985152	0.036727627	0.078390723	0.02649132	0.045388079	0.090661053	0.035155598	1.754555184	0.014533237	0.599845247	0.902393785	0.471161088	0.6149689	0.101449203	0.128691899	0.057209345	0.176523148	0.1631244	0.266058346	0.868194812	0.246570208	0.326920472	0.076758878	0.499855607	0.004729975	0.157215577	0.15210201	0.250845848	0.134343921	0.061667543	0.142102521	0.005765388	0.027901539	0.46181235	0.122005724	0.074375982	0.010926501	0.077005644	0.010504889	0.068942747	0.364437977	0.329155957	0.36007484	0.366206025	0.334317575	0.019266704	0.335766955	0.015675732	0.13258773	0.040442349	0.023022348	0.017435641	0.079424648	0.016172352	0.476043393	0.132902542	0.367208278	0.096727633	0.009917429	0.022848089	0.438366928	0.057299922	0.017867107	0.240514561	0.07085471	0.012130824	0.06226131	0.037494928	0.022676759	0.081381685	0.003809013	0.136964014	0.084622796	0.011771267	0.113058009	0.119016034	0.031795882	0.222143524	0.002872613	0.007030602	0.033696803	0.005805288	0.020152405	0.01574957	0.073419738	0.202158782	0.231285143	0.064546396	0.007218884	0.005045573	0.006652064	0.015638104	0.260500773	0.021670201	0.0304341	0.018359846	0.142720818	0.013388697	0.077744734	0.201540772	0.026416598	0.024256424	0.012701666	0.249730316	0.019720892	0.020152418	0.335495084	0.047133532	0.181841563	0.001692566	0.20131992	0.017699581	0.302250731	0.579784482	0.018515958	0.015142306	0.081800772	0.331279608	0.007872024	1.970981617	0.055922597	0.050322104	0.224785964	0.046763928	0.007023098	0.037333159	0	0.040753594	0.051130856	0.026123092	0.132164307	0.014862618	0.088788926	0.014060568	0.038354921	0.012893114	0.40479817	0.065525611	0.005319418	0.008000423	0.014656823	0.051758252	0.050230148	0.183651617	0.073038743	0.055712813	0.042591535	0.040664693	0.021796008	0.042806929	0.015633659	0.184203502	0.021652249	0.058272889	1.076706504	1.333652009	0.012561694	0.124793018	0.069436001	0.003604407	0.009007425	0.072316226	0.061029375	0.028678601	0.015753894	0.033523891	0.335641062	0.115207138	0.00760323	0.066256383	0.084294665	0.113338764	0.050998211	0.039608189	0.08307801	0.096270375	0.149407132	0.067103198	0.103892427	0.125686276	0.019798259	0.029516238	0.011906313	0.003163486	0.003481925	0.04010647	0.20494437	0.084242222	0.079794497	0.003190662	0.007242245	0.055533891	0.129417234	0.062700639	0.005114151	0.053280807	0.033698514	0.028389519	0.559472412	0.084358055	0.00668109	0.058581374	0.25961452	0.370659739	0.015184875	0.344801213	0.062083867	0.150792956	0.013799098	0.083945051	0.017644505	0.103391799	0.032974921	0.065204122	0.060364472	0.137224803	0.016958554	0.031353284	0.113865602	0.111206782	0.480212894	0.114087954	0.124064927	0.08123014	0.019338931	0.189215928	0.457331529	0.01604165	0.063789231	0.61870322	0.010967837	0.084423838	0.034470649	0.022679785	0.037080048	0.224214767	0.048125321	0.101023613	0.0736996	0.074540833	0.000991585	0.069361156	0.055062472	0.0529919	0.486080371	2.482543683	0.11526273	0.041160458	0.022676809	0.030831699	0.04348841	0.00926604	0.637567148	0.365561318	1.385032728	0.023119932	0.352125713	0.048136611	0.050691394	0.253810837	0.016901395	0.232797807	0.00140743	0.22300852	0.040161028	0.051472037	0.201673837	0.201475971	0.007339287	0.059749522	0.041537327	0.037976828	0.030285287	0.208246045	0.477027716	0.119265969	0.064305217	0.167649461	0.137401138	0.026853866	0.025299525	0.014204623	0.036263696	1.170210669	0.013514132	0.004193001	0.029220714	0.105395854	0.187335725	0.025416074	0.001561501	0.022361547	0.031328942	0.318767392	0.264526415	0.058662458	0.10037774	0.075016205	0.082328734	0.033061319	0.143942249	0.092733996	0.322572276	0.021603974	0.001069537	0.1936315	0.171824798	0.02325629	0.004709663	0.393062315	1.107005271	0.026384569	0.928255001	0.014343067	0.029095994	0.135648975	0.097795633	0.148478249	0.05838491	0.11901532	0.596060425	0.112864671	0.191127712	0.320408851	0.028674279	0.309658914	0.035180536	0.061118826	0.11227755	0.093100768	0.28276004	0.869040388	0.073005371	0.043353459	0.031208273	0.026207401	0.074716847	0.043215624	0.065481275	0.019233229	0.512130254	0.062159634	0.04814791	0.248709017	0.017519301	0.068367055	0.029643443	0.173425655	0.053370556	0	0.039910578	0.434900855	0.026618981	0.369546968	0.005141128	0.06263826	0.021180296	0.008139838	0.059515025	0.059300378	0.164981027	0.04740637	0.020247735	0.163721589	0.276205689	0.15437831	0.122891362	0.009355928	0.059961341	0.024270313	0.09113228	0.140068362	0.048812848	0.003457179	0.02604958	0.048789922	0.432422365	0.061895907	0.02841119	0.580311515	0.011974304	0.003147255	0.015552176	0.257438142	0.026455072	0.153729135	0.080124492	0.028981844	0.015365519	0.060755061	0.128355168	0.006503095	0.02380677	0.066692811	0.12655989	0.084439947	0.005666698	0.00854689	0.038137645	0.005822413	0.022906466	0.246954565	0.123633837	0.748905963	0.170709025	0.022479246	0.048764017	0.041274254	0.006270146	0.094284121	0.064861831	0.075432474	0.138721837	0.01457243	0.1583537	0.018356464	1.751420207	0.127753069	0.173548831	0.017400472	0.018353942	0.003141933	0.020881226	0.215158345	0.106562446	0.00982932	0.024917979	0.143392314	0.916394318	0.225683298	0.010201135	0.285246724	0.131751082	0.045859395	0.745485184	0.002499121	0.011720299	0.038452301	0.323719533	0.02583035	0.003331028	0.008944792	0.112357598	0.004594112	0.004106188	0.1176102	0.052837142	0.018320726	0.046872478	0.18456056	0.059193252	0.005503264	0.222609374	0.098191291	0.383506612	0.020499555	0.085260949	0.066261049	0.152766391	0.021571612	0.105568598	0.004650827	0.023157842	0.003862259	0.120662163	0.031083546	0.053151624	0.015397074	0.001069652	0.03642904	0.118351763	0.077118088	0.238213482	0.014585275	0.029079896	0.019004765	0.360101888	0.094783665	0.164054467	0.015866897	0.019219796	0.012854635	0.029569532	0.073630461	0.037738247	0.010523787	0.006367722	0.057120534	0.023145156	0.032347761	0.046370898	0.026096205	0.131015423	0.068495017	0.045180088	0.145022104	0.087875763	0.137499041	0.106880862	0.101070411	0.01729487	0.039551688	0.029497884	0.480924421	0.019408867	0.259361284	0.042709974	0.040142989	0.020536574	1.787073444	0.016933107	0.326972805	0.0264953	0.121311731	0.076219547	0.172835704	0.009342013	0.028075304	0.051314073	0.319398111	0.160659883	0.032668522	0.06425152	0.253054445	0.61544375	0.050987552	0.167468582	0.01395169	0.020541141	0.193724421	0.329492762	0.048613738	1.808660758	0.022246155	0.025701954	1.360853366	0.081169513	0.072787584	0.02233323	0.029277436	0.054565335	0.023899734	0.937049532	0.036283567	0.013726998	0.018418125	0.00553151	0.002376727	0.019701008	0.054996759	0.222752519	0.016745394	0.059799412	0.070959715	0.019130678	0.062293252	0.15904276	0.020847124	0.010959659	0.10410345	0.035231719	0.025298565	0.067281653	0.056948287	0.015262191	0.057337328	0.280534812	0.093058651	0.021886578	0.046254132	0.009960181	0.03315114	0.056897614	0.247866832	0.3066164	0.057879831	0.252318701	0.092700828	0.251833258	0.005655944	0.295850154	0.018286255	0.071603144	0.076414211	0.782504616	0.053234675	0.017255113	0.014209509	0.153663883	0.086564211	0.090941611	0.291280587	0.194205873	0.018980769	0.031926432	0.033637279	0.101670077	0.014613307	0.066572403	0.65980966	0.082021358	0.00676561	0.206935787	0.013731121	0.040149458	0.074936611	0.026875443	0.012464908	0.025751956	0.12228607	0.157926962	0.537078499	0.004848763	0.031894704	0.138719517	0.041561282	0.079039648	0.012063547	0.035614768	1.150390246	0.316720967	0.016126575	0.227006849	0.01184401	0.04549848	0.175684451	0.02686832	0.052864216	0.087890679	0.01113202	0.383527491	0.186396434	0.11756514	0.047550934	0.010600785	0.053279624	0.021185123	0.07477094	0.393119382	0.387582223	0.061392719	0.006891607	0.302271136	0.047382063	0.05634835	0.040360478	0.097471067	0.050598203	0.037494764	1.303729904	0.245644308	0.034008021	0.076886399	0.552349893	0.117165768	0.041276829	0.029527003	0.03875223	0.028821408	0.060908739	0.042892221	0.445086881	0.010130738	0.023519243	0.022395333	0.009628919	0.021243013	0.099725849	0.167013358	0.020111455	0.084145743	0.104568452	0.059991152	0.009163463	0.478289387	0.132759845	0.18867248	0.023857767	0.024310199	0.007395117	0.075905203	0.440785	0.023295906	0.025757208	0.176015323	0.018202104	0.09000143	0.000606243	0.083060328	0.851318776	0.002536972	0.391971112	1.97667487	0.124555764	0.043848892	0.21425452	0.006224499	0.020958034	0.228055161	0.30864074	0.009168816	0.028880251	0.016957871	0.054206352	0.065020199	0.04636012	0.150137166	0.062315116	0.363696115	0.059156237	0.105827022	0.005006705	0.053423016	0.027277778	0.474453382	0.050763711	0.148124239	0.084835096	0.078412305	0.024050729	0.101701542	0.159779725	0.018407575	0.128508572	0.018084651	0.111557556	0.016161747	0.037013485	0.031714605	0.119794239	0.136244973	0.064319267	0.01884468	0.449929748	0.190730375	0.094108723	0.090673661	0.074048131	0.247561474	0.14818254	0.083220075	0.165283763	0.171100127	0.008423806	0.10078603	2.814828732	0.514004652	0.433093239	0.016067022	0.041190515	0.031995283	0.14683721	0.017163195	0.045666388	0.023405243	0.082377251	0.026836715	0.007448911	0.614100274	0.14347964	0.02171382	0.094951812	0.017307956	0.006370661	0.011545835	0.012714522	2.481014664	0.582143885	0.008518233	0.022896615	0.013671286	0.065107074	0.70349497	0.023535231	0.025136981	0.096059713	0.225351392	0.023106006	0.016226315	0.081749872	0.053220773	0.038254534	0.376120085	0.025630016	0.089048493	0.268998516	0.058164627	0.00770685	0.179807895	0.012238457	0.218387983	0.013044614	0.045123574	0.078295025	0.048073661	0.037903458	0.054002343	0.072100388	0.01862809	0.01823456	0.166591178	1.343874206	0.057046798	0.003365012	0.019301262	0.097713574	0.14147271	0.133821064	0.086961813	0.331721937	2.897034688	0.037028873	0.106539836	0.18890924	0.751004734	0.006109286	0.175880134	0.052047825	0.048921997	0.019460632	0.022830999	0.025919832	0.31905856	0.034970839	0.421132275	0.175218515	0.016946038	0.162963781	0.05816987	0.100313851	0.026130103	0.016791476	1.138969307	0.023058191	0.532039263	0.01672434	0.037251616	0.564661545	0.030738527	0.022946915	0.021278744	0.342075258	0.150072897	0.076144345	0.002558291	0.022266296	0.044802564	0.0603693	0.050109323	0.051780739	1.381006473	0	0.021634353	0.20485101	0.140486838	0.032371057	0.067352255	0.029275739	0.882240746	0.063283659	0.131235914	0.097077479	0.138918601	0.053986899	0.143822297	0.017438311	0.066965381	0.051639195	0.018877318	0.055638136	0.003525088	0.017740822	1.016619839	0.074475487	0.202682367	0.041220202	0.013103019	0.181187577	0.017488432	0.199250402	0.245246819	0.054822032	1.078429827	0.18787063	0.000744382	0.003876983	0.041712101	0.026397356	0.15263759	0.064440347	0.042108747	0.08423706	0.042658814	0.070999949	0.103989783	0.027271733	0.222321289	0.015273354	0.279254384	0.053416941	0.353542552	0.019538574	0	0.101226396	0.022922751	0.079896028	0.005250808	0.039370819	0.510299887	0.040163315	0.001524317	0.194143731	0.385113168	0.015087066	0.146678144	0.801297303	0.143827562	0.138252024	0.248307949	0.053123578	0.087727163	0.031793451	0.014011216	0.067763091	0.068749523	0.009294522	0.00075165	0.261906714	0.021171834	0.003184214	0.017618793	0.078439896	0.078605727	0.014450061	0.012646512	0.028189738	0.025085494	0.024782995	0.327901571	0.031130032	0.042507149	0.02736608	1.361799517	0.15667189	0.113099104	0.093901778	0.058623305	0.279522854	0.054163065	0.025734429	0.044389825	0.057663747	0.05880998	0.132441947	0.087282075	0.123181641	0.06445333	0.032844747	0.139173039	0.207539118	0.037077543	0.028201865	0.182840175	0.008038771	0.028507201	0.019803477	0.178357148	0.210315447	0.034986694	0.04318049	0.059324288	0.095029967	0.790714931	0.181069865	0.018592514	0.081267881	0.010570361	0.324280119	0.081525222	0.017893418	0.032195916	0.043915656	0.008002333	0.013570446	1.55848294	0.46993448	0.059087839	0.04063974	1.362867695	0.104830362	0.05249694	0.076591899	0.130894557	0.099141848	0.139717021	0.023863808	0.090341386	0.142707007	0.053383382	0.187759598	0.061501183	0.130872007	0.026263188	0.014735495	0.145659997	0.953861622	0.589847143	0.031723077	0.140019116	0.864268889	0.051205371	0.040857867	0.462647529	0.101142181	0.023302568	0.031203574	0.027986615	0.025356447	0.133021791	0.02551476	0.009080164	0.030381018	0.135824368	0.250669629	0.100088238	0.086182693	0.068000873	0.043063443	0.023413359	0.006289616	0.066016427	0.206527195	0.009209024	0.009925862	0.02043912	0.044557171	0.216448979	0.032597723	0.149999321	0.038026909	0.032622636	0.094658289	0.085308188	0.020625708	0.26614015	0.055026221	0.010566495	0.017730874	0.04826331	0.033492309	0.022284492	0.765949987	0.860896584	0.056879278	0.124928498	0.171625813	0.126456664	0.171361008	0.08577531	0.32701053	0.036799918	0.044720211	0.146599769	0.312839385	0.038660909	0.004499141	0.27627225	0.015138408	0.045666648	0.537723445	0.065503393	0.414687693	0.372298012	0.068872844	0.529890311	0.109206908	0.858855056	0.962659403	0.141580672	0.026200896	0.053088212	0.016166301	0.044172859	0.297605251	0.01318916	0.012817768	0.631881846	0.137451677	0.501522389	0.04322926	0.338779846	0.061590207	0.02198584	0.020321876	0.087076771	0.012887049	1.569789018	0.012939782	0.020954506	1.503609301	0.012278349	0.291783473	0.109227981	0.043691642	0.036842162	0.026312181	0.018544408	0.406120335	3.902027906	0.346892665	0.026487567	0.014782821	0.086389494	0.083738877	0.016730268	0.004973282	0.122467164	0.049868606	0.026552224	0.166502142	0.039438174	0.094541634	2.543661414	0.05127682	1.130423992	0.024360302	0.456669573	0.025227241	0.061328857	0.006453582	0.032747248	0.009108971	1.472087796	0.111458948	0.010013767	0.050299773	0.097449279	0.519619263	0.061015497	0.005193898	0.011103863	0.084315556	0.015794984	0.060822165	0.043023388	0.054148202	0.029483012	0.002906162	0.069781273	0.062214561	0.190312476	0.170890014	0.046891677	0.033047271	0.341553197	0.033922284	0.05014204	0.008750593	0.028106501	0.101932105	0.085103755	0.06787913	0.041439834	0.015765418	0.135602211	0.016359792	0.302465028	0.054798161	0.015776235	0.003931125	0.229383134	0.142716028	0.020681641	0.217697567	0.365640854	0.123726971	0.009277435	0.009663304	0.044009317	0.14598336	0.010164206	0.039184548	0.029161371	2.768851501	0.141550399	0.179198899	0.209769581	0.024010481	0.0146738	0.067082816	0.02977792	0.064289142	0.063346119	0.02313857	0.440698999	0.028811362	0.003277859	9.564913138	0.047137445	0.056561642	0.190159354	0.224942138	0.22296128	0.051058745	0.021727579	0.150505677	0.382036693	0.096404449	1.586720438	0.142634375	0.502505919	0.034822146	0.145625401	0.034899511	0.013175323	0.125926016	0.02535917	0.036999166	0.156269714	1.075090949	0.030692857	0.100394002	0.282870542	0.512650325	0.014685206	0.404727608	3.470533385	0.043919742	0.046798657	0.335346596	0.077755403	0.545829888	0.00850498	0.178492489	0.041306605	0.022365902	0.189350897	0.023608626	0.623244224	0.056461919	0.543176118	0.014881007	0.271139672	0.276879213	0.03730366	0.3340672	0.569794931	1.762817073	0.023952419	0.038721282	0.116874856	0.015452239	0.224038927	0.143631871	0.108893243	0.146131934	0.106786931	0.041433764	0.048831563	0.01231713	0.167107179	0.034494952	0.156007402	0.025422219	0.058503411	0.074381308	0.066963335	0.064429281	0.122304214	0.032487192	0.005917455	0.19440376	0.269853355	0.000628016	0.070795289	0.466915174	0.47866511	0.130055751	0.027716929	0.460283568	0.058435737	0.044006031	0.003768828	0.029750481	1.311730499	0.08234112	0.021401068	0.169271334	0.148783663	0.793048229	0.017215072	0.002715132	0.011001452	0.007215518	0.015984276	0.011845079	0.05355049	0.031299369	0.236965919	0.539639192	0.025139263	0.356617477	0.017846236	0.005113882	0.216972061	0.023748553	0.839542852	0.002404528	0.240986643	0.06705324	0.268547846	0.010739832	0.108646677	0.154371942	0.110981727	0.04209738	0.028163143	0.049285449	0.284996344	0.007693873	0.19008332	0.094194636	0.218239649	0.019651435	0.072073751	0.015914267	0.102576057	0.00192855	0.042917954	0.104360829	0.00819083	0.247190422	0.007464094	0.20016589	0.003619635	0.055843375	0.097316879	0.091785612	1.01579721	0.057110661	0.008753023	0.016753158	0.025016852	0.270632666	0.031083931	0.038926613	0.056063439	0.046864183	0.00529418	0.009399914	0.030463156	0.741791121	0.040788254	0.05280915	0.040979591	0.017721405	0.032281254	0.116978008	0.054459453	0.018695755	8.215098942	1.123518484	0.085779733	0.048399249	0.118876096	0.060632416	1.069136692	0.414178502	0.060149594	0.005308048	0.668498023	0.004958081	0.055555095	0.310101821	0.093992314	0.796450447	0.179567784	0.018916801	0.009996319	0.044208994	0.092582946	0.016472941	2.045336521	0.02007138	0.008769889	0.069780943	0.332680749	0.198633664	0.003033156	0.004738465	0.107925751	0.028215589	0.022771881	0.004762891	0.034918376	0.832048515	0.015756871	0.035584812	0.013700257	0.056094196	0.02180257	0.040867879	0.250014	0.151326387	0.709502941	0.14813546	0.007402038	0.013802264	0.030045647	0.070735555	0.282041789	0.023992032	0.017590837	0.291863112	0.050606243	0.128755205	0.088729657	0.105800004	0.011526041	0.098886838	0.008844854	0.035588529	0.048676949	0.051189352	0.039346488	0.004005222	0.754293732	0.085042138	0.114649632	0.036226227	0.0318813	0.076871173	0.019902849	0.035790185	0.009586337	0.078906453	0.028512536	0.012183967	0.10168746	0.126383978	1.036141633	0.029575204	0.075626328	0.010081346	0.057776273	0.020568748	0.027915442	0.031461567	0.233502179	0.096222262	0.156968697	0.402022164	0.051891469	0.069854817	0.180957823	0.233238004	0.36032715	0.009711205	0.089606617	0.129937081	0.184701526	0.059379031	0.136107561	0.043433724	0.305393509	0.014095309	0.012288811	0.020692625	0.080905426	0.331082471	0.023922842	0.837916116	0.040289332	0.283002081	0.071596688	0.095570269	0.022953937	0.104042626	0.022370274	0.012464063	0.021185174	0.057352915	0.009628386	0.052711236	0.009558163	0.090139907	0.011016271	0.03059917	0.054684915	0.016691356	0.058265804	0.02013239	0.017920402	0.026475452	0.01391647	0.026646035	0.1076027	0.012826737	0.076983175	0.416916886	0.031538273	0.041760201	0.078465657	0.120638134	0.039616628	0.07263347	0.007676082	0.022648514	0.066717401	0.087042122	0.075377534	0.071610878	0.052704974	0.577459829	0.032069584	0.101863923	0.087796067	0.070930942	0.082541671	0.306168627	0.141385232	5.595027594	0.052275887	0.057196566	0.226443246	0.638023113	0.207455821	0.057197353	1.4436238	0.122656882	1.283968696	0.794665952	0.480264075	0.187721938	0.234614458	0.022697316	0.823972466	0.096489079	0.125928177	0.404764194	1.182161818	0.157305505	0.337072724	3.599895773	0.123116152	0.329537402	0.089207869	0.122705634	0.705542804	0.075864711	0.096323517	0.140671178	0.060367872	0.027852132	0.00675626	0.110191139	0.065164568	0.21379191	0.284056151	0.435100568	0.150549929	2.411921014	0.32595805	0.013471787	0.324568831	0.262294549	0.575513713	0.119170226	0.025258331	0.36960893	0.009144926	0.00674291	0.156910815	0.353715133	0.285883784	0.7321929	0.19030589	0.008312191	0.056956633	0.083157628	0.095558031	0.591089813	0.292625894	0.745473448	0.451730858	0.269001815	0.43194788	0.068389484	0.039850599	0.103843526	0.184362114	0.008080039	0.621113501	0.122962868	0.324919719	0.050979208	0.060251172	0.077033613	0.071640771	0.01284801	0.118387356	0.262275236	0.270844418	0.343692991	0.114483832	0.038644015	0.187505635	0.33288427	0.283133482	0.427624284	0.817248609	0.28095958	0.086196566	1.245905816	0.166719445	0.015490216	0.542585317	0.253853404	0.13731045	0.468157773	0.218913631	0.265381578	0.183377793	0.07377566	0.646511015	0.032754283	0.631377321	0.13529658	0.21341405	0.053196148	3.415039721	0.118893249	0.114294077	0.060460692	0.091959872	0.040922984	0.140032952	0.441984241	0.011429541	0.574118472	0.24868972	0.275715957	0.487371791	0.57731665	0.032087188	0.302744927	0.242617984	0.172356807	0.09693866	0.006286202	0.024129626	0.123807878	0.08842004	0.141621848	1.103049791	0.09769326	0.019434472	0.529136669	0.086305817	0.030228561	1.72199908	0.05347999	0.031623839	0.319434854	0.082257939	0.07758166	0.515149001	0.023109196	0.062898339	0.0803902	0.563610788	0.007646289	0.494210804	0.045075622	0.309848715	0.133713611	1.848737511	0.088313054	0.359641762	0.099128792	0.034830146	0.060675824	0.033194824	0.346605135	0.638121427	0.129757199	0.13123373	2.888937629	0.671724056	0.042724049	0.332850869	0.293585133	0.156812264	0.018572323	0.256092777	0.049205306	0.043287448	2.296418782	0.334626938	0.120834345	0.033255098	0.205982667	0.138357034	0.20800375	0.240107004	2.554672018	1.25490886	0.019220141	0.200118628	0.949015277	0.068600923	0.05421315	1.567284906	0.403932262	0.168097418	0.120849387	1.219041596	0.269002805	0.250971393	1.742544262	1.055225999	0.033488463	0.022519692	1.292006538	0.143490116	0.043095808	0.289140527	0.149154754	0.357730749	0.017433241	0.076855049	0.733535823	0.974510407	0.141006446	0.398234353	0.902997086	0.536036191	0.077912806	0.136756521	0.026368231	0.261351055	0.171659225	0.187870329	0.303685067	0.951499293	0.01516959	0.019785217	0.245229873	0.017832693	0.405405803	1.259172	0.121380068	0.441747333	0.080943564	0.07626916	0.307533931	0.081773605	0.065401866	0.01791721	0.526971751	0.049414204	0.112322004	0.246466843	0.087158064	0.475424294	0.21143564	0.321420788	0.258615587	0.349215934	2.717214269	0.127260934	0.08098509	0.030742724	0.115508201	0.071197563	0.055657233	0.176851119	0.741455769	0.034422994	1.224670201	0.1310421	0.222603078	0.184231957	0.025459052	4.241768073	0.146693105	0.013042184	0.176426195	0.02162022	0.081135867	0.01437511	0.043487832	0.468116019	0.419135223	0.166342733	6.610265588	0.782033934	0.037122666	0.097061054	0.555961863	0.503272197	0.15539961	0.05485873	0.060977562	1.225281657	2.139054166	0.013590315	1.657341473	0.054514453	0.523901406	0.391753149	0.256163929	0.303677268	0.035276231	1.48509329	0.106101115	0.054301782	0.121427579	0.301417506	0.292208711	0.04388726	1.061318465	0.19951584	0.019400272	0.076816317	0.358845583	0.275380413	0.036051779	0.179443757	0.056525278	0.020339111	0.269516668	0.099840461	0.350646724	0.131844411	0.084364886	0.61402655	0.864644238	0.072170617	0.356683377	0.010055415	0.028232274	0.165742991	0.218228068	0.19478109	0.050837716	0.056544319	0.029330549	0.1403699	0.695340212	0.422181393	0.033941556	0.063085327	0.142120039	0.049307931	3.588533667	1.464994623	0.122955327	26.80609164	0.282363513	0.010135809	0.030851566	0.183960827	1.345285652	7.89408906	0.052827728	1.32495869	0.419239058	0.458790298	0.034522965	0.075393738	0.250154348	0.105094444	0.028199993	0.038059231	0.107493431	0.126189981	0.005788845	0.344493155	0.013170035	0.062643029	0.057887846	0.027389081	0.012140667	0.070591684	0.84669631	0.038514221	0.110959943	0.531604534	0.066105684	0.207327843	0.037946924	0.109593183	0.051363539	0.069320385	0.030535686	0.012582534	0.039471414	0.131881784	0.168186129	0.075756296	0.010625401	0.011521649	0.036124559	0.001893397	0.00790164	0.087133733	0.07937102	0.092492423	0.095186592	0.028403196	1.400681193	0.304289364	0.007524572	0.029555015	0.259844124	0.020877881	0.058246562	0.069478212	0.043426919	0.078812047	0.187006324	0.024154326	0.018576888	0.125178599	0.131401358	0.058718617	0.003175352	0.550700524	0.288496253	0.070475786	0.062025348	0.033985844	0.033803824	0.165997503	0.013967697	0.071271141	0.016357797	0.021003095	0.047242298	0.060677702	0.058347033	0.008292518	0.288404438	0.325227895	0.009278261	0.017445282	0.006600937	0.138899106	0.20616446	0.074487827	0.007603829	0.016679577	0.049645985	0.19461145	0.353999479	0.045576623	0.041405849	0.047709239	0.129876594	0.092840543	0.157129168	0.832486876	0.09142182	0.098096756	0.135774248	0.132211049	0.111189049	0.492905662	0.130676179	0.004744529	0.095409227	0.057538918	0.267287245	0.116680217	0.073089595	0.103661864	0.160582571	0.205775318	0.110964772	0.007924889	0.14463719	0.199502037	0.067143685	0.34305219	0.123056223	0.097409499	0.050317911	0.100986044	0.097374979	0.044642515	0.025922006	0.087533871	0.013830774	0.054489045	0.013163298	0.263772042	0.689879684	0.850785802	0.018619075	0.042847782	0.00629906	0.218869252	0.095382748	1.503283335	0.120680341	0.149020482	0.137210619	0.31161175	0.8284423	0.095876149	0.558254768	0.336102341	0.048383311	0.012294548	0.093656474	0.06549399	0.206388783	0.065252915	0.039043127	0.493616428	0.147338564	0.458407631	0.098476479	0.03625818	0.089816792	0.108557288	0.096087024	0.090484579	0.009226566	0.105654773	0.11894164	0.049205321	0.102730824	0.058405984	0.106178692	0.038965273	0.886435426	0.064226077	0.17332293	0.062764189	1.17707998	0.092205207	0.11504845	0.014770125	0.102069819	0.110716182	0.209801053	0.503168907	0.020366758	0.03278891	0.80705551	0.417471518	0.017752006	0.200617622	0.64009734	0.044405007	0.620356606	0.247608173	0.111646088	0.055204014	0.020627708	0.028061204	0.236511538	0.139886215	0.107933612	0.029126725	0.044521509	0.122919466	0.228513899	0.097999887	0.493528129	0.760895112	0.088220826	0.217621932	0.020450728	0.214339975	1.135525446	0.111787422	0.027659579	0.191166174	0.076917228	0.017154592	0.01735655	0.056371703	0.087675659	0.024079429	0.054473484	0.218467893	0.139896098	0.803103263	0.499959464	0.269729825	0.066040309	0.029850731	0.284974062	0.321675042	0.107116383	0.556637378	0.204697367	0.026343462	0.112994833	0.031007709	0.583659912	0.094467422	0.68935722	0.089362389	0.929766478	0.05941124	0.414486301	0.570535345	0.261433486	0.695722764	0.078145421	0.071637818	0.19217295	0.270842236	0.326199891	0.458083723	0.081581794	0.289039421	0.085765581	0.102772469	4.0974765	0.047624738	0.093141811	0.161223637	0.18044074	0.001294703	0.860836345	0.761716438	0.860005769	0.040646807	0.003543202	0.258767559	0.046441279	0.270892794	1.084454914	0.0430097	0.074623914	0.58101617	0.361111782	0.117423798	0.662536344	0.138349869	0.742825096	0.08191839	0.931195735	0.013834623	0.027082982	0.060702165	0.097231147	0.020454484	0.061897609	0.258161641	1.088898469	0.011395404	0.411942835	0.053088161	0.035065484	0.594839184	0.690514058	0.072177443	0.779111385	0.057679115	1.267895537	0.995987003	0.100751573	0.072191297	0.059238473	0.030181367	0.098787303	0.706853502	0.106724984	0.45104051	0.04677133	0.115793235	0.440817925	0.583589927	0.851365886	0.713372581	0.225470063	0.024095089	0.075619027	0.21468812	0.606081331	0.034378693	0.816524391	0.03106956	0.643301089	0.064975511	0.013797016	0.58686258	0.353140036	0.05253006	0.123515796	0.574696832	0.008298612	0.080314623	0.086900541	0.05760255	0.920560527	0.009255876	0.017037051	0.127512231	0.120142657	0.116772711	0.239271891	0.147309583	1.279149074	0.197928568	0.127991472	0.078303421	0.220893501	0.128668328	0.023245876	0.422546011	0.308111658	0.45673763	0.362982357	0.703502652	1.31187503	0.040440637	0.19690585	0.317098694	0.094625484	0.934535437	0.115227161	0.624198449	0.663269184	0.390298057	0.019873775	0.344101766	0.045310326	0.116277567	0.085454579	0.260934112	0.023270496	0.209222413	1.774986104	1.595349913	0.490429803	0.411297297	0.132409239	0.208597697	0.339495155	1.062680675	0.256548917	0.272756102	0.057658561	0.138236567	0.156078654	0.115565777	0.176034178	0.647611267	0.901598822	0.893966996	0.11002895	0.281922428	0.136995476	0.08025699	0.207523386	0.037220006	0.082611597	0.087465976	0.003878235	0.055400895	0.026246064	0.128896263	0.032486003	0.00906238	0.257678168	0.054773625	0.006332241	0.02150607	0.114409495	0.22082315	0.006856759	0.01896682	0.005141577	0.900039915	0.092575112	0.022324578	0.880088105	0.032583582	0.034933184	0.081036052	0.217747647	0.110443138	0.040741197	0.03517004	0.330560023	0.037210766	0.162242304	0.576159325	0.977676034	0.949773004	0.138678642	0.053034948	0.084958619	0.017000709	0.004477688	0.475027009	0.260428363	2.120488008	0.363213532	0.163892472	0.094561314	0.037461041	0.145691193	0.118018383	0.712410507	0.164125897	0.16092752	0.027843487	0.044100681	0.007992226	0.394713932	0.035569619	0.297836514	0.012939422	0.065333294	1.156375728	0.266224167	0.046560746	0.086624032	0.209392413	0.033091192	0.004345493	5.101754066	0.007923844	0.007439277	0.016136506	0.09557595	0.030149408	0.058304717	0.060529305	0.462876871	0.106903403	0.157621851	0.028290533	0.260430228	0.379890717	0.058047359	0.022852434	0.023674703	0.424042438	0.099876185	0.046887755	0.032944422	0.024810827	0.06577322	0.26308814	1.142960812	0.062082258	0.029420661	0.020956503	0.041290938	0.106584963	0.040864056	0.02412061	0.041971119	0.372257287	0.041780751	0.069117143	0.388513586	0.148838622	0.033794444	0.229965452	0.066300368	0.013560735	0.108628922	0.013909061	0.499989398	0.024110414	0.044336028	0.010054681	0.110622114	1.126353927	0.290724371	0.026543746	0.083637769	0.067854479	0.059804283	0.008346798	0.362682655	0.141118863	0.564159863	0.168692715	0.05159278	0.255605945	2.716894361	0.533526144	0.029094771	0.025803552	0.08791906	0.041419122	0.065408235	0.112788965	0.025563282	1.105751252	1.506681624	0.075480327	0.046651297	0.06045131	0.027093528	0.020206481	0.099805205	0.557536724	0.189376758	1.193238874	0.381509694	0.012947367	0.003981756	0.171003146	0.058846124	0.046437091	0.008879997	0.036868394	0.082590369	0.776960095	0.931491606	0.328018366	0.067873353	0.00926098	0.460060038	0.354927261	0.132966829	0.25357587	0.330699605	2.163403455	0.058643395	0.048727009	0.049063105	0.09442074	0.674662644	0.247814064	0.193912753	0.088420941	0.079096661	0.094049563	0.043567165	0.029253264	0.044423822	0.139183154	0.116578495	0.078237589	0.020361276	0.029451915	0.159038667	0.023804859	0.643948453	0.166470426	0.228012078	0.411398545	0.00337059	0.173938961	0.131024958	0.017119204	0.106583682	0.041041959	0.197565024	0.081000139	0.064548277	0.068924572	0.027461446	0.059167536	0.07033145	0.10296163	0.048153694	0	0.097446031	0.016611615	0.048084411	0.029059609	0.012357872	0.024979405	0.028519928	0.067930197	0.04547657	0.017667703	0.192992068	0.865946867	0.348472447	0.002590127	0.262829851	0.041749825	0.070067757	0.056148809	0.12350312	0.133141012	0.34519186	0.0402024	0.083838125	0.148141831	0.300118751	0.763784798	0.087707834	0.077939997	0.000902501	0.052407552	0.061139679	0.045394997	0.122015769	0.011922892	0.049438247	0.034547487	0.086584145	1.318295701	0.033111399	0.00886005	0.063233674	0.047356388	0.131577014	0.045791828	0.400187235	0.767622717	0.25896586	0.085708463	0.273794708	0.221389288	0.006879125	0.095009327	0.045965233	0.099836513	0.004218677	0.108608051	0.035315659	0.126075996	0.171162617	0.140204656	0.027159487	0.080022209	0.036812047	0.697475226	0.108156021	0.008756179	0.081782794	0.082777417	0.070744964	0.070538379	0.676302963	0.051043875	0.833317798	0.048064487	0.02226999	0.058670522	0.286709173	0.029022174	0.329370719	0.114622041	0.061132711	0.621869064	0.002161505	0.098242598	0.155049437	0.258334454	0.149742316	0.009561052	0.007290374	0.185303128	0.068666224	0.163491627	0.018351046	0.055866647	0.027867725	0.008325092	0.27262057	0.456176429	0.09297429	0.054885626	0.086940674	0.01301354	0.124186035	0.013621049	0.019656198	0.054416587	0.04187526	0.057379366	0.395165528	0.604417431	0.100828671	0.006179719	0.010097589	0.004713461	0.042225822	0.023994942	0.253355021	0.113480244	0.035143632	0.00099273	0.205424528	1.325757178	0.045093516	0.044035124	0.067245936	0.024030279	0.038021746	0.081712733	0.018922103	0.118729831	0.204586789	0.085467403	0.103974339	0.105484986	0.081953692	0.076607741	0.461716703	0.008976377	0.24093969	0.002089667	0.039643052	0.156462183	0.099067945	0.344998046	0.029150697	0.310890521	0.05823275	0.027983228	0.070553484	0.025486152	0.018201142	0.270558029	0.341709667	0.052162714	0.054570552	0.128477467	0.022608729	0.031371265	0.015142973	0.151623167	0.156883329	0.699983738	0.025153089	0.278847452	0.027938446	0.036066947	0.01664081	0.011465081	0.017280661	0.029441373	0.036949181	0.010961459	0.195107478	0.048921534	0.054714849	0.030669454	0.015754999	0.111037281	0.168359464	0.038600994	0.048636489	0.090081967	0.006956535	0.294086832	0.004438831	0.62420599	0.032665736	0.010731721	0.010134754	0.194162366	0.097942614	0.098343936	0.005088408	0.045602287	0.225452834	0.397369209	0.396506909	0.023956296	0.238308233	0.046543121	0.00329934	0.006437926	0.092335984	0.323064131	0.054264804	0.006176834	0.81871344	0.016694251	0.116807379	0.699263412	0.086096768	0.820587984	0.063898853	0.014278488	0.097877385	0.122637953	0.141774515	0.135908589	0.46321187	0.026995439	0.018724818	0.070629656	0.027554094	0.015050464	0.012314642	0.21779879	0.027321403	0.109267692	0.001259105	0.098957762	0.016777042	0.059844682	0.093182495	0.061003956	0.59146182	0.152974904	0.014260511	0.017992446	0.005362192	0.464865264	0.097397981	0.01458858	0.155833283	0.082332923	0.010471735	0.019291149	0.084480113	0.177459213	0.03149904	0.007146349	0.068148722	0.033795833	0.094462124	0.13820016	0.336752318	0.172581942	0.030727224	0.029559552	0.021017519	0.014688271	0.12628979	0.027368006	0.037689745	0.140207143	0.055926765	0.068539747	0.003203436	0.028623373	1.504334074	0.871307026	0.034408568	0.001676377	0.138618223	0.068813272	0.968150788	0.082786521	0.023654224	0.095488138	0.711215708	0.032933443	0.068703008	0.380872648	1.16643309	0.136148421	0.011744551	0.135550356	0.146093703	0.15179639	0.158133351	0.012513453	0.094006127	0.084643422	0.197904671	0.33799326	0.450952001	0.075690703	0.166844393	0.03603888	0.082183732	0.015631548	0.020204168	0.049313295	0.006965426	0.051408439	0.306395823	0.138597008	0.041431248	0.146616104	0.225195469	0.086367026	0.109738177	0.137592857	0.078489591	0.040294685	0.046173287	0.047962743	0.358785965	0.024037595	0.064882863	0.111357175	0.015418059	0.215839096	0.251826854	0.008914942	0.164508727	0.023970638	0.08521153	0.025992521	0.177495728	0.046614896	0.010524591	0.420888007	1.126460117	0.027976725	0.03772769	0.01928369	0.243676521	0.112424869	0.094560308	0.067348598	1.172627195	0.077383737	0.062458497	0.175928368	0.033370505	0.097467983	0.011979986	0.124890677	0.165710195	0.098092215	1.068831055	0.336910803	0.062559228	0.068039409	0.07256623	0.034806238	0.11188513	0.04541524	0.022246208	0.29295817	0.034121422	0.028973927	0.016433754	0.028564764	0.0235487	0.155444733	0.080015185	0.01289962	0.138690639	1.514812011	0.008810687	0.02645658	0.083422738	0.374544563	0.021746238	0.046296698	0.040825631	0.180386182	0.014203817	0.1093742	0.101031556	0.041934653	0.027219274	0.037662861	0.768194449	0.010372889	0.022909282	0.069846276	0.465651234	0.023806766	0.143826343	0.007009958	0.081731767	0.024431493	0.033041142	0.045526347	0.123642417	0.036636086	0.108624352	0.83961752	0.026288063	0.052522728	0.058893717	0.020170645	0.13667397	0.064339882	0.054311818	0.048227455	0.091354317	0.024667777	0.073337858	0.534741015	0.360660571	0.07609455	0.260663788	0.126051657	0.032950524	0.191570877	0.170416473	0.223179238	0.037161908	0.18239164	0.027387387	0.890845883	0.063870161	3.898794663	0.098949702	0.008526779	0.036029939	0.183945684	0.116501733	0.872855786	0.045349494	0.057296064	0.06336245	0.084600373	0.044038533	0.181264593	0.022202509	0.220338388	0.207928584	0.164210265	0.062681755	0.158438019	0.09242174	0.25280675	0.007349028	0.183334197	0.079940561	0.180342552	0.004478901	0.133651114	0.028401567	0.044159401	0.030595363	0.008786112	0.065702988	0.030392286	0.042837494	0.080315915	0.011068509	0.053963679	0.063996519	0.012463784	0.073938193	0.04948725	0.021875144	0.028678565	0.50603275	0.049166544	0.01142474	0.026859147	0.022109559	0.063086941	0.256062019	0.209844813	0.030687489	0.048874458	0.204652937	0.109331922	0.025147776	0.131714353	0.00947437	0.373054338	0.122280346	0.007193948	0.046290529	0.146462095	0.026890827	0.0241908	0.022606301	0.015199606	0.08800206	0.119566699	0	0.088695594	0.023195475	0.032574131	0.393488429	0.316716867	0.177664264	0.209035491	0.092664404	0.020552793	0.015325703	0.181530341	0.029966044	0.044715661	0.049620465	0.014515959	0.284085978	0.20326302	0.373150216	0.120613113	0.293439815	0.276921694	0.360313391	0.335257488	1.705587166	0.281620192	0.012847551	0.470909603	0.04370061	0.232696855	0.129647519	1.235316588	0.218590973	0.163234268	0.135517144	0.061266685	0.306633214	0.016572399	0.155245255	0.07157858	0.395459773	0.033681112	3.107456672	0.019235508	0.00927171	0.056357294	0.12538004	0.174292084	1.132251398	0.049237318	0.145481102	0.013048165	0.563840093	0.147260645	0.087701648	0.438524627	0.024357671	0.377375072	0.320802311	0.819209763	0.031232284	0.023531235	0.086837082	0.033728684	0.038892878	0.089856836	0.314313824	0.360153138	0.832866581	0.063122693	0.148470418	0.11532261	0.346114672	0.017171625	1.986099882	0.223844155	0.555411542	0.088966936	1.697342948	0.068292168	0.828635092	0.275442055	0.030427132	0.994407536	0.38757769	0.086834178	0.023719212	0.049899511	0.025257488	0.016175913	0.199764522	0.021042134	0.015429373	0.794463594	0.333829725	0.041055618	0.032081267	0.101671447	0.124383831	0.001406754	0.116754251	0.224025129	0.081874348	0.030955015	0.015317177	0.186573806	0.0396739	0.038112445	0.00165549	0.041033796	0.014269128	0.031864624	0.023929641	0.162887026	0.071660821	0.030787914	0.0342701	0.769501383	0.071607552	0.049436475	1.528530665	0.011602919	0.384349893	0.186371904	0.021932829	0.262480246	0.938634496	0.087477526	0.077461324	0.032237242	0.039923379	0.409695728	0.093478036	0.583145109	0.111403402	0.057925542	0.100204923	0.069412666	0.246310057	0.16629405	0.635570524	0.586950633	1.147274185	0.049324708	0.029453821	0.028771843	2.197517072	0.40890558	0.019556555	0.186292535	0.422676448	1.570733921	0.022106681	0.059598238	0.127311558	0.036957834	0.028826459	0.247682058	0.051849598	0.527914026	0.122683341	0.022651361	0.009054309	0.03546606	1.493292643	0.136850892	0.404951309	0.132936896	0.032500159	0.06790806	0.329670413	0.014468042	0.003104872	0.381117474	0.05887882	0.053100292	0.039063876	0.024659204	0.064190881	0.084573383	1.08154968	0.227705219	0.056983435	0.035059688	1.286825628	0.106280436	0.035923447	0.220793132	0.068143216	0.041995252	1.574173262	0.014562154	0.320396037	0.497723368	1.052320321	0.083765603	0.027083674	4.365450138	0.105557453	0.091182793	0.218288966	0.298786105	1.173572622	0.072518157	0.077923289	0.877746922	0.011018035	0.097183429	1.627939013	1.072948378	0.123269541	0.547075148	0.624195986	0.001153615	0.189547763	0.014184425	0.017251199	0.189844844	0.035694168	0.01477529	0.189896264	1.565493537	0.959004527	0.020348432	0.119598276	0.149475492	0.148634591	0.842709966	0.056442153	0.00430684	0.220461949	0.282436896	0.043905559	0.018417135	0.023783064	0.054071024	0.585970404	0.526158045	0.685293863	0.113590906	0.129029212	0.270496992	1.074298841	0.168481518	0.116460338	0.194776112	0.083761991	0.035260119	0.017430855	0.017170942	0.037179159	0.100640777	0.02313554	0.388463129	1.941373568	0.065383707	0.351942187	0.389745391	0.175733561	0.027614627	0.01937402	2.914539648	0.059178663	0.180016357	0.891263351	4.672041645	0.235779631	1.368914095	0.128709638	0.02755891	0.628526826	0.331666242	0.31050737	0.063035421	0.225903762	0.010363645	0.06840512	0.047667709	0.031051405	0.169782068	2.789646274	0.100307813	0.025511412	0.523962358	0.147467622	1.620441425	0.138647795	0.2158957	0.020082926	0.027574531	0.01861252	0.104848331	0.023447044	0.422880333	0.201731223	0.022918434	0.992193683	0.026725877	0.181989677	0.364012162	0.93644422	0.019960458	0.181560084	0.135720339	0.228381563	0.01506903	0.169316513	0.416166807	0.021948714	1.075731522	0.095217563	0.023724114	0.378217817	0.103788662	0.010690706	0.003096634	0.093793236	0.028056552	0.035908846	0.158241923	0.045822405	1.608620573	0.352683282	2.479756626	1.01453424	0.138019113	0.55394001	0.0765773	0.404184682	0.470751664	0.059713121	0.42580677	0.048487029	0.065073336	0.005403818	0.279982084	0.261538071	0.23013321	0.121115995	0.499149133	0.018119088	0.140567708	0.058542545	0.111275888	0.032918975	4.059980006	0.565656195	0.22276632	0.050617969	0.955972121	0.0340964	0.318077296	0.148000887	0.117547649	0.177025088	0.033799839	0.096068243	2.105165249	0.088995019	0.24319167	0.027789874	1.601147523	0.268334324	0.101482334	0.01162637	0.262430888	0.053330822	0.188785362	0.297123281	0.270851613	0.180493761	0.954947567	0.051408651	0.246249026	0.030962427	0.035157034	0.060464578	1.041059966	0.139061466	0.092753	0.054169769	0.352787099	0.265317977	0.051458349	0.268470688	0.147978086	0.309047556	0.09979582	0.06983023	0.106684561	0.396319402	0.030875985	3.254909073	0.074528781	0.020623636	0.015604427	0.232953747	1.664112695	0.065672429	0.124885693	0.35980302	0.049766149	0.70838192	2.641931919	0.173426426	0.076244033	0.092886657	0.29251655	1.334972893	0.021030539	0.325716586	0.056004338	0.370785009	0.024671611	0.015020302	0.027930311	0.035558584	0.080036826	1.182444805	0.502506436	3.92378348	0.302512216	0.132238155	0.909856577	0.277451072	0.039547623	0.175305737	0.057229265	0.142569404	0.224225392	0.235126495	0.740277242	1.212985402	0.868600195	0.076626335	0.074517248	1.44285244	0.039751241	0.074493442	0.057130269	0.203037462	0.082451009	0.008505225	0.824151859	0.044932203	0.387592646	0.024899534	0.190155742	0.238461827	0.08979345	0.360624609	0.152759521	0.177387563	0.45175804	0.033989546	0.090477925	0.357856357	0.411754442	0.137152402	0.637168909	0.381501148	0.214514685	0.111259207	0.092812626	0.788589772	0.414101015	0.100397053	0.078700437	0.070715879	0.057091153	0.13591813	0.013043453	0.228948645	0.039263107	0.020976197	0.079593074	0.417866889	0.149663457	0.004733819	0.909966851	0.053373389	0.100570986	0.075774286	0.064661548	0.218557379	0.253068444	0.064518042	0.173725458	0.191040538	0.044455674	0.332873529	0.542338724	0.266615785	0.136939825	0.066333275	0.038299241	0.047873661	0.390956941	0.002364471	0.04334012	0.038421092	0.148054656	0.081383796	0.402883331	0.120694075	0.264693431	0.127388621	0.409812783	0.011797105	0.5574308	0.221215512	0.440282629	0.531086481	0.193268412	0.01200495	0.291529983	0.025059666	0.082429265	0.142441794	0.026444901	0.065344229	0.029915344	0.144806038	0.13922731	0.375175085	0.052984256	0.436705145	0.330469878	0.957315893	0.010612631	0.936135169	0.029429568	0.968489204	0.281519079	1.520245868	0.040691915	0.102578342	1.275580795	0.072816805	0.305086846	0.151553324	0.015640281	0.015175671	0.042813733	0.176581434	0.007550123	0.460294395	0.978052125	0.048731526	0.146784576	0.023589074	0.12029134	0.379138851	0.156177833	0.062780538	0.879576523	0.178252619	0.053394484	0.110817648	0.498826002	0.111324558	0.092437374	0.152832641	0.017189263	0.814817483	0.048292553	0.126331632	0.014194592	0.628961972	0.505694496	0.067700694	0.317400885	0.308411941	0.197196796	0.098003275	0.324528552	0.01192867	0.144869392	0.40969042	0.211521754	0.114994368	0.136744738	0.100603458	0.003897275	0.100510927	0.119896031	0.030267775	0.354072412	0.204125924	1.234595653	0.105647032	0.164934059	0.151019666	0.161769371	0.150063442	0.025910177	0.016525625	0.223130607	0.708879521	0.153057396	0.038850382	0.470510296	0.913997569	0.169341863	0.052931671	0.387037915	0.467264662	0.229595537	0.127416025	0.12592994	0.069973014	0.044691693	0.035412139	0.019320457	0.1961832	0.315639749	0.056953664	0.237725802	0.295280859	0.023681619	0.051291951	0.247376187	0.132339714	0.272304045	0.266533616	1.315434066	0.028138611	0.041521282	0.053662338	0.225159014	0.013323447	0.02490182	0.062943197
Wild Boar-s22	Wild Boar	0.038791768	0.121000118	0.038802112	0.088260602	0.107371077	0.073753106	0.009563516	0.091486323	0.107026136	0.138333319	0.176300557	0.081895792	0.067726266	0.064732211	0.06096101	1.944342441	0.085921149	0.102406717	1.32451834	0.048137461	0.084134462	0.111473762	0.177729422	0.001798876	0.004872825	1.374081985	0.051354761	0.048986061	1.534860046	0.043520864	0.592071078	0.154884381	0.047329127	0.056808268	0.110814622	0.923599939	0.221846987	0.08164383	0.032598635	0.23839343	0.007990045	0.020469869	0.065747413	0.053098064	0.512151856	0.36546829	0.025920536	0.071041052	0.415780883	0.152435108	0.33947391	0.119583911	0.834295952	1.609806129	0.222616406	0.270440698	0.082998569	0.079347779	0.258268064	0.081823375	0.079771352	0.046823643	0.036911872	0.044875594	0.031700679	0.143694248	0.078740126	0.234493735	0.150269152	0.008697846	0.107902409	0.085779165	0.019007599	0.127642718	0.034071761	0.142319036	0.052192047	1.85037025	0.018795626	0.039723143	0.250114486	0.399413518	0.185511131	0.740097627	0.041636284	0.088237432	0.055472281	0.063622741	0.366333227	0.300957653	0.346454899	0.075205548	0.628031742	0.054722788	0.03631099	0.127989275	0.511446309	0.265907485	0.052177564	0.069835879	0.124501228	0.029127864	0.417951757	0.065238734	0.011274046	0.062763036	0.151751614	0.091261223	0.047288673	0.069334813	0.100194961	0.160442434	0.113612048	0.042378053	0.023441169	0.106626695	0.389724263	0.003630146	0.096228645	0.051885223	0.001207214	0.06763123	0.065609021	0.215457733	0.214612417	1.267693164	0.119143683	4.238270631	0.100370155	0.394472158	0.580315974	0.061953696	0.180003039	0.141093886	0.049182249	0.394230787	0.411609538	0.105245072	0.543391625	0.10637037	0.079489512	0.044797047	0.243866398	0.660611753	0.060926213	0.225720711	0.066898606	0.091805431	0.186705977	0.264285842	0.222554169	0.007547204	0.027149062	0.056251123	0.241475863	0.243885167	0.036958638	0.008534165	0.199811952	0.283199826	0.754465112	0.182448618	0.025721876	0.661541389	0.777447997	0.452519357	0.102111104	0.011423118	0.08002075	0.116736893	0.038590608	0.453852366	0.0591573	0.004740811	0.018453837	0.084995655	0.007109523	0.024340017	0.142731235	0.111891126	0.393192029	0.057698877	0.036762202	0.086787244	0.060793422	0.008521679	0.041931367	0.146117432	0.531697542	0.005349259	0.036244567	0.02360696	0.107121679	0.031727194	0.074703755	0.039401324	0.018684785	0.05357446	0.201803311	0.043117553	0.052552732	0.131186335	0.066235096	0.045052884	0.842326124	0.066160417	0.062002043	0.086323307	0.007783276	2.480013352	0.149221133	0.031420927	1.198828476	0.071821518	0.197210569	2.495469103	0.013950356	6.281315155	1.723057652	3.787499385	0.236337967	1.583924823	0.416705931	0.062124007	0.557966259	0.180350121	0.284635235	0.693339404	2.059170993	0.036291245	0.382568632	0.878608776	29.88353488	3.026706042	0.762088031	0.013009055	0.424898067	1.134539602	0.887661628	0.629891637	0.736143415	0.005090747	0.639306377	0.010878722	0.209849042	0.492482796	1.393182741	8.729821588	1.345624148	0.130948613	0.159848222	0.509994305	1.704442064	2.790764136	0.857153334	0.163316124	4.539743981	0.344627349	0.135588312	1.149441904	2.777122784	0.257178968	7.979649112	1.33127938	0.018352751	2.260599343	1.112817076	9.857346378	0.347019625	0.113740472	0.108155774	0.430926036	0.212699634	1.361036567	0.06133758	1.074051359	9.228845588	0.234833317	1.696286883	0.273169801	0.051912921	1.613316815	0.52060196	1.261469636	0.818701681	4.265248883	0.297419049	2.814669612	0.186924341	0.017222508	0.179915112	0.972756712	0.285214746	2.483474205	0.358233265	0.979446838	1.222869221	5.743574711	0.657863911	0.424541762	2.907251045	0.32005372	0.938153693	0.160013705	0.397715087	0.247573992	1.350092231	0.288129491	0.264805328	0.049578075	0.108664903	0.046131614	7.20244558	0.152598413	0.264024109	0.845082312	2.489178605	0.484601143	0.255375619	5.19029791	0.800379417	0.012214072	0.951399704	0.226794945	0.064440969	0.30802519	2.655854762	1.260463154	0.81094679	0.260347093	0.66225537	2.360722029	0.379965783	10.60634116	0.759892653	1.897437211	1.255096546	1.760479748	1.611030285	0.550003686	0.3599441	0.508631612	0.406664805	0.090628308	0.007411402	0.080242169	17.90712385	54.32100731	7.004018365	8.137087574	13.19789537	12.65154474	18.42101562	43.82987107	64.11616504	10.77426076	9.391622842	15.06250838	18.08592798	10.67886558	6.887414184	35.04151333	19.06888785	8.566754608	9.004400286	8.522714089	11.1050042	1.186288599	5.232414697	1.379888892	2.556511197	4.475050411	15.13606859	7.263113805	4.901491339	1.141334576	6.541956629	3.023977823	5.488654678	2.155050406	5.161375311	1.020826645	0.913819677	1.03589406	15.04100361	6.546967054	7.518035743	3.084053378	9.955243149	1.583625674	1.742188146	2.505416969	1.298651381	1.455905235	0.018967483	0.024636088	0.782286742	0.231839416	0.383766377	0.040735907	1.153243154	1.710551864	0.043986658	0.020304087	1.057628152	2.408841618	0.939678321	0.66215018	3.621548135	0.032922023	0.198214769	1.904456928	1.217282567	0.634513114	0.015935265	0.45353569	0.639117559	0.113646429	0.366195296	0.383617567	0.068561043	2.910429191	2.06424205	1.19558136	2.221003265	0.007228744	0.042112939	0.51318125	2.701375765	0.437868979	4.535169391	0.017644167	0.285360725	1.158291238	0.002900545	0.21302903	0.024350463	0.088915093	0.056346812	15.55456301	0.130198063	0.467591233	0.037796078	0.178129256	0.038351763	6.635676199	0.045281867	0.180281468	0.279064832	0.835477434	0.019342731	0.013710327	0.194313376	0.033660695	3.122951891	4.065208479	0.674065767	0.468768928	0.014273459	0.405972507	0.348288357	0.571249142	1.009534607	0.350584007	6.250463455	0.655848407	0.294889176	0.490988081	7.306090371	0.024429646	0.961124024	1.823840272	0.657111902	0.01292733	0.205521332	15.97716551	0.86968224	0.44894551	0.380428896	0.888131079	5.859104747	0.179769693	10.90853887	0.127770031	0.061157992	0.007080753	0.195326641	0.098051972	0.656616895	1.148840413	0.282904964	0.171646526	0.832992827	1.637147169	2.961196743	1.549626609	0.370707864	0.049560099	0.169583364	0.134364415	0.349450286	0.327828133	0.488406966	0.185590329	0.082575341	0.095501979	20.58967307	0.339650981	0.335278218	0.349291567	1.76775595	0.46281895	0.41967701	0.493509283	0.768558831	0.309690017	4.952105734	0.111784328	0.434505354	0.442363978	1.66874253	5.806962784	0.36657539	0.515232852	2.338715752	0.010753501	0.225574421	35.63391399	0.424185795	0.221409698	1.003775836	0.588325017	1.116836191	4.307954437	0.853252297	2.687029268	0.640788213	0.041998602	0.357973618	0.415583533	1.465299735	4.365705027	0.405438094	1.036526538	0.403622644	0.50680078	1.056446826	0.877728558	0.358159242	2.801153482	0.363350064	0.080917187	0.004254164	0.344079733	0.332281903	1.27521711	0.339401396	0.239700096	0.003902581	0.951406649	0.163130188	0.243423668	4.958743496	0.011416412	2.222073212	0.402738915	1.634382719	2.310330437	0.079205609	0.008884852	0.024232597	0.039179934	0.009672012	0.15654933	0.021937686	0.00120078	0.136137686	0.009496414	0.013214618	0.12008717	0	0.01699824	0.304304595	0.085587324	0.011420398	0.018643143	0.069498495	0.011505755	0.372842211	0.776033765	0.07292191	0.286272482	0.122841428	3.906544004	0.023363398	0.010000894	0.00064975	0.030165483	0.003590446	0.00400716	0.006294817	0.009269306	0.0098219	0.006604265	0.017131233	0.005887983	0.016133499	0.022145662	0.011601899	0.005597866	0.602314805	0	0.367990451	0.020941855	0.002117083	0.08376091	0.074834094	0.94524165	0.002079906	0.617757328	0.004484963	0.142295334	0.03293002	0.039258947	0.095120075	0.444856208	0.110671146	0.332258972	0.073986562	0.151516124	0.089461849	0.004929277	0.018653477	0.005782003	0.00875335	0.354491773	0.995327108	0.63729153	0.021126796	0.609598823	0.11914753	0.003121865	0.011905287	0.005536289	0.100950173	0.082902595	1.627454836	0.061864008	0.02588648	0.155478621	3.698109535	0.003000125	0.285798223	0.214088556	0.798362895	0.060213483	0.033004191	0.251479979	0.017151955	1.052050219	0.114180813	0.362411245	0.006836487	0.062527221	0.025681543	0.108952932	0.596861147	0.004890449	0.004714116	0.313927634	0.045840783	0.010205545	0.158197931	0.027937534	0.364351632	0.06639665	0.144142594	0.005380647	0.016318538	0.002467525	0.030464416	0.019900761	0.706937983	0.021005633	0.081021168	0.076053543	0.095789407	0.510297736	0.566178411	0.059310343	0.130454813	0.025766023	0.010056312	0.005515891	0.174519552	0.027812965	0.017592552	0.064424504	0.004570675	0.800673382	1.258121849	1.214758492	0.002310308	0.024790996	0.011894278	0.219542304	0.275615901	0.035963116	0.03136294	0.031122948	0.286849281	0.026340855	0.009443412	0.010106725	0.375085158	0.063998037	0.168372651	0.013797639	0.111794518	0.011940483	0.208813804	0.008263729	0.000781207	0.018370755	0.021683508	0.217340331	0.086943958	0.01701831	0.058093777	0.299836873	0.011979008	0.020956192	0.112670685	0.006439275	0.028925104	0.224291428	0.252105788	0.171533756	0	0.060636452	0.320068054	0.006898835	0.112816158	0.135666416	0.006528946	0.03651653	0.641074327	2.532292573	0.011652781	0.018416716	0.004408525	0.142746958	0.020005374	0.010510303	0.066100434	0.021671894	0.438254191	0.004907302	0.060719352	0.019438502	0.897249949	0.033728748	0.102097525	0.507232006	0.226847275	0.064970514	0.036393377	0.238533156	0.197085912	0.327401199	0.243563686	0.383013442	0.014613916	1.222165558	3.432545693	0.001039005	0.01464215	0.242870808	0.011658074	0.24084506	0.166143963	0.172038889	0.218913725	0.440749588	0.289297788	0.229568031	0.138732435	0.351935907	0.044574357	0.027117929	0.238749492	0.061873517	0.011742414	0.017791672	0.111490251	0.489084714	0.910442107	0.688509765	0.460549378	0.458904082	0.021902992	0.038120379	1.087530112	0.062670274	0.041046641	0.81177619	0.01967086	0.004336105	0.033135006	0	0.026267309	0.273818236	0.004010849	1.418300989	0.019983598	0.414506545	0.057111403	1.614072521	0.084101221	0.902388522	0.27958001	0.234750714	0.111714793	0.017791601	0.135049167	0.010170197	0.042866188	0.091582475	0.018634048	0.01217898	0.045175902	0.095005119	0.020055912	0.065220601	0.292299998	0.052943797	0.011690914	0.184438238	0.010512031	0.120095121	0.004693699	0.328752649	0.011986745	0.043266997	0.013004609	0.01493237	0.0974983	0.245332292	0	0.067905866	0.004384335	0.018076452	0.04175407	0.015461319	0.007170316	0.005819393	0.010471696	0.091208117	0.4684349	0.014393742	0.009880609	0.003925542	0.045818922	0.020641472	0.0025924	0.445470635	0.021603905	0.129803173	1.110566386	0.01415012	0.403283591	0.227883965	0.143526389	0.157575052	1.847168334	0.004405992	0.08343265	1.622203489	0.028714459	0.025350467	0.343145399	0.006565258	0.012931787	0.131487715	1.753296548	0.311594218	0.012708108	0.014822235	1.043247969	0.026362415	0.255733845	1.089763531	0.531290354	0.486103192	0.159218385	0.01710013	0.192329991	1.083991179	0.024364449	0.001311897	1.102720053	0.146769049	0.483491164	0.011783406	0.122765151	0.033628834	0.145104541	0.356668531	0.079295158	0.064737686	0.010733161	0.022302206	0.125003912	0.000654111	0.009303148	0.235729565	0.013007891	0.206823411	0.014002208	0.009279513	0.193609122	0.006540481	0.376868639	0.775081518	0.004276211	0.015160525	0.024475318	0.39893436	0.013182437	0.017014437	0.003946168	0.039501059	0.049618571	0.167362165	0.018094297	0.10953909	0.222151907	0.009477129	0.246491438	0.005203039	0.063560676	0.063143098	0.027378854	0.184717306	0.370760651	0.217766891	0.054837559	0.101766828	0.010618278	0.137960492	0.066846286	0.014392195	0.111650327	0.012919731	0.246312767	0.025571133	0.023454687	0.771557299	0.253646286	0.012961833	0.069224536	0.029064887	4.355878393	0.023035648	0.640724047	0.011028954	3.106212832	0.006708202	0.202459908	0.199762122	0.632917768	0.061663611	0.01678421	0.739990343	0.179205319	1.073049671	0.026048902	0.418631383	0.040055412	0.222376162	4.060174077	0.04555707	0.082960376	0.298787443	0.031975834	0.620415012	0.034042744	0.319277354	0.075148554	1.363034207	0.061748086	0.2880617	0.061927782	0.327902266	0.894639965	0.525007843	0.141511224	0.008976397	0.136985816	1.782914989	0.031090344	0.451193858	0.06013248	0.06928257	0.499848781	0.524262637	0.046723525	0.023673773	0.368316478	0.39468097	0.015324051	0.200568881	0.066525671	0.002597605	0.031363057	0.03097881	0.030031835	0.231471847	0.944288237	0.1899274	0.053249057	0.171517185	0.210323368	0.267978536	0.028119284	0.389067645	0.097272583	0.122898077	0.528878804	0.685627445	0.344318085	0.582558055	0.164957305	0.393423676	0.284001668	0.040332027	1.295779514	0.318641561	0.029158624	0.066492257	0.612938366	0.145912051	0.728886666	0.678941436	0.029239052	0.248041071	0.051864598	0.275494828	0.294725798	0.029062572	0.402886561	2.003105329	0.152495306	0.651069658	0.272036952	0.239879313	0.09341115	0.137116505	0.089067659	0.754988873	0.577535543	0.142272155	0.822433605	0.283640429	0.186513521	0.107999423	0.05355788	0.078333918	0.060989416	5.961681202	0.059007263	1.768089936	0.398011404	0.149351784	0.184666463	0.027689406	0.006004641	0.041527746	0.009152294	0.008749471	0.196292056	0.022517804	0.070448482	0.065380803	0	0.129681278	0.030216768	0.13303596	0.09123329	0.022917666	0.012016739	0.051934614	0.045800415	0.020719072	0.350632835	0.445755166	0.154279698	0.082928794	0.005715047	0.008166152	0.168809222	0.448731019	0.093965518	0.014574756	0.004800157	0.039606831	0.01984836	0.009213449	0.023757017	0.009383061	0.040385853	0.056540841	0.129535312	0.002910269	0.057186945	0.009361443	0.338098015	0.005449495	0.064324712	0.062855794	0.016515629	0.090665907	0.403051747	0.010893347	6.225157525	0.026599435	0.000728629	0.005768673	0.028402229	0.001720962	0.063293384	0.004996599	0.003049985	0.01343659	0.005641472	0.381652585	0.137965722	0.134306439	0.001080517	0.995035825	0.019474674	0.001183263	0.060852643	0.159697109	0.018333745	0.018818888	0.012859506	0.022590266	0.10695682	0.167027944	0.203576464	1.594374404	0.198312351	1.556418647	0.074945619	0.301194357	0.033670431	0.054667838	0.007149916	0.051590321	0.026129908	0.012592306	0.02534493	0.01312434	0.981020296	0.030895918	0.147579346	0.023855839	0.061436118	0.431176463	0.039737573	2.18257571	0.032105798	0.078883688	0.034254099	0.070571078	0.040678138	0.189390838	0.152583437	0.156736085	0.002403137	0.004003812	0.01872947	0.011994201	0.003690428	0.012545635	0.077248628	0.012507393	0.215397002	0.00071785	0.038469471	0.19460028	0.927613394	0.072072946	0.009135567	0.002435145	0.001699513	0.030202248	0.107151532	0.089747973	0.006099561	0.049737335	0.014790881	0.139163088	0.004515601	0.081866377	0.040622323	0.055206562	0.010739843	0.008633058	0.141616946	1.340028031	0.015597139	0.005530106	0.051251109	0.035999373	0.007640043	0.010648869	0.045252662	0.022330089	0.009430531	0.014861577	0.113713607	0.051689042	0.01275119	0.094917315	0.015429091	0.166111688	0.021550617	1.318393616	0.170329419	0.526598578	0.026833743	0.010436093	0.020058414	0.003451246	0.073897777	0.039887867	0.003556105	0.070029291	0.011936118	0.762376892	0.006894451	0.016882108	0.009656297	0.03977413	0.12632696	0.132271904	0.413642295	0.040200363	0.018254991	0.323155858	0.009607784	0.059944171	0.213771911	0.327243512	0.199281702	0.01268884	0.01690939	0.580369401	0.000905417	0.10760101	0.03825838	0.003005277	0	0.014538479	0.402509306	0.010624049	0.001310563	0.03090406	0.007854665	0.021482498	0.061221958	0.00588003	0.011957666	0.127337241	0.003716012	0.020237906	0.031841624	0.167546391	0.101996742	0.018598908	0.177624872	0.073957068	0.025406279	0.054266758	0.383536719	0.009705569	0.020619601	0.29910353	0.083086789	0.075422896	0.018926907	0.08384414	0.358668096	0.042854301	0.077269509	0.014657373	0.053091517	0.209486189	0.101252916	0.479626015	0.108240901	0.014377711	1.200682135	0.00580476	0.104381867	0.005797594	0.025887529	0.034128659	0.299781189	0.117864282	0.010138775	0.068134427	0.010933234	0.113037054	0.721990946	0.00773644	0.162278984	0.037499491	0.039022882	0.077531399	0.19318	0.011814137	0.006879694	0.023916932	0.009726704	0.111496132	0.33080495	0.038673059	0.003062866	0.037759815	0.021316479	0.072752571	0.028578394	1.235148963	0.001950345	0.003341454	0.28714995	0.004940122	0.04120948	0.017049545	0.089303944	0.173600097	0.200899202	0.009317024	0.045257571	0.040017305	0.181661126	0.157843133	0.253418137	0.063881402	0.029952969	0.280021901	0.083962909	0.003160943	0.017688458	0.082316935	0.08078318	0.002534984	0.009192199	0.054161933	0.045401769	0.349405377	0.04402208	0.054972674	0.010014049	0.021389282	0.040797681	0.057575409	0.035414552	0.239179442	0.092321672	0.139350304	0.002307197	0.003543519	0.002123673	0.029153427	0.138719822	0.124971605	0.056284592	0.02160736	0.003405664	0.017263956	0.136658069	0.049869254	0.551133471	0.391861018	0.007260806	0.022899493	0.015881279	0.048054521	0.000863608	0.146021263	0.624934776	0.017519434	0.040273348	0.068675884	0.023154056	0.007542356	0.064663723	0.011974539	0.01779522	0.614465357	0.003367209	0.013343797	0.015366142	0.061749186	0.02762803	0.07327732	0.035960789	0.015123941	0.011498656	0.012863631	0.003002078	0.853066536	0.040969354	0.043903801	0.051910365	0.007961651	0.0070306	0.103683695	0.013876438	0.037528162	0.000943468	0.009632364	0.105505017	0.005830771	1.653985837	0.014805389	0.021507421	0.008234278	0.096518132	0.013976593	0.091407316	0.035057945	0.000728665	0.048580593	0.018684345	0.007612049	0.022256671	0.032420977	0.380843112	0.549739562	0.01353916	0.240195931	0.033812333	0.00684632	0.065324118	0.0566835	0.084019249	0.004254873	0.287188037	0.060566335	0.09608017	0.044810476	0.123597931	0.155802153	0.013547246	0.026067481	0.098280218	0.015917881	0.058100071	0.012974162	2.324052028	0.122339468	0.091208492	0.084667866	0.047741253	0.010137199	0.07836686	0.511047135	0.057080663	0.007450865	0.198022843	0.04507066	0.012444232	0.066093792	0.009022038	0.069082431	0.066916633	0.002187984	0.107980574	0.054179083	0.100661356	0.141946938	0.02361921	0.213579383	0.002820039	0.011156491	0.044123929	0.661101972	0.008430151	0.007808545	1.979274374	0.096429139	0.441821626	0.327892039	0.007405416	0.081157799	0.298249995	0.462237736	0.212255608	0.122109412	0.270893933	0.366926001	0.039946303	0.127175856	0.045158048	0.012731509	0.01666252	0.00252137	0.006150857	0.025035577	0.012798653	0.52132168	0.030808204	0.013755121	0.004229295	0.009314968	0.008303057	0.596435023	0.664131187	0.018925088	0.003689485	0.007532436	0.017019014	0.332841663	0.009195284	0.521238944	0.097745807	0.056279365	0.110758817	0.319959043	0.015711393	0.026850746	0.031695535	0.006469674	0.027731105	0.06087639	0.019163806	0.01162517	0.015943761	0.011673712	0.003878428	0.00907578	0.024098977	0.015551821	0.110075303	0.019093985	0.0320832	0.074178691	0.001851353	0.009055295	0.060499895	0.287585154	0.05849758	0.008899655	0.023552147	0.070889508	0.188679169	1.285505027	1.206656798	0.003873537	0.099976084	0.203528146	0.045055072	0.020921168	0.497817535	0.048472108	0.000632038	0.017268789	1.345234495	0.00952823	0.144958122	0.009813424	0.041245662	0.045350047	0.032537267	0.170242441	0.018142601	0.191424889	0.09677897	0.244155978	0.016552514	0.007976487	0.259673686	0.095828425	0.015965777	0.004821156	0.08518085	0.019484236	0.190120359	0.013656767	0.066441638	0.0353199	0.274213097	0.016253055	0.026725273	0.336818728	0.157697879	0.382552793	0.056682034	0.014404058	0.004350677	0.024938234	0.042576456	0.048938958	0.006716936	0.20502076	0.53981075	0.006903921	0.014513163	0.008955467	0.000580907	0.049370899	0.083181041	0.009606616	0.646964858	0.1466906	0.015616572	0.012697902	0.007152537	0.015795082	0.069234053	0.003800665	0.034691667	0.110702675	2.253068378	0.190490229	0.001925513	0.017567897	0.06460935	0.139432749	0.085042779	0.047729392	0.046364932	0.207290393	0.038769052	0.070618085	0.112697704	0.084380127	0.133459111	0.111970017	0.040584451	0.106442579	0.019430256	0.144685909	0.039096531	0.157796928	0.066843044	0.026490442	0.052780363	0.001525422	0.012142952	0.317458364	0.025322339	0.009954963	0.02792298	0.29212787	0.002568729	0.166218323	0.203784265	0.041820692	0.00230733	0.007914742	0.067332021	0.010428165	0.016850306	0.256492219	0.084370667	0.007272592	0.099997042	0.064809458	0.003080493	0.093300579	0.256653623	0.021458921	0.068387215	0.013607894	0.038435733	0.01012228	0.029545563	0.381697833	0.139020343	0.033074426	0.187204921	0.267056698	0	0.010702388	0.130108308	0.073534255	0.018474082	0.019409798	0.026798252	0.036470224	0.146322267	0.008257712	0.082595845	0.022860413	0.09913038	0.030753221	0.013516657	0.030997266	0.565203651	0.013073995	0.023946596	0.104261048	0.014351396	0.127494068	0.028651258	0.045280943	0.007384301	0.486271371	0.100428879	0.263356312	0.007833554	0.003941269	0.004836083	0.004924981	0.036239713	0.455682013	0.056449521	0.085234085	0.011106755	0.071082181	0.050501289	0.013317278	0.07571736	0.064359193	0.016634506	0.132176719	0.111072357	0.276127337	0.013288467	0.010521032	0.040067207	0.010451599	0.081682395	0.094322383	0.289306506	0.011150658	0.027410232	0.24362954	0.007613918	0.009313248	0.001748683	0.015901507	0.037730857	0.024456379	0.010695603	0.176867635	0.021101716	0.0286957	0.067462025	0.009839269	0.026030842	0.438276677	0.081031379	0.186553879	0.006543126	0.010035658	0.015914565	0.109971291	0.104448354	0.013191855	0.291351647	0.187383066	0.001794968	0.008654253	0.708935811	0.002222295	0.008540239	0.020476171	0.007870677	0.008236632	0.317698594	0.003355533	0.002442417	0.177643827	0.07220619	0.083148463	0.028680879	0.009489174	0.00068687	0.076655197	0.364694767	0.017151606	0.02352169	0.020278928	0.003187123	0.037610724	0.011918423	0.055446661	0.004104784	0.021812338	0.045697047	0.659594162	0.110231723	0.005549931	0.071864967	0.010651049	0.21636626	0.014744285	0.182250629	0.030280966	0.05710691	0.060280963	0.103696103	0.66037468	0.112154957	0.012445222	0.010732304	0.016996015	0.115565712	0.014214145	0.00143876	0.007544712	0.051372639	0.028029678	0.46682139	0.116130821	0.004834472	0.00285353	0.01003011	0.002027962	0.081233161	0.032512773	0.076204858	0.012503954	0.139668862	0.013555278	0.059377943	0.085398685	0.290495823	0.028117634	0.154084091	0.504898719	0.50681096	0.132823827	0.007023912	0.009003862	0.021375257	0.145022237	0.109151526	0.052607955	0.017985547	0.024923796	0.02049044	0.264704002	0.034029252	0.103807385	0.482116488	0.013509625	0.007221035	0.096740666	0.008301304	0.010505371	0.015259019	0.004978706	0.00051512	0.013278716	0.010324791	0.00102257	0.016509771	0.023373038	3.831595402	0.037049414	0.102399804	0.035271137	0.007407203	0.016084077	0.095777434	0.017613802	0.062798053	0.010854095	0.008245565	0.00169742	0.128008167	0.007783112	0.097142057	0.015697906	0.061214572	0.015398582	0.040184344	0.03392897	0.139720413	0.083140727	0.04698892	0.0881637	0.29788666	0.033185063	0.028133283	0.008218992	0.04910065	1.031431926	0.142433423	0.03475738	0.078004011	0.012989299	0.04368036	0.102673832	0.064020964	0.535872707	0.002430603	0.009621213	0.327334851	0.006868693	0.001800489	0.036107179	0.112917169	0.132792094	0.067112897	0.378018694	0.074632974	0.018741121	0.066432251	0.020223931	0.01385473	0.441106249	0.08671378	0.020455838	0.039616497	0.000699262	0.143615654	0.007586068	0.010632624	0.583143606	0.008726441	0.002906749	0.460279224	0.115878344	0.007877971	0.039286438	0.143437437	0.014793467	0.069933074	0.019582774	0.043294892	0.24426074	0.017826071	0.091133058	0.090656184	0.090054538	0.007374591	0.023719833	0.002167406	5.473125785	0.003641218	0.183982147	0.072469202	0.011815858	0.02708949	0.016301837	0.066642129	0.007155815	0.333121818	0.125902465	0.189826202	0.217027248	0.043563544	0.057630414	0.183645706	0.021184972	0.084339461	0.399758245	0.108375591	0.01913976	0.016616073	0.050711079	0.019399034	0.052875533	0.004344624	0.193214035	0.017716168	0.142217251	0.012493103	0.013347339	0.007606612	0.40136243	0.041758493	0.187063072	0.007301753	0.188007742	0.083057232	0.215700151	0.027141163	0.087105189	0.032196378	0.285798085	0.400018411	0.096795239	0.01795004	0.186592275	0.039051975	0.535734911	0.173185548	0.022713194	0.021879553	0.011587436	0.018763972	0.030750258	0.191228327	0.035693636	0.133356736	0.02727315	0.084637749	0.139998681	0.362702863	0.00389003	0.354457418	0.131585297	0.068780819	0.037258372	0.140059984	0.023814301	0.010999511	0.098450527	0.07578208	0.181287255	0.032786551	0.015116823	0.059744409	0.008709608	0.006265291	0.076677765	0	0.008184663	0.00580578	0.025301781	0.012239327	0.055850821	0.180912827	0.006953943	0.090239213	0	0.12164892	0.053112232	0.12635	0.034231104	0.002268219	0.088024449	0.016677595	1.148391903	0.007026637	0.033856595	0.588687339	0.019860949	0.002654523	0.051260155	0.109255881	0.012738554	0.002663421	0.022716634	0.068901196	0.021268577	0.060304611	0.04771221	0.08128834	0.245588355	0.012772335	0.120629442	0.007133068	0.124084899	0.005185975	0.167287233	0.165579261	0	0.082070956	0.002011396	0.009192086	0.13395028	0.04064512	0.016503726	0.879446813	0.054371283	0.058625923	0.000793363	0.119214518	0.097748575	0.144893441	0.697288673	0.504025079	0.006300429	0.015149131	0.04746596	0.051467733	0.026579151	0.03635495	0.060546425	0.061563733	0.00852183	0.203022443	0.040974713	0.056423818	0.073695811	0.004845543	0.044648539	0.408803015	0.086874514	0.205356487	1.535484117	0.066017469	0.577810481	0.198650821	0.022465452	0.005131123	0.048011177	0.263355117	0.0088866	0.277415459	0.022351707	0.235874005	0.71073473	0.398778461	0.061095417	0.069343951	0.257212945	0.018745636	0.152512577	0.015673106	0.026971963	0.003725362	0.060266464	0.104168397	0.045296889	0.208051049	0.012901346	0.157838424	0.027871511	0.460940483	0.111487595	0.24895348	0.001249425	0.021004089	0.003435668	0.735545006	0.001839104	0.003869996	0.024112237	0.046281271	0.021667586	0.01949627	0.014214663	0.017290904	0.055892714	0.076576229	0.05163141	0.670033082	0.028225723	0.000929513	0.08534068	0.142872861	0.027278663	0.15955882	0.102266624	0.032204422	0.058327676	0.55486511	0.706429687	0.858993137	0.010803469	0.289409297	0.03919387	0.013161331	0.126933191	0.114329177	0.115756678	0.014586447	0.012321082	0.084977619	0.150477602	0.002981781	0.020050673	0.018385293	0.184636195	0.003789156	0.005891711	0.018617018	0	0.053141345	0.141037616	0.281887928	0.061955408	0.001824245	0.809166775	0.024821045	0.048223878	0.429568319	0.366525091	0.128218187	0.067338087	0.039844777	0.009908632	0.037806993	0.187008637	0.002157467	0.11316296	0.006050304	0.049495192	0.010548055	0.021657654	0.041917625	1.213101824	1.26934632	0.166440649	0.079518597	0.433910105	0.04923156	0.310935908	0.030941689	1.630318272	0.004643599	0.074965349	0.006074319	0.010974873	0.023593394	0.039980508	0.001840804	0.528865708	0.020682576	0.007992319	0.023149576	0.001187892	0.27418873	0.031922955	0.03173329	0.109330009	0.001365714	0.117458039	0.013935567	0.15648199	0.076105348	0.014651541	0.07270823	0.002098093	0.6801016	0.05279517	0.006419445	0.466198913	0.308352945	0.093941997	0.09677289	0.001555505	0.003285918	1.192625338	0.025252281	0.014700556	0.014909594	0.437904924	1.152353694	0.032286976	0.1366937	0.025634281	0.212777531	0.002007695	0.015513392	0.005224496	0.370196824	0.003654924	0.17567312	0.049313163	0.008026465	0.003786667	0.286348321	0.013232828	0.013024601	0.034247891	0.164515795	0.001478024	0.075853074	0.011504419	0.030768145	0.007113442	0.001846496	0.002084727	0.065320329	0.089561855	0.160297719	0.076296118	0.298384224	0.134702579	0.050117836	0.045581218	0.243455557	0.11459654	0.000798558	0.099850482	0.063799889	0.01563364	0.300049167	0.016363398	0.492718684	0.134769116	0.055647261	0.241678946	0.044895228	0.065615913	0.019481211	0.133672614	0.010871826	0.024612489	0.00351379	0.69034531	0.01083387	0.016225597	0.05329889	0.130127259	0.663644788	0.204249648	0.021584982	0.207245865	1.437417133	0.078165783	0.050611535	0.026240647	0.06797617	0.109049286	0.014990803	0.137555211	0.023186183	0.01766961	0.090489696	0.01409683	0.007276985	0.004769553	1.110054213	0.002697747	0.083402897	0.002752201	0.246275783	0.013623248	0.023893412	0.061624942	0.076779912	0.112636154	0.041542385	0.033194286	0.003762491	0.011449631	0.090858958	0.007475831	0.057151821	0.046635285	0.006325452	0.01435908	0.007954973	0.00171962	0.051393404	0.121044807	0.058624	0.001570684	0.004976889	0.046703693	0.373457679	0.34679248	1.332995061	0.007462187	0.128680926	0.010301884	0.052703818	0.011314545	0.004654852	0.054884143	0.225786406	0.005322852	0.046345173	0.466474022	0.024988032	0.113219152	0.04198323	0.037930657	0.044695177	0.017551963	0.116634659	0.156520121	0.022323791	0.030715457	0.012338251	0.088616039	0.050136102	0.068542849	0.00480529	0.128347947	0.04014771	0.013736783	0.007496683	0.063914066	0.037454103	0.02136791	0.227307052	0.308941944	0.013543908	0.17967727	0.108431353	0.012562935	0.03013407	0.005119223	0.464706429	0.008884525	0.067492965	0	0.454303203	0.007878532	0.016885856	0.307686987	0.100262401	0.110330701	0.112129955	0.177622621	0.008251384	0.137723852	0.016914242	0.233716972	0.070906779	0.011920998	0.014626807	0.213330148	0.025030665	0.019782791	0.011058381	0.094142769	0.007003317	0.004832438	0.309306756	0.442046336	0.116716042	0.045498824	0.274107768	0.001195128	0.002770782	0.006252786	0.081294854	0.539513837	0.12885576	0.012544122	1.102271264	0.407293364	0.061878403	0.473929906	0.143270456	0.68204795	1.202565369	0.033559983	0.099417805	0.007397328	0.033704196	0.004203141	0.034924133	0.003226637	0.025723257	0.0467408	0.048348593	0.006478616	0.001491284	0.088774825	0.033866349	0.009175282	0.093232414	0.154772459	0.073267219	0.004563944	0.034670047	0.293350742	0.013427445	0.075412457	0.024834558	0.634353457	0.024735288	0.008018925	0.062061837	0.005501908	0.03008883	0.043452836	0.030785164	0.224707582	1.145420235	0.005061914	0.019296414	0.036205067	0.239242712	0.005618861	0.059962924	0.015893001	0.013275748	0.082084965	0.059677272	0.045046271	0.007963296	0.014202833	0.467650948	0.078369239	0.035420789	0.006790458	0.066926454	0.014014797	0.008719014	0.123898189	0.296052482	0.111820708	0.011095515	0.002248232	0.852685501	0.106085286	0.0843429	0.199094757	0.086913231	0.275554529	0.142438745	0.048353102	0.006331071	0.004528539	0.011150518	0.152905104	0.204713743	0.056424955	0.179526302	0.372866035	0.017689204	0.017897524	0.526623467	0.003994672	0.344244378	0.143657923	0.023005416	0.067015325	0.033581837	0.06416145	0	0.010949892	0.062033371	0.008617641	0.1298042	0.349905517	0.547111884	0.082946155	0.013104869	0.282396072	0.026370311	0.104295741	0.903000585	0.726763512	0.053811454	0.003443292	0.165907076	0.015994832	0.057264512	0.006951222	0.127400801	0.11200733	0.07970823	0.386283467	0.225894791	0.083914889	0.038329744	0.172855695	0.450877654	0.695329898	0.016624247	0.100666263	0.037620879	0.00435962	0.501401074	0.011485134	0.195514619	1.410532408	0.142335251	0.040434981	0.007244787	0.005276156	0.223286587	0.005888627	0.017903611	0.173457046	0.054432638	0.008190327	0.046166941	0.045306635	0.13057796	0.161900532	0.147220888	0.453134149	0.035656685	0.576233916	0.025142536	0.086133371	0.041042409	0.007059789	0.006842726	0.005302299	0.104579449	0.316828013	0.001253121	0.045472646	0.149258234	0.096810103	0.026898679	0.272055868	0.023917009	0.034087516	0.054311035	0.620611547	0.019591447	0.121065464	0.016360383	0.012010922	0.084461869	0.079175398	0.923223603	0.014489599	0.016974968	0.010017284	0.067466335	0.150718242	0.034730617	0.054319607	0.04836996	0.596866266	0	0.265553582	0.012507885	0.002193877	0.083748555	0.101185126	0.011688937	0.244515799	0.171259035	0.163405366	0.280097826	0.032965543	0.620958282	1.305216656	0.004736147	0.065601225	0.299063662	0.153116744	0.145252944	0.388516645	0.103232169	0.019799519	0.012217595	0.007669277	0.057146192	0.047604222	0.008360165	0.200996984	0.010713821	0.029731762	0.00840315	0.00768662	0.010694724	0.022785581	0.023317408	0.072810493	0.003761181	0.038560675	0.060731764	0.053549426	0.044365803	0.010305333	0.004789632	0.081119022	0.001266552	0.037444037	0.186151376	0.002912625	0.129717389	0.287425997	0.134994694	0.016926823	0.000586179	0.005742492	0.024891229	0.085336852	0.044554612	0.017859992	0.009616677	0.32160675	0	0.125810952	0.239025736	0.05626527	0.07675095	0.013808119	0.088448092	0.002041365	0.144085864	0.097983922	0.025666953	0.147935237	0.171669702	0.169516714	0.002072638	0.006705898	0.035482021	0.00873184	0.024321017	0.896048044	0.146992169	0.039479568	0.109154825	0.03346888	1.054009789	0.150791919	0.029693751	0.194040349	0.032151345	0.004478963	0.014141505	0.27976125	0	0.077449412	0.03895031	0.006092302	0	0.025503661	0.349978692	0.013515878	0.038422555	0.303866692	0.002847541	0.100221108	0.01211104	0.426502253	0.139220345	0.074822908	0.123326788	0.062067989	0.160175582	0.025990135	0.568963828	0.026048921	0.036506884	0.141742862	0.293910151	0.104279182	0.011014113	0.014183545	0.188340183	0.005959633	0.00324032	0.251123329	0.007228073	0.075806459	0.025139216	0.033397206	0.111569076	0.094889497	0.28464444	0.002950505	0.022419054	0.202294849	1.084103795	0.150528783	0.09898106	0.01155786	0.083581463	0.018259656	0.01590488	0.19941597	0.273765666	0.324693842	0.183214543	0.254164317	0.73945434	0.004035346	0.124276609	0.010741379	0.517730315	0.350543406	0.677347958	0.108770676	0.014406011	0.01837098	0.042540777	0.075417499	0.165697185	0.002426458	0.012176144	0.002398631	0.032257058	0.770074512	0.011669185	0.235164134	0.814765418	0.136989221	0.016798699	0.174657415	0.002059847	0.057107289	0.037115607	0.017557695	0.050856146	0.01403262	0.015625681	0.44672867	0.014355892	0.602991829	0.026364889	0.003914714	0.040572394	0.190905958	0.104953565	0.021386726	0.101487978	0.682005247	0.056386111	0.020109415	0.01349269	0.230029338	0.05477639	0	0.126056088	0.037965506	0.006750587	0.117759419	0.077319927	0.026331273	0.24713601	0.004197155	0.003542487	0.024822076	0.006693401	0.006697662	0.0085802	0.025287726	0.006761733	0.032444168	0.049567477	0.074980837	0.008564847	0.002684642	0.009012683	0.089104722	0.029907114	0.036118257	0.025117974	0.097451336	0.003615881	0.036592713	0.165387679	0.136491919	0.065529931	0.021422116	0.040587011	0.00472638	0.02429519	0.071932237	0.134720226	0.445265756	0.005779116	0.020430547	0.011944681	0.016343479	0.632547533	0.003688876	0.014038734	0.04423558	0.026753283	0.031940212	0.014044308	0.120912103	0.050819937	0.027632255	0.058647028	0.20253672	0.001032348	0	0.161307006	0.056115971	0.029775068	0.338210769	0.023151106	0.122569606	0.005220937	0.013314835	0.01327668	0.084904521	0.060128183	0.152772172	0.002532711	0.00115267	0.059610244	0.062786614	0.853634917	0.090607611	0.010782391	0.127721428	0.024675289	0.20063143	0.07425167	0.028367868	0.819466211	0.077617267	0.021553737	0.557812412	0.218034664	0.001479985	0.013860709	0.122070582	0.025367697	0.007365474	0.085719398	0.09230477	0.192141427	0.025224923	0.020747366	0.111817542	0.381998233	0.005369854	0.064627188	0.098733414	0.133436252	0.020729104	0.023237468	0.008749236	0.097118298	0.266944788	0.087067483	0.114215715	0.153047935	0.057643696	0.050489515	0.010447954	0.003998691	0	0.099768769	0.172260244	0.017610146	0.167828164	0.108683163	0.015114604	0.007531666	0.546767524	0.011795216	0.005373306	0.055827338	0.039902798	0.005359134	0.204923754	0.033746294	0.021659683	0.027887405	0.109646486	0.077621313	0.013402442	0.357861905	0.008738863	0.07025373	0.01948357	0.098211907	0.012735214	0.055929029	0.017465288	0.009369616	0.006764636	0.071626656	0.016694696	0.006491136	0.191494319	0.056283989	0.025051801	0.124819756	0.369576781	0.103834224	0.058753443	0.190472121	1.122162131	0.007758835	0.02162373	0.162984453	0.024284837	0.049964908	0.036785611	0.005915993	0.029679669	0.065725246	0.006999596	0.136090838	0.022563523	0.101838916	0	0.094110444	0.072595648	0.041167069	0.229703938	0.755901945	0.050555848	0.005155458	0.028934894	0.053085665	0.027322147	0.036844199	0.047801013	0.047019912	0.202344983	0.007522396	0.2413489	0.010554877	0.157369914	0.484425984	0.004799613	0.096115127	0	0.123738552	0.040101329	0.097152287	0.084657363	0.059920058	0.057298608	0.026055225	0.037894711	0.043172588	0.025149922	0.181700635	0.019304953	0.141442778	0.41360796	0.065970533	0.056609871	0.045428093	0.027437161	0.258917635	0.025470559	0.081927226	0.002251561	0.004785903	0.039314944	0.024073295	0.138621486	0.013682547	0.049961693	0.027396307	0.105630854	0.037237205	1.006800463	0.101322516	0.482399175	0.027829793	0.003305247	0.065250397	0.260115529	0.043717921	0.099494218	0.048732383	0.008025038	0.020771048	0.16327742	0.018481411	0.059567959	0.148849033	0.27654042	0.013778515	0.306402552	0.059620522	0.019381416	0.181658395	0.180022806	0.071086201	0.012990974	0.154807379	0.426351233	0.059870916	0.08201438	0.151666756	0.027448886	0.564370369	0.010958799	0.062214495	0.05393965	0.014790212	0.309556549	0.005621434	0.031273942	0.009267518	0.02370152	0.024157113	0.023202355	0.004202758	0.083994729	0.015220403	0.148607949	0.006664426	0.067164471	0.290235912	0.053301353	0.027664837	0.04836367	0.175763386	0.040861554	0.049644023	0.027756916	0.326871214	0.061936085	0.103068976	0.075535639	0.044751451	0.021742403	0.009573984	0.024118373	0.019113903	0.102709702	0.013561901	0.043315955	0.008246141	0.513239101	0.076288744	0.183789721	0.011656739	0.094053651	0.019669424	0.087299454	0.109993096	0.022114516	0.010902774	0.018879363	0.054006401	0.690327268	0.034741493	0.041191261	0.226369226	0.007873707	0.107104735	0.019493412	0.390239584	0.015687009	0.109744673	0.30637857	0.001515191	0.198387055	0.030108621	0.133212414	0.002480114	0.013086971	0.027030738	0.203230327	0.070096755	0.007508959	0.040008879	0.01718704	0.002705393	0.069345128	0.318533263	0.284015056	0.117376922	0.367264504	0.005129032	0.03059551	0.054881163	0.001977213	0.104259768	0.007552878	0.136130601	0.153572811	0.012895021	0.241254456	0.024801544	0.26218781	0.711698224	0.194765738	0.066605724	0.021206305	0.001891786	0.032015035	0.009943884	0.133999722	0.010172778	0.00888256	0.082877952	0.677244529	0.099650141	0.002157221	0.083117402	0.042259942	0.028663854	0.131725313	0.087490317	0.00833575	0.01368869	0.14191847	0.017589928	0	0.005510793	0.117619451	0.004110396	0.006795159	0.008139383	0.071910479	0.027085413	0.005076883	0.23299198	0.068628686	0.002986497	0.188712443	0.013854393	0.017571238	0.004422297	0.04064307	0.060480923	0.017689159	0.065022416	0.152188779	0.271094002	0.033244789	0.001836339	0.226553738	0.015735526	0.149954204	0.009345547	0.434051087	0.016366954	0.110368505	0.115244202	0.115729929	0.07096961	0.01428405	0.009910507	0.739395552	0.129501469	0.012674205	0.009824432	0.008862604	0.011091114	0.010711842	0.060920782	0.006813035	0.281353298	0.014012391	0.035605673	0.007801937	0.050080143	0.054051151	0.005929483	0.094027677	0.087328797	0.07281807	0.12648979	0.018897014	0.051031916	0.047600246	0.399791761	0.046832907	0.045435955	0.006533652	3.191565372	0.064496846	0.465511725	0.014241415	0.089790219	0.024241312	0.584515244	0.011324423	0.006670575	0.005730516	0.012281535	0.035452388	0.133710472	0.003024108	0.039021359	0.002530638	1.401131538	0.173560304	0.045850416	0.096084084	0.262005636	0.722128765	0.050817739	0.142848918	0	0.01598947	0.272406075	0.073864209	0.041594568	0.240985674	0.270586983	0.026572763	0.098091777	0.031822759	0.114528059	0.054422258	0.061301646	0.008390162	0.046811485	0.516489599	0.04365576	0.001992211	0.23825994	0.001847904	0	0.026856599	0.076194846	0.162060403	0.017463895	0.0087505	0.058920716	0.008379097	0.028398047	0.160447092	0.01263433	0.018014947	0.026702656	0.027528111	0.041120084	0.027086203	0.05219774	0.032064285	0.056183488	0.393977772	0.05387715	0.033912902	0.048153872	0.165505741	0.010066541	0.078225191	0.34934487	0.392978776	0.075378586	0.443961602	0.121086148	0.009351767	0.073560949	0.19517119	0	0.053421169	0.007764252	0.450506176	0.009143725	0.018189985	0.007246458	0.009842596	0.014267563	0.076105474	0.887781226	0.012507175	0.011343945	0.293290675	0.051637601	0.015608017	0.010999546	0.007448596	0.007119492	0.031022364	0.010572031	0.014970839	0.049811723	0.030697196	2.092623034	0.029741955	0.011355846	0.046443468	0.278039593	0.385335126	1.023213812	0	0.005439269	0.016325405	0.038281589	0.006535917	0.069062754	0.032496935	1.061288572	0.007219483	0.05122847	0.135416738	0.008863144	0.428860634	0.159003904	0.300881233	0.017873919	0.028116761	0.016023533	0.100014495	0.095905789	0.019870486	0.058651851	0.288753538	0.031707368	0.050802972	0.063657175	0.011448678	0.180551319	0.129699759	0.00620172	0.098213719	0.038621454	0.014611913	0.069281029	0.081607047	0.087078713	0.006572762	0.128017515	0.193638075	0.005301315	0.120257896	0.010387639	0.00714365	0.002483124	0.130603872	0.014178037	0.027220726	0.006765477	0.040068725	1.309649134	0.003976485	0.027021714	0.062649645	0.01311768	0.007597539	0.136947945	0.025902356	0.06673229	0.037074054	0.059980493	0.088673264	0.013054287	0.014942629	0.016427613	0.015239188	0.023874489	0.015914553	0.009367999	0.087066582	0.111153195	0.031591482	0.062660332	0.117259387	0.2991995	0.000680518	0.000869887	0.098385295	2.303461599	0.003721887	0.691500696	0.452141672	0.01619017	0.041362688	0.154334514	0.018324662	0.057326232	0.222610542	0.001857168	0.008246152	0.075198636	0.026574454	0.010411797	0.037905716	0.080849854	0.0319236	1.324359481	0.015913598	0.006943136	0.095621579	0.006696918	0.073025449	0.022607665	0.476595537	0.029396906	0.080746194	0.074324874	0.008541855	0.017634931	0.125065466	0.005795781	0.063774891	0.738723763	0.026746179	0.066356537	0.026766733	0.020260184	0.049027549	0.083648532	0.102343584	0.477414282	0.015751822	0.174360026	0.232794092	0.008333196	0.081664384	0.067839665	0.481300581	0.531266277	0.108867727	0.190575017	0.254294698	0.004380325	0.034971277	0.183990621	0.377412966	0.051826479	0.018825955	0.018101933	0.030537078	0.220766356	0.021135648	0.080044367	0.023275759	0.050708744	0.054652923	0.007866353	5.317925414	0.060818181	0.008663621	0.085190699	0.064879387	0.002437087	0.018847171	0.003019049	4.319721368	2.241724337	0.011154309	0.063801317	0.008396786	0.102894373	0.475738264	0.001346326	0.192618989	0.046094761	0.068571229	0.008999661	0.013875608	0.013287633	0.009919923	0.022356586	0.443694246	0.00529024	0.075582367	0.017093713	0.032985489	0.006627751	0.948859329	0.011751253	0.300922325	0.054110013	0.050881682	0.0233947	0.031940389	0.254160746	0.019481179	0.047057189	0.021060892	0.010744301	0.766573328	1.749178488	0.263373333	0.003306514	0.091097727	0.020155539	0.13581076	0.149078947	0.116466251	0.013069305	0.008461136	1.074647607	0.133467374	0.214917381	0.016166858	0.00656656	0.026705115	0.012726691	0.039762855	0.063208935	0.02803548	0.014880395	0.087334607	0.027238727	0.255035867	0.011084498	0.029521511	0.078728492	0.231397361	0.150001665	0.024384771	0.006425616	0.438093011	0.334071112	1.522054852	0.009865509	0.043035426	0.014137343	0.001166163	0.037355146	0.031919281	0.052184944	0.11416759	0.044231061	0.002780115	0.170700429	0.008235462	0.081621649	0.062885454	0.026994205	0.183047601	0.002816832	0.020063147	0.304809502	0.184556679	0.151889035	0.129005465	0.032407766	0.236607294	0.005428929	0.177592269	0.120436323	0.142928	0.07839997	0.22170125	0.003323017	0.043974638	0.29186567	0.0062833	0.799036235	0.046730876	0.006425173	0.020921183	0.003450401	0.150615605	0.073914994	0.125541555	0.182817305	0.04331195	0.008898715	0.014601271	0.005300332	0.454912118	0.221017979	0.045693587	0.004018537	0.244423746	0.096618589	0.07538914	0.081744923	0.17452101	0.101070775	0.048036427	0.11451939	0.099318126	0.086170524	0.304488445	0.002242785	0.080827462	0.447300492	0.299153389	0.012987043	0.049674466	0.146021704	0.039610555	0.06250542	0.005966716	0.017690412	0.009786305	0.050320915	0.005186403	0.213848636	0.003391917	0.007309655	0.006497062	0.133393296	0.317397405	0.38238597	0.004128222	0.037504498	0.031766013	0.026656958	0.021395348	0.031688699	0.077645136	0.00336105	0.04827817	0.353916704	0.000965658	0.009258179	0.002544907	0.012220789	0.081606124	0.00397439	0.00420928	0.002966085	0.169209648	0.021865436	0.62130646	0.025766187	0.007659339	0.026067108	0.071146868	0.014047328	0.034541636	0.015601711	0.024912106	0.957336046	0.03769184	0.000796886	0.103788024	0.028170245	0.302306	0.503500795	0.009973926	0.04727869	0.006991843	0.031462528	0.338531307	0.101960379	0.017907551	0.049391583	0.162283089	0.001794197	1.232815148	0.029340225	0.424418877	0.243246056	0.045556616	0.014696644	0.034057783	0.052650885	0.188561917	0.255962118	0.012940701	0.052558904	0.042239244	0.043208873	0.095235271	0.051834524	0.016618362	0.194812438	0.010581139	0.003406271	0.280496479	0.275625758	0.122532907	0.290152333	0.083285171	0.060042802	0.059788773	0.085665242	0.350309491	0.769585945	0.128665873	0.035618033	0.166104957	0.165458421	0.029929082	0.226116727	0.043886683	0.149857106	0.021566972	0.00770126	0.330633134	0.232624834	0.170214338	0.025880197	0.184358307	0.10191485	0.029707993	2.067770911	0.541366606	0.245100954	0.294775495	0.234808291	0.031854691	0.156943655	0.004339283	0.018302243	0.004003488	0.032068126	0.167722918	0.318630676	0.141787707	0.114213138	0.02513723	0.03851678	0.019806056	0.010150358	0.021027587	0.013869121	0.008640164	0.014359847	0.012052004	0.0089926	0.1177586	0.008137227	0.205198828	0.029269914	0.025605615	0.066269248	0.076695826	0.062249387	0.18215498	0.035458135	0.009409589	0.066826291	0.044578198	0.324460066	0.046943274	0.016021697	0.205215644	0.004996619	0.008621642	0.005149619	0.008066609	0.091047497	0.09089889	0.02879285	0.008128099	0.029452176	0.083337187	0.052334013	0.074756841	0.12500466	0.067944744	0.012196434	0.02927192	0.712517226	0.07703979	0.549878955	0.462450078	0.107781041	1.054449756	0.083867871	0.180770659	2.360017616	0.134961565	0.093312369	0.055929656	0.001954763	0.043862838	0.636651675	0.287637188	0.013656993	0.738486823	0.054290196	0.261125488	0.038726566	0.32121775	0.063847336	0.009680482	0.112113594	0.024043405	0.007481941	0.479799953	0.018462431	0.010875257	0.149324487	0.02515192	1.695960073	0.010582728	0.089870509	0.028591406	0.02724416	0.016802373	0.251543628	0.037379489	0.004155491	0.001390644	0.007242665	0.017686815	0.013201327	0.003837942	0.00650244	0.027822116	0.028736183	0.013208873	0.007989958	0.015932337	0.007812122	0.021064509	0.02039852	0.084858222	0.018018125	0.287317456	0.300141714	0.132486822	0.014514095	0.237950774	0.002398479	0.106920603	0.135600842	0.00182377	0.085984865	0.145075945	0.140142858	0.011806498	0.00140721	0.048182132	0.078356586	0.015312221	0.103457417	0.041046939	0.034304411	0.003385941	0	0.096702624	0.087375374	0.452172582	0.023329543	0.059172425	0.024653187	0.284169628	0.066930459	0.074985286	0.010776938	0.041024759	0.120443113	0.187845324	0.13102316	0.113446531	0.016403171	0.138745305	0.01935485	0.335697184	0.104458998	0.016247079	0.000936299	0.023123897	0.578600628	0.025927768	0.415479964	0.288664649	0.128787982	0.010626831	0.017885326	0.034602508	0.046855828	0.012667352	0.038747074	0.006789371	0.240045804	0.055817792	0.102045467	0.40961181	1.253573975	0.235361372	0.004200072	0.083303495	0.004748883	0.044145525	0.022228287	0.309526985	0.034188789	0.001610681	0.438900735	0.088291907	0.009689905	0.245683415	0.275781968	0.136450348	0.054418812	0.011622033	0.214023601	0.132839875	0.150792342	0.101653283	0.102340561	0.323742973	0.243695465	0.155571321	0.03282121	0.052977561	0.287752062	0.045296727	0.020975403	0.124169006	0.309286247	0.020700781	0.009614496	0.005297989	0.004400666	0.016672458	0.264838749	0.768975347	0.113698994	0.017937824	0.281890471	0.06451123	0.060084775	0.005378117	0.0147839	0.00422607	0.02182806	0.011383357	0.003467126	0.015781449	0.004029149	0.161401549	0.031863398	0.016086753	0.355029074	0.030319431	0.066839584	1.931587026	0.612103169	0.070082207	0.05893073	0.178058998	0.281797736	0.234772797	0.092311927	0.136740744	0.244411202	0.073879893	0.047240786	0.024979405	0.006844706	0.455872349	0.070836359	0.026035743	0.010699183	0.070388856	0.102708034	0.016305462	0.006612247	0.364924789	0.031410271	0.006848627	0.017712757	0.145725304	0.004758106	0.036872112	1.411901914	0.374834253	0.279276159	0.025808902	0.806064449	0.056707288	0.097521023	0.002994584	0.031698777	0.323934556	0.112001655	0.031106107	0.018758503	0.04920367	0.544005268	0.054486958	0.005537966	0.013448976	0.002635044	0.001981869	0.006656356	0.022540937	0.042138359	0.314656224	1.208444728	0.011555628	0.444729559	0.326109493	0.006260157	0.700918075	0.085742418	1.169417136	0.010766071	0.210596541	0.01955543	0.79693452	0.015889056	0.074810912	0.020130363	0.145950111	0.003906524	0.014584068	0.037727629	0.173116693	0.002075719	0.006727528	0.054514293	0.550839773	0.014210868	0.156896347	0	0.06137135	0.000915534	0.003495034	0.060535457	0.008195358	0.009908789	0.021064897	0.004972727	0.003957244	0.086728546	0.100072195	0.027575385	0.310239174	0.01365987	0.004642228	0.039875686	0.034880439	0.022930547	0	0.054027196	0.026885288	0.067236263	0.002462328	0.007644178	0.033331075	2.074413583	0.067378872	0.173415585	0.015431988	0.024777849	0.025947434	0.128182623	0.240483627	0.009392334	1.32505254	1.656231276	0.11563161	0.00598014	0.111526499	0.00258065	0.269697767	0.180251871	0.090590206	0.014845369	0.074119935	0.010438927	0.304483745	0.329204018	0.084273721	0.551548898	0.274344818	0.071833129	0.024103756	0.025586856	0.144869866	0.022555226	3.530185629	0.02852698	0.122292848	0.0224367	0.008845006	0.53332968	0	0.000818921	0.376951235	0.005833638	0.003905602	0	0.013625947	0.326328168	0.059182894	0.027462283	0.002238345	0.07235664	0.012150037	0.01994295	0.551259728	0.131959084	0.563735067	0.010958985	0.013038302	0.00080668	0.019885664	0.111765848	1.702278361	0.023502793	0.066680228	0.115694757	0.007397028	0.714748394	0.099788813	0.217020964	0.002474249	0.205129517	0.002552886	2.018928793	0.110911457	0.200614246	0.076991872	0.002237421	0.306547265	0.000687933	0.014453919	0.009636837	0.03524469	0.033449974	0.026535836	1.879751661	0.003709326	0.098206867	0.059316305	0.012846986	0.114230549	0.160924782	0.208460105	0.021196009	0.079595822	0.009913458	0.047296973	0.009229531	0.219072848	0.057203129	0.149552881	0.004234802	0.667355878	0.141711238	0.079343791	0.038155839	0.364710874	0.224270985	0.056898988	0.017122508	0.123882394	0.007316121	0.241297203	0.028543113	0.055709312	0.074600834	0.336203966	0.002705398	0.007150594	1.023085953	0.009336706	0.008387224	0.013072076	0.126239498	0.247636177	0.320706469	0.119679579	0.047906311	0.001011436	0.101785109	0.016007667	0.009028854	0.002713998	0.025691427	0.022925348	0.011139076	0.006354571	0.022793784	0.00921853	0.018956748	0.03142067	0.002023892	0.028181492	0.015828147	0.012371131	0.012496108	0.007686214	0.011677668	0.022105288	0.002632031	0.099671892	0.105984272	0.023973725	0.072737128	0.191784687	0.695599248	0.023486924	0.010508549	0.02863509	0.021121879	0.04104288	0.084089558	0.116157853	0.043423962	0.440673535	1.055614452	0.059528994	0.062778684	0.02330164	0.108417736	0.01980642	0.009873549	0.183327818	0.491348022	0.061657173	0.071926257	0.529761104	1.100979699	0.020169525	0.092560755	0.547024502	0.111912857	1.35471074	0.560090149	1.123854145	0.194950931	0.208330923	0.015833281	0.456638114	0.021288139	0.380322103	0.290528914	0.251100025	0.289571561	0.550524375	1.173454852	0.101666885	0.008012645	0.047223931	0.301253287	0.829047272	0.07656018	0.091163077	0.195406507	0.074975532	0.023769569	0.006966331	0.263813511	0.485445946	0.391905902	0.643900667	1.902229424	0.212364529	0.370409404	0.318470987	0.029148912	0.803531881	0.377600959	1.819967949	0.091570856	0.027053476	0.197926867	0.007360596	0.016706238	0.143548286	1.03666234	0.197012144	0.204847923	0.197620384	0.008838295	0.059215759	0.142507207	0.046559023	1.841775675	0.219683679	1.894901529	1.378225447	0.611334496	0.21534061	0.022572775	0.046609157	0.115270302	0.041326873	0.020391426	0.825759483	0.2074209	0.016484983	0.025814489	0.07249247	0.176262642	0.100981867	0.053185083	0.026934966	0.253432908	0.140834176	0.852606909	0.162067648	0.166753105	0.432426424	0.581568261	0.717204402	0.059621079	0.535944394	0.620105699	0.161477903	0.484138729	0.146744145	0.023753579	1.171763334	0.374222604	0.201780295	3.220369174	0.262919008	1.168780384	0.451958977	0.536348092	0.765169127	0.075276332	1.196112123	0.585093701	0.182616573	0.076037754	9.968384087	0.378370204	0.085977655	0.111572835	0.056249424	0.012302767	0.22962684	0.052471353	0.008877462	2.314613231	0.232152188	0.105356976	0.396207416	1.14078236	0.041467966	0.083977233	0.410301411	0.243281082	0.207551429	0.018200601	0.046835513	0.284633646	0.034594042	0.138062322	1.071721373	0.140877339	0.055816943	3.572689173	0.770212078	0.906333496	1.319116393	0.044779918	0.057598192	0.478951673	0.030406664	0.0905207	0.141492715	0.018993515	0.024279838	0.070859161	0.249129284	0.008878604	0.16504484	0.023503071	0.202329736	0.131275174	0.332785721	0.06445586	0.449170121	0.189137531	0.04517336	0.072714464	0.139948423	0.617298123	0.361946575	0.108688424	0.403020678	0.505055616	1.195134865	0.401611585	0.051438618	0.288128025	0.333242785	0.019173659	2.482103172	0.225430798	0.049449707	1.995570262	0.489015802	0.225164398	0.026682112	0.356437465	0.18200617	0.42577907	0.011464251	1.05265371	0.533106456	0.026594135	1.301281186	2.265381683	0.01551362	0.00561193	0.466937699	0.455673906	0.14342182	0.061480711	0.452804544	0.261956831	0.237043506	0.574549542	0.307438104	0.038364566	0.055160494	0.544697066	0.055932419	0.047495912	0.990277406	0.096177755	0.242612847	0.062847398	0.045736106	0.39976078	0.509238482	0.34807858	0.042569344	0.440642764	0.311400714	0.135716787	0.065692609	0.017159282	0.273983233	0.114138992	0.1057942	0.333784225	0.535808859	0.011843039	0.036093075	0.411723943	0.028745709	0.033329944	2.528098085	0.117338187	0.319603325	0.008124361	0.155985027	0.415482914	0.964176347	0.07936438	0.012601739	0.797982255	0.007597623	0.105938594	1.282984143	0.036074781	1.394211803	0.279153338	0.284613189	0.170347694	0.319854715	0.983396756	0.162844162	0.044712852	0.060294934	0.106589489	0.086246541	0.131259898	0.184250268	0.720285657	0.010941637	1.559524291	0.036086019	0.048565163	0.123405001	0.013710442	4.95531499	0.222892104	0.009596721	0.132964682	0.022537146	0.069522382	0.005410151	0.024167582	0.397518626	0.21536295	0.56248409	7.422640207	0.318445037	0.021423595	0.052661126	0.480563965	0.646964409	0.397283542	0.003483639	0.063151698	1.597240068	0.021322407	0.017847307	0.957683701	0.076671954	1.020605251	0.844461046	0.030828499	0.071413726	0.308219683	0.433643715	0.796641121	0.006528002	0.024174815	0.163199755	0.259271316	0.037443887	1.337821637	0.244630462	0.010989976	0.120040006	0.278786877	0.443768498	0.035003222	0.267388839	0.055082537	0.021122554	0.222339574	0.14296709	0.72409196	0.041882036	0.019615981	1.514013543	0.261631001	0.088330666	0.185417319	2.318084725	0.056709591	0.232832467	0.089489096	0.040900024	0.037415264	0.070517843	0.035329745	0.099800184	0.375676834	0.260338365	0.004950323	0.020169499	0.138075321	0.045864056	0.252591844	0.300823973	0.137965066	0.368276322	0.247988685	0.008796323	0.054092943	0.190583223	1.285913626	0.264689936	0.011841538	0.500038029	0.229543489	0.265511327	0.054783952	0.06753019	0.146781369	0.086904374	0.021381106	0.045222969	0.196273868	0.093745472	0.009313546	0.094606883	0.01468161	0.045461596	0.047196474	0.086075393	0.0048274	0.054005057	0.29690392	0.015745065	0.047628147	0.80397445	0.052581139	0.355181964	0.02034098	0.058267032	0.081727373	0.193106536	0.032174	0.010380232	0.020881476	0.138472558	0.104493584	0.009149646	0.01059287	0.004215035	0.115223642	0.002736892	0.004588551	0.067583079	0.108762763	0.038519117	0.063778551	0.018527069	0.015397966	0.125784901	0.00230513	0.015265512	0.274929665	0.023456759	0.046761109	0.092143321	0.030825575	0.003523495	0.076550358	0.007050598	0.006997491	0.004644193	0.223440387	0.028554004	0.00460604	0.333896966	0.003932729	0.06565931	0.047768164	0.017513308	0.039563593	0.246734193	0.003925306	0.073104967	0.072807042	0.027105092	0.007433309	0.021718432	0.082375153	0.008716919	0.299464116	0.033100157	0.010204433	0.006259447	0.003179938	0.127511133	0.120523098	0.071559052	0.002625392	0.007507979	0.049308153	0.030346728	0.291243873	0.016513358	0.045759168	0.011110398	0.095299084	0.201337523	0.131222593	1.146886519	0.03677711	0.066427713	0.243406666	0.107405	0.07020362	0.141106294	0.084195125	0.007564489	0.041933709	0.037870781	0.009213402	0.066574585	0.07137493	0.149437073	0.147766003	0.130635213	0.121353465	0.003293959	0.076648991	0.096196148	0.011351142	0.005767582	0.029309842	0.192897521	0.092965021	0.029244186	0.057103285	0.061686329	0.014480487	0.095047896	0.008778788	0.11964884	0.042264534	0.574853871	0.0668722	0.297940941	0.015944623	0.020379988	0.004033184	0.004716966	0.074969416	0.23151358	0.118292535	0.197483117	0.170630369	0.649649674	0.129224029	0.042102348	0.008207397	0.170795684	0.015047289	0.004721607	0.107463092	0.016676418	0.110529228	0.017564543	0.039612369	0.48600425	0.062010673	0.503164257	0.096585209	0.019740841	0.06958004	0.142619774	0.132404707	0.084618902	0.010161862	0.079475378	0.022276056	0.039817089	0.145768601	0.089900135	0.082029224	0.053726448	0.124733288	0.120517188	0.23137021	0.089929206	0.062955118	0.093128344	0.1421802	0.009753548	0.099989897	0.097595132	0.291167861	0.369375386	0.007219141	0.049377472	0.067799537	0.206016322	0.001458663	0.017039824	0.121134743	0.005309441	0.536295413	0.145087193	0.133259208	0.001760325	0.006973051	0.004670752	0.322495636	0.087784677	0.052733986	0.068025019	0.003301183	0.169374665	0.301621566	0.067990512	0.083396306	0.179577721	0.200599292	0.226261695	0.012993066	0.289479466	0.332255907	0.051666201	0.00403404	0.063511007	0.095550337	0.007872188	0.007178194	0.020974552	0.070867665	0.004989913	0.019121965	0.079919633	0.06528705	0.199053707	0.252756225	0.131603677	0.093277165	0.002245702	0.407812436	0.091915902	0.247974221	0.186920132	0.129727685	0.030309293	0.049289348	0.026401382	0.134596525	0.04342906	0.010016918	0.028046837	0.123165178	0.051640492	0.120971221	0.202560763	0.018842146	0.137465729	0.070599069	0.034030881	0.141664393	0.182513474	0.427996872	0.280702207	0.067364225	0.176612301	0.094541298	0.036380255	0.153599566	0.070690834	0.051693998	0.334096619	0.143322357	0.013547729	0.149098777	0.249875249	0.31036287	0.010832271	0.003568917	0.051926299	0.03681034	0.282335518	0.088675654	0.019244046	0.064642882	0.309328133	0.099911836	0.016362586	0.157425022	0.135244519	0.025001566	0.047150896	0.76216887	0.005912709	0.01127814	0.030554438	0.029916781	0.012301537	0.03070367	0.090366863	0.108871459	0.003286402	0.159973442	0.058119149	0.003811039	0.691346794	0.143487823	0.008973151	0.294476299	0.040687397	0.325732454	0.312261224	0.02407269	0.028674789	0.012051571	0.035136186	0.092249516	0.167573716	0.102582991	0.095311701	0.028343079	0.098619299	0.180099132	0.367694838	0.123270868	0.130691087	0.007627608	0.016058323	0.067428208	0.206523489	0.170534487	0.019058638	0.170925623	0.01155171	0.325300733	0.016670878	0.005774939	0.786627944	0.027012359	0.00543356	0.084244037	0.180655903	0.013767962	0.052769685	0.08147658	0.012993209	0.213732751	0.004219702	0.006744536	0.10763447	0.283735631	0.059955155	0.11162026	0.054023399	0.11410802	0.077830233	0.381638498	0.065558881	0.127771442	0.008472569	0.015506602	0.102231083	0.083684925	0.071961497	0.944838883	0.274418005	0.579799823	0.036971036	0.06747971	0.008016022	0.04800445	0.35158764	0.145966998	0.014027642	0.638411805	0.003582531	0.008680437	0.286462468	0.015138338	0.081603443	0.065589593	0.158370464	0.021643805	0.016700973	0.390509995	0.120752338	0.066410141	0.148840886	0.28852284	0.156594793	0.032537226	0.189602912	0.071736744	0.011442181	0.005318683	0.128912486	0.094444376	0.127676534	0.077923901	0.160113334	0.201715031	0.07221125	0.126876824	0.061819166	0.185669587	0.056644829	0.005323413	0.029063301	0.054394651	0.004953155	0.004367694	0.028623329	0.011027823	0.059202489	0.03007053	0.007098452	0.156110416	0.008093379	0.005524201	0.020683696	0.087770885	0.212780714	0.005029382	0.330780848	0.080372526	1.293013645	0.383067795	0.103317142	0.102368607	0.0172651	0.107308373	0.294559488	0.029041053	0.032530139	0.032224476	0.025897632	0.320020822	0.080262393	0.239368969	0.226543627	1.260308097	0.137789471	0.043547282	0.093615907	0.030993612	0.011593379	0.053609655	0.509939817	0.248560893	1.599656192	0.090845618	0.085493432	0.069961028	0.02069035	0.133659545	0.235851947	0.213868876	0.034719372	0.043137406	0.001020255	0.049758412	0.009801097	0.221232272	0.238384539	0.123766748	0.068759791	0.13325358	0.930522574	0.115495632	0.069473147	0.077082426	0.154657511	0.024077368	0.009332005	1.193705627	0.01191918	0.019532325	0.014943616	0.128693053	0.563138768	0.130856269	0.077151728	0.539183629	0.059588437	0.015315546	0.076745555	0.341555605	0.363015493	0.027184952	0.096770338	0.037056646	1.135883708	0.099564206	0.001367191	0.026745307	0.031307608	0.060545917	0.237942016	0.302742208	0.007267986	0.00664038	0.017705977	0.021249585	0.020282509	0.058058998	0.005676674	0.008181641	0.37053629	0.301239126	0.044689576	0.499908307	0.282439172	0.004794099	0.146014586	0.083924241	0.022235545	0.086434096	0.012776868	0.565467002	0.036542221	0.096930797	0.023682369	0.011050702	0.746614503	0.807968627	0.007948861	0.337664988	0.164751404	0.020723338	0.014753646	0.225163836	0.040888932	4.052041591	0.106153863	0.009612089	0.223301525	0.439540173	0.43069328	0.023584805	0.02762479	0.024049278	0.443644004	0.060542678	0.115814194	0.036572476	0.644077089	0.555923212	0.031073439	0.151365417	0.03910742	0.034839325	0.219706822	0.096638493	0.299214595	1.065748018	0.18220333	0.105170838	0.060694373	0.0015715	0.217498818	0.205759516	0.032180553	0.013851023	0.034855139	0.081142165	0.048334797	0.397407499	0.133435361	0.04403941	0.013573546	0.420766479	0.423672575	0.072163542	0.303574851	0.157206646	0.415727949	0.011339869	0.022318487	0.032434125	0.114820523	0.718394643	0.263657983	0.588091567	0.058857972	0.084038098	0.098521747	0.058192303	0.011392149	0.057141404	0.235394269	0.177391914	0.058094301	0.017858021	0.027897969	0.299341679	0.081255513	0.332640664	0.057304539	0.114795009	0.314280147	0.007146973	0.534974669	0.553555019	0.112675437	0.209623497	0.051480687	0.00508257	0.200113586	0.039711128	0.083313701	0.104170092	0.041258378	0.049201218	0.145824792	0.040654735	0.001774578	0.302420494	0.256778097	0.064131871	0.016105868	0.040489363	0.027100304	0.008705953	0.055434121	0.005559126	0.005164395	0.159387002	0.624909179	0.021530638	0.00093841	0.334405404	0.033896692	0.039493926	0.015220073	0.066171445	0.337831338	0.471893975	0.050581869	0.623385762	0.509127368	0.252054241	1.029821768	0.045843864	0.070980748	0.081377014	0.016253865	0.059620592	0.017875106	0.122526087	0.00447248	0.031485047	0.022035034	0.044910343	0.556679499	0.026509507	0.006811582	0.187586599	0.016714441	0.108628822	1.098240987	0.03624162	0.018728764	0.23275677	0.07603991	0.279536234	0.149816168	0.007326448	0.098308394	0.001517649	0.077894765	0.004071659	0.179125744	0.045306546	0.162582298	0.214504303	0.145420444	0.022317623	0.057355158	0.019493766	0.498414186	0.052537469	0.00304598	0.065194001	0.153721717	0.044076669	0.091877189	0.231153684	0.008030628	0.192039852	0.320542494	0.06054776	0.109714075	0.054481433	0.019211434	0.226388842	0.235658826	0.061232301	1.150772183	0.001123873	0.04745446	0.141591112	0.533380214	0.021624843	0.011296892	0.00478252	0.200966845	0.047950421	0.182128071	0.010585432	0.026105293	0.042676824	0.009139296	0.532457922	0.333919549	0.017932746	0.00367437	0.011553817	0.00597412	0.164223729	0.022092704	0.069016217	0.025171772	0.018970126	0.018996173	0.089357061	0.554326585	0.027315525	0.002583904	0.010299767	0.035019879	0.038057412	0.014884884	0.196269182	0.096209668	0.036709502	0.045052621	0.102900621	2.190565757	0.023740284	0.089144541	0.031673253	0.011852436	0.023811864	0.035320919	0.00282775	0.037818894	0.114154004	0.101227125	0.39873079	0.049846186	0.079080005	0.241609636	1.407300482	0.110906122	0.40018173	0.029981927	0.009064387	0.084897231	0.065029393	0.114470427	0.034750267	0.626198834	0.099636141	0.017524292	0.013784402	0.028928281	0.014886621	0.140855637	0.465125989	0.032704787	0.018008483	0.143299935	0.001924383	0.023757878	0.006642342	0.022453656	0.956432221	0.400195077	0.007331056	0.081481201	0.025505529	0.040640217	0.025619656	0.042200054	0.013027797	0.015050868	0.026766165	0.034914477	0.138167916	0.080326791	0.009397696	0.027120759	0.006075201	0.115060539	0.14701544	0.032910377	0.034787339	0.091313035	0.000605784	0.28097008	0.04816968	0.493240649	0.002921941	0.008907837	0.062404911	0.07095219	0.087366629	0.087654638	0.009518472	0.042346978	0.272624356	0.073625998	0.118011113	0.027046484	0.075816525	0.069803688	0.059470555	0.011176591	0.123820445	0.566306818	0.085858834	0.012178798	1.303142567	0.071549171	0.160293726	1.031871751	0.071971101	1.512462266	0.140614555	0.014542952	0.104536447	0.052130588	0.148290189	0.076170099	0.125941131	0.006285556	0.012774873	0.078663603	0.036758288	0.016596015	0.008757995	0.183666937	0.03844619	0.100471104	0	0.183509615	0.02021602	0.097482167	0.085929337	0.057547251	0.876459125	0.019258908	0.208475785	0.00835881	0.00583216	1.140102848	0.14234019	0.042367167	0.108162711	0.005726685	0	0.025424255	0.034801497	0.749138404	0.087663843	0.0097498	0.018109398	0.011211335	0.011620203	0.065259529	0.972513581	0.085101416	0.029290902	0.019035656	0.03853628	0.004550433	0.024648354	0.028642944	0.036373106	0.02868447	1.198772055	0.059942173	0.015345899	0.013436344	0.319017589	1.557898711	0.111358399	0.062818438	0.348116673	0.046472177	0.879883799	0.091020933	0.043527652	0.10495017	0.059859747	0.025435735	0.035041765	0.198015895	1.50642716	0.146896778	0.010365824	0.083978843	0.137748975	0.119576663	0.015632978	0.01847737	0.23842883	0.006774965	0.134702757	0.395975546	0.182496534	0.003556493	0.112782724	0.051594971	0.065119713	0.005314494	0.064651523	0.006849528	0.0769963	0.006956296	0.15377424	0.043939132	0.016104128	0.163938112	0.089837187	0.046033961	0.005852113	0.011200354	0.14131742	0.033331251	0.062258635	0.087015573	0.135781963	0.033075118	0.081474027	0.049777795	0	0.018329191	0.195049617	0.01214966	0.1218273	0.029422305	0.138408104	0.024625904	0.183531273	0.092090282	0.00269932	0.427072239	0.322719199	0.006016973	0.123903161	0.039608215	0.12193207	0.131221767	0.055066088	0.22419215	0.659591279	0.018856404	0.06316525	0.069841706	0.045749248	0.054870316	0	0.035177039	0.174675158	0.47814146	0.432016519	0.268735232	0.08494972	0.0198779	0.035833932	0.023835215	0.090569577	0.097098756	0.085509974	0.477058233	0.027628936	0.033305288	0.106136589	0.040662338	0.078644143	0.077974979	0.063826122	0.009200574	0.365669691	0.855598186	0.004550489	0.005185192	0.229567291	0.291668294	0.025130179	0.064459026	0.019767397	0.279855373	0.031189419	0.092334947	0.571447631	0.008717063	0.008255949	0.031587764	0.398765412	0.009064231	0.006223275	0.046401592	0.449045089	0.302899433	0.084654427	0.00967437	0.049997015	0.020624572	0.03690419	0.025078779	0.67402098	0.112443033	0.149322062	0.290131565	0.017366053	0.0130871	0.059492755	0.019274931	0.013480909	0.065045539	0.120868639	0.210722794	0.086189439	0.011677257	0.033974116	1.412345649	0.14910397	0.333028397	0.190003703	0.243724585	0.012633546	0.046364581	0.355824159	0.119284642	0.039316718	0.177616651	0.019707828	1.712711157	0.174876982	0.365223386	0.050605977	0.006336078	0.034555353	0.061282262	0.037053746	1.444943434	0.024710031	0.074020767	0.027398496	0.099286933	0.014723881	0.08168978	0.092542426	0.250962585	0.158152551	0.140326972	0.300496349	0.120110948	0.085387617	0.747250596	0.007468606	0.144536018	0.120789565	0.146412999	0.000615902	0.420202267	0.028233336	0.072971475	0.015331674	0.041901456	0.162273871	0.044838975	0.057425229	0.177471002	0.004053564	0.047352941	0.053567742	0.103232612	0.112727728	0.015007037	0.329905196	0.013332062	0.261702148	0.035664999	0.006650263	0.006286279	0.019760155	0.086635188	0.552518725	4.165598366	0.038784843	0.03992413	0.096486213	0.233708327	0.032239162	0.090235794	0.00874052	1.025182296	0.340023021	0.058890436	0.046185655	0.113136967	0.017528178	0.015689023	0.082048314	0.049676602	0.217231092	0.497563004	0.052884329	0.075145688	0.080353022	0.032912638	0.002601411	0.404931112	0.093055531	1.428067101	0.007957456	0.028072132	0.00936395	0.116349077	0.101517517	0.084982616	0.012140577	0.013443586	0.213053505	0.630469289	0.343660742	0.188673514	0.127246138	0.492256072	0.420311157	0.289898887	0.263916639	0.136719132	0.000876152	0.21137999	0.083812448	0.066199435	0.08995657	0.092744042	0.259515462	0.116903211	0.097587789	0.078326002	0.508032942	0.002033882	0.138444828	0.027578599	0.274069567	0.018232874	5.675476725	0.013706556	0.00173203	0.010663452	0.680845004	0.288785396	0.461953453	0.278703232	0.138415777	0.147647468	0.161391586	0.113281547	0.016990054	0.405345584	0.030769045	0.130764826	0.450305144	0.506180544	0.063666463	0.030121005	0.088220452	0.018175044	0.029632823	0.065513402	0.334036363	0.22581796	7.96093673	0.442126889	0.136957327	0.106264174	0.178658855	0.012838979	0.104438819	1.117786485	0.495959566	0.083634152	2.830640191	0.088735738	1.428655646	0.128563333	0.031362713	0.596392047	0.188119613	0.068833937	0.022169745	0.107775783	0.036395637	0.009798082	0.058342654	0.019267947	0.009448785	1.376385325	0.473642273	0.048832737	0.020273326	0.146938102	0.071169486	0.008122836	0.161594642	0.77430852	0.062321362	0.030175024	0.000997371	0.172959355	0.025268628	0.010600789	0.010688302	0.026046188	0.155497151	0.01006791	0.009413258	0.784844582	0.049507449	0.010169595	0.081870998	1.194614396	0.014537519	0.066096421	2.904186471	0.005596221	0.034903526	0.018209383	0.014608435	0.376589515	0.417586196	0.008474244	0.009554739	0.172392751	0.06642309	0.031397275	0.098709935	0.739342498	0.064678711	0.035353276	0.051181243	0.052575706	0.176470423	0.183571745	0.536409207	0.236938453	1.390887176	0.060053538	0.364247454	0.024878111	0.008689252	0.486765918	0.003859398	0.056966713	0.326093378	1.026346202	0.020078238	0.063739965	0.108609723	0.045620481	0.068469012	0.068244874	0.007951732	0.141932525	0.15751687	0.026226359	0.040608865	0.007528934	0.259930689	0.063659668	0.007493086	0.02018534	0.069265196	0.017688973	0.012535807	0.008257509	0.111233173	0.236978066	0.180453116	0.024843468	0.027091162	0.014027008	0.027992499	0.019596707	0.504146902	0.169267792	0.037591715	0.061062911	0.29428955	0.130272704	0.039633202	0.006223732	0.038692027	0.018718071	0.263007285	0.011502093	0.344771068	0.263363982	0.314059505	0.027598143	0.005167832	5.14335848	0.203696932	0.149045741	0.289432933	0.24645227	1.493057709	0.091891217	0.049840062	1.094825248	0.010434784	0.208051841	0.28722402	0.49224582	0.046541449	0.09832755	0.054366826	0.00169503	0.765479761	0.011974226	0.045436996	0.092596637	0.034804511	0.012486117	0.15581464	0.518980957	0.141954265	0.00910136	0.072638125	0.054102092	0.082121097	0.444262996	0.051855755	0.042587987	0.458230748	0.250678485	0.021271155	0.125695355	0.072191631	0.031754421	0.990528114	0.057004265	1.476476273	0.365545327	0.093003291	0.034639987	2.260057898	0.022347595	0.172660743	0.436757251	0.019202175	0.246454918	0.006182839	0.037430386	0.051052023	0.169827179	0.132454965	1.007165628	3.364150431	0.039535773	0.201624784	0.942299143	0.227842252	0.021917862	0.006827088	0.586420565	0.014349361	0.200384971	0.495795552	8.408940889	0.115520677	0.93259683	0.202815841	0.06498856	0.061664427	0.228707427	0.008794586	0.06050059	0.024815315	0.092664658	0.040536221	0.032479571	0.012451405	0.366134734	1.027821167	0.055303506	0.015129747	0.128862859	0.174551904	0.394167438	0.161160863	0.0583691	0.012483404	0.004430603	0.028412471	0.104612206	0.008105717	0.549438005	0.134621593	0.418007691	0.954660506	0.020952514	1.286904568	0.108933313	0.472787264	0.005768531	0.06115391	0.427289955	0.056634918	0.027423167	0.04980667	0.066749624	0.021185657	1.137335032	0.289089689	0.07205069	5.541601647	0.074556155	0.014699578	0.131147062	0.021187464	0.013122939	0.043501295	0.138994759	0.03548239	0.450209832	0.547687029	0.866600419	0.38699702	0.080394729	0.15379027	0.05372113	0.291976928	0.125116179	0.036388048	0.279049577	0.012177863	0.005650712	0.012165275	0.014082924	0.2788226	0.276208092	0.101542029	0.745317097	0.016166318	0.195375661	0.035723549	0.01886565	0.031369845	0.412370808	0.03029851	1.541337259	0.065761717	0.555305549	0.013977029	0.092129058	0.137892343	0.080271105	0.1725589	0.026777413	0.095748542	0.575994412	0.123429552	0.017288173	0.00340191	0.426700906	0.040915739	0.344567413	0.089561614	0.27584984	0.067415761	0.32166521	1.049591732	0.171236826	0.062424276	0.650393002	0.054200585	0.33378183	0.037548489	1.543875297	0.097438064	0.493083802	0.015273982	0.08924691	0.022496377	1.310306784	0.010114733	0.055433523	0.040967452	0.009576066	0.485569521	0.143735989	0.03954818	0.041510824	0.051989917	0.043020431	1.362174015	0.131091223	0.365564361	0.018058674	0.041522032	0.255169912	0.05269962	0.176740412	0.460360808	0.043144049	1.616714654	0.214813756	0.092856601	0.01948178	0.042756816	0.433522441	2.535514906	0.115386975	0.36493848	0.033321495	0.261088558	0.380555175	0.006054702	0.021162983	0.00650175	0.094096212	0.517352604	0.56350772	1.914909717	0.274886812	0.143343484	0.569065821	0.020427456	0.0369326	0.207950886	0.084854965	0.151946821	0.384035129	0.350711694	2.843934185	2.186875286	1.281918603	0.097919528	0.029709995	1.219918534	0.029755889	0.112828896	0.091290816	0.150994097	0.163507167	0.023501973	0.669615532	0.08172363	0.625118314	0.042368116	0.036535032	0.295228131	0.081788426	0.314243649	0.186281291	0.371796216	0.360580728	0.018601598	0.049736907	0.339141636	0.154879743	0.095325621	0.673462514	0.328753582	0.242281807	0.27615983	0.081024006	4.965068654	0.218175278	0.096548774	0.020660031	0.099082883	0.083061567	0.138716347	0.019413238	0.234809025	0.02820072	0.050264138	0.037487882	0.484418386	0.164871523	0.001037603	0.492648035	0.006429439	0.042022337	0.06815234	0.128136556	0.071322631	0.391837951	0.02459265	0.128396372	0.156454024	0.008600461	0.076862922	0.017435044	0.330175282	0.015773772	0.015532425	0.036651376	0.009257737	0.414156382	0.015743434	0.004006026	0.007065759	0.090735932	0.111585279	0.024837863	0.180942	0.250546921	0.162172461	0.54046022	0.027824222	0.38435815	0.046790826	0.533658355	0.152057739	0.304973984	0.030188481	0.396125084	0.021795623	0.46488854	0.100469287	0.024014323	0.08992278	0.069119132	0.14298107	0.338746798	0.602056059	0.049889963	0.357558547	0.476369295	0.350145128	0.009121425	0.372166514	0.045677068	0.987061154	0.190983176	1.478509701	0.018275948	0.134737665	1.206441234	0.028885644	0.486486854	0.528242196	0.011306253	0.00406799	0.03569385	0.08199519	0.013049325	1.996545311	0.00733071	0.305480705	0.266274895	0.032520887	0.092722664	0.524420889	0.146237028	0.060172973	2.01685429	0.328620114	0.066798804	0.119122474	0.015027405	0.203985618	0.005208972	0.094907849	0.011561023	0.473143906	0.054457774	0.235554752	0.025063815	4.568344761	0.080061841	0.104245938	0.021270117	0.37067957	0.157278538	0.125182562	0.008240722	0.004728922	0.099820404	0.126404339	0.41098849	2.888202704	0.031019242	0.121490361	0.00233667	0.198089986	0.192526048	0.007607517	0.291966118	0.113136199	0.902537197	0.061902054	0.248649202	0.094178167	0.625011134	0.211099405	0.046331108	0.029577736	0.157309128	0.9986795	0.290842528	0.018879475	0.012333364	0.020613487	0.013801388	0.070349061	0.076558526	1.468648466	0.154630672	0.019395671	0.110608299	0.129256871	0.086549532	0.021968637	0.000653515	0.212793008	0.056813942	0.009025481	0.085094811	0.386472623	0.013733783	0.028721769	0.216334002	0.129356638	0.503474386	0.523151457	0.353035418	0.032666105	0.056127091	0.08820108	0.044201676	0.008603679	0.017142935	0.0312997
[truncated: 2,864,054 more chars]
