# Supplementary material for: Expanded catalog of microbial genes and metagenome-assembled genomes from the pig gut microbiome
Source: Nat Commun. 2021 Feb 17;12:1106. doi: 10.1038/s41467-021-21295-0 (PMC7889623; doi:10.1038/s41467-021-21295-0)
Supplement: Supplementary file 10 — Source Data [file 41467_2021_21295_MOESM10_ESM.zip › Source Data/Pre-processed_Files/Wild_Duroc_CARD_Alpha.xls]

SampleID	Number	Shannon	Group
Wild Boar-s11	87	4.03334672821638	Wild Boar
Wild Boar-s14	82	3.99108349794953	Wild Boar
Wild Boar-s19	67	2.59269014484171	Wild Boar
Wild Boar-s22	79	3.42750395769344	Wild Boar
Wild Boar-s5	93	3.83602350978927	Wild Boar
Wild Boar-s8	53	2.25094299523943	Wild Boar
Duroc-JY1	127	2.84318722937967	Duroc-JY
Duroc-JY2	135	2.89496090041933	Duroc-JY
Duroc-JY3	151	2.96364294503516	Duroc-JY
Duroc-JY4	115	2.97239448003965	Duroc-JY
Duroc-JY5	155	3.11913330098861	Duroc-JY
Duroc-JY6	152	3.11601444519017	Duroc-JY
Duroc-JY7	154	3.1062251961006	Duroc-JY
Duroc-JY8	128	2.96030707216689	Duroc-JY
Duroc-JY9	117	3.01425232997709	Duroc-JY
Duroc-JY10	157	2.9422331184009	Duroc-JY
Duroc-JY11	113	2.93123267700049	Duroc-JY
Duroc-JY12	157	2.78950663437064	Duroc-JY
Duroc-JY13	143	2.9486612624928	Duroc-JY
Duroc-JY14	104	2.80471171638434	Duroc-JY
Duroc-JY15	146	2.96499096133089	Duroc-JY
Duroc-JY16	104	2.89587771642621	Duroc-JY
Duroc-SH1	144	3.00941467293838	Duroc-SH
Duroc-SH2	156	2.9832456577841	Duroc-SH
Duroc-SH3	103	2.88844911785544	Duroc-SH
Duroc-SH4	98	2.92611447803878	Duroc-SH
Duroc-SH5	94	2.9051631009794	Duroc-SH
Duroc-SH6	127	2.93811442527404	Duroc-SH
Duroc-SH7	161	2.83007549694287	Duroc-SH
Duroc-SH8	143	3.05166329418403	Duroc-SH
Duroc-SH9	152	2.94017641961778	Duroc-SH
Duroc-SH10	132	3.0132420476571	Duroc-SH
Duroc-SH11	143	3.06559553703834	Duroc-SH
Duroc-SH12	143	3.05549809524623	Duroc-SH
Duroc-SH13	152	3.07315653430231	Duroc-SH
Duroc-SH14	141	3.05020646437382	Duroc-SH
Duroc-SH15	96	2.88296518322454	Duroc-SH
Duroc-SH16	93	2.81036464092317	Duroc-SH
Duroc-SH17	118	3.08034902637366	Duroc-SH
Duroc-SH18	95	2.77847421640107	Duroc-SH
Duroc-SH19	108	2.77848086154945	Duroc-SH
Duroc-SH20	141	3.04568504138454	Duroc-SH
