# Supplementary material for: Expanded catalog of microbial genes and metagenome-assembled genomes from the pig gut microbiome
Source: Nat Commun. 2021 Feb 17;12:1106. doi: 10.1038/s41467-021-21295-0 (PMC7889623; doi:10.1038/s41467-021-21295-0)
Supplement: Supplementary file 10 — Source Data [file 41467_2021_21295_MOESM10_ESM.zip › Source Data/Pre-processed_Files/Wild_Duroc_fpkm.xls]

Acidimicrobiaceae_bacterium	Actinobaculum_suis	Actinomyces_graevenitzii	Actinomyces_sp._Chiba101	Actinomyces_urogenitalis	Arcanobacterium_haemolyticum	Flaviflexus_salsibiostraticola	Mobiluncus_curtisii	Mobiluncus_mulieris	Schaalia_odontolytica	Trueperella_pyogenes	Varibaculum_cambriense	Bifidobacterium_adolescentis	Bifidobacterium_animalis	Bifidobacterium_asteroides	Bifidobacterium_bifidum	Bifidobacterium_breve	Bifidobacterium_catenulatum	Bifidobacterium_choerinum	Bifidobacterium_cuniculi	Bifidobacterium_dentium	Bifidobacterium_longum	Bifidobacterium_pseudolongum	Bifidobacterium_thermacidophilum	Bifidobacterium_thermophilum	Gardnerella_vaginalis	Pseudoscardovia_suis	Corynebacterium_amycolatum	Corynebacterium_aurimucosum	Corynebacterium_bovis	Corynebacterium_casei	Corynebacterium_coyleae	Corynebacterium_diphtheriae	Corynebacterium_efficiens	Corynebacterium_glutamicum	Corynebacterium_jeikeium	Corynebacterium_lowii	Corynebacterium_marinum	Corynebacterium_matruchotii	Corynebacterium_nuruki	Corynebacterium_phoceense	Corynebacterium_pilosum	Corynebacterium_pollutisoli	Corynebacterium_pseudotuberculosis	Corynebacterium_sp._2039	Corynebacterium_stationis	Corynebacterium_striatum	Corynebacterium_ulcerans	Corynebacterium_urealyticum	Corynebacterium_variabile
Boar-s11	0.0994161	0	0	0	0	0	0	0.1657439	0.1693966	0	0.81217512	0.0432765	0.01925064	0.6692511	0.0480897	0.5478481	1.5829685	0	0	0	0	4.8792963	2.85110888	0.0149628	0.5436625	5.1668311	0	0	0	0	0.0743833	0.0880084	0	0	1.79376318	0.0455475	0	0	0	0	0	0	0	0.145624	0	0.5386999	0.1111875	0.3149039	1.50434405
Boar-s14	0	0	0	0	0	0	0	0.1779593	0.1085792	0	0.3587106	0.0205495	0.38965363	3.3727156	0	4.8063083	1.2703683	0	0	0	0	5.2968704	2.24855943	0.1860767	7.0821868	3.0089705	0	0	0	0	0.0241136	0.2365866	0	0	0.99807681	0	0	0	0	0.00932695	0	0	0	0.0818096	0	0.0969468	0	0.0419713	1.16207879
Boar-s19	0	0	0	0	0	0	0	0.0479916	0.0251307	0	0.121946	0	0.3539265	0.5327188	0	0.5597846	0.9725681	0	0	0	0.252159	10.0153498	0.81012227	0.0927904	3.0085798	10.7928177	0	0	0	0	0	0	0	0	0.2820959	0	0	0	0	0	0	0	0	0	0	0	0	0	0.4777053
Boar-s22	0	0	0	0	0	0	0	0.0856142	0	0	0.3133641	0	0.1481312	0.3199642	0	1.070735	3.2385536	0	0	0	0	1.7021703	3.9239253	0	0.6672319	5.7598915	0	0	0	0	0	0	0.0239946	0	0.4783412	0	0	0	0	0	0	0	0	0	0	0	0	0	0
Boar-s5	0	0	0	0	0	0	0	0.1315482	0.33298657	0.0558498	1.32689645	0.0331644	4.2070456	1.0480593	0.0661366	7.5532009	1.82702	0.600451	0.0279622	0	0	15.15407597	12.42104703	1.926634	35.2765658	9.8766024	0.771593	0.0580588	0	0.0384127	0.0706041	0.2294199	0.0575007	0	3.23509676	0.06231309	0.0121691	0	0.0503689	0	0	0	0	0	0	0.58199448	0.0764237	0.0630392	3.91573914
Boar-s8	0	0	0	0.0233229	0.0215576	0	0.0285688	0.1491922	0.17142929	0	0.5288411	0.0176344	0.1929074	1.8763615	0	1.0828527	0.6028558	0	0	0.144602	0	2.3392961	5.69200701	0	0.5197482	2.9212965	0	0.120502	0.0510653	0	0	0.2127908	0	0	2.15633521	0.1036516	0	0	0.0966891	0	0	0	0	0	0	0.8799708	0.0284822	0	2.01384582
Duroc-High1	0	0	0	0.100902	0	0	0	0.1559062	0.51085647	0	0.7114135	0.108517	0.0072073	5.0805688	0.0154816	0.0487409	0.8935255	0	0	0	0	11.672371	0.1314239	0	0.09682794	8.4096221	0	0	0	0	0.2001725	0	0	0.0378383	0.39057257	0	0	0	0	0	0	0	0	0	0	0.6281096	0	0	0.4906411
Duroc-High2	0	0	0	0	0	0	0	0.4492181	1.8319648	0.0513437	0.4858637	0	0	5.5208554	0.0695178	0.3485622	0.6115258	0	0	0	0.109432	4.4455631	0.5396843	0	0	2.1585776	0	0.032691	0	0	0.2499806	0	0.0402366	0	3.9478596	0	0	0	0	0	0	0	0	0	0	7.2520707	0.0251224	0	4.70400257
Duroc-High3	0	0	0	0	0.0397734	0	0	0.1000233	0.3172757	0	0.4505795	0.0441761	0.0218152	5.7822425	0.0633805	0.4136687	1.426374	0	0	0	0.0997706	3.1668762	2.23558727	0	0.49416592	4.9626433	0	0	0.235459	0	0	0	0	0	0.0643615	0	0	0	0	0	0	0	0	0	0	0.5963212	0.0229045	0	0.9075
Duroc-High4	0	0	0.0743678	0	0	0	0	0.1158768	0.7380981	0	0.8429985	0.0283388	0.038442	2.895595	0.0165151	0.0294614	1.4510922	0	0	0	0	1.8855667	0.2484561	0	0.2054225	2.0832921	0	0	0	0	0.3070293	0	0	0	1.0188096	0	0	0.179134	0	0.0128624	0	0	0	0	0	1.7130797	0	0	1.75190972
Duroc-High5	0	0	0	0	0	0	0	0.240713	0.4039765	0	0.441713	0.0384859	0.02181584	3.6959034	0.0977854	0.6279597	2.6482276	0	0	0	0.197648	2.3829445	1.04866767	0	0.48180558	5.3178526	0	0	0	0	0	0	0	0	0.1903774	0	0	0	0	0	0	0	0	0	0	0.1254767	0	0	0.3900764
Duroc-High6	0	0	0	0	0.475835	0	0	0.94798968	2.12988278	0.210775	1.4052676	0	0.0295238	1.755364	0	0.7335294	1.8949238	0	0	0	0	1.9583914	0.6002007	0	0.1945735	4.3172904	0	0	0	0	0.14725	0	0	0	0.1707951	0.083546	0	0	0	0	0	0	0	0	0	0.9676628	0	0	0.8536533
Duroc-High7	0	0	0.0709476	0	0	0.103596	0	2.3685945	6.370901	0.0394153	1.8818542	0.605308	0.00723061	2.8416452	0.1004773	0.091763	4.0701361	0	0	0	0.2198904	3.0152198	0.61111532	0	0.0392075	3.1891542	0	0.0963486	0	0	0.1536596	0	0.0127799	0	0.2635986	0.0643207	0	0.0854479	0.128641	0	0	0	0	0	0	4.44189483	0	0	10.43455696
Duroc-High8	0	0	0	0	0	0	0	0.4810935	3.3390723	0.0388732	0.6649195	0.0548845	0.00723393	2.2010972	0.357393	0.3303288	0.6070849	0	0	0	0.195684	2.4944085	1.81333201	0	0.3730637	4.6373901	0	0	0	0	0.3525186	0	0	0	0.2840506	0.339836	0	0	0	0	0	0	0	0	0.212485	2.39281732	0	0	5.87514573
Duroc-Low1	0	0	0	0.0289867	0	0	0	0	0.0449194	0	1.2562789	0	0.0146387	1.4581366	0.106197	0.1476637	0.9744343	0	0	0	0.0989971	7.0322247	0.2765009	0	0.4738956	3.7611201	0	0	0	0	0	0	0	0	0.1575427	0	0	0	0	0	0	0	0	0	0	0.4952408	0	0	0.1845396
Duroc-Low2	0	0	0	0	0	0	0	1.2511399	2.0513966	0	0.7790422	0.1772161	0.1506796	6.3449066	0	0.411975	1.0390965	0	0	0	0.233858	5.8227245	1.9599392	0	0.6799081	7.4963865	0	0	0	0	0.2224874	0	0.0135917	0	1.7189756	0	0	0	0	0	0	0	0	0	0	0.6400061	0	0.0561951	0.204295
Duroc-Low3	0	0	0	0	0	0	0	0.2616378	1.3315569	0	0.3895808	0	0.0579709	1.377435	0.0311311	0.0628888	1.2077294	0	0	0	0.238458	7.6214987	0.2283371	0	0.315855	6.0371773	0	0	0	0	0	0	0.12956	0	1.45906842	0.0530513	0	0	0	0	0	0	0	0	0	0.54781407	0	0	0.0781432
Duroc-Low4	0	0	0	0	0	0	0	0.57050787	0.55156541	0	0.4514091	0.0377447	0	4.008263	0.0153925	0.1792973	0.9546414	0	0	0	0.0969206	10.3831787	0.13767345	0	0.4597858	7.6928665	0	0	0	0	0	0	0	0	0.2800481	0	0	0	0	0	0	0	0	0	0	0.1520158	0.0445005	0	0.4035793
Duroc-Low5	0	0.113511	0	0	0	0	0	0.1863957	0.73656929	0	0.3800287	0	0.1292996	2.684558	0	0.027526	0.9130469	0	0	0	0.118192	4.4336162	0.52632623	0	0.1831446	3.4721169	0	0	0	0	0	0	0	0	0.4222837	0.0243409	0	0	0.00952208	0	0	0	0	0	0	0.7139662	0	0	0.48193
Duroc-Low6	0	0.920148	0	0	0	0	0	0.1382113	0.2416424	0	0.0415524	0	0	3.4409459	0	0.1726006	0.9316228	0	0	0	0.244174	7.42906	0.3892452	0	0	3.8413003	0	0	0	0	0.2947142	0	0	0	0.9819423	0	0	0	0	0	0	0	0	0	0	0.74552632	0	0	0.3244406
Duroc-Low7	0	0	0	0.10455	0	0	0	1.0407043	1.4756955	0	0.180586	0.2483243	0.0298714	4.5704374	0.0541758	0.215471	1.3064721	0	0.0351583	0	0.223879	6.9827003	1.18499729	0	0.2171727	5.6314933	0	0	0.036227	0	0.0383237	0	0	0	0.4479872	0.0097216	0	0	0	0	0	0	0	0	0	1.5844405	0	0	0.402658
Duroc-Low8	0	0	0	0	0	0	0	0	0.1961179	0	0.524406	0	0	4.406344	0.0155275	0.1054128	0.7954206	0	0	0	0.314478	7.1612562	0.1839793	0	0.34249365	12.2028983	0	0	0	0	0.0383287	0	0	0	0.1630164	0	0	0	0	0	0	0	0	0	0	0.4803793	0	0.0272097	0.2622552
FCR.HF1	0	0	0.15815	0	0	0	0	0.09955045	0.090484	0	0.2222594	0	0	7.9783307	0.0175604	0.103551	1.2559815	0	0	0	0.110571	4.4109625	0.0323344	0	0.708272	2.2054609	0	0.0536931	0	0	0.4273377	0	0.0472732	0	0.0442034	0.310653	0	0	0	0	0.0399003	0	0.0459416	0	0	4.4008806	0.1759881	0	18.41635759
FCR.HF2	0.0679247	0	0	0	0	0	0	0	0.171461	0	0.5931867	0	0.32741159	0.9944861	1.22018	0.0508824	1.1723933	0	0	0	0.582612	8.1308804	0.3859177	0	0.2215975	2.4053488	0	0	0	0	0.0454288	0	0	0	0.5455605	0	0.0226054	0	0	0	0	0	0	0	0	1.1758627	0.0274871	0	0.557198
FCR.HF3	0	0	0	0	0	0	0	0	0.0340183	0	4.0489071	0	0.0192116	4.030421	0	0.0591339	1.354338	0	0	0	0.335678	6.3141572	0.0629776	0	0.1847328	7.6273632	0	0	0	0	0	0	0	0	0.0199589	0	0	0	0	0	0	0	0	0	0	0	0	0	0.0982249
FCR.HF4	0	0	0	0	0	0	0	0.0772953	0	0	1.4679531	0.0180179	0	2.0901275	0	0.0744077	1.3071542	0	0	0	0.465701	4.256751	0.0197709	0	0.3467088	1.2872394	0	0	0	0	0.3499668	0	0	0	0	0	0	0	0	0	0	0	0	0	0	1.2213494	0.0270662	0	4.58007689
FCR.HF5	0	0	0	0	0	0.117067	0	0	0.0355607	0	1.50325	0	0.0331543	4.56059	0	2.2287813	1.4666944	0	0	0	0	2.9794529	0.012181	0	0.1762897	3.2517947	0	0	0	0	0.0648459	0	0	0	0	0	0	0	0	0	0	0	0	0	0	0.6055339	0	0.0311995	6.8751751
FCR.HM1	0	0	0	0	0	0	0	0.0467191	0.0511447	0	0.3473572	0	0.19821836	1.6715648	0	0.1067872	1.6425254	0	0	0	0.331389	2.617123	0.04205477	0	0.626565	0.782235	0	0	0	0	0.0433044	0	0	0	0.038156	0	0	0	0	0	0	0	0	0	0	2.0456485	0	0	5.38514779
FCR.HM2	0	0	0	0.0309673	0	0	0	0.0969046	0	0	0.70908	0	0.2798653	0.2888401	0	0.1975079	0.4830244	0	0	0	0	0.5969337	0.3008376	0	0.264965	1.4880932	0	0	0	0	0.0414612	0	0	0	0.1288892	0	0	0	0	0	0	0	0	0	0	0.1722862	0	0	0.4071218
FCR.HM3	0	0	0	0	0	0	0	0.0420623	0	0	9.3524204	0	0.7881306	1.0499958	0	0.3901838	0.9844711	0	0	0	0.2631	1.0996274	0.1940752	0	0.4093163	1.2013066	0	0	0	0	0.2437445	0	0	0	0.1220594	0	0	0	0	0	0	0	0	0	0	0.0319789	0	0	0.0595407
FCR.HM4	0	0	0	0	0	0	0	0	0.1208764	0	0.7604136	0	0.19788232	8.006876	0.0849574	0.2598503	1.0974747	0	0	0	0.260302	3.6077876	0.56886627	0.00874891	0.7151465	2.4733148	0	0	0	0	0.1182378	0	0	0	0.15251915	0	0	0	0.0693663	0	0	0	0.0444531	0	0	0.7069983	0.0245616	0	0.2550743
FCR.HM5	0	0	0	0	0	0	0	0	0.0720823	0	6.2148422	0.0471548	0.162367	1.097976	0	0.208748	0.804861	0	0	0	0.121084	3.0638475	0.0666598	0.00990152	0.2167991	4.1065077	0	0	0	0	0	0	0.018436	0	0.22448342	0	0	0	0	0	0	0	0	0	0	1.3648038	0	0	2.0297907
FCR.LF1	0	0	0	0	0	0	0	0.3258076	0.4485107	0	12.6749241	0	0.441633	1.2382229	0	0.118769	0.9195976	0	0	0	0.13974	2.3545083	0.5479282	0	0.710399	4.8459834	0	0	0	0	0.2809112	0.0375478	0	0	0.1698088	0	0	0	0	0	0	0	0.0360498	0	0	2.9923219	0	0	1.91914945
FCR.LF2	0	0	0	0	0	0	0	0	0.0110127	0	1.9494568	0	0.195414	3.722588	0.0174899	0.2879855	3.0635127	0	0	0	0.512034	4.6107865	0.0263057	0	0.162438	9.7835927	0	0.0534774	0	0	0.0730056	0	0	0	0.2985419	0	0	0	0	0	0	0	0	0	0	0.5452201	0	0	0.0819237
FCR.LF3	0	0	0	0	0	0	0	0	0.0595864	0	2.6310735	0.0258885	0.00880792	8.097097	0	0	0.8213902	0	0	0	0.144922	3.5661675	0.1190878	0	0.3862316	3.1484161	0	0	0	0	0.1156114	0	0.0181386	0	0.0290443	0.0647808	0	0	0	0.0147353	0	0	0	0	0	1.0059675	0	0	15.2317265
FCR.LF4	0	0	0	0	0	0	0	0	0	0	3.003631	0	0.766467	2.10519	0	0.0576005	1.5489394	0	0	0	0.273547	5.2867715	0.1044061	0	0.182036	2.9694	0	0	0	0	0	0	0	0.0557964	1.2006527	0	0	0	0	0	0	0.0231157	0	0	0	0.9899782	0	0	0.1396135
FCR.LF5	0	0	0	0.0329723	0	0	0	0	0.0428639	0	4.0423885	0	0.199817	3.540897	0.035768	0.0478553	0.805122	0	0	0	0	4.5754011	0.1576403	0	0.5092747	2.67511	0	0	0	0	0.1011749	0	0.0360103	0	0.1800467	0	0	0	0	0	0	0	0	0	0	0.5789739	0	0	0.3218234
FCR.LM1	0	0	0	0	0	0	0	0	0.0428551	0	1.40902	0	0.0331299	1.6777677	0	0.036598	0.188538	0	0	0	0	1.4862599	0.2548486	0.00920657	0.174804	0.668207	0	0	0	0	0	0	0	0	0.034869	0	0	0	0	0	0	0	0	0	0	0.454895	0	0	0.152186
FCR.LM2	0	0	0	0	0	0	0	0	0	0.0274773	4.0454576	0	0.0848978	1.38789	0	0.1844892	0.4794449	0	0	0	0	2.0612548	0.0990553	0	0.67792866	2.2018523	0	0	0	0	0.2376603	0	0	0	0.1545763	0.0406503	0	0	0	0	0.0344666	0	0	0	0	1.1015217	0.0598999	0	3.0554003
FCR.LM3	0	0	0	0	0	0	0	0.1343463	0.3209497	0	0.3971023	0	0.0362558	9.9778866	0.0194698	0.3681659	1.802752	0	0	0	0.596539	2.4030013	0.0738078	0	0.206891	3.4928472	0	0	0	0	0.5653395	0	0	0	0.27721718	0	0	0	0.012015	0	0.0438366	0	0.0384736	0.0284206	0	4.1571079	0	0	4.0863079
FCR.LM4	0	0	0	0	0	0	0	0.0548317	0	0	0.994448	0	0	0.346885	0.439651	0.117098	0.262494	0	0	0	0	2.0112747	0.2368118	0	0.5477605	0.7947059	0	0	0	0	0	0	0	0	0.2388089	0	0	0	0	0	0	0	0	0	0	0.6122481	0	0	1.5999152
FCR.LM5	0	0	0	0	0	0	0	0.0415832	0.1850157	0	10.7108231	0	0.00875801	2.75172	0.0572512	0.3092308	1.4847711	0	0	0	0	2.6756331	0.2451861	0	0.36257778	2.343376	0	0	0	0	0	0	0	0	0.1039102	0	0	0	0	0	0	0	0	0	0	1.1470587	0	0	2.91310542
[truncated: 937 more columns]
