# Supplementary material for: Expanded catalog of microbial genes and metagenome-assembled genomes from the pig gut microbiome
Source: Nat Commun. 2021 Feb 17;12:1106. doi: 10.1038/s41467-021-21295-0 (PMC7889623; doi:10.1038/s41467-021-21295-0)
Supplement: Supplementary file 10 — Source Data [file 41467_2021_21295_MOESM10_ESM.zip › Source Data/Pre-processed_Files/Wild_Duroc_taxa.xlsx]

## Sheet: Sample_info
SampleID	SampleID_new	Group
Boar-s11	Wild Boar-s11	Wild Boar
Boar-s14	Wild Boar-s14	Wild Boar
Boar-s19	Wild Boar-s19	Wild Boar
Boar-s22	Wild Boar-s22	Wild Boar
Boar-s5	Wild Boar-s5	Wild Boar
Boar-s8	Wild Boar-s8	Wild Boar
Duroc-High1	Duroc-JY1	Duroc-JY
Duroc-High2	Duroc-JY2	Duroc-JY
Duroc-High3	Duroc-JY3	Duroc-JY
Duroc-High4	Duroc-JY4	Duroc-JY
Duroc-High5	Duroc-JY5	Duroc-JY
Duroc-High6	Duroc-JY6	Duroc-JY
Duroc-High7	Duroc-JY7	Duroc-JY
Duroc-High8	Duroc-JY8	Duroc-JY
Duroc-Low1	Duroc-JY9	Duroc-JY
Duroc-Low2	Duroc-JY10	Duroc-JY
Duroc-Low3	Duroc-JY11	Duroc-JY
Duroc-Low4	Duroc-JY12	Duroc-JY
Duroc-Low5	Duroc-JY13	Duroc-JY
Duroc-Low6	Duroc-JY14	Duroc-JY
Duroc-Low7	Duroc-JY15	Duroc-JY
Duroc-Low8	Duroc-JY16	Duroc-JY
FCR.HF1	Duroc-SH1	Duroc-SH
FCR.HF2	Duroc-SH2	Duroc-SH
FCR.HF3	Duroc-SH3	Duroc-SH
FCR.HF4	Duroc-SH4	Duroc-SH
FCR.HF5	Duroc-SH5	Duroc-SH
FCR.HM1	Duroc-SH6	Duroc-SH
FCR.HM2	Duroc-SH7	Duroc-SH
FCR.HM3	Duroc-SH8	Duroc-SH
FCR.HM4	Duroc-SH9	Duroc-SH
FCR.HM5	Duroc-SH10	Duroc-SH
FCR.LF1	Duroc-SH11	Duroc-SH
FCR.LF2	Duroc-SH12	Duroc-SH
FCR.LF3	Duroc-SH13	Duroc-SH
FCR.LF4	Duroc-SH14	Duroc-SH
FCR.LF5	Duroc-SH15	Duroc-SH
FCR.LM1	Duroc-SH16	Duroc-SH
FCR.LM2	Duroc-SH17	Duroc-SH
FCR.LM3	Duroc-SH18	Duroc-SH
FCR.LM4	Duroc-SH19	Duroc-SH
FCR.LM5	Duroc-SH20	Duroc-SH

## Sheet: Species_Wild_VS_Duroc
Species	kruskal_test	wilcox_W_JY	wilcox_W_SH	Duroc-JY vs. Wild	Duroc-SH vs. Wild	mean_Duroc-JY	mean_Duroc-SH	_mean_Wild Boar	sd_Duroc-JY	sd_Duroc-SH	sd_Wild Boar
Prevotella_multisaccharivorax	5.7e-08	0.0004	0.00027	Duroc-JY	Duroc-SH	0.414	20.063	0	0.309	41.249	0
Streptococcus_lutetiensis	1.4e-07	0.0004	0.00027	Duroc-JY	Duroc-SH	2.259	14.072	0	1.789	10.963	0
Streptococcus_macedonicus	1.4e-07	0.0004	0.00027	Duroc-JY	Duroc-SH	0.963	7.033	0	1.041	5.513	0
Prevotella_sp._885	1.5e-07	0.00046	0.00029	Duroc-JY	Duroc-SH	0.721	4.499	0.005	0.9	2.176	0.005
Prevotella_buccae	2.2e-07	0.0004	0.00027	Duroc-JY	Duroc-SH	0.696	5.639	0	0.852	5.076	0
Streptococcus_equinus	3.1e-07	0.00032	8.7e-06	Duroc-JY	Duroc-SH	10.64	62.619	0.892	9.817	54.549	0.8
Streptococcus_suis	3.4e-07	5.4e-05	8.7e-06	Duroc-JY	Duroc-SH	60.39	238.58	8.315	40.461	133.084	6.204
Prevotella_sp._AM34-19LB	3.8e-07	0.00043	0.00028	Duroc-JY	Duroc-SH	4.571	25.316	0.002	6.315	16.985	0.004
Prevotella_copri	4.1e-07	0.00011	8.7e-06	Duroc-JY	Duroc-SH	8228.42	49585.2	369.291	9089.99	41959.8	232.495
Streptococcus_dysgalactiae	4.6e-07	0.00079	0.00029	Duroc-JY	Duroc-SH	2.839	16.34	0.076	2.832	9.801	0.081
Holdemanella_biformis	5e-07	0.0008	8.7e-06	Duroc-JY	Duroc-SH	15.296	74.045	2.551	16.184	51.474	1.134
Prevotella_sp._BCRC_81118	5.2e-07	0.00043	0.00028	Duroc-JY	Duroc-SH	0.588	3.857	0.005	0.575	3.346	0.012
Streptococcus_agalactiae	5.6e-07	0.0008	8.7e-06	Duroc-JY	Duroc-SH	2.666	11.619	0.214	2.489	6.514	0.295
Fibrobacter_sp._UWS3	5.9e-07	0.00046	0.00029	Duroc-JY	Duroc-SH	22.936	4.053	0.035	17.467	5.007	0.045
Oribacterium_sp.	6.4e-07	0.0017	0.00029	Duroc-JY	Duroc-SH	1.28	4.913	0.017	1.426	2.247	0.023
Streptococcus_thermophilus	7.2e-07	0.00046	0.00029	Duroc-JY	Duroc-SH	5.245	24.549	0.047	4.135	19.204	0.055
Verrucomicrobia_bacterium	7.7e-07	2.7e-05	0.00078	Duroc-JY	Duroc-SH	318.94	86.363	9.435	147.272	80.673	3.537
Streptococcus_pneumoniae	8.4e-07	0.0062	0.00029	Duroc-JY	Duroc-SH	1.046	4.083	0.096	1.125	2.251	0.156
Prevotella_pectinovora	8.5e-07	0.00011	8.7e-06	Duroc-JY	Duroc-SH	43.275	158.504	2.129	43.965	77.439	1.276
Streptococcus_hyointestinalis	1e-06	0.0044	0.00029	Duroc-JY	Duroc-SH	6.417	45.706	0.473	10.474	36.439	0.76
Prevotella_sp._AM42-24	1.1e-06	0.00043	0.00028	Duroc-JY	Duroc-SH	1.182	6.433	0.001	1.435	7.374	0.002
Lactococcus_lactis	1.2e-06	5.4e-05	8.7e-06	Duroc-JY	Duroc-SH	12.269	47.336	0.714	9.487	34.409	0.432
Prevotella_sp._CAG:1092	1.3e-06	0.00059	0.00029	Duroc-JY	Duroc-SH	0.219	1.283	0.001	0.279	1.084	0.002
Bacteroides_graminisolvens	1.5e-06	0.00045	0.00029	Duroc-JY	Duroc-SH	10.594	27.864	0.07	9.109	11.801	0.145
Prevotella_disiens	1.5e-06	5.4e-05	8.7e-06	Duroc-JY	Duroc-SH	106.753	325.901	9.354	81.408	213.721	3.65
Prevotella_sp.	1.5e-06	0.0045	8.7e-06	Duroc-JY	Duroc-SH	14.053	46.232	2.581	14.417	20.764	2.513
Clostridiaceae_bacterium	1.8e-06	0.00019	8.7e-06	Duroc-JY	Duroc-SH	1.177	4.283	0.108	0.932	3.808	0.133
Streptococcus_vestibularis	1.9e-06	0.0059	0.00028	Duroc-JY	Duroc-SH	0.295	1.857	0.011	0.54	1.438	0.027
Prevotella_sp._P5-64	2e-06	0.0004	0.00027	Duroc-JY	Duroc-SH	7.752	22.449	0	7.599	12.063	0
Dialister_hominis	2.4e-06	0.0017	0.00029	Duroc-JY	Duroc-SH	2.817	24.361	0.129	3.818	21.321	0.156
Prevotella_timonensis	3.3e-06	0.0017	8.7e-06	Duroc-JY	Duroc-SH	26.776	54.61	7.85	14.05	18.063	3.254
Succinivibrio_sp.	3.8e-06	0.00046	0.00029	Duroc-JY	Duroc-SH	3.859	13.107	0.03	4.297	8.523	0.042
Prevotella_nigrescens	4e-06	0.0004	0.00027	Duroc-JY	Duroc-SH	2.449	6.012	0	2.237	3.237	0
Clostridium_sp._CAG:813	7.1e-06	0.0017	0.00027	Duroc-JY	Duroc-SH	0.062	0.575	0	0.117	1.269	0
Mesosutterella_multiformis	7.3e-06	0.006	0.00027	Duroc-JY	Duroc-SH	1.222	1.936	0	3.89	1.489	0
Erysipelotrichaceae_bacterium	1.3e-05	5.4e-05	8.7e-06	Duroc-JY	Duroc-SH	15.385	32.392	4.02	7.493	43.551	1.537
Prevotella_bivia	1.4e-05	2.7e-05	8.7e-06	Duroc-JY	Duroc-SH	5.994	15.771	0.283	4.804	12.656	0.341
Prevotella_stercorea	1.5e-05	5.4e-05	8.7e-06	Duroc-JY	Duroc-SH	1002.93	2428.09	23.666	977.333	1317.04	16.728
Streptococcus_acidominimus	1.6e-05	0.00043	0.00028	Duroc-JY	Duroc-SH	2.306	5.957	0.016	2.045	4.858	0.04
Coprococcus_comes	2.3e-05	0.0034	1.7e-05	Duroc-JY	Duroc-SH	84.834	171.891	32.15	53.191	95.891	7.061
Prevotellaceae_bacterium	2.4e-05	0.00046	0.00029	Duroc-JY	Duroc-SH	4.664	8.048	0.114	1.79	3.845	0.235
Prevotella_bryantii	2.6e-05	0.0012	8.7e-06	Duroc-JY	Duroc-SH	61.255	104.06	17.859	26.812	41.59	12.478
Streptococcus_salivarius	2.7e-05	0.0013	0.00029	Duroc-JY	Duroc-SH	0.664	1.689	0.013	0.464	1.379	0.027
Clostridium_sp._CAG:349_48_7	3.6e-05	0.0004	0.00052	Duroc-JY	Duroc-SH	3.19	1.32	0	2.785	1.176	0
Lactobacillus_johnsonii	6.2e-05	2.7e-05	8.7e-06	Duroc-JY	Duroc-SH	629.775	2176.91	1.943	609.743	2035.37	0.743
Spirochaetes_bacterium	6.5e-05	0.00032	8.7e-06	Duroc-JY	Duroc-SH	6.358	11.741	0.43	5.412	6.519	0.539
Sphaerochaeta_sp.	6.7e-05	0.00046	0.0042	Duroc-JY	Duroc-SH	3.608	1.603	0.229	2.201	1.782	0.312
Prevotella_sp._CAG:474	7.2e-05	0.00086	0.00027	Duroc-JY	Duroc-SH	0.826	1.568	0	1.079	1.174	0
Lactobacillus_gasseri	7.3e-05	0.00046	0.00029	Duroc-JY	Duroc-SH	17.187	44.55	0.158	23.225	44.772	0.222
Helicobacter_sp._10-6591	7.5e-05	0.0004	0.00027	Duroc-JY	Duroc-SH	1.276	2.077	0	1.623	1.653	0
bacterium_P201	8.4e-05	0.0024	3.5e-05	Duroc-JY	Duroc-SH	18.965	35.294	4.639	12.193	16.579	5.406
Lactobacillus_reuteri	8.6e-05	2.7e-05	8.7e-06	Duroc-JY	Duroc-SH	1133.5	3327.34	6.922	750.827	3701.38	5.216
Prevotella_corporis	9.2e-05	0.0004	0.00027	Duroc-JY	Duroc-SH	0.246	0.433	0	0.2	0.327	0
Enterococcus_cecorum	9.8e-05	0.00032	1.7e-05	Duroc-JY	Duroc-SH	19.947	16.746	1.895	36.08	11.309	1.135
Fibrobacter_intestinalis	0.00011	0.00046	0.0009	Duroc-JY	Duroc-SH	18.007	6.6	0.221	18.974	7.208	0.383
Mycoplasma_arginini	0.00011	0.00043	0.00035	Duroc-JY	Duroc-SH	1.428	0.79	0.005	0.965	0.649	0.011
Sutterella_sp.	0.00012	5.4e-05	0.00026	Duroc-JY	Duroc-SH	23.101	11.327	1.566	17.868	5.154	2.985
Absicoccus_porci	0.00013	0.00043	0.00028	Duroc-JY	Duroc-SH	1.696	4.083	0.012	0.978	13.315	0.03
Prevotella_sp._P4-51	0.00015	0.00019	8.7e-06	Duroc-JY	Duroc-SH	1.363	1.937	0.179	0.989	0.678	0.163
uncultured_Lachnospira_sp.	0.00015	0.0056	0.0009	Duroc-JY	Duroc-SH	0.781	2.123	0.123	1.063	1.867	0.286
Prevotella_sp._P3-120	0.00019	0.0004	0.00027	Duroc-JY	Duroc-SH	4.27	6.492	0	3.224	4.164	0
Fibrobacter_sp._UWS1	0.0002	0.00043	0.00028	Duroc-JY	Duroc-SH	2.712	4.302	0.006	2.524	3.433	0.015
Ruminococcaceae_bacterium_AF10-16	0.00021	0.00045	0.00029	Duroc-JY	Duroc-SH	0.336	0.505	0.008	0.202	0.463	0.014
Campylobacter_lanienae	0.00023	2.7e-05	8.7e-06	Duroc-JY	Duroc-SH	16.784	46.185	0.334	11.989	62.463	0.336
Fibrobacter_sp._UWOS	0.00025	0.00045	0.0016	Duroc-JY	Duroc-SH	7.443	4.316	0.006	5.958	5.307	0.013
Campylobacter_concisus	0.00027	0.00046	0.00037	Duroc-JY	Duroc-SH	2.527	1.569	0.072	1.905	0.958	0.122
Sutterella_wadsworthensis	0.00032	0.00019	0.0011	Duroc-JY	Duroc-SH	13.494	9.555	2.46	5.437	5.935	2.905
Campylobacter_coli	0.00036	2.7e-05	8.7e-06	Duroc-JY	Duroc-SH	13.482	15.496	2.639	11.774	10.654	1.509
Campylobacter_jejuni	0.00038	0.00019	6.1e-05	Duroc-JY	Duroc-SH	8.834	6.272	0.926	7.011	5.72	0.964
Prevotella_sp._P5-126	0.00043	0.00046	0.00029	Duroc-JY	Duroc-SH	1.486	1.993	0.013	1.213	1.672	0.011
Alloprevotella_sp.	0.00045	0.00043	0.0024	Duroc-JY	Duroc-SH	2.801	1.668	0.017	2.299	1.86	0.043
Lactobacillus_helveticus	0.00046	0.00019	1.7e-05	Duroc-JY	Duroc-SH	14.066	19.525	0.731	17.508	18.31	1.048
Chlamydia_trachomatis	0.00047	0.0034	1.7e-05	Duroc-JY	Duroc-SH	5.134	8.402	0.454	7.725	8.522	0.358
Fibrobacter_sp._UWRM	0.00049	0.00043	0.00028	Duroc-JY	Duroc-SH	4.258	4.223	0.004	2.92	3.455	0.009
Firmicutes_bacterium	0.0005	2.7e-05	8.7e-06	Duroc-JY	Duroc-SH	104.536	83.736	3.175	79.941	47.889	1.827
Prevotella_sp._P5-92	0.0005	5.4e-05	3.5e-05	Duroc-JY	Duroc-SH	112.438	155.833	11.866	73.218	110.204	13.788
Butyrivibrio_sp._YAB3001	0.00058	0.0017	0.0078	Duroc-JY	Duroc-SH	0.47	0.2	0	0.391	0.372	0
Faecalibacterium_sp._An192	0.00059	0.0052	0.00028	Duroc-JY	Duroc-SH	0.86	1.334	0.013	1.4	1.796	0.033
Campylobacter_upsaliensis	0.00062	0.0017	0.0017	Duroc-JY	Duroc-SH	0.437	0.137	0	0.62	0.243	0
Mucispirillum_schaedleri	0.0008	0.00074	0.00061	Duroc-JY	Duroc-SH	2.323	2.677	0.015	3.357	2.952	0.036
Anaerostipes_sp._992a	0.00081	0.00011	1.7e-05	Duroc-JY	Duroc-SH	18.002	14.935	1.876	16.776	8.421	1.856
Eubacterium_ruminantium	0.0011	0.0013	0.0011	Duroc-JY	Duroc-SH	1.424	0.888	0.066	1.06	0.599	0.162
Campylobacter_showae	0.0013	0.0017	0.00052	Duroc-JY	Duroc-SH	0.601	0.325	0	0.562	0.257	0
Bacteroidales_bacterium_6E	0.0017	0.0022	0.0079	Duroc-JY	Duroc-SH	0.815	0.521	0.099	0.598	0.45	0.207
uncultured_bacterium	0.0017	0.0008	6.1e-05	Duroc-JY	Duroc-SH	309.967	305.159	165.13	78.693	72.401	71.185
Terrisporobacter_glycolicus	0.002	0.0008	0.00026	Duroc-JY	Duroc-SH	2.764	2.261	0.183	2.208	1.823	0.179
Helicobacter_pylori	0.0022	0.0008	0.00017	Duroc-JY	Duroc-SH	2.75	2.426	0.36	3.008	1.68	0.629
Lactobacillus_coryniformis	0.0024	0.00086	0.0029	Duroc-JY	Duroc-SH	0.242	0.252	0	0.193	0.322	0
uncultured_bacterium_IN-06	0.0032	0.0029	0.0019	Duroc-JY	Duroc-SH	0.135	0.185	0.011	0.147	0.193	0.028
Lactobacillus_paragasseri	0.0046	0.00086	0.0049	Duroc-JY	Duroc-SH	1.193	2.383	0	2.269	3.845	0
Firmicutes_bacterium_CAG:272_52_7	0.0059	0.006	0.0029	Duroc-JY	Duroc-SH	0.066	0.1	0	0.093	0.124	0
Tetragenococcus_halophilus	0.0092	0.006	0.0049	Duroc-JY	Duroc-SH	0.205	0.306	0	0.26	0.422	0
Parageobacillus_thermoglucosidasius	0.0098	0.0024	0.0085	Duroc-JY	Duroc-SH	0.495	0.472	0.011	0.478	0.584	0.027
Lactobacillus_amylovorus	0.01	0.0045	0.0026	Duroc-JY	Duroc-SH	189.297	148.637	23.345	278.799	179.016	52.291
Lactobacillus_crispatus	0.013	0.008	0.0026	Duroc-JY	Duroc-SH	24.865	15.096	2.454	36.664	16.348	3.801
Rhodothermus_marinus	1.6e-08	8.1e-06	3.6e-06	Wild Boar	Wild Boar	0	0.002	1.365	0	0.009	2.248
Alistipes_finegoldii	8.8e-08	8.1e-06	9.5e-06	Wild Boar	Wild Boar	0	0.005	0.382	0	0.016	0.402
Succiniclasticum_ruminis	7.7e-07	0.00025	1.2e-05	Wild Boar	Wild Boar	0.007	0	0.244	0.027	0	0.17
Hungatella_hathewayi	1.1e-06	2.7e-05	8.7e-06	Wild Boar	Wild Boar	15.514	8.057	36.484	4.46	3.45	8.017
Mesorhizobium_sp.	1.1e-06	7.3e-05	7.6e-05	Wild Boar	Wild Boar	0	0.001	0.055	0	0.005	0.046
Xanthomonas_sacchari	1.5e-06	2.3e-05	2.8e-05	Wild Boar	Wild Boar	0.006	0.017	0.53	0.025	0.044	0.445
Bacteroides_caecimuris	2e-06	0.0011	9.4e-07	Wild Boar	Wild Boar	0.069	0	1.297	0.237	0	1.402
Alistipes_dispar	2.5e-06	0.00056	0.00013	Wild Boar	Wild Boar	0	0	0.14	0	0	0.16
Bacillus_simplex	2.5e-06	0.00056	0.00013	Wild Boar	Wild Boar	0	0	0.094	0	0	0.092
Bilophila_sp._4_1_30	2.5e-06	0.00056	0.00013	Wild Boar	Wild Boar	0	0	0.325	0	0	0.649
Rhodococcus_sp._SMB37	2.5e-06	0.00056	0.00013	Wild Boar	Wild Boar	0	0	0.015	0	0	0.012
Glutamicibacter_arilaitensis	3.7e-06	0.0006	1.2e-05	Wild Boar	Wild Boar	0.005	0	0.201	0.015	0	0.185
uncultured_Flavonifractor_sp.	5e-06	0.00019	8.7e-06	Wild Boar	Wild Boar	1.316	0.429	14.08	0.715	0.23	11.245
Lactococcus_garvieae	6.2e-06	5.4e-05	0.00011	Wild Boar	Wild Boar	0.062	0.02	1.399	0.052	0.038	1.04
Brevibacterium_aurantiacum	7e-06	7.3e-05	0.00029	Wild Boar	Wild Boar	0	0.004	0.147	0	0.014	0.135
Bifidobacterium_pseudolongum	7.7e-06	0.00051	8.7e-06	Wild Boar	Wild Boar	0.757	0.178	4.658	0.691	0.167	4.141
Paenibacillus_macquariensis	1.1e-05	3.4e-05	0.0002	Wild Boar	Wild Boar	0.004	0.025	0.212	0.017	0.057	0.127
Thermoclostridium_stercorarium	1.3e-05	5.4e-05	8.7e-06	Wild Boar	Wild Boar	0.8	0.399	9.282	0.385	0.276	6.306
Pseudomonas_helleri	2.1e-05	0.00025	0.00016	Wild Boar	Wild Boar	0.003	0.003	0.236	0.01	0.009	0.214
Parabacteroides_goldsteinii	2.5e-05	5.4e-05	8.7e-06	Wild Boar	Wild Boar	2.851	1.463	21.933	1.244	1.25	23.208
Bacteroides_stercoris	3.1e-05	0.0061	1.7e-05	Wild Boar	Wild Boar	10.999	6.268	27.128	4.99	2.64	18.177
Corynebacterium_coyleae	3.1e-05	0.00056	0.00066	Wild Boar	Wild Boar	0	0.002	0.128	0	0.008	0.113
Pseudomonas_fluorescens	3.9e-05	0.0031	0.00013	Wild Boar	Wild Boar	0.001	0	0.02	0.003	0	0.024
Enterocloster_aldensis	4.1e-05	0.00056	0.00091	Wild Boar	Wild Boar	0	0.001	0.097	0	0.006	0.169
Flavonifractor_plautii	6.1e-05	2.7e-05	1.7e-05	Wild Boar	Wild Boar	23.442	18.083	628.042	6.379	7.46	476.785
Anaerotruncus_colihominis	6.9e-05	2.7e-05	8.7e-06	Wild Boar	Wild Boar	10.537	7.903	20.064	2.813	2.543	2.85
Plesiomonas_shigelloides	7.3e-05	2.7e-05	8.7e-06	Wild Boar	Wild Boar	0.161	0.086	1.591	0.103	0.057	0.948
Acinetobacter_lwoffii	7.9e-05	0.0037	0.0012	Wild Boar	Wild Boar	0	0	0.014	0	0	0.017
Lactobacillus_acidipiscis	7.9e-05	0.0037	0.0012	Wild Boar	Wild Boar	0	0	0.015	0	0	0.024
Lysinibacillus_sphaericus	7.9e-05	0.0037	0.0012	Wild Boar	Wild Boar	0	0	0.079	0	0	0.141
Microbacterium_testaceum	7.9e-05	0.0037	0.0012	Wild Boar	Wild Boar	0	0	0.042	0	0	0.052
Rhodococcus_rhodochrous	7.9e-05	0.0037	0.0012	Wild Boar	Wild Boar	0	0	0.011	0	0	0.015
Alistipes_putredinis	8.5e-05	0.0022	0.00061	Wild Boar	Wild Boar	0.183	0.694	3.463	0.125	2.897	4.256
Prevotella_shahii	8.5e-05	0.0004	8.1e-05	Wild Boar	Wild Boar	0.435	0.227	42.875	0.661	0.499	38.371
Butyricimonas_virosa	8.9e-05	0.00033	0.0045	Wild Boar	Wild Boar	0.033	0.693	8.085	0.059	1.843	10.322
Bacteroides_oleiciplenus	0.0001	0.00051	8.1e-05	Wild Boar	Wild Boar	0.11	0.021	0.916	0.177	0.034	0.316
Bacteroidales_bacterium	0.00011	0.00011	0.00026	Wild Boar	Wild Boar	1.609	1.065	7.01	1.165	1.806	4.446
Bacteroides_heparinolyticus	0.00012	0.008	0.0001	Wild Boar	Wild Boar	7.09	2.773	182.719	5.562	4.134	405.541
Brevibacterium_linens	0.00012	0.0017	0.00023	Wild Boar	Wild Boar	0.079	0.024	0.615	0.086	0.041	0.473
Edwardsiella_tarda	0.00014	0.00024	0.00014	Wild Boar	Wild Boar	0.006	0.011	0.429	0.009	0.02	0.254
Clostridium_sp._MSTE9	0.00015	0.0074	0.00013	Wild Boar	Wild Boar	0.015	0	1.842	0.044	0	2.236
Lachnospiraceae_bacterium_AM40-2BH	0.00019	0.0098	0.00013	Wild Boar	Wild Boar	0.038	0	0.696	0.103	0	1.043
[Clostridium]_leptum	0.00021	0.0012	6.1e-05	Wild Boar	Wild Boar	2.424	1.66	6.002	0.902	0.811	1.987
Bacteroides_xylanisolvens	0.00022	2.7e-05	1.7e-05	Wild Boar	Wild Boar	1.426	1.07	7.874	0.853	1	4.187
Klebsiella_pneumoniae	0.00023	2.7e-05	8.7e-06	Wild Boar	Wild Boar	1.615	1.185	9.934	1.58	1.595	2.901
Stenotrophomonas_maltophilia	0.00026	0.00024	0.00039	Wild Boar	Wild Boar	0.021	0.045	0.413	0.029	0.08	0.242
Chryseobacterium_taklimakanense	0.00031	0.0031	0.00091	Wild Boar	Wild Boar	0.004	0.002	0.159	0.018	0.011	0.171
Faecalicoccus_pleomorphus	0.00031	0.0031	0.00091	Wild Boar	Wild Boar	0.001	0.001	0.022	0.005	0.005	0.019
Thermoanaerobacterium_thermosaccharolyticum	0.00031	0.0031	0.00091	Wild Boar	Wild Boar	0.003	0.003	0.067	0.011	0.013	0.075
Bifidobacterium_thermacidophilum	0.00038	0.00056	0.0045	Wild Boar	Wild Boar	0	0.001	0.37	0	0.003	0.766
Bacteroides_uniformis	0.00039	5.4e-05	1.7e-05	Wild Boar	Wild Boar	2.808	2.327	11.834	1.083	1.156	5.963
Streptococcus_pasteurianus	0.00039	0.001	0.00036	Wild Boar	Wild Boar	0.043	0.023	0.743	0.048	0.028	1.21
Fusobacterium_varium	0.0005	0.005	0.00014	Wild Boar	Wild Boar	0.105	0.025	0.661	0.218	0.044	0.993
Bacteroides_thetaiotaomicron	0.00052	2.7e-05	8.7e-06	Wild Boar	Wild Boar	1.88	1.962	16.774	0.625	1.027	15.579
Enterococcus_durans	0.00054	0.00057	0.00051	Wild Boar	Wild Boar	0.038	0.032	0.503	0.106	0.047	0.351
Prevotella_sp._CAG:279	0.00058	2.7e-05	1.7e-05	Wild Boar	Wild Boar	0.449	0.446	6.539	0.293	0.456	5.573
Comamonas_kerstersii	0.00063	0.00011	8.7e-06	Wild Boar	Wild Boar	0.079	0.067	0.79	0.065	0.052	0.719
Bacteroides_clarus	0.00065	0.0045	8.7e-06	Wild Boar	Wild Boar	1.296	0.56	5.592	1.188	0.409	4.516
Eubacterium_ramulus	0.00075	0.00011	0.0001	Wild Boar	Wild Boar	22.726	27.704	456.731	13.391	14.155	363.946
Peptostreptococcaceae_bacterium_pGA-8	0.001	0.0043	0.00058	Wild Boar	Wild Boar	0.079	0.038	1.28	0.152	0.09	1.985
Rhodopseudomonas_palustris	0.001	0.0031	0.0026	Wild Boar	Wild Boar	0.007	0.007	0.144	0.029	0.023	0.145
Bifidobacterium_bifidum	0.0013	0.00032	0.0001	Wild Boar	Wild Boar	0.247	0.26	2.603	0.214	0.477	2.913
Alistipes_shahii	0.0016	0.00011	0.0011	Wild Boar	Wild Boar	0.181	0.339	6.165	0.197	0.434	7.912
Enterococcus_hirae	0.0019	0.001	0.0013	Wild Boar	Wild Boar	0.046	0.056	2.529	0.047	0.061	3.967
[Ruminococcus]_gnavus	0.0021	0.0017	0.00078	Wild Boar	Wild Boar	20.707	17.689	37.22	7.3	8.501	12.042
Firmicutes_bacterium_ASF500	0.0023	0.00032	0.00038	Wild Boar	Wild Boar	1.38	1.415	13.272	1.037	0.989	13.469
Oscillibacter_sp._PC13	0.0023	0.0066	0.0011	Wild Boar	Wild Boar	0.139	0.056	2.261	0.226	0.117	2.722
Prevotella_intermedia	0.0023	0.0008	0.0069	Wild Boar	Wild Boar	33.052	43.449	72.782	17.6	15.685	25.481
[Clostridium]_symbiosum	0.0024	0.0012	0.00056	Wild Boar	Wild Boar	6.357	5.746	14.826	2.546	3.605	7.015
Bifidobacterium_thermophilum	0.0027	0.001	0.0055	Wild Boar	Wild Boar	0.285	0.39	7.85	0.201	0.209	13.674
Alistipes_onderdonkii	0.0031	0.0012	0.002	Wild Boar	Wild Boar	1.031	0.951	3.901	0.386	0.976	3.148
Kocuria_palustris	0.0031	0.0038	0.0022	Wild Boar	Wild Boar	0.018	0.016	0.32	0.036	0.034	0.353
Micrococcus_luteus	0.0034	0.0015	0.005	Wild Boar	Wild Boar	0.039	0.049	0.336	0.068	0.093	0.245
bacterium_1XD42-8	0.0037	0.0083	0.0014	Wild Boar	Wild Boar	0.03	0.016	0.331	0.058	0.03	0.401
Bacteroides_ovatus	0.0037	0.00051	0.0011	Wild Boar	Wild Boar	15.118	15.733	58.94	8.226	8.78	39.855
[Ruminococcus]_torques	0.004	0.00032	0.002	Wild Boar	Wild Boar	40.351	43.275	76.301	11.236	14.312	26.675
Staphylococcus_nepalensis	0.005	0.0074	0.0057	Wild Boar	Wild Boar	0.008	0.011	0.215	0.025	0.035	0.227
Lachnospiraceae_bacterium_2_1_46FAA	0.0053	0.0017	0.0026	Wild Boar	Wild Boar	0.496	0.577	6.099	0.374	0.521	4.94
Ruminococcus_bromii	0.0055	0.00032	0.0043	Wild Boar	Wild Boar	6.335	11.825	40.436	4.038	17.199	34.541
Acinetobacter_baumannii	0.0068	0.0074	0.0091	Wild Boar	Wild Boar	0.012	0.015	0.116	0.033	0.041	0.108
Enterococcus_gallinarum	0.0069	0.0053	0.0039	Wild Boar	Wild Boar	0.017	0.015	0.878	0.022	0.021	0.616
Enterocloster_bolteae	0.0082	0.0034	0.0043	Wild Boar	Wild Boar	3.797	3.603	7.285	1.28	2.12	2.013
Desulfovibrio_sp._OH1186_COT-070	0.0086	0.0058	0.0053	Wild Boar	Wild Boar	0.04	0.065	0.445	0.055	0.117	0.635
Bacteroides_eggerthii	0.012	0.008	0.002	Wild Boar	Wild Boar	8.485	6.978	19.738	7.19	3.629	12.562
Tannerella_forsythia	0.012	0.0024	0.0069	Wild Boar	Wild Boar	3.124	3.888	9.58	3.114	4.146	5.667

## Sheet: select_sig_data(69)
Species	kruskal_test	wilcox_W_JY	wilcox_W_SH	Duroc-JY vs. Wild	Duroc-SH vs. Wild	mean_Duroc-JY	mean_Duroc-SH	_mean_Wild Boar	sd_Duroc-JY	sd_Duroc-SH	sd_Wild Boar
Prevotella_multisaccharivorax	5.7e-08	0.0004	0.00027	Duroc-JY	Duroc-SH	0.414	20.063	0	0.309	41.249	0
Streptococcus_lutetiensis	1.4e-07	0.0004	0.00027	Duroc-JY	Duroc-SH	2.259	14.072	0	1.789	10.963	0
Streptococcus_macedonicus	1.4e-07	0.0004	0.00027	Duroc-JY	Duroc-SH	0.963	7.033	0	1.041	5.513	0
Prevotella_sp._885	1.5e-07	0.00046	0.00029	Duroc-JY	Duroc-SH	0.721	4.499	0.005	0.9	2.176	0.005
Prevotella_buccae	2.2e-07	0.0004	0.00027	Duroc-JY	Duroc-SH	0.696	5.639	0	0.852	5.076	0
Streptococcus_equinus	3.1e-07	0.00032	8.7e-06	Duroc-JY	Duroc-SH	10.64	62.619	0.892	9.817	54.549	0.8
Streptococcus_suis	3.4e-07	5.4e-05	8.7e-06	Duroc-JY	Duroc-SH	60.39	238.58	8.315	40.461	133.084	6.204
Prevotella_sp._AM34-19LB	3.8e-07	0.00043	0.00028	Duroc-JY	Duroc-SH	4.571	25.316	0.002	6.315	16.985	0.004
Prevotella_copri	4.1e-07	0.00011	8.7e-06	Duroc-JY	Duroc-SH	8228.42	49585.2	369.291	9089.99	41959.8	232.495
Streptococcus_dysgalactiae	4.6e-07	0.00079	0.00029	Duroc-JY	Duroc-SH	2.839	16.34	0.076	2.832	9.801	0.081
Holdemanella_biformis	5e-07	0.0008	8.7e-06	Duroc-JY	Duroc-SH	15.296	74.045	2.551	16.184	51.474	1.134
Prevotella_sp._BCRC_81118	5.2e-07	0.00043	0.00028	Duroc-JY	Duroc-SH	0.588	3.857	0.005	0.575	3.346	0.012
Streptococcus_agalactiae	5.6e-07	0.0008	8.7e-06	Duroc-JY	Duroc-SH	2.666	11.619	0.214	2.489	6.514	0.295
Fibrobacter_sp._UWS3	5.9e-07	0.00046	0.00029	Duroc-JY	Duroc-SH	22.936	4.053	0.035	17.467	5.007	0.045
Oribacterium_sp.	6.4e-07	0.0017	0.00029	Duroc-JY	Duroc-SH	1.28	4.913	0.017	1.426	2.247	0.023
Streptococcus_thermophilus	7.2e-07	0.00046	0.00029	Duroc-JY	Duroc-SH	5.245	24.549	0.047	4.135	19.204	0.055
Verrucomicrobia_bacterium	7.7e-07	2.7e-05	0.00078	Duroc-JY	Duroc-SH	318.94	86.363	9.435	147.272	80.673	3.537
Streptococcus_pneumoniae	8.4e-07	0.0062	0.00029	Duroc-JY	Duroc-SH	1.046	4.083	0.096	1.125	2.251	0.156
Prevotella_pectinovora	8.5e-07	0.00011	8.7e-06	Duroc-JY	Duroc-SH	43.275	158.504	2.129	43.965	77.439	1.276
Streptococcus_hyointestinalis	1e-06	0.0044	0.00029	Duroc-JY	Duroc-SH	6.417	45.706	0.473	10.474	36.439	0.76
Prevotella_sp._AM42-24	1.1e-06	0.00043	0.00028	Duroc-JY	Duroc-SH	1.182	6.433	0.001	1.435	7.374	0.002
Lactococcus_lactis	1.2e-06	5.4e-05	8.7e-06	Duroc-JY	Duroc-SH	12.269	47.336	0.714	9.487	34.409	0.432
Prevotella_sp._CAG:1092	1.3e-06	0.00059	0.00029	Duroc-JY	Duroc-SH	0.219	1.283	0.001	0.279	1.084	0.002
Bacteroides_graminisolvens	1.5e-06	0.00045	0.00029	Duroc-JY	Duroc-SH	10.594	27.864	0.07	9.109	11.801	0.145
Prevotella_disiens	1.5e-06	5.4e-05	8.7e-06	Duroc-JY	Duroc-SH	106.753	325.901	9.354	81.408	213.721	3.65
Lactobacillus_amylovorus	0.01	0.0045	0.0026	Duroc-JY	Duroc-SH	189.297	148.637	23.345	278.799	179.016	52.291
Lactobacillus_coryniformis	0.0024	0.00086	0.0029	Duroc-JY	Duroc-SH	0.242	0.252	0	0.193	0.322	0
Lactobacillus_crispatus	0.013	0.008	0.0026	Duroc-JY	Duroc-SH	24.865	15.096	2.454	36.664	16.348	3.801
Lactobacillus_gasseri	7.3e-05	0.00046	0.00029	Duroc-JY	Duroc-SH	17.187	44.55	0.158	23.225	44.772	0.222
Lactobacillus_helveticus	0.00046	0.00019	1.7e-05	Duroc-JY	Duroc-SH	14.066	19.525	0.731	17.508	18.31	1.048
Lactobacillus_johnsonii	6.2e-05	2.7e-05	8.7e-06	Duroc-JY	Duroc-SH	629.775	2176.91	1.943	609.743	2035.37	0.743
Lactobacillus_paragasseri	0.0046	0.00086	0.0049	Duroc-JY	Duroc-SH	1.193	2.383	0	2.269	3.845	0
Lactobacillus_reuteri	8.6e-05	2.7e-05	8.7e-06	Duroc-JY	Duroc-SH	1133.5	3327.34	6.922	750.827	3701.38	5.216
Rhodothermus_marinus	1.6e-08	8.1e-06	3.6e-06	Wild Boar	Wild Boar	0	0.002	1.365	0	0.009	2.248
Alistipes_finegoldii	8.8e-08	8.1e-06	9.5e-06	Wild Boar	Wild Boar	0	0.005	0.382	0	0.016	0.402
Succiniclasticum_ruminis	7.7e-07	0.00025	1.2e-05	Wild Boar	Wild Boar	0.007	0	0.244	0.027	0	0.17
Hungatella_hathewayi	1.1e-06	2.7e-05	8.7e-06	Wild Boar	Wild Boar	15.514	8.057	36.484	4.46	3.45	8.017
Mesorhizobium_sp.	1.1e-06	7.3e-05	7.6e-05	Wild Boar	Wild Boar	0	0.001	0.055	0	0.005	0.046
Xanthomonas_sacchari	1.5e-06	2.3e-05	2.8e-05	Wild Boar	Wild Boar	0.006	0.017	0.53	0.025	0.044	0.445
Bacteroides_caecimuris	2e-06	0.0011	9.4e-07	Wild Boar	Wild Boar	0.069	0	1.297	0.237	0	1.402
Alistipes_dispar	2.5e-06	0.00056	0.00013	Wild Boar	Wild Boar	0	0	0.14	0	0	0.16
Bacillus_simplex	2.5e-06	0.00056	0.00013	Wild Boar	Wild Boar	0	0	0.094	0	0	0.092
Bilophila_sp._4_1_30	2.5e-06	0.00056	0.00013	Wild Boar	Wild Boar	0	0	0.325	0	0	0.649
Rhodococcus_sp._SMB37	2.5e-06	0.00056	0.00013	Wild Boar	Wild Boar	0	0	0.015	0	0	0.012
Glutamicibacter_arilaitensis	3.7e-06	0.0006	1.2e-05	Wild Boar	Wild Boar	0.005	0	0.201	0.015	0	0.185
uncultured_Flavonifractor_sp.	5e-06	0.00019	8.7e-06	Wild Boar	Wild Boar	1.316	0.429	14.08	0.715	0.23	11.245
Lactococcus_garvieae	6.2e-06	5.4e-05	0.00011	Wild Boar	Wild Boar	0.062	0.02	1.399	0.052	0.038	1.04
Brevibacterium_aurantiacum	7e-06	7.3e-05	0.00029	Wild Boar	Wild Boar	0	0.004	0.147	0	0.014	0.135
Bifidobacterium_pseudolongum	7.7e-06	0.00051	8.7e-06	Wild Boar	Wild Boar	0.757	0.178	4.658	0.691	0.167	4.141
Paenibacillus_macquariensis	1.1e-05	3.4e-05	0.0002	Wild Boar	Wild Boar	0.004	0.025	0.212	0.017	0.057	0.127
Thermoclostridium_stercorarium	1.3e-05	5.4e-05	8.7e-06	Wild Boar	Wild Boar	0.8	0.399	9.282	0.385	0.276	6.306
Pseudomonas_helleri	2.1e-05	0.00025	0.00016	Wild Boar	Wild Boar	0.003	0.003	0.236	0.01	0.009	0.214
Parabacteroides_goldsteinii	2.5e-05	5.4e-05	8.7e-06	Wild Boar	Wild Boar	2.851	1.463	21.933	1.244	1.25	23.208
Bacteroides_stercoris	3.1e-05	0.0061	1.7e-05	Wild Boar	Wild Boar	10.999	6.268	27.128	4.99	2.64	18.177
Corynebacterium_coyleae	3.1e-05	0.00056	0.00066	Wild Boar	Wild Boar	0	0.002	0.128	0	0.008	0.113
Pseudomonas_fluorescens	3.9e-05	0.0031	0.00013	Wild Boar	Wild Boar	0.001	0	0.02	0.003	0	0.024
Enterocloster_aldensis	4.1e-05	0.00056	0.00091	Wild Boar	Wild Boar	0	0.001	0.097	0	0.006	0.169
Flavonifractor_plautii	6.1e-05	2.7e-05	1.7e-05	Wild Boar	Wild Boar	23.442	18.083	628.042	6.379	7.46	476.785
Bacteroides_clarus	0.00065	0.0045	8.7e-06	Wild Boar	Wild Boar	1.296	0.56	5.592	1.188	0.409	4.516
Bacteroides_eggerthii	0.012	0.008	0.002	Wild Boar	Wild Boar	8.485	6.978	19.738	7.19	3.629	12.562
Bacteroides_heparinolyticus	0.00012	0.008	0.0001	Wild Boar	Wild Boar	7.09	2.773	182.719	5.562	4.134	405.541
Bacteroides_oleiciplenus	0.0001	0.00051	8.1e-05	Wild Boar	Wild Boar	0.11	0.021	0.916	0.177	0.034	0.316
Bacteroides_ovatus	0.0037	0.00051	0.0011	Wild Boar	Wild Boar	15.118	15.733	58.94	8.226	8.78	39.855
Bacteroides_thetaiotaomicron	0.00052	2.7e-05	8.7e-06	Wild Boar	Wild Boar	1.88	1.962	16.774	0.625	1.027	15.579
Bacteroides_uniformis	0.00039	5.4e-05	1.7e-05	Wild Boar	Wild Boar	2.808	2.327	11.834	1.083	1.156	5.963
Bacteroides_xylanisolvens	0.00022	2.7e-05	1.7e-05	Wild Boar	Wild Boar	1.426	1.07	7.874	0.853	1	4.187
Bifidobacterium_bifidum	0.0013	0.00032	0.0001	Wild Boar	Wild Boar	0.247	0.26	2.603	0.214	0.477	2.913
Bifidobacterium_thermacidophilum	0.00038	0.00056	0.0045	Wild Boar	Wild Boar	0	0.001	0.37	0	0.003	0.766
Bifidobacterium_thermophilum	0.0027	0.001	0.0055	Wild Boar	Wild Boar	0.285	0.39	7.85	0.201	0.209	13.674

## Sheet: CARD
ARO_name	Wild Boar-s11	Wild Boar-s14	Wild Boar-s19	Wild Boar-s22	Wild Boar-s5	Wild Boar-s8	Duroc-JY1	Duroc-JY2	Duroc-JY3	Duroc-JY4	Duroc-JY5	Duroc-JY6	Duroc-JY7	Duroc-JY8	Duroc-JY9	Duroc-JY10	Duroc-JY11	Duroc-JY12	Duroc-JY13	Duroc-JY14	Duroc-JY15	Duroc-JY16	Duroc-SH1	Duroc-SH2	Duroc-SH3	Duroc-SH4	Duroc-SH5	Duroc-SH6	Duroc-SH7	Duroc-SH8	Duroc-SH9	Duroc-SH10	Duroc-SH11	Duroc-SH12	Duroc-SH13	Duroc-SH14	Duroc-SH15	Duroc-SH16	Duroc-SH17	Duroc-SH18	Duroc-SH19	Duroc-SH20
AAC(3)-IIc	0	0	0	0	0	0	0	0	0	0	0	0	0	0	0	0	0	0	0	0	0	0	0	0	0	0	0	0	0	0	0	0	0	0	0	0	0	0	0	0	0	0
AAC(3)-IId	0	0.0568557	0	0	0	0	0	0.0412554	0.0376132	0.0392035	0	0.0629946	0	0.0617398	0	0	0.073899	0.0365388	0	0	0.0761577	0	0	0.0451385	0	0.0396049	0	0	0.0398716	0	0.121003	0.0456482	0	0	0.209909	0	0	0	0.0441569	0	0	0.0758247
AAC(3)-IV	0	0	0	0	0	0	0.128285	0.240017	0.0875311	0	0	0	0.0435181	0	0.173705	0	0.171973	0.0425154	0.0852385	0.0440239	0.0443073	0.128665	0.29102	0.157565	0.0915587	0.138249	0.147531	0.145368	0.13918	0.312418	0.281591	0.0531149	0.151168	0.0483086	0.209033	0.216548	0.0987942	0.197548	0	0.0537772	0.0513665	0.263554
AAC(6')-Ib10	0	0	0	0	0	0.04253	0	0	0	0	0.0527658	0	0	0	0.0528582	0	0	0	0	0	0	0.15661	0	0.127858	0	0	0	0	0	0	0	0	0	0	0	0	0	0	0	0	0	0.0641593
AAC(6')-Ib4	0	0	0	0	0	0	0	0	0	0	0	0	0	0	0	0	0	0	0	0	0	0	0.108728	0	0	0	0	0	0	0	0	0	0	0	0	0	0	0	0	0	0	0
AAC(6')-Ib9	0	0	0	0	0	0	0	0.110367	0	0	0	0	0.0500272	0	0	0	0	0	0	0	0	0	0	0	0	0	0	0	0	0	0	0	0.0579262	0	0	0	0	0	0	0	0	0
AAC(6')-Ie-APH(2'')-Ia	0.0208453	0	0	0	0.0153341	0	0.246301	0.146323	0.831964	0.455962	0.697594	0.456971	1.92999	0.807046	0.25013	0.598937	0.322012	0.267941	0.49535	0.444579	0.394821	0.424281	1.76149	1.04457	1.33509	0.591614	0.304861	0.531919	0.399086	0.470795	1.57232	0.473306	0.476347	1.35511	0.863902	0.405476	0.532084	0.35465	1.9947	1.5794	0.536013	0.503718
AAC(6')-Ii	0	0	0	0	0	0	0	0	0	0	0	0	0	0	0	0	0	0	0	0	0	0	0	0	0	0	0	0	0	0	0	0	0	0	0	0	0	0	0	0	0	0
AAC(6')-IIa	0	0	0	0	0	0	0	0	0.0636375	0	0	0	0	0	0	0	0	0	0	0	0	0	0	0	0	0	0	0	0	0	0	0	0	0	0	0	0	0	0	0	0	0
AAC(6')-IIc	0	0	0	0	0	0	0	0	0	0	0	0	0	0	0	0	0	0	0	0	0	0	0	0	0	0	0	0	0	0	0	0	0	0	0	0	0	0	0	0	0	0
AAC(6')-Iid	0	0	0	0	0	0	0	0	0	0	0	0	0	0	0	0	0	0	0	0	0	0	0	0	0	0	0	0	0	0	0	0	0	0	0	0	0	0	0	0	0	0
AAC(6')-Iih	0	0	0	0	0	0	0	0	0	0	0	0	0	0	0	0	0	0	0	0	0	0	0	0	0	0	0	0	0	0	0	0	0	0	0	0	0	0	0	0	0	0
AAC(6')-Il	0	0	0	0	0	0	0	0	0	0	0	0	0	0	0	0	0	0	0	0	0	0	0	0	0	0	0	0	0	0	0	0	0	0	0	0	0	0	0	0	0	0
AAC(6')-Im	0	0	0	0.597257	0.12747	0	1.64544	0.92701	3.71709	1.75155	2.10638	2.41348	1.90052	2.27633	0.840391	2.01326	0.767402	0.940982	1.25742	1.24352	1.82723	1.90196	4.11903	4.81469	3.27696	4.08866	5.17608	2.15583	2.4112	7.72754	1.65812	4.00334	6.04536	4.83539	3.93722	2.40083	10.1238	5.2906	9.14821	3.31346	3.5664	5.44127
aad(6)	0	0	0.148774	0.613946	0	0	33.6913	14.5688	26.6748	12.918	21.8461	16.3972	21.4763	19.2506	28.0288	46.7382	28.8101	35.7921	33.1021	39.3747	40.8744	31.326	47.9797	74.7257	67.1808	40.8286	45.3358	43.3808	38.419	33.6224	54.6549	49.9203	43.1754	70.0671	53.9967	36.9798	61.0061	37.9922	69.6703	74.4783	44.7997	41.7753
aadA	0	0	0	0	0	0	0.381837	0.428645	0.0488503	0.254579	0.145161	0	0.0971482	0.047906	0.775545	0	0.479883	0.18982	0.0475709	0.147416	0.247275	0.90955	0.270693	0.0586239	0.357687	0.411496	0.274452	0.432685	0	0.406835	0.0523845	0.355715	0.618681	0.161764	0.174989	0.604268	0.0551362	0.0551248	0.057349	0.0600252	0.114669	0
aadA11	0	0	0	0	0	0	0	0	0	0	0	0	0.0394153	0	0	0	0	0	0	0	0	0	0	0	0	0	0	0	0	0	0	0	0	0	0	0	0	0	0	0	0	0
aadA16	0	0	0	0	0	0	0.122371	0.0457905	0.041748	0	0	0.041773	0	0	0.0414243	0.0882977	0	0.0811109	0	0	0	0	0.0462674	0	0	0	0	0	0	0.0993386	0	0	0.0480664	0.0460816	0	0	0	0	0	0	0	0
aadA2	0	0	0	0	0	0	0.0664905	0	0	0	0.134812	0	0.0676668	0.0667361	0.472668	0.14393	0.0668508	0.0661077	0.198808	0.0684534	0	0.466812	0.226256	0	0.142366	0.14331	0.152931	0.226034	0.0721377	0.566747	0.072975	0	0.0783511	0.0751156	0.325027	0.0841784	0	0.153585	0.0798907	0	0.0798704	0.0819608
aadA24	0	0	0	0	0	0	0.087808	0.098572	0.0898697	0	0	0.0899236	0	0	0.0891729	0.095038	0.353136	0.0873025	0.0875159	0.0904003	0.727858	0.0880681	0.199197	0.8628	0.37602	0.283885	0.201963	0.597006	0.66686	0.534609	0.289115	0.327204	0.103471	0.694389	0.107309	0.667002	0.507169	0.202826	0.527523	0.220856	0.210956	0.64943
aadA27	0	0	0	0	0	0	0	0	0	0	0	0	0	0	0	0	0.0439741	0	0	0	0	0	0	0	0	0	0	0	0	0	0	0	0	0	0	0	0	0	0	0	0	0
aadA3	0	0	0	0	0	0	0.129731	0	0.0442591	0.0461304	0.0876785	0	0	0	0.131748	0.0936089	0.130434	0	0.1293	0	0.0896141	0.173488	0.0981009	0.106228	0	0.0466027	0	0.0490023	0.14075	0.263285	0.237306	0.0537139	0.0509577	0.0977068	0.158543	0.21899	0.0499542	0	0	0.108767	0	0
aadA5	0	0	0	0	0	0	0	0	0	0	0	0	0	0	0.0388095	0.0413621	0	0.0379955	0.0380883	0	0	0	0	0	0	0	0	0	0	0	0.0419424	0	0.0450324	0	0.18681	0	0	0	0	0	0	0.047107
aadA8	0	0	0	0	0	0	0	0	0	0	0	0	0	0	0	0	0	0	0	0	0	0	0	0	0	0	0	0	0.0998385	0	0	0	0	0	0	0	0	0	0	0	0	0
aadS	0	0	2.34026	0	0	0.316824	48.0659	31.3108	34.6223	43.4202	29.3887	19.5009	20.7865	13.482	45.02	35.2592	46.2634	40.8501	50.6553	32.1957	47.6984	41.0444	48.6659	26.7914	62.4129	51.611	77.4122	32.4156	59.0897	44.2977	23.1409	33.6537	49.3295	31.4174	70.7864	39.5169	27.8848	55.4976	40.0085	37.6269	46.8721	35.2619
ACI-1	0	0	0	0	0	0	13.7227	8.51801	6.93983	7.40547	10.3519	5.45599	13.5547	7.73741	8.56655	5.94104	9.90143	13.2825	8.60849	3.78127	14.177	13.0752	9.47654	27.1661	6.9999	10.4825	13.3678	15.0012	20.6683	28.9964	18.0732	21.0558	23.2571	10.3048	16.3264	12.1613	20.1882	34.3548	43.5486	8.93343	40.4831	21.9405
Acinetobacter baumannii AbaQ	0	0	0	0	0	0	0	0	0	0	0	0	0	0	0	0	0	0	0	0	0	0	0	0	0	0	0	0	0	0	0	0	0	0	0	0	0	0	0	0	0	0
acrB	0.922859	1.52611	0.140944	1.06315	1.21365	0.109157	0.0109551	0.122333	0.156972	0.0818046	0.400801	0.907561	0.435213	0.0329867	0	0.259609	0.0110145	0.347972	0.11953	0	0.202528	0.0219751	0.0745566	0.400126	0.0234565	0	0	0.0248279	0.118855	0.292071	0.072141	0.0136075	0.0258185	0.135487	0.146564	0.0832164	0.0253101	0	0.0921407	0	0.0651054	0.013504
acrD	0.856249	1.11323	0.122381	0.62913	0.850252	0.0181101	0.0765077	0.0248804	0.147445	0.0311454	0.149071	0.840468	0.193676	0.0697314	0.033762	0.138396	0	0.365501	0.062234	0.0114089	0.149271	0.029283	0.0377093	0.422995	0	0	0.0254886	0.0125574	0.159535	0.280781	0.144782	0.0275297	0	0.136509	0.16616	0.0509932	0.0128014	0.0127987	0.0133151	0	0.0266235	0.11296
AcrE	1.39238	1.77069	0.353024	1.16736	1.2609	0	0	0.0334532	0.228395	0.0635787	0.0604209	1.19586	0.535209	0	0	0.0645077	0	0.237029	0.281814	0.0306799	0.0926322	0.0298884	0.0676032	0.305333	0.143193	0	0	0.0675369	0.417605	0.25448	0.533728	0	0	0.179843	0.206528	0	0	0	0.035806	0.0626237	0.0357969	0.138014
AcrF	1.21699	1.75873	0.304605	1.25809	1.67162	0	0.0406461	0.164732	0.458063	0	0.429856	1.95362	0.208439	0.0827339	0	0.249617	0	0.592944	0.176829	0	0.154732	0.0407665	0.0205471	0.753592	0	0	0	0.133171	0.443593	0.697639	0.148864	0.123476	0.139825	0.139041	0.622114	0.0458673	0	0	0.0706033	0.0227812	0.04352	0.0446589
AcrS	0.492362	0.968233	0.201956	1.00413	0.848982	0	0.0520491	0	0.106542	0	0.397017	1.18505	0.277156	0.0522414	0	0.254866	0	0.234121	0.0518759	0.081672	0.215723	0	0	0.319646	0	0	0	0	0.282349	0.394998	0.241772	0.0646511	0.0613337	0.266024	0.269211	0	0	0	0	0	0	0
adeF	3.33006	1.78956	24.4483	22.5074	3.96557	3.59869	6.76425	5.75174	3.5828	6.75179	7.11189	13.1831	6.30922	11.0455	9.47353	5.95584	8.27182	3.71228	7.47659	4.21954	6.80575	6.98777	7.44724	12.4148	5.36619	6.85815	9.69422	15.1769	16.4901	17.6778	9.71091	13.4694	14.1801	6.32223	12.2248	16.9045	13.302	17.337	17.3536	4.77341	14.2398	14.613
adeG	0	0	0	0	0	0	0	0	0	0	0	0	0	0	0	0	0	0	0	0	0	0	0	0	0	0	0	0	0	0	0	0	0	0	0	0	0	0	0	0	0	0
AER-1	0	0	0	0	0	0	0.113143	0.889087	0.385998	0.563245	0.573503	0.308983	0.460578	0.454243	0.536207	0	0.227512	0.112491	0.0375888	0.0388277	0.0390776	0.491738	0	0	0	0.0406437	0.0433724	0.0854729	0.0409174	0.0459238	0	0.0468456	0.133325	0	0	0.286483	0	0.0871153	0	0	0	0.0929784
ANT(2'')-Ia	0	0	0	0	0	0	0.0532539	0	0	0.0568087	0.0539872	0	0	0.0534507	0.0540817	0.0576388	0	0	0	0	0	0	0	0	0.0570122	0	0	0	0.0577769	0	0	0	0.0627534	0	0	0.0674207	0	0	0	0	0.0639703	0.0656445
ANT(3'')-IIa	0	0	0	0	0	0	1.20236	0.518456	0.145064	0.338915	0.391493	0.36042	0.106962	0.110306	1.72727	1.24873	0.788596	0.974516	0.847587	0.364801	1.97266	1.18842	1.00072	1.77997	1.67683	0.96112	0.941387	1.44549	1.53253	2.24657	0.922823	0.804155	1.49752	1.53816	1.46352	2.03237	0.451642	0.332933	0.878228	0.897273	0.173139	1.18671
ANT(3'')-IIb	0	0	0	0	0	0	0	0	0	0	0	0	0	0	0	0.0473383	0	0	0	0	0	0	0	0	0	0	0	0	0	0	0	0	0	0	0	0	0	0	0	0	0	0
ANT(3'')-IIc	0	0	0	0	0	0	0	0	0	0	0	0	0	0	0	0	0.0439741	0	0	0	0	0	0	0	0	0	0	0	0.0474518	0	0	0	0	0	0	0	0	0	0	0	0	0
ANT(4')-Ib	0.0382936	0	0	0	0	0	0	0.0956514	0.261621	0.045447	0	1.48341	1.56085	0.0855211	0.0865308	0.184444	0.042834	0	0.0849228	0	0	0	1.40139	0.523272	1.4139	0.550948	0.489947	0.193106	0.0924431	0.311261	0.140274	2.16964	3.01216	1.92519	1.35368	1.07873	3.00206	0.590448	16.6365	1.55376	0.562939	7.14212
ANT(6)-Ia	0.0359003	0	0	0.355265	0	0	4.36148	2.56248	3.16502	3.64441	4.71869	2.88506	4.50412	3.97656	4.0904	7.52891	4.92662	4.97333	6.02026	7.12937	5.80348	5.80999	11.5508	10.0451	10.0581	9.50176	7.06606	4.83571	7.38791	5.41139	10.5742	5.50461	7.14975	20.0729	9.09542	5.58934	9.99877	6.22368	6.33615	10.3987	5.30881	6.58191
ANT(6)-Ib	0	0	0	0	0	0	6.3145	2.30266	7.61536	2.66008	8.68477	4.28363	12.7706	10.2132	7.22955	9.22866	8.81542	1.67951	8.69865	6.58373	7.50126	5.04236	8.80472	9.58356	13.1758	7.28176	10.7771	5.4235	3.70904	4.06489	6.04748	4.94581	7.20392	8.67848	9.33886	8.75809	7.85189	3.15869	5.12251	6.67665	2.07747	6.84172
ANT(9)-Ia	0	0	0	0	0	0	0	0	0	0	0	0	0	0	0	0	0	0	0	0	0	0	0	0	0	0	0	0	0	0	0	0	0	0	0	0	0	0	0	0	0	0
APH(2'')-Ie	0	0	0	0	0	0	0	0	0	0	0	0	0	0	0	0	0	0	0	0	0	0	0	0	0	0	0	0	0	0	0	0	0	0	0	0	0	0	0	0	0	0
APH(2'')-If	0.0553797	0.0294633	0	0.918287	0.0255225	0.0311229	1.00025	0.472427	3.01509	2.18914	4.88968	1.09178	4.55994	5.55579	2.80761	3.7277	1.69122	1.04478	3.07973	2.66447	2.77995	3.42086	5.59942	7.52965	7.64356	4.94909	4.99259	3.67647	2.68537	2.29162	6.49205	3.91801	4.86382	7.84028	5.33838	2.79156	5.35402	2.41068	4.34444	10.6868	5.01998	4.00246
APH(2'')-Ig	0	0	0	0	0	0	0	0	0.0381001	0	0	0.190615	0	0	0	0.0402912	0	0.0370118	0	0.038325	0.0385718	0	0.0422246	0.0457228	0	0.0401176	0.0428109	0	0	0	0	0	0.219332	0.042055	0	0	0	0.0429938	0	0	0	0
APH(2'')-IIa	0	0	0	0	0	0	0.990601	0.583635	1.52982	0.706134	1.16518	0.744449	1.39267	0.880577	0.907001	2.50004	0.371505	0.476296	0.878119	0.886033	1.92199	1.00192	4.14379	5.01049	3.21234	2.12208	3.46889	2.27238	1.53706	1.66069	2.0277	2.66731	2.92318	4.49004	2.12847	2.11215	3.08119	2.78139	3.52611	3.33338	1.32154	3.05213
APH(2'')-IIIa	0	0	0	0	0	0	0.0749371	0	0.153393	0.0399697	0.0379845	0.0383713	0.0381315	0	0.456612	0.0405537	0.0376716	0.0745057	0.0746878	0.115724	0.0776461	0.0375796	0	0.736331	0.160451	0.0403789	0	0	0	0.0912491	0.0822454	0	0	0.042329	0.0457897	0	0.129848	0	0.0450199	0	0.0450084	0.0923727
APH(3'')-Ib	0.0313311	0	0	0	0	0	1.07881	0.527845	0.0757195	0.257286	0.227563	0.670224	0.246579	0.131726	2.30183	1.26276	0.869451	1.35177	0.990931	0.609691	2.93592	1.84027	1.04546	1.05865	0.537694	0.875634	0.808341	2.03593	1.41975	1.08582	0.976815	0.525294	1.54855	0.90582	1.12404	1.07184	0.742528	0.468386	1.60812	0.969442	0.916536	2.29846
APH(3')-Ia	0	0	0	0	0	0	1.46494	0.309915	0.195989	0.270677	0.433539	0.0433088	0.0860762	0.127338	2.58166	1.42664	1.15279	1.30816	0.86761	0.791028	2.60008	1.61892	1.17927	1.4112	0.340829	1.51677	1.68745	1.52164	1.66463	1.26598	1.40286	1.10901	1.77609	0.741866	1.06673	1.26571	1.27839	0.516959	2.63256	0.562914	1.04568	4.24299
APH(3')-Ib	0	0	0	0	0	0	0	0	0	0	0	0	0	0	0	0	0	0	0	0	0	0	0	0	0	0	0	0	0	0	0	0	0	0	0	0	0	0	0	0	0	0
APH(3')-IIa	0	0	0	0	0	0	0.0868139	0	0	0	0	0	0	0	0	0	0.0436422	0	0	0.0446884	0	0	4.77585	0.0533145	0	0.187114	0.0499191	0.196749	0	0	0.0476403	4.09766	0	0.245189	0.0530469	0.274771	0	0	0	0.545889	3.91064	2.40779
APH(3')-IIIa	0	0.0671541	0	0.580579	0.0287008	0	215.559	116.801	150.427	72.1424	114.896	157.896	138.798	117.458	144.147	248.248	144.674	234.17	187.543	174.777	214.671	200.046	211.762	328.897	297.41	179.583	133.683	183.272	103.606	121.357	259.687	188.007	167.107	274.268	175.373	177.008	363.735	103.874	175.919	363.508	119.77	206.802
APH(3')-IX	0	0	0	0	0	0	0	0	0	0	0	0	0	0	0	0	0	0	0	0	0	0	0	0	0	0	0	0	0	0	0	0	0	0	0	0	0	0	0	0	0	0
APH(3')-VIa	0.0397664	0	0	0	0	0	0	0	0	0	0	0	0	0	0	0	0.0444815	0	0	0	0	0	0	0	0	0	0	0	0	0	0	0	0	0	0	0	0	0	0	0	0	0
APH(4)-Ia	0	0	0	0	0	0	0.100902	0.0755142	0.137695	0	0.0340972	0	0	0	0.102471	0.0728069	0.101449	0.0334404	0.0670443	0	0	0.0674674	0.190752	0.165244	0	0.0724932	0.30944	0.190565	0.0729814	0.286688	0.0738285	0.0417775	0.277436	0.113991	0.287725	0.127744	0.0388533	0.155381	0.121238	0	0.0808046	0.0829194
APH(6)-Ic	0	0	0	0	0	0	0.0824577	0	0	0	0	0	0	0	0.0418697	0	0	0.0409915	0	0	0	0	0.0935298	0	0	0	0	0.186876	0	0	0	0.0512111	0	0	0	0	0	0	0	0	0	0
APH(6)-Id	0	0	0	0	0	0	1.88004	0.38547	0.140455	0.263886	0.236449	0.829967	0.335666	0.179122	2.27353	1.9169	1.83574	1.48799	0.957437	0.663977	2.47406	1.59674	0.871832	2.09068	0.602175	0.872123	0.663122	1.82005	1.3547	1.75497	1.16033	0.921068	1.2937	0.945515	1.57705	1.28553	0.919193	0.412226	1.86192	1.67474	1.55015	3.11318
aphA15	0	0	0	0	0	0	0	0	0	0	0.0880093	0	0	0	0	0	0	0.0431571	0.0432626	0	0.0449761	0	0	0	0	0	0.0499191	0.0491873	0	0	0	0	0	0	0	0	0	0	0.0521551	0	0	0
apmA	0	0	0	0	0	0	0.307358	0	0	0	0	0.057745	0.0573841	0	0.284441	0.0452727	0	0.166351	0.279156	0	0.216703	0.140458	0	0	0.0447805	0.0607663	0	0	0	0	0	0	0	0	0	0	0	0	0	1.14594	0	0
arr-3	0	0	0	0	0	0	0	0	0	0	0	0	0	0	0	0	0	0	0	0	0	0	0	0	0	0	0	0	0	0.0927599	0	0	0	0	0	0	0	0	0	0	0	0
arr-8	0	0	0	0	0	0	0	0	0	0	0	0	0	0	0	0	0	0	0	0	0	0	0	0	0	0	0	0	0	0	0	0	0	0	0	0	0	0	0	0	0	0
AxyX	0.0255923	0.0220245	0	0	0	0	0	0	0	0	0	0	0	0	0	0	0	0	0	0	0	0	0	0	0	0	0	0	0	0	0	0	0	0	0	0	0	0	0	0	0	0
AxyY	0.00988459	0	0	0	0	0	0	0	0	0	0	0	0	0	0.0111679	0	0	0	0	0	0	0.0110296	0	0.027014	0	0	0	0.0124614	0.023862	0	0	0.0273191	0	0	0	0	0	0	0	0	0	0
bacA	0.830161	0.649483	0	0.882371	0.610677	0.0343034	0	0.094255	0.214835	0.0447835	0.127678	0.816861	0.128172	0.168545	0	0.181752	0	0.166958	0	0	0	0	0	0.206253	0	0	0	0	0.182187	0.460076	0.276453	0	0	0.142281	0.153914	0.0531492	0	0	0	0	0	0
baeR	0.214508	0.959941	0.123464	0.638396	0.347148	0	0	0	0.390803	0	0.241934	0.782074	0.242871	0.047906	0	0.309958	0	0.474549	0.0951418	0.0491387	0.0494551	0	0.0541386	0.234495	0	0	0	0.0540856	0.310701	0.523073	0.104769	0.0592859	0	0.107842	0.0583296	0	0	0	0	0	0.114669	0.0588349
baeS	0.530219	0.760505	0.0635786	0.751421	0.520048	0.0602508	0	0.110367	0.352182	0.131097	0.124586	0.780298	0.175095	0.0493391	0	0.21282	0	0.26881	0.122485	0.0253044	0.178271	0	0	0.301888	0	0	0	0.0278518	0.21333	0.239432	0.161855	0	0.0579262	0.111068	0.240298	0.0622345	0	0	0.0295323	0	0.0295248	0
bcrA	0	0	0	0	0.0495486	0	0	0	0	0	0	0	0	0	0	0	0	0	0	0	0	0	0	0	0	0	0	0	0	0	0.0411227	0	0	0	0	0	0	0	0	0	0	0
bcrB	0	0	0	0	0	0	0	0	0	0	0	0	0	0	0	0	0	0	0	0	0	0	0	0	0	0	0	0	0	0	0	0	0	0	0	0	0	0	0	0	0	0
bcrC	0	0	0	0	0	0	0	0	0	0	0	0	0	0	0	0	0	0	0	0	0	0	0	0	0	0	0	0.0638952	0	0	0	0	0	0	0	0	0	0	0	0	0	0.0695059
Bifidobacterium adolescentis rpoB mutants conferring resistance to rifampicin	0	0.169134	0.0983629	0.0544935	1.29486	0.0543751	0.00950649	0	0	0	0	0	0	0	0	0.0102892	0	0	0	0	0	0	0.010783	0.0116763	0	0	0	0	0.0103139	0	0	0.0118082	0	0	0	0	0	0	0	0	0	0.0117184
Campylobacter coli chloramphenicol acetyltransferase	0	0	0	0	0	0	4.90099	7.54156	13.9776	6.23019	8.20971	10.9459	20.4048	12.6061	3.52314	8.99984	2.9336	4.27111	4.22775	4.42157	6.50521	5.19071	4.68569	5.54675	6.90234	3.2063	7.344	4.37285	2.27193	1.00623	4.59486	5.68038	2.79314	12.1401	3.97419	3.20925	2.35392	3.05662	2.98029	4.29469	2.78151	2.64881
Campylobacter jejuni gyrA conferring resistance to fluoroquinolones	0	0	0	0.0508775	0.00888517	0.0218589	0.026627	0.0294816	0.0136261	0.112716	0.0809808	0.0549192	0.0678718	0.0668134	0.0271672	0.100545	0.0795804	0.0262923	0.0396258	0	0.0272116	0.0665817	0.0455858	0.0165051	0.0142531	0	0.0153108	0	0.0144442	0	0.0146119	0.0330019	0	0.030081	0.0979252	0.0168552	0.0307588	0	0	0.0165138	0.016142	0.0327508
CARB-10	0	0	0	0	0	0	0	0	0	0	0	0	0	0	0	0	0	0	0	0	0	0	0	0	0	0	0	0	0	0	0	0	0	0	0	0	0	0	0	0	0	0
CARB-3	0	0	0	0	0	0	0.0377143	0	0	0	0	0	0	0	0	0	0	0	0	0	0	0	0	0	0	0	0	0	0.0409174	0	0	0	0	0.12782	0	0.190988	0	0	0.135945	0	0	0
CARB-8	0	0	0	0	0	0	0	0	0	0	0	0	0	0	0	0.0416387	0	0	0	0	0	0	0	0	0	0	0	0	0	0	0	0	0	0	0	0	0	0	0	0	0	0
catA8	0	0	0	0	0	0	0	0	0	0	0	0	0	0	0	0	0	0	0	0	0	0	0	0.130818	0	0	0	0	0	0	0	0	0	0	0	0	0	0.061505	0.19196	0.200918	0	0
catB11	0	0	0	0	0	0	0	0	0	0	0	0	0	0	0	0	0.0548113	0	0	0	0	0	0	0	0	0	0	0	0	0	0	0	0	0	0	0	0	0	0	0	0	0
catB2	0	0	0	0	0	0	0	0	0	0	0	0	0	0	0	0	0	0	0	0	0	0	0	0	0	0	0	0	0	0	0	0	0	0	0	0	0	0	0	0	0	0
catB3	0	0	0	0	0	0	0	0	0	0	0	0	0.0554804	0	0.0553633	0	0	0.054202	0	0	0	0	0.0618361	0.133918	0	0	0	0.0617755	0.118292	0	0	0.0677152	0	0.123175	0	0	0	0	0	0	0	0
catB8	0	0	0	0	0	0	0	0	0	0	0	0	0	0	0	0	0	0	0	0	0	0	0	0	0	0	0	0	0	0	0	0	0	0	0	0	0	0	0	0	0	0
catI	0	0	0	0	0	0	0	0	0	0	0	0	0	0	0	0	0	0	0	0	0	0	0	0	0	0	0	0	0.0567264	0	0.0573849	0	0	0	0.191692	0	0	0	0.0628232	0	0	0.064451
catII from Escherichia coli K-12	0	0	0	0	0	0	0	0	0	0	0	0	0	0	0	0	0	0	0	0	0	0	0	0	0	0	0	0.0609094	0.0583169	0	0	0	0	0	0	0	0	0	0	0	0	0
catIII	0	0	0	0	0	0	0.0537516	0.0603408	0	0	0	0	0	0	0	0.0581775	0.0540429	0	0	0	0	0	0	0	0	0	0	0	0.0583169	0	0	0	0	0	0	0	0	0	0	0	0	0
catP	0	0	0	0	0	0	1.49316	3.22823	2.37723	1.8288	3.0835	1.6424	3.4894	4.05197	1.74102	4.07019	1.44565	1.48456	1.26772	1.76498	2.34935	0.887456	3.38731	3.87171	2.96025	1.25155	1.33558	0.939997	0.479993	0.942762	1.3353	1.23645	1.49884	3.62361	2.36543	1.33026	2.10816	0.447094	0.930266	2.50374	0.0664307	0.818032
catQ	0	0	0	0	0	0	0.0522857	0.0586952	0	0.0557759	0.159017	0	0	0	0.106197	0	0	0	0	0	0.0541758	0.157322	0	0	0	0	0	0	0.113453	0	0.0573849	0.194835	0.0616124	0	0	0	0	0.120774	0.251293	0	0.188422	0.257804
catS	0	0	0	0	0	0	0.165906	0	0	0	0	0.0566346	0	0	0.112324	0.0598557	0.0556019	0.109968	0.275591	0	0.114603	0.055466	0.250912	0.135849	0.59205	0.297988	0.699587	0.125333	0.0599991	0.0673401	0.182087	0.412151	0.325835	0.374856	0.0675838	0.350069	0	0.255482	0.797371	0	0.332154	0.272677
CblA-1	0	0.0299593	0	0	0	0	0	0	0	0	0	0	0	0	0	0	0	0	0.0386013	0	0	0	0	0	0	0	0	0	0	0	0	0	0	0	0	0	0.0447401	0	0	0	0	0
CcrA	0	0.0711833	0	0	0	0	0	0	0	0	0	0	0	0	0	0	0	0	0	0	0	0	0	0	0	0	0	0	0	0	0	0	0	0	0	0	0	0	0	0	0	0
cepA	0	0.295612	0	0	0.101073	0	0	0	0	0	0	2.77867	0.233349	0	0	0	0	0.113986	0	0	0	0	0.173388	0	0	0	0	0	0	0	0	0.0949362	0	0	0	0	0	0	0	0	0	0
cfrA	0	0	0	0	0	0	0.16293	13.1324	6.60351	24.3328	16.1209	6.60747	13.3976	12.3303	0.231648	0.211614	0.262101	0.161992	0.162388	0.033548	0.0675279	0.196095	0	0	0	0	0	0	0	0	0	0	0.0383987	0	0	0	0	0	0	0	0	0
cfrC	0	0	0	0	0	0	0	0	0	0	0	0	0	0	0	0	0	0	0	0	0.0326539	0	0	0	0	0	0	0	0	0	0	0	0	0	0	0	0	0	0	0	0	0
CfxA6	0	0.0804028	0.672171	0	0.0229088	0.0849318	17.2064	6.68242	5.74293	14.5147	7.16199	2.01909	3.34803	1.70398	35.9313	8.69642	28.3374	13.0147	44.9178	8.05802	18.5533	22.2167	41.6293	49.1818	25.8321	51.1855	78.4133	65.1694	201.645	108.099	33.6259	83.8892	92.7115	48.2784	79.4834	54.0217	58.1009	184.181	91.3298	25.16	203.294	52.991
Chlamydia trachomatis intrinsic murA conferring resistance to fosfomycin	0	0	0	0	0	0	0	0	0	0	0	0	0	0	0	0.168623	0	0	0.0258794	0	0.0807134	0	0.0589048	0	0	0.0559654	0	0	0	0	0	0	0.0611952	0	0.0317324	0	0	0	0	0	0	0
clcD	0	0	0	0	0	0.0268546	0.0328653	0	0	0	0.0333178	0	0.0334467	0	0.0333762	0	0.0330434	0	0	0	0	0	0	0	0	0	0	0	0	0	0	0	0	0	0	0.0832164	0	0	0	0	0	0
Clostridioides difficile gyrB conferring resistance to fluoroquinolone	0.0969827	0.0695816	0.350331	0.275924	0.143204	0.0292352	0.108065	0.060751	0.0184818	0.0383467	0.073226	0.0369279	0.110264	0.0181246	0.0916926	0.0781788	0.0726228	0.0177864	0.0359956	0	0.243238	0.0724454	0.0819304	0.154843	0	0.0583815	0.041534	0.102313	0.0974092	0.0217834	0.039268	0.11215	0.318987	0.0204003	0.0879287	0.205755	0.416421	0.0625671	0.302141	0.0454194	0.043181	0.177244
Clostridium perfringens mprF	0	0	0	0	0	0.0164897	0	0	0	0	0	0	0	0	0	0	0	0	0	0	0	0	0	0	0	0	0	0	0	0	0	0	0	0	0	0	0	0	0	0	0	0
cmeA	0	0	0	0	0	0	0	0	0	0	0	0	0	0	0	0	0	0	0	0	0	0	0	0	0	0	0	0	0	0	0	0	0.0368335	0	0	0	0	0	0	0	0	0
cmlA1	0	0	0	0	0	0	0.0699261	0	0.035784	0	0	0.0358054	0	0.0350922	0.177533	0.0756838	0.105458	0.104285	0.0348468	0.0359953	0.072454	0.0701333	0.0793156	0.0858866	0.0374305	0	0	0	0	0.127721	0.0383729	0	0	0.157994	0.0427278	0.0885281	0	0	0	0	0.0419987	0.0861958
cmlA5	0	0	0	0	0	0	0.131913	0	0.216017	0	0.13373	0.0270183	0.0268494	0.0264802	0.267928	0.11422	0.079577	0.157385	0	0	0.164018	0.0529217	0.0897758	0.324045	0.0847338	0.0568639	0	0.0298959	0.200364	0.160628	0.173734	0.0655408	0.186533	0.208635	0.0967255	0.200406	0	0.0304704	0.158499	0	0	0
cmx	0	0	0	0	0	0	0	0.461176	0.090099	0.0626056	0.029748	0	0.238905	0.147262	0.0298001	0	0.0885091	0.0583502	0.0584928	0	0.0912144	0	0.133137	0.0360417	0	0	0	0.0997548	0	0	0.257646	0.0728974	0.345784	0	0.251026	0	0.0338975	0.0338905	0.0352579	0.221419	0	0.0723429
CMY-2	0	0	0	0	0	0	0	0	0	0	0	0	0	0	0	0	0	0.0299388	0.030012	0	0.0312007	0	0	0	0	0	0	0	0	0	0	0	0	0	0	0	0	0	0	0	0	0
cpxA	0.857844	1.16567	0.0649668	1.00777	0.946562	0	0	0.0845825	0.205641	0.0267919	0.127306	0.900217	0.306717	0	0	0.217467	0.0252515	0.474445	0.150191	0.0258569	0.0520466	0.0251898	0.0284878	0.308479	0	0	0	0.0284599	0.217988	0.366989	0.0551296	0	0.0887865	0.113493	0.214852	0.0317967	0	0	0.0301771	0.0315853	0.0603388	0.0928769
CRP	0.809989	0.943097	0.0685594	1.11415	0.700987	0.0433139	0	0	0.162759	0.056547	0.483646	0.814285	0.485517	0.159613	0	0.229493	0	0.105407	0.105664	0	0.10985	0	0.0601263	0.195323	0	0	0	0.0600674	0.517596	0.45183	0.232713	0.0658428	0	0.0598848	0.0647808	0	0	0	0.127383	0	0.127351	0.130684
CTX-M-14	0	0	0	0	0	0	0	0	0	0	0	0	0	0	0	0	0	0	0	0	0	0	0	0	0	0	0	0	0.0427391	0	0	0	0	0	0	0	0	0	0	0	0	0
CTX-M-55	0	0	0	0	0	0	0	0	0	0	0	0	0	0	0	0	0	0	0	0	0	0	0	0	0	0	0	0	0	0.0479683	0	0	0	0	0	0	0	0	0	0	0	0
dfrA1	0	0	0	0	0	0	0	0	0	0	0	0	0.0740909	0	0.0739345	0	0.0731974	0	0	0	0	0	0.0825786	0	0	0	0	0.0824976	0	0	0	0	0.0857895	0	0.0889711	0	0	0	0	0.0915574	0	0
dfrA12	0	0	0	0	0	0	0	0	0.212764	0	0.0702484	0	0	0	0	0.449999	0	0.275581	0.0690638	0	0	0	0.157198	0.510663	0	0	0	0	0.375898	0.42189	0.304209	0	0.081655	0.156566	0.5081	0	0.0800471	0	0	0	0	0
dfrA14	0	0	0	0	0	0	0.0714463	0	0.274215	0	0	0	0	0	0	0	0	0	0	0	0	0	0	0	0	0	0	0	0	0	0.0784141	0	0	0	0	0	0	0	0	0	0	0
dfrA15	0	0	0	0	0	0	0	0	0	0	0	0	0	0	0	0	0	0	0	0	0	0	0.0820592	0	0	0	0	0	0	0	0	0	0	0	0	0	0	0	0.0869251	0.0909816	0	0
dfrA16	0	0	0	0	0	0	0	0	0	0	0	0	0	0	0	0	0	0	0	0	0	0	0	0	0	0	0	0	0	0	0.079903	0	0	0	0	0	0	0	0	0	0	0
dfrA17	0	0	0	0	0	0	0	0	0	0	0	0	0	0.0577267	0	0	0.0578259	0.171549	0.0573229	0	0	0.0576846	0	0	0	0.0619816	0.0661429	0	0	0.140067	0	0.0714395	0	0	0.281149	0.0728143	0	0	0	0	0	0.141792
dfrA20	0	0	0	0	0	0	0	0	0	0	0	0	0	0	0	0	0	0	0	0	0	0	0	0	0	0	0	0	0	0	0	0	0	0	0	0	0	0	0	0	0	0
dfrA27	0	0	0	0	0	0	0	0.0725446	0	0	0	0	0	0	0	0	0	0	0	0	0	0	0	0	0	0	0	0	0	0	0	0	0	0	0	0	0	0	0	0	0	0
dfrA5	0	0	0	0	0	0	0	0	0	0	0	0	0	0	0	0	0	0	0	0	0	0	0	0	0	0	0	0	0	0	0	0	0	0	0	0	0	0	0	0	0	0
dfrA6 from Proteus mirabilis	0	0	0	0	0	0	0	0	0	0	0	0	0	0	0	0	0	0	0	0	0	0	0	0	0	0	0	0	0	0	0	0	0	0	0	0	0	0	0	0	0	0
dfrB1	0	0	0	0	0	0	0	0	0	0	0	0	0	0	0	0	0	0	0	0	0	0	0	0	0	0	0	0	0	0	0	0	0	0	0	0	0	0	0	0	0	0
dfrB5	0	0	0	0	0	0	0	0	0	0	0	0	0	0	0	0	0	0	0	0	0	0	0	0	0	0	0	0	0	0	0	0	0	0	0	0	0	0	0	0	0	0
dfrD	0	0	0	0	0	0	0	0	0	0	0	0	0	0	0	0	0	0	0	0	0	0	0	0	0	0	0	0	0	0	0	0	0	0	0	0	0	0	0	0	0	0
dfrE	0	0	0	0	0	0	0	0	0	0	0	0	0	0	0	0	0	0	0	0	0	0	0	0	0	0	0	0	0	0	0	0	0	0	0	0	0	0	0	0	0	0
dfrF	0	0	0	0	0	0	0.0714463	0.0802046	0	0.152431	0.28972	0.219503	0.799813	0.0717102	0	0.386645	0	0.071035	0.142417	0.367778	0.296116	0.286632	0.324159	0.403146	0.229465	0.153992	0.410825	0.809604	0.310057	0.260995	0.517068	0.266234	1.26286	0.807143	1.65895	0.723621	0.495198	0.330064	0.944299	0.179703	0.429118	0.264209
dfrG	0	0	0	0	0	0	0.136128	0	0	0	0.0690014	0.0697041	0	0	0	0.147337	0.205299	0	0	0	0	0.0682658	0	0.417998	0	0	0	0	0	0	0	0.0845438	0.320822	0.0768935	0.0831801	0.258512	0	0	0.98138	0.085598	0	0
dfrK	0	0	0	0	0	0	0	0	0	0	0	0	0	0	0	0	0	0	0	0	0.0726749	0	0	0	0	0	0	0	0	0	0	0	0	0	0	0	0	0	0	0	0	0
eatAv	0	0	0	0	0	0	0	0	0	0	0	0	0	0	0	0	0	0	0	0	0	0	0	0	0	0	0	0	0	0	0	0	0	0	0	0	0	0	0	0	0	0
efmA	0	0	0	0	0.0177289	0	0	0	0	0	0	0	0	0	0	0	0	0	0	0	0	0	0	0	0	0	0	0	0	0	0	0	0	0	0	0	0	0	0	0	0	0
efrA	0.0180441	0	0	0	0	0	0	0	0	0	0	0	0	0	0	0	0	0	0	0	0	0	0	0	0	0	0	0	0	0	0	0	0	0	0	0	0	0	0	0	0	0
efrB	0	0	0	0	0	0	0	0	0	0	0	0	0	0	0	0	0	0	0	0	0	0	0	0	0	0	0	0	0	0	0	0	0	0	0	0	0	0	0	0	0	0
emeA	0	0	0	0	0	0	0	0	0	0	0	0	0	0	0	0	0	0	0	0	0	0	0	0	0	0	0	0	0	0	0	0	0	0	0	0	0	0	0	0	0	0
emrA	0.709477	0.884336	0.0380496	0.780706	0.858182	0.0240387	0	0.153446	0.265789	0	0.077421	1.01867	0.158457	0.0295277	0	0.189101	0	0.353345	0	0	0.0197003	0	0.021566	0.330209	0	0	0	0.0865391	0.206967	0.456773	0.15243	0.118476	0.0224045	0.0214793	0.112352	0.0613161	0	0.0219588	0.127109	0	0	0.0234367
emrB	0.635042	0.821759	0.0856664	0.548422	0.937692	0	0.0662352	0.0247849	0.271162	0.0471044	0.201442	0.950952	0.0674071	0.0664799	0	0.0955853	0	0.330548	0.331357	0	0.0457531	0.0885753	0.125215	0.464161	0.0236365	0	0	0.0250185	0.119768	0.460166	0.218085	0.027424	0.0520335	0.0748273	0.0809449	0.0559035	0	0	0	0	0	0.0272154
emrK	0.887032	0.883596	0	0.855767	0.768501	0	0	0.17028	0.12137	0	0.197106	1.11838	0.250613	0.0595121	0.0301074	0.0820875	0	0.362741	0.0460425	0.0305217	0.245455	0	0	0.436615	0	0	0	0.130147	0.353504	0.324558	0.0325378	0.0573811	0.200811	0.0521888	0.454649	0.107873	0	0	0	0	0	0.093489
emrR	0.408898	0.854602	0	0.496702	0.515641	0	0	0.0729544	0	0	0.0658827	0.865197	0.198413	0	0	0.281356	0	0.452296	0	0	0	0	0	0.0798212	0	0	0	0.0736419	0.211522	0.316537	0.142652	0.0807226	0.153161	0.146836	0.0794205	0.164552	0.0750724	0	0	0	0	0
emrY	0.659912	0.973306	0.243414	0.628713	0.621535	0	0	0.0743547	0.0537577	0	0.286039	0.497428	0.140553	0	0	0.27802	0.0221981	0.197562	0.0496305	0.0227302	0	0.0221438	0.0564826	0.183486	0	0	0	0.0628175	0.254732	0.141288	0.115294	0	0.10673	0.0593379	0.145134	0.0350912	0	0	0	0	0.0265213	0.0272154
emtA	0	0	0	0	0	0	0	0	0	0	0	0	0	0	0	0	0.0664666	0	0	0	0	0	0	0	0	0	0	0	0	0	0	0	0	0	0	0	0	0	0	0	0	0
Enterococcus faecium chloramphenicol acetyltransferase	0	0	0	0	0	0	0	0	0	0	0	0	0	0	0	0	0	0	0	0	0	0	0	0	0	0	0	0	0	0	0	0	0	0	0	0	0	0	0	0	0	0
eptA	0.961221	1.13969	0.079986	0.95228	0.706445	0	0.0412288	0.109273	0.252108	0.043981	0.159712	1.09144	0.132311	0.0477289	0.0209349	0.250498	0	0.199258	0.162731	0.021223	0.186298	0.0206755	0.107877	0.378506	0	0	0	0.0233595	0.275888	0.173713	0.180999	0.0256056	0	0.116443	0.353419	0.1124	0	0	0	0	0	0
EreA	0	0.0218622	0	0	0	0	0	0	0	0	0	0	0	0	0	0	0	0	0	0	0	0	0	0	0	0	0	0	0	0	0	0	0	0	0	0	0	0	0	0	0	0
EreA2	0	0	0	0	0	0	0	0	0	0	0	0	0	0	0	0	0	0	0	0	0	0	0	0	0	0	0	0	0	0	0	0	0	0	0	0	0	0	0	0	0	0
EreD	0	0	0	0	0	0	0.235181	0.0631439	0	0.218178	0.0388708	0.0864058	0.47611	0.0282282	0	0	0	0.0914992	0	0.0289546	0	0	0	0	0	0	0	0	0	0	0	0	0	0	0	0	0.0324886	0	0	0	0	0
Erm(35)	0	0	0	0	0	0	0	0	0	0	0	0	0	0	0	0	0	0	0	0	0	0	0	0	0	0	0	0	0	0	0	0	0	0	0	0	0	0	0	0	0	0
Erm(36)	0.0366641	0	0	0	0	0	0	0	0	0	0	0	0	0	0	0	0	0	0	0	0	0	0	0	0	0	0	0	0	0	0	0	0	0	0	0	0	0	0	0	0	0
Erm(42)	0	0	0	0	0	0	0	0	0	0	0	0	0	0	0	0	0	0	0	0	0	0	0	0	0	0	0	0	0	0	0	0	0	0	0	0	0	0	0	0	0	0
erm(45)	0	0	0	0	0	0	0	0	0	0	0	0	0	0	0	0	0	0	0	0	0	0	0	0	0	0	0	0	0	0	0	0	0	0	0	0	0	0	0	0	0	0
Erm(47)	0	0	0	0	0	0	0	0	0	0	0	0	0.0473942	0	0	0	0.0468226	0	0	0	0	0	0	0	0	0	0	0	0	0	0	0	0	0	0	0	0	0	0	0	0	0
Erm(49)	0	0	0	0	0	0	0.654767	0.120459	0.989122	0.469538	1.55067	0.192483	1.42034	0.60848	0.29985	0.319571	0.879586	0.106688	0.299728	0.154803	0.461733	0.317385	0.170554	0.0461711	0.390732	0.0405109	0.413441	0.511162	0.361121	0.535968	0.159027	0.320055	0.13289	0	0.675726	0.60484	0.0434242	1.20852	0.883631	0.0876731	0.0451555	0.456633
ErmA	0.0465733	0	0	0	0	0	0.0942856	0	0.0964994	0.0502897	1.09921	0.0482786	0.239884	0.094634	0.191503	0.255123	0.142195	0.0468714	0.516846	0	0.390776	0.094565	0.374311	1.67919	0.201879	0.0508046	0	0.213682	0.716055	0.114809	0	0.527013	0.0555522	0.426066	0	0.0596839	0.435666	0.381129	1.30281	0	1.13259	0
ErmB	0.196564	0	0	0.167141	0.231352	0	20.8188	8.83775	15.3196	17.174	18.9472	18.509	31.2507	19.7564	22.5317	37.7396	19.9284	19.09	26.5594	19.4543	26.2908	19.9695	30.1628	41.0446	31.8892	15.5072	21.0272	14.6252	22.8718	23.3825	25.88	33.9048	33.5074	65.9138	36.9876	28.6274	34.6618	19.2457	39.5238	25.0818	19.1765	23.9914
ErmC	0	0	0	0	0	0	0	0	0	0	0	0	0.300571	0.0434036	0	0.0909533	0.0410113	0	0	0.0445204	0	0	0.0462674	0.0501005	0	0	0	0	0	0	0	0.158094	0	0	0	0	0.0471199	0	3.77495	0	0	0
ErmD	0	0	0	0	0	0	0	0	0	0	0	0	0	0	0	0	0	0	0	0	0	0	0	0	0	0	0	0	0	0	0	0	0	0	0	0	0	0	0	0	0	0
ErmF	1.23824	1.89816	6.8367	14.7404	0.848263	0.36594	60.4026	31.8832	51.4609	64.2902	50.8633	35.1626	41.9346	22.2632	52.6102	55.1358	56.7404	44.6227	61.8795	63.0687	59.015	53.5508	98.0152	58.3743	129.151	67.0577	154.514	71.4333	112.07	65.7933	48.6768	60.3188	82.4285	56.2187	124.221	58.3712	54.7215	82.1641	81.2527	89.554	84.5499	59.6775
ErmG	0	0	0.114003	0	0	0	13.6624	9.0539	11.9062	24.1631	19.21	9.34275	9.68802	12.5628	27.1229	17.6971	24.2825	6.00314	33.9066	16.6066	16.8505	27.5765	23.9952	21.1113	15.8533	20.2806	35.7785	16.2785	44.277	26.884	15.7687	22.773	22.2254	18.8679	32.4775	18.5802	26.166	30.0823	26.2124	18.7893	64.4772	21.459
ErmQ	0	0	0	0	0	0	0.133754	0.1001	0.319421	0.713412	2.95866	0.0456589	0.862096	0.984487	1.74134	1.08378	0.672395	0	2.76525	0.50491	1.68428	0.681014	0.707999	4.35126	0.0954623	1.02003	1.7433	2.49876	2.91339	3.51192	1.63724	3.62055	2.92575	0.968556	1.25318	2.96106	0.669541	5.00238	8.58703	0.95319	9.52867	2.73079
ErmT	0.0420296	0	0	0	0.0309175	0	0.140279	0.209966	1.26514	1.39024	1.416	0.62252	5.04656	0.563188	0.142459	0.275096	0	0	0.139812	0.43326	0.214907	0	0.0530383	0.541911	0	0	0.107549	0	0.101462	0	0.153959	0.174243	0.110201	0.633903	0.057144	0	0	0	0.361576	0.0588051	0.192977	0.65914
ErmX	0	0	0	0	0	0	0	0.233726	0.0413085	0	0	0	0.218399	0.12153	0	0.0506097	0	0.0802571	0	0	0	0	0.144599	0	0	0	0	0	0	0	0.198256	0	0	0	0	0.0510978	0.0466239	0	0	0.0507581	0	0
ErmY	0	0	0	0	0	0	0	0	0	0	0	0	0	0	0	0	0	0	0	0	0	0	0	0	0	0	0	0	0	0	0	0	0	0	0	0	0	0	0	0	0	0
Escherichia coli acrA	0.660347	1.17192	0.0373804	0.895159	0.963505	0.0236159	0	0.169026	0.147901	0	0.234397	0.710351	0.264717	0.116034	0	0.125125	0.0290583	0.201147	0.0288055	0	0.282076	0	0.0655649	0.433423	0	0	0	0.0327503	0.382851	0.401879	0.196973	0.0358992	0.0340571	0.0653015	0.141281	0.0731802	0	0	0.138906	0	0	0.149974
Escherichia coli acrR with mutation conferring multidrug antibiotic resistance	0.90113	0.693874	0.0682449	0.806571	0.558217	0	0	0.0592336	0.216017	0.0562876	0.106984	0.594403	0.107398	0.0534507	0	0.114749	0	0.104923	0	0	0.273364	0.0529217	0.239402	0.388854	0.0570122	0	0	0	0.0572469	0.193348	0.0579113	0.0655408	0.0621777	0.11922	0.193451	0.133604	0	0	0	0	0	0.0650423
Escherichia coli ampC beta-lactamase	0.570085	1.02582	0.140602	0.53823	0.725942	0	0.0288292	0.0323632	0.14753	0	0.263035	0.878947	0.205375	0.0868071	0	0.180067	0.0289854	0.372622	0.114933	0	0.179228	0	0.0981009	0.283275	0	0	0	0	0.125111	0.264747	0.126563	0.107428	0	0.220519	0.105695	0	0	0	0	0	0	0.106611
Escherichia coli ampC1 beta-lactamase	0.0475369	0.020455	0.0966064	1.02368	0.777656	0	0.0264433	0.148425	0.108257	0	0.182952	1.07693	0.398949	0.0530821	0	0.0286206	0	0.179428	0.175246	0.076899	0	0.0265217	0.189628	0.221659	0	0	0	0.0299646	0.0573785	0.0747731	0.154462	0.0328457	0.0311603	0.118495	0.0969478	0.0669557	0	0	0	0	0	0.0325959
Escherichia coli ampH beta-lactamase	0.691192	1.05361	0.115627	0.683287	0.84149	0.0242871	0	0.163996	0.0609996	0	0.120842	0.759969	0.121309	0	0	0.0645077	0	0.234133	0.089103	0.0306799	0.0308774	0	0.101405	0.256214	0.0319032	0	0	0	0.161656	0.290015	0.0327064	0	0.0351159	0.100738	0.287786	0.113183	0	0	0	0	0	0.0734674
Escherichia coli EF-Tu mutants conferring resistance to Pulvomycin	1.51817	2.07243	0.112993	1.22415	1.3671	0.0713857	0.174727	0.392292	0.417269	0.37278	1.0628	1.46131	0.444545	0.467659	0.0887214	0.409746	0.29279	0.608023	0.319267	0.119924	0.271565	0.11683	0.132126	0.715359	0.0623526	0	0.0334901	0.065998	0.410728	0.886502	0.511379	0.108516	0.274526	0.328988	0.355884	0.147472	0	0.0672662	0.13996	0.036623	0.104944	0.32307
Escherichia coli emrE	0.27944	0	0	0	0.27408	0	0	0	0	0.110547	0.105056	0	0	0.208024	0	0	0	0	0	0	0	0	0	0	0	0	0	0	0	0	0	0	0.122115	0	0	0	0	0	0	0	0	0
Escherichia coli GlpT with mutation conferring resistance to fosfomycin	0.493046	0.552244	0	0.472741	0.388095	0.0984201	0	0.0285054	0	0	0.13828	0.695448	0.174264	0.11142	0	0.12015	0	0.100986	0.0253081	0	0	0	0	0.2611	0	0	0	0.0682441	0.0653393	0.0618399	0.0836071	0	0	0.0680367	0.0620637	0.108393	0	0	0	0	0	0
Escherichia coli marR mutant conferring antibiotic resistance	0.785262	0.732107	0	0.834648	0.433236	0	0	0	0.0745122	0	0.147611	0.745569	0	0.0730718	0.0739345	0.157595	0.0731974	0.289535	0.145121	0	0.377173	0	0	0.26826	0	0	0	0	0.394931	0.354601	0	0	0	0.164494	0	0.0921701	0	0	0	0	0	0.179484
Escherichia coli mdfA	0.801106	0.710971	0.0720455	0.478963	0.515641	0	0.0279875	0.0937986	0.142529	0	0.423807	0.855689	0.198413	0.0279548	0	0.150726	0	0.166284	0.111037	0	0.0865763	0.0838033	0.0315918	0.205254	0.0299626	0	0	0	0.271957	0.203488	0.0305682	0.0691908	0	0.0629298	0.272299	0.0352612	0	0.0321673	0.033628	0	0	0.0343322
Escherichia coli soxR with mutation conferring antibiotic resistance	0.53364	0.516653	0	0.425401	0.343484	0	0	0.0833093	0	0	0.225701	0.759999	0.15105	0.0744861	0	0.240967	0	0.295139	0	0	0.230684	0	0	0.364603	0	0.0799763	0	0.0840943	0.16103	0.271098	0.244348	0	0.1749	0	0	0	0	0	0	0	0	0
Escherichia coli soxS with mutation conferring antibiotic resistance	0.47867	1.23582	0.137754	0.814039	0.845079	0	0	0.119564	0.109009	0	0.215949	0.981666	0.216784	0	0	0	0	0.211789	0.318461	0	0.220716	0	0.120809	0.130818	0	0	0.122487	0	0.577769	0.389076	0.116895	0	0	0	0.260323	0.134841	0	0	0	0	0	0
evgA	0.504355	0.564258	0.0725726	0.64329	0.593616	0	0	0	0.114858	0	0.398189	0.919414	0.513938	0	0	0.242926	0	0.111577	0.0559248	0	0	0	0.0636459	0.137838	0	0	0	0.127167	0.182631	0.204977	0.184751	0.139394	0	0.253561	0.274291	0	0	0	0	0.0705662	0	0.0691669
evgS	1.0253	1.01614	0.173756	0.928343	0.574714	0	0.00960171	0.0861401	0.159924	0.0102426	0.20002	0.999084	0.160428	0.0323644	0	0.0883092	0	0.21667	0.0983635	0	0.142799	0.0206017	0.058357	0.319063	0.0102793	0	0	0.0978322	0.278102	0.265264	0.253491	0.100395	0.0904215	0.257041	0.267159	0.074629	0	0	0.0461472	0.0258323	0.0272001	0.0650677
fexA	0	0	0	0	0	0	1.49827	1.60055	0.865657	2.32009	1.29841	3.16773	1.96746	2.13443	0.0490826	0.261554	0.194373	0.480531	0.096341	0.0746372	0.200314	4.62931	3.20703	2.40419	6.85584	1.38026	1.19502	0.547673	0.734107	1.73613	0.76915	2.07114	7.20451	3.74016	1.89008	4.52795	3.7686	0.753566	6.09754	0.881336	0.638628	3.15756
floR	0.0253414	0	0	0	0	0	2.03089	6.17272	1.9333	3.94089	3.57564	2.3098	2.8415	2.2355	3.58092	0.640808	2.43776	1.34549	1.85456	0.639564	2.07812	2.09345	1.18432	1.80067	1.50915	1.39867	1.75196	2.10964	2.41749	1.88816	1.23878	1.33074	1.39534	1.27402	1.93064	2.71392	1.49814	0.846599	0.609754	0.0709121	0.541866	1.04259
FosA3	0	0	0	0	0	0.202859	0	0	0	0	0	0	0	0	0	0	0	0	0	0	0	0	0	0	0	0	0	0	0	0	0	0	0	0	0	0	0	0	0	0	0	0
FosA6	0	0.0635565	0	0	0.0543265	0	0	0	0	0	0	0	0	0	0	0	0	0	0	0	0	0	0	0	0	0	0	0	0	0	0	0	0	0	0	0	0	0	0	0	0	0
FosA7	0	0	0	0	0	0	0	0	0	0	0	0	0	0	0	0	0	0	0	0	0	0	0	0	0	0	0	0	0	0	0	0	0	0	0	0	0	0	0	0	0	0
FosB3	0	0	0	0	0	0	0	0	0	0	0	0	0	0	0	0	0	0	0	0	0	0	0	0	0	0	0	0	0	0	0	0	0	0	0	0	0	0	0	0	0	0
FosD	0	0	0	0	0	0	0	0	0	0	0	0	0	0	0	0	0	0	0	0	0	0	0	0	0	0	0	0	0	0	0	0	0	0	0	0	0	0	0	0	0	0
fusD	0	0	0	0	0	0	0	0	0	0	0	0	0	0	0	0	0	0	0	0	0	0	0	0	0	0	0	0	0	0	0	0	0	0	0	0	0	0	0	0	0	0
FusF	0	0	0	0	0	0	0	0	0	0	0	0	0	0	0	0	0	0	0	0	0	0	0	0	0	0	0	0	0	0	0	0	0	0	0	0	0	0	0	0	0	0
gadX	0.275714	0.550053	0.0540996	0.879162	0.1936	0	0.0418285	0	0.356755	0	0.424044	1.18513	0.127706	0.0839662	0	0.316909	0	0.582229	0.0833788	0	0.216703	0	0.0948903	0.188378	0	0.0450776	0	0	0.226906	0.288623	0.260145	0.051956	0	0.189018	0.306708	0.0529559	0	0	0	0	0.133989	0.103122
H-NS	0.599378	0.386866	0	0.796343	0.385797	0	0	0	0.170622	0	0.253505	0.341449	0.0848287	0	0	0.180435	0	0.248622	0	0	0.259102	0	0	0	0	0	0	0	0	0.202996	0.182966	0	0.0982227	0	0	0	0	0	0.100153	0	0	0
Haemophilus influenzae PBP3 conferring resistance to beta-lactam antibiotics	0.421295	0.725127	0.0757762	0.485107	0.503604	0	0.0195295	0.0219235	0.059964	0.0416662	0.178185	0.559247	0.159	0.0196016	0	0.08455	0.0566921	0.271108	0.038929	0.020106	0.0809418	0	0.0443036	0.191896	0	0	0	0.110101	0.147521	0.190244	0.0428682	0	0.0460263	0.0441256	0.0954665	0.0247247	0	0	0.0686324	0.0245604	0	0.0240734
kdpE	0.92525	0.354342	0	1.39131	0.370189	0	0.0508976	0	0.156278	0	0.206394	0.970142	0.051798	0	0	0	0	0.354232	0.0507282	0	0.21095	0	0.0577319	0.187544	0	0	0	0	0.110441	0.123953	0.0558614	0	0	0.0575	0.062201	0.0644375	0	0	0	0	0.0611398	0
Klebsiella pneumoniae KpnE	0.593237	0.291735	0	0.180156	0.498735	0	0	0.105844	0.192999	0.100579	0.191168	0.772458	0.0959538	0	0.0957513	0.204098	0	0.187486	0.093972	0	0.0976941	0	0	0	0	0	0	0	0.204587	0.114809	0.103481	0	0.111104	0.106516	0	0.238736	0.108917	0	0	0	0	0
Klebsiella pneumoniae KpnF	0.657954	0.566231	0	0.19981	0.345714	0	0	0.11739	0.107027	0	0.212022	0.107091	0.212843	0	0.106197	0.226363	0	0.311908	0.104223	0	0.325055	0	0	0	0	0	0	0	0.113453	0	0	0	0.123225	0.236273	0.127795	0	0	0	0	0	0	0
Klebsiella pneumoniae KpnH	0	0	0	0.0858557	0	0.0183936	0	0	0	0	0	0	0	0	0	0	0	0	0	0	0	0	0	0	0	0	0	0	0	0	0	0	0	0	0	0	0	0	0	0	0	0
LAP-2	0	0	0	0	0	0.0328641	0	0	0	0	0	0	0	0	0	0	0	0	0	0	0	0	0	0	0	0	0	0	0	0	0	0	0	0	0	0	0	0	0	0	0	0
linG	0	0	0	0	0	0	0.0419812	0	0	0	0	0	0	0	0	0	0	0.0834791	0	0	0	0	0	0	0	0	0	0	0	0	0.0921509	0	0	0.094854	0	0	0	0	0	0	0	0
lnuA	0.0514392	0	0	0	0	0	0.28614	0	0.410003	0.854675	0.174048	1.23075	1.33953	1.26367	1.51106	0.619402	0.34523	0.0568987	0.228151	0.589176	0.296484	0.286988	3.44036	1.4761	2.81828	1.86614	1.77697	1.36183	0.620886	1.11496	1.319	5.47347	7.97493	6.43394	4.14439	1.88375	6.5128	0.925329	4.34975	1.07956	0.412465	4.53301
lnuC	0	0	1.98708	0.600846	0.711026	0	52.9757	34.2282	56.1478	39.0811	64.152	41.2084	69.4992	77.7442	64.5076	67.7707	60.5928	40.2509	62.5926	67.1397	65.751	72.4777	76.3285	117.687	105.874	63.4777	93.9402	86.4774	69.8356	53.9887	102.528	84.1494	86.6073	102.69	98.8433	74.5228	95.2921	60.7655	109.734	77.4775	99.309	80.6293
lnuD	0	0	0	0	0	0	0	0	0	0	0	0	0	0	0	0	0	0	0	0	0	0	0	0	0	0	0	0	0	0	0	0	0	0	0	0	0	0	0	0	0	0
lnuE	0	0	0	0	0	0.0540179	0	0	0	0	0	0	0	0	0	0	0	0	0.0658884	0	0	0	0	0	0	0	0	0	0	0	0	0	0	0	0	0	0	0	0	0	0	0
lnuG	0	0	0	0	0	0	0	0	0.0426555	0.044459	0.887268	0.0426811	0.212072	0.0836619	0	0	0.0838057	0	0	0	0	0	0	0	0	0	0	0	0	0	0	0	0	0	0	0	0	0	0	0	0	0
LnuP	0.0619118	0	0	0	0	0	0.206638	0.386615	0.281986	0.367386	0.349139	0.0705389	0.35049	0.622204	0.06995	0.894609	0.623274	0.0684828	0.1373	0.0709128	0.428216	0	0.0781282	0.0846009	0.147481	0.371148	1.02977	0.0780516	0.672565	0	0.22679	0	0.40583	0.311258	0.589234	0.436014	0.636542	0.0795514	0.0827611	0.0866232	0.16548	0.254716
lsaA	0	0	0	0	0	0	0	0	0	0	0	0	0	0	0	0	0	0	0	0	0	0	0	0	0	0	0	0	0	0	0	0	0	0	0	0	0	0	0	0	0	0
lsaB	0	0	0	0	0	0	0	0	0	0	0	0	0	0	0	0	0	0	0	0	0	0	0	0	0	0	0	0	0	0	0	0	0	0	0	0	0	0	0	0	0	0
lsaE	0	0	0	0	0	0	0.643816	0.385461	0.131787	0.869937	1.04429	0.395597	0.917289	0.258478	0.741	3.43768	0.560998	1.32289	2.22447	1.01633	1.42313	0.258289	7.64345	5.85167	1.1028	3.7004	2.12249	2.33456	3.11995	2.14282	5.79416	1.54608	2.0231	11.1524	4.30116	3.09733	2.82614	4.36227	2.21756	3.94038	1.44363	2.27502
marA	0.240448	0.482833	0	0.511141	0.58959	0	0	0	0.091263	0.0951216	0	0.456589	0	0.178998	0	0	0	0.0886561	0	0	0	0	0.101143	0.328566	0	0	0	0	0.193485	0.108579	0	0	0	0	0	0.11289	0	0	0	0	0	0
MCR-1.1	0	0	0	0	0	0	0.021223	0	0.0217213	0	0.322728	0.0217343	0.0215984	0.0213014	0.60348	0.183764	0	0.0211008	0.0211524	0.043699	0.0219902	0	0.168509	0.182469	0	0.0228715	0	0.216442	0.0230255	0.0258427	0.186342	0.0790843	0.100035	0.0719281	0.440916	0.107475	0.0245163	0.0490225	0.0510004	0	0	0.183126
mdtA	0.544172	0.800032	0.0652517	0.481997	0.700526	0.0206121	0.0252255	0	0.154907	0	0.153437	0.723333	0	0	0	0.10921	0	0.275884	0.0251416	0.0259703	0.0522749	0	0.0572255	0.309832	0.0810174	0	0	0.0285847	0.13684	0.215016	0.083057	0	0.0594506	0.284978	0.0308277	0.0958083	0	0	0	0	0	0.0310948
mdtB	0.824361	0.846199	0.142914	0.570062	0.672166	0.0180579	0.0220996	0.0496174	0.169639	0.0471496	0.190433	0.814754	0.146189	0.0443625	0.0448863	0.155475	0	0.340572	0.0440522	0.0455041	0.0572463	0	0	0.366441	0	0	0.0127076	0.0125213	0.14386	0.201826	0.0848921	0.0686258	0.0130209	0.0998655	0.121534	0.0699465	0	0.0127618	0	0.041689	0.0663669	0.0408623
mdtC	0.959342	0.861096	0.0721503	0.532955	0.449998	0.018233	0	0.075148	0.125608	0.0595087	0.282765	1.16158	0.282581	0.0223964	0.0113304	0.0603782	0	0.310597	0.0444795	0.159516	0.0462412	0	0.0379653	0.326037	0	0	0.0128308	0.0252854	0.145255	0.190198	0.0612254	0.0277166	0.0262944	0.250668	0.366605	0.08475	0	0.0128856	0.0268111	0	0.0268042	0.162176
mdtE	1.271	1.18602	0.0770849	1.21504	0.81231	0	0.145606	0.0669064	0.121999	0.0317894	0.459978	0.708808	0.181964	0	0	0.0322538	0	0.714431	0	0	0.0617548	0	0.169008	0.992311	0	0	0	0.0337685	0.334262	0.221819	0.130826	0	0.206695	0.168329	0.0728365	0.0377276	0	0	0	0	0.0357969	0.0367337
mdtF	0.847937	1.24169	0.12442	0.919061	0.791969	0.0333302	0.0221635	0.136842	0.230941	0	0.337508	1.01511	0.388005	0.0333681	0	0.107948	0	0.205824	0.117969	0.0114089	0.180053	0.0222291	0.121686	0.522146	0.0237276	0	0.0127443	0.0753446	0.309271	0.184609	0.0851375	0.0137648	0.113359	0.187789	0.270856	0.056119	0	0	0.0756412	0	0.0399352	0.0956209
mdtG	0.817325	1.41707	0	0.650803	0.795547	0	0	0.0631439	0.177481	0	0.0855347	1.11039	0.14311	0.0282282	0	0	0	0.223699	0.057611	0	0.0890338	0	0	0.349255	0	0	0	0	0.186451	0.209264	0.0617343	0	0	0.0970741	0.208121	0.035606	0	0	0	0	0	0
mdtH	0.659954	1.0728	0.105513	1.71468	0.4585	0	0	0	0.125244	0	0.124056	0.41773	0.0830238	0.040941	0	0.0441489	0.0410113	0.202777	0.0813091	0	0.295854	0	0.0462674	0	0	0	0	0	0.0885093	0.149008	0	0	0.0480664	0	0.0996981	0.103283	0	0	0	0	0.0489985	0
mdtM	0	1.83436	0	1.64873	1.13386	0	0	0.0307451	0.341625	0.0292159	0.141506	1.07378	0.250851	0	0	0.118571	0	0.282512	0.109187	0.0563926	0.0851334	0	0	0.462536	0	0	0	0	0.284139	0.558602	0.180352	0.0744161	0.0645464	0.129563	0.246842	0.0346735	0	0	0	0	0.032899	0
mdtN	0.721345	1.24157	0.0432482	0.575034	0.773836	0	0.0334385	0	0.239565	0	0.169495	0.958836	0.10209	0.134248	0	0.144767	0	0.232722	0.133309	0	0.173237	0	0.0379285	0.246425	0.0357984	0	0	0.0757827	0.145114	0.244304	0.146799	0.0415346	0.0394033	0.0755523	0.245188	0.0423339	0	0	0	0	0	0
mdtO	0.815078	1.48786	0.178113	1.13698	0.760078	0	0	0.0377571	0.375774	0.0358792	0.0340972	1.38125	0.230133	0.0168792	0	0.0728069	0.0169082	0.516161	0.227814	0.034627	0.10455	0.0168669	0.0340664	0.642643	0	0	0	0	0.235638	0.352117	0.0514197	0.0417775	0.0674365	0.0379971	0.172251	0.118628	0.0194266	0	0.0712428	0	0	0.0414597
mdtP	0.486305	1.69825	0.121696	1.26409	0.827554	0	0.0235232	0.0528136	0.240755	0.0501869	0.0953884	1.06095	0.215454	0.214442	0	0.152761	0	0.233878	0.14067	0	0.170615	0.0235929	0.0533637	0.464665	0.0251833	0	0	0.079967	0.720918	0.374734	0.077452	0.0584372	0	0.187121	0.492268	0.0297809	0.0271735	0	0.028264	0	0.142452	0.233169
mecA	0	0	0	0	0	0	0	0	0	0	0	0	0	0	0	0	0	0	0	0	0	0	0	0	0	0	0	0	0	0	0	0	0	0	0	0	0	0	0	0	0	0
mecI	0	0	0	0	0	0	0	0	0	0	0	0	0	0	0	0	0	0	0	0	0	0	0	0	0	0	0	0	0	0	0	0	0	0	0	0	0	0	0	0	0	0
mecR1	0	0	0	0	0	0	0	0	0	0	0	0	0	0	0	0	0	0	0	0	0	0	0	0	0	0	0	0	0	0	0	0	0	0	0	0	0	0	0	0	0	0
mef(B)	0	0	0	0	0	0	0	0	0	0	0.199094	0	0.199865	0.0281594	0.0284918	0.182195	0.0564156	0.125677	0	0	0.218184	0	0.031823	0.448351	0	0.0907048	0.129059	0	0.0304386	0.0341628	0.123168	0.191858	0.182013	0.50747	0.154477	0.23107	0.0972279	0	0.10113	0	0	0.224983
Mef(En2)	0	0	1.38045	0	0.0378393	0	8.58418	1.43522	2.62805	3.58223	2.15247	5.83789	1.62659	1.49463	7.12107	6.51659	7.34626	6.06644	9.03913	6.1333	7.33315	7.47067	9.97101	7.64372	7.58853	13.8689	28.3147	7.72575	6.98722	20.0869	8.88356	11.3126	16.3591	5.72844	20.6992	10.7603	6.80502	7.2391	4.74178	6.30782	21.6966	8.60515
mefC	0	0	0	0	0	0	0	0	0	0	0	0	0	0	0	0	0	0	0	0	0	0	0	0	0	0	0	0	0	0	0	0	0	0	0	0	0	0.0325615	0	0	0	0
mel	0	0	0.627738	0	0	0	22.3747	27.6784	19.0255	40.3328	22.4368	17.1481	18.6709	14.0298	19.2723	13.0804	17.909	16.6	19.9784	8.44461	16.1933	21.5648	29.6182	25.8126	24.5254	33.0569	50.5142	30.4141	57.028	42.6112	19.2833	37.3173	43.0091	19.4651	47.9258	30.6005	25.3422	72.4794	40.4719	22.0348	49.0903	29.914
mphA	0	0	0	0	0	0	0	0	0	0	0	0.0390066	0.0387628	0.0382296	0	0	0	0.0378696	0	0	0.0394658	0	0	0	0	0	0	0	0	0	0	0	0	0	0	0.0482214	0	0	0	0	0	0
mphB	0.0749223	0.580299	0.107807	0.159269	0.496024	0	0	0	0.170622	0.088918	0.0845017	0.682898	0.169657	0.167324	0	0.180435	0	0.0828741	0	0	0	0	0	0.102379	0	0	0	0	0	0.202996	0	0	0.0982227	0	0.203731	0	0	0	0	0	0.100127	0.102748
mphC	0	0	0	0	0.0253524	0	0	0	0	0	0	0	0	0	0	0	0	0	0	0	0	0	0	0	0	0	0	0	0	0	0	0	0	0	0	0	0	0	0	0	0	0
mphE	0	0	0	0	0	0	0	0	0.0399082	0	0	0	0	0	0.0395988	0.0422033	0	0	0	0	0	0	0	0	0	0	0	0	0	0	0	0.0968671	0.0459483	0	0	0	0	0	0	0	0	0
mphF	0	0	0	0	0	0	0	0	0	0	0	0	0	0	0	0	0	0	0	0	0	0	0	0	0	0	0	0	0	0	0	0	0	0	0	0	0	0	0	0	0	0
mphG	0	0	0	0	0	0	0	0	0	0	0	0	0	0	0	0	0	0	0	0	0	0	0	0	0	0	0	0	0	0	0	0	0	0	0	0	0	0	0	0	0	0
msbA	0.4611	0.686803	0	0.452399	0.508787	0	0.0197304	0	0.0605811	0.0210475	0.160017	0.666792	0.0200795	0	0	0.106775	0	0.37272	0.117989	0.0203129	0.0408874	0.0197889	0.0447596	0.145403	0	0	0	0	0.128437	0.168177	0.129928	0.0245075	0.0465	0.111449	0.144673	0.0499584	0	0	0.0237069	0.0248132	0	0.0243211
msrA	0	0	0	0	0	0	0	0	0	0	0	0	0.0957575	0	0	0	0	0	0	0	0	0	0	0	0	0	0	0	0	0	0	0	0	0	0	0	0	0	0	0	0	0.0770609
msrC	0	0	0	0	0	0.0190652	0	0	0	0	0	0	0	0	0	0	0	0	0	0	0	0	0	0	0	0	0	0	0	0	0	0	0	0	0	0	0	0	0	0	0	0
msrE	0.0420296	0	0	0	0	0	0	0.183721	0	0.0249404	0	0	0	0	0	0	0.047013	0	0	0	0	0	0	0	0	0.0251958	0	0	0	0	0	0	0	0	0	0	0	0	0	0	0	0
Mycobacterium tuberculosis folC with mutation conferring resistance to para-aminosalicylic acid	0	0	0	0	0.0274283	0.0176344	0	0	0	0	0	0	0	0	0	0	0.021417	0	0	0	0	0	0	0	0	0	0	0	0	0	0	0.0268066	0	0.0240648	0	0	0	0	0	0.0271408	0	0
Mycobacterium tuberculosis rpsL mutations conferring resistance to Streptomycin	0	0.0711833	0.239958	0	0	0.151599	0.184788	0.311576	0	0.197914	0	0	0	0	0.188414	0.0995999	0.0925215	0	0.277369	0.0947395	0.0961184	0.0922954	0.104379	0.113938	0.295551	0.199141	0.31834	0.312831	1.99677	2.35313	0.101812	0.114303	0.21775	0.20792	0.225825	0	0	0.107138	0.222921	0.115729	0	0
npmA	0	0	0	0	0	0	0.0522857	0	0	0	0	0	0	0	0.106197	0	0	0	0	0.0538293	0.108352	0	0.474451	0	0.167927	0.225388	0.0601299	0.236993	0	0	0.459079	0.064945	0.0616124	0	0.0638974	0	0.905988	0	0.0628232	0	0	0.064451
OprZ	0.0221873	0	0	0	0.065285	0	0	0	0	0	0	0	0	0	0	0	0	0	0	0	0	0	0	0	0	0	0	0	0	0	0	0	0	0	0	0	0	0	0	0	0	0
optrA	0	0	0.143052	0	0	0	0.53144	0.455768	0.454185	0.922316	2.05795	0.305274	1.71724	0.249103	0.756129	0.897835	0.229188	1.73669	0.896678	0.0902625	1.3403	0.123107	3.42403	12.4982	1.68518	1.45361	1.02689	5.67055	5.96918	3.17484	3.00221	6.11524	1.15234	17.0452	4.33196	7.26777	3.7707	4.16873	6.09049	14.0217	5.81835	6.373
oqxA	0	0	0	0.100821	0	0	0	0	0.030033	0	0.267732	0.14419	0.0298632	0.0294524	0	0	0	0.0291751	0	0	0	0	0	0	0	0	0	0	0.0318363	0	0	0	0	0	0	0	0	0	0.0633995	0	0	0.0723429
OXA-1	0	0	0	0	0	0	0	0	0	0	0	0	0	0	0	0	0	0	0	0	0.0408174	0	0	0.0483848	0	0	0	0	0.256435	0	0.0432352	0	0.0464203	0	0	0	0	0	0	0	0.0473205	0
OXA-10	0	0	0	0	0	0	0	0	0	0	0	0	0	0	0	0	0	0	0	0	0	0	0	0	0	0	0	0	0	0	0.0455764	0	0	0	0.0507489	0	0	0	0	0	0	0
OXA-11	0	0	0	0	0	0	0	0	0	0	0	0	0	0	0	0	0	0	0	0	0	0	0	0	0	0	0	0	0	0	0	0	0	0	0	0	0	0	0	0	0	0
OXA-2	0	0	0	0	0	0	0.619324	0.949538	0.0731553	0.349452	0.386387	0.0305181	0.290966	0.155403	1.98971	0.328849	1.25144	1.10721	0.569915	0.0920397	0.555346	1.72031	0.290498	0.34374	0.153043	0.250402	0.719192	0.681487	0.381413	0.348144	0.451017	0.214581	0.652697	0.22883	0.473173	0.686205	0.385404	0.261372	0.035806	0	0.193251	0.521193
OXA-21	0	0	0	0	0	0	0.0718928	0.0456287	0	0	0	0	0	0	0	0	0	0	0	0	0	0	0	0	0	0	0	0	0	0	0	0	0	0	0	0	0	0	0	0	0	0
OXA-280	0	0	0	0	0	0	0	0	0	0	0	0	0	0	0	0	0	0	0	0	0	0	0	0	0	0	0	0	0	0	0	0	0	0	0	0	0	0	0	0	0	0
OXA-32	0	0	0	0	0	0	0.977366	0.675186	0.230842	0.401003	0.533521	0.0769934	0.0765121	0.528219	2.06147	0.732352	0.831484	1.34549	0.749319	0.464409	1.4022	1.5081	0.511663	0.646395	0.724391	0.810218	0.518767	0.851936	0.32627	0.549284	0.412571	0.280155	0.620151	0.764412	0.643151	1.6181	0.607939	0.0868306	0.361336	0.472747	0.180622	0.370698
OXA-347	0	0	0.137754	0	0.0352116	0	0.981063	0.69424	1.57216	1.41528	0.927395	0.58918	1.93827	1.27817	0.748746	0.70706	0.466253	1.19334	0.805601	0.238714	1.23804	1.39501	0.168082	0.102379	1.7695	0.556794	1.6253	0.21552	0.651695	0.223672	0.254483	0	0.905053	0.529999	1.08037	0.330263	0.664212	0.528587	0	0.172215	0.328592	0.285818
OXA-361	0	0	0	0	0	0	0	0	0	0	0	0	0	0	0	0	0	0	0	0	0	0	0	0	0	0	0	0	0	0	0	0	0	0	0	0	0	0	0	0	0	0
OXA-363	0.0680216	0	0	0	0	0	0	0	0	0	0	0	0	0	0	0	0	0	0	0	0	0	0	0	0	0	0	0	0	0	0	0	0	0	0	0	0	0	0	0	0	0
OXA-50	0	0	0	0	0	0	0	0	0	0	0	0	0	0	0	0	0	0	0	0	0	0	0	0	0	0.0474955	0	0	0	0	0	0	0	0	0	0	0	0	0	0	0	0
OXA-58	0	0	0	0	0	0	0	0	0	0	0	0	0	0	0	0	0	0	0	0	0	0	0	0	0	0	0	0	0	0	0	0	0	0	0	0	0	0	0	0	0	0
OXA-61	0	0	0	0	0	0	0.220361	0	0.045107	0.611184	0	0.0902681	0.493371	1.37129	0.134272	0.238505	0.886221	0.438185	0.307479	0	0.0913309	0.79565	0.24995	0	0	0.0474955	0.101368	0.0499411	0.239077	0	0	0.0547429	0.311603	0.647261	0.2693	0.0557964	0.0509112	0	0.317726	0.0554255	0	0.108653
OXA-85	0	0	0	0	0	0	0.123245	0.0461176	0.0420462	0	0.0416473	0.126214	0	0	0	0.0444642	0	0	0	0	0	0	0	0	0	0	0	0	0	0	0	0	0	0	0	0	0	0	0.0493611	0	0	0
patB	0	0	0.025004	0	0	0	0	0	0	0	0	0	0	0	0	0	0	0	0	0	0	0	0	0	0	0	0	0	0	0	0	0	0	0	0	0	0	0	0	0	0	0
PC1 beta-lactamase (blaZ)	0	0.0315529	0	0	0	0	0	0	0	0	0	0	0	0	0	0	0	0	0	0	0	0	0	0	0	0	0	0	0	0	0	0	0	0	0	0	0	0	0	0	0	0
plasmid-encoded cat (pp-cat)	0	0	0	0	0	0	0	0	0	0	0	0	0	0	0	0	0	0	0	0	0	0	0	0	0	0.105952	0	0	0	0	0	0	0.115852	0	0.120149	0	0	0	0.118129	0	0	0
PmrF	0.189712	0.598636	0.0909932	0.134429	0.372145	0.0862305	0.0351769	0.0394891	0.108009	0.037525	0.142645	0.540366	0.0715985	0	0	0.190367	0	0.209846	0.0350599	0	0.0728971	0	0	0.0864119	0	0	0	0.0398612	0.228987	0	0.0386076	0	0	0	0.171956	0	0	0	0	0	0.0422556	0.0433615
poxtA	1.46967	1.10158	4.62725	2.45839	0.960178	1.78277	7.07308	16.2791	23.6353	15.3642	20.6958	24.6852	21.067	13.8669	4.20473	9.99524	5.33428	5.34947	5.37873	4.30787	6.87394	4.3311	7.71729	7.83898	16.7283	6.39567	10.3848	5.01007	4.34427	15.0078	5.63769	13.5043	30.5282	11.5091	11.7991	13.0174	10.367	3.60535	10.0869	4.69322	1.86242	19.9958
Pseudomonas aeruginosa soxR	0	0	0	0	0	0.0626608	0	0	0	0	0	0	0	0	0	0	0	0	0	0	0	0	0	0	0	0	0	0	0	0	0	0	0	0	0	0	0	0	0	0	0	0
qacH	0	0	0	0	0	0	0.310888	0.116333	0.318187	0	0.315169	0.106126	0	0	0.31572	0.448648	0	0.103033	0.103285	0	0	0	0.117544	0.127282	0.110943	0	0	0.117429	0.224862	0.378561	0.113736	0	0.122115	0.117072	0	0.262394	0	0.119685	0	0	0	0
QnrB6	0	0	0	0.0968241	0	0.0828116	0	0	0	0	0	0	0	0	0	0	0	0	0	0	0	0	0	0	0	0	0	0	0	0	0	0	0	0	0	0	0	0	0	0	0	0
QnrD1	0	0	0	0	0	0	0	0	0	0	0	0	0	0	0	0	0	0	0	0	0	0	0	0	0	0	0	0	0	0	0	0	0	0	0	0	0	0	0	0	0	0
QnrS1	0	0	0	0	0	0	0	0	0.161273	0	0.546782	0.175821	0	0	0	0.170548	0	0.0522221	0.0523497	0	0.0544232	0	0	0.298974	0	0	0	0	0.113971	0.0639577	0	0	0	0.118676	0	0	0	0	0	0.0660551	0	0.105815
QnrVC6	0	0	0	0	0	0	0	0	0	0	0	0	0	0	0	0	0	0	0	0	0	0	0	0	0	0	0	0	0	0	0	0	0	0	0	0	0	0	0	0	0	0
RbpA	0	0	0	0	0	0	0	0	0	0	0	0	0	0	0	0	0	0	0	0	0	0	0	0	0	0	0	0	0	0	0	0	0	0	0	0	0	0	0	0	0	0
rmtD	0	0	0	0	0	0	0	0	0	0	0	0	0	0	0.14131	0	0	0	0	0	0	0	0	0.0569691	0	0	0	0.105118	0.0503218	0	0	0	0	0	0	0.117442	0	0	0	0.0583309	0	0
rmtF	0	0	0	0	0	0	0	0.0496651	0.226403	0.047195	0.0448509	1.52751	0.752552	0.570924	0.0898589	3.17535	0.571905	0.351896	0.0881891	2.02363	1.0347	0	0.143378	0	9.10065	0.551705	0	0	0	0	0.804649	0	0.0521336	0.0499808	0	0	0	0	0	1.47045	0	0.210351
rmtG	0	0	0	0	0	0	0	0	0	0	0	0	0	0	0	0.0939621	0	0	0	0	0	0	0	0	0.0464703	0	0	0	0	0	0	0	0	0	0	0	0	0	0	0	0	0
ROB-1	0	0	0	0	0.0495486	0	0.26228	0	0	0	0.075969	0.191856	0.0381315	0	0.494663	0.243322	0.22603	0.0372529	0.410783	0	0.465877	0.225477	0.0424997	1.38062	0.120339	0.646063	0.215449	0.509497	0.93497	0.182498	0.328982	0.511944	1.0155	0.084658	0.0915794	0.189744	0.129848	0.562561	0.585258	0.0471207	0.405076	0.138559
SAT-2	0	0	0	0	0	0	0	0	0	0	0	0	0	0	0	0.0711428	0	0	0	0	0	0.0659253	0	0	0.0703694	0	0.302367	0	0	0	0	0	0	0	0.0803282	0	0	0	0	0	0	0
SAT-4	0	0	0	2.10668	0	0	126.514	55.7013	108.57	50.31	91.7247	82.7086	118.322	108.862	119.664	167.772	119.533	120.315	145.167	169.981	148.791	135.996	176.126	233.529	219.166	135.97	160.541	161.93	119.195	105.447	211.265	171.46	148.199	251.47	160.376	131.502	200.822	93.2632	214.151	224.427	142.121	158.764
SHV-11	0	0	0	0	0	0	0.0400796	0.0449928	0	0	0	0	0	0.0402277	0.0407026	0	0.0402968	0	0	0	0	0.120595	0	0	0	0	0	0	0	0	0	0	0	0	0	0	0	0	0	0	0	0
spd	0	0	0	0	0	0	0	0	0	0	0	0	0	0	0	0.0658729	0	0	0	0	0	0	0	0	0	0.0480478	0	0	0	0	0.11573	0	0	0	0	0	0	0	0	0	0	0
Staphylococcus intermedius chloramphenicol acetyltransferase	0	0	0	0	0	0	0	0	0	0	0	0	0	0.0534507	0	0	0	0	0	0	0	0	0	0	0	0	0	0	0	0	0	0	0	0	0	0	0	0	0	0	0	0
Streptococcus suis chloramphenicol acetyltransferase	0	0	0	0	0.0350493	0	0	0	0.0542531	0	0	0	0.107893	0.106409	0.0538325	0	0	0	0	0.109147	0.0549248	0	0.601263	0.0651076	0.0567495	0.114252	0.365767	0.120135	0.115021	0.0645472	0.407247	0	0.374785	0.11977	0.259123	0	0.0612342	0.0612216	0	0	0	0
sul1	0	0	0	0	0.0413354	0	0.748968	0.650915	0.24002	0.3305	0.139718	0.109074	0.338303	0.155482	1.36244	0.434138	1.04912	0.753098	0.541424	0.310112	0.45491	1.45681	0.39169	0.256489	0.237255	0.479795	0.0915472	0.810472	0.459702	0.211051	0.696406	0.674758	0.579458	0.348764	0.945215	0.738133	0.246197	0.127976	0.0426577	0.223379	0.170719	0.415202
sul2	0	0	0	0	0.0508743	0.038521	0.620425	0.235405	0.0787487	0.0820782	0.251587	1.78679	0.505122	0.193066	1.14677	0.828679	0.249515	0.314618	0.486046	0.325783	0.496312	0.519	0.412404	0.704132	0.297587	0.318251	0.615046	0.703044	0.394464	0.30219	0.563781	0.260471	0.483992	0.377083	0.653584	0.389642	0.232221	0.187742	1.08987	0.699152	0.400951	2.58955
sul3	0	0	0	0	0	0	0.0435714	0.0489126	0.205178	0.0464799	0.278301	0.0892423	0.133027	0	0.0442487	0.311296	0.131423	0.0866412	0.0564758	0	0.103859	0.144233	0.098844	0.751603	0.0466464	0.0469558	0.0501082	0.291377	0.630837	0.228167	0.220022	0.140767	0.389504	0.743445	0	0.165487	0.0503326	0.0503223	0.120437	0.0712614	0.0680669	0.222509
sul4	0	0	0	0	0	0	0	0	0	0	0	0	0	0	0	0	0	0	0	0	0	0	0	0	0	0	0	0	0	0	0	0	0	0	0	0	0	0	0	0	0	0
TEM-116	0	0	0	0	0	0.0632937	0	0.0869558	0.079279	0	0.0785268	0.594949	0.236492	0.155493	0	0.125757	0	0.308057	0.115804	0	0.160521	0	0.0878614	0.475702	0	0.0417385	0	0	0.252117	0.330125	0.0850146	0.0481074	0.0456388	0.350034	0.283989	0.245166	0.0447401	0.0894619	0.139607	0	0.186095	0.0954829
TEM-185	0.261754	0	0	0	0	0	0	0	0	0	0	0.298228	0	0	0	0	0	0	0	0	0	0.146037	0.495471	0.35768	0	0	0	0	0.157972	0.177301	0.159806	0.180859	0	0.164494	0.355884	0	0	0	0	0	0	0.179484
tet(33)	0	0	0	0	0	0	0	0	0	0	0	0.0857677	0.029487	0	0	0.0906458	0	0.0576153	0.0272966	0	0	0	0	0	0	0	0	0	0	0	0	0	0.0341429	0	0	0	0	0	0	0	0	0.03376
tet(40)	0.0486554	0.0418725	0.945152	0.103431	0.0178958	0	122.932	112.631	115.209	70.8813	91.6985	136.288	109.489	105.375	67.3413	112.606	80.3577	158.283	81.8436	98.557	93.6107	123.594	67.4168	74.4979	92.8379	66.0651	35.8883	56.2789	30.3039	49.9299	66.7771	44.0067	68.3159	55.2517	68.3357	57.155	99.2991	38.1673	55.5446	89.7917	23.8638	65.9917
tet(44)	0	0.0138813	1.3659	0	0.288824	2.26055	40.605	27.4665	44.3505	23.7577	59.3925	31.2752	65.9304	49.4264	35.1547	40.8243	44.4331	35.4539	41.1493	42.9338	42.7953	47.3439	41.1445	39.4769	67.8871	35.1472	49.6841	30.6665	18.5975	19.5214	31.5269	34.2895	44.3321	60.3006	44.44	34.7042	41.1478	17.8228	35.9976	34.8839	14.2601	46.3686
tet(45)	0	0	0	0	0	0	2.1142	1.67447	2.83975	4.89254	5.83064	2.02088	8.6693	1.0849	6.15561	22.9347	1.23688	5.57947	11.4118	5.17414	11.0187	1.80657	46.5693	57.0433	15.9138	27.3853	11.1308	23.5817	31.6742	25.3585	59.6175	24.7506	28.1006	114.871	42.8599	28.3432	36.9551	29.0305	21.0591	28.9947	11.1652	24.153
tet(59)	0	0	0	0	0	0	0	0	0	0	0	0	0	0	0	0	0.0288409	0	0	0	0	0	0	0	0	0	0	0	0	0	0	0	0	0	0	0	0	0	0	0	0	0
tet(A)	0.0243277	0	0	0	0.0178958	0	0.366512	0.243067	0.402819	0.202105	0.30182	0.914681	0.317908	0.380317	0.949421	0.263647	0.586197	0.242188	0.512534	0.0278646	0.420659	0.244311	0.214899	0.531891	0.0289756	0.219974	0.0933781	0.368036	0.338912	0.545165	0.224026	0.320778	0.449167	0.366918	0.132305	0.292685	0.0312655	0	0.130081	0.102113	0.195072	0.0667257
tet(B)	0	0.187325	0	0	0	0	0	0	0	0	0	0.057745	0	0	0	0	0	0.028031	0.0280995	0	0	0	0	0.242398	0	0	0	0.0638952	0.122351	0.137321	0	0	0.0332224	0.0318505	0.206727	0.10708	0	0	0	0	0	0
tet(C)	0	0	0	0	0	0	0.0289744	0.0975788	0	0.0309085	0	0.0296725	0.029487	0	0.0588496	0.188161	0	0.0576153	0.028878	0.0894895	0.0600437	0.0290603	0.19719	0.782931	0.124077	0.468375	0.0333213	0.0656656	0.0314353	0.882037	0.0318002	0.107969	0.204858	0	0	1.06379	0.0669411	0.0669274	0.139255	0	0.174025	0.0357159
tet(D)	0.0258482	0	0.0373804	0	0.0192063	0.0470029	0.901758	0.553509	0.0894147	0.309587	0.324743	0.11827	0.118545	0.175372	1.65613	0.189114	0.966302	0.492209	0.493339	0.0299809	0.573303	0.934637	0.72443	0.53652	0.311763	0.313831	0.468861	0.494986	0.663484	1.52478	0.476135	0.361719	0.959667	0.361886	0.320296	0.811096	0.605521	0.269065	0.523654	0	0.629662	0.394864
tet(K)	0	0	0	0	0	0	0	0	0	0.0266754	0	0	0.0508972	0	0	0	0.0251417	0	0	0.0257444	0	0	0	0	0	0	0.0287578	0	0.02713	0	0	0	0	0	0	0	0	0.0288806	0	0	0	0
tet(W/N/W)	0.50459	0.291568	0.965452	0.511749	1.83892	8.63874	127.743	101.31	124.155	65.2478	93.388	135.472	118.011	129.807	86.2122	126.66	89.6956	156.144	93.5188	109.056	115.596	122.369	118.375	150.236	133.096	110.733	66.9522	83.5327	45.9983	67.9299	112.108	74.5556	99.9727	110.791	88.0173	69.7533	126.162	55.0973	81.3315	139.886	57.7525	108.896
Tet(X3)	0	0	0	0	0	0	6.4759	1.42739	3.48043	3.37523	2.09842	3.99732	2.19682	1.66206	5.76575	6.65706	4.16228	4.70401	5.71756	6.21043	7.59854	4.83424	12.8126	4.35836	7.15452	9.30521	9.45384	5.12673	13.1856	7.92155	5.32248	3.8199	6.0282	4.8773	12.2506	1.90927	2.93767	6.18149	3.12662	7.9582	6.28718	5.72272
tet(Z)	0	0	0	0	0	0	0	0.278696	0.0282324	0	0.0279646	0.0564987	0.224582	0.0276867	0	0.0298561	0.0277343	0	0	0.0283991	0.0857459	0	0.0312888	0	0	0	0	0.0312581	0.0598552	0	0.18165	0	0.0325054	0	0.0337109	0.0349229	0	0	0.0331441	0.0346908	0	0
tet32	0.0161551	0.041709	0.0929837	0	0.0118839	0.0293722	7.80677	7.74411	8.01944	4.68148	10.0927	15.7319	13.966	12.6974	7.38178	11.3818	7.62126	5.92207	7.90494	12.7647	6.68578	7.83302	10.3538	10.8066	6.88857	6.1124	4.88912	6.63804	4.62322	3.95645	10.0262	5.70586	6.8109	17.549	9.31314	7.03538	10.648	5.70538	5.20012	6.72335	1.88463	5.66302
tet36	0	0	0	0	0	0	0.191714	0.107608	0.196216	0.153384	0.194354	0.0490833	0	0	0	0.0518749	0	0.142958	0	0.197374	0.148983	0	0.326185	0.235472	0.051311	0.154954	0.055119	0.0543109	0.155998	0	0.210411	0	0.0564781	0	0	0	0	0	0.0575879	0.120551	0.0575733	0
tetA(P)	0	0	0.035763	0	0	0.0451881	0.331813	0.43457	0.226403	1.17987	0.644732	0.226538	1.04119	0.999117	0.336971	1.19711	1.58465	0.0549838	0.633859	0.398544	1.28928	0.249597	0.188184	0.271699	0.059205	0.685374	0.953983	0.0939997	0.68999	0.23569	0.424869	0.206075	1.10784	0.499808	0.574463	0.700138	0.51107	0.223547	0.598028	0.0695484	0.132861	0.170423
tetB(P)	0	0	0	0	0	0	0.436495	0.826576	0.757284	1.16004	0.616298	2.16185	2.08579	0.822953	0.587612	0.286967	0.686845	0.017514	0.974881	0.12788	0.360413	0.228182	0.265882	0.337343	0.113151	0.0759346	0.321374	0.176934	0.682176	0.0654521	0.290994	0.455783	0.590671	0.683748	0.345546	0.286884	0.565276	0.0203447	0.486103	0	0.0211602	0.319799
tetM	0	0	0	0.102228	0	0	0.215565	0.363001	0.248723	0.530401	1.11016	1.29015	0.949364	0.507294	0.371371	0.95725	0.308565	0.16113	0.446101	0.288517	0.203264	0.425119	0.705751	2.06521	1.21657	0.811877	0.992534	0.89331	1.67151	3.27189	1.19065	2.1052	2.82637	1.74747	1.76126	2.31802	0.993772	1.95684	6.19949	0.907684	0.909332	1.50684
tetO	1.19548	0.055612	3.53338	0.75553	0.0118839	1.30707	32.0822	36.1562	38.6115	33.2842	50.2344	47.9666	45.0695	45.7484	37.6368	31.4557	35.328	28.538	33.8743	26.9786	27.6551	36.7379	45.564	47.2196	35.3469	37.5957	50.5993	39.5927	45.8633	47.3384	44.8176	65.4118	71.8189	73.7263	81.3135	82.7808	73.9965	42.9067	69.1055	32.0514	27.3329	46.3926
tetQ	0.0483144	0.0138597	12.1586	0.513529	0.177703	2.10923	173.357	158.227	135.017	222.188	147.696	121.473	121.842	83.4989	156.358	139.146	168.197	153.936	189.339	126.175	146.858	153.146	263.859	260.269	237.642	267.489	360.852	222.818	450.132	304.403	145.586	218.825	310.693	166.285	323.235	237.305	195.893	376.579	222.917	242.542	386.171	228.6
tetR	0	0	0	0	0	0	0	0	0	0	0	0	0	0	0	0	0	0	0	0	0	0	0	0.0675998	0	0	0	0	0.119424	0.134036	0	0	0	0	0.134521	0.0696788	0	0	0	0	0.191911	0
tetS	0	0	0	0	0	0	0	0	0	0	0	0	0	0	0	0	0	0	0	0	0	0	0	0	0	0	0	0	0	0	0	0	0	0	0	0	0	0	0	0	0	0
tetT	0	0	0.0228181	0	0	0	0	0	0	0	0	0	0	0.0354152	0	0.0190951	0	0	0.0527511	0	0	0	0	0	0	0	0	0	0	0	0	0	0	0	0	0	0	0	0	0	0	0
tetW	0	0	0.875141	0	1.34218	8.56979	79.1667	63.0455	84.0264	54.6166	73.7402	91.3527	88.2568	86.3637	52.4529	75.0661	68.5974	77.9261	64.5164	65.4817	72.5637	79.0619	71.5049	89.4795	84.2708	69.1521	54.6003	57.7613	29.4866	39.1365	73.8915	46.9259	62.8568	76.4412	62.4316	45.973	75.4279	31.1288	48.5093	86.0873	29.8026	65.0576
tetX	0	0	0	0	0	0.0237952	11.066	2.41913	6.34844	6.11981	4.54641	7.45569	4.74182	3.01056	11.1493	14.5618	9.98413	8.10698	12.6256	14.151	15.3887	11.1572	31.3138	15.3087	19.0175	18.6102	22.3714	13.2656	22.7796	13.3685	12.7206	9.76641	15.4078	12.0409	29.3249	5.01405	8.61185	15.1685	7.31294	21.754	20.429	10.4101
TolC	0.500288	0.896967	0	0.886252	0.886644	0	0.0231912	0.0781024	0.189886	0.0247393	0.258616	0.971633	0.0708046	0	0	0.100403	0	0.276693	0.0231141	0	0.168207	0	0.0263053	0.541207	0	0	0	0.0262795	0.0503218	0.367112	0.178171	0.0288062	0.0273281	0.181062	0.507624	0.0880819	0	0	0.0557302	0.0291655	0.027858	0.0285871
ugd	0.0373259	0.985888	0	0.830639	0.23928	0	0	0	0.451202	0.0315442	0.102053	0.451847	0.140023	0	0.0538325	0.306637	0	0.113493	0	0	0.0549248	0	0.0899822	0.509117	0.0316572	0	0	0	0.204217	0.194594	0	0.0734596	0.0837792	0.133625	0.0507489	0.06711	0.0612342	0.0612216	0	0.0522241	0	0.264922
vanB	0	0	0	0	0	0	0	0.037647	0	0	0	0	0	0	0.0340573	0	0	0	0	0	0	0	0.0380391	0.0411905	0	0	0.0385673	0	0	0	0	0	0	0	0.0409838	0	0.03874	0	0	0	0	0.0413388
vanC	0	0	0	0	0	0	0	0	0	0	0	0	0	0	0	0	0	0	0	0	0	0	0	0	0	0	0	0	0	0	0	0	0	0	0	0	0	0	0	0	0	0
vanHB	0	0	0	0	0	0	0	0.0797095	0	0.0378725	0.0719829	0	0	0	0	0	0	0	0	0.109652	0	0	0.120809	0	0	0.0382603	0.0408289	0	0.0385179	0	0	0	0	0	0.0433871	0.0449471	0.0410118	0	0	0	0	0.043763
vanI	1.61755	5.84693	4.69024	3.4326	10.2944	6.41618	1.01688	0.866839	1.59233	0.577474	0.615484	1.29309	1.69687	1.46507	0.486506	1.11228	1.04065	0.495024	0.795926	0.701003	0.490247	0.759172	0.86412	1.84834	1.63199	1.35016	0.699217	0.908218	0.423503	0.35281	0.845985	0.362608	1.7684	2.5062	2.28549	1.43722	1.00281	0.187349	0.195162	1.6521	0.352656	1.26304
vanRB	0	0	0	0	0	0	0	0	0.16054	0	0.106011	0	0.106421	0	0	0	0	0	0	0	0	0	0	0	0.0559756	0	0	0	0	0	0	0	0	0	0	0	0.0603992	0	0	0	0	0.064451
vanRC	0	0	0	0	0	0	0	0	0	0	0	0	0	0	0	0	0	0	0	0	0	0	0	0	0	0	0	0	0	0	0	0	0	0	0	0	0	0	0	0	0	0
vanRD	0	0	0	0	0	0	0.0493684	0.110841	0	0	0	0	0	0	0	0	0	0	0	0	0	0	0	0	0	0	0	0	0	0	0	0	0	0	0.0603323	0	0	0	0	0	0	0
vanRG	0.394294	0.716357	3.54284	0.0931316	0.0322276	0.0399963	0	0.0535806	0.441723	0.153825	0.323923	0.327222	0.749559	0.047906	0	0	0	0	0	0	0.151509	0	0	0.178356	0.0521807	0	0	0.0552314	0.211523	0.178052	0.0534944	0.181626	0.114871	0	0.0595654	0.925606	0	0	0.29282	0	0.234196	0.240325
vanSB	0	0	0	0	0	0.0209802	0.051352	0	0.0525577	0	0.0780886	0	0	0.0515417	0.0521502	0	0	0	0	0	0	0	0	0	0.0549761	0	0	0.0290951	0	0	0	0.0318926	0	0	0	0	0.0296603	0	0	0	0	0.03165
vanSC	0	0	0	0	0	0	0	0	0	0	0	0	0	0	0	0	0	0	0	0	0	0	0	0	0	0	0	0	0	0	0	0	0	0	0	0	0	0	0	0	0	0
vanSG	0	0	0	0	0	0	0	0	0.0312279	0	0	0	0	0	0	0	0	0	0	0	0	0	0	0	0	0	0	0	0	0	0	0	0	0	0	0	0	0	0	0	0	0
vanTC	0	0	0	0	0	0	0	0	0	0	0	0	0	0	0	0	0	0	0	0	0	0	0	0	0	0	0	0	0	0	0	0	0	0	0	0	0	0	0	0	0	0
vanTG	0	0.224317	0.145857	0.153915	0	0.0394921	0	0	0.0164887	0	0.114326	0	0.0327909	0	0.0654434	0.0523108	0.0323955	0.0160177	0.144512	0	0.0166928	0	0.0365474	0.098938	0.0172474	0	0.0370548	0	0.174787	0.0392346	0.0176816	0.0800442	0.550543	0.0364006	0.137818	1.44813	0	0.0930328	0.0967864	0.0202606	0.270933	0.0992942
vanUG	0	0	0	0	0	0	0	0.169907	0	0.161456	0	0	0	0	0.153706	0	0	0	0	0	0	0	0	0.185899	0.162035	0	0	0	0.328416	0.184299	0	0.187999	0.535055	0	0	1.91617	0	0.174804	0.54557	0	0.727241	0.373137
vanWB	0	0	0	0	0	0	0	0	0	0	0.0422509	0	0.0424143	0	0	0	0	0	0	0	0	0	0	0	0	0	0	0	0	0	0	0.0517677	0	0	0.0509327	0	0.0962885	0	0	0.0524133	0	0
vanWG	0	0.0647121	0	0	0	0	0	0.0469561	0	0	0	0.0428363	0	0	0.0849575	0	0	0	0.0416894	0.0430634	0	0	0	0.154127	0	0	0	0	0	0	0	0	0.0985799	0	0	0.0529559	0	0	0.0502585	0	0	0.0515608
vanXB	0	0	0	0	0	0	0.0566643	0	0	0	0.114889	0.116059	0	0	0.0575451	0	0	0	0	0	0	0	0	0	0	0	0	0	0	0	0	0.0703837	0	0.12803	0	0	0	0	0	0	0	0.0698483
vanXYC	0	0	0	0	0	0	0	0	0	0	0	0	0	0	0	0	0	0	0	0	0	0	0	0	0	0	0	0	0	0	0	0	0	0	0	0	0	0	0	0	0	0
vanXYG	0.285265	0.0697876	0.64177	0.86532	0.0600058	0.222173	0.22626	0.050639	0.0465333	0	0.0914606	0.0927572	0.0921775	0.679496	0.0921633	0.735246	0.0453537	0.0904082	0.135233	0.0468081	0.0480592	0.319024	0.103142	0.779177	0.486553	0.391979	0.0522868	0.256995	0.196148	0.0549284	0.0994084	0.056031	0.851334	0.0509608	0.276289	1.42773	0.0521091	0.104197	0.379403	0.285891	0.217175	0.278024
vanYB	0	0	0	0	0	0	0	0	0.0437655	0	0.0433503	0	0.0870361	0	0	0.0462825	0	0	0	0	0	0	0.0485034	0	0.0457793	0.092166	0	0	0	0	0.0469319	0	0	0	0	0.0541371	0	0	0	0	0	0.0527108
vanYG1	0	0	0	0	0	0	0	0	0	0.0438239	0.0832945	0	0	0	0	0	0	0	0	0	0	0	0	0	0	0	0	0	0	0	0	0	0	0	0	0	0	0	0	0	0	0
vatA	0	0	0	0	0	0	0	0	0	0	0	0	0	0	0	0	0	0	0	0	0	0	0	0	0	0	0	0	0	0	0	0	0	0	0	0	0	0	0	0	0	0
vatE	0	0	0	0	0	0	1.07003	5.94596	6.57094	10.3302	8.56965	10.0267	16.1711	8.16229	0.760666	1.33186	0.430333	0.425549	1.17312	0.385568	1.21959	2.36105	5.15828	4.79707	8.99255	3.34413	3.56864	1.1519	3.9471	7.49198	2.75981	8.90502	11.2221	19.5832	5.88451	8.80546	9.45598	4.20179	17.5496	2.42223	1.22109	9.95842
vatH	0	0	0	0	0	0	0	0	0	0	0	0	0	0	0	0	0	0	0	0	0	0	0	0	0	0	0	0	0	0	0	0	0	0	0	0	0	0	0	0	0	0
vga(E) Staphylococcus cohnii	0	0	0	0	0	0.0179031	0	0	0	0	0	0	0	0	0	0	0	0	0	0	0	0	0	0	0	0.0236121	0	0	0	0	0	0	0	0	0	0	0	0	0	0	0	0
vgaA	0	0	0	0	0	0	0	0	0	0	0	0	0	0	0	0	0	0	0	0	0	0	0	0	0	0	0	0	0	0	0	0	0	0	0	0	0	0	0	0	0	0
vgaC	0	0	0	0	0	0	0	0.0246901	0	0.0234621	0	0	0	0	0	0	0	0	0	0	0	0	0	0	0	0	0	0	0	0	0	0	0	0	0	0	0	0	0	0	0	0
vgaD	0	0	0	0	0	0	0	0	0	0	0	0	0	0	0	0	0	0	0	0	0	0	0	0	0	0	0	0	0	0	0	0	0	0	0	0	0	0	0	0	0	0
vgaE	0	0	0	0	0	0	0	0.0245961	0	0.0467455	0	0	0	0	0	0	0	0	0	0	0	0	0	0.0269111	0	0	0	0	0	0	0	0	0	0	0	0	0	0	0	0	0	0
vgbA	0	0	0	0	0	0	0	0	0	0	0	0	0	0	0	0	0	0	0	0	0	0	0	0	0	0	0	0	0	0	0	0.0275297	0	0	0	0	0	0	0	0	0	0
Vibrio anguillarum chloramphenicol acetyltransferase	0	0	0	0	0	0	0	0.239719	0.488278	0.171249	0.0537384	0.434285	0.107893	0.323765	0.0538325	0	0.0532958	0.108404	0.107167	0.109147	0.10985	0.161008	0.120253	0.066959	0.226998	0	0.738468	0.0600674	0.059146	0	0.0581782	0.0658428	0	0.0598848	0.196185	0.06711	0.0629754	0.122443	0.127383	0.750364	0.0636755	0.130684
YojI	0.938702	0.89983	0.192311	0.935899	0.916068	0	0.0437371	0.0726623	0.239912	0	0.475272	1.0337	0.10681	0.0632045	0	0.140115	0	0.293922	0.0627623	0.0450283	0.088817	0	0.0496099	0.446915	0.0936475	0	0	0.0237858	0.20877	0.310993	0.0230377	0.0260728	0.0247349	0.120551	0.104755	0.0819467	0	0.0242429	0.025221	0	0	0

## Sheet: CARD_drug_group_mean
Resistance classes	Abbreviation of antibiotics	Duroc-JY	Duroc-SH	Wild Boar
fluoroquinolone antibiotic; tetracycline antibiotic	F-T	7.08771	12.2778	9.93993
tetracycline antibiotic	tetracycline	537.735	622.235	9.63055
glycopeptide antibiotic	glycopeptide	1.45498	2.10133	6.65172
macrolide antibiotic; lincosamide antibiotic; streptogramin antibiotic	M-L-S	91.7108	141.406	4.46549
fluoroquinolone antibiotic; cephalosporin; glycylcycline; penam; tetracycline antibiotic; rifamycin antibiotic; phenicol antibiotic; triclosan	FCGPTRPT	0.711143	0.411281	2.72671
peptide antibiotic	peptide	0.741451	0.471163	2.39346
macrolide antibiotic; fluoroquinolone antibiotic; penam	M-F-P	0.716643	0.433161	2.35876
fluoroquinolone antibiotic	fluoroquinolone	0.843252	0.549433	2.31036
aminoglycoside antibiotic	aminoglycoside	252.755	342.598	2.26834
macrolide antibiotic; lincosamide antibiotic; streptogramin antibiotic; tetracycline antibiotic; oxazolidinone antibiotic; phenicol antibiotic; pleuromutilin antibiotic	MLSTOPP	33.253	56.3879	2.20827
fluoroquinolone antibiotic; cephalosporin; cephamycin; penam	F-C-C-P	0.462903	0.294869	2.02573
nucleoside antibiotic; acridine dye	N-A	0.50614	0.312861	2.02184
aminoglycoside antibiotic; aminocoumarin antibiotic	A-A	0.489762	0.24123	1.50205
cephalosporin; penam	C-P	2.7773	1.85481	1.44444
aminocoumarin antibiotic	aminocoumarin	0.397468	0.227708	1.43002
elfamycin antibiotic	elfamycin	0.438765	0.235259	1.06104
macrolide antibiotic; fluoroquinolone antibiotic; penam; tetracycline antibiotic	M-F-P-T	0.286336	0.197214	1.01606
fosfomycin	fosfomycin	0.227988	0.106696	1.00101
fluoroquinolone antibiotic; monobactam; carbapenem; cephalosporin; glycylcycline; cephamycin; penam; tetracycline antibiotic; rifamycin antibiotic; phenicol antibiotic; triclosan; penem	FMCCGCPTRPTP	0.206535	0.134884	0.889229
fluoroquinolone antibiotic; lincosamide antibiotic; nucleoside antibiotic; acridine dye; phenicol antibiotic	F-L-N-A-P	0.15747	0.103428	0.769491
fluoroquinolone antibiotic; cephalosporin; glycylcycline; cephamycin; penam; tetracycline antibiotic; rifamycin antibiotic; phenicol antibiotic; triclosan	FCGCPTRPT	0.18177	0.0949992	0.585944
lincosamide antibiotic	lincosamide	59.508	90.2799	0.577719
macrolide antibiotic	macrolide	5.5649	11.7546	0.572891
macrolide antibiotic; aminoglycoside antibiotic; cephalosporin; tetracycline antibiotic; peptide antibiotic; rifamycin antibiotic	MACTPR	0.248008	0.0794448	0.555595
macrolide antibiotic; fluoroquinolone antibiotic; aminoglycoside antibiotic; carbapenem; cephalosporin; glycylcycline; cephamycin; penam; tetracycline antibiotic; peptide antibiotic; aminocoumarin antibiotic; rifamycin antibiotic; phenicol antibiotic; triclosan; penem	MFACCGPTPARPRP	0.136587	0.108182	0.528358
tetracycline antibiotic; benzalkonium chloride; rhodamine	T-B-R	0.148038	0.0656315	0.429788
cephalosporin; cephamycin; penam	C-C1-P	0.100715	0.0527271	0.368485
macrolide antibiotic; fluoroquinolone antibiotic; cephalosporin; cephamycin; penam; tetracycline antibiotic	MFCCPT	0.0961602	0.0292169	0.361397
nitroimidazole antibiotic	nitroimidazole	0.10167	0.0533317	0.351515
nucleoside antibiotic	nucleoside	116.879	171.009	0.351114
rifamycin antibiotic	rifamycin	0.00123723	0.00745298	0.278538
cephamycin	cephamycin	14.8816	81.4111	0.143402
cephalosporin	cephalosporin	0.197788	0.0201886	0.0711074
monobactam; cephalosporin; penam; penem	M-C-P-P	0.149131	0.251492	0.0541746
macrolide antibiotic; fluoroquinolone antibiotic; aminoglycoside antibiotic; cephalosporin	M-F-A-C	0.00138734	0.00453282	0.0241623
sulfonamide antibiotic	sulfonamide	1.18237	1.21044	0.0217885
macrolide antibiotic; fluoroquinolone antibiotic; aminoglycoside antibiotic; carbapenem; cephalosporin; penam; peptide antibiotic; penem	MFACCPPP	0	0	0.0173749
fluoroquinolone antibiotic; glycylcycline; tetracycline antibiotic; diaminopyrimidine antibiotic; nitrofuran antibiotic	F-G-T-D-N	0.0331528	0.00837894	0.0168035
carbapenem	carbapenem	0	0	0.0118639
fluoroquinolone antibiotic; cephalosporin; glycylcycline; penam; tetracycline antibiotic; acridine dye; rifamycin antibiotic; phenicol antibiotic; triclosan	FCGPTARPT	0	0	0.0104435
phenicol antibiotic	phenicol	14.4026	11.0333	0.0100651
para-aminosalicylic acid	P	0.00133856	0.00390061	0.00751045
fluoroquinolone antibiotic; aminoglycoside antibiotic; tetracycline antibiotic; rifamycin antibiotic	F-A-T-R	0	0	0.00547735
penam	penam	0.331973	0.0699374	0.00525882
lincosamide antibiotic; streptogramin antibiotic; oxazolidinone antibiotic; phenicol antibiotic; pleuromutilin antibiotic	L-S-O-P-P	0.0103781	0.00416082	0.00447577
glycylcycline; tetracycline antibiotic	G-T	13.3248	22.9868	0.00396587
macrolide antibiotic; fluoroquinolone antibiotic; rifamycin antibiotic	MFR	0	0	0.00300735
macrolide antibiotic; fluoroquinolone antibiotic	MF	0	0	0.00295482
carbapenem; cephalosporin; penam	C-C-P	0.674779	0.363572	0
cephalosporin; cephamycin	C-C	0.00569697	0	0
cephalosporin; penam; penem	C-P-P	9.43872	20.1393	0
diaminopyrimidine antibiotic	diaminopyrimidine	0.382691	0.868546	0
lincosamide antibiotic; streptogramin antibiotic; phenicol antibiotic; pleuromutilin antibiotic	L-S-P-P	5.87593	0.00191994	0
macrolide antibiotic; fluoroquinolone antibiotic; cephalosporin; fusidic acid	M-F-C-F	0	0.00184168	0
macrolide antibiotic; lincosamide antibiotic	M-L	0.00415416	0	0
streptogramin antibiotic	streptogramin	4.68341	7.02242	0

## Sheet: KEGG_level3
ko_ID	Group	Description	Boar-s10	Boar-s11	Boar-s13	Boar-s14	Boar-s18	Boar-s19	Boar-s2	Boar-s22	Boar-s23	Boar-s35	Boar-s4	Boar-s5	Boar-s7	Boar-s8	C4936	C4950	C4974	C4975	C4978	C4979	C4982	C5039	C5042	C5071	Duroc-High1	Duroc-High2	Duroc-High3	Duroc-High4	Duroc-High5	Duroc-High6	Duroc-High7	Duroc-High8	Duroc-Low1	Duroc-Low2	Duroc-Low3	Duroc-Low4	Duroc-Low5	Duroc-Low6	Duroc-Low7	Duroc-Low8	F4286	F4331	F4364	F4372	F4375	F4390	F4395
ko04030	BR	G protein-coupled receptors	0	0	0	0	0	0	0	0	0	0	0	0	0	0.0519288	0	0.686413	0	0	0	0	0	0.0622315	0	0	0	0	0	0.0374106	0	0	0	0	0	0	0	0	0	0	0	0	0	0	0	0	0	0.0716505	0
ko05135	PATH	Yersinia infection	86.179	40.7542	66.9147	6.00981	8.59715	6.2457	20.1197	14.8623	23.2362	85.959	61.2327	11.9841	19.8707	9.91598	0.835998	13.4205	6.73882	13.4817	2.52133	4.7127	6.12175	1.13051	1.74586	30.1737	12.7437	10.1091	5.58836	18.8283	18.8694	10.226	6.66765	11.5805	8.15681	8.64184	25.8167	10.1798	8.63892	6.10483	7.42035	10.048	14.6871	4.30585	3.26775	2.84173	4.14867	4.431	1.15126
ko02025	PATH	Biofilm formation - Pseudomonas aeruginosa	1546.84	1462.38	1393	1405.29	1827.36	1680.57	1441.19	1271.24	1523.79	1275.33	1083.69	1290.74	1066.38	1321.56	863.263	1158.13	1340.01	975.956	1208.41	1250.84	608.435	1107.5	1569.96	1018.79	1054.68	1244.93	1174.39	1243.84	1276.47	1241.37	1168.4	1204.99	832.354	870.217	894.293	1014.39	956.959	696.014	870.167	1056.01	1324.08	1462.47	1780.32	1500.25	1871.38	1516.16	1850.49
ko04740	PATH	Olfactory transduction	15.7069	9.1834	8.22974	1.57097	6.59908	5.85334	1.4729	1.27679	1.23576	8.59043	9.11423	2.67505	2.60506	2.00089	1.03307	3.60677	2.51991	7.21964	0.76349	1.128	1.97168	0.518217	0.563942	5.14337	2.91557	6.08678	1.1571	13.3294	20.6075	0.598188	2.30585	1.76081	4.29535	1.07539	32.3779	2.17724	2.71174	2.31716	1.13825	4.39984	9.05438	2.2617	2.30927	0.541334	0.945696	2.86352	0.749149
ko04964	PATH	Proximal tubule bicarbonate reclamation	129.554	215.701	211.071	172.113	68.1213	63.5194	141.684	110.197	97.2415	142.545	109.193	171.532	157.122	141.952	253.586	184.502	298.198	239.95	364.211	212.385	498.424	281.511	317.548	156.674	134.377	164.723	178.568	126.461	123.326	240.044	177.673	166.073	108.474	132.32	109.98	153.636	119.431	147.003	135.619	149.772	178.061	120.695	233.275	187.401	182.681	168.945	229.587
ko00966	PATH	Glucosinolate biosynthesis	672.364	667.716	656.883	746.444	698.7	680.408	642.401	641.324	635.909	664.552	592.445	758.586	727.451	761.988	408.641	574.729	562.347	497.652	727.104	464.794	550.238	832.906	578.553	498.863	527.808	614.46	547.772	586.529	528.732	510.073	512.15	513.431	422.795	451.361	438.102	576.119	503.52	359.493	438.932	558.952	483.952	554.594	600.161	566.457	456.569	582.157	602.868
ko00625	PATH	Chloroalkane and chloroalkene degradation	670.712	1420.95	719.542	1595.09	620.458	608.22	845.368	607.574	494.265	830.616	409.738	1561.23	1164.84	1479.27	1240.63	935.845	1556.11	1146.29	1522.34	936.246	1005.36	1419.78	1349.06	698.21	588.403	500.412	594.009	384.471	545.883	647.574	616.78	628.067	438.796	570.705	467.241	639.511	466.245	488.244	496.55	670.616	812.823	753.824	945.956	977.831	585.831	817.329	1452.64
ko02000	BR	Transporters	22240.4	34204.7	21773.1	37729.4	24140.7	23076.7	23131.1	23085.3	23314.6	21974.5	18784.2	34462.1	27661.3	36189.5	28037.7	28268.3	35325.6	24995.3	38341.7	26077.1	18392.3	47570.4	52515.9	20557.1	21702.3	21760.8	24522	18581.2	21576.1	24889.6	22997.9	21641.8	16216.3	21937.4	16992.7	23941.3	18768.8	17494.7	20097.2	22158.9	30577.4	25725.9	31080.3	32126	23622	30537.1	35692.1
ko00010	PATH	Glycolysis / Gluconeogenesis	9432.67	10484.7	8799.93	10986.9	10211.6	9857.16	9893.1	9389.87	9131.59	9156.08	8610.8	10687.1	9889.36	10610.4	11195.4	10414	12240.9	10653.9	12644.5	8999.59	8972.51	14878.3	12279.9	8528.41	8880.15	9382.92	9846.92	9161.4	8507.9	9669.63	9297.3	8823.38	7054.14	7940.42	7357.91	9693.68	8244.61	6772.32	7789.15	8952.96	10208.1	10399.7	11112.4	12194.2	10413.3	10773.4	11939.6
ko04113	PATH	Meiosis - yeast	575.168	545.43	323.603	315.915	390.342	369.718	236.216	265.531	320.916	404.154	358.403	246.853	250.406	242.453	209.728	193.39	225.943	192.437	218.513	431.148	96.7958	172.344	70.792	299.424	269.688	286.923	285.547	342.665	326.167	397.011	302.176	295.327	183.943	201.64	264.216	243.381	216.219	172.552	204.941	255.745	533.146	270.671	521.496	372.536	533.353	306.027	363.451
99982	99982	Energy metabolism	41.4761	79.5015	44.0784	86.9028	28.1899	32.2187	35.3065	102.335	65.7489	41.6614	44.8943	91.3525	86.2721	99.455	22.6286	54.813	30.9522	26.0789	35.2753	15.9719	17.1413	20.611	101.235	31.449	38.8725	40.6214	51.3565	28.0324	25.7862	49.0009	42.572	28.4099	22.0966	54.0938	24.8901	48.093	37.0239	33.8591	52.3532	27.5341	26.1518	27.2909	24.536	30.154	27.7036	42.2517	6.52889
ko03050	PATH	Proteasome	162.563	74.1503	135.149	6.58713	28.8613	18.6763	26.3394	15.2689	27.0572	163.177	111.302	25.7691	52.1081	20.1908	74.9012	40.5282	65.8751	59.6343	72.7244	24.3836	23.9817	27.6728	28.5969	48.4456	31.9315	22.564	14.4331	33.1745	45.1618	18.4143	32.8956	44.242	24.5008	24.9789	57.0242	26.3501	21.7056	19.4001	19.1488	31.8421	21.6332	21.2477	12.8627	7.69764	8.00313	31.6448	10.1343
ko00260	PATH	Glycine, serine and threonine metabolism	6677.57	7418.76	6749.23	8103.01	7050.63	6818.38	6499.01	7275.9	7004.46	6495.56	6688.99	7931.46	7196.74	7388.17	6323.23	6574.94	7436.73	5765.57	8425.19	5550.56	5499.97	8072.27	7977.43	5716.8	6112.36	6686.2	7120.77	6825.19	5731.42	7094.99	6231.73	5821.2	4809.04	5411.12	4930.04	6745.3	5644.29	4560.32	5365.96	5901.49	6091.9	5980.38	6871.77	6671.19	5843.29	6781.43	6454.67
ko05161	PATH	Hepatitis B	105.544	54.8209	87.6692	8.0934	24.0974	13.5849	28.0453	23.6025	32.5048	103.959	72.2361	17.7101	28.5935	12.0619	20.4684	33.2158	33.3249	34.4347	24.2053	41.1953	11.8676	7.31134	10.9324	45.0258	44.1843	22.5793	16.1218	34.9325	41.1806	34.846	40.9474	52.6328	25.3511	41.176	54.2555	40.8294	22.171	14.9077	20.3272	27.1321	26.7954	16.1882	22.0089	13.1052	18.0182	18.269	11.7359
ko00281	PATH	Geraniol degradation	27.1742	42.6658	67.8344	36.5735	19.4324	12.9076	17.6284	28.2789	20.257	19.0088	42.8965	56.8832	33.1825	49.6306	472.581	104.289	515.277	91.4496	505.007	131.573	59.5978	220.284	636.512	63.7458	28.5383	12.815	21.3845	9.90682	28.9678	19.6182	25.8857	22.5976	22.7514	26.8894	28.4344	23.8076	35.0281	20.4499	31.5081	36.959	21.7995	53.2312	70.6443	61.6306	60.704	30.3904	301.808
ko00950	PATH	Isoquinoline alkaloid biosynthesis	517.135	594.823	633.537	666.061	528.332	532.512	448.847	592.647	570.101	523.631	542.197	689.203	646.655	607.518	317.736	552	436.213	413.155	551.299	346.944	237.029	311.756	514.917	480.026	484.553	606.424	540.734	609.178	439.799	521.98	468.281	429.676	407.791	385.797	400.386	553.017	444.655	325.113	424.401	474.849	356.38	370.941	388.965	350.208	372.174	499.843	234.173
ko05165	PATH	Human papillomavirus infection	584.234	413.913	380.458	329.939	331.493	292.623	297.625	317.864	365.237	497.193	409.354	369.213	348.7	379.044	469.813	399.591	517.372	473.995	494.117	372.038	351.775	490.23	526.96	320.697	319.896	307.352	282.188	342.7	337.84	257.642	275.784	272.879	253.16	249.609	313.901	290.58	312.782	210.349	269.227	300.59	332.351	417.931	392.355	395.859	401.463	384.879	454.99
ko04742	PATH	Taste transduction	3.19117	1.99514	5.30951	1.21635	6.31313	5.15526	0.971649	0.886734	0.842846	6.38948	4.53903	0.709191	2.1194	0.369782	0.867496	1.57049	0.682039	3.08887	0.193217	0.534916	0.584885	0.175817	0.107468	1.86135	1.03593	1.83907	0.270467	5.328	8.92978	0.310381	0.767545	0.855635	1.32083	0.124939	11.6958	0.589372	0.870342	1.09262	0.425306	2.02656	5.39105	0.91304	0.766935	0.402568	0.374357	1.28774	0.648841
ko04920	PATH	Adipocytokine signaling pathway	1175.66	1283.97	1013.76	962.787	1136.27	1157.91	1049.25	1284.64	1199.47	959.06	982.017	956.564	999.458	914.476	1302.36	1074.82	1035.9	866.405	1162.04	933.935	1057.33	626.452	477.681	1054.36	1000.68	1023.12	1178.37	1098.01	993.915	1208.63	1049.28	1051.23	733.952	812.693	824.793	1081.03	871.613	741.492	821.223	986.042	1166.16	1129.24	1183.88	1110.5	1509.44	1194.24	881.699
ko05340	PATH	Primary immunodeficiency	307.763	243.044	288.497	233.7	339.652	357.391	383.003	302.513	340.647	458.795	290.29	228.795	262.783	212.413	526.489	400.201	479.986	414.822	440.038	358.556	290.557	448.104	489.537	379.421	344.036	360.062	314.512	375.346	316.245	308.106	343.301	322.685	296.844	276.072	338.015	352.645	312.601	314.94	311.618	384.768	472.86	374.351	386.193	439.339	403.053	348.12	399.316
ko05200	PATH	Pathways in cancer	639.962	660.123	559.297	544.087	502.539	494.215	450.373	508.675	506.856	580.665	537.019	522.041	499.76	558.045	474.783	594.618	713.202	548.219	722.707	401.714	536.852	713.708	743.919	532.888	486.164	553.584	572.408	533.286	549.138	546.618	534.628	504.556	436.291	447.836	464.651	513.481	440.115	376.15	428.248	495.644	573.642	507.388	560.511	1659.35	586.852	588.167	519.668
ko05111	PATH	Biofilm formation - Vibrio cholerae	2480.67	2591.11	2806.49	2557.15	2415.78	2333.46	2208.29	2035.62	2218.33	2141.01	2693.67	2472.15	2402.67	2610.81	1887.46	2172.88	2518.46	1979.95	2237.68	2099.14	1605.58	2796.1	4108.07	1779.84	1743.13	1949.34	1932.55	2031.73	1870.88	2070.16	1893.29	1923.16	1476.6	1509.41	1523.57	1836.93	1693.24	1222.14	1560.65	1759.6	2350.79	1932.05	2416.11	2458.88	2263.1	2222.91	2544.02
ko04138	PATH	Autophagy - yeast	288.925	212.552	176.715	168.037	62.0785	59.4819	68.7246	47.6198	62.3565	228.522	184.93	184.21	138.878	172.596	123.17	114.076	163.339	159.482	195.849	52.4255	85.7784	149.781	99.3999	85.4593	65.477	87.2278	85.7124	77.5162	94.7339	68.8225	65.984	66.8631	53.0499	66.4223	95.2261	75.2307	50.4035	56.0699	61.1364	65.2435	92.0903	63.2308	72.8957	96.7143	34.4657	107.578	173.767
ko05230	PATH	Central carbon metabolism in cancer	1137.48	1097.71	1174.08	1041.18	1033.55	961.9	1051.19	973.021	1035.88	992.417	969.533	1025.02	976.207	1078.6	1794.61	1392.75	2262.3	1729.29	1974.37	1472.78	1244.62	2635.32	2288.84	1033.42	1004.2	1015.74	1090.27	970.285	1009.47	1116.37	1067.7	1057.32	864.281	933.963	832.055	1059.41	1011.64	761.448	915.994	1045.09	1689.42	1397.55	1859.85	1970.8	1440.93	1479.93	2436.24
ko00196	PATH	Photosynthesis - antenna proteins	0	0	0	0	0	0	0	0	0	0	0	0	0	0	0	0	0	0	0	0	0	0	0.187192	0	0	0	0	0	0	0	0	0	0	0	0	0	0	0	0	0	0	0	0	0	0	0	0
ko03000	BR	Transcription factors	1142.52	1393.44	1302.84	1429	1242.22	1214.79	1116.66	1295.89	1309.17	1226.53	1392.61	1605.1	1347.34	1579.89	1189.78	1270.97	1720.71	1099.74	1580.72	1001.42	814.353	1478.17	2417.12	1112.32	1022.97	1086.32	1094.21	1106.14	1039.32	1137.69	1079.83	940.556	818.718	885.103	890.411	1098.6	957.495	750.54	896.96	1006.6	1079.3	1178.24	1569.48	1223.36	1059.95	1196.29	1712.09
ko00364	PATH	Fluorobenzoate degradation	4.99053	3.84441	33.4359	4.09962	1.36335	0.843374	3.21946	9.34054	8.59814	0.979911	13.2682	3.11796	2.6449	2.58499	253.625	46.0275	289.895	19.7275	255.396	83.3764	20.181	113.612	284.43	25.5237	1.03407	0.856029	1.6284	0.638895	1.65056	4.14882	1.50538	1.6333	0.397077	1.83416	0.459153	2.07019	0.723927	0.405292	1.21033	0.536427	1.08157	13.4384	29.7695	12.435	0.827301	6.82428	151.054
ko04512	PATH	ECM-receptor interaction	0.131113	0.138017	0.837032	1.65779	0.129883	0.128612	1.66871	0	0.147069	0.635553	0.162569	0.685805	13.9928	12.2203	2.10873	1.57219	4.18228	1.67649	2.37674	2.02397	1.11261	1.09331	0.939257	1.70085	0.432734	0.181232	0.780969	0.446647	2.1976	0.587742	6.37069	1.48452	0.281119	0.285965	1.29249	0.147577	0.20718	0.44507	0.0842371	0.145651	2.36891	5.74077	6.47726	3.64594	2.42543	1.42756	1.4967
ko05034	PATH	Alcoholism	137.876	63.7254	99.2834	7.96957	17.7863	11.6139	19.6392	17.6233	27.5171	105.989	71.5489	20.8802	29.2708	11.351	42.5513	24.4822	50.1372	26.3794	32.0969	13.7807	16.7342	16.7541	18.5397	39.8545	16.7966	13.9206	4.39456	29.4962	35.821	13.5039	8.25926	12.5366	12.1199	7.46925	54.1091	10.82	11.0183	7.40357	10.5823	11.8528	31.4948	13.694	9.53306	6.97629	11.381	20.9086	14.8859
ko04630	PATH	JAK-STAT signaling pathway	38.9301	17.0851	38.9327	0.667758	3.86508	1.56171	4.25041	1.45815	4.10544	35.3152	24.844	3.30196	9.87471	2.33949	0.377211	4.56173	2.60547	7.17921	0.31092	1.3344	1.75693	0.349528	0.801655	8.22741	3.56983	1.2747	0.237837	4.84822	2.86019	2.49447	0.236061	2.84347	0.711279	1.32051	4.28132	0.851035	1.0029	0.225876	0.571267	1.81072	1.70359	0.64813	0.491251	0.0858759	0.423737	1.53635	0
ko04010	PATH	MAPK signaling pathway	138.063	62.2251	108.271	9.61255	26.4323	16.3055	26.1506	16.166	28.4503	125.542	95.7523	17.8669	46.2001	28.6459	4.70295	24.5501	10.8964	26.2143	5.71353	10.5498	12.0474	4.25247	5.58624	48.4556	27.1943	35.8018	7.91232	47.5962	70.5844	15.3378	20.0955	21.1558	53.1763	12.0156	107.427	13.7889	18.2228	12.6772	12.3623	25.1066	21.2958	12.621	9.93743	5.68865	9.45322	10.5097	5.05971
ko04140	PATH	Autophagy - animal	172.017	82.9409	145.608	11.1165	27.359	19.0457	28.9517	28.5702	45.5176	167.574	115.228	28.6523	51.1359	18.3629	6.08992	33.4976	17.172	53.7779	6.53781	10.3477	15.2728	2.92302	11.6019	44.7399	48.4007	28.8592	11.6715	52.5559	69.3964	19.5328	23.654	37.2745	34.0057	19.3994	105.42	21.5224	20.2529	16.0857	19.9133	33.1322	54.6981	19.7853	11.1637	6.8022	9.63796	22.8942	8.62865
ko00512	PATH	Mucin type O-glycan biosynthesis	8.01538	3.31135	1.54629	0.150109	0.216105	0.633896	0.0292412	0.508217	1.6366	1.95383	4.35163	1.42704	0	0.656881	0.0402721	0.946421	0.222112	0.179939	0.0885745	0.304619	0.429409	0.0366675	0.208658	2.16845	0.87439	0.942701	0.380889	1.37702	0.761173	0.334122	0.771614	0.750357	0.1311	0.240101	1.24358	1.31086	0.580796	0.407914	0.461006	0.292681	0.311203	0.417556	0.510245	0.142368	0.349781	0.291052	0.189743
ko04940	PATH	Type I diabetes mellitus	507.136	502.188	472.6	524.657	550.633	550.669	618.746	488.997	512.747	433.25	388.764	496.939	484.639	486.217	558.839	579.682	614.042	553.33	665.601	522.155	588.358	610.365	665.982	602.314	623.812	638.035	577.683	581.563	624.027	584.028	581.613	660.958	592.403	602.122	598.986	613.612	559.291	548.263	530.042	643.704	550.063	600.811	615.83	622.859	584.872	561.715	580.697
ko04919	PATH	Thyroid hormone signaling pathway	452.906	327.76	443.265	282.92	377.145	365.473	314.61	339.487	355.381	399.551	357.752	300.051	347.019	291.127	221.847	298.421	288.524	286.085	305.486	278.704	335.21	469.699	276.197	353.937	352.675	344.223	342.045	353.948	329.136	363.594	328.379	343.447	268.867	303.542	282.964	361.017	300.575	255.921	285.161	327.559	331.976	285.029	328.91	325.199	271.899	373.283	255.031
ko02042	BR	Bacterial toxins	131.247	74.7763	288.554	77.8617	56.2168	51.2865	104.77	85.8356	127.579	145.836	144.789	124.202	127.48	90.9766	55.7997	62.5277	70.0295	58.9985	72.0859	53.487	131.869	49.8772	37.0417	105.192	51.3719	41.0043	38.1754	46.6146	29.7589	39.0882	32.4911	37.2317	52.281	27.7034	52.2909	38.0974	62.4179	22.6157	39.2176	40.0924	25.164	42.354	28.4163	17.5961	29.4275	54.6502	49.7267
ko04320	PATH	Dorso-ventral axis formation	39.1423	21.1939	35.4426	5.31679	5.99443	3.75621	11.6284	12.6683	18.6627	40.553	25.8203	5.97707	8.1786	3.09119	0.50194	5.81588	3.37079	8.88672	1.10786	3.34558	2.92017	0.329899	0.952916	14.5559	9.60486	5.7806	4.37989	10.3876	11.2493	8.74695	5.91378	6.70674	6.97457	6.06646	16.8268	7.1195	6.35519	5.83512	7.34217	5.24918	8.25181	5.04151	3.55094	4.80785	6.703	2.28735	1.05736
ko04650	PATH	Natural killer cell mediated cytotoxicity	59.6179	28.1355	46.4789	5.31945	6.98414	4.62643	12.8284	13.1465	19.9079	53.327	39.5849	8.11586	11.2791	4.38698	0.558004	8.33874	4.18387	10.4307	1.01771	4.04414	4.24219	0.518592	1.18176	23.237	11.7894	7.64801	3.86794	14.0318	16.2192	9.20543	6.38016	8.0941	8.55573	6.03762	24.4399	7.7505	7.98197	5.46319	8.2284	6.30089	11.2166	5.12181	2.75257	3.57514	6.37544	3.10647	1.06919
ko04935	PATH	Growth hormone synthesis, secretion and action	86.657	43.5395	83.7354	7.16277	16.3446	11.0041	17.1793	14.9495	24.1955	87.2983	58.3107	10.7995	21.6817	6.06284	1.70464	13.3432	7.06708	18.0683	1.49387	5.31836	6.06888	2.85145	2.24074	28.7286	14.5819	8.19787	3.99039	21.5228	22.8325	11.5667	6.37998	9.94719	8.50568	7.32879	32.5963	8.63585	8.49862	6.22526	8.32455	9.13735	19.6917	6.53737	3.47578	3.19739	4.41357	5.73928	1.75836
ko04911	PATH	Insulin secretion	6.90818	4.70359	6.7143	1.25854	6.48505	5.57981	0.986942	0.578039	0.833865	7.62844	5.51371	1.05602	2.1194	0.91782	0.856009	3.81086	1.0721	3.54117	0.232695	0.958552	40.7567	0.895451	0.804854	4.7257	1.26281	1.8054	0.461076	6.00559	8.90023	0.337994	1.20785	0.898204	1.3831	0.490044	11.5428	0.682005	1.15312	1.14879	0.482963	2.39995	9.02633	1.04283	1.07874	0.225643	0.36149	1.71686	0.609752
ko04966	PATH	Collecting duct acid secretion	78.7385	28.4503	50.1821	0.437816	3.1135	1.49089	5.48332	2.75537	7.46982	47.3916	43.9023	7.54475	10.0641	4.45066	0.782613	8.44832	3.58024	7.1888	1.39528	2.35993	5.39362	0.935408	1.40033	15.5588	6.31243	4.33016	0.487374	11.2349	9.7422	2.93507	0.427347	4.6038	1.2613	2.87261	12.5315	1.32737	3.7545	3.22667	0.637724	4.37627	6.92409	1.11899	0.630205	0.265322	0.822232	1.49601	0.672193
ko00565	PATH	Ether lipid metabolism	89.9225	70.2788	186.565	72.6163	54.2626	60.8639	73.8172	86.6693	59.7795	98.6855	92.2216	44.6762	54.9508	55.5063	49.7769	63.5908	108.164	43.6433	66.46	48.1389	114.217	39.5141	111.505	48.913	59.9797	50.1182	61.9974	36.7253	39.092	73.6545	60.6127	75.7237	42.0114	57.7489	47.3559	53.5238	45.4438	71.9432	61.0997	44.4202	54.7445	40.005	59.3871	51.0139	50.0545	63.8732	49.1608
ko00830	PATH	Retinol metabolism	43.1187	36.4946	106.599	36.2782	40.4111	26.4434	128.26	30.1056	20.899	71.441	47.2437	35.9737	61.6847	39.604	401.753	259.176	513.443	536.139	304.93	184.395	351.006	391.995	460.815	75.8683	29.3237	28.9943	32.8506	30.7161	35.1825	39.5622	50.5601	44.0325	32.027	35.8239	27.1062	40.8705	28.9342	20.1758	29.2945	48.2941	70.6111	125.373	277.429	351.948	66.3803	132.138	786.452
ko03036	BR	Chromosome and associated proteins	6108.83	5972.35	6388.76	5802.52	6081.95	6107.81	5696.53	5587.25	5553.42	6065.85	6008.01	6200.57	5877.88	5853.82	6621.55	5962.03	5469.77	5848.86	5290.99	5665.28	6921.71	5644.51	5042.96	6164.2	6017.9	5820.36	6054.68	6152.79	5878.58	5715.5	5822.64	5941.83	5779.67	5802.97	5820.26	5950.24	5713.96	5595.33	5878.56	5697.85	5732.12	6381.74	6108.82	6194.6	7014.13	6021.4	6497.34
ko00350	PATH	Tyrosine metabolism	1208.69	1524.24	1685.45	1708.1	1235.27	1182.61	1410.25	1239.11	1112.37	1280.63	1154.22	1725.13	1583.89	1580.28	1885.94	1657.82	2475.23	1903.28	2425.02	1333.7	1474.88	2015.01	2794.33	1272.53	1120.74	1243.59	1179.18	1166.83	1080.41	1216.15	1145.14	1138.21	909.434	940.484	925.673	1207.15	955.305	759.442	927.238	1191.92	1248.92	1273.64	1618.96	1492.85	1069.83	1442.48	2121.82
ko00730	PATH	Thiamine metabolism	3607.66	4087.16	3701.11	4238.54	3954.16	3785.26	3811.34	3468.49	3404.26	3667.82	3289.13	4650.84	4053.92	4522.61	3782.67	3846.82	4205.81	3898.32	4249.04	3465.33	3295.06	4075.84	3706.73	3254.83	3376.98	3891.34	3937.46	3833.18	3306.77	3747.37	3619.95	3386.88	2933.82	2959.76	2906.31	3687.54	3310.29	2544.91	3078.89	3419.06	3667.48	3697.55	4028.99	3829.1	3758.46	3837.85	3873.23
ko04061	PATH	Viral protein interaction with cytokine and cytokine receptor	0	0	0	0	0	0	0	0	0	0	0	0	0	0	0	0	0	0	0	0	0	0	0	0	0	0	0	0	0	0	0	0	0	0	0	0	0	0	0	0	0	0	0	0	0	0	0
ko00908	PATH	Zeatin biosynthesis	429.303	455.304	433.505	458.448	481.445	505.938	476.47	512.625	465.752	413.466	455.7	461.421	472.146	458.778	457.621	413.23	436.138	419.714	431.707	361.932	419.306	433.923	342.113	416.736	416.743	449.865	456.128	501.237	401.203	483.931	433.276	400.204	345.635	368.791	359.818	442.052	412.976	323.928	377.457	396.416	479.312	461.077	532.574	520.382	568.143	461.675	462.561
ko00332	PATH	Carbapenem biosynthesis	540.195	491.293	573.009	472.581	525.921	477.955	480.454	485.103	455.574	520.34	528.694	498.768	506.775	524.234	472.367	501.7	539.598	519.523	596.324	567.341	550.918	739.884	486.418	435.78	494.313	537.086	504.188	518.516	495.631	544.236	474.342	499.326	371.374	406.616	392.199	519.214	441.722	329.208	417.582	521.068	466.284	557.338	659.617	604.389	532.053	616.107	645.086
ko00331	PATH	Clavulanic acid biosynthesis	0	0	0	0	0	0	0	0	0	0	0	0.0139299	0	0	0.175508	0	0.0154486	0	0	0	0	0.0161847	0.0128631	0.0711385	0	0	0	0	0	0	0	0	0	0	0	0	0	0	0	0	0	0	0	0	0	0	0
ko01504	BR	Antimicrobial resistance genes	2641.06	2786.82	2060.23	2719.37	3150.2	3230.92	2342.06	3214.4	3239.94	2456.01	2964.77	2817.69	2606.48	2965.22	2388.23	2921.46	3524.33	2815.23	3136.72	1981.5	1957.16	3131.03	4150.18	2321	2271.61	2374.23	2611.03	2796.26	2221.93	2507.11	2254.83	1906.11	1817.89	1938.26	1934.99	2438.07	2143.75	1564.96	1949.88	2106.74	2872.34	2464.33	3010.19	2819.88	2636.84	2539.53	2785.68
ko00563	PATH	Glycosylphosphatidylinositol (GPI)-anchor biosynthesis	14.1356	5.35515	16.4183	0.386954	1.4121	0.851427	28.4117	0.772172	1.84816	17.1648	9.50736	1.49616	5.41486	0.908049	0.257321	4.42707	2.1813	2.93247	0.198759	1.42371	1.20741	0.366914	0.10309	4.86632	3.0768	1.54992	14.5148	2.76319	2.12403	4.02716	4.58343	2.50564	0.449363	0.740999	2.94839	1.62239	1.4994	0.957988	0.551349	0.429219	21.5778	0.687724	2.82472	0.494165	1.45763	2.34519	0.148733
ko04218	PATH	Cellular senescence	160.486	81.0033	142.515	9.64465	15.742	8.51634	26.8777	19.2743	32.0285	147.479	101.242	30.1264	51.3615	13.7097	19.1964	23.9008	16.5495	29.118	4.0242	8.60526	16.8314	1.99105	4.24332	41.8315	20.6515	14.9621	3.79234	35.5017	40.486	16.1199	9.52684	16.6487	13.1397	10.2095	64.3648	12.2831	11.301	8.39782	10.5166	13.51	36.897	11.1941	6.80026	4.70165	9.86681	19.4411	3.01802
ko04658	PATH	Th1 and Th2 cell differentiation	36.578	19.5733	36.1583	0.49119	3.80415	1.42916	6.36451	2.04113	7.20711	41.232	26.4059	5.69135	9.41911	2.55783	0.241248	5.8253	2.33529	5.62289	0.591481	1.3541	2.6308	0.493282	0.617643	11.0725	3.81303	1.89684	0.92231	5.90168	7.50552	2.03803	1.60658	3.09894	1.63162	1.11494	8.97997	1.67355	0.518411	1.8433	1.13731	1.4284	7.02687	1.28683	1.52004	1.52202	1.21934	1.22124	0.613738
ko03110	BR	Chaperones and folding catalysts	4972.12	5035.67	4949.84	5089.05	5138.65	5152.65	5276.88	4585.59	4475.49	4860.51	4329.71	5185.63	5117.42	5076.92	4766.89	4688.21	4817.88	4550.14	4956.6	3799.12	4459	4751.98	3793.79	4858.88	4438.02	4908.68	5000.07	4757.07	4469.29	4851.46	4635.98	4470.66	4169.68	4159.92	4185.88	4688.03	4510.73	3684.47	4132.67	4486.51	4443.02	5042.6	4995.43	4923.25	5338.3	5177.48	4631.81
ko00073	PATH	Cutin, suberine and wax biosynthesis	0	0.0136763	0	0	0	0	0	0	0	0	0	0.101453	0	0.113759	1.81186	1.37585	2.11358	0.395376	7.20041	0.194086	0.395421	3.69685	1.26351	0.338164	0	0	0	0	0	0	0	0	0	0	0	0	0	0	0	0	5.99382	0	0.0140955	0	0	0.322333	0.169554
ko00061	PATH	Fatty acid biosynthesis	5641.99	5569.92	4769.33	5607.46	5835.82	5679.04	4718.2	5475.07	5386.28	4758.57	4744.66	5303.31	5363.83	5778.42	4557.43	4180.86	4642.04	3748.92	4809.7	4036.25	2698	4232.53	3701.84	4202.4	3855.58	4492.68	4483.65	4851.65	4003.58	4625.28	4069.83	4189.59	3087.01	3154.5	3218.86	3988.46	3589.94	2761.12	3134.35	3894.85	4071.66	4660.44	5362.41	5079.19	5246.76	4680.51	5350.54
ko05150	PATH	Staphylococcus aureus infection	79.9504	185.639	73.2775	211.007	148.714	130.585	84.6002	122.035	119.205	116.398	73.0143	169.387	150.79	184.623	284.629	410.617	649.986	628.199	407.374	156.63	317.368	415.391	412.13	96.7508	113.168	130.525	186.585	111.513	125.657	159.517	168.786	120.603	99.3546	166.477	94.8075	173.828	121.262	123.675	131.083	119.68	800.159	420.343	557.861	602.811	429.575	424.921	540.02
ko04091	BR	Lectins	35.1632	18.3326	21.1807	2.30043	17.8636	11.4835	4.24206	9.1656	4.34312	25.1048	24.5616	30.8887	9.56929	12.3194	1.1669	7.06382	2.37203	3.87013	3.43893	3.79061	1.98424	1.43139	1.10378	9.47244	5.48192	5.28292	2.28858	5.50431	3.79948	3.5606	3.69128	4.15091	1.57501	2.5016	3.81231	2.91205	3.0559	1.98661	3.23228	2.89625	3.77903	5.54233	3.83332	2.46243	6.33048	3.28518	1.54955
ko01003	BR	Glycosyltransferases	3161.38	2982.28	3156.47	2718.1	3109.22	3053.45	3320.4	2968.64	3091.99	2887.89	3093.54	2596.09	2783.68	2760.79	3820.52	2982.63	3628.3	2993.22	3367.38	2706.35	2086.08	3491.8	4119.53	2754.32	2521.35	2884.71	2899.66	3181.06	2616.93	2709.96	2632.09	2467.47	2204.77	2209.94	2209.25	2674.67	2553.17	1838.64	2274.91	2417.75	3375.74	3479.24	3469.59	3659.17	3720.18	3225.96	3667.1
ko00630	PATH	Glyoxylate and dicarboxylate metabolism	5266.22	5746.11	5150.75	5968.56	5380.51	5186.4	4966.65	5713.76	5522.25	5026.04	5559.11	5959	5358.44	5671.32	5445.36	5131.27	6261.46	4302.16	7410.64	4285.48	4483.67	6375.74	7260.98	4437.35	4796.4	5030.96	5354.48	5052.56	4406.01	5467.31	4782.94	4516.72	3793.45	4226.67	3973.96	5194.05	4369.03	3837.89	4252.52	4669.56	4350.67	4195.66	4874.86	4657.36	4183.13	5120.62	4505.08
ko05160	PATH	Hepatitis C	127.113	62.258	99.2244	9.04224	20.5534	14.4141	28.0924	25.7035	34.391	119.572	83.5237	19.344	32.9064	14.0572	6.62652	30.2657	36.4178	39.8897	24.477	10.2967	11.9234	6.46821	17.5282	46.6196	34.495	24.3774	13.8505	37.7116	36.6587	19.9581	21.754	33.4203	28.7574	22.3064	58.3856	26.7014	25.1462	14.6467	21.5389	27.7453	29.3386	18.9433	11.9971	10.7196	11.1682	17.8908	10.6323
ko00121	PATH	Secondary bile acid biosynthesis	322.578	311.512	166.323	248.758	278.606	321.994	228.578	270.91	289.055	257.817	286.98	284.922	281.992	262.829	297.9	270.042	329.178	278.436	206.781	266.322	192.689	227.078	321.304	223.866	220.173	222.729	220.113	302.824	230.909	230.067	205.334	216.615	143.757	161.097	174.876	263.374	158.952	154.701	150.77	205.954	357.22	261.945	278.853	317.915	262.238	271.128	220.498
ko00561	PATH	Glycerolipid metabolism	2847.29	4017.58	2607.86	4158.58	3325.51	3271.02	3249.69	2871.67	2578.39	2850.63	2254.63	4140.52	3427.16	3974.64	4660	3589.85	4678.08	3755.08	4980.34	3533.84	3885.63	5926.78	4172.77	2879.65	2779.54	2884.73	3470.89	2556.47	2766.91	3423.8	3186.94	2940.93	2136.67	2662.38	2274.74	3095.48	2480.55	2312.51	2512.41	2825.66	3749.6	3701.53	3942.05	4137.33	3690.01	4343.23	4548.42
ko04139	PATH	Mitophagy - yeast	90.8931	37.4721	56.2385	1.25583	4.94368	2.45044	8.65403	3.11942	6.2734	56.7206	51.2105	10.3372	11.7768	7.03464	0.971717	10.3041	6.3905	10.844	2.15251	4.18274	6.28068	1.2954	2.01747	17.3269	6.67977	5.51837	2.61607	16.1463	15.6138	2.85184	5.23994	9.14952	2.56751	4.57611	17.704	1.87971	4.48837	2.49094	1.64409	3.10157	18.3889	2.00942	1.56908	0.335743	1.04668	4.41949	2.79992
ko05152	PATH	Tuberculosis	1515.19	1563.47	1350.73	1615.33	1443.16	1375.99	1590.38	1311.82	1348.55	1402.28	1225.69	1633.52	1528.2	1582.27	1567.48	1527.55	1643.45	1461.52	1789.44	1273.84	1306.9	1713.52	1362.74	1460.63	1497	1562.89	1500.44	1457.18	1493.57	1444.14	1441.29	1484.82	1478.12	1393.81	1481.3	1540.81	1447.27	1183.13	1321.89	1560.91	1596.75	1631.57	1651.71	1612.39	1527.84	1624.29	1701.81
ko04922	PATH	Glucagon signaling pathway	1570.66	1474.08	1370.22	1445.56	1368.66	1277.14	1465.11	1260.51	1381.71	1382.28	1131.42	1395.97	1389.34	1476.43	1819.5	1566.71	2244.97	1889.23	2146.99	1617.88	1675.95	3047.67	2288.15	1273.94	1249.2	1345.14	1385.63	1270.26	1298.07	1400.22	1345.5	1333.67	1030.44	1169.35	1066.67	1303.31	1214.55	964.937	1125.82	1278.35	1994.06	1688.62	2079.79	2141.37	1816.27	1854.75	2498.25
ko04970	PATH	Salivary secretion	322.207	217.82	143.128	255.664	213.532	220.35	168.791	321.917	367.513	190.33	243.209	185.232	275.122	365.146	150.02	199.905	172.782	203.225	149.549	315.209	67.5018	256.518	344.886	248.257	212.566	333.078	199.003	383.071	298.269	147.491	207.186	230.773	245.569	216.956	303.699	249.86	248.549	223.369	259.674	230.696	168.076	195.905	219.527	244.327	150.596	242.644	287.116
ko05214	PATH	Glioma	106.961	56.9339	86.8232	6.36643	9.50344	6.18057	19.1975	15.7527	24.8935	91.3759	73.7278	14.6336	21.8977	7.53763	1.30248	14.8064	8.71596	21.4007	1.91328	5.6039	7.18395	1.11133	2.34684	32.0107	15.9005	11.9784	3.81695	26.6865	28.3873	11.5377	7.16675	10.1727	10.86	8.86828	43.9277	9.45418	9.85189	6.27202	9.23264	10.0013	15.2057	6.89058	5.19172	4.11897	7.00869	4.34407	1.50913
ko02022	BR	Two-component system	5412.07	6960.36	3955.42	7547.3	6956.04	6357.19	5702.59	5178.83	5644.61	4677.1	3644.09	7457.74	5987.43	7413.2	5025.77	5682.47	6128.93	5319.59	6536.58	4715.35	3951.43	6931.98	9139.22	4115.07	3994.06	4482.83	5363.66	4066.85	4475.54	5145.01	4779.33	4478.57	3030.26	4314.99	3236.66	4341.92	3811.1	3404.87	3912.04	4023.68	5013.72	5934.04	6197.13	6355.55	6348.69	7319.37	6057.59
ko00072	PATH	Synthesis and degradation of ketone bodies	117.387	218.221	99.0162	230.885	162.08	122.799	86.7785	118.36	113.786	162.705	87.1729	350.161	195.078	283.765	748.522	282.051	842.008	338.716	816.588	309.53	185.732	624.366	587.228	129.145	108.305	118.395	152.376	90.3735	105.371	145.597	144.955	119.91	72.4526	116.566	79.1483	110.51	87.9876	57.857	95.5618	111.953	286.14	208.332	247.402	336.945	132.891	267.452	596.477
99980	99980	Enzymes with EC numbers	252.088	293.636	262.511	295.713	269.136	267.475	277.954	207.532	180.782	211.212	139.892	253.557	245.03	267.127	268.09	265.76	360.064	198.815	374.955	244.274	117.675	216.652	405.387	223.71	214.986	236.504	296.359	181.634	205.464	284.254	242.243	238.954	143.258	229.71	166.43	235.178	173.267	189.296	202.052	221.035	198.963	229.454	236.47	211.926	229.362	289.929	172.881
ko04350	PATH	TGF-beta signaling pathway	99.073	43.6882	69.2029	0.923823	7.66656	3.50861	6.22013	2.78337	9.9601	66.15	62.4677	11.4499	15.1453	6.73741	0.702647	9.77813	5.35964	9.87745	0.869068	2.31169	6.19844	0.63119	1.69795	19.5252	7.68021	3.57345	0.345712	12.9472	12.4893	3.35684	0.707921	5.79754	2.53932	3.00444	17.8525	1.9749	2.4428	1.21987	2.44651	3.43914	3.91373	1.42236	0.768402	0.381499	1.172	2.11207	0.708087
ko00430	PATH	Taurine and hypotaurine metabolism	868.509	1081.75	974.398	1202.08	887.898	882.997	923.029	956.547	905.374	864.629	936.078	1190.73	1009.04	1152.39	1446.3	1085.32	1373.53	1102.54	1365.93	920.701	838.224	1424.58	1476.85	828.426	868.505	929.964	979.254	925.631	837.208	998.719	899.844	861.506	685.51	775.298	686.945	950.395	805.697	618.005	759.468	849.796	1315.05	1126.26	1301.43	1327.19	1272.39	1179.79	1406.41
ko00623	PATH	Toluene degradation	6.70585	14.2013	34.4261	17.0385	7.88468	5.85705	9.57197	27.3077	10.6028	3.95315	15.2434	6.06301	6.7624	9.21743	229.14	58.4408	243.528	38.4548	249.609	67.5804	25.3184	115.479	342.093	42.539	18.5035	4.6442	5.05761	3.67486	13.0778	9.06166	9.15772	15.7094	9.16546	11.0467	11.4179	16.0602	4.94985	4.77007	9.94579	23.092	27.2422	11.0276	32.3142	27.2101	4.71686	11.2954	96.7273
ko05321	PATH	Inflammatory bowel disease	0.0585537	0.295408	0	0	0	0	1.53458	0	0	0	0	0	0	0	0	0	0.0488174	0	0	0.237086	0	0	0	1.37805	0	0	0	0.125211	0.118992	0.134628	0.20068	0.263894	0	0	0.590061	0.1167	0.116986	0.120841	0	0	0.147262	0.053742	0	0	0	0.0646901	0
ko00930	PATH	Caprolactam degradation	100.8	79.3823	124.623	89.8571	91.7542	72.5894	68.9963	86.9812	82.2365	70.2148	50.335	64.3249	129.753	94.126	469.235	125.181	454.464	112.58	526.34	151.604	72.1151	204.129	417.396	73.1418	61.9658	49.7826	73.8656	40.3532	66.9393	77.9225	65.9081	62.3295	43.0025	68.4931	54.5123	62.1925	68.3801	56.7543	78.2881	60.2137	72.3477	70.1395	95.442	87.9076	98.8655	119.164	240.209
ko04022	PATH	cGMP-PKG signaling pathway	89.1725	39.4743	62.4034	6.29845	7.93747	4.37444	15.7391	15.3166	24.5017	70.5401	48.9437	12.7554	15.858	5.89615	19.0982	14.6049	9.27025	16.1135	2.15314	6.47472	13.4877	1.106	1.73039	24.5764	11.4687	11.0828	4.1848	23.1988	29.5166	10.5856	6.7564	9.17831	8.90866	7.0477	48.3152	10.1652	7.94878	6.92795	7.47665	9.7501	25.1557	8.20306	5.79268	4.11941	7.51274	16.3835	3.07171
ko00199	BR	Cytochrome P450	0	0.0994161	0.02535	0	0.604675	0	0.125826	0	0	0	0	0.212166	0.120256	0.0618429	57.7546	5.13287	39.3919	3.31706	50.8879	14.0812	1.55916	14.9065	16.3492	1.86672	0	0.062231	0	0	0	0.0870727	0.0288334	0	0	0.03	0.0542149	0	0	0.0253044	0	0	16.4826	0.212062	0.141856	0.483776	0	0.762392	1.35685
ko04310	PATH	Wnt signaling pathway	112.722	44.3755	79.6946	1.88795	10.656	8.04733	8.11858	3.2453	10.2368	78.8147	59.3334	10.5991	24.4853	7.61192	1.717	13.5357	6.52367	15.6435	0.81409	3.65586	8.04026	1.71912	2.34415	29.1488	8.25141	10.9929	1.83349	22.998	25.7554	3.07281	3.04725	10.7874	6.59498	3.48777	33.6281	2.51196	5.51027	2.78507	2.26116	6.07404	16.9571	2.50671	2.07902	0.761895	1.60073	4.95491	1.52554
ko00311	PATH	Penicillin and cephalosporin biosynthesis	195.636	170.536	92.4491	159.189	148.514	164.379	185.145	245.929	317.742	180.616	245.665	121.588	180.766	155.667	225.726	264.117	405.521	226.532	304.978	155.424	109.957	331.503	257.176	275.774	283.494	297.002	235.368	399.371	257.677	194.71	235.37	177.82	255.663	178.093	272.524	275.152	277.087	136.263	230.337	267.302	274.155	177.712	223.888	335.163	145.545	180.086	270.132
ko05210	PATH	Colorectal cancer	118.168	55.5759	103.735	7.10798	14.2299	10.0764	23.3858	22.2114	31.002	106.834	78.2975	16.3094	27.173	9.58353	4.94189	19.3034	30.406	25.0161	22.6543	9.11915	8.84742	5.98794	9.73302	43.1381	25.929	17.2399	9.08769	30.0928	25.7319	16.7435	12.3595	22.1572	20.9973	16.6391	41.4494	17.6769	19.4023	10.012	16.4964	17.1819	26.2931	11.0953	8.19847	8.13918	7.95062	9.65384	8.72277
ko05145	PATH	Toxoplasmosis	103.753	47.4123	76.2566	3.92958	18.0637	9.48759	19.8814	10.0055	15.952	82.9861	60.1657	15.5009	33.1322	20.84	7.30296	20.921	30.6343	24.6904	24.2146	9.97573	10.3206	6.0935	11.8761	38.6548	26.806	35.1218	8.73795	45.5063	61.2507	11.2942	18.6381	25.6374	54.1406	14.0822	106.552	16.631	17.9864	9.73692	12.4675	28.1213	10.6187	11.9157	11.083	6.72901	4.87601	10.2005	10.0847
ko00905	PATH	Brassinosteroid biosynthesis	0	0	0	0	0	0	0	0	0	0.0605881	0	0	0.120256	0	0	0	0	0	0	0	0	0.0352067	1.94234	0	0	0	0	0	0	0	0	0	0	0	0.0444815	0	0	0	0	0.0443728	0.889524	0	0	0	0	0	0
ko01011	BR	Peptidoglycan biosynthesis and degradation proteins	7176.53	8434.65	6666.61	9096.05	8056.36	7855.94	8185.24	7505.16	7281.97	7106.29	6254.82	9172.82	8076.2	8950.08	11945.3	9197.25	10133.3	9891.33	9829.65	8373.54	10172.1	10115.2	9215.06	6878.59	6587.18	7640.08	8566.79	7405.71	6605.85	8197.7	7568.19	6833.53	5516.38	6542.23	5476.32	6964.9	6241.7	5503.3	6444.01	6083.48	8867.19	10935.7	10133.9	10621.3	11671.2	10531.2	10679.6
ko04659	PATH	Th17 cell differentiation	396.61	438.269	355.066	438.956	392.165	387.575	364.599	401.351	385.85	411.309	384.964	432.058	392.928	427.66	322.37	390.302	332.292	385.832	369.622	276.112	435.256	341.839	234.554	394.729	376.617	432.774	443.633	417.226	405.135	402.538	403.831	378.709	350.198	325.332	333.76	404.759	356.138	286.722	328.855	403.529	341.813	404.182	378.072	362.895	481.579	458.078	237.774
ko05212	PATH	Pancreatic cancer	84.5597	41.2492	89.976	5.98252	11.7327	7.83911	19.4065	15.9106	27.6438	92.3024	60.8319	12.773	23.4947	5.91728	1.0623	14.1294	8.58604	19.0814	4.12763	5.77981	5.23588	1.31429	5.58089	27.4621	14.6882	8.02161	4.48602	17.7935	17.6673	12.2257	6.26718	10.7094	8.98976	6.9316	25.7981	8.46593	8.52692	5.37941	8.55534	7.08618	21.1063	6.46043	3.78336	3.91109	6.84543	6.1755	1.18051
ko04726	PATH	Serotonergic synapse	43.9911	24.9068	41.7481	6.67441	12.5469	9.17799	12.7362	13.2575	19.4442	47.8539	30.5298	6.891	10.2644	3.59029	23.3217	11.483	41.5082	14.2649	29.9119	9.64346	5.72049	15.7197	16.2132	21.7347	14.182	7.72094	4.43956	16.0492	26.4606	9.14778	7.6572	8.17657	10.1071	6.09248	28.8174	7.78314	7.90644	6.45393	8.6571	13.8052	18.3086	8.32116	6.27479	5.43754	6.54469	6.26557	12.4751
ko03009	BR	Ribosome biogenesis	2087.44	1999.61	1984.7	1743.65	1886.12	1822.5	1826.84	1771.58	1713.94	2077.88	1969.05	1833.88	1882.26	1762.54	2186.34	1931.37	2228.68	2085.43	2064.41	1697.66	1751.27	2042.96	1892.74	1855.52	1715.78	1829.37	1853.7	1946.99	1804.84	1897.35	1815.24	1692.63	1422.84	1426.22	1600.62	1830.96	1571.4	1214.16	1476.25	1720.76	2139.62	2034.96	2187.95	2117.77	2223.93	1965.18	2121.94
ko00401	PATH	Novobiocin biosynthesis	1019.71	1227.79	1214.88	1318.78	1115.26	1077.74	934.621	1156.62	1097.93	1063.03	1010.32	1362.2	1270.06	1267.47	797.411	1064.43	1004.3	870.805	1261.37	792.532	733.282	892.467	825.705	913.232	940.009	1162.02	1092.79	1133.11	919.276	1036.05	952.237	899.718	791.946	773.318	777.331	1036.07	874.438	658.387	819.64	926.044	759.811	900.236	990.012	840.708	903.642	1102.37	757.947
ko00363	PATH	Bisphenol degradation	0	0.0161804	0	0	0	0	0	0	0	0	0	0.110227	0	0.0626306	18.3615	1.37003	14.2116	0.548952	18.2766	3.99221	0.343104	3.70179	3.48238	0.440159	0	0	0	0	0	0	0	0	0	0	0	0	0.0670443	0	0	0	0	0	0.0157861	0.0546437	0	0	0.293584
ko00340	PATH	Histidine metabolism	2708.2	3369.15	2831.17	3601.19	2920.37	2836.75	2712.73	3139.53	2775.75	2905.7	2743.3	3675.04	3061.67	3482.89	2456.16	2781.78	3413.15	2588.08	3938.86	2339.86	2715.44	3439.51	2304.93	2410.97	2419.94	2660.29	2763.8	2599.69	2410.88	2781.83	2579.44	2472.57	1898.06	2022.24	1969.12	2588.19	2127.48	1727.2	1944.93	2526.56	2490.35	2742.36	3324.65	2577.1	2812.41	3185.54	2859.85
ko03420	PATH	Nucleotide excision repair	3543.23	3706.94	3228.11	3782.3	3700.49	3649.96	3835.19	3434.25	3386.73	3622.21	3103.33	3709.88	3593.33	3832.86	5919.29	5000.33	5324.89	5612.84	4800.75	5845.1	5360.76	4913.67	4329.96	4696.81	4545.06	4574.99	4684.78	4354.29	4648.85	4666.95	4787.31	4791.9	4527.61	4686.13	4552.54	4430.63	4238.62	4460.8	4625.22	4462.93	5398.16	5913.37	5374.61	5453.3	5909.02	5113.75	5453.15
ko05142	PATH	Chagas disease	83.9377	39.7576	69.2192	3.15233	7.31759	4.2242	40.1869	3.34973	15.1419	64.7474	62.286	11.9369	14.7296	6.55979	58.8401	30.7284	52.9326	14.7717	72.3914	26.9863	17.4238	34.9679	108.725	32.9561	12.5225	7.37736	19.098	14.8151	13.4985	16.1741	9.59388	12.3988	8.91108	6.9459	20.3733	5.82844	6.42006	7.17566	7.86925	9.2561	16.575	10.5407	6.50691	5.10755	6.23825	5.81717	15.0343
ko01502	PATH	Vancomycin resistance	2121.05	2687.07	2029.63	2870.24	2400.67	2332.41	2500.91	2207.22	2086.06	2134.55	1768.04	2864.02	2436.66	2889.56	3423.12	2648.9	3053.61	2910.21	3144.88	2368.84	2808.79	3088.78	2591.42	1887.16	1786.18	2065.26	2493.77	1983.55	1857.72	2457.06	2177.24	1911.07	1352.41	1749.16	1428.2	1879.75	1624.96	1460.12	1690.15	1656.96	2764.84	3090.48	2986.72	3063.69	3535.9	3144.44	3092.12
ko04971	PATH	Gastric acid secretion	16.8866	9.72407	10.5311	1.36769	6.48505	5.44698	1.46224	0.642809	1.28441	12.2919	10.6995	2.09917	2.66022	1.717	1.12494	4.91001	2.04542	6.65125	0.562151	1.83986	2.44804	0.620285	0.537532	7.12764	2.42661	5.01801	0.250846	11.4898	17.4563	0.34869	1.87219	1.80367	3.86903	1.149	27.2549	1.48482	2.35487	2.00211	0.695941	3.89809	15.0113	2.19954	2.31746	0.608629	0.735932	2.90798	1.00537
ko00232	PATH	Caffeine metabolism	0.0806842	0.791099	0.160875	0.456271	0.575341	0.280498	0.218502	2.358	0.968676	0.0999724	0.157415	1.01842	0.538242	0.509118	4.83878	2.75137	6.01428	0.695893	10.604	0.917591	1.94003	2.92916	1.86372	1.86883	1.12611	1.05912	1.43341	0.964671	0.792255	1.20325	2.23069	1.28954	0.181944	1.76459	0.457392	0.95557	1.22278	1.87632	1.01907	0.29187	0.550102	0.383668	0.391946	0.652555	0.284615	1.15553	0.146509
ko04361	PATH	Axon regeneration	162.164	68.2792	162.722	36.6226	51.7701	42.7425	51.6651	37.6873	36.3318	139.893	128.525	38.4036	52.1793	50.4145	93.3017	78.6729	91.581	93.3177	61.4251	93.2104	130.921	46.1042	119.32	61.4831	47.2528	27.0445	36.8314	46.4011	65.1655	45.5877	41.3167	44.9513	37.491	34.3674	74.6261	31.1966	36.8629	27.2447	37.7294	48.902	59.0884	92.0783	72.9314	79.6606	97.3304	88.3762	86.0834
ko04013	PATH	MAPK signaling pathway - fly	89.5302	39.5619	61.6679	5.96305	9.26947	5.45793	16.4518	15.6543	23.1376	67.7991	56.0588	10.8065	13.8492	7.02326	1.85315	13.7027	6.13375	16.5658	2.44241	7.18997	12.153	1.31149	1.82294	32.2862	17.6552	11.5434	6.10586	24.1934	25.3488	11.1597	8.71924	14.5163	14.0168	11.9935	44.3645	13.8565	11.545	11.0652	14.7509	13.2155	19.1857	7.12966	6.11954	4.92487	8.25968	6.81039	11.5544
ko04070	PATH	Phosphatidylinositol signaling system	697.617	574.535	624.189	534.649	506.515	497.685	636.1	494.141	481.749	642.561	667.035	530.91	493.656	534.529	751.07	543.613	756.415	561.476	756.419	470.802	559.526	712.4	766.916	494.687	480.599	457.96	498.435	478.202	491.747	511.063	490.386	482.6	393.384	394.102	462.24	509.593	425.955	331.741	410.731	490.371	493.49	617.022	601.933	619.752	617.117	580.721	651.288
ko00532	PATH	Glycosaminoglycan biosynthesis - chondroitin sulfate / dermatan sulfate	0.0316262	0.104935	0	0.0660439	0	0	0	0.230974	0.134886	0.20196	0	0.0110228	0	0.068858	0.0594219	0.0726027	0.187326	0.131306	0.105104	0.279155	0.0314901	0.362573	0.139476	1.11047	0.49806	0.334412	0.754309	0.617155	3.39793	0.520717	0.646659	0.68513	1.41583	1.01866	1.00516	0.287311	0.667812	1.75631	0.651717	0.424968	1.3885	0.3573	0.0666842	0.13945	0.19089	0.041468	0
ko04977	PATH	Vitamin digestion and absorption	38.2911	18.3539	29.4643	0.248298	4.45209	1.57147	2.8438	3.88024	5.42088	30.1984	21.3327	4.63467	6.47265	2.3852	0.228906	6.38766	2.34057	5.64156	0.367308	1.7443	1.55856	0.646558	0.116893	7.45872	3.58991	1.99365	0.280322	3.97771	3.33744	1.40799	0.774361	1.91046	0.75457	1.10535	4.24061	0.9042	1.02798	0.183264	0.74362	1.86016	2.608	0.58655	0.210234	0.173343	0.0313915	1.05415	0.0887152
ko04620	PATH	Toll-like receptor signaling pathway	51.4925	24.2604	41.2895	5.30434	6.45487	4.18814	13.4682	12.82	19.2082	44.694	34.7283	7.39981	9.82605	3.89643	0.430664	5.47442	3.30937	6.8937	1.08045	3.31692	3.14437	0.39668	0.89289	20.8567	12.0024	6.97302	5.93889	10.3211	12.4474	10.3169	4.88474	9.55195	7.96909	6.85842	16.308	11.8382	8.75795	6.98602	7.37055	7.08785	7.36258	3.2701	2.23041	2.50494	3.31725	1.80993	0.905876
ko01057	PATH	Biosynthesis of type II polyketide products	0.269244	0.513931	0.66558	0.798488	9.56376	6.34404	1.23729	2.42142	3.18199	0.0870141	0.13965	0.528022	0.348203	0.443411	3.829	0.779707	1.84683	0.278361	4.78561	0.803926	0.122979	1.71995	0.66947	0.77091	1.99137	0.959966	0.874749	1.00217	0.826475	0.265729	1.26006	0.457454	0.552732	0.735366	0.684884	2.38775	1.39581	1.28495	0.50202	5.99207	0.619404	1.17074	0.344112	1.25829	0.298295	0.251947	0.52152
ko00604	PATH	Glycosphingolipid biosynthesis - ganglio series	570.963	410.621	1214.8	369.656	592.068	670.679	642.44	580.834	485.848	680.772	745.538	462.607	666.481	409.716	159.838	280.468	149.265	215.42	250.055	158.134	361.562	254.638	65.8619	589.236	344.977	396.47	409.041	380.392	265.944	393.168	333.552	346.559	325.017	293.32	321.919	409.273	414.886	287.294	318.614	336.186	190.302	120.612	179.354	148.45	130.364	190.526	61.3546
ko00523	PATH	Polyketide sugar unit biosynthesis	1515.77	1545.35	1434.16	1453.54	1749.01	1767.09	1711.48	1507.22	1749.98	1490.22	1672.62	1353.93	1466.68	1469.35	1203.56	1528.42	1341.66	1367.15	1486.3	1297	820.177	1601.39	1122.89	1440.84	1420.25	1648.44	1539.43	1864.02	1530.37	1435.8	1392.73	1410.04	1169.8	1148.22	1216.85	1471.53	1304.64	986.859	1179.55	1348.98	1258.25	1636.46	1956.27	1602.82	1710.94	1639.57	1713.24
ko05219	PATH	Bladder cancer	46.5838	23.2541	49.228	7.96688	15.9097	12.1195	20.5695	14.0497	21.5194	43.1891	34.9655	7.48616	13.0392	6.02997	38.8035	19.9004	35.2375	14.9612	51.4507	14.8787	7.65338	28.7021	113.318	29.4667	12.0751	11.731	6.97479	14.1657	22.9814	13.3862	12.123	13.426	10.0754	8.09162	21.394	8.5044	9.68147	5.75316	10.4097	7.43381	10.2152	7.59678	4.40481	5.31364	7.35655	5.75427	5.08056
ko04973	PATH	Carbohydrate digestion and absorption	327.473	280.156	240.657	293.279	221.935	226.196	222.213	342.177	389.071	203.73	262.26	193.142	298.574	404.95	156.361	222.499	181.909	212.247	157.011	361.895	70.6517	258.663	346.816	280.923	265.07	359.68	247.618	397.882	336.895	217.869	260.587	301.566	270.474	259.936	304.361	303.166	277.082	254.871	299.353	283.032	226.494	219.402	290.388	290.421	209.07	276.274	331.228
ko05031	PATH	Amphetamine addiction	69.5627	28.1585	38.371	2.08654	9.00853	6.73515	6.10148	2.34848	5.8313	43.438	33.5471	8.0947	10.4924	4.21731	41.2582	13.1226	43.8106	13.8978	29.4063	9.37534	13.1558	15.9362	16.1629	20.2045	5.12082	6.60705	0.393535	17.8754	24.1211	2.92352	2.7714	4.21418	5.60951	1.62928	37.5613	2.99432	3.84156	2.81723	2.23232	5.37079	16.2493	8.21198	6.50407	3.46495	5.15278	15.1867	13.297
ko05167	PATH	Kaposi sarcoma-associated herpesvirus infection	136.983	77.3621	114.466	18.2538	22.2397	16.2647	37.9177	27.3692	36.6894	138.248	118.753	33.25	46.6843	24.8574	14.5057	38.0734	40.5893	48.9706	27.2769	15.4837	16.3714	11.5022	11.998	66.8955	47.7614	41.4374	31.858	48.8646	53.9581	36.7563	36.8135	51.4371	47.1971	39.3059	86.5054	44.7211	44.0673	26.8948	40.0866	41.7006	38.628	26.6043	20.3753	20.7169	24.0629	53.0216	14.9904
ko04062	PATH	Chemokine signaling pathway	71.3975	33.1267	53.7472	6.39063	13.1245	9.82708	15.21	13.508	20.6356	62.6715	46.7294	9.0665	14.8435	5.4269	1.40631	9.89639	6.41981	14.4421	1.20244	5.05146	5.66627	0.964529	1.60765	28.0125	13.6274	11.0623	4.19474	20.4981	24.9102	9.4785	7.40504	9.32056	10.0763	6.74185	34.2712	8.13295	9.14023	6.32012	8.75471	8.02894	19.6951	6.42036	4.04992	3.79115	6.61327	6.51154	1.67869
ko05205	PATH	Proteoglycans in cancer	392.18	471.503	418.591	430.831	333.401	298.586	370.853	273.532	279.706	445.329	356.194	487.679	416.186	449.812	496.159	394.978	428.633	448.543	446.995	318.022	525.12	429.357	354.731	372.752	340.718	315.519	371.865	301.461	395.052	364.362	385.391	380.993	288.966	300.099	363.717	359.021	341.101	267.337	320.607	360.39	467.3	457.043	446.76	438.827	524.634	458.419	465.155
ko02026	PATH	Biofilm formation - Escherichia coli	2658.81	2465.12	2414.09	2580.77	2511.49	2417.58	2308.79	2186.22	2490.66	2217.04	2164.39	2471.08	2398.06	2599.01	1626.91	2354.62	2426.71	2015.96	2464.18	2282.54	1550.84	3599.79	6332.19	2162.28	2022.37	2287.4	2195.58	2171.92	2107.5	2260.33	2087.03	2051.47	1707.85	1825.91	1724.07	2104.73	1966.02	1593.85	1808.29	2022.59	2317.99	2187.28	2573.92	2537.36	2230.81	2618.8	2665.52
ko04672	PATH	Intestinal immune network for IgA production	0	0	0	0	0	0	0	0	0	0	0	0	0	0	0	0	0	0	0	0	0	0	0	0	0	0	0	0	0	0	0	0	0	0	0	0	0	0	0	0	0	0	0	0	0	0	0
ko00980	PATH	Metabolism of xenobiotics by cytochrome P450	51.4259	39.2788	142.938	39.1575	46.3385	32.8843	131.487	37.6598	27.8384	77.3278	63.5183	36.747	63.1064	41.9089	419.172	290	610.882	548.981	370.77	201.46	360.384	441.689	713.87	94.6807	28.9914	31.5249	33.0715	34.3262	43.4136	45.2098	53.5539	49.1079	33.0184	36.9011	30.0497	42.2165	30.2256	21.4422	30.3464	49.1585	75.4818	138.121	297.764	358.324	68.553	137.734	887.591
ko00534	PATH	Glycosaminoglycan biosynthesis - heparan sulfate / heparin	0.0316262	0.130185	0	0	0	0	0	0.0678366	0.134886	0.20196	0	0.0235471	0	0	0.0594219	0.0726027	0.0278275	0.0600879	0.030771	0.0535157	0.0489972	0.223955	0	1.11047	0.49806	0.334412	0.666926	0.617155	3.39793	0.302696	0.46929	0.720985	1.41583	0.830024	1.00516	0.287311	0.667812	1.21802	0.651717	0.424968	1.35372	0.3573	0.0666842	0.116778	0.19089	0	0
ko04212	PATH	Longevity regulating pathway - worm	1662.45	1709.19	1572.02	1682.68	1651.59	1655.03	1950.26	1545.1	1561.54	1656.04	1552.47	1775.27	1746.86	1791.66	2204.47	1975.86	2205.07	1827.32	2151.19	1754.39	1952.85	1944.59	1831.23	2165.59	2130.59	2080.29	2000.22	1927.83	2196.52	2132.67	2060.13	2232.36	2277.44	2237.77	2226.31	2180.38	2152.46	2289.93	2237.27	2123.88	1761.43	2029.46	2021.72	1931.55	1928.95	1909.79	2204.71
ko05222	PATH	Small cell lung cancer	25.2069	13.416	30.7764	1.07653	6.02388	5.36462	9.25065	9.03749	7.2536	33.5034	17.7868	4.40731	10.9878	2.21548	4.36207	10.2079	24.7521	9.83203	21.7382	4.82327	3.31391	4.68797	7.79822	16.792	13.0365	9.86176	5.92588	14.6516	11.2343	7.18699	7.14644	13.723	12.4855	9.79051	21.3088	10.1983	10.1519	4.90022	7.74256	12.0839	5.01628	6.20102	5.55923	4.925	2.41085	5.90392	8.82716
ko00513	PATH	Various types of N-glycan biosynthesis	710.632	497.855	1312.08	409.909	659.799	730.786	667.401	601.792	511.231	762.222	874.181	507.043	711.004	467.658	265.109	344.671	224.733	299.879	285.737	203.599	401.985	290.532	105.08	634.499	369.089	419.778	435.561	411.154	303.546	412.806	365.605	379.718	347.985	312.397	355.291	425.44	439.706	306.495	339.723	355.212	252.945	237.159	276.504	244.876	248.838	257.312	160.846
ko04020	PATH	Calcium signaling pathway	57.8815	31.5571	37.8843	2.51098	8.25773	7.4211	6.65508	3.95812	4.95931	41.2258	38.0138	8.69118	10.1526	4.81218	2.20455	12.8131	5.67949	13.8505	1.3574	3.23446	44.2897	1.5507	1.08046	18.1892	5.70757	8.40565	1.56956	21.5039	28.0914	2.56014	3.58448	4.13019	6.28387	3.14504	41.4528	3.47608	4.52936	3.18299	2.24203	6.05558	17.6003	5.28197	4.38125	2.08479	1.93498	3.59576	2.01566
ko00571	PATH	Lipoarabinomannan (LAM) biosynthesis	17.5576	7.17295	4.72967	6.128	10.8019	10.2687	18.4623	19.731	12.0904	31.1198	4.53822	6.03197	12.1595	14.3605	395.57	77.8669	314.646	103.479	352.07	157.592	67.9933	126.119	123.704	46.8044	19.5259	45.7757	33.8358	45.0363	29.9106	30.7164	31.7666	27.8738	22.3664	22.913	16.4112	22.3328	20.7499	17.6912	18.24	15.921	46.2865	109.16	49.5484	108.841	147.148	80.9504	114.09
ko00062	PATH	Fatty acid elongation	50.3949	19.2406	39.2055	5.49909	1.83984	1.83516	4.69782	6.82763	4.50861	33.1555	32.8996	5.03692	11.0282	16.0532	43.4748	28.0734	48.3476	51.1456	34.6319	13.4565	28.8482	12.7341	18.6842	16.8158	24.5561	6.58758	13.203	8.15132	22.4097	12.0758	17.6933	20.2527	20.9619	20.2882	30.4779	16.7467	31.2802	16.6524	27.0505	32.0265	20.8439	26.8152	26.13	29.5108	58.8821	15.78	45.8567
ko04121	BR	Ubiquitin system	234.329	123.488	189.988	17.6016	18.9682	17.2229	36.4414	19.7856	33.4612	203.55	184.897	47.7685	74.1209	46.4363	22.2696	55.452	28.0104	62.6532	9.66775	18.1285	26.9783	12.9581	15.715	65.9121	42.4803	38.9212	33.2431	53.1953	63.0332	32.5358	43.5454	51.2618	34.3618	36.0569	84.5815	34.5529	36.5566	23.4395	33.4341	39.1965	88.2102	27.6412	24.616	20.0543	32.5799	57.7461	14.3739
ko03070	PATH	Bacterial secretion system	5223.37	5458.67	6143.88	4930.56	5296.05	5353.78	5633.95	5015.58	4958.57	4639.01	4888.39	5418.92	4901.67	5330.88	5515.77	5269.12	5562.71	4805	5386.71	4113.67	4056.95	5027.86	6418.69	4335.64	4267.93	4610.77	4958.5	4916.71	4301.81	4932.21	4516.92	4506.07	3484.44	3767.17	3747.74	4589.28	4014.55	3111.93	3741.99	4170.17	5263.19	5040.13	5397.35	5607.17	5873.19	5082.6	5385.66
ko00270	PATH	Cysteine and methionine metabolism	9431.15	10526.6	10132	11419.3	9571.08	9388.47	8668.57	9474.26	9189.62	9260.81	8754.89	11397.2	10334.4	10991.1	7940	9233.03	9537.25	8804.96	10379.2	7771.76	8150.16	10878.1	9236.64	8289.28	8694.96	9065.18	9414.37	8939.4	8281.38	9247.93	8586.07	8524.84	7500	7945.39	7556.22	9227.67	8275.98	7148.64	7953.83	8764.53	8976.03	8507.13	9927.49	9294.1	8226.65	9557.84	9982.12
ko05016	PATH	Huntington disease	558.385	316.586	569.879	31.3801	74.9709	53.2161	106.231	106.734	138.184	883.608	433.933	103.644	326.204	81.5906	164.602	163.734	323.038	146.523	199.105	131.726	125.227	183.338	201.254	242.87	204.752	96.8506	43.1616	181.803	201.25	244.715	110.637	137.579	119.883	82.9943	230.298	111.61	219.129	257.567	233.483	128.375	92.1393	70.3586	63.5013	86.5411	59.9737	72.5593	186.646
ko04660	PATH	T cell receptor signaling pathway	59.0532	29.7084	49.491	5.41846	6.55808	4.44744	14.4346	12.8848	20.3576	55.2386	38.508	7.52428	12.7673	3.71277	0.620621	9.24934	4.4759	9.21844	1.25241	4.31275	4.60393	0.744774	1.62085	21.7546	12.4917	7.79232	3.75449	14.5018	17.1439	9.71559	6.53702	9.27244	8.56611	6.27556	26.6787	8.0864	7.24274	5.71279	8.20792	7.51217	15.1217	4.97896	2.49535	2.79011	3.09354	3.23644	1.17323
ko00626	PATH	Naphthalene degradation	311.716	491.891	482.01	578.523	268.703	252.924	487.137	237.797	172.023	378.254	194.704	573.941	508.557	543.645	702.398	603.91	945.855	901.943	785.658	525.32	826.786	918.092	962.182	386.853	321.838	248.672	277.173	175.522	297.993	327.494	325.612	358.393	253.805	301.208	274.209	338.15	257.689	263.314	265.664	397.884	470.513	491.685	682.805	688.87	352.645	503.345	1186.31
ko02035	BR	Bacterial motility proteins	6431.1	3563.37	1747.78	3132.84	5265.15	4560.24	4457.56	1975.47	4385.99	3299.24	1104.54	1257.17	1565.25	2122.05	1954.82	3221.34	2530.42	3396.57	1815.11	4731.83	1425.5	4714.24	8437.15	2201.64	2539.74	2868.13	3179.38	2942.45	3465.23	3433.02	3083.78	3902.63	1654.65	2113.63	1953.32	1910.97	1900.38	1617.87	1961.23	2094.48	4542.69	5315.25	5429.21	6871.71	7269.87	6165.32	5297.78
ko04090	BR	CD molecules	285.858	165.499	300.104	157.682	362.969	428.752	268.87	423.365	365.707	255.767	421.298	191.529	246.026	118.558	40.3868	159.273	50.668	89.5674	59.6153	74.6553	37.4208	28.9109	17.1336	313.098	272.37	402.12	305.711	486.208	242.805	258.745	218.963	164.794	234.183	171.944	236.4	301.158	278.979	170.762	214.197	228.207	176.997	73.4409	122.646	140.071	98.0702	60.8186	25.7841
ko03460	PATH	Fanconi anemia pathway	110.936	52.118	107.645	3.04108	22.554	17.0029	11.7009	6.39089	17.3608	106.818	69.5233	14.3387	27.0965	5.90091	5.33269	26.6436	13.8227	31.5823	3.16112	6.98185	9.01933	2.22761	3.77312	28.5937	18.2637	9.6459	3.68704	30.4257	17.8655	9.16959	12.871	23.6131	6.14681	18.0114	35.733	12.0635	11.8801	20.4694	13.9391	7.50902	40.2171	10.5565	7.42685	3.43682	7.02461	16.1822	2.34471
ko00785	PATH	Lipoic acid metabolism	200.871	261.278	250.936	352.392	281.633	268.466	224.892	266.399	225.391	197.854	301.862	304.037	234.746	226.998	314.255	208.444	420.687	152.638	376.322	167.377	132.781	239.834	423.227	173.161	167.319	152.082	194.254	211.072	133.36	211.77	148.038	134.162	109.671	144.951	130.674	169.533	131.147	121.994	138.929	133.149	115.247	173.833	185.311	187.313	109.251	161.454	307.007
ko00750	PATH	Vitamin B6 metabolism	1498.64	1654.56	1624	1736.3	1562.97	1557.08	1388.42	1534.06	1550.09	1487.16	1448.65	1740.96	1643.41	1650.03	998.708	1206.84	1235.62	990.636	1475.62	954.928	1014.53	1427.24	1438.3	1238.05	1301.44	1434.96	1409.34	1434.33	1219.35	1430.59	1250.96	1262.44	1047.01	1117.74	1037.38	1473.33	1238.83	918.978	1143.87	1319.98	1163.85	1155.64	1488.87	1217.49	1098.61	1359.16	1276.76
ko05144	PATH	Malaria	0	0	0	0	0	0	0	0	0	0	0	0	0	0	0	0.259112	0.0456848	0.146545	0	0	0	0.0519816	0	0.0440474	0	0.0177619	0.0692525	0.100855	0.0638972	0	0.084897	0.0158808	0.0160023	0	0.0475282	0.0156666	0	0.0162225	0	0.0476077	0	0	0	0	0	0.0665928	0
ko04215	PATH	Apoptosis - multiple species	4.40692	1.82513	3.56143	0.906191	3.45052	3.50164	5.31805	6.46156	3.38082	6.59825	3.14911	2.16356	2.82024	1.47279	4.29142	7.14063	23.3961	5.3717	21.52	3.33131	1.86716	4.63923	7.81564	10.2959	12.0412	8.2548	6.03118	10.1088	6.66273	5.15912	6.56083	11.3626	11.1758	9.66084	11.5243	16.5869	9.37584	5.84195	8.26237	9.47179	2.89453	5.30451	4.91695	4.61947	1.70108	4.99229	7.52321
ko00600	PATH	Sphingolipid metabolism	2166.21	2342.95	2894.19	2502.34	2360.39	2640.1	2129.38	3152.35	2875.8	2276.58	2798.76	2240.06	2624.59	2323.07	836.534	1564.67	1283.72	1654.51	1759.15	1146.67	2515.35	2116.67	1029.09	2188.65	2008.42	2493.31	2099.88	2580.28	1961.57	2089.94	1816.61	1823.6	1712.79	1503.77	1748.33	2310.65	1929.13	1408.23	1496.68	2045.89	1588.55	1199.7	1710.05	1199.44	1285.22	2025.71	1111.65
ko05213	PATH	Endometrial cancer	56.6055	27.777	50.5205	5.56528	6.57153	5.14515	12.6222	13.3343	21.2509	54.6904	37.959	7.61867	13.5566	3.89478	0.475762	8.69729	4.67026	12.4166	1.25079	4.25557	3.73456	0.750933	1.21729	18.9533	11.224	7.11299	3.59376	14.3247	15.5623	9.57246	5.85561	7.86351	7.57723	6.45663	23.6473	7.52413	7.33058	5.70818	7.52814	7.55631	15.3037	5.43019	2.85942	3.59766	6.17049	3.36032	1.10383
ko01054	PATH	Nonribosomal peptide structures	115.233	125.676	51.5016	134.877	118.149	105.166	75.5528	115.904	165.047	105.072	57.4342	176.955	119.563	166.665	100.807	132.242	163.356	172.296	115.253	87.8591	273.462	106.811	114.62	60.4008	79.6265	81.028	104.561	75.4825	76.014	99.1004	99.9568	77.3111	51.5496	85.3967	56.7824	89.2059	60.8593	74.4085	91.5685	70.4655	221.27	111.806	149.308	171.253	119.154	134.128	123.429
ko01053	PATH	Biosynthesis of siderophore group nonribosomal peptides	128.211	62.8262	246.482	64.188	60.6028	53.1441	112.844	100.886	117.072	115.925	194.63	70.7642	89.3007	68.1321	105.798	165.964	110.481	60.0621	139.081	76.9073	28.9619	149.55	943.601	133.258	104.216	107.198	64.2689	122.536	87.2123	67.7836	56.679	55.2476	89.5517	55.454	95.0806	110.353	119.647	48.1293	83.1526	96.1318	33.6613	25.1509	40.8273	51.7983	35.1963	47.1259	82.0016
ko00997	PATH	Biosynthesis of various secondary metabolites - part 3	39.2544	61.2187	24.1897	51.223	69.5881	61.8983	35.2496	95.7408	97.0146	20.6	20.5863	41.855	35.0646	35.131	160.331	179.616	146.523	109.926	183.164	83.8919	91.4009	70.7536	60.7683	59.4772	53.7481	55.5006	87.6801	37.2168	40.9222	71.8537	63.94	43.5423	28.6599	79.2979	30.2349	67.6835	54.7311	53.3802	78.9469	44.7581	59.1736	98.7317	67.2403	86.0246	89.9564	111.259	37.3637
ko01001	BR	Protein kinases	2790.72	3177.54	2255	3239.32	3228.64	3010.77	2419.15	2542.29	2716.3	2389.17	2198.09	3362.25	2794.78	3232.32	2241.47	2713.88	2966.26	2463.33	2947.2	2112.69	1573.79	3162.29	4711.31	2156.43	1911.26	2233.66	2412.45	2263.54	2143.12	2268.72	2107.85	1953.85	1495.45	1954.91	1710.99	2064.86	1870.63	1512.13	1802.88	1906.6	2507.09	2671.31	2783.39	2908.94	2721.71	3206.94	2833
ko01052	PATH	Type I polyketide structures	5.82177	5.27468	1.3958	4.30746	6.15303	4.77732	6.76559	8.97668	6.24231	7.78455	1.08062	8.80151	6.77737	7.7945	1.12533	6.90927	5.06436	12.4175	17.8473	1.82955	8.06238	11.3899	5.00378	2.99678	2.13708	2.40779	1.78428	2.76224	3.65008	2.57859	2.86081	2.81956	3.55203	4.77227	2.35178	2.04847	0.967433	2.84629	5.16879	1.46298	2.50638	5.85269	2.77705	3.26657	8.50553	3.20918	0.872874
ko00472	PATH	D-Arginine and D-ornithine metabolism	62.9992	177.96	117.038	175.415	65.2275	63.7863	191.202	154.623	101.379	98.0026	63.145	152.08	120.011	145.932	362.081	290.859	241.509	291.472	361.295	142.497	392.939	248.721	141.953	106.098	97.5353	88.6733	159.263	56.5042	80.8563	187.288	138.167	99.6044	68.8226	130.46	69.4901	94.3513	83.9593	78.6074	112.852	79.8931	134.388	217.741	156.486	239.118	171.373	292.361	151.791
ko04115	PATH	p53 signaling pathway	27.437	18.496	27.3533	3.6896	5.97627	5.11856	7.56869	8.83144	5.76491	31.1732	18.7362	14.2122	22.2384	6.18735	4.39776	9.51493	25.5083	8.69661	23.0777	4.1883	3.37011	4.65821	9.00271	15.5478	12.4911	9.88067	5.69087	15.0206	11.4897	6.31112	6.92984	13.7242	12.3894	10.1285	20.77	10.4473	10.3933	4.77324	8.22987	11.1772	7.83108	5.88975	5.27904	4.61808	2.47826	5.88333	8.16335
ko00945	PATH	Stilbenoid, diarylheptanoid and gingerol biosynthesis	0	0.109992	0	0	0	0	0	0	0	0	0	0	0	0	0	0.378951	0	0	0	0	0	0	0.832405	0	0	0	0	0	0	0	0	0	0	0	0	0	0	0	0	0	0.913844	0	0	0	0	0	0
ko04723	PATH	Retrograde endocannabinoid signaling	183.802	151.211	249.767	10.4206	36.8964	21.343	33.1381	24.4924	48.0382	563.821	136.04	39.1223	193.316	14.798	38.32	84.8409	108.786	75.4993	24.523	47.2597	97.9539	13.9028	27.6757	108.05	93.2714	26.2344	5.00266	51.412	59.1413	202.774	37.4291	53.6879	7.64468	27.6226	88.5116	43.7528	100.477	214.31	161.827	13.1768	41.7653	22.323	22.5042	12.5569	7.71288	35.7382	27.6886
ko04151	PATH	PI3K-Akt signaling pathway	641.921	692.999	603.221	604.251	464.269	448.55	515.949	498.908	489.404	659.044	525.193	605.697	581.647	580.459	422.226	476.95	436.33	510.411	533.902	389.298	731.032	509.245	283.639	525.767	486.84	538.474	565.501	510.778	537.838	581.638	545.981	535.57	422.82	425.811	474.931	516.648	436.213	385.731	411.325	523.664	501.658	496.348	539.468	464.832	648.323	577.154	349.373
ko00515	PATH	Mannose type O-glycan biosynthesis	49.1526	88.3776	20.1441	81.5773	20.9639	23.6944	30.0834	38.0626	29.9182	40.9037	37.4164	116.776	60.9069	96.76	79.4957	48.0545	80.0835	34.5045	106.827	37.7403	34.59	37.5974	39.1808	20.1317	29.1026	29.1264	59.1625	23.0813	27.4488	68.1614	45.8877	37.9738	14.7642	48.5163	13.808	24.6011	21.1475	28.2902	35.0179	16.613	47.2479	54.9693	41.2855	39.4548	41.0427	122.09	24.6024
ko05414	PATH	Dilated cardiomyopathy	3.17707	2.04316	5.61763	1.4067	6.4145	5.35976	1.14779	1.27679	1.19197	6.6111	2.92788	1.60839	2.35435	0.900003	0.897572	2.77855	0.830499	2.69455	0.470781	0.772514	39.8974	0.846569	0.148592	2.19997	1.53037	2.2158	1.37868	4.80799	8.70329	0.739622	1.49237	1.52104	1.09146	0.434558	9.27978	1.22221	0.857863	1.2157	0.381501	1.86811	4.48296	1.29878	1.0472	0.318579	0.485877	1.38155	0.61849
ko05223	PATH	Non-small cell lung cancer	50.4152	26.8771	47.6302	5.36275	6.37265	4.67487	12.2776	13.536	20.5575	52.9354	35.294	6.79592	12.3904	3.30444	0.591229	7.59042	3.78614	11.3231	1.1216	4.04126	4.28989	0.355053	1.09239	17.937	10.5788	6.48255	3.54307	12.258	13.3572	9.48085	5.70276	7.82818	7.36694	6.73641	19.8602	8.30313	6.66522	5.04962	7.4961	6.74188	9.39615	5.39673	3.04402	3.5097	6.28272	2.77074	0.923371
ko00650	PATH	Butanoate metabolism	5110.4	5468.31	4743.92	5812.88	5379.36	5041.48	4712.79	5279.24	5214.41	4860.83	4707.66	6407.4	5316.96	5790.39	5978.94	5372.64	6431.6	5071.41	7260.96	4478.72	4003.3	5962.42	6965.61	4163.93	4327.15	4838.7	5061.9	4968.27	4004.39	4718.1	4510.3	4035.41	3264.05	3757.15	3405.29	4559.22	3971.2	2992.62	3622.63	4236.01	3997.38	4743.5	4887.24	4751.16	4521.02	5522.44	4772.54
ko04520	PATH	Adherens junction	88.6804	38.6663	60.0955	5.05982	9.82983	9.40447	6.00282	2.98937	8.41994	58.1941	53.4441	10.9985	11.7945	7.23489	0.671718	8.48197	4.47821	8.11117	0.603348	1.83789	6.06657	0.45754	1.67523	22.3158	6.8305	3.91516	1.06279	11.3333	12.0495	3.19417	1.1822	5.40866	3.52081	2.10973	15.7086	2.80601	3.48807	0.944987	2.28518	3.27594	3.91703	1.47524	1.36403	0.574605	1.33174	2.54611	0.451098
ko00533	PATH	Glycosaminoglycan biosynthesis - keratan sulfate	0	0	0	0.0188515	0.143343	0.121614	0.0292412	0	0	0	0	0.031823	0	0	0	0	0.0180614	0	0.0200369	0	0.0410973	0	0	0.264045	0.121595	0.172706	0.174283	0.207538	2.381	0.256295	0.518956	0.847789	1.01257	0.790142	0.537916	0.0483579	0.398523	0.851204	0.497501	0.219519	0.215182	0.0596502	0	0.0127495	0.0562447	0	0
ko05216	PATH	Thyroid cancer	38.7567	21.4983	39.6719	5.27656	5.99443	3.79547	11.8609	13.3343	20.0974	45.8817	27.6127	5.82927	10.4189	2.94225	0.413145	6.10817	3.43777	9.03006	1.11344	3.20603	2.71677	0.285268	0.922647	14.1019	9.42557	5.18718	3.488	9.76441	9.79275	9.16341	5.50155	6.43951	6.15808	5.31425	15.163	7.05373	6.16748	4.78319	7.33505	4.77515	9.03084	4.83376	2.32154	3.47444	6.0098	2.19101	0.912321
ko03012	BR	Translation factors	275.641	150.35	253.771	70.1888	179.739	164.847	125.784	90.2341	90.0352	294.371	257.873	85.7263	161.658	92.2264	32.4317	135.607	57.403	181.96	23.3789	31.3972	36.8696	20.5206	90.7381	136.429	105.317	104.653	91.7635	104.521	112.543	101.307	131.509	146.256	83.7572	88.9507	136.776	126.492	75.5384	75.1419	76.0227	115.835	72.0926	74.0694	68.5237	59.6992	45.0118	90.7226	31.8453
ko00473	PATH	D-Alanine metabolism	733.066	1078	821.861	1163.13	896.764	840.949	901.479	796.533	743.23	819.601	565.458	1147.57	979.228	1156.96	1203.1	1112.9	1332.58	1267.96	1325.39	840.304	1199.37	1497.01	1237.08	657.243	667.436	762.429	947.535	664.797	687.028	956.542	837.66	721.21	504.871	728.941	526.18	753.296	617.643	597.8	662.389	642.874	1380.72	1246.63	1290.7	1355.96	1375.41	1297.89	1237.69
ko04530	PATH	Tight junction	109.69	51.5604	153.206	9.76363	22.4312	14.4336	41.5862	6.4483	12.5098	97.6321	71.7292	15.1374	31.3812	14.9203	17.9242	28.8086	10.0708	30.4416	2.85396	36.639	13.0743	3.125	2.35636	28.4158	31.4462	17.5759	9.14376	36.5754	53.261	24.6935	36.2359	47.3825	12.9841	29.1862	69.6924	28.3838	11.1271	10.0833	9.40463	19.6375	26.3054	10.3396	18.2215	6.16795	12.4871	14.731	7.82699
ko04146	PATH	Peroxisome	1456.91	1516.67	1229.95	1276.93	1451.7	1449.82	1315.23	1530.48	1455.62	1130.57	1296.65	1281.49	1259.9	1227.68	1814.38	1367.29	1792.56	1095.07	1744.91	1262.48	946.089	1076.86	1042.03	1306.48	1254.3	1297.23	1480.27	1355.3	1229.11	1488.4	1291.32	1265.65	981.32	1036.21	1057.85	1365.61	1179.74	923.671	1049.88	1262.41	1503.89	1467.65	1606.33	1464.03	1801.69	1570.37	1410.07
ko01004	BR	Lipid biosynthesis proteins	5719.33	5800.93	4659.59	5796.95	5675.89	5606.37	4976.99	5427.91	5360.95	4886.84	4781.03	5528.55	5442.68	5925.71	4996.2	4600.88	5184.6	4037.65	5383.01	4265.71	3279.18	4703.31	4352.08	4483.66	4254.02	4812.36	5042.05	5051	4324.24	5205.21	4514.55	4592.4	3352.66	3557.25	3498.82	4445.18	3914.59	3144.31	3502.2	4275.67	4788.19	4809.71	5562.78	5323.18	5529.84	5270.8	5271.98
ko04913	PATH	Ovarian steroidogenesis	3.26865	1.92017	5.3781	3.02961	6.31313	5.15526	0.921002	0.578039	0.781465	7.1603	2.9222	0.988583	2.18131	0.481485	0.996896	2.48564	0.683565	2.54156	0.763165	0.496421	0.502274	0.098383	0.253064	2.37001	4.47571	2.20765	0.930871	4.6943	14.576	0.291097	1.99636	2.07196	3.43335	0.197437	10.5012	0.63502	1.63124	1.42594	1.11589	8.19837	6.78659	1.27973	0.747292	0.279593	0.334484	1.51109	0.566028
ko04390	PATH	Hippo signaling pathway	86.1165	33.4509	42.4143	2.48564	3.50805	2.18022	6.2637	1.6975	7.0628	45.4138	48.1923	10.537	11.9104	4.99899	18.2853	11.3551	8.68492	9.80642	1.09449	3.50095	11.2789	1.38835	1.0965	18.7344	6.24903	4.28955	0.267475	17.3031	16.1222	2.91374	0.967869	5.89705	3.01156	3.00695	26.6809	1.99985	3.39882	1.36101	2.49942	4.14323	18.1317	5.81638	2.08568	1.6124	5.12397	15.9399	2.07079
ko04812	BR	Cytoskeleton proteins	661.632	585.343	753.051	544.262	613.295	618.324	730.12	596.949	564.428	669.756	676.652	569.416	639.088	532.877	916.423	662.202	765.742	739.541	631.089	584.644	545.383	660.638	725.146	622.423	598.313	606.52	631.288	646.777	587.224	633.224	603.409	596.256	519.655	503.802	558.371	641.56	602.79	445.936	515.937	606.709	821.078	764.567	816.012	860.931	928.252	645.088	1006.96
ko00361	PATH	Chlorocyclohexane and chlorobenzene degradation	108.952	207.422	139.919	246.975	121.583	117.951	152.057	170.95	132.811	104.523	76.5069	260.941	199.739	234.897	421.106	195.822	487.271	144.617	555.781	240.389	105.785	493.926	515.286	170.88	125.001	131.342	171.736	90.2901	125.133	169.249	160.161	139.162	95.7875	133.765	83.5916	135.648	113.902	116.376	126.496	121	184.762	145.223	152.852	234.688	128.754	175.409	268.747
ko05202	PATH	Transcriptional misregulation in cancer	54.9182	23.7936	38.64	0.306058	3.29355	2.54466	6.51154	3.34746	6.98561	44.4239	34.1108	4.33491	12.7415	3.31855	0.934619	6.984	5.43129	7.50762	1.59676	2.14607	1.81172	1.46438	2.53096	9.4661	3.42191	2.58639	0.540089	9.77328	6.5108	2.09479	0.621641	3.45686	1.18967	2.13689	6.67838	1.24706	2.52462	2.4	1.33313	1.90304	16.0569	0.898324	1.12074	0.21224	0.377257	2.84451	1.51346
ko01051	PATH	Biosynthesis of ansamycins	714.993	1135.56	697.475	1109.79	817.996	818.731	848.177	822.015	711.754	743.472	651.986	1075.75	906.172	1028.43	837.272	846.105	759.812	851.482	1012.97	712.851	988.908	983.674	661.184	699.72	783.933	793.79	939.589	734.432	739.78	938.499	808.679	807.254	555.51	715.706	625.993	871.936	681.85	639.482	694.886	796.972	662.871	882.696	812.885	783.846	835.234	1053.08	588.54
ko00254	PATH	Aflatoxin biosynthesis	4.26954	0.646205	7.78193	0.55612	1.4613	0.215614	1.19889	0	2.50382	10.9059	3.64174	0	2.93125	0.039163	6.89237	0.991052	0.35596	2.96	0.806959	0.361231	1.7922	0.312172	0	1.57277	0.778528	0.187144	0.682489	1.2782	0.242942	0.490833	0	0.481056	0	0	0.240941	0.642274	0	0	0	0.240353	0	0.528171	1.06819	0.174798	0	0.235849	0.186096
ko05221	PATH	Acute myeloid leukemia	63.9272	33.0528	62.8412	5.69095	8.34463	4.88706	16.9167	13.8159	22.0491	66.5562	44.2328	8.75958	15.7617	4.29833	0.617227	9.52145	5.78019	14.4969	1.1901	4.37947	3.94757	0.966553	2.24948	20.783	12.8448	6.39099	3.488	13.5777	12.8309	10.4533	5.82203	8.24221	6.80497	6.44483	19.5624	7.91923	6.79909	4.99926	7.8612	6.67796	15.8157	5.34348	2.98105	3.55537	6.3476	3.66374	0.97929
ko05418	PATH	Fluid shear stress and atherosclerosis	1353.97	1317.17	1207.44	1387.17	1343.37	1268.88	1342.23	1277.59	1284.11	1317.38	1257.18	1331.61	1326.12	1390.33	1121.08	1277.98	1378.99	1262.67	1472.63	1005.67	1216.37	1347	1255.77	1260.05	1175.89	1294.65	1307.39	1305.15	1238.4	1336.48	1274.29	1199.16	981.39	1018.61	1039.72	1240.72	1125.92	907.886	1082.38	1209.45	1105.54	1277.69	1361.15	1300.06	1428.59	1420.27	1354.77
ko00020	PATH	Citrate cycle (TCA cycle)	5040.58	4758.46	4583.66	5033.17	5108.35	4982.28	4569.98	5058.32	4870.23	4576.36	5012.46	5224.91	4573.14	4626.26	4321.73	4609.23	5049.12	3936.17	5904.57	3473.31	3559.37	4939.69	5051.36	4084.93	4258.11	4637.68	4712.89	4884.53	3922.1	4602.08	4221.12	3970.8	3336.56	3599.69	3515.31	4619.39	3951.82	3114.8	3567.81	4173.92	3653.04	3949.69	4292.22	5259.6	3882.43	4502.48	3661.74
ko00906	PATH	Carotenoid biosynthesis	107.368	206.007	40.612	174.219	49.2281	45.1838	119.366	113.628	98.8392	101.582	50.0696	146.873	105.618	147.945	434.091	109.714	248.964	74.532	278.393	328.415	53.2851	297.693	222.978	100.18	84.408	69.7584	92.6046	54.1464	86.7123	108.204	106.5	115	41.2179	76.5597	61.3638	69.5484	42.9802	69.9566	56.9884	78.0293	70.3216	89.8009	93.3281	262.445	84.5076	130.72	235.093
ko04071	PATH	Sphingolipid signaling pathway	185.717	492.511	146.363	579.487	17.2743	13.1969	25.4417	41.0531	47.661	214.31	140.914	418.648	358.477	525.073	38.0063	37.143	84.528	25.828	49.9538	24.8559	18.3663	23.139	16.2233	51.7673	32.9864	26.2879	26.6591	39.2339	36.0999	37.2738	38.4224	36.7438	20.8888	27.6104	49.2389	21.9114	21.1431	20.6715	22.522	19.3966	58.6701	26.3272	26.0148	19.8935	14.6469	28.1633	11.8772
ko05120	PATH	Epithelial cell signaling in Helicobacter pylori infection	830.4	869.908	772.177	883.45	803.017	786.719	869.073	735.051	730.303	791.795	690.232	886.268	832.964	873.729	982.633	920.52	805.478	984.946	831.667	796.612	849.094	724.136	771.789	765.375	725.833	808.263	882.041	799.436	742.846	880.868	808.035	750.199	576.154	654.599	614.223	775.602	667.373	556.806	650.74	681.029	788.248	1152.28	1022.73	898.669	1150.56	1103.03	798.086
ko00642	PATH	Ethylbenzene degradation	6.57447	19.2364	28.1189	18.1324	2.06854	1.82438	4.39505	8.29817	6.80627	8.22335	12.4537	27.2567	17.9809	32.4618	84.1794	29.8886	119.729	13.3056	95.9558	24.5163	6.95343	60.7167	239.771	13.7946	0.691193	1.05573	0.81818	0.774508	1.40881	4.71443	1.96088	1.24203	0.484957	2.85645	0.252469	1.73625	0.520443	0.603678	1.45136	0.112798	0.98095	8.75886	13.0751	19.3845	0.678996	6.30773	91.2808
ko04933	PATH	AGE-RAGE signaling pathway in diabetic complications	57.703	28.3908	49.8073	1.29867	7.21025	3.45578	7.95673	10.2688	8.81107	55.7045	41.025	8.24444	12.4593	4.31017	0.805465	12.0143	4.27101	8.34108	0.909662	2.86807	5.00223	0.575261	1.0903	20.9245	9.28819	5.78331	0.9587	11.6785	12.3751	3.34982	2.87958	4.62676	6.05397	2.58823	20.3351	2.88221	3.26019	1.70488	4.10851	3.53567	4.74352	3.21127	1.04334	0.848117	1.35538	2.27871	0.53313
ko04668	PATH	TNF signaling pathway	52.699	26.0827	40.7355	5.27376	6.54222	4.17148	13.087	12.5584	19.1675	43.2491	35.6514	7.08887	9.61468	4.13928	0.430664	6.59326	3.13234	7.39525	1.17665	3.15496	3.78595	0.477078	1.26996	17.3021	8.296	5.12886	4.01637	9.49126	9.43525	8.44639	4.83139	7.67551	4.8448	7.06964	12.6767	7.26214	6.37112	4.75373	6.15988	6.31647	9.24575	3.24129	2.24973	3.17304	3.81184	2.6304	1.42631
ko04623	PATH	Cytosolic DNA-sensing pathway	75.7968	33.0743	78.7276	2.76989	6.356	4.13716	12.1758	6.33581	13.1871	91.5907	45.8291	6.59081	32.8859	14.0176	1.29754	8.3915	5.40296	12.0731	0.486531	3.48938	4.37235	0.248045	1.89295	15.8007	9.5232	3.1835	1.32417	7.83903	19.524	4.33068	7.74917	7.46303	5.13677	1.86459	12.7893	1.64697	2.25458	2.34418	2.32616	8.73496	2.00111	1.87432	0.745255	0.740175	0.683411	1.78232	0.357746
ko04391	PATH	Hippo signaling pathway - fly	52.7234	22.3495	22.4812	1.03076	2.10902	1.72618	3.20487	0.668638	2.979	22.1551	32.1869	6.82142	5.47928	3.63044	0.335288	6.24308	2.95319	4.70767	0.732478	5.82074	5.99275	0.790983	0.680914	47.663	5.10321	6.10445	0.237941	12.7947	15.6173	1.56266	3.32955	8.61905	2.73954	3.17145	19.9076	4.13267	3.83465	2.564	1.82425	5.2045	13.566	2.74466	2.63955	3.10945	2.61705	2.96391	0.89925
ko00590	PATH	Arachidonic acid metabolism	67.5076	31.065	86.3048	35.8892	28.7365	27.3219	43.9883	78.7922	69.9606	58.2333	130.931	34.8191	41.7325	25.7672	140.395	61.3181	166.424	37.9909	131.412	95.2949	17.7758	172.714	247.229	69.4306	50.6906	46.3485	33.5234	70.6671	58.7324	21.4429	31.2014	22.1336	75.1845	28.3796	64.037	45.6571	90.2017	28.4098	58.1362	50.1813	36.0153	35.6293	53.6956	99.048	69.24	31.8007	168.205
ko00601	PATH	Glycosphingolipid biosynthesis - lacto and neolacto series	29.1427	12.5776	74.4702	4.0563	6.94312	6.7831	11.4953	10.3779	23.0988	68.7216	16.3193	4.19414	10.4944	2.50899	6.2734	10.5631	10.341	15.277	18.3736	21.223	13.1683	4.28123	8.65458	7.61089	8.08615	6.70782	5.27694	8.39208	14.0941	19.4207	4.55116	9.13635	6.50094	4.36467	5.52381	4.21766	4.11305	4.02734	4.38854	5.27365	35.9414	13.7722	29.2626	11.6805	36.7767	10.5251	30.8247
ko00960	PATH	Tropane, piperidine and pyridine alkaloid biosynthesis	814.558	959.823	1001.51	1052.32	869.034	835.349	744.001	905.407	868.037	827.57	827.624	1094.4	1010.14	979.367	604.785	877.49	798.961	686.352	1002.98	587.894	523.061	617.512	934.481	740.337	739.3	913.369	847.111	900.948	719.781	816.441	746.203	704.156	609.395	588.453	613.289	811.257	665.046	488.399	626.03	728.866	574.712	667.398	720.318	613.92	666.975	844.132	523.467
ko01522	PATH	Endocrine resistance	75.1487	39.3142	77.9466	7.06315	15.0663	10.3271	16.703	14.5612	23.7089	82.3045	53.4575	10.3644	20.0698	5.21946	1.46038	11.3979	5.80607	17.8068	1.42341	5.41236	4.76439	0.832001	1.70924	22.0399	13.9966	8.49059	4.63073	18.8604	21.489	10.9076	6.76965	9.12573	8.42685	7.4657	28.6252	8.62504	8.00457	6.92532	8.09394	8.68506	17.4752	6.51309	4.99297	4.99309	7.22476	4.41846	1.86456
ko02010	PATH	ABC transporters	15544.8	24191.8	14420.5	26917.2	16884.3	15978.3	16055	15784	16389.8	15413.9	11979.1	24678.5	19353	25980	19897.9	20040.3	25180	18355.7	27705.7	18929	13313.6	32394.4	33939.9	14463.3	16045	15852.8	18393.6	12689.2	15943.5	18658.6	17086	16207	11587.6	16774.7	12298.2	17699.9	13759.1	13385.3	15168.1	16275.5	21787.8	19141.7	23150.1	23029.7	17926.3	23782	26348.3
ko04925	PATH	Aldosterone synthesis and secretion	46.7539	25.8604	24.9433	1.82036	7.56918	6.35349	4.55664	1.85997	2.26039	25.6942	30.662	6.87212	6.01304	3.81432	1.58483	9.14914	4.26925	9.62916	0.904635	1.87347	3.88896	0.743419	1.02618	14.5819	4.31041	7.02091	0.5798	17.4741	22.5889	0.927974	2.20216	2.4149	5.11745	2.65544	34.1092	1.96833	3.93294	2.33381	1.75222	5.03649	15.8119	2.35948	2.89854	0.798991	1.11123	3.06137	1.07597
ko04111	PATH	Cell cycle - yeast	310.226	138.498	245.988	3.74364	21.8427	10.6372	26.1054	12.8421	32.8933	252.3	185.244	42.4606	70.7454	20.5999	4.61878	37.2887	22.0519	40.5357	4.95707	12.0461	15.729	4.85913	6.84127	59.5882	20.6654	10.3597	2.61317	42.3433	33.7126	11.1453	5.65993	19.9604	6.55238	7.47949	45.04	6.20337	9.5631	4.62879	6.64449	10.5247	51.4359	6.50319	4.57383	2.14859	4.36864	16.7725	3.33358
ko05146	PATH	Amoebiasis	187.321	291.29	280.521	261.819	137.281	126.065	273.532	124.652	100.025	198.507	114.413	198.702	232.17	222.292	340.209	273.784	388.17	287.923	310.52	338.06	329.05	316.469	359.096	229.063	172.493	134.527	154.809	118.114	184.572	185.447	172.251	202.567	146.509	167.541	177.688	179.23	157.321	146.292	148.392	207.02	382.845	363.127	355.631	348.808	303.461	300.555	399.138
ko04927	PATH	Cortisol synthesis and secretion	3.19117	1.96397	5.24947	1.20842	11.2711	14.8964	0.998785	0.589201	0.781465	6.3454	2.89267	0.734989	2.1194	0.461859	0.960195	2.31926	0.547009	3.18813	0.19956	0.575553	0.620981	0.120729	0.105049	1.89296	1.03083	1.72506	0.250846	5.2906	8.68372	0.232816	0.775533	0.811995	1.27902	0.167147	11.3057	0.584048	0.831219	1.19505	0.377287	2.18153	9.69117	1.00028	0.768323	0.225643	0.381108	1.82776	0.616608
ko00310	PATH	Lysine degradation	1020.55	1519.13	1146.47	1549.49	1040.56	987.768	1205.01	1057.48	927.258	1054.04	991.805	1779.51	1243.73	1547.64	2581.01	1487.89	2581.5	1284.7	2916.2	1317.99	1121.46	2002.29	2855.76	959.066	861.024	851.566	1139.9	826.335	738.666	1152.45	912.347	784.079	596.727	847.916	645.161	896.007	722.678	608.017	780.364	822.924	934.286	945.844	1023.54	1128.56	756.668	1247.3	1610.8
ko00760	PATH	Nicotinate and nicotinamide metabolism	3697.21	3806.9	3653.25	3930.39	3929.59	3856.56	4186.98	3520.56	3495.71	3516.85	3352.18	4099.12	3800.9	3824.09	3806.83	3866.61	4571.65	3507.85	4636.84	3355.68	3278.86	4221.04	4432.18	3991.19	3679.34	3885.72	3984.8	3773.5	3718.94	3992.42	3746.65	3695.19	3227.7	3266.58	3388.23	3964.42	3488	2966.16	3232.37	3897.01	3384.85	3444.34	3823.59	3627.7	3258.65	3831.56	3422.55
ko04624	PATH	Toll and Imd signaling pathway	5.90027	2.15431	1.19607	0.111224	0.297213	0.504318	1.57975	0.224276	0.185182	0.903461	4.04296	0.79977	0.298395	0.864776	0.116556	1.69956	0.785754	1.75324	0.184778	0.579	0.463607	0.243149	0.0951663	3.50043	0.197981	1.05763	0.0413811	1.45028	1.84447	0.279549	0.320694	1.24335	0.559796	0.109402	2.68899	0.371276	0.636311	0.274715	0.306078	0.82444	4.51664	0.240481	0.201414	0.304504	0.982672	1.47928	0.385018
ko01007	BR	Amino acid related enzymes	12557.2	13375.1	12534.3	13945.9	13035.3	12753.8	13636.2	12315.6	11974.6	12295.6	10944	13789.3	13008.1	13590.8	15712	13837.1	15064.8	14323.9	15101	11730.2	12916.5	14743.2	12990.7	11400.6	11461.4	12803.3	13292.5	12529.5	11032.1	13264.9	12173.3	11743.9	9391.99	10166.5	9659.51	12459.9	10740.4	8704.26	10160.8	11636.9	14107.5	14745.1	14917.2	15128.5	15592.9	14899.2	14817.5
ko03030	PATH	DNA replication	6202.88	6731.63	5807.27	6758.82	6347.88	6184.87	7071.91	6229.96	6060.31	6696.84	6193.26	6733.74	6727.99	6881.24	10086.8	8954.82	8621.9	9890.67	7901.56	10881.6	10495.8	8211.5	7773	9357.88	9175.41	8865.1	8623.77	8560.61	9112.48	8762.1	9485.25	9775.42	10010.1	9926.65	9725.83	8672.73	8925.71	10124.9	10105.8	8523.77	8873.25	10414.4	9059.19	9560.31	9377.04	8501.68	9901.51
ko05014	PATH	Amyotrophic lateral sclerosis	642.536	338.884	679.26	74.5978	163.877	139.675	237.717	173.556	180.098	943.495	559.841	154.732	364.639	122.572	409.104	285.598	609.239	220.463	437.982	290.239	190.043	409.625	390.743	411.164	296.057	213.314	148.575	304.257	313.885	354.487	213.658	297.763	222.665	154.404	382.868	231.368	317.979	333.586	310.969	252.298	268.804	195.531	194.084	208.292	175.801	149.432	355.239
ko00240	PATH	Pyrimidine metabolism	9823.57	11329.6	9427.7	11696.1	10525.5	10411.1	10504.1	10122.4	9882.36	10434.6	9544.34	11541.1	10825.6	11063.5	11971.2	12469.7	12613.7	13246.1	12217.3	13879.9	13649.3	13361.1	13259.1	12464.6	12552.9	12603.9	12440.3	11855.9	12069.9	12590	12487.9	12505.8	12298.1	12684.3	12418.6	12125.8	11830.9	12273.4	12837.2	12317.8	11924.6	12684	12839.1	13661.8	11871	12605.1	13591.6
ko00500	PATH	Starch and sucrose metabolism	8853.01	8935.92	6911.98	9264.82	10181	10121.9	7627.78	8942.59	9717.21	7863.63	7855.46	8179.24	8897.59	9702.9	6629.73	8483.46	9901.66	8329.69	9980.42	8557.16	6853.02	15309.5	11546.3	7718.73	7986.09	9332.77	8775.54	9368.86	8209.78	8306.49	7931.88	7256.93	6511.81	6783.22	6821.71	8887.7	7841.14	6217.36	6882.28	8172.33	11287.3	8659.48	10487.6	11237.8	8394.15	9884.4	11073.6
ko00640	PATH	Propanoate metabolism	3620.53	4345.86	3501.46	4631.89	3891.42	3552.26	3358.17	3474.03	3423.86	3551.17	3493.27	4837.88	3972.15	4867.01	5640.66	4119.19	6039.85	4263.5	6331.17	3827.89	3257.75	5858.24	6956.91	3049.44	3018.2	3300.23	3542.49	3230.85	2967.61	3495.71	3219.99	3060.59	2397.27	2707.27	2444.74	3289.93	2825.03	2146.26	2608.73	3064.76	3537.93	3839.7	4111.3	4344.45	3882.08	4045.5	4991.49
ko00253	PATH	Tetracycline biosynthesis	2.20444	0.560044	0	0	0	0	2.0758	0	0	0.361706	0	0	0.618517	0.0629582	2.13537	8.1903	9.22425	5.96307	6.29229	5.30807	2.97528	3.06091	2.67239	16.2647	18.8146	4.5951	10.3256	10.368	7.25971	12.4129	7.49845	5.34184	18.6066	22.5311	16.0353	14.1063	19.5207	22.0924	25.325	17.0243	4.03549	2.52137	9.13703	3.84992	2.99813	1.46984	2.92796
ko00998	PATH	Biosynthesis of various secondary metabolites - part 2	781.168	759.409	922.913	774.399	770.94	723.577	673.923	787.228	714.698	712.909	696.189	728.661	756.611	737.86	438.362	503.237	515.941	476.397	535.37	453.955	319.476	541.283	399.116	572.171	487.932	520.288	549.617	559.894	554.412	607.545	580.036	616.237	379.733	413.661	412.839	446.961	434.001	375.272	430.691	497.14	453.166	609.042	696.421	703.438	697.875	696.755	658.176
ko05203	PATH	Viral carcinogenesis	527.113	396.953	346.385	325.329	330.925	289.698	287.554	307.876	347.505	463.466	376.484	365.613	339.368	374.205	472.558	415.134	517.432	486.874	494.371	369.815	351.031	488.963	526.588	308.274	313.115	307.472	280.762	329.769	337.707	252.871	278.335	274.141	253.1	248.041	313.323	289.712	311.098	206.402	268.228	299.176	324.401	422.909	395.103	395.601	403.859	416.091	456.338
ko02024	PATH	Quorum sensing	10598.9	17122.9	9233.1	18136.1	11077.1	10854.3	10551.3	10939.2	10830	10500.3	9059.64	17489.2	13690.2	17511.5	12852.2	11743	14189.4	10438.1	15376.5	10549	8739.67	15415.9	15161.4	9099.83	9562.42	9661.16	11315.7	9199.87	9518.17	11022.5	10316.1	9731.98	7298.85	9349	7816.24	10215.7	8426.92	7566.44	8604.39	9438.49	12915.1	11493.1	13084.4	13086.9	11879.7	13228.9	13558.7
ko01523	PATH	Antifolate resistance	1700.98	1650.54	1496.4	1713.29	1679.66	1642.67	1521.91	1602.41	1619.41	1536.91	1577.78	1745.71	1730.85	1725.4	1651.54	1636.83	1786.31	1649.04	1768.48	1448.59	1650.53	1780.64	1560.34	1816.07	1580.97	1736.75	1715.8	1686.26	1572.55	1682.86	1674.22	1708.43	1547.71	1535.2	1505.73	1697.37	1547.61	1351.13	1488.75	1661.43	1760.61	1626.23	1767.53	1674.14	1634.81	1675.92	1668.15
ko00120	PATH	Primary bile acid biosynthesis	287.637	191.031	133.199	162.512	251.485	287.21	211.316	246.953	273.539	221.805	261.14	198.439	222.941	175.346	161.537	196.931	250.238	189.576	151.361	231.082	149.884	196.626	210.34	182.786	189.03	203.508	177.054	274.056	192.427	193.206	166.792	169.552	121.264	129.472	155.667	211.476	139.833	123.708	123.65	178.067	308.195	166.984	234.373	245.982	136.257	217.784	177.478
ko04810	PATH	Regulation of actin cytoskeleton	113.007	49.1978	83.2398	6.09495	8.80606	5.32808	17.8104	15.0713	26.4152	94.2006	68.182	15.3644	20.7968	8.1935	19.2162	16.5449	12.37	19.6069	2.31901	7.8362	13.2511	1.85809	2.28468	31.3377	15.9497	11.9991	4.27296	22.081	25.8635	11.5692	6.80545	11.8557	10.9015	7.53781	41.3541	9.02965	9.40924	6.15501	10.0846	8.99835	39.4217	10.2511	5.26655	5.21488	11.2711	19.5634	3.06144
ko00333	PATH	Prodigiosin biosynthesis	1284.48	1381.35	893.179	1569.05	1400.65	1366.89	1083.78	1197.08	1248.16	1142.69	1127.1	1458.33	1328.63	1568.92	1257.6	1061.92	1307.43	1020.24	1393.18	951.159	771.147	1321.93	1091.24	1000.46	966.714	1075.47	1081.95	1100.81	965.992	1157.79	998.424	1032.5	765.022	807.281	805.176	979.681	881.48	705.793	783.293	968.252	975.982	1093.58	1293.42	1320.73	1252.81	1140.45	1390.88
ko00510	PATH	N-Glycan biosynthesis	445.865	241.971	445.83	165.86	266.082	274.062	251.241	286.903	290.013	330.088	395.891	173.003	233.247	167.537	189.881	195.329	179.219	199.964	150.31	112.721	83.728	108.123	80.4043	259.205	198.234	270.521	223.116	312.16	206.264	204.794	202.784	200.303	191.702	165.373	189.952	210.198	218.188	142.998	170.017	178.973	160.971	239.04	200.896	229.629	278.045	262.139	139.179
ko04625	PATH	C-type lectin receptor signaling pathway	59.0359	29.2438	45.3104	0.853368	4.83972	2.01378	7.0524	2.16218	7.48913	50.2062	38.9209	7.76297	11.0126	4.46231	0.555939	9.6077	4.45858	11.1559	0.860402	2.74806	5.06934	0.646426	1.18464	16.1138	10.8234	8.37375	1.00913	16.0965	22.0113	3.2725	4.35333	5.64835	7.99922	2.01267	37.1589	3.10568	3.61558	2.72974	4.10263	5.16835	12.8559	4.24973	2.05354	1.02754	1.48843	4.1188	0.599141
ko00460	PATH	Cyanoamino acid metabolism	1986.96	2360.27	1687.65	2397.96	2437.81	2581.64	1604.17	2323.32	2356.17	2068.67	2162.15	2245.53	2368.63	2411.41	1263.65	1832.61	1645.94	1601.99	1939.25	1417.24	1615.39	2046.21	1791.67	1928.6	2160.94	2620.79	2438.46	2683.08	2069.07	2264.43	2065.34	1846.84	1775.56	1788.8	1861.97	2506.44	2117.69	1639.06	1879	2132.31	1980.43	1482.51	1931.94	1681.91	1605.84	1873.2	1383.15
ko04745	PATH	Phototransduction - fly	9.03409	4.71375	1.84971	0.268043	0	0	0.326166	0.0111625	0.0437905	1.99235	4.66006	1.05687	0.250713	1.18137	0.101191	1.54837	1.14857	3.04556	0.266971	0.374831	1.0641	0.439698	0.243747	3.05872	1.85454	3.32385	0.100996	5.85939	8.92544	0.0780132	1.33081	0.683788	2.79777	0.700778	16.6985	0.99471	1.53126	0.934913	0.48477	1.8605	3.57897	1.04543	1.26503	0.165284	0.30174	0.813475	0.00685563
ko04722	PATH	Neurotrophin signaling pathway	95.4465	43.1301	64.633	6.16776	7.6652	5.34445	19.2268	14.2985	22.002	80.1957	64.9058	12.8486	20.0054	10.8735	0.760543	14.644	7.96835	18.0828	2.40286	5.35841	6.95977	3.04299	3.23051	32.6636	17.4528	16.9769	5.00061	29.4945	33.5333	10.3654	9.69725	11.2762	14.4258	9.54456	51.2048	11.4918	12.22	7.71116	9.65223	10.9787	19.3217	8.1505	5.80933	4.3466	7.32044	6.41894	1.72832
ko00535	BR	Proteoglycans	5.08007	2.35153	2.00219	0.0126571	0.143734	0.121946	0.085391	0	0.0895552	0.476642	2.11264	0.421359	0	0.181823	0.00154228	0.416675	0.238309	0.122671	0.00150603	0.303944	0.522509	0.161754	0.178546	1.27581	0.2311	0.176141	0.194059	0.436892	0.255537	0.115067	0.0749147	0.063436	0.0646533	0.181723	0.77931	0	0.242513	0	0.10848	0.155913	0.199663	0	0.298579	0.0773143	0.113691	0.123977	0.0298859
ko04075	PATH	Plant hormone signal transduction	3.70396	1.57645	3.66823	0	0	0	0.192243	0.771195	0.568541	5.58983	1.41259	0.387345	1.64562	0.318614	0.076515	0.854484	0.710691	0.877536	0.220773	0.0433478	0.165092	0.108118	5.48684	0.177336	0.447591	0.229475	0.531554	1.2864	0.326398	1.60246	0.334695	0.600043	0.0764908	0.330237	0.707705	0.601413	0.675729	1.02991	1.40289	0.116277	1.44222	0.378703	0.289598	0.258229	0.426343	0.392127	0
ko01002	BR	Peptidases and inhibitors	8555.1	10078.3	7666.46	10404.1	9391.2	9269.82	8492.56	8752.31	8716.31	8376.26	7818.22	10950.5	9686.34	10516.9	10109.3	9701.15	10053.9	9876.88	10361.9	8413.86	8690.54	10169.4	9184.64	8091.86	7975.78	8984.49	9682.75	8872.92	8137.45	9276.1	8721.3	7898.19	6527.27	7426.52	6842.35	8515.91	7505.39	6565.82	7368.47	7543.25	9383.89	10095.6	10209.2	10105.3	11109.3	10704.7	8991.97
ko04024	PATH	cAMP signaling pathway	125.073	51.283	91.8978	7.84288	18.521	12.3504	20.2219	15.5627	26.0693	99.9672	72.2731	17.2749	24.7421	9.91831	56.9424	23.6322	40.4535	23.814	51.1457	14.8473	57.1082	19.5965	23.4382	40.4789	14.9841	14.0359	5.25728	28.2822	35.2778	12.4541	8.26977	12.7899	10.1543	7.45672	53.069	10.2044	10.7713	7.37434	8.52518	11.0675	42.8984	10.3169	7.61212	5.56599	11.4186	20.9458	5.69926
ko00790	PATH	Folate biosynthesis	3180.19	3024.47	3312.75	2972.33	3363.91	3296.09	3040.67	3289.2	3210.29	3149.08	3434.98	3227.8	2999.92	3204.19	3120.32	3373.96	4314.25	3088.74	4234.79	2803.58	2709.92	3335.65	4582.13	3217.22	3021.9	3442.57	2948.73	3348.92	2877.75	3000.11	2767.07	2794.84	2485.41	2398.59	2655.14	2985.46	2706.98	2372.23	2480.32	3046.67	2291.69	2943.11	3140.05	2516.86	2321.02	2851.77	3190.41
ko04960	PATH	Aldosterone-regulated sodium reabsorption	43.9036	24.1162	39.9426	0.474189	4.11784	2.03801	4.59354	2.3415	6.86527	44.8757	31.6565	6.22515	9.66636	2.8422	0.25214	5.94875	2.95995	7.08332	0.568841	1.92496	3.11794	0.215399	0.767612	13.1173	7.52916	3.44828	0.187808	8.83245	9.6272	2.47394	1.99675	3.63526	4.00817	1.1442	14.6104	1.41446	1.64159	1.04905	3.19986	3.26141	5.55141	2.81572	0.7547	0.575003	0.980972	1.69323	0.402365
ko00643	PATH	Styrene degradation	39.1556	100.455	58.6721	98.6899	79.0558	53.567	41.3815	101.756	70.4094	54.9818	42.288	100.928	61.6363	77.8864	501.452	172.048	436.17	113.494	568.173	188.498	93.9707	420.048	511.133	98.4588	65.998	70.0529	119.738	58.4513	62.7104	95.0713	84.0641	58.1695	37.161	80.7446	39.7892	67.3101	56.6842	45.6032	65.9343	55.3126	78.3853	72.3444	81.6456	169.549	61.9308	93.4752	362.281
ko04136	PATH	Autophagy - other	61.5373	26.1645	49.6605	0.910065	4.47874	1.95039	6.32621	1.99748	6.27547	50.2441	38.8011	6.63027	13.6816	3.6623	0.430212	7.1667	4.9034	9.79653	2.10745	1.84793	3.51101	1.1131	1.452	12.4906	6.06639	3.15584	0.0566009	11.6323	9.16894	2.78898	0.555478	4.97653	1.30585	1.83807	14.9067	1.59615	3.00395	0.895502	1.35844	3.04087	14.3306	1.19954	0.993788	0.25523	0.627292	2.65754	0.725723
ko04975	PATH	Fat digestion and absorption	125.95	217.43	87.1827	217.202	165.343	136.849	75.5025	99.1483	97.4504	154.692	81.6736	333.823	201.839	294.835	492.088	203.666	499.02	243.872	530.872	214.858	128.981	376.143	401.49	101.204	92.2546	106.278	137.195	84.5976	90.2733	131.786	118.266	102.839	56.8429	98.0134	65.544	96.726	75.9441	51.7994	77.3762	90.5399	167.229	125.067	132.099	189.598	101.873	225.013	325.872
ko04611	PATH	Platelet activation	81.2139	35.1634	63.3763	2.29607	14.0465	8.18886	8.76926	11.1353	12.0222	71.9618	48.6984	11.4774	17.9291	5.05601	20.1537	16.4756	8.56854	14.5603	1.74753	5.29686	13.4756	0.702005	1.40224	19.7866	9.16978	7.71372	0.583064	19.2448	25.0622	3.77752	3.06281	6.62667	4.13726	2.40007	35.8748	4.1586	2.27497	3.00597	3.31754	7.20591	18.2213	6.80697	4.21662	2.27931	5.54186	16.8689	3.1351
ko04014	PATH	Ras signaling pathway	90.0303	45.6785	65.2918	9.7084	15.899	12.8122	18.263	14.9204	21.4197	78.1228	59.5349	12.4435	21.6972	11.9336	3.1016	16.4694	9.24609	18.5947	4.48191	12.6278	7.68633	1.83066	6.46564	34.437	16.8039	17.4344	6.08076	29.5956	39.8256	11.1074	9.65543	12.6101	14.4016	8.09713	58.0993	10.0034	12.0545	7.9531	10.8385	13.7151	42.7892	9.42824	18.9168	7.4149	19.7254	10.9805	18.941
ko03010	PATH	Ribosome	17112.8	18102.3	17656.7	18549.3	17768.1	17429.6	20997	14822.4	14555.2	18087.5	14561.2	18984.1	18102.9	18144	22617.2	17285.4	21338.3	18488.8	20439.4	16044.5	15708.2	20388	17638.1	15805	14847.8	15405.5	16496.2	15232.3	14864.6	17085.1	16731.8	16676.7	12580.2	13215.9	13673	15540.9	14331.5	11668.8	13335.5	15096.1	18720.6	19691.6	21359.5	23364.7	22812.3	19225.7	22992.9
ko00052	PATH	Galactose metabolism	6682.89	6604.49	7218.09	6743.01	7437.92	7549.33	6482.17	7336.89	7469.46	6414.15	7015.51	6333.11	6792.33	6642.47	4981.52	6342.71	6519.83	6518.85	7211.91	5861.18	6833.09	9760.17	7823.13	6125.33	6035.12	6720.12	6434.63	6611.99	6069.14	6422.85	5977.4	5747.3	4927.11	5164.91	5048.49	6818.48	5712.55	4663.02	5055.21	6184.67	6729.22	6155.6	7447.03	6736.65	5996.67	7222.55	7119.44
ko01005	BR	Lipopolysaccharide biosynthesis proteins	4037.06	2148.39	4716.02	2112.24	3604.37	3676.29	4112.71	3701.24	4044.71	3558.2	4659.77	2089.62	2967.6	2259.38	1738.8	2724.31	2153.06	2053.81	1817.7	1624.16	1278.9	1829.09	4895.85	3296.47	2838.16	3554.3	2914.68	4307.78	2815.57	2868.07	2520.83	2745.58	2694.53	1979.06	2683.94	3016.08	2954.48	1632.97	2375.48	2803.93	2424.86	2274.36	2198.68	2509.94	2398.97	2113.14	1747.52
ko04210	PATH	Apoptosis	361.684	275.393	455.083	176.348	449.08	518.994	269.5	349.468	335.251	327.067	460.268	165.095	238.106	136.819	45.4807	168.01	118.236	109.528	79.9962	125.893	50.3132	76.6503	36.5343	308.571	311.27	293.071	250.529	382.62	299.446	230.007	251.957	259.165	285.187	215.898	301.35	374.562	304.248	210.931	240.261	287.906	198.228	103.853	162.854	154.397	131.118	108.166	88.2069
ko05012	PATH	Parkinson disease	1080.07	882.067	962.906	675.692	659.149	602.468	769.945	603.883	632.815	1380.79	889.224	687.047	882.324	697.586	628.7	674.602	813.023	668.413	758.059	516.825	588.022	582.557	519.547	770.674	689.093	643.728	617.655	698.228	666.196	875.415	664.516	666.705	501.963	558.134	667.124	656.168	698.399	700.527	743.525	599.347	591.562	619.764	634.429	662.162	667.61	703.865	644.443
ko00903	PATH	Limonene and pinene degradation	193.879	317.418	164.372	371.062	255.21	247.997	186.107	163.098	164.013	204.972	108.305	363.385	303.413	318.295	747.726	234.474	727.728	150.623	861.775	374.168	115.395	378.418	584.874	209.021	145.603	135.646	153.169	129.055	137.965	185.961	147.025	142.604	87.355	141.805	107.863	170.896	102.122	116.868	120.689	140.103	158.878	142.517	166.128	139.011	120.002	189.19	312.297
ko04052	BR	Cytokines and growth factors	0	0	0.721306	0	0.42275	0.587549	0	1.76336	0	0.251674	0	0	0	0.180752	0.12132	2.50497	0	0.0910768	0	0	0.726492	0	0.0425945	1.30911	0	0.161412	0	0.33122	0.145765	0.370196	0	0	0	0	0	0	0	0	0.114603	0	0	0	0.128407	0	0	0	0
ko04918	PATH	Thyroid hormone synthesis	83.4872	41.3354	99.5316	15.6869	25.3896	21.1259	22.668	39.3152	49.481	66.8966	143.38	34.2762	28.0265	11.6781	243.209	120.93	274.779	120.899	195.803	158.871	60.6625	432.238	370.495	85.4459	47.8454	45.2371	26.5149	79.6262	61.9975	24.264	38.1351	26.3752	76.4955	28.1616	73.5411	45.1858	92.7039	24.2926	49.4229	48.6363	41.3671	80.1131	121.277	158.834	62.614	60.8013	326.537
ko00140	PATH	Steroid hormone biosynthesis	6.5348	2.85442	2.78442	0.610314	1.11783	0.114441	0.460563	0.33351	0.0827708	1.70199	2.3967	4.90161	1.30978	5.84348	1.10279	1.61294	1.33723	1.1689	2.74966	1.10862	1.3879	0.895906	1.19822	1.59442	1.29831	0.655601	0.33888	2.09106	2.12405	0.536966	0.605538	0.850268	0.959353	0.66784	3.02336	0.429245	0.494185	0.564083	0.473738	1.44539	5.96277	0.907109	1.57831	1.13597	0.327296	1.37661	7.28653
ko04725	PATH	Cholinergic synapse	56.8786	29.485	49.2251	6.48218	12.8854	9.63913	13.4505	13.5479	19.9281	53.557	37.7497	8.13793	11.6451	4.36067	1.45062	9.10256	5.04839	10.6938	1.12809	4.34576	4.31757	0.63584	1.27383	20.8034	11.7585	7.87735	3.72162	16.8655	20.1252	9.35158	6.1472	7.42942	8.2047	6.47643	28.8308	7.64214	7.39537	6.11457	8.15219	8.26002	17.4437	5.28221	2.86306	2.77301	3.39718	5.08542	1.54129
ko05166	PATH	Human T-cell leukemia virus 1 infection	195.111	122.759	160.225	58.4148	74.1126	64.4884	125.454	58.7181	73.9712	191.755	122.84	56.0552	94.1774	69.6111	187.923	99.3564	134.272	120.607	97.4713	106.688	62.4591	129.346	73.9183	103.509	58.2789	58.01	70.261	66.2141	96.7077	86.8811	80.766	80.6722	39.6667	55.7608	85.8561	53.5153	45.0802	47.3182	55.1973	51.0756	83.8736	159.695	125.77	144.544	159.387	128.408	191.494
ko00040	PATH	Pentose and glucuronate interconversions	3978.95	3583.13	2968.82	3605.71	4076.98	4147.07	3440.04	4036.23	4200.06	3409.45	4106.83	3484.77	3770.29	3681.93	2335.2	3307.07	2990.45	3092.79	3863.3	2437.41	3144.68	4088.53	4878.19	3262.56	3595.21	3883.08	3542.38	3902.32	3522.68	3564.89	3311.35	3404.14	2956.32	2831.81	3042.9	4024.78	3350.18	2643.04	2798.03	3746.95	2799.51	2902.38	3075.14	2894.12	2986.52	3801.07	2371
ko04976	PATH	Bile secretion	28.5843	12.1409	42.3409	3.13651	17.3733	18.9868	8.37887	3.72755	7.25418	48.9625	25.6986	5.87787	20.2535	4.9381	15.6509	25.9607	18.9103	35.2228	15.5861	3.64568	3.82113	4.65865	7.49255	11.3171	8.6848	7.13582	3.91889	9.56741	15.8847	6.14638	9.08796	12.8097	5.33717	5.3635	20.8572	8.01147	5.27735	4.27917	3.62359	12.3135	27.6096	11.542	6.63642	3.75359	5.21826	11.992	3.82159
ko04122	PATH	Sulfur relay system	1991.95	2615.67	1896.02	2924.53	1896.06	1726.49	1781.33	1665.71	1641.54	2004.2	1471.47	3043.05	2348.91	2853.02	2694.29	2440.77	2867.92	2461.49	2968.76	2005.65	2079.03	2654.81	3123.88	1512.42	1626.85	1747.46	1961.11	1383.4	1578.13	1926.96	1902.27	1761.47	1402.85	1707.56	1361.7	1713.6	1456.25	1564.67	1702.94	1622.6	1795.86	2230.47	2164.52	2140.89	2195.96	2476.94	2293.89
ko04622	PATH	RIG-I-like receptor signaling pathway	22.1036	20.8672	13.3078	1.50645	2.70065	1.05767	3.52646	13.6457	9.00767	12.1269	10.4022	3.55263	3.23336	1.09688	2.55028	6.67682	4.77455	5.34042	7.27579	3.45447	3.08568	5.42876	1.74733	14.1456	17.9173	19.6079	24.6228	9.04141	15.1471	47.741	24.0686	27.9092	17.5589	31.5965	21.9594	14.6423	22.9001	61.3841	25.6698	15.829	7.73186	4.44725	2.58479	2.02493	0.493001	4.38471	1.85692
ko04923	PATH	Regulation of lipolysis in adipocytes	10.9389	5.91557	10.6301	3.1946	6.88099	5.5211	1.45137	0.783691	1.26381	13.5759	7.15797	1.74289	4.43737	2.82771	30.5905	29.5611	45.4616	40.2821	20.9963	27.9085	22.3807	10.0406	19.4922	9.80262	3.5281	5.13569	2.15924	8.6235	15.1761	1.94009	2.50667	3.34197	3.6662	1.45533	20.0251	1.50341	2.10887	2.48254	1.92505	4.67825	15.6644	11.8745	29.4094	13.6453	18.5811	16.2619	40.2908
ko00620	PATH	Pyruvate metabolism	8390.57	10194.1	7938.31	11147.7	9019.48	8559.54	8283.93	8350.23	8159.5	8230.57	7655.03	10629.3	9249.96	10541.4	10164.3	9178.99	11057.8	8971.78	11891.4	7959.42	7615.56	12024.7	11555.2	7325.01	7596.6	8195.65	8577.28	7934.56	7354.85	8578.71	7998.12	7656.01	5810.07	6754.7	6107.08	8218.41	6761.49	5695.86	6517.78	7611.59	8636.75	8829.06	9680.32	10757.5	8701.82	9563.67	9955.66
ko04914	PATH	Progesterone-mediated oocyte maturation	416.937	447.679	371.248	445.121	402.97	397.407	374.107	415.29	399.615	438.714	399.923	434.282	400.634	432.177	323.85	398.109	336.966	394.816	372.429	281.397	437.007	342.267	235.752	404.076	386.014	442.406	448.489	430.275	420.848	411.04	409.983	384.943	359.894	331.225	359.192	413.125	364.48	293.178	335.858	413.141	358.635	409.466	382.288	366.813	488.712	462.64	239.882
ko05169	PATH	Epstein-Barr virus infection	153.392	66.5184	115.422	2.52355	13.0551	10.0751	17.688	16.2548	18.4582	119.985	87.8452	17.8541	32.2779	10.5611	6.26826	20.8807	30.8851	23.9951	23.5534	9.17963	8.93543	6.99166	11.9134	39.1473	20.5877	16.3788	7.58658	33.3272	27.6784	10.8447	9.73269	23.6405	17.1554	14.3058	39.4449	12.7184	18.3007	8.01887	10.5551	16.2186	24.6975	9.03801	6.87727	5.35078	3.892	10.6867	9.21717
ko05170	PATH	Human immunodeficiency virus 1 infection	209.591	95.4133	144.034	9.10088	17.8583	13.3978	29.0941	25.1783	33.921	148.169	134.985	31.3205	37.4032	22.4468	5.76314	33.4865	36.5764	33.4367	24.9586	12.982	14.5931	8.04588	17.2297	64.3592	32.9685	26.5428	11.1984	50.8471	48.958	20.0312	16.2422	28.9345	26.9776	22.1137	78.3579	21.6702	23.6274	12.3951	20.0885	22.0763	35.6269	14.6547	11.8172	10.0793	8.00611	15.4238	10.5068
ko03029	BR	Mitochondrial biogenesis	7104.92	7827.61	6556.93	7839.88	7249.67	7099.89	7699.44	6481.02	6397.53	7362.01	5803.05	7781.21	7383.46	7820.15	10508	7993.03	9148.72	8451.34	8834.88	7230.55	8424.59	8732.71	6872.85	7052.5	7158.46	7212.05	7551.16	6898.05	6944.34	7669.97	7483.45	7448.8	6489.86	6681.77	6590.08	7400.04	6828	6346.15	6812.11	7014.25	8634.12	9266.09	9197.23	9244.71	9861.12	8535.88	9669.59
ko03040	PATH	Spliceosome	638.362	274.059	523.754	6.19413	51.0689	23.6453	58.0602	20.2118	68.4432	510.535	375.648	64.8953	138.961	54.0934	7.61252	70.7926	39.698	67.2032	8.07269	22.9342	31.8933	4.94991	11.286	122.897	49.6706	41.5383	5.57143	86.6179	87.4421	27.9973	14.8542	43.498	49.8675	21.1896	127.477	12.5124	26.5182	7.97126	21.5147	33.5409	36.1681	12.2884	10.1051	2.35878	4.95712	16.4551	5.50995
ko04612	PATH	Antigen processing and presentation	563.113	517.089	426.955	441.375	406.624	395.264	368.619	406.011	397.192	472.414	465.707	448.548	416.66	453.058	325.651	404.231	341.136	396.805	372.92	282.624	445.443	343.727	243.778	424.581	403.477	465.073	449.289	448.435	441.733	408.981	417.391	397.869	399.036	337.154	406.453	412.031	368.716	292.479	336.531	418.501	343.279	410.678	383.214	364.364	483.001	469.037	240.273
ko05231	PATH	Choline metabolism in cancer	198.024	91.5659	175.662	48.5924	65.406	54.5786	66.8371	55.0997	62.2455	153.871	158.897	54.5284	56.3844	60.32	108.515	106.197	108.744	125.847	88.0409	106.986	147.476	72.8115	157.426	87.7662	66.432	47.0398	48.1428	68.397	74.4877	53.4026	54.8663	59.4723	60.5107	50.8831	89.0153	49.8128	78.663	36.0814	57.4696	59.168	86.8178	126.998	101.881	99.206	148.611	113.087	104.871
ko03016	BR	Transfer RNA biogenesis	12675.3	13667	12282.2	14167.9	13276.7	12974.4	14469.5	12122.1	11736.6	12555.8	10768.5	14115.3	13180	13913.5	17811.6	14825.3	16126	15710.9	15518.1	13120.1	13856.4	15368.7	13667.4	12226.3	12329.1	13407.4	14065.4	12898.4	11865.9	14070.8	13120.9	12753.8	10126.6	11089.5	10519.3	13138.5	11372.5	9758.14	11083.7	12438.1	15256.6	16657.4	16358.2	16445.8	17797.5	16148.9	16387
ko02030	PATH	Bacterial chemotaxis	2969.41	2087.58	740.256	1918.32	2710.07	2381.35	1923.44	1362.74	2424.49	1380.31	646.702	922.875	1031.33	1349.63	1007.86	1413.81	1163.87	1542.91	1194.52	2511.69	537.477	2233.52	3079.48	1007.99	1329.17	1550.51	1741.52	1467.8	1750.28	1918.86	1653.37	1886.37	866.961	1268.31	934.74	1151.62	1138.81	977.699	1165.97	1158.76	2216.5	2211.98	2689.68	3060.04	3251.2	3223.66	2375.45
ko04972	PATH	Pancreatic secretion	332.174	219.947	145.936	255.843	221.495	226.043	171.059	322.122	370.088	196.065	248.443	189.087	277.647	367.346	150.153	198.72	175.174	202.248	150.017	316.267	107.869	257.253	345.346	254.596	219.198	334.453	201.259	383.054	294.63	148.817	209.806	233.153	252.407	219.054	303.132	252.323	255.178	226.017	263.246	231.882	166.826	195.64	220.384	244.96	153.004	244.276	287.254
ko03008	PATH	Ribosome biogenesis in eukaryotes	705.83	585.982	723.987	387.413	380.382	325.247	424.551	300.374	329.666	777.489	580.017	479.984	511.216	436.674	567.54	494.379	551.588	619.32	506.016	358.002	559.685	466.335	465.942	456.107	405.796	359.882	393.876	337.296	456.815	394.199	462.042	478.16	337.439	348.84	429.43	421.232	384.035	296.489	349.989	439.548	520.182	521.793	485.17	462.259	552.363	533.344	540.26
ko05130	PATH	Pathogenic Escherichia coli infection	479.524	496.477	493.011	484.288	436.639	420.452	495.418	390.131	382.489	491.271	410.805	462.963	444.356	456.12	608.249	486.874	579.729	508.255	588.27	399.637	426.304	676.242	565.901	407.15	372.057	407.679	452.798	395.494	361.8	429.311	409.195	409.251	353.368	348.994	368.531	379.9	377.885	293.933	356.339	384.988	465.264	499	492.672	577.08	547.557	497.977	543.62
ko00400	PATH	Phenylalanine, tyrosine and tryptophan biosynthesis	5644.2	6212.34	5945.88	6666.24	5395.81	5170.5	5138.2	5458.3	5491.62	5543.07	5145.84	6954.27	6244.58	6650.12	3618.8	4700.16	4758.54	4161.99	5833.27	3683.89	3640.94	5016.3	4145.18	4314.49	4478.75	5377.66	5229.86	5332.75	4496.28	5029.05	4612.75	4474.2	3728.31	3823.88	3736.29	4976.31	4274.21	3125.88	3852.04	4577.22	3588.8	4851.65	5423.21	4514.82	4753.55	5524.33	4872.06
ko04137	PATH	Mitophagy - animal	53.2822	37.2351	26.4359	12.1202	8.63098	7.0796	14.8465	7.38124	9.58652	43.1291	60.7701	21.9203	31.3564	26.4413	10.8844	22.9275	12.4622	30.7547	5.70507	10.4818	9.96501	6.39429	3.51328	29.5508	27.4747	25.2987	24.4969	21.7594	31.3667	20.8805	29.6186	32.8601	31.1824	26.8157	47.2006	27.5724	27.8382	19.4855	27.4113	26.1589	31.2269	18.5695	13.4754	14.3623	19.9989	46.7203	7.12907
ko00450	PATH	Selenocompound metabolism	2541.29	3009.16	2614.25	3334.01	2480.71	2356.64	2393.51	2439.11	2344.81	2481.32	2250.14	3433.92	2939.42	3367.99	2815.43	2628.46	2981.83	2402.72	3142.14	2189.43	1790.39	2875.95	3459.39	2033.51	2100.95	2156.41	2342.22	2074.21	1881.85	2424.64	2085.24	1884.57	1636.31	1879.75	1719.57	2242.02	1991.56	1483.18	1881.04	2084.92	2278.35	2363.94	2616.68	2448.4	2316.05	2582.29	2760.37
ko00900	PATH	Terpenoid backbone biosynthesis	3475.85	3659.24	3308.42	3718.08	3527.53	3469.56	3496.23	3273.59	3236.43	3299.22	3127.3	4002.01	3639.88	3780.78	3887.47	3495.09	4304.68	3443.69	4428.08	3201.36	3032.46	5021.85	3753.15	3037.15	2977.02	3350.25	3477.98	3392.44	2890.54	3471.98	3139.83	2925.36	2526.97	2633.29	2549.49	3263.41	3007.9	2238.8	2678	3039.19	3469.54	3336.39	3760.56	3860.02	3217.46	3701.41	3865.72
9113	9113	Global maps only	224.23	282.734	217.47	292.824	265.428	265.021	272.266	202.208	172.186	188.253	116.269	250.253	240.134	265.623	193.969	230.409	234.112	183.425	290.564	214.265	107.076	161.665	197.462	199.594	210.885	230.996	295.653	177.736	202.085	280.826	239.755	236.199	140.466	228.011	162.532	233.206	171.533	188.906	198.902	218.199	197.099	213.954	226.646	195.248	227.497	280.879	149.718
ko00621	PATH	Dioxin degradation	220.894	198.227	73.0822	159.14	153.942	139.594	149.29	126.085	176.784	158.612	76.6056	181.406	152.796	187.526	250.2	174.591	244.357	184.753	334.601	182.455	210.654	371.501	466.707	111.817	91.6732	86.833	102.162	80.4036	112.401	87.4011	114.596	115.729	68.3242	79.2991	68.8058	76.0003	72.5417	58.5689	67.6652	103.02	151.109	222.53	212.168	244.306	210.24	223.95	278.115
ko03041	BR	Spliceosome	741.442	323.613	611.905	13.7815	63.8903	32.0713	67.7442	27.6595	84.9631	599.432	428.863	89.1168	161.549	61.3872	30.0409	89.6091	61.6714	84.5794	10.7092	28.1412	153.384	9.26909	14.0154	144.571	57.6109	45.7683	7.00735	101.658	102.333	35.8722	17.621	52.1421	53.4816	24.5231	146.884	15.5779	31.2931	9.96385	24.7946	38.4727	52.879	19.976	14.3296	5.00475	12.3322	32.7725	8.45063
ko04211	PATH	Longevity regulating pathway	107.558	43.4737	215.417	13.1757	20.6275	15.2856	55.4013	25.425	17.1838	120.087	100.012	19.4455	36.1706	26.3725	172.589	49.5722	246.444	39.4366	197.34	62.6747	20.996	211.003	176.742	53.7329	20.2502	12.9644	5.69481	25.5953	36.0176	24.2994	16.3459	28.8803	15.2027	7.40025	49.5559	16.5328	8.95534	7.4436	10.162	22.6362	19.9618	29.3027	27.3092	34.8164	5.68403	14.3226	114.572
ko04662	PATH	B cell receptor signaling pathway	61.6093	30.0306	48.9526	5.34487	6.79955	4.81839	14.7064	15.4236	20.6769	55.4829	41.3329	8.32347	12.4182	4.47075	0.595989	8.69272	4.4842	8.92157	0.92853	4.28816	4.68661	0.777348	1.24664	26.2337	11.8073	8.47614	3.65868	15.9702	17.8917	9.47336	6.34327	8.11893	9.2443	6.59892	27.195	7.92998	8.22016	5.79395	8.10294	6.50429	10.6476	4.77442	3.31786	2.90347	3.30861	2.58486	1.25573
ko04540	PATH	Gap junction	51.0874	27.9316	50.0655	6.60595	12.7095	9.7757	13.3655	13.3468	20.1151	56.6929	35.6498	7.50027	12.2426	3.74862	1.53488	8.97322	4.68323	11.3465	1.97823	4.20596	4.48231	0.593833	1.31028	20.6091	11.4396	8.22383	3.85118	18.6621	23.9382	9.14959	6.53145	7.92684	8.71798	6.22715	35.9165	8.06244	7.47987	6.56343	8.01029	9.67476	16.5365	5.6644	3.31913	2.85394	3.44707	4.4397	1.70639
ko05218	PATH	Melanoma	43.0971	23.043	42.9859	5.3373	6.20073	4.1613	12.1858	13.3343	20.3545	48.0414	30.7136	6.19134	11.4134	3.05805	0.413145	6.99892	3.73315	10.9531	1.11344	3.80361	2.8858	0.291479	0.946904	14.9944	10.4953	6.67792	3.488	11.8287	13.212	9.42046	5.62398	7.04288	6.97534	5.81291	20.0235	7.28793	6.23491	5.13299	7.48787	6.56776	11.2866	5.17116	2.75632	3.49495	6.17049	2.40833	1.04977
ko04012	PATH	ErbB signaling pathway	78.5067	40.3373	71.0433	5.71638	8.70113	5.37074	15.6201	13.8159	22.7388	74.1141	53.5058	9.76791	17.4291	4.96559	0.759272	9.71148	5.86579	15.2612	1.39368	4.9212	5.10569	0.943693	2.2628	25.8316	14.1344	6.95342	3.78693	15.7253	15.0966	10.7129	5.8116	8.90185	7.28612	7.17828	22.6855	8.10465	7.56316	5.15151	8.1559	7.09033	12.0612	5.7589	3.07212	3.66871	6.3384	3.79625	1.13819
ko00511	PATH	Other glycan degradation	3249.31	2572.59	5302.01	2574.79	3101.63	3439.04	3302.09	4044.56	3638.98	3612.81	4466.27	2795.06	3454.1	2499.24	1028.36	1966.53	1296.48	2019.24	2130.88	1133.19	3554.89	2481.83	1050.9	3104.75	2556.78	3263.14	2770.87	3373.33	2374.47	2692.67	2316.98	2290.85	2221.22	1937.78	2235.73	2950.78	2574.76	1790.1	1956.2	2548.22	1689.03	1303.4	1707.28	1257.73	1401.16	2112.17	869.117
ko00540	PATH	Lipopolysaccharide biosynthesis	3286.19	1415.57	3844.15	1374.15	2777.23	2854.18	3264.06	2947.72	3081.54	2876.4	3724.43	1329.44	2180.18	1499.08	821.369	1832.42	1236.36	1171.4	904.185	950.439	719.254	913.797	3676.36	2514.36	2161.85	2728.62	2101.28	3454.86	2163.79	2040.08	1798.61	2017.64	2189.68	1394.38	2166.51	2360.89	2419.76	1170.1	1798.59	2168.13	1552.91	1440.93	1375.03	1526.14	1413.21	1058.74	1049.52
ko04064	PATH	NF-kappa B signaling pathway	32.6482	15.2257	14.0698	0.333409	0.614127	0.808678	2.01957	0.136516	1.12971	12.4877	18.4532	3.70005	1.52105	2.80493	0.192359	2.71525	1.30708	2.43392	0.0712592	0.952889	3.04711	0.119983	0.705934	9.65591	1.58752	1.15766	0.470793	6.11212	6.64209	0.434334	0.771013	2.62906	1.6593	1.4311	7.19873	0.417912	1.74281	0.249219	0.516022	1.58926	1.54807	0.217971	0.61803	0.135517	0.25323	0.866644	0.187891
ko04216	PATH	Ferroptosis	1186.59	1326.67	849.726	1035.64	1246.37	1287.31	1029.72	1348.14	1281.08	887.132	1084.36	960.793	1018.34	1005.87	1332.71	1133.92	1097.34	869	1159.68	981.653	918.66	696.569	706.184	1079.53	1030.71	1075.81	1210.6	1201.75	1015.48	1171.25	1035.42	1012.91	786.416	824.474	850.22	1133.04	920.893	731.149	867.678	998.884	1114.3	1133.19	1126.62	1126.1	1447.88	1264.27	818.116
ko04066	PATH	HIF-1 signaling pathway	1567.29	1635.54	1565.35	1601.77	1559.27	1494.73	1749.25	1393.49	1374.26	1480.61	1263.38	1480.88	1473.14	1589.47	2502.33	1877.7	2607.88	2171.11	2326.77	1801.98	1550.5	3170.58	2216.91	1430.62	1375.3	1459.53	1603.66	1357.41	1358.1	1600.23	1531.88	1521.23	1228.1	1306.04	1194.72	1505.26	1411.77	1062.5	1271.96	1439.73	2204.18	2002.84	2278.17	2596.19	2141.6	1979.58	2922.35
ko04610	PATH	Complement and coagulation cascades	0	0.0962106	0.031575	0.793067	0	0	0.108221	0	0	0.0454411	0	0.0411148	0.0271884	0.196899	0.384859	2.12726	1.33911	0.511148	0.0830689	0.385907	0.111822	0.484754	0.011525	0.274124	0.334062	0.0799847	0.439581	0.573983	0.677184	1.10551	0.732315	0.246165	0.870715	0.731246	0.139372	0.411076	1.42555	2.45637	0.910285	0.0564338	8.86157	0.613043	0.822637	0.180251	2.507	1.81242	0.0482943
ko04917	PATH	Prolactin signaling pathway	160.59	197.699	133.553	215.16	163.22	144.308	119.493	106.698	134.943	157.526	88.4939	174.692	152.984	179.483	204.776	201.388	251.327	208.703	251.257	232.689	109.735	434.097	261.353	131.618	133.532	147.094	166.651	105.924	150.487	178.798	157.528	132.005	108.417	156.343	122.653	159.481	143.29	149.59	136.915	150.275	251.788	207.071	264.896	214.91	184.299	243.192	264.707
ko00680	PATH	Methane metabolism	5822.85	7219.53	5347.57	7583.3	6402.96	6050.31	5715.51	5915.6	5820.53	6162.16	5567.18	7783.3	6894.84	7757.71	6625.67	6876.06	7338.01	7381.04	7957.37	5296.2	5304.52	8340.02	7479.53	5178.87	5635.63	6115.42	6410.32	5583.9	5451.21	6505.56	6240.02	5949.43	4502.42	5209.81	4673.84	6174.01	5117.03	4407.99	4980.03	5683.96	6590.6	6533.57	7076.27	7094.49	6949.8	7497.29	6528.98
ko04360	PATH	Axon guidance	64.7658	30.1427	50.1796	0.582558	4.44917	2.16408	5.96162	2.41268	8.47174	55.7107	44.2554	8.72294	12.7045	4.5729	0.459248	9.46604	4.53981	8.60925	0.676595	2.61246	4.50977	0.885931	1.3665	19.9573	10.3387	6.79507	0.613901	14.2703	17.0891	3.15832	3.05722	5.26412	6.84652	1.35398	26.8575	2.34205	3.57307	1.74348	4.39464	3.46049	11.4705	3.67624	1.14834	0.797346	1.31259	3.7663	0.86116
ko03410	PATH	Base excision repair	2981.78	3287.57	3051.1	3374.15	3079.13	2978.55	3578.55	2745.73	2691.43	3469.74	2709.31	3576.38	3325.36	3510.55	5161.17	4404.25	4735.37	5069.66	4436.16	5443.03	5310.81	4820.41	4838.1	4093.91	3973.06	3782.19	3892.17	3527.7	4071.94	3950.7	4254.32	4310.27	4356.83	4454.37	4312.67	3820.59	3933.69	4233.74	4508.21	3862.48	4441.86	5062.47	4413.05	4988.83	4461.33	4125.9	5057.2
ko05100	PATH	Bacterial invasion of epithelial cells	33.738	16.369	32.608	7.21605	1.18705	1.18263	6.34908	2.76399	5.85089	24.5988	31.7915	7.89124	4.56099	3.80749	4.90361	12.408	13.0206	9.91084	28.9878	6.47737	20.2061	38.8976	15.2086	17.9794	9.24274	8.43798	7.6736	9.11338	9.59265	4.03455	6.84882	12.1598	7.36919	7.56154	13.9144	6.66642	9.08659	3.77447	4.86302	7.51974	11.4013	9.86516	10.924	39.0034	6.57054	8.90759	21.7058
ko04214	PATH	Apoptosis - fly	103.392	78.2483	82.6765	60.6124	78.1441	67.9429	146.257	57.7294	52.9498	103.329	90.7452	46.9604	49.5642	71.9268	230.171	93.4821	172.648	112.843	136.577	118.457	72.2521	134.344	95.1039	95.6473	62.012	60.5695	96.1588	64.255	84.4485	103.036	95.8022	94.2048	49.5877	62.7673	66.0191	63.6866	49.4031	45.7352	64.5716	51.1788	87.7217	187.183	153.229	201.702	200.468	145.089	221.933
ko00360	PATH	Phenylalanine metabolism	1517.21	1870.93	1566.02	1872.74	1774.29	1661.06	1329.58	1680.25	1593.54	1500.19	1489.73	2010.73	1733.66	1837.89	2310.25	1873.06	2530.96	1584.26	3106.94	1574.18	1614.24	2048.5	3814.65	1418.18	1361.9	1620.22	1653.75	1568.19	1322.35	1604.02	1431.35	1358.29	994.406	1164.99	1047.43	1434.75	1163.39	915.646	1127.79	1316.22	1197.3	1422.44	1493.61	1419.51	1539.13	1904.33	1557.96
ko04142	PATH	Lysosome	2136.33	1485.75	3816.75	1275.8	1663.6	1920.68	1989.8	2234.89	1858.91	2206.16	2396.05	1496.96	1906.18	1240.28	600.936	944.207	565.706	815.507	902.967	495.772	1180.04	931.634	406.432	1783.38	1059.93	1333.54	1296.13	1346.71	937.142	1265.43	1058.79	1097.08	915.62	922.617	983.47	1233.33	1134.09	899.58	889.051	1006.6	640.27	515.583	630.545	562.801	502.627	816.076	304.896
ko04213	PATH	Longevity regulating pathway - multiple species	938.792	976.246	773.003	812.224	875.224	853.087	689.779	733.598	762.538	811.909	765.114	719.358	714.355	756.25	982.429	678.65	889.494	600.071	853.599	864.407	365.648	752.764	561.598	713.6	703.231	799.868	799.676	840.338	772.765	912.344	762.91	732.101	575.57	588.254	669.56	696.642	634.354	515.303	571.709	674.243	927.638	774.326	978.297	882.566	1132.26	802.556	857.273
ko04961	PATH	Endocrine and other factor-regulated calcium reabsorption	55.7232	27.9269	42.2497	1.71618	10.5941	8.25576	5.22242	2.97695	5.47262	46.4587	33.3006	6.9461	11.816	3.33426	1.41396	7.23551	5.06077	9.84394	0.568732	2.3553	4.12729	0.601188	0.997613	15.4223	4.37605	4.58089	1.24563	13.0667	14.57	2.31784	1.65806	4.37809	2.1489	1.73585	22.098	2.32437	2.55206	2.04576	1.88671	4.31556	13.3151	1.77653	1.41875	0.545616	1.64273	3.77418	1.07141
ko03400	BR	DNA repair and recombination proteins	19764.4	20553.1	18852.6	21030.8	20681.1	20432.6	22151.4	19539.2	19168	20404	18426.3	20899.6	20469.6	20765.5	27781.9	24466.1	25906.5	25972.7	23883.1	25950.7	26604.7	25157.9	23349.6	22649	22847.8	22781.3	23307.1	22463	22785.7	23266	23718.5	23542.2	22981.9	23116.4	23054	22216.5	22461.8	22526.1	24002.3	22092.1	25845.8	27597.7	26261.6	27830.5	27452.6	24688.7	28119
ko04040	BR	Ion channels	4.93659	2.90186	13.8559	1.46055	13.125	10.8032	21.8013	1.03638	2.79812	20.3692	4.44368	3.43585	2.51675	3.48043	0.465852	4.32078	1.95534	1.78112	0.628381	1.55388	44.4228	0.808218	1.52898	1.86572	2.51521	2.1128	8.91339	3.52226	5.10885	4.89324	2.78469	3.13935	0.82115	0.871705	5.41232	2.52269	1.1179	0.98636	2.09169	1.67424	4.58504	0.817898	1.65517	1.07436	1.71721	2.07404	0.565191
ko00071	PATH	Fatty acid degradation	1755.07	2224.69	1629.31	2123.17	1871.18	1822.27	1832.65	1800.7	1631.33	1676.89	1387.88	2281.84	1903.48	2099.64	3894.82	2271.96	3828.23	2259.37	3921.91	2219.22	1972.13	2524.92	3196.33	1798.75	1571.77	1508.7	1768.39	1505.68	1508.94	1801.87	1642.14	1610.7	1144.7	1352.29	1267.99	1693.53	1342	1142.46	1279.99	1641.63	1905.91	1944.4	2130.36	2198.81	2078.22	2164.44	3079.17
ko00280	PATH	Valine, leucine and isoleucine degradation	1578.25	1550	1694.43	1641.19	1540.21	1460.76	1551.25	1453.4	1432.12	1492.35	1690.87	1857.95	1524.85	1734.42	3218.3	1527.36	3373.16	1345.58	3734.97	1707.63	1085.03	2715.25	2701.81	1248.66	1238.54	1246.81	1355.01	1367.12	1076.58	1370.6	1156.13	1098.41	840.404	1030.03	934.758	1320.75	976.98	818.951	1013.92	1168.35	1173.66	1128.26	1270.01	1449.85	920.58	1243.35	2114.41
ko01501	PATH	beta-Lactam resistance	4285.37	5537.53	3707.02	5871.74	4579.8	4780.57	3942.09	4904.81	4770.61	4342.76	4636.12	5821.85	5009.29	6098.01	3043.34	3735.32	4146.21	3130.69	4155.34	3393.42	2196.22	5498.77	5196.41	3545.44	3724.75	3959.93	4160.94	4332.12	3605.27	4084.31	3570.96	3289.97	2967.72	3366.66	3088.47	3991.45	3528.94	2776.45	3247.84	3506.19	4953.08	3514.84	4354.3	4537.92	3298.14	3735.44	4509.75
ko04710	PATH	Circadian rhythm	32.985	14.5848	112.808	6.70583	4.18511	3.14484	31.9558	2.22641	2.71123	31.5553	21.835	3.86725	12.8321	4.55384	1.46047	8.86847	3.27703	9.73576	0.68852	1.3294	4.35344	0.42563	0.783573	5.27328	3.73168	3.21791	1.37805	10.2998	13.8926	4.80022	4.25593	10.4414	2.63408	1.81017	21.7495	2.06101	1.21088	2.52626	1.40426	3.34678	6.74498	2.49171	1.52857	1.03512	2.64672	2.51261	4.01572
ko04550	PATH	Signaling pathways regulating pluripotency of stem cells	51.0064	27.0923	45.2577	5.41041	6.9948	4.34334	12.6974	12.6683	21.0304	50.7583	34.4315	6.563	11.3821	3.78702	0.475762	7.27489	3.96401	8.13554	1.00624	3.75904	3.50107	0.622862	1.15515	18.3509	11.3545	6.63728	16.1385	11.8968	12.6048	9.41423	6.14113	8.90965	6.88173	6.1021	19.0636	7.18555	6.7136	5.13245	7.37366	6.22854	10.9929	4.57867	2.26228	2.65846	3.08251	2.25366	1.04124
ko00564	PATH	Glycerophospholipid metabolism	3794.99	4695.57	3951.58	4901.61	4084.11	4095.16	4551.4	3792.93	3397.46	3919.02	3498.22	4884.1	4272.31	4812.49	4460.63	4371.34	5134.74	4149.21	5000.76	3544.66	3747.16	5313.48	5594.29	3605.64	3407.31	3626.53	4135.78	3432.17	3370.72	4071.7	3844.66	3564.46	2769.65	3225.44	2889.1	3703.46	3209.63	2832.83	3083.95	3324.25	4395.18	4192.84	4320.46	4734.59	4401.38	4583.65	4165.66
ko05226	PATH	Gastric cancer	96.4176	48.6108	97.5309	6.01709	11.6722	7.80849	18.8456	16.435	27.118	101.87	65.2372	12.5674	26.3622	6.39428	1.00589	15.5669	8.75943	19.6993	4.20138	5.54704	6.73714	1.91667	1.98223	29.0001	15.9519	7.87497	3.82859	19.9085	19.2798	12.3673	6.19729	10.4066	7.91725	7.92817	28.8102	9.23561	9.20152	6.13253	8.14854	9.40949	25.6016	6.71152	4.03525	4.43564	7.14266	5.23145	1.53565
ko01056	PATH	Biosynthesis of type II polyketide backbone	2.17747	0.560044	0	0	0	0	2.03811	0	0	0.327176	0	0	0	0.039163	0.14628	0	0.316921	0	2.20949	0.0989035	0	0.0343847	0.842863	0	0	0	0	0	0	0.0981666	0.097553	0	0	0	0	0	0	0	0	0	0.038546	0.0662313	0.0685891	0.0502543	0.0738993	0	0.0995396
ko03019	BR	Messenger RNA biogenesis	6004.21	5515.59	5745.7	5465.91	5557.96	5392.24	6108.14	5195.56	5308.48	5692.51	5345.27	5460.2	5493.25	5480.4	6822.85	5793.91	6608.74	5883.91	6165.42	5280.76	4759.04	6213.31	5754.56	5520.1	5265.19	5696	5612.43	5995.28	5399.73	5596.52	5358.23	5273.84	4735.91	4545.59	4921.25	5546.9	5190.68	3961.39	4543.97	5415.74	6376.96	6126.99	6436.89	6540.61	6733.4	6060.76	6501.93
ko00100	PATH	Steroid biosynthesis	3.4191	0.57533	0.914015	1.19568	9.07998	5.35589	39.0633	0.0915794	0.270203	14.7787	0	0.131848	1.45825	1.22014	33.2351	5.56956	29.9801	3.04364	33.0579	10.491	7.43503	49.2354	39.0824	9.70623	6.65704	3.41954	0.872411	3.22979	2.05413	1.57923	3.31721	3.64812	7.07257	1.28713	4.7351	3.73266	4.24905	4.20157	3.50712	7.73746	13.5541	4.79017	13.4745	48.8719	8.1978	4.41268	34.6627
ko00633	PATH	Nitrotoluene degradation	375.432	624.416	283.964	668.643	448.128	378.232	299.581	257.65	283.453	464.501	254.378	884.688	587.892	795.06	394.741	514.445	445.98	624.324	625.673	310.761	324.524	685.422	904.624	218.791	216.153	285.805	320.585	190.152	254.815	219.926	302.86	250.123	162.783	223.164	180.865	249.5	175.775	158.939	194.257	231.99	277.921	522.447	365.376	456.506	565.278	545.011	263.407
ko00720	PATH	Carbon fixation pathways in prokaryotes	7317.6	7672.53	6738.73	8284.07	7555.85	7312.29	6821.58	7250.9	6994.47	6916.82	7104.68	8357.83	7561.68	8248.14	7266.1	7159.76	7794.63	6645.37	8427.64	5709.57	5346.01	7186.74	7095.84	6161.36	6459.71	7358.18	7257.32	7355.64	6175.84	7064.06	6622.08	6266.53	5199.57	5573.92	5343.11	7078.67	5935.58	4782.65	5562.35	6439.04	6522.5	6609.24	7052.36	8009.91	6756.27	7207.34	6212.44
ko04261	PATH	Adrenergic signaling in cardiomyocytes	120.685	52.885	76.3696	2.83896	13.6209	8.41712	9.7456	5.01249	14.2544	84.3683	71.8879	15.9522	19.5012	8.38233	19.5307	17.2394	10.8677	16.6323	2.0603	5.75696	53.6594	2.11333	1.93216	27.842	12.3193	9.99958	1.73936	26.3997	31.34	5.07746	4.02308	8.6063	6.6454	4.36169	45.9218	5.03437	4.83576	3.41227	3.98572	7.83705	28.2865	7.75036	4.25701	2.65608	5.96264	17.6905	3.57498
ko04621	PATH	NOD-like receptor signaling pathway	1457.1	1257.33	954.045	1265.01	1387.56	1277.6	1347.85	1050.98	1241.65	1226.17	996.473	1097.51	1110.54	1216.91	1111.51	1256.86	1125.72	1307.09	1141.4	1134.71	1156.6	1086.2	924.649	1191.3	1151.46	1274.84	1294	1269.8	1287.18	1279.49	1251.9	1254.42	1033.43	1030.37	1058.09	1129.06	1106.72	885.723	1055.07	1164.06	1222.78	1532.08	1376.97	1488.2	1687.89	1516.54	1099.76
ko03020	PATH	RNA polymerase	1778.38	1795.81	1880.07	1845.11	1859.17	1801.43	2003	1486.11	1542.35	2008.34	1585.01	1841.22	1761.12	1857.01	2676.93	2040.16	2426.23	2217.16	2225.68	1869.68	1949.84	2327.38	1994.35	1630.15	1699.51	1790.64	1838.99	1738.73	1779.97	1746.54	1879.86	1900.25	1495.67	1581.85	1658.41	1723.45	1593.7	1338.78	1542.88	1799.54	2454.19	2396.07	2413.39	2581.75	2500.66	2283.24	2636.68
ko04711	PATH	Circadian rhythm - fly	4.60305	1.96001	3.60289	0.0419615	0	0.191966	0.361301	0	0.645906	4.12574	2.54981	0.338978	1.41907	0.281651	0.0626166	0.831843	0.877691	1.50197	0	0.111865	0.496092	0.353869	0.178541	1.93944	0.508113	0.477483	0.0759544	2.60002	2.42057	0.152	0.0196415	0.279285	0.237384	0.347057	3.67443	0.0469004	0.223266	0.197267	0.0201329	0.471134	2.50528	0.251205	0.129521	0.0948893	0.0182844	0.290104	0.0353736
ko04728	PATH	Dopaminergic synapse	92.3515	39.0365	50.3526	2.55794	10.0233	7.55158	6.90122	2.52695	8.47034	53.0153	51.4017	10.59	13.3261	5.9772	41.3496	17.1794	47.2056	17.1828	29.8363	10.7905	15.2983	16.7552	16.5894	26.477	8.25344	9.57856	0.424944	26.4443	31.6482	3.35184	3.32226	6.72594	7.28446	3.93952	50.5151	3.62535	5.04682	3.45659	3.14983	7.79494	33.6345	9.0567	6.72151	3.74566	5.39978	19.9816	13.7454
ko04978	PATH	Mineral absorption	30.6741	8.53745	116.882	5.47402	2.0293	1.97485	29.3504	0.749167	1.64278	26.3874	29.3588	1.55324	6.58864	12.4471	26.8978	6.2067	21.914	1.93298	23.1686	6.4803	2.1155	9.95076	16.6383	4.97385	1.60363	0.817975	1.15587	1.99321	1.60408	4.17297	1.85418	4.16655	0.178896	0.792539	1.36559	1.24766	0.473081	0.247569	0.27861	0.841984	7.54237	0.68032	2.54983	0.617007	0.397062	1.67469	7.68489
ko04724	PATH	Glutamatergic synapse	790.13	914.318	884.243	882.041	768.814	755.742	727.642	856.808	856.771	768.083	730.938	868.394	838.521	886.855	884.906	922.744	968.828	873.225	1091.75	775.513	730.023	967.103	811.407	748.76	786.711	928.778	947.372	863.788	768.536	904.47	834.969	786.703	565.106	685.949	645.019	849.627	676.981	580.305	649.445	788.778	825.162	776.225	913.909	857.923	799.544	1038.87	779.632
ko04380	PATH	Osteoclast differentiation	57.6155	26.3598	47.0648	5.35002	6.72671	4.41877	14.8262	13.2849	20.0314	51.5851	37.8793	8.21064	11.423	4.36569	0.467979	7.95466	3.8468	7.1208	1.04623	3.3786	3.57693	0.476044	0.937646	22.692	12.609	7.52922	5.93889	12.3351	15.5727	10.8067	5.44235	10.1961	8.68315	6.94824	20.4584	12.3106	9.00787	7.48585	7.79899	7.5807	9.60485	3.22273	2.16313	2.31174	2.72433	1.86615	1.00698
ko00562	PATH	Inositol phosphate metabolism	785.44	918.956	927.962	872.512	986.713	847.673	873.972	1107.72	828.877	939.501	953.777	1007.97	845.225	845.339	1113.19	951.811	1307.37	1119.24	1600.93	706.148	1860.8	2020.54	1121.98	806.427	887.7	775.381	914.651	742.53	781.703	887.994	904.982	837.935	683.772	785.473	677.386	1003.24	797.831	611.473	733.12	988.747	916.664	917.984	1047.02	1017.65	727.969	965.631	1199.72
ko05134	PATH	Legionellosis	1329.56	940.871	874.888	858.957	1308.77	1248.82	1230.24	952.033	1184.24	1015.92	822.046	719.529	874.276	806.637	895.484	1054.67	986.945	987.828	988.402	1016.07	783.836	863.847	856.381	1107.32	1119.67	1202.87	1052.71	1254.36	1239.37	1052.86	1076.76	1240.88	1046.77	964.449	1119.11	1068.6	1001.03	844.414	877.797	1131.18	1164.63	1296.81	1196.89	1262.95	1320.68	1110.79	947.061
ko00030	PATH	Pentose phosphate pathway	5912.9	6907.01	5318.86	7060.42	6226.53	6162.56	5999.68	5756.99	5582.65	5628.57	5183.45	6835.88	6296.67	6886.72	6754.13	6421.59	7132.13	6550.93	7762.27	5563.68	5733.17	8751.75	7407.99	5454.95	5639.81	5912	6272.14	5422.65	5360.39	6364.2	5832.94	5653.88	4392.21	5148.39	4671.08	6103.19	5178.69	4472.67	5011.64	5705.18	6265.46	6398.26	6703.11	7093.62	6369.22	7142.35	6819.31
ko00195	PATH	Photosynthesis	2056.53	1584.45	2103.52	1877.47	2181.36	2103.28	2129.79	1480.99	1732.79	2007.45	1754	2015.36	1938.62	1886.43	2099.73	2031.79	2582.99	2034.41	2627.44	1606.55	1299.42	3028.54	2279.97	1506.39	1559.03	1803.13	1881.16	1808.87	1480.12	1493.61	1506.9	1275.47	1415.72	1356.49	1437.83	1608.81	1861.79	1092.44	1471.92	1448.24	1799.65	2056.1	2092.39	2190.06	1767.45	2216.38	1946.2
ko04626	PATH	Plant-pathogen interaction	1636.65	1345.07	1156.37	1247.89	1822.4	1823.91	1516.8	1725.52	1804.97	1404.63	1468.96	1140.38	1194.66	1139.75	943.078	1253.05	952.368	1150.88	1024.27	1153.12	926.585	1355.37	1007.71	1244.22	1288.44	1474.84	1464.3	1691.51	1379.5	1465.31	1278.45	1263.29	1049.5	989.545	1139.14	1330.03	1172.12	811.251	1015.67	1218.82	1467.74	1369.91	1368.8	1502.81	1532.36	1346.97	1045.55
ko05030	PATH	Cocaine addiction	3.22575	2.35494	5.62364	1.32366	6.31313	5.15526	2.53058	0.578039	0.781465	6.36769	2.88826	0.933912	2.1194	0.423209	22.7977	5.41167	37.1466	4.61783	28.5331	6.48562	2.42885	15.2259	15.0597	5.93658	0.82138	1.36854	0.271536	4.47791	7.51775	0.483129	1.19169	0.960412	0.945202	0.268643	9.20231	0.58657	0.852108	1.04976	0.330226	1.57609	7.18224	3.16582	3.47891	1.84004	0.488272	2.47724	11.5122
ko00572	PATH	Arabinogalactan biosynthesis - Mycobacterium	212.444	249.166	233.452	227.302	221.651	203.07	196.242	210.84	263.377	232.025	317.982	261.079	257.892	259.223	884.024	314.229	695.031	294.481	721.244	396.206	189.951	399.349	431.736	258.862	216.302	262.73	229.084	321.72	220.804	208.771	220.264	198.365	180.194	173.015	193.495	205.127	230.363	132.319	176.319	189.396	359.182	367.809	358.557	409.694	427.509	288.709	361.058
ko04640	PATH	Hematopoietic cell lineage	0	0.0336418	0.0111055	0.007547	0	0	0.076316	3.52613	0.39178	0.0136181	0	0.0892516	0	0.0581401	0.185658	1.48175	0.968571	0.443932	0.331984	0.616747	0.0742683	1.13328	0.0195354	0	0	0.0219049	0	0	0.0230228	0	0	0	0.0099081	0	0	0	0	0	0	0	9.4558	0.879641	1.05059	0.344795	0.518853	0.75144	0.258085
ko04664	PATH	Fc epsilon RI signaling pathway	52.0014	24.3736	42.4387	5.34736	6.45487	4.28601	12.261	12.9299	19.3004	48.2569	35.3002	7.52551	10.4522	4.01685	0.493042	6.80193	3.79004	8.22265	1.04046	3.71923	3.25696	0.446465	0.980071	20.3038	14.769	8.67988	4.29256	13.6013	21.7354	8.98164	7.0951	8.75324	10.7967	6.1533	24.3542	7.59101	8.25874	5.65109	8.56514	12.7323	9.89586	5.01347	2.71181	2.91679	3.70564	2.52873	0.883076
ko00440	PATH	Phosphonate and phosphinate metabolism	264.575	222.029	596.962	249.47	255.584	263.589	289.699	309.904	302.815	302.964	424.29	200.729	222.718	239.555	211.944	287.686	224.098	231.219	301.573	219.209	371.475	338.283	851.766	251.338	248.231	224.718	235.061	250.69	246.214	276.952	234.648	250.647	200.958	193.532	209.745	265.499	251.039	172.423	196.623	244.772	201.504	221.339	250.265	239.75	328.863	289.343	154.738
ko04926	PATH	Relaxin signaling pathway	44.7655	23.8802	43.6997	6.39234	14.9399	10.2095	14.547	20.8854	20.0781	49.6722	31.3831	6.84	11.4505	3.38629	1.7793	14.4106	5.11514	10.186	1.52941	4.48836	4.64906	0.594594	1.1338	18.8604	11.8469	7.56345	3.85168	14.7636	17.7391	9.30908	6.53121	7.50452	7.64206	6.46388	26.73	8.73758	6.98409	6.19426	7.82259	7.60523	16.1512	5.25413	2.81251	2.96342	3.25622	5.03667	1.55177
ko04730	PATH	Long-term depression	68.6402	34.0319	46.1506	5.72523	7.87337	4.91081	12.3403	12.8342	20.0075	51.2066	44.0168	8.68924	10.035	4.66663	0.500204	8.94503	5.18871	11.9608	1.34428	4.45416	5.15487	0.802848	1.53542	21.988	12.7991	7.43277	3.69217	18.573	19.0211	9.3498	6.01681	8.39162	7.91632	7.1843	30.6318	7.88126	7.82898	5.73649	8.36577	8.14721	15.5931	5.29451	2.87794	3.57413	6.65667	4.19493	1.53634
ko00622	PATH	Xylene degradation	222.391	208.668	76.0467	171.846	160.566	144.461	155.619	144.145	178.672	161.531	78.8319	184.862	156.281	192.774	506.813	209.191	540.091	216.829	627.396	248.101	232.095	566.762	637.51	150.438	109.184	90.7623	105.664	83.5695	123.81	92.9282	122.927	129.883	77.2669	88.5039	80.0338	90.3204	77.2344	62.9458	76.6892	124.488	177.473	235.622	247.213	325.005	214.31	230.829	459.436
ko04929	PATH	GnRH secretion	45.1375	24.3243	39.5042	5.39073	6.37265	4.30274	11.8482	12.6794	18.9198	43.6459	30.7424	6.2915	9.13948	3.17496	0.461605	6.29225	3.08033	7.3738	0.943362	3.58162	3.48654	0.36361	1.05541	17.3026	10.5603	6.46	3.42576	12.0771	12.6734	8.92336	5.54547	6.51899	7.18806	6.15696	19.8602	7.17227	6.56896	5.16633	7.51773	6.46806	8.96422	4.39783	2.18807	2.55873	2.9199	2.38704	0.842886
ko04217	PATH	Necroptosis	1698.61	1815.53	1524.61	1848.38	1608.85	1566.64	1616.46	1657.67	1709.76	1561.17	1386.77	1767.88	1717.12	1864.39	1506.66	1649.79	1619.9	1539.02	1900.27	1472.73	1545.77	1980.88	1399.3	1516.81	1577.34	1826.27	1870.9	1685.33	1599.87	1768.58	1683.75	1611.2	1232.19	1409.03	1297.2	1680.1	1423.88	1206.98	1350.24	1617.73	1689.11	1713.79	1868.31	1717.55	1886.34	2153.96	1484.21
ko05322	PATH	Systemic lupus erythematosus	47.9985	20.1082	35.9013	0.216282	2.94274	1.07843	2.66529	2.92397	3.77572	32.1175	21.5111	3.91219	9.11416	3.57326	0.603322	7.53306	2.45202	3.56092	0.367682	1.84016	1.97501	0.371959	1.64997	10.6908	3.2145	3.46638	0.154598	5.25465	5.42836	2.24093	0.277496	2.59643	1.86497	1.01585	7.58834	1.3628	1.66907	0.565077	1.35242	1.79548	1.64024	0.789805	0.629928	0.126252	0.260835	1.11225	0.640946
ko00920	PATH	Sulfur metabolism	3480.75	3778.21	3620.17	4315.12	2905.29	2719.47	2774.2	3070.39	3032.13	3451.41	3020.68	4518.93	3823.47	4498.9	2888.98	2656.29	3108.13	2551.29	3371.35	2392.64	2145.91	3289	4663.64	2263.78	2239.04	2197.06	2273.14	2087.72	2092.78	2437.5	2171.57	2080.37	1920.73	2040.54	1990.3	2442.33	2167.5	1905.37	2089.01	2412.26	2094.53	2395.92	2465.8	2466.01	2391.79	2540.81	3087.15
ko03440	PATH	Homologous recombination	9164.21	9511.77	8483.34	9653.46	9913.46	9802.76	10494.7	9443.94	9305.88	9470.73	8743.49	9441.27	9616.86	9446.44	12278.1	11306.8	11264.1	11900.8	10520.1	12245.2	12954	10762.4	10135.7	10877	11049.2	11073.4	11099	10935.4	10985.4	11095.1	11521.1	11528.7	11325	11305.7	11084.1	10632.4	10812	11087	11741.4	10447.7	11777.8	12983.5	12005	12584	12676	11303.2	12557.4
ko05224	PATH	Breast cancer	73.4384	37.9987	79.1401	5.84705	8.87546	5.62144	17.0508	15.0217	24.9701	84.4643	51.8759	9.42403	21.4403	4.67633	0.720411	11.073	6.67059	18.0971	1.31257	5.06345	4.66058	0.937184	1.72644	22.1214	14.0687	7.50299	4.47888	17.3651	18.0124	11.4147	6.34969	9.78844	8.05096	7.27395	25.4887	8.39705	7.26523	6.35098	7.96151	7.88971	14.0104	6.187	4.67039	4.86284	6.92294	3.41334	1.2628
ko01524	PATH	Platinum drug resistance	129.802	57.6061	131.506	8.03241	18.639	16.3045	64.0225	19.2365	26.1128	115.02	190.462	20.0834	75.5434	27.9257	32.4769	108.099	145.977	69.8477	98.4156	57.4864	215.12	57.0702	274.843	204.411	137.079	83.7207	61.1085	96.1198	185.455	52.9017	79.5973	91.4859	224.059	97.9142	192.874	142.292	129.974	102.939	105.893	185.403	45.6856	53.6326	49.1574	17.4872	10.8448	38.0178	125.842
ko04657	PATH	IL-17 signaling pathway	384.526	431.181	337.569	438.542	390.338	387.266	361.47	400.33	383.526	393.789	374.913	430.551	388.331	427.016	322.294	388.821	332.091	382.995	369.574	275.853	434.479	341.96	234.221	392.041	374.756	432.496	443.749	415.938	404.126	401.311	403.275	378.08	350.176	324.96	332.603	403.617	355.857	286.355	328.26	403.688	343.226	403.993	377.923	362.822	481.419	457.926	237.879
ko05164	PATH	Influenza A	109.527	55.9416	102.881	8.80325	20.8605	13.3181	27.7706	23.4918	34.2416	116.668	78.232	16.4962	31.8008	13.1762	6.97909	30.9144	34.9307	37.9536	23.8102	9.21566	11.1934	6.32196	10.4219	45.4221	31.0675	22.8436	14.6197	32.6086	33.0122	19.712	21.0337	33.7696	25.2493	21.2558	49.0824	25.7548	22.6937	14.0375	19.1661	28.2072	31.4272	16.3923	11.6731	9.28062	8.13872	17.9464	10.6069
ko00410	PATH	beta-Alanine metabolism	806.177	1003.8	750.514	998.353	822.796	759.626	757.888	763.193	800.74	719.23	727.895	1062.69	771.425	983.619	1348.98	900.926	1491.85	732.509	1625.19	941.108	665.44	893.46	1886.44	632.738	596.653	556.257	593.112	572.096	515.32	579.006	540.375	544.743	409.65	473.286	436.008	647.037	472.631	327.159	432.975	613.153	445.458	541.203	554.455	517.826	415.014	669.636	724.635
ko05332	PATH	Graft-versus-host disease	0	0	0	0	0	0	0	0	0	0	0	0	0	0	0	0	0	0	0	0	0	0	0	0	0	0	0	0	0	0	0	0	0	0	0	0	0	0	0	0	0	0	0	0	0	0	0
ko04962	PATH	Vasopressin-regulated water reabsorption	47.2107	20.0706	51.813	1.24806	11.0336	7.92472	7.31323	4.98005	7.0461	59.5226	33.6455	5.62099	15.4802	3.16981	1.27455	10.9631	4.80281	15.0995	0.527008	1.90766	3.63508	0.757289	1.93717	14.2784	4.61624	5.28154	0.373234	14.4333	21.2191	3.07357	2.7749	4.01113	2.24538	1.00277	28.5977	2.03979	2.64824	2.5843	2.15903	5.48752	18.7006	1.92263	1.6314	0.508708	2.0502	6.94018	1.17559
ko00981	PATH	Insect hormone biosynthesis	132.918	267.732	68.8187	302.786	186.195	193.691	147.056	121.739	108.012	166.31	82.2414	310.424	206.966	251.808	353.138	153.598	361.004	97.4492	427.124	242.725	77.4199	209.372	200.549	162.334	117.721	102.331	113.577	106.358	103.607	143.126	113.493	111.445	72.4549	108.104	86.323	137.387	75.2689	91.1644	84.8314	119.882	135.087	107.828	112.836	105.367	93.8859	119.736	153.179
ko00190	PATH	Oxidative phosphorylation	6293.75	5832.31	6879.94	5787.87	5857.45	5749.6	6003.14	5936.45	5853.22	6814.64	6491.62	6193.3	6114.26	5907.71	6068.24	5625.23	7275.37	5097.84	7722.75	4849.26	5138.28	7412.59	7942.88	5077.7	5134.59	5406.39	5282.89	5590.96	4721.09	5326.37	4755.61	4420.97	4363.15	4192.42	4475.12	5364.68	5350.9	3794.99	4677.18	4989.25	5108.15	4594.09	5497.22	5484.83	4758.17	4983.15	5553.56
ko04150	PATH	mTOR signaling pathway	183.923	82.7112	160.485	8.56774	22.4429	14.7814	31.6176	21.7411	39.765	182.554	121.547	23.5447	48.2368	18.6407	3.40443	32.6784	16.1177	46.301	5.84958	9.16805	16.7919	3.24733	4.17475	52.5932	30.2263	21.2131	8.87871	42.4347	46.1506	20.3557	18.3682	27.5299	18.6756	15.7455	68.6321	19.5812	17.8186	14.3659	13.7271	23.2168	32.9343	13.4048	8.91431	6.29542	10.9149	16.7032	6.75139
ko04720	PATH	Long-term potentiation	110.298	49.0644	85.1739	7.9524	16.844	10.5786	21.5403	15.8165	26.5632	103.388	68.9927	13.8932	26.1236	10.9834	19.9933	20.6244	11.7335	22.7677	2.97627	7.61483	14.3425	1.1281	2.23692	34.3981	17.3642	15.4309	4.85917	31.9913	38.2423	12.8329	10.1335	12.4521	13.311	8.05265	56.5507	11.9977	10.2697	8.90953	10.2286	12.1729	24.0441	11.1433	7.26464	5.52125	11.6388	17.668	3.34977
ko03021	BR	Transcription machinery	2672.61	2466.99	2773.26	2408.92	2649.81	2587.75	2906.51	2259.67	2348.35	2850.82	2389.44	2286.96	2380.23	2378.64	3340.09	2743.46	3184.56	2795.43	2919.08	2674.56	2271.9	2984.72	2859.48	2431.81	2447.16	2496.76	2546.79	2555.79	2533.98	2566.31	2612.35	2676.54	2107.87	2149.69	2350.63	2483.24	2272.89	1865.41	2133	2553.89	3221.14	3036.56	3198.01	3384.55	3315.25	3107.52	3309.52
ko00983	PATH	Drug metabolism - other enzymes	2950.62	3517.39	2832	3683.71	3409.68	3390.71	3233.94	3225.11	3013.16	3124.31	2970.14	3565.12	3274.31	3371.67	3606.51	3810.13	3836.2	4085.7	3807.71	4448.09	4073.54	3994.55	4262.89	3769.83	3963.73	3912.67	3928.37	3665.85	3705.26	3892.91	3773.03	3843.76	3690.8	4059.11	3778.75	3925.19	3644.97	3984.64	4133.51	3731.74	3395.63	4039.22	3879.89	4448.96	3722.25	3755.96	4187.55
ko00550	PATH	Peptidoglycan biosynthesis	6581.78	7621.81	6179.8	8019.12	7290.72	7111.09	7595.03	6911.38	6716.29	6401.66	5668.64	8129.4	7200.51	7877.64	11676.9	8575.91	9773.89	9393.49	9520.47	7532.77	8586.35	10062.7	8428.11	6000.55	5810.49	6790.21	7733.59	6719.43	5922.88	7404.08	6781.84	5923.07	4697.99	5520.66	4719.24	6281.14	5589.12	4460.21	5481.52	5443.07	8651.52	10346.7	9767.02	10272.9	11425.9	9748.73	10702.6
ko05204	PATH	Chemical carcinogenesis	14.8691	9.24312	48.2499	5.07015	8.05712	6.82985	10.4724	11.0012	10.9067	10.8359	23.3941	7.0265	3.24072	4.89442	95.9477	49.1229	166.101	19.4439	147.915	69.3674	19.8427	299.309	456.308	31.5019	2.82207	4.95693	4.18953	4.98329	9.9378	6.4576	7.22666	6.41295	1.74878	3.4145	6.49957	2.8651	3.428	2.9313	2.28418	2.20895	8.69027	22.0606	30.1399	154.339	5.63237	24.3681	335.906
ko00514	PATH	Other types of O-glycan biosynthesis	62.8468	124.538	26.0647	82.7852	40.1721	37.9173	102.803	42.0723	34.5135	49.2659	40.275	118.952	63.599	100.674	84.8045	68.0099	95.9055	43.2451	110.966	41.7622	38.2481	39.3116	43.206	24.7804	36.1488	40.6392	66.6869	40.1269	50.1868	74.7957	54.0491	52.3948	28.7799	56.2105	26.7	30.6318	39.5883	34.9276	44.6547	22.7421	64.0655	66.0217	54.8852	53.5394	51.2676	132.671	44.6323
ko05206	PATH	MicroRNAs in cancer	1365.35	1326.04	2167.98	1229.29	1362.53	1381.76	1045.93	1248.06	1339.89	1533.43	1526.1	1443.34	1286.33	1196.69	1290.28	1338.07	884.675	1226.09	894.058	1324.33	1510.22	832.223	834.428	1603.56	1894.31	1496.68	1540.49	1607.1	1649.02	1478.52	1594.89	1771.79	1955.97	1932.37	1951.06	1717.26	1787.45	2145.1	1944.64	1755.73	1292.12	1100.68	1377.3	1157.96	1452.74	1217.77	1505.3
ko04341	PATH	Hedgehog signaling pathway - fly	24.9212	9.77371	21.0855	1.30884	6.93192	6.08821	2.27781	1.07151	2.6353	19.2539	17.6622	3.30596	6.5278	2.05467	1.15994	4.99987	2.49039	6.70454	0.387079	1.03675	2.03326	0.798532	0.569634	5.43388	2.55935	3.44318	0.4233	9.86804	14.7283	0.641355	0.971677	1.88291	2.49183	1.2302	19.0774	0.838602	1.44864	1.78934	0.625039	2.65192	9.82147	1.63983	2.65236	0.497173	0.627967	2.46373	0.949341
ko00780	PATH	Biotin metabolism	3201.62	2973.71	3256.04	3173.96	3215.78	3188.75	2959.89	2780.27	2825.01	2795.95	2709.42	3166.53	3055.14	3426.79	2057.82	2249.36	2310.31	1958.57	2420.44	1988.24	1409.99	2176.08	2467.39	2239.43	2091.43	2451.9	2319.08	2514.73	2110.79	2585.18	2162.95	2349.93	1712.51	1716.15	1754.06	2135.35	1907.27	1494.12	1693.05	2173.16	2007.49	2172.27	2591.45	2496.43	2395.51	2272.61	2498.89
ko04371	PATH	Apelin signaling pathway	108.995	54.4075	185.67	16.4596	26.1419	17.2957	52.6207	19.2581	29.2184	122.567	75.1191	16.9971	37.2108	15.4462	4.73065	25.6567	13.3044	37.8073	3.5555	7.97827	50.2395	2.6845	2.83192	36.3228	24.1924	20.5682	10.3822	35.0062	48.8427	18.8397	22.1327	29.7761	17.1984	13.2945	75.1385	19.045	15.0597	15.2406	13.1895	19.9951	35.8003	14.2274	10.4716	6.79047	8.53159	16.1578	6.82232
ko00603	PATH	Glycosphingolipid biosynthesis - globo and isoglobo series	1046.75	959.877	1675.87	889.788	1342.34	1519.86	1142.38	1365.18	1214.39	1154.84	1321.12	926.488	1233.45	896.206	436.811	789.419	634.289	785.243	885.476	675.077	1295.63	1230.75	522.324	1217.76	942.852	1062.44	1069.5	1044.82	878.525	1083.31	927.758	959.237	811.861	768.015	834.417	1111.34	973.571	766.12	778.298	959.543	715.922	592.629	867.75	610.972	602.563	967.943	557.01
ko04510	PATH	Focal adhesion	115.312	49.9343	82.5272	7.65723	8.8752	6.0144	18.8479	14.4631	25.7567	92.8259	67.4848	15.5317	35.2866	20.0169	21.0996	14.0241	13.745	18.9079	4.19934	8.18304	14.6943	1.76949	3.2639	36.6303	13.7526	10.8801	4.49699	21.6188	26.9674	11.1847	12.2691	12.69	8.03868	8.68745	36.5808	9.10844	9.0787	6.40161	8.10805	9.48184	25.4311	10.7528	7.0571	5.81979	10.9951	18.3415	3.76084
ko00740	PATH	Riboflavin metabolism	1412.32	1199.64	1585.76	1258.89	1282.11	1206.3	1360.12	1334.81	1324.66	1331.54	1544.74	1351.1	1291.21	1327.94	1245.08	1331.49	1916.47	1357.51	1514.54	1206.35	875.742	1754.8	2318.21	1167.14	1117.25	1293.15	1071.09	1462.21	1030.6	1075.48	1033.21	984.752	988.521	786.079	1008.76	1129.32	1162.12	633.727	871.102	1117.54	1626.6	969.753	1308.34	1347.88	842.032	1016.29	1584.71
ko05330	PATH	Allograft rejection	0	0	0	0	0	0	0	0	0	0	0	0	0	0	0	0	0	0	0	0	0	0	0	0	0	0	0	0	0	0	0	0	0	0	0	0	0	0	0	0	0	0	0	0	0	0	0
ko00536	BR	Glycosaminoglycan binding proteins	133.604	112.292	269.948	115.21	80.1423	72.1806	96.7922	72.9985	73.0517	164.351	155.165	166.654	145.687	172.029	29.5975	71.4029	40.2701	35.6465	69.1456	19.9672	42.8289	33.3322	26.6058	124.591	61.1494	51.1571	57.2348	52.1783	56.8975	52.5731	68.7582	62.2056	65.2277	36.6337	109.256	50.3379	69.2668	33.4522	44.5568	50.8485	37.2134	24.8116	22.8428	15.0067	28.1612	42.3498	14.5162
ko04712	PATH	Circadian rhythm - plant	27.0432	10.1145	12.3305	0.369579	0.44221	0.27471	0.715595	0.433797	1.15172	9.90535	13.2595	3.2588	1.98898	2.41698	0.192359	1.33181	1.41196	2.2065	0.11211	0.449724	2.19812	0.086636	0.892107	4.69615	1.83232	1.15491	0.358411	4.61907	5.61489	0.381538	0.306932	0.984472	0.971653	0.88806	5.89112	0.460118	1.18855	0.360535	0.274887	1.01128	1.28257	0.217065	0.333635	0.152649	0.215642	0.38729	0.0347043
ko00710	PATH	Carbon fixation in photosynthetic organisms	4397.64	4890.56	4265.26	5124.28	4761.04	4731.65	4859.41	4369.09	4232.45	4267.32	4120.86	5060	4636.96	4803.12	5210.76	4735.33	5081.91	4740.15	5340.88	3650.21	4159.82	5329.16	4757.55	4017.73	4191.15	4426.38	4741.22	4311.32	3962.35	4635.88	4322.65	4181.78	3498.58	3743.29	3574.46	4563.19	4036.96	3240.5	3776.2	4226.69	4534.97	4937.15	4918.06	5155.6	5108.02	5169.08	4760.25
ko00940	PATH	Phenylpropanoid biosynthesis	1200.01	1593.74	937.017	1606.77	1512.85	1696.33	806.813	1387.3	1447.64	1311.28	1386.89	1367.66	1554.01	1633.06	378.015	907.973	548.731	708.576	883.107	690.878	784.155	980.939	716.777	1120.21	1203.67	1643.65	1413.47	1733.37	1240.94	1247.7	1090.89	975.535	920.931	917.03	1049.46	1492.29	1219.89	899.231	984.505	1215.26	823.322	661.787	871.441	672.137	774.262	961.804	410.539
ko00982	PATH	Drug metabolism - cytochrome P450	50.8926	39.1862	142.791	39.0185	45.7971	32.4762	131.198	37.5113	27.4692	76.9032	63.3864	36.7889	63.0012	41.493	438.415	291.602	643.605	550.023	393.881	206.473	360.656	454.177	727.185	96.085	28.6697	30.6871	32.3012	33.8347	42.6268	42.5995	52.741	46.9352	32.8478	36.3277	29.2497	41.5237	30.0901	20.4853	29.6755	48.8523	74.333	138.821	299.235	359.327	67.5168	136.832	897.422
ko03051	BR	Proteasome	546.097	501.837	459.496	447	426.438	408.572	386.056	415.572	406.096	540.676	479.084	454.616	450.148	460.003	399.509	431.247	399.839	443.901	443.44	302.382	460.648	370.593	264.991	440.833	408.332	474.016	459.904	459.043	471.137	420.91	443.842	425.787	410.954	352.355	442.129	431.111	383.042	308.063	348.895	440.872	362.728	427.177	394.498	370.927	489.626	492.445	248.631
ko01055	PATH	Biosynthesis of vancomycin group antibiotics	351.85	343.522	378.139	387.93	460.784	475.806	440.705	355.896	413.547	349.534	366.711	354.911	368.612	370.589	352.58	440.205	415.984	388.609	450.535	398.635	228.589	503.822	404.146	364.937	349.422	428.985	390.699	450.013	382.94	388.122	351.366	354.469	284.97	289.548	288.46	346.592	341.619	231.784	295.754	331.404	480.713	427.234	563.767	449.69	474.166	456.725	497.558
ko03018	PATH	RNA degradation	5117.3	4888.59	5006.46	4981.45	5040.24	4929.1	5483.88	4822.38	4862.01	4932.01	4720.92	4926.14	4937.13	4962.23	6147.67	5176.25	5967.77	5238.19	5599.56	4759.53	4128.93	5693.79	5125.93	4917.53	4762.89	5213.05	5098.08	5497.19	4772.46	5076.95	4795.15	4644.93	4308.45	4125.83	4363.73	5044.56	4707.33	3581	4111.18	4857.77	5628.88	5460.65	5786.39	5920.36	5952.63	5407.22	5816.45
ko04145	PATH	Phagosome	156.493	60.8947	113.916	4.08696	29.1197	20.0081	18.8921	13.7494	18.8253	137.027	103.746	47.1035	37.9938	23.5184	3.00015	25.0823	11.5369	24.4646	4.89475	7.09316	9.35473	2.5019	3.94825	39.7902	22.6044	17.6256	6.56394	29.0427	33.1134	12.2787	14.6035	19.3737	11.147	12.1656	50.1589	15.5626	16.0168	9.75171	11.3378	15.8385	33.9775	7.8469	5.35619	3.55024	8.01818	21.1881	2.18682
ko04130	PATH	SNARE interactions in vesicular transport	23.7661	8.96616	12.0664	0.0395463	0.954266	0.658768	1.2648	0.213389	2.24158	13.0701	12.5904	2.39055	2.94442	1.70292	0.416706	1.3531	1.08683	3.36957	0.359635	0.692319	0.95562	0.564183	0.408734	4.83525	2.07795	2.25541	0	3.92783	3.14649	1.55189	0.246118	1.73247	1.30181	1.20848	7.90113	0.204608	1.28638	0.274523	0.538017	1.39508	5.59761	0.274877	0.916977	0.0379278	0.0479347	0.509617	0.118894
ko00670	PATH	One carbon pool by folate	4049.98	4346.86	3865.64	4614.03	4045.11	3956.97	3975.93	4073.66	4005.81	4239.5	3917.44	4793.29	4489.82	4662.25	4618.95	4526.37	4739.13	4404.7	4969.49	4051.67	4934.33	4806.02	4305.02	4325.16	4381.74	4630.78	4652.76	4427.88	4094.47	4555.79	4381.59	4287.95	4125.8	4177.91	4026.65	4393.7	4181.17	3903.35	4190.4	4358.29	4510.73	4427.5	4669.11	4455.35	4474.02	4606.31	4470.19
ko00984	PATH	Steroid degradation	0.764606	8.72134	2.08049	5.13146	1.30375	1.51364	0.586344	22.1768	18.1767	2.11777	1.41639	22.6001	18.956	16.315	403.293	39.4351	279.304	22.6168	353.614	91.037	18.7324	101.891	91.1475	25.7209	7.98805	17.5123	12.6396	15.7568	6.69188	6.4304	6.63418	4.87335	9.2306	6.22305	7.35725	9.19803	12.9935	3.70984	9.67569	11.9977	5.04513	8.53648	8.13072	7.07736	2.74969	6.05058	92.9453
ko04270	PATH	Vascular smooth muscle contraction	93.5919	44.5903	64.6332	8.21862	14.4523	9.89864	17.0445	14.2301	23.5436	72.7255	51.713	12.4309	19.9498	9.46054	19.7993	13.527	9.43782	19.314	2.19878	6.64926	14.1915	1.18196	1.99718	27.1649	11.4017	10.7551	3.8274	24.6729	32.1897	9.94762	6.51556	9.17785	8.61403	6.81284	50.2468	9.48663	8.50847	7.08205	7.573	10.781	24.7013	9.2475	6.27349	5.1252	10.6844	17.4663	3.45161
ko00904	PATH	Diterpenoid biosynthesis	0	0	0	0	0	0	0	0	0	0	0	0	0	0	0	0	0	0.0997051	0	0	0	0	0	0	0	0	0	0	0	0	0	0	0	0	0	0	0	0	0	0	0.794569	0	0	0	0	0	0
ko00531	PATH	Glycosaminoglycan degradation	1060.98	1103.63	2096.02	1132.58	1063.1	1171.15	1203.46	1048.53	886.956	1253.46	1233.69	1061.77	1257.95	1120.09	441.362	592.338	461.422	468.199	638.785	441.894	514.026	801.416	494.559	1006.52	651.759	801.489	833.406	783.956	605.927	808.82	701.325	678.802	568.168	595.764	574.307	749.66	717.93	555.255	610.763	628.483	623.836	400.046	555.512	548.864	509.039	543.573	345.363
ko00910	PATH	Nitrogen metabolism	2632.63	3114.57	2740.82	3412.84	2822.34	2714.19	2501.83	2921.64	2962.29	2608.98	2540.19	3098.16	2849.11	3172.5	2951.07	3086.83	3438.76	2582.89	3692.86	2793.72	1868.02	3182.93	3849.44	2468.76	2554.37	3013.09	2950.39	2901.07	2556.49	2700.68	2581.83	2435.07	1927.23	2200.37	2076.29	2859.58	2314.22	1710.31	2158.98	2583.4	2309.26	2765.88	3001.89	2521.45	2557.83	3161.23	2515.49
ko04930	PATH	Type II diabetes mellitus	384.672	393.243	335.026	358.031	319.176	284.986	322.557	318.137	353.197	359.953	312.201	354.515	318.078	391.286	469.954	390.61	506.972	442.015	496.451	409.324	337.932	488.868	523	310.745	337.704	323.988	325.053	328.07	348.103	305.183	311.191	326.554	268.753	276.904	277.784	333.01	324.401	228.339	299.568	343.786	352.124	427.849	455.263	434.64	451.44	402.319	495.629
ko04744	PATH	Phototransduction	9.03409	4.70907	1.84971	0.159269	0	0	0.276105	0	0	1.99235	4.66006	1.00005	0.250713	1.13471	0.0647038	1.43243	1.63029	3.21335	0.266971	0.333829	1.04073	0.377755	0.243747	2.57632	1.22461	3.23489	0	5.30974	8.13591	0.0780132	1.04782	0.495227	2.38342	0.633639	15.2418	0.876892	1.31816	0.792277	0.172734	1.37627	4.14638	0.989175	1.16209	0.165284	0.182648	1.26277	0
ko05110	PATH	Vibrio cholerae infection	139.125	54.0595	80.7599	9.56828	30.5204	20.684	14.3952	16.6698	66.9408	93.8646	75.2625	25.934	37.1413	19.8442	4.83689	19.9439	9.464	22.8478	5.09513	8.33365	8.60791	12.1915	6.76171	37.8587	21.7273	25.0704	10.8081	31.6055	35.3828	13.9781	17.1504	32.4387	14.6965	17.9203	46.7997	19.9041	17.5455	12.072	13.5713	27.227	19.4614	8.11198	6.04174	2.97707	8.90318	19.6528	4.74954
ko00901	PATH	Indole alkaloid biosynthesis	0	0	0	0	0	0	0.0201918	0	0	0	0	0.048036	0	0	0.818993	0.0839372	2.09066	0	1.74096	0.164496	0.0406665	0.876348	0.990142	0.339183	0	0	0	0	0	0	0	0	0	0	0	0	0	0	0	0	0	0.0197997	0	0	0	0	0.0809852
ko00480	PATH	Glutathione metabolism	1073.51	1118.64	1251.12	1213.81	905.95	862.803	936.504	1000.16	991.626	1000.3	1167.57	1322.98	1083.1	1226.97	1571.84	1336.31	2182.66	1218.09	1890.49	1265.76	736.85	2167.05	3605.63	1006.68	791.87	875.807	887.608	965.505	794.854	784.732	750.458	714.75	704.593	649.213	710.078	857.74	806.96	497.275	667.03	836.289	1095.15	1007.33	1199.7	1242.48	798.568	998.34	1854.32
ko04666	PATH	Fc gamma R-mediated phagocytosis	79.5212	36.9905	56.9757	6.61922	9.34976	7.4706	15.015	13.3749	21.453	63.9648	50.3928	11.6967	17.5206	10.5572	1.10995	11.3399	6.36232	10.8335	3.97713	4.27335	5.31078	1.533	5.46335	25.951	10.6325	9.19832	4.6587	15.4055	17.2011	9.11166	4.78371	8.48356	6.73214	8.29885	26.3956	7.68973	8.61383	4.97815	6.69246	7.42363	28.2171	4.25695	3.08414	2.55549	3.34477	6.36514	0.980605
ko04147	BR	Exosome	11254.8	11605.6	11343.5	11537.9	11362	11243	11422.9	11410.7	10822	10790.6	10311.5	11407.9	11024.3	11322.7	11917.5	11259.4	12857.5	11099.9	13350.8	9790.98	9936.32	13485.8	10883.3	10387.2	10009.7	11131.8	11510.4	10936.1	9888.8	11196.6	10430.3	10109.5	8343.16	8917.04	8798.97	10890.7	9443.2	7682.79	8808.59	10159.8	11523.3	11125.6	12267.6	12325.4	11546.7	11988.3	12568
ko04060	PATH	Cytokine-cytokine receptor interaction	0	0	0.721306	0	0.42275	0.587549	0	1.76336	0	0.251674	0	0	0	0.180752	0.12132	2.53078	0	0.0910768	0	0	0.726492	0	0	1.30911	0	0.161412	0	0.33122	0.145765	0.370196	0	0	0	0	0	0	0	0	0.114603	0	0	0	0.128407	0	0	0	0
ko04072	PATH	Phospholipase D signaling pathway	182.128	86.8626	163.229	45.9813	78.7262	75.2549	69.0117	46.4101	51.263	142.403	140.707	48.054	66.3274	79.0459	91.8491	80.3995	92.5619	90.7645	63.8677	96.3756	129.863	46.5258	124.354	71.2005	53.9931	32.4598	45.3122	54.273	58.5567	51.8929	49.6671	53.8017	35.8144	42.7727	65.4106	43.3329	39.7714	30.1216	41.852	43.8956	72.9695	95.2723	75.8923	83.2725	100.066	92.5702	82.5864
ko01521	PATH	EGFR tyrosine kinase inhibitor resistance	80.1527	40.5721	73.6935	7.20389	15.7371	9.85584	19.1241	16.1477	26.3331	87.9431	57.2801	11.9685	23.1858	9.21694	1.83794	14.5031	8.55626	27.6005	2.15002	5.39202	5.91179	1.34825	2.01923	30.3789	18.9442	13.6028	6.53595	20.0806	25.2537	13.2412	14.9023	18.6702	11.8844	10.6046	38.3037	15.2272	11.3923	8.52177	11.0679	15.2814	14.9875	10.2815	5.72976	4.89989	7.68497	11.0264	1.61046
ko04152	PATH	AMPK signaling pathway	576.712	521.688	673.245	444.947	433.57	417.271	475.012	415.561	428.845	540.332	427.551	459.455	512.938	434.061	328.504	387.712	423.525	419.79	484.792	378.63	538.768	651.152	406.886	450.006	438.051	443.443	460.357	419.016	436.944	531.134	467.554	505.763	335.363	396.46	387.879	470.837	370.337	347.717	359.468	450.326	468.52	373.037	496.508	423.588	435.201	479.403	404.962
ko04340	PATH	Hedgehog signaling pathway	8.78137	4.39832	9.12482	1.34062	6.31313	5.34723	1.37007	0.578039	1.42737	10.6572	9.67521	1.64887	3.71438	0.712024	0.888083	4.9476	1.8813	5.02728	0.341294	0.747612	1.10511	0.71746	0.360565	4.46661	1.58388	2.43034	0.4233	8.01417	10.8852	0.358043	0.800695	1.02444	1.6189	0.569255	15.0264	0.685481	1.102	1.41407	0.38323	2.44365	9.7408	1.71288	2.39422	0.374546	0.432275	2.18368	0.949341
ko00250	PATH	Alanine, aspartate and glutamate metabolism	8212.06	8657.95	8043.82	9228.23	8420.61	8125.25	7346.79	8726.62	8744.33	7834.27	8034.82	9208.32	8803.14	9025.36	7155.66	8691.51	9431.01	8604.7	9907.99	7499.4	7319.79	9771.28	8934.21	7260.02	7438.95	8919.05	8480.04	8965.83	7374.03	8335.29	7624.23	7090.24	5837.25	6150.75	6038.97	8194.21	6820.68	5037.52	6234.6	7429.23	9188.63	8110.07	9910.21	8697.74	8334.16	9110.05	8594.91
ko00404	PATH	Staurosporine biosynthesis	0	0	0	0	0	0	0	0	0	0	0	0	0	0	0.232934	0	0.0683444	0.227328	0.15164	0.138713	0	0.28278	0	0	0	0	0	0	0	0	0	0	0	0	0	0	0	0	0	0	0	0	0	0	0	0	0.308174
ko00941	PATH	Flavonoid biosynthesis	0	0.109992	0	0	0	0	0	0	0	0	0	0	0	0	0	0.378951	0	0	0	0	0	0	1.31795	0	0	0	0	0	0	0	0	0	0	0	0	0	0	0	0	0	0.913844	0.0641969	0	0	0	0	0.0438246
ko05020	PATH	Prion diseases	516.363	298.834	490.553	15.4968	72.4722	46.6792	77.5758	61.4634	85.7903	819.328	335.289	79.8373	270.805	54.8889	28.9076	115.101	183.59	107.711	76.8032	51.562	154.115	27.0906	45.0888	186.658	143.214	76.8306	20.7695	130.859	140.585	227.155	69.5589	111.594	82.163	59.3244	224.465	74.0844	137.649	235.149	188.653	60.7016	71.4006	43.7689	35.6739	16.8422	16.1981	47.4537	39.0177
ko05143	PATH	African trypanosomiasis	17.6988	8.8195	23.3759	2.30264	8.9211	8.13856	41.2557	0.939282	3.81242	24.6455	16.7699	4.04767	2.99955	1.06252	54.18	17.5007	45.2609	7.00467	72.7466	19.9462	7.62566	34.4269	107.61	16.8978	6.06673	3.11159	14.2583	4.8739	2.88132	5.61592	7.02944	5.06024	0.382572	1.93907	4.87368	2.35782	2.06113	1.23704	1.96757	1.42285	8.04701	2.1631	5.22022	1.59733	1.10489	3.20565	15.4508
ko05215	PATH	Prostate cancer	437.963	457.644	396.756	444.322	399.036	392.332	375.194	414.416	401.838	452.913	406.27	435.395	403.966	430	323.057	396.364	336.826	397.325	370.6	280.096	437.55	342.563	235.471	408.858	386.4	438.649	447.741	427.959	416.427	412.102	408.582	385.699	357.017	332.058	352.226	411.471	363.427	293.424	335.369	410.106	351.265	408.968	381.139	366.216	487.744	461.798	238.818
ko04750	PATH	Inflammatory mediator regulation of TRP channels	55.9494	24.2205	38.6541	3.02342	9.18413	7.06046	24.9206	1.61806	4.76335	47.1768	27.1983	6.56805	12.7658	8.47962	19.1766	9.81432	6.9072	11.4554	1.13686	4.04413	15.109	0.636583	0.828525	13.6615	5.32913	7.55253	7.66365	15.8999	22.3287	5.44602	2.76756	5.19454	4.82191	1.74924	35.4571	2.56236	3.0689	2.71573	3.42809	5.87752	17.9504	6.1912	3.91469	2.06965	5.823	16.3302	2.48849
ko04916	PATH	Melanogenesis	69.5308	36.1156	58.0018	6.77528	14.0916	9.65896	13.7072	13.5569	20.9136	62.9832	43.2945	8.40056	14.2238	5.77053	2.94335	11.825	7.47331	13.7655	3.09787	5.40735	5.75198	1.97971	2.42255	25.3927	12.4789	10.0415	3.99039	21.5443	26.7406	9.98676	7.00445	8.34628	9.99473	6.87395	41.346	8.44226	8.97318	6.59404	8.04015	8.38242	20.3134	6.19253	3.95495	3.00672	3.46377	4.29804	1.52608
ko04114	PATH	Oocyte meiosis	200.785	89.7991	141.395	8.48171	22.1795	15.5317	26.6562	20.2032	32.9417	151.116	121.97	25.2121	37.8577	16.3741	20.6439	28.6738	17.3393	29.1486	5.74003	9.31416	19.5147	2.60496	3.25189	47.9982	20.806	18.03	5.04517	44.0135	51.04	14.3393	9.06592	17.8596	14.3266	11.4385	76.9818	14.1282	14.3825	9.79359	9.88161	16.5207	38.8209	10.2867	7.06116	4.57698	9.45763	20.7269	4.55631
ko00261	PATH	Monobactam biosynthesis	1807.93	2162.61	2064.59	2406.13	1984.11	1956.23	1871.7	2013.12	1838.72	1911.34	1781.97	2312.76	2150.73	2284.64	1537.73	1835.23	1997.65	1648.55	2143.88	1486.92	1366.44	2168.81	2078.13	1647.15	1657.34	1875.96	1838.99	1759.97	1603.54	2008.62	1670.7	1640.21	1246.42	1370.4	1343.03	1803.23	1451.53	1105.03	1365.37	1622.13	2003.24	1565.26	1949.17	1778.84	1537.99	1795.25	1691.52
ko04120	PATH	Ubiquitin mediated proteolysis	176.559	91.9941	139.887	15.59	15.8947	14.186	27.9613	16.6152	25.1924	152.837	151.536	40.1283	50.3851	32.1548	21.0777	41.3782	22.91	49.8806	8.63917	15.0992	22.3504	11.3535	9.08705	53.9276	36.5425	33.7482	30.1373	41.1538	47.5527	28.7884	31.6932	43.4938	31.8767	31.701	62.3766	33.1915	31.1927	20.7587	30.7584	33.6722	55.7219	25.6479	20.4704	18.9936	30.7141	51.5004	12.7563
ko04979	PATH	Cholesterol metabolism	44.2631	41.4668	19.5977	46.4346	52.7641	57.2942	96.8406	37.3976	38.2354	35.1057	20.3803	26.9692	30.559	43.4001	182.677	67.3176	117.234	75.7952	93.3179	98.3286	51.4119	126.007	70.3477	58.8564	33.4247	41.8957	62.6831	33.3934	54.0377	66.497	58.1159	51.8732	23.8196	42.5632	28.5806	34.109	28.8364	34.3114	42.8461	28.6353	58.0358	146.134	117.38	138.998	151.279	112	187.909
ko03015	PATH	mRNA surveillance pathway	240.076	106.987	152.65	18.9821	26.6977	17.6921	55.4392	19.0102	41.7173	189.118	141.375	33.2684	71.2061	45.3164	32.7353	45.9022	32.9172	56.3455	6.16459	12.1568	26.7968	4.69897	5.35237	50.8729	29.9713	21.4512	8.69734	36.3608	57.8848	14.5633	26.4042	37.182	18.935	15.6045	61.0323	18.5576	17.6741	11.1116	13.443	30.6506	45.7067	22.7614	11.8999	7.89417	15.5474	38.7382	6.81494
ko00471	PATH	D-Glutamine and D-glutamate metabolism	1149.83	1230.55	1107.61	1243.52	1203.45	1175.83	1246.83	1147.32	1109.4	1089.22	1033.18	1261.8	1153.93	1206.92	1651.82	1367.82	1770.22	1598.01	1606.56	1231.25	1461.14	1454.55	1537.74	1036.25	985.852	1175.95	1261.81	1129.14	966.297	1301.87	1129.64	1016.59	813.893	893.426	805.386	1071.38	946.152	784.663	924.61	954.882	1490.23	1399.03	1535.19	1564.74	1473.62	1448.66	1761.37
ko00330	PATH	Arginine and proline metabolism	3445.79	3602.15	3246.48	3832.83	3210.04	3130.16	3129.78	3186.62	3182.44	3106.22	3149.62	3552.09	3449.27	3511.35	3336.69	3246.61	3807.36	2777.04	4318.74	2751.05	2303.32	3551.62	4559.61	2697.69	2564.55	2958.49	2887.75	3027.37	2429.33	2738.94	2512.5	2405.04	2031.6	2077.57	2126.19	2713.54	2426.57	1685.09	2184.14	2528.23	2480.01	2493.41	2723.73	2789.59	2365.28	2955.79	2546.1
ko00194	BR	Photosynthesis proteins	2056.53	1584.45	2103.52	1877.47	2181.36	2103.28	2129.79	1480.99	1732.79	2007.45	1754	2015.36	1938.62	1886.43	2099.73	2031.79	2582.99	2034.41	2627.44	1606.55	1299.42	3028.54	2280.15	1506.39	1559.03	1803.13	1881.16	1808.87	1480.12	1493.61	1506.9	1275.47	1415.72	1356.49	1437.83	1608.81	1861.79	1092.44	1471.92	1448.24	1799.65	2056.1	2092.39	2190.06	1767.45	2216.38	1946.2
ko04080	PATH	Neuroactive ligand-receptor interaction	36.5986	38.6363	13.4494	46.3185	47.4392	47.553	95.9096	37.0487	37.8886	29.9829	16.0068	25.967	28.5484	43.1051	182.59	65.568	116.618	74.3013	93.234	98.2521	50.9568	125.822	70.3196	57.3326	32.9624	41.0964	62.6831	32.6409	52.6118	66.4035	58.0569	51.5301	23.5753	42.4015	26.0812	34.0802	28.5076	34.2987	42.8332	28.1516	49.2908	145.887	117.159	138.976	150.983	111.048	187.909
ko03011	BR	Ribosome	17112.8	18102.3	17656.7	18549.3	17768.1	17429.6	20997	14822.4	14555.2	18087.5	14561.2	18984.1	18102.9	18144	22617.2	17285.4	21338.3	18488.8	20439.4	16044.5	15708.2	20388	17638.1	15805	14847.8	15405.5	16496.2	15232.3	14864.6	17085.1	16731.8	16676.7	12580.2	13215.9	13673	15540.9	14331.5	11668.8	13335.5	15096.1	18720.6	19691.6	21359.5	23364.7	22812.3	19225.7	22992.9
ko00405	PATH	Phenazine biosynthesis	395.675	429.138	403.868	471.548	288.58	280.683	289.427	341.288	378.324	397.028	409.99	519.703	395.184	473.833	183.458	212.64	270.86	181.553	278.655	154.41	98.5219	155.246	206.546	196.573	245.203	325.566	254.224	376.953	264.152	191.453	219.377	215.305	228.642	180.669	213.679	269.163	282.819	105.209	186.78	266.877	133.307	304.788	357.739	245.215	293.713	292.699	375.482
ko01009	BR	Protein phosphatases and associated proteins	1174.93	950.246	928.887	881.101	953.066	933.138	881.656	935.088	902.771	996.08	987.762	916.8	933.958	913.963	746.487	867.992	844.012	839.463	876.592	643.714	972.678	908.482	663.623	895.804	881.944	972.775	1000.66	1003.13	923.291	946.165	913.522	894.618	784.721	763.065	830.481	949.056	807.924	635.48	745.685	903.116	820.246	939.132	948.913	883.921	979.439	1085.76	715.227
ko00909	PATH	Sesquiterpenoid and triterpenoid biosynthesis	13.9655	8.19664	70.1922	9.26737	16.9017	14.9838	63.3826	17.2715	8.64199	30.4283	9.71244	3.49579	10.8997	8.21857	22.9629	18.1544	31.5805	53.8454	29.4153	16.0844	16.1194	45.5501	45.6234	27.4306	18.1053	18.6374	11.8747	16.2047	12.4123	13.6242	20.8145	33.8727	17.435	13.3119	11.5431	19.0988	14.1934	13.64	12.5626	25.0078	9.91919	14.7203	21.8439	56.367	13.3711	19.3964	43.369
ko00591	PATH	Linoleic acid metabolism	29.4032	13.9823	40.5797	22.1321	12.4384	12.6945	26.8988	40.9288	25.4414	29.9201	23.7985	7.33802	22.7736	16.9659	3.26531	18.9844	30.6578	9.67271	8.46392	12.5447	2.95918	16.1257	89.2396	8.68453	7.06837	6.1	11.0167	5.80471	5.44745	7.72023	7.31492	3.26554	5.96154	9.00005	4.68095	7.94743	4.64099	9.86844	13.6603	3.38825	18.6438	7.43663	25.306	28.8169	25.747	8.32694	26.2451
ko05323	PATH	Rheumatoid arthritis	85.9143	31.2471	57.6185	0.555061	3.5108	1.69468	6.1358	3.61288	8.31701	57.2574	48.0965	8.26558	11.7314	4.90017	0.8295	9.79817	4.59611	8.90995	1.61793	2.87273	5.57201	0.935408	1.60371	17.5761	14.055	6.226	3.04832	13.6582	14.558	6.14374	2.37629	7.49802	5.56194	4.91235	19.6444	6.25917	6.80539	6.04185	4.56294	6.31335	8.71524	2.35316	0.763488	0.797618	0.913619	2.82221	0.927303
ko05162	PATH	Measles	120.814	56.4879	79.7663	5.72363	24.056	14.212	18.6151	12.1808	16.2748	89.6952	75.637	17.7684	40.2314	26.6728	9.04881	28.438	36.0181	34.9755	24.4799	10.32	14.0041	6.91907	19.6481	42.9914	29.482	38.219	12.5375	40.4434	52.4014	13.951	24.8878	33.3029	58.9475	19.1493	96.5476	21.2236	24.2162	11.8456	15.5919	28.9575	17.7393	16.7543	13.3976	7.74021	5.55655	17.1515	10.4421
ko04110	PATH	Cell cycle	258.272	119.127	186.614	5.00531	24.3894	12.7555	21.3259	13.9595	24.4174	192.499	152.041	40.032	66.8167	27.5702	17.9704	35.8314	17.9891	44.6027	4.83246	40.1032	16.9868	3.2342	5.71456	51.5046	35.2866	16.9072	9.72505	44.7876	50.5528	26.4241	31.5765	47.455	12.889	31.0646	61.5559	28.1028	14.9625	8.82641	9.22845	17.9696	38.6989	8.76819	17.7615	6.03845	12.2521	19.7729	4.36251
ko00970	PATH	Aminoacyl-tRNA biosynthesis	9928.75	10640	9433.86	10979.5	10339.1	10028.4	11330.2	9386.55	9188.36	9836.11	8120.3	10733.3	10061.6	10740.5	15124.6	11807.5	13319.5	12901.4	12721.7	10577.2	11585.5	12679.3	10632.6	9368.98	9347.8	10271.9	10944.9	9938.78	9137.51	10933.9	10180.3	9889.79	7677.21	8429.98	8021.6	10099.5	8815.63	7257.33	8388.35	9542.21	12826.2	13597.3	13353.3	13655.8	14644.1	12895.2	13744
ko03060	PATH	Protein export	4653.73	4842.25	4442.84	4813.25	4995.28	4956.85	5011.39	4552.74	4463	4432.47	4087.66	4945.94	4708.17	4883.62	5795.1	4709.4	5653.34	4881.65	5576.99	4091.64	4274	5433.05	4909.68	4172.65	4009.23	4278.51	4695.93	4444.27	4063.27	4589.72	4402.06	4119.68	3327.51	3625.49	3492.41	4222.84	3798.58	3082.71	3594.14	4003.41	5206.64	5253.53	5388.46	5748.64	6091.9	5286.45	5411.58
ko05131	PATH	Shigellosis	613.454	372.917	373.637	225.361	426.02	349	385.756	157.913	372.85	404.524	247.914	113.072	169.206	201.777	185.067	384.086	262.234	374.045	142.719	403.645	149.145	237.057	431.872	263.659	296.992	290.404	299.484	314.611	406.883	323.103	325.219	421.809	224.522	248.694	263.597	238.758	220.842	160.335	212.722	272.189	460.454	585.587	484.095	549.434	644.155	513.562	346.639
ko05168	PATH	Herpes simplex virus 1 infection	106.265	45.1547	77.6337	4.14795	14.5708	11.0963	18.9827	11.5971	17.4857	86.7228	69.7371	16.6314	27.5493	12.1808	70.0849	28.4244	36.2683	35.3738	24.9784	9.94187	20.2185	6.68714	17.2649	36.4476	25.7003	21.05	15.3978	27.8529	25.9326	13.3558	17.016	28.8378	21.9038	15.9906	39.6301	20.757	17.5037	9.1975	14.5672	23.7191	24.9252	17.9408	17.6897	8.60995	9.15086	28.0534	11.322
ko04727	PATH	GABAergic synapse	769.694	901.465	910.552	884.751	765.169	753.37	727.344	858.266	855.902	734.04	747.862	865.977	830.181	884.964	907.392	949.718	993.413	893.91	1116.16	792.847	750.037	1003.23	1045.35	751.855	783.852	929.199	948.07	859.173	761.881	911.535	836.52	787.938	564.427	688.138	636.505	849.753	676.979	581.234	649.929	787.518	825.04	777.835	924.078	883.376	799.378	1042.49	807.588
ko04016	PATH	MAPK signaling pathway - plant	173.892	112.114	201.492	66.2053	131.135	129.697	156.339	136.555	101.564	165.093	177.966	73.789	90.0081	83.5112	313.352	133.733	414.368	151.492	333.138	165.82	97.0921	364.294	358.648	174.907	108.483	117.464	105.875	120.239	124.394	116.975	117.11	130.071	89.7259	87.3501	140.093	118.389	88.8873	63.7758	83.5503	118.697	118.051	143.698	190.123	194.373	131.641	81.3795	372.522
ko00902	PATH	Monoterpenoid biosynthesis	0.0648538	0.196315	0	0	0.110985	0	0.242813	0	0	0	0	0	0	0	0	0	0.111674	0.0619084	0.059984	1.01815	0.126784	0	0	0	0	0	0	0	0	0	0	0	0	0	0	0	0	0	0	0	0	0.430287	0	0	0.695523	0	0.0839255
ko03022	PATH	Basal transcription factors	103.779	105.436	45.3821	87.5236	100.938	89.5899	83.0467	72.6262	97.8651	121.137	67.7051	60.9558	72.467	87.067	111.768	128.071	142.596	147.668	158.62	217.892	50.6061	85.4326	65.5531	119.179	137.418	101.403	120.204	80.7038	154.775	136.948	152.229	160.062	94.6511	120.27	138.748	133.388	106.926	110.139	99.7957	153.158	145.191	141.268	164.832	127.92	179.05	220.438	105.449
ko00230	PATH	Purine metabolism	13147.8	13907.5	12429.1	14552.3	13851.5	13352	13273.2	13287.2	13198.8	12718.1	12193.1	14400.2	13763.5	14162.4	15574.1	15585.2	17937.7	16579.6	17356.3	15299.9	14489.7	18279.3	19030.1	14116.8	13545.4	14634	14540.6	14041.1	13706.3	14497.3	14151.9	13564.9	12541.5	12852	12823.1	13796.7	13159.7	11768.9	13164.7	13709	16446.7	15674.1	16953.4	17447.1	14821.9	15940.2	17891.9
ko04713	PATH	Circadian entrainment	53.7901	28.7973	42.8264	2.08153	10.1532	6.89358	5.39653	2.41378	7.33269	47.6813	36.8555	7.83449	10.4397	4.72886	1.10234	9.10995	4.49772	12.0949	0.937987	2.46076	44.0789	1.42199	1.24139	17.1248	7.20041	7.36748	0.939072	18.1881	26.2527	2.04386	3.43091	3.9901	5.2302	2.60723	38.6278	3.08248	3.24152	2.96242	2.0849	6.21672	13.2486	3.63071	3.23508	1.06879	1.61702	4.86618	1.66593
ko01006	BR	Prenyltransferases	1667.16	1677.36	1656.92	1663.62	1763.93	1804.26	1726.44	1763.11	1610.21	1584.92	1585.93	1740.38	1733.69	1659.64	2113.57	1593.74	2037.34	1524.68	2078.12	1562.1	1425.91	2629.54	2037.22	1490.24	1357.19	1545.75	1551.28	1670.28	1305.25	1564.82	1440.05	1313.3	1164.51	1194.15	1158.14	1473.25	1339.96	1019.76	1229.88	1319	1512.18	1548.28	1715.72	1936.49	1587.96	1564.27	1774.95
ko04934	PATH	Cushing syndrome	97.9084	169.833	100.564	93.8141	74.4978	77.8129	54.652	80.5698	74.6537	102.56	73.3323	73.4726	95.7379	123.579	115.204	133.992	209.58	112.797	237.531	92.9206	75.7612	286.794	194.816	80.394	81.9577	96.8661	112.722	78.7582	106.549	125.098	113.247	97.575	59.5167	100.099	83.7744	91.8722	63.1858	79.6177	80.8713	72.5521	198.568	71.4585	140.121	1266.49	91.8762	90.4122	126.627
ko00965	PATH	Betalain biosynthesis	0	0	0	0	0	0	0.0201918	0	0	0	0	0.0704057	0	0	2.19763	0.225948	3.32345	0.0669276	3.37785	1.10148	0.0632748	1.58636	1.62385	0.415307	0	0	0	0	0	0	0	0	0	0	0	0	0	0	0	0	0.164562	0.0751223	0	0	0	0	0.0809852
ko00521	PATH	Streptomycin biosynthesis	2814.88	2892.75	2563.2	2691.58	3159.61	3101.05	2858.87	2961.34	3100.36	2761.82	2832.88	2617.02	2761.92	2737.58	2436.64	2675.66	2636.27	2551.79	3047	2315.19	2107.91	3250.6	2167.15	2488.17	2608.85	2858.14	2772.85	3060.83	2650.15	2653.56	2546.5	2481.36	2057.1	2158.03	2171.22	2772.79	2418.31	1865.85	2224.89	2536.65	2397.01	2890.19	3260.68	2862.26	2913.13	2883.29	2913.91
ko05017	PATH	Spinocerebellar ataxia	201.22	90.4496	169.885	5.95923	31.4999	19.5456	28.8734	21.3793	37.5737	191.935	133.994	27.8545	61.07	19.2771	10.442	45.4428	24.6886	70.5991	6.80446	9.36823	17.0914	3.69298	4.67388	47.881	32.6074	23.8845	11.7693	36.9154	49.9545	18.0092	29.6374	40.6622	16.7561	23.9738	56.4517	28.7246	20.4953	16.5825	14.6548	32.1607	37.2628	19.3313	15.2489	7.01345	10.0577	49.8363	5.38116
ko04068	PATH	FoxO signaling pathway	258.789	258.59	401.256	173.156	75.3045	61.8654	190.324	117.038	111.066	293.963	188.297	175.363	185.771	154.819	267.677	121.089	336.165	136.822	356.505	169.773	308.647	375.943	225.142	156.081	111.204	102.896	122.45	86.7877	127.691	194.864	138.99	164.023	74.0291	99.8678	130.724	118.336	76.7468	99.8753	84.8403	127.072	160.437	109.462	181.676	133.937	170.601	117.496	220.954
ko00770	PATH	Pantothenate and CoA biosynthesis	4517.56	4513.78	4307.76	4746.79	4353.04	4238.42	4351.33	4226.9	4286.32	4243.34	4015.74	4786	4437.74	4816.74	3565.35	4016.68	4652.73	3769.9	5014.23	3569.52	3438.3	4335.46	4560.79	3432.41	3506.6	3764.22	3609.41	3851.57	3382.64	3624.56	3452.63	3320.53	2814.3	2836.19	2852.98	3718.95	3245.46	2373.48	2860.79	3552.42	3322.77	3798.82	4370.4	3753.99	3417.36	4068.43	4113.85
ko04932	PATH	Non-alcoholic fatty liver disease	163.747	91.2573	214.817	12.3716	22.0749	18.0113	56.4605	41.5467	36.1432	223.631	105.879	25.9592	69.5916	21.4196	17.4879	62.0765	117.86	52.7665	71.2882	21.6935	88.1616	20.7774	32.1199	65.108	110.653	44.2466	15.1365	60.374	47.4279	211.292	54.5452	69.651	36.1225	44.5386	111.772	65.9993	117.094	223.375	179.683	37.7292	43.5849	31.6021	26.0679	13.4573	11.5469	28.9933	36.6518
ko00365	PATH	Furfural degradation	1.09799	2.22781	1.14832	0.910369	0.466703	0.62254	0.849979	4.18112	2.22562	1.78946	0.233396	1.10356	1.91452	2.42353	6.91891	16.7793	12.7325	29.3605	6.75491	1.95451	3.0199	2.4421	2.73995	1.64543	0.889567	0.514724	1.13007	0.72808	1.19947	1.24349	1.53205	1.1284	0.796827	1.91748	0.251599	0.576337	0.666171	2.0463	1.57579	0.89744	7.51874	11.1623	7.73914	5.0428	5.23635	11.9203	2.62298
ko00290	PATH	Valine, leucine and isoleucine biosynthesis	3309.09	3348.96	3367.39	3499.31	3294.61	3177.18	2996.69	3360.76	3303.24	3271.89	3036.39	3469.61	3449.14	3608.99	2279.49	2894.99	3136.44	2721.87	3847.52	2560.66	2961.09	3290.79	3199.51	2386.83	2459.09	3015.09	2689.9	2906.74	2497.49	2604.79	2491.41	2396.93	1927.63	2015.75	1943.87	2634.6	2317.33	1614.99	2019.6	2502.65	2173.44	3071.05	3381.1	2501.13	2608.04	3272.88	2920.6
ko04924	PATH	Renin secretion	45.4835	21.024	19.4858	2.77114	19.8613	16.3558	8.64637	1.71564	7.13111	23.8661	24.4251	7.98186	6.40379	5.36118	6.41589	12.7208	6.88689	10.8422	1.35098	7.36337	9.85763	1.252	1.02458	13.7751	20.8079	12.7844	9.06285	19.6596	29.0306	10.8385	10.961	15.4188	21.3697	9.57356	45.0014	8.19379	8.50509	10.4531	8.54092	14.7944	17.9062	12.0925	4.99202	4.70453	6.53903	10.4736	2.87358
ko00220	PATH	Arginine biosynthesis	4091.64	4450.48	4453.55	4652.45	4288.85	4154.28	3777.34	4528.72	4382.21	3915.93	3840.22	4405.22	4248.85	4371.94	4038.84	4197.98	4540.6	3959.96	5238.46	3487.38	3727.24	4608.47	4126.14	3452.21	3648.05	4227.84	4281.44	4138.67	3585.03	4174.98	3818.69	3610.06	2728.24	3124.42	2860.5	4043.69	3241.43	2464.37	3090.63	3686.01	3786.5	4126.2	4766.88	4310.52	4259.19	4910.6	4601.77
ko02060	PATH	Phosphotransferase system (PTS)	1206.89	1611.26	1615.59	1833.4	1599.95	1387.86	1294.84	883.995	1082.43	1058.07	960.473	1459.66	1325.68	1808.77	2865.23	2846.5	4433.13	2417.64	3713.31	2940.33	1919.01	8637.01	8155.75	1182.46	977.617	1096.04	1103.57	901.293	1165.43	1100.37	1384.97	990.279	1017.75	1142.32	873.561	1220.66	1119.63	790.324	1069.69	1318.46	4389.1	2603.72	3666.57	4738.59	1762.26	2139.22	5272.99
ko05410	PATH	Hypertrophic cardiomyopathy	18.0001	9.21495	100.964	6.96074	4.30867	2.99205	35.6149	2.62717	4.37602	24.086	10.0323	3.04115	10.3859	4.94742	6.27701	14.0646	6.29843	8.95417	1.44532	6.19416	49.1723	1.48732	0.838337	8.48733	7.06701	5.02023	8.26888	9.78092	14.5491	13.7837	8.66741	15.7253	8.84865	5.31532	20.3947	5.36467	5.32106	7.65899	7.0835	8.43492	7.50638	10.2857	3.99154	4.42568	6.61854	3.40442	5.44211
ko00130	PATH	Ubiquinone and other terpenoid-quinone biosynthesis	1030.63	611.259	1444.29	634.958	817.03	838.084	901.676	1111.1	1045.11	965.88	1436.68	653.865	830.407	700.658	1213.1	953.932	1568.09	841.5	1246.52	760.764	443.209	1607.42	2746.95	903.27	796.92	910.232	642.609	1198.29	726.334	617.281	609.413	537.358	747.648	476.224	734.368	828.565	895.847	415.763	622.015	754.118	601.685	453.569	707.26	893.457	476.797	448.346	1064.27
ko04054	BR	Pattern recognition receptors	0.670432	2.58795	0.366171	2.16922	15.6835	10.2672	2.71803	6.4755	1.08943	3.25147	2.55871	27.7694	5.97695	9.23872	0.846751	5.98047	1.09513	1.57937	2.70689	1.64624	0.606146	0.350817	0.526211	0.43097	3.53565	3.18576	3.04694	1.65093	1.33583	2.3893	2.78777	1.92968	1.36144	2.02284	1.31505	2.77056	2.17831	1.80109	2.66697	2.34674	1.69281	3.67854	1.92024	1.71997	5.22094	2.23276	0.782356
ko00537	BR	Glycosylphosphatidylinositol (GPI)-anchored proteins	286.582	245.058	445.256	240.616	330.224	361.548	305.63	378.686	390.78	323.603	357.944	238.541	308.186	282.038	94.4759	187.162	119.52	120.293	137.447	119.755	184.186	118.624	386.255	310.809	224.301	254.14	217.725	295.445	207.626	230.974	196.061	219.875	184.819	160.166	196.171	238.596	198.682	156.324	181.827	215.723	167.559	152.769	213.384	137.803	128.978	150.782	194.555
ko00660	PATH	C5-Branched dibasic acid metabolism	1813.44	1746.73	1850.84	1892.14	1670.61	1603.43	1544.51	1857.34	1834.97	1757.88	1698.24	1887.86	1811.22	1882.45	1345.76	1554.79	1872.7	1481.66	2175.95	1343.07	1426.81	1599.48	1944.91	1263.23	1228.61	1545.69	1385.4	1525.11	1285.05	1345.18	1306.44	1222.43	996.821	996.135	997.683	1305.78	1181.55	776.188	1010.7	1241.05	1015.61	1549.96	1720.63	1243.71	1284.35	1704.87	1493.89
ko02040	PATH	Flagellar assembly	3927.31	2137.05	1060.54	1797.33	3077.81	2571.91	2817.48	1127.24	2643.76	1765.77	626.459	750.941	947.469	1359.61	1183.24	2129.4	1349.64	2106.08	997.938	2862.16	934.409	2881.18	5598.48	1350.46	1521.19	1724.99	1945.36	1870.27	2247.39	2149.66	1829.68	2381.44	1090.84	1228.1	1252.95	1172.36	1193.41	951.006	1110.14	1319.61	3087.31	3690.01	3486.8	4636.44	4839.03	3742.37	3281.5
ko02048	BR	Prokaryotic defense system	2905.35	3600.63	3797.12	3544.83	3106.01	3099.26	2935.09	2809.36	2780.33	3134.23	2800.35	4060.68	3320.7	3553.67	3174.95	3038.76	2528.01	2994.01	2655.84	3018.51	3236.17	2511.59	2028.93	3063.09	3543.23	3031.04	3387.99	3006.51	3232.05	3326.85	3402.1	3488.91	3618.37	3621.46	3556.97	3395.17	3648.4	3872.84	3852.31	3525.21	3042.15	3045.09	3215.5	2996.92	3564.56	3192.95	3184.18
ko05225	PATH	Hepatocellular carcinoma	134.769	58.7053	124.315	15.8368	41.2356	35.9426	41.7701	34.0578	63.4962	106.161	86.9854	17.7216	28.0681	13.7731	32.4288	65.1223	147.473	46.6284	92.5639	30.1651	23.7936	79.6948	306.66	54.226	23.4663	16.2803	11.5253	29.9994	34.8688	21.3937	18.66	20.7741	14.1208	16.1589	34.9087	13.4816	11.6818	8.50312	15.4653	13.2308	30.9654	28.6079	38.3214	26.3413	15.4403	32.5459	146.986
ko05140	PATH	Leishmaniasis	47.6595	27.4902	41.5216	1.92002	10.9417	4.61973	10.4606	3.56172	9.58051	55.873	38.6978	8.6352	14.3049	7.78772	2.60592	18.4536	8.27836	27.7579	1.41239	2.85158	5.60845	0.728849	8.32178	16.7521	8.25702	7.23708	2.85965	7.92703	12.0338	4.94024	7.64676	11.9912	5.55709	5.64718	15.9144	6.96777	4.87946	3.68669	4.36996	10.0943	16.2747	7.43486	5.54279	2.99739	3.10297	10.73	1.75538
ko00624	PATH	Polycyclic aromatic hydrocarbon degradation	0.291048	0.613558	0.674319	0.203283	0.289223	0.316002	0.339164	0.41823	0.178151	0.225951	0.104801	1.50694	0.317727	0.356267	83.0985	7.85666	69.8704	2.92966	103.682	27.698	5.97535	29.3688	39.8516	7.34832	0.0846788	0.563865	0.333368	0	0.360403	0.410963	0.169372	0.0704928	0.0373216	0.437539	0.0516303	0.160672	0.0854136	0.131681	0.454061	0	0.368328	0.884421	5.08489	2.0966	0.272604	1.17742	26.5908
ko03032	BR	DNA replication proteins	8399.04	9077.34	8804.42	8913.75	8586.68	8444.73	9121.57	8269.68	8151.85	9026.83	8503.04	9212.2	8879.55	9007.9	12135.6	11146.5	10227.4	11964.3	9437.48	13168.7	12979.7	9826.21	9132.82	11896.4	12029	11091.5	11075	10975.8	11800.3	11161.9	12098.4	12530.7	13172.3	12906.6	12832.2	11258.5	11899.8	13496	13240.8	11356.1	11076	12549.4	11356.8	11560.8	11882.5	10649.2	12195.2
ko00300	PATH	Lysine biosynthesis	4715.57	5224.35	4645.65	5517.01	5004.08	4904.66	4762	4992.3	4731.15	4701.34	4396.47	5415.7	5218.58	5209.49	4634.7	5007.77	5632.18	5073.94	5792.65	4200.02	4567.47	6021.47	4724.48	4070.4	4051.31	4794.72	4777.44	4621.99	4021.07	4856.01	4309.43	4113.82	3262.77	3447.85	3366.86	4453.89	3814.83	2847.13	3484.16	4056.79	5138.29	4651.96	5351.06	5153.27	4681.74	5177.09	5333.26
ko05220	PATH	Chronic myeloid leukemia	57.557	28.8722	48.6672	5.33526	6.98273	4.8769	14.3823	13.611	20.8885	55.155	36.552	7.12767	12.9267	3.54902	0.531506	7.47914	4.41049	12.315	1.14854	4.14783	3.2913	0.505007	1.35869	18.6095	10.6584	6.18226	3.61	12.5807	12.5007	9.8213	5.77275	7.58049	7.18493	5.73726	18.6967	7.24858	6.94576	4.92153	7.34342	6.11644	10.0454	5.23516	2.88623	3.47444	6.26332	2.66995	1.06891
ko04614	PATH	Renin-angiotensin system	30.3524	13.0961	36.5434	11.7092	22.9368	22.4599	65.433	34.2565	18.1363	25.7276	39.606	8.38781	10.6405	10.1414	43.3552	17.4385	34.4925	8.05522	50.7002	16.8762	16.8534	17.0644	10.7855	22.6755	26.0138	17.3728	35.4128	22.9382	13.5497	19.2467	17.2601	12.9826	30.9041	19.4077	28.5398	21.3163	41.4524	23.3876	32.2394	19.4469	27.0413	12.8109	17.6617	32.2199	17.4541	7.11461	7.94558
ko03430	PATH	Mismatch repair	7125.91	7933.19	6701.89	7965.45	7459.47	7319.88	8078.02	7032.6	6766.43	6927.98	6490.76	7993.49	7693.36	7990.55	10557.3	9797.79	9935.16	10703.9	8939.51	11271.6	10909.7	9925.15	9207.13	8885.57	9156.94	9052.35	9387.68	8804.79	9392.59	9334.29	9712.94	9572.08	9897.34	9823.97	9530.52	8696.88	9207.9	9816.28	10199.8	8692.94	10247.6	11472.9	10460.1	11184.8	10753.1	9879.86	11380.5
ko04112	PATH	Cell cycle - Caulobacter	4295.12	4771.81	4174.48	4894.09	4605.47	4540.39	5060	4288.18	4206.07	4258.8	4024.83	5006.09	4611.22	4938.75	6336.21	5487.85	5674.64	5568.79	5500.17	5117.29	5562.25	5392.37	4581.63	5245.08	4893.45	5083.63	5399.63	5006.52	4992.25	5506.93	5262.25	5210.48	4637.46	4960	4619.73	5062	4825.66	4794.85	5057.81	4681.96	5553.95	6045.77	5906.85	5954.36	6489.97	5677.86	5964.66
ko04370	PATH	VEGF signaling pathway	59.0625	28.8906	47.0391	5.31945	6.79955	4.62643	12.8684	13.1465	19.9079	51.5623	40.0364	8.20071	11.1915	4.47157	0.464449	8.41523	3.62783	7.90383	1.00624	3.89332	4.42928	0.486555	1.11649	23.0498	11.4739	8.32653	3.58273	14.5794	16.3694	9.18673	6.11911	7.54495	9.0891	6.5055	25.2624	7.79826	8.11768	5.55793	8.1253	6.39502	11.0157	4.46183	2.31287	2.64807	3.01839	2.55809	0.938501
ko02044	BR	Secretion system	7193.15	6880.53	7312.67	5919.53	6876.92	6764	7264.37	5778.57	6231.15	6267.85	5661.06	6090.31	5679.47	6300.14	6680.33	6674.43	6924.44	6116.07	6529.52	5784.08	5063.51	6519.46	9875.78	5639.89	5434.25	5683.6	6108.6	6012.37	5676.74	6148.73	5764.03	6126.18	4361.29	4731.6	4951.9	5537.02	4857.29	3925.89	4684.75	5241.93	7196.24	6910.12	7195.5	7730.31	8311.1	6787.49	7486.12
ko04514	PATH	Cell adhesion molecules	1.87227	0.92716	0.459081	0.0219702	0	0.0367343	0.0847638	2.33138	0.150015	0.142873	0.78706	0.491196	0	0.27462	0.185658	1.54775	1.00813	0.528725	0.0425954	0.372064	0.185782	0.497244	0.0195354	0.516061	0.0852063	0.0637676	0.0692525	0.060596	0.215114	0.0794282	0.0688609	0.156789	0.0869613	0.0307407	0.229453	0.0568987	0.0566152	0.0595097	0.0294288	0.0569725	9.5225	0.164636	1.15466	0.281092	0.423478	0.725123	0.258085
ko00592	PATH	alpha-Linolenic acid metabolism	36.2	33.6764	68.4455	40.3069	16.5671	15.8787	33.8252	52.8991	34.5791	38.2438	36.2521	34.923	40.8852	49.713	127.848	57.4364	176.8	26.3414	147.732	44.6749	13.5774	94.436	345.578	26.6218	8.12901	7.9788	12.6243	7.07547	7.24828	12.7689	11.4193	5.71562	6.73235	12.1265	5.2633	9.84197	5.51968	10.5134	15.283	3.83233	28.7737	19.4802	40.1521	49.275	29.8947	16.7688	119.993
ko04131	BR	Membrane trafficking	2548.23	2290.2	2278.28	1979.36	1796.37	1727.36	2029.68	1785.41	1666.58	2317.2	2117.34	2086.91	1954.42	2108.82	2181.13	2024.53	2379.96	2237.45	2366.63	1681.64	2228.82	2759.59	2160.74	1916.12	1717.11	1879.97	1928.99	1878.26	1934.41	1872.62	1840.98	1876.53	1572.11	1561.98	1834.72	1783.55	1621.82	1346.51	1566.67	1810.08	2166.72	2004.22	2099.56	2261.86	2144.19	2014.11	2393.07
ko02020	PATH	Two-component system	15726.8	16724.8	12137.5	17454.2	17803.9	17051.7	14974.3	15333.2	16437.7	13536.3	12633.6	16738.9	14606.7	16611.6	13525.5	15086.4	16464.6	14323.5	16667.9	12665.5	10215.9	17470.8	26009.1	11888.9	11716	13192.7	14220	13233.8	12293.9	13790.3	12855.5	12177.1	9048.43	10903.5	9460.25	12200.7	10633.9	8853.96	10492.1	11236.8	14371.3	14592.8	16282.6	16494.9	16255.1	17867	15743.9
ko05010	PATH	Alzheimer disease	869.214	737.554	904.865	499.696	485.727	451.991	561.894	456.395	473.65	1225.06	660.022	523.642	681.86	486.79	627.267	579.455	735.785	603.651	642.068	443.277	529.81	693.543	568.368	548.867	496.823	452.127	465.051	488.281	456.298	652.83	464.771	496.239	384.054	398.75	505.605	444.528	500.605	524.38	536.895	423.928	532.244	536.41	519.959	596.046	564.018	534.635	572.781
ko00860	PATH	Porphyrin and chlorophyll metabolism	3308.39	4821.98	3555.61	5518.52	3940.89	3508.47	2883.69	3524.51	3575.68	4198.58	3999.11	6509.25	4888.65	6396.03	3937.82	4212.14	4859	3958.98	5384.03	2973.65	2902.45	4146.19	4278.5	2546.16	3171.44	3610.2	3708.74	2977.76	3080.86	3416.37	3305.34	2917.96	2501.08	3075.95	2621.46	3471.7	2927.49	2501.39	2971.37	2971.28	2424.38	3488.36	3004.17	2958.99	3289.27	3864.48	2329.59
ko00520	PATH	Amino sugar and nucleotide sugar metabolism	11705.7	11327.5	11838	11662.5	13082.2	13037.2	12321.3	11536.5	12221.9	11242.1	11458.5	11187.4	11947.2	11407.5	10550.9	11359	12044.1	11267.3	12607.3	10425.4	9777.46	15878	12174	10910.4	10227.4	12093.3	11814	12179.3	10430.1	11530.6	10710.7	10201	8375.02	8844.57	8646.46	11138.1	9824.1	7631.23	8921.12	10062.7	12736.1	11432.3	12622.9	13139.5	12237.3	12714.8	12108.1
ko01059	PATH	Biosynthesis of enediyne antibiotics	1.71136	0.331717	0.173928	1.79924	3.71805	3.57577	0.91441	3.69283	2.78938	0.444053	3.17336	0.466049	0.482175	1.36217	3.21446	0.416121	2.89336	0.224388	6.01259	1.95351	0.83263	3.54377	3.81072	4.95424	0.244384	0.0723819	0.116519	0.384491	0.2226	0.76226	0.67009	2.22908	0.111254	0.189489	0.487846	0	0.0514107	0.154757	0	0.096949	2.75379	0.711995	0.609802	0.574245	0.330894	0.342284	0.610387
ko05133	PATH	Pertussis	853.139	478.613	779.185	330.812	899.919	974.188	748.019	1077.13	1043.51	692.683	1118.19	364.323	559.413	322.011	171.211	527.765	265.556	277.409	188.948	288.168	108.251	253.186	1411.26	691.814	562.223	720.715	602.147	992.02	590.161	635.987	490.615	472.35	473.769	357.331	581.099	582.116	539.715	312.657	413.596	501.138	419.589	270.733	359.226	308.616	348.181	223.982	284.316
ko05132	PATH	Salmonella infection	1930.66	1747.22	1458.43	1746.69	1814.23	1689.16	1844.39	1447.45	1628.49	1721.78	1409.41	1556.78	1549.34	1665.34	1659.45	1703.44	1666.33	1742.07	1702.24	1464	1457.6	1744.11	1475.15	1527.82	1471.52	1619.79	1689.3	1626.88	1598.91	1685.47	1627.34	1607.53	1284.28	1319.74	1327.5	1475.13	1426.55	1136.4	1354.04	1475.59	1670.99	1998.23	1848.71	2056.86	2227.46	1991.09	1637.16
ko00627	PATH	Aminobenzoate degradation	290.714	894.236	297.596	953.97	189.997	179.969	210.055	294.441	207.226	380.195	297.387	959.574	722.136	1043.67	979.726	431.535	942.506	369.333	1051.14	486.818	361.869	849.97	1144.79	243.223	178.449	164.421	296.243	135.088	161.777	274.881	224.4	182.225	120.959	214.392	120.586	194.75	145.326	141.711	180.866	177.724	365.726	299.747	428.489	443.438	214.397	375.755	738.72
ko03013	PATH	RNA transport	818.465	687.885	634.977	583.185	684.368	651.753	676.324	535.036	568.091	796.943	625.225	559.123	660.422	634.483	595.588	737.173	737.589	832.643	625.393	604.399	532.813	739.953	701.904	676.361	612.614	605.196	636.559	590.011	645.762	656.033	673.672	657.235	509.016	574.253	618.374	651.448	528.084	521.38	542.346	642.618	701.152	741.849	774.921	728.715	730.093	799.248	695.029
ko00524	PATH	Neomycin, kanamycin and gentamicin biosynthesis	547.106	576.84	529.473	530.218	561.126	576.956	594.169	690.21	656.099	501.46	451.671	541.084	566.099	536.389	354.883	410.868	405.37	407.105	499.691	379.072	441.081	521.895	332.252	445.956	469.149	509.06	500.425	518.695	447.471	509.706	444.782	439.07	351.998	401.366	380.116	509.769	444.801	374.194	416.922	455.978	450.047	453.249	495.055	452.48	433.455	474.674	407.242
ko04714	PATH	Thermogenesis	1266.69	1253.42	1123.81	818.261	1128.45	1138.84	970.744	1256.66	1174.83	1403.12	1080.15	843.355	1049.53	810.353	1401.34	1143.33	1284.16	887.808	1267.27	927.842	896.965	564.18	649.568	1102.51	1026.35	976.8	1075.92	1114.9	987.07	1257.19	982.36	998.123	706.157	767.295	885.723	1044.48	923.753	878.208	926.022	921.707	1106.39	1096.7	1074.08	1049.3	1364.95	1141.4	866.494
ko05211	PATH	Renal cell carcinoma	110.849	170.78	91.8736	92.336	62.7126	61.7996	50.6564	77.2935	71.6987	88.5553	78.6988	73.1686	81.3706	115.832	114.357	132.558	208.646	109.781	237.169	93.0582	75.1299	286.59	195.293	83.5788	84.7517	97.5242	112.705	76.5847	97.6806	125.793	109.666	97.9256	60.4441	100.272	73.484	91.0935	64.5062	78.5597	83.5353	71.0255	180.244	71.8048	138.853	1266.6	91.8602	88.7915	125.809
ko04260	PATH	Cardiac muscle contraction	1.2022	1.01462	4.52052	0.798193	0.950319	1.69404	7.17785	16.6185	3.15869	8.63741	0.603836	2.30479	1.10334	1.39065	6.87876	13.1847	71.9638	12.4907	46.267	9.06247	52.6041	14.358	16.7916	5.73557	9.4732	2.16572	2.3065	6.93079	5.06104	4.33951	3.87829	12.2143	9.39808	6.58921	12.2455	6.91907	5.20988	4.84725	7.12128	11.214	20.8496	9.53549	11.092	4.04707	1.71867	2.47026	20.6794
ko05412	PATH	Arrhythmogenic right ventricular cardiomyopathy	0.00987177	0.122989	0.380421	0.31319	0.101362	0.204498	0.226786	0.698756	0.410505	0.214335	0.0396245	0.968844	0.234952	0.515916	0.111883	0.793167	0.335825	0.207922	0.258661	0.273568	39.3952	0.797971	0.0559146	0.506155	0.708987	0.406763	1.05978	0.778175	1.81597	0.43144	0.789131	0.638584	0.146259	0.185884	0.900079	0.752344	0.213288	0.286786	0.0803764	0.246491	0.633512	0.24882	0.421528	0.0641778	0.0745032	0.250846	0.0494821
ko04515	BR	Cell adhesion molecules	2.97091	1.25112	0.794875	0.0216867	0.070613	0.0798786	0.0748015	0	0.142017	0.474295	1.54969	0.547755	0	0.275871	0.400719	2.97113	1.07777	0.502301	0.340427	4.6168	3.38436	0.562185	0.107569	37.2989	1.19209	3.5372	0.183207	0.731382	5.36246	0.571214	2.97672	5.02028	0.768833	0.494183	2.65019	3.06533	0.978499	1.95965	0.628085	2.53182	16.2134	1.25369	2.38923	2.92505	1.83141	0.928037	0.500111
ko04011	PATH	MAPK signaling pathway - yeast	138.674	52.4565	135.883	5.14011	13.3171	8.67741	23.4669	22.8891	18.4171	114.706	117.862	20.6224	24.9977	24.4841	170.967	51.8192	249.548	35.6232	195.875	61.1282	21.5346	213.191	177.324	61.1765	15.0422	10.6729	3.85819	22.972	30.7941	17.6191	11.4318	19.6066	11.3125	8.5756	42.3852	14.6698	8.19038	5.05385	9.10433	20.9301	62.0558	27.0004	25.3241	33.6035	3.39322	20.5874	102.892
ko04912	PATH	GnRH signaling pathway	54.7046	30.0914	44.6403	6.74826	14.241	11.219	13.0209	13.5912	20.0307	50.637	37.4788	9.79097	11.0001	5.03876	1.81038	10.8038	6.42603	13.4548	4.29905	4.61649	5.54096	2.91477	5.66319	22.0054	12.081	10.4677	4.49461	21.4094	27.7745	9.63645	7.32834	8.04333	11.1287	6.53969	44.0853	8.89824	9.4009	6.98635	8.58432	8.94512	26.6735	7.21324	4.55238	3.66255	4.63971	6.45937	1.75975
ko00944	PATH	Flavone and flavonol biosynthesis	77.2487	34.7122	27.5564	35.5975	83.6268	98.3334	41.0146	39.5902	41.8043	27.8667	47.1424	16.9329	25.0981	30.107	15.1376	47.8863	29.4867	26.7876	48.942	27.4869	13.7187	133.702	158.56	54.1053	32.4293	78.3785	60.2259	72.3255	49.1976	58.6482	56.5367	56.8481	25.7802	41.1421	23.4114	37.3204	27.7486	28.205	23.879	32.9617	23.2175	22.454	31.0319	38.9185	18.6293	50.3861	14.3317
ko04974	PATH	Protein digestion and absorption	298.475	168.886	315.07	159.175	356.124	422.684	268.43	442.294	390.691	256.322	440.525	165.97	267.48	127.567	37.5778	153.887	49.8472	87.3817	58.0266	68.7647	33.1071	27.2068	17.4762	312.239	272.413	397.349	299.745	483.992	241.56	252.861	220.414	159.681	232.874	168.223	237.347	296.665	278.845	166.818	208.606	222.707	158.883	63.1987	118.775	135.04	90.0311	58.9265	24.3255
ko05033	PATH	Nicotine addiction	0	0.0318132	0.065676	0.0273782	0	0	0	0	0	0	0	0.0174844	0	0	0.0240833	1.20694	0.33136	0.204282	0.0453046	0.0332167	0	0.288293	0.0987955	0	0	0	0	0	0	0	0	0	0	0	0	0	0	0	0	0	9.56726	0	0.139859	0	0	0.538829	0
ko03320	PATH	PPAR signaling pathway	1455.22	1687.57	1353.62	1396.13	1513.01	1530.37	1429.8	1656.77	1543.93	1326.24	1335.52	1427.96	1425.15	1330.76	2055.74	1516.47	1823.74	1278.81	2046.8	1422.7	1422.93	1674.91	1243.36	1393.12	1371.26	1355.35	1539.28	1405.56	1308.88	1569.66	1388.4	1358.95	1020.9	1113.7	1123.07	1512.01	1220.95	980.452	1145.1	1364.34	1754.75	1435.45	1629.14	1678.89	1795.44	1613.58	1562.12
ko04015	PATH	Rap1 signaling pathway	69.2998	33.3585	45.5298	5.61101	6.62679	4.47985	12.9521	12.9299	19.2082	52.7439	44.6849	9.06638	11.547	5.87571	0.560799	10.1494	6.50831	15.0904	1.4392	4.69325	5.764	1.31655	1.51699	25.346	13.1738	12.6283	3.64497	21.9815	26.5152	8.9746	7.50306	8.19902	11.8315	7.25297	42.1212	8.57969	9.54671	6.42556	8.57292	7.65974	27.434	6.3932	4.72768	3.96393	7.47091	5.02687	1.12238
ko04910	PATH	Insulin signaling pathway	986.161	982.198	1007.05	937.108	725.698	681.143	873.09	647.984	720.075	910.944	670.983	896.692	901.986	972.478	537.333	671.172	636.875	657.867	751.976	692.324	740.347	961.723	690.03	789.695	711.537	824.07	792.984	789.143	803.978	850.779	769.647	829.195	610.482	676.676	701.056	735.838	644.858	563.37	652.48	741.795	807.771	708.144	821.366	731.966	838.811	886.894	666.317
ko05032	PATH	Morphine addiction	6.94731	4.73316	6.76209	1.26528	6.69696	5.71666	0.962889	0.578039	0.781465	7.66679	5.5093	1.01334	2.1194	0.584005	0.825788	3.5854	1.97066	3.99697	0.230033	0.98931	1.4679	0.434192	0.335168	4.25932	1.12891	1.72459	0.270467	5.88724	8.95963	0.304549	0.714331	0.85103	1.41155	0.453973	12.2129	0.56794	1.08557	1.06932	0.591283	2.08075	20.0298	1.32263	1.07413	0.250941	0.457798	3.7047	0.737493
ko04141	PATH	Protein processing in endoplasmic reticulum	1278.96	1082.56	961.294	893.072	895.821	870.909	1011.66	807.77	822.843	1169.47	1022.33	953.15	980.317	959.323	776.358	929.951	855.831	911.643	794.449	691.562	723.638	750.388	552.527	1025.76	913.798	972.855	951.642	991.257	1039.04	896.749	954.334	948.985	902.446	802.913	959.828	927.216	915.204	728.138	819.672	1002.65	976.681	1122.52	1083.72	906.478	1229.16	1007.51	880.854
ko05416	PATH	Viral myocarditis	17.0004	5.68525	8.88804	0.939625	3.70466	3.67876	6.10398	6.71544	4.0396	11.8967	11.3343	3.73874	3.87099	2.87267	4.1656	7.10704	23.6396	5.38854	21.2737	3.65086	2.25681	4.66779	7.75921	16.0822	11.1057	9.84776	5.58636	12.7772	8.65996	5.07036	6.48171	11.7815	12.6836	9.04262	15.8607	9.57245	10.6326	4.23681	7.97118	9.57807	1.9809	5.20812	5.0403	4.49545	1.5837	4.69934	7.54002
ko00051	PATH	Fructose and mannose metabolism	5702.82	5116.76	5618.98	5199.94	6273.89	6322.03	5547.7	6242.58	6218.79	5176.66	5894.89	5247.4	5435.62	5117.6	4585.49	5615.31	5851.25	5159.52	6224.03	4272.77	4499.73	7658.82	7800.59	5171.23	5396.18	5785.59	5347.76	5940.13	5051.54	5318.48	5095.87	4869.53	4494.42	4435.93	4530.55	5969.31	5128.15	3794.98	4532.48	5577.33	5541.08	5137.38	5705.79	6008.57	5100.27	5870.48	5312.49
ko04921	PATH	Oxytocin signaling pathway	156.196	80.5834	199.515	17.9396	27.5938	18.4364	58.0383	20.8408	33.0925	143.407	98.8424	28.7394	45.7825	21.1964	24.5307	36.0495	20.9591	45.7636	5.85562	11.2414	61.8352	2.6329	3.52231	46.2469	28.1048	23.8205	10.0241	43.2483	60.4257	21.2689	25.9125	35.9245	21.4105	14.7145	89.242	23.0541	18.2339	15.2286	16.2847	24.9489	41.1343	19.0652	13.2876	8.5036	14.2065	30.2298	9.92382
ko05163	PATH	Human cytomegalovirus infection	111.995	54.717	92.243	8.12406	18.9698	14.5529	25.7448	21.518	28.7438	101.028	75.7829	15.7242	25.5396	9.88546	5.62724	22.5396	31.9911	26.2594	23.0949	9.39108	10.3922	6.17581	10.1895	47.5075	28.3452	22.2509	9.61892	41.0428	43.1898	16.6841	14.7497	23.0101	24.9744	17.2704	69.1516	20.3535	20.6201	11.9311	17.2244	20.5933	28.485	12.3954	9.96493	7.66597	5.35107	12.5162	9.42035
ko00053	PATH	Ascorbate and aldarate metabolism	1036.5	1142.85	1053.01	1219.48	1200.28	1243.47	1015.51	1190.42	1170.34	981.584	1264.74	1105.18	1177.04	1169.33	912.315	1106.31	1109.71	833.061	1435.95	897.242	825.33	1352.6	2173.25	966.622	962.165	1032.73	1028.63	1100.12	992.871	1017.27	969.368	973.597	697.498	839.602	782.341	1120.97	805.986	695.088	779.339	980.784	695.774	867.711	860.506	958.289	860.14	1080.96	824.02
ko05217	PATH	Basal cell carcinoma	6.13334	3.45938	8.56176	0.0408169	0	0.342243	0.634114	0.666032	2.0806	9.7449	5.14641	0.529964	3.69301	0.376592	0.0626166	1.43467	1.05626	1.67803	0.0957321	0.199436	0.527131	0.331383	0.178541	2.0911	0.505122	0.331313	0.0759544	1.91103	1.73358	0.627959	0.118246	0.745764	0.222644	0.250445	2.22374	0.0454293	0.243923	0.11729	0.0214751	0.188036	3.03225	0.434642	0.148493	0.0721326	0	0.146074	0.0353736
ko05320	PATH	Autoimmune thyroid disease	0	0	0	0	0	0	0	0	0	0	0	0	0	0	0	0	0	0	0	0	0	0	0	0	0	0	0	0	0	0	0	0	0	0	0	0	0	0	0	0	0	0	0	0	0	0	0
ko00525	PATH	Acarbose and validamycin biosynthesis	903.043	1155.23	749.257	996.713	1082.69	1076.78	937.095	856.582	1051.83	866.722	895.521	956.66	958.662	1037.29	757.038	937.785	799.389	815.481	967.92	765.1	524.031	1031.17	781.001	845.098	848.933	960.474	929.416	1043.42	920.174	865.516	847.212	854.518	684.957	701.487	714.747	887.869	794.997	596.48	713.576	825.955	760.53	980.725	1158.25	962.877	1043.89	1013.37	1023.42
ko04670	PATH	Leukocyte transendothelial migration	22.158	8.60222	8.74889	0.012595	0.632357	0.834663	0.90086	0.261655	0.545488	10.3118	14.4212	2.42116	3.00361	1.86176	0.124974	2.0367	2.09075	1.72147	0.120308	0.892927	2.02098	0.595766	0.350601	8.41445	2.46607	3.47703	0.156972	5.61281	6.2823	0.138588	1.03477	1.64775	2.3551	0.842409	8.82554	0.653189	2.0378	0.438662	1.01732	1.34343	14.1185	0.536459	1.00157	0.0303041	0.251194	2.07781	0.18688
ko04931	PATH	Insulin resistance	1224.35	1264.21	891.641	1259.78	992.914	925.455	1199.29	838.97	997.944	1094.13	840.28	1319.36	1184.75	1290.88	1143.45	1111.75	1213.96	1154.22	1254.23	1118.04	1138.03	1460.68	1051.36	910.482	958.386	1124.56	1091.71	1085.48	1012.77	1078.82	1022.59	997.815	749.28	819.423	823.767	994.605	867.025	671.85	805.513	943.249	1295.97	1221.11	1319.05	1181.5	1375.58	1365.54	1193.49
ko05310	PATH	Asthma	0	0	0	0	0	0	0	0	0	0	0	0	0	0	0	0	0	0	0	0	0	0	0	0	0	0	0	0	0	0	0	0	0	0	0	0	0	0	0	0	0	0	0	0	0	0	0
ko04031	BR	GTP-binding proteins	53.3074	21.8013	41.4782	0.407404	3.25861	2.01075	8.20541	2.35291	4.76307	48.7791	35.7932	7.18484	14.898	5.78539	1.95957	9.72355	6.67054	20.7873	0.545095	3.94064	4.70282	1.2269	2.45137	20.9011	13.1018	15.7734	0.979528	37.211	53.3637	3.41671	6.3115	8.63043	13.828	2.36888	87.8987	4.69937	7.55162	5.15126	5.8934	10.4464	25.8327	6.04591	5.08416	0.898216	2.81724	7.36757	1.54791
ko04330	PATH	Notch signaling pathway	59.2162	25.1188	46.9033	0.511	3.97929	1.90646	4.43602	2.27864	4.11297	44.7714	27.9588	4.58875	9.9491	3.23871	0.830647	6.57471	3.62958	7.61653	0.886601	1.65717	1.92705	0.793294	0.853869	8.74806	2.60015	0.890642	1.39023	6.44253	4.38726	3.32448	0.645392	4.79668	1.72866	1.91686	4.84787	0.526012	2.52155	1.3312	0.370135	1.6117	7.31894	0.908433	1.83574	1.29002	0.926978	1.81662	0.490575
ko04928	PATH	Parathyroid hormone synthesis, secretion and action	70.9438	31.0172	154.716	11.8435	15.3369	12.8367	41.2505	13.2979	19.9869	66.38	57.8816	8.5691	14.8449	15.457	28.4475	12.6467	26.6132	13.0643	26.5676	9.9393	6.98716	10.6035	21.3721	21.0122	8.50025	5.39061	4.57083	14.0214	17.248	11.6276	6.14742	10.233	5.97324	5.91122	24.4152	8.00589	7.14729	5.62257	6.75669	7.47516	26.8297	5.05061	3.85441	4.31819	6.7989	7.88696	5.97563
ko00380	PATH	Tryptophan metabolism	572.826	755.63	545.32	825	679.475	624.391	586.552	648.514	559.871	607.707	605.343	926.435	631.824	740.224	2259.51	852.077	2310.63	718.871	2460.59	1117.92	603.409	1754.26	2086.07	647.662	484.041	456.375	571.905	476.383	412.108	607.245	488.773	447.121	318.972	444.147	365.518	503.478	385.211	348.748	415.414	446.377	522.57	579.853	614.115	722.621	443.818	639.991	1399.62
ko04721	PATH	Synaptic vesicle cycle	152.055	63.4103	99.4262	0.908415	6.98035	4.41456	10.1365	5.74973	12.5061	98.5647	87.6294	17.563	20.9578	9.30707	2.42916	15.5272	10.626	14.7788	5.02194	5.08264	9.20395	3.06985	3.34692	31.826	10.2966	7.73305	0.864421	20.1448	15.4911	6.29486	1.06541	8.70395	2.96635	4.50476	23.3495	1.97661	5.91907	4.18952	2.39802	6.44972	23.1196	2.31599	1.20476	1.02981	1.99897	4.49175	2.19399
ko00362	PATH	Benzoate degradation	1411.66	1579.5	1134.55	1624.46	1514.69	1429.68	1318.34	1418.01	1428.04	1288.93	1104.01	1787.5	1473.66	1666.59	2846.36	1369.42	2894.85	1250.12	3393.96	1335.41	1120.21	2345.44	2480.15	1179.81	1137.34	1253.36	1326.48	1183.18	1007.98	1252.7	1148.33	1065.69	891.086	998.655	854.615	1175.19	1060.64	793.952	972.245	1145.95	964.897	1079.25	1181.61	1269.5	1000.6	1482.18	1898.12
ko04050	BR	Cytokine receptors	0	0	0	0	0	0	0	0	0	0	0	0	0	0	0	0	0	0	0	0	0	0	0	0	0	0	0	0	0	0	0	0	0	0	0	0	0	0	0	0	0	0	0	0	0	0	0
ko01503	PATH	Cationic antimicrobial peptide (CAMP) resistance	3069.98	2728.25	3020.85	2757.68	3409.54	3512.51	3125.37	3530.62	3419.21	2948.84	3379.68	2704.66	2779.31	2633.73	2444.73	3024.95	2722.39	2794.57	2268	2618.68	3253.74	2366.01	4597.08	2944.52	2681.45	2985.1	2936.89	3267.37	2531.23	2858.06	2651.26	2635.7	2513.53	2542.03	2447.5	2780	2596.33	2262.39	2565.9	2446.94	2969.44	2986.5	2947.21	3052.71	2977.92	2884.89	2731.56
ko01008	BR	Polyketide biosynthesis proteins	85.2959	33.041	85.3021	42.8196	53.2513	49.3862	49.8906	50.8417	93.5744	44.9942	38.733	27.2381	30.3142	36.3099	42.5597	96.5098	45.5773	50.9608	38.5552	60.6259	19.9513	55.7191	381.765	27.8503	29.1802	29.5	30.4631	30.2594	29.9935	31.2385	27.4535	19.5042	16.1832	27.0006	20.3456	29.5975	31.3312	32.6922	36.0409	25.6438	37.7964	44.6374	39.8283	39.5016	48.4297	50.9198	20.1101
ko04950	PATH	Maturity onset diabetes of the young	0	0	0	0	0	0	0	0	0	0	0	0	0	0	0.0218594	0.276293	0.32325	0.210489	0.0263263	0	0.107766	0.0736406	0	0	0	0	0	0	0	0	0	0	0	0	0	0	0	0	0	0	0.854264	0	0.0292482	0	0	0.0628932	0
ko04144	PATH	Endocytosis	230.921	107.046	176.162	7.39111	25.5682	18.4777	44.7189	10.9348	24.2844	183.424	136.981	27.4935	68.8221	43.906	10.9462	41.7088	32.1523	54.8931	12.5617	15.0072	24.4847	6.99599	17.7349	58.8595	28.4651	40.6339	14.8435	60.2436	83.5097	15.7651	22.3477	25.227	53.3826	14.5197	148.893	12.3178	22.242	10.9065	12.0526	30.7596	157.71	17.6268	29.9833	29.0486	12.3554	22.7601	12.7867
ko04392	PATH	Hippo signaling pathway - multiple species	27.3858	10.5108	14.4071	0.622807	1.50588	0.616336	2.45536	0.627973	1.50271	12.8054	15.1441	3.30635	3.21661	2.29724	3.04895	6.35683	4.04907	7.18579	2.16801	7.95885	4.45855	2.64593	2.37032	46.6922	3.47402	5.49839	0.336926	9.30568	13.604	1.19147	5.38059	7.99452	2.09874	1.50963	16.1584	3.54867	2.63651	2.77187	1.85059	5.40736	14.9703	4.6764	4.34132	3.42575	2.75686	4.00546	2.11143
ko04915	PATH	Estrogen signaling pathway	438.895	456.851	371.759	447.05	409.844	399.475	373.733	412.645	399.376	432.128	403.987	436.737	410.838	444.195	325.957	401.53	338.528	397.085	372.036	282.488	441.252	343.652	237.683	410.379	389.305	462.275	449.148	446.587	452.429	412.149	418.173	389.41	396.566	333.739	427.095	413.382	369.54	295.49	337.373	418.243	368.249	412.293	385.398	366.171	485.101	465.286	239.962
ko01040	PATH	Biosynthesis of unsaturated fatty acids	111.109	73.2277	102.391	79.4549	77.2869	85.846	102.961	103.965	110.568	134.691	80.1222	63.4597	86.5264	91.2978	254.873	127.074	333.936	79.1326	322.566	113.211	61.1479	191.759	364.792	89.6018	66.2783	67.8846	95.1659	56.4217	67.6181	85.0714	78.9586	83.8451	48.5818	68.7335	46.8877	68.7319	53.913	54.8003	57.807	73.6434	172.419	64.3711	108.613	110.277	53.9062	137.436	169.776
ko03450	PATH	Non-homologous end-joining	60.1385	112.328	45.5181	173.863	32.6095	39.7724	33.0296	31.0145	19.0836	158.85	87.5466	283.573	187.431	220.912	129.744	32.9526	98.0426	44.9101	106.232	64.5846	73.5637	54.2134	196.308	57.3355	30.802	25.2404	18.1904	18.058	32.503	45.5938	40.0919	66.7423	38.4911	41.5311	48.2783	25.317	23.5564	38.2335	44.6496	28.174	37.1873	67.5598	29.6539	113.623	48.6466	34.3712	59.9628
ko00791	PATH	Atrazine degradation	56.2087	17.1246	16.9139	26.5639	25.1323	21.2483	48.3778	18.75	30.7731	23.1688	15.4667	16.9117	13.8942	17.7322	146.171	90.9464	192.854	85.7409	185.248	123.512	50.998	95.5995	208.332	41.6887	27.1728	28.9824	25.6514	22.8951	32.9766	14.725	21.5184	18.3714	28.9294	36.8749	26.0672	40.0201	32.7987	24.6645	29.4486	30.7088	31.8897	192.179	163.244	55.1456	64.6331	106.682	259.918
ko05235	PATH	PD-L1 expression and PD-1 checkpoint pathway in cancer	90.9175	43.7105	74.0998	6.13762	8.95961	5.30835	17.9949	14.0324	23.3254	77.3935	58.1805	11.9519	17.711	6.61691	0.761675	10.815	5.79191	14.5713	1.24967	4.94053	6.65944	0.657213	2.04691	26.545	14.7686	8.42806	3.78417	19.7158	21.2978	11.0281	6.85764	10.5201	8.97283	7.93501	30.7552	10.1426	8.28026	5.95576	8.41521	8.08833	12.2014	5.34984	3.01883	3.18549	4.22315	3.11124	1.15856
[truncated: 453 more columns]

## Sheet: Pathway_Wild_VS_Duroc
Pathway	kruskal_test	wilcox_W_JY	wilcox_W_SH	Duroc-JY vs. Wild	Duroc-SH vs. Wild	mean_Duroc-JY	mean_Duroc-SH	_mean_Wild Boar	sd_Duroc-JY	sd_Duroc-SH	sd_Wild Boar
Biofilm formation - Pseudomonas aeruginosa	0.00092	5.4e-05	6.1e-05	Wild Boar	Wild Boar	1049.97	1066.68	1405.3	180.474	165.338	153.062
Glucosinolate biosynthesis	0.00061	2.7e-05	3.5e-05	Wild Boar	Wild Boar	505.639	496.461	709.411	67.971	81.359	52.478
Chloroalkane and chloroalkene degradation	2.6e-06	0.0034	8.7e-06	Wild Boar	Wild Boar	546.469	401.919	1212.06	85.265	80.326	471.952
Glycolysis / Gluconeogenesis	8e-05	0.00019	8.7e-06	Wild Boar	Wild Boar	8585.92	7761.65	10336	968.139	864.555	594.781
Glycine, serine and threonine metabolism	0.00033	0.00019	8.7e-06	Wild Boar	Wild Boar	5936.96	5502.59	7489.28	807.884	663.271	465.407
Isoquinoline alkaloid biosynthesis	0.0047	0.0024	0.00056	Wild Boar	Wild Boar	469.79	465.335	613.794	79.53	82.567	56.341
Biofilm formation - Vibrio cholerae	0.0008	5.4e-05	6.1e-05	Wild Boar	Wild Boar	1749.77	1791.76	2433.38	235.142	237.203	219.721
Tyrosine metabolism	0.00013	0.00051	8.7e-06	Wild Boar	Wild Boar	1069.18	970.434	1493.24	144.407	101.252	232.186
Thiamine metabolism	0.001	0.0024	0.0001	Wild Boar	Wild Boar	3371.28	3159.41	4125.48	405.249	350.267	446.173
Zeatin biosynthesis	0.011	0.0024	0.0055	Wild Boar	Wild Boar	410.604	403.76	475.419	49.2	61.542	26.386
Cutin, suberine and wax biosynthesis	0.0012	0.0037	0.0089	Wild Boar	Wild Boar	0	0.001	0.038	0	0.004	0.054
Fatty acid biosynthesis	0.0003	2.7e-05	8.7e-06	Wild Boar	Wild Boar	3837.56	3637.86	5568.87	624.741	438.782	165.446
Glyoxylate and dicarboxylate metabolism	0.0002	0.00019	8.7e-06	Wild Boar	Wild Boar	4607.78	4205.23	5707.53	524.22	473.843	284.883
Secondary bile acid biosynthesis	2.1e-05	0.0008	8.7e-06	Wild Boar	Wild Boar	203.89	155.305	283.487	44.229	39.444	28.5
Glycerolipid metabolism	6.3e-06	0.0017	8.7e-06	Wild Boar	Wild Boar	2769.41	2256.99	3739	392.178	266.423	536.968
Synthesis and degradation of ketone bodies	0.0085	0.0017	0.0069	Wild Boar	Wild Boar	107.332	113.879	220.698	26.545	25.75	90.449
Taurine and hypotaurine metabolism	0.0011	0.0017	0.00017	Wild Boar	Wild Boar	839.484	784.961	1077.75	111.228	101.226	131.475
Caprolactam degradation	0.0058	0.0034	0.002	Wild Boar	Wild Boar	61.931	57.408	81.21	11.099	15.967	11.293
Penicillin and cephalosporin biosynthesis	1.7e-05	0.0045	6.1e-05	Duroc-JY	Duroc-JY	248.327	401.789	169.548	60.581	127.691	41.138
Novobiocin biosynthesis	0.0011	0.00032	3.5e-05	Wild Boar	Wild Boar	924.524	905.008	1235.1	141.705	134.78	105.053
Histidine metabolism	0.00017	2.7e-05	8.7e-06	Wild Boar	Wild Boar	2343.26	2188.17	3350.76	340.393	254.104	314.481
Nucleotide excision repair	2e-05	2.7e-05	0.002	Duroc-JY	Duroc-JY	4564.91	4217.82	3686.03	151.279	342.924	138.943
Vancomycin resistance	0.00026	0.00032	8.7e-06	Wild Boar	Wild Boar	1848.35	1656.8	2641.75	333.073	208.922	299.861
Phosphatidylinositol signaling system	9e-05	0.0008	3.5e-05	Wild Boar	Wild Boar	456.819	412.373	527.742	51.204	46.108	29.414
Biofilm formation - Escherichia coli	0.00052	0.00019	1.7e-05	Wild Boar	Wild Boar	1996.06	1923.42	2453.3	207.582	202.474	148.691
Longevity regulating pathway - worm	0.002	2.7e-05	0.002	Duroc-JY	Duroc-JY	2155.38	2089.24	1693.15	100.818	253.478	89.652
Fatty acid elongation	0.018	0.0061	0.0069	Duroc-JY	Duroc-JY	20.026	19.666	9.082	7.812	7.5	6.908
Bacterial secretion system	0.00037	0.00011	8.7e-06	Wild Boar	Wild Boar	4227.39	4037.1	5251.4	546.22	452.316	221.979
Cysteine and methionine metabolism	0.00055	5.4e-05	1.7e-05	Wild Boar	Wild Boar	8445.4	8240.94	10532.8	679.537	691.685	913.563
Lipoic acid metabolism	0.00045	2.7e-05	8.7e-06	Wild Boar	Wild Boar	152.007	141.205	279.928	30.799	30.353	43.119
Vitamin B6 metabolism	0.00068	2.7e-05	3.5e-05	Wild Boar	Wild Boar	1252.53	1241.36	1645.5	165.221	182.951	86.829
Sphingolipid metabolism	0.001	0.0017	1.7e-05	Wild Boar	Wild Boar	1939.32	1791.76	2533.48	337.119	321.953	335.264
Nonribosomal peptide structures	0.00041	2.7e-05	3.5e-05	Wild Boar	Wild Boar	79.582	71.459	137.54	15.26	21.611	28.516
Butanoate metabolism	0.0004	5.4e-05	8.7e-06	Wild Boar	Wild Boar	4142.02	3929.5	5633.28	622.414	512.209	481.453
D-Alanine metabolism	0.0002	0.00051	8.7e-06	Wild Boar	Wild Boar	704.915	618.977	1030.52	128.151	87.793	167.46
Chlorocyclohexane and chlorobenzene degradation	1.1e-05	0.0061	1.7e-05	Wild Boar	Wild Boar	127.415	93.164	206.523	25.436	15.27	53.878
Biosynthesis of ansamycins	2.1e-06	0.0008	8.7e-06	Wild Boar	Wild Boar	758.018	574.762	998.377	107.062	91.241	142.475
Citrate cycle (TCA cycle)	0.0021	0.00032	0.00038	Wild Boar	Wild Boar	4068.04	3956.93	4947.23	537.278	630.551	217.587
Ethylbenzene degradation	0.00045	0.00019	6.1e-05	Wild Boar	Wild Boar	1.293	0.977	17.868	1.153	1.315	11.42
Tropane, piperidine and pyridine alkaloid biosynthesis	0.0013	0.00032	6.1e-05	Wild Boar	Wild Boar	719.878	706.983	971.112	118.806	112.369	94.594
Lysine degradation	0.00083	0.00032	6.1e-05	Wild Boar	Wild Boar	824.135	768.103	1406.84	158.05	131.867	312.839
DNA replication	0.00013	2.7e-05	8.7e-06	Duroc-JY	Duroc-JY	9273.48	8729.1	6586.71	595.895	932.32	299.245
Starch and sucrose metabolism	0.0079	0.0061	0.0015	Wild Boar	Wild Boar	7830.37	7640.29	9191.23	994.641	941.388	675.943
Propanoate metabolism	0.00027	0.00011	8.7e-06	Wild Boar	Wild Boar	2957.48	2768.83	4284.82	405.471	306.923	626.581
Tetracycline biosynthesis	1.6e-05	0.00045	0.00029	Duroc-JY	Duroc-JY	14.491	26.887	0.104	6.487	13.644	0.225
Biosynthesis of various secondary metabolites - part 2	0.00051	2.7e-05	8.7e-06	Wild Boar	Wild Boar	491.641	481.656	751.856	80.41	53.182	25.885
Quorum sensing	2.5e-05	0.00032	8.7e-06	Wild Boar	Wild Boar	9315.25	8066.42	15342.2	1149.49	951.534	3458.88
Prodigiosin biosynthesis	0.00028	2.7e-05	8.7e-06	Wild Boar	Wild Boar	942.227	887.281	1423.6	135.816	120.992	141.273
Fat digestion and absorption	0.0027	0.0008	0.00038	Wild Boar	Wild Boar	92.267	88.42	216.548	24.191	21.038	89.463
Ribosome	0.0038	0.0034	0.00056	Wild Boar	Wild Boar	14798.9	14490.3	17672	1579.55	1360.76	1488.52
Galactose metabolism	0.00036	0.0045	1.7e-05	Wild Boar	Wild Boar	5849.56	5360.81	6868.22	692.324	617.978	470.341
Limonene and pinene degradation	3.5e-06	0.00011	8.7e-06	Wild Boar	Wild Boar	135.296	91.368	296.876	24.856	27.943	78.859
Sulfur relay system	3.9e-06	0.008	8.7e-06	Wild Boar	Wild Boar	1651.24	1336.75	2471.41	188.988	173.027	616.861
Pyruvate metabolism	6.1e-05	0.00032	8.7e-06	Wild Boar	Wild Boar	7335.55	6475.18	9903.7	949.114	741.108	1164.9
Pathogenic Escherichia coli infection	0.0094	0.0017	0.0043	Wild Boar	Wild Boar	381.345	386.699	451.738	37.067	43.205	39.951
Phenylalanine, tyrosine and tryptophan biosynthesis	0.00078	0.00019	1.7e-05	Wild Boar	Wild Boar	4445.34	4303.41	6185.3	656.767	621.438	720.799
Selenocompound metabolism	0.00057	5.4e-05	8.7e-06	Wild Boar	Wild Boar	1991.78	1956.57	2990.14	250.805	236.768	482.341
Terpenoid backbone biosynthesis	0.002	0.0008	0.00017	Wild Boar	Wild Boar	2972.65	2912.04	3650.54	371.382	386.369	252.974
Dioxin degradation	0.00057	2.7e-05	1.7e-05	Wild Boar	Wild Boar	86.589	83.47	165.33	18.317	19.523	28.545
Methane metabolism	3.4e-05	0.0045	8.7e-06	Wild Boar	Wild Boar	5540.04	4772.24	7051.62	674.781	498.89	852.989
Base excision repair	0.0012	5.4e-05	0.0069	Duroc-JY	Duroc-JY	4077.81	3817.11	3245.49	277.429	456.575	322.206
Phenylalanine metabolism	0.00011	2.7e-05	8.7e-06	Wild Boar	Wild Boar	1317.79	1156.55	1822.27	231.203	136.874	131.783
Lysosome	0.0025	0.0012	0.00026	Wild Boar	Wild Boar	1086.19	1028.1	1609.06	163.176	228.107	390.794
Fatty acid degradation	1e-05	5.4e-05	8.7e-06	Wild Boar	Wild Boar	1486.42	1225.24	2058.72	209.542	157.705	202.799
Valine, leucine and isoleucine degradation	0.00014	2.7e-05	8.7e-06	Wild Boar	Wild Boar	1125.83	1010.07	1616.29	182.19	161.193	160.058
beta-Lactam resistance	0.00052	2.7e-05	8.7e-06	Wild Boar	Wild Boar	3575.12	3517.21	5502.42	447.408	502.263	542.696
Glycerophospholipid metabolism	2.5e-05	0.00032	8.7e-06	Wild Boar	Wild Boar	3405.73	2986.96	4530.31	409.434	312.486	469.691
Nitrotoluene degradation	7e-06	0.00019	8.7e-06	Wild Boar	Wild Boar	226.106	157.282	601.448	48.934	48.158	241.153
Carbon fixation pathways in prokaryotes	0.00028	0.00051	8.7e-06	Wild Boar	Wild Boar	6279.64	5735.78	7854.3	821.878	751.837	506.805
Pentose phosphate pathway	1.1e-05	0.0012	8.7e-06	Wild Boar	Wild Boar	5446.32	4693.96	6601.6	604.828	477.143	518.863
Hematopoietic cell lineage	0.0016	0.0028	0.0018	Wild Boar	Wild Boar	0.003	0.003	0.619	0.008	0.007	1.425
Xylene degradation	0.00032	2.7e-05	8.7e-06	Wild Boar	Wild Boar	96.013	87.228	174.459	20.702	20.356	26.228
Sulfur metabolism	0.00046	2.7e-05	8.7e-06	Wild Boar	Wild Boar	2159.2	2184.59	3816.84	168.766	178.822	770.628
Homologous recombination	0.00029	2.7e-05	8.7e-06	Duroc-JY	Duroc-JY	11107.7	10921.6	9549.94	330.205	446.387	148.221
Platinum drug resistance	0.0007	5.4e-05	1.7e-05	Duroc-JY	Duroc-JY	123.051	116.329	24.865	50.807	36.698	17.277
beta-Alanine metabolism	0.00029	2.7e-05	8.7e-06	Wild Boar	Wild Boar	519.341	492.507	928.547	86.798	63.717	132.241
Insect hormone biosynthesis	1e-06	0.00011	8.7e-06	Wild Boar	Wild Boar	105.442	62.941	241.363	19.968	22.144	72.013
Peptidoglycan biosynthesis	0.00087	0.00051	8.7e-06	Wild Boar	Wild Boar	5954.91	5671.44	7611.74	948.98	718.128	499.178
MicroRNAs in cancer	0.00053	2.7e-05	8.7e-06	Duroc-JY	Duroc-JY	1763.9	1757.27	1304.2	194.467	173.925	96.097
Biotin metabolism	0.00015	2.7e-05	8.7e-06	Wild Boar	Wild Boar	2073.23	1880.99	3118.34	329.443	212.121	219.419
Carbon fixation in photosynthetic organisms	0.00031	0.00051	3.5e-05	Wild Boar	Wild Boar	4089.54	3808.71	4829.78	430.084	423.869	270.557
Glycosaminoglycan degradation	0.00036	2.7e-05	8.7e-06	Wild Boar	Wild Boar	679.113	626.459	1106.29	93.984	138.979	45.636
Nitrogen metabolism	0.00054	0.0008	1.7e-05	Wild Boar	Wild Boar	2470.21	2285.34	3072.32	381.063	332.683	236.391
Alanine, aspartate and glutamate metabolism	0.0023	0.0024	0.0001	Wild Boar	Wild Boar	7248.18	6962.93	8828.62	1164.54	1036.78	418.766
Monobactam biosynthesis	0.00012	5.4e-05	8.7e-06	Wild Boar	Wild Boar	1585.15	1415.96	2189.25	250.316	193.183	177.44
Arginine and proline metabolism	0.00056	2.7e-05	3.5e-05	Wild Boar	Wild Boar	2456.06	2556.25	3469.2	368.458	413.122	265.84
Protein export	0.00035	0.00011	8.7e-06	Wild Boar	Wild Boar	3984.36	3792.44	4832.44	464.021	420.732	148.105
Pantothenate and CoA biosynthesis	0.00049	2.7e-05	8.7e-06	Wild Boar	Wild Boar	3297.92	3253.32	4554.77	427.268	403.694	271.379
Valine, leucine and isoleucine biosynthesis	0.00053	2.7e-05	8.7e-06	Wild Boar	Wild Boar	2377.37	2391.76	3410.8	381.79	369.004	149.318
Arginine biosynthesis	0.00025	0.00019	8.7e-06	Wild Boar	Wild Boar	3545.25	3250.4	4427.18	571.359	425.358	167.098
C5-Branched dibasic acid metabolism	0.00053	2.7e-05	1.7e-05	Wild Boar	Wild Boar	1209.36	1282.2	1811.66	208.418	217.376	115.721
Lysine biosynthesis	0.00044	2.7e-05	1.7e-05	Wild Boar	Wild Boar	4017.51	3847.7	5210.59	608.303	565.627	235.541
Mismatch repair	0.00033	2.7e-05	0.0015	Duroc-JY	Duroc-JY	9392.45	8942.53	7705.86	443.744	748.946	420.74
alpha-Linolenic acid metabolism	0.00078	2.7e-05	6.1e-05	Wild Boar	Wild Boar	8.88	9.761	37.9	3.291	5.049	13.281
Two-component system	0.00039	2.7e-05	8.7e-06	Wild Boar	Wild Boar	11644.3	11238.2	16652.4	1653.47	1229.71	715.138
Porphyrin and chlorophyll metabolism	6.9e-05	0.00032	8.7e-06	Wild Boar	Wild Boar	3076.9	2757.91	5046.46	362.011	321.032	1335.37
Biosynthesis of enediyne antibiotics	1.4e-05	0.0071	0.00028	Wild Boar	Wild Boar	0.362	0.038	1.871	0.548	0.047	1.472
Aminobenzoate degradation	0.0059	0.0017	0.0015	Wild Boar	Wild Boar	182.112	180.974	720.976	50.401	47.511	379.469
Neomycin, kanamycin and gentamicin biosynthesis	1.2e-05	2.7e-05	8.7e-06	Wild Boar	Wild Boar	448.344	378.064	575.283	52.99	53.601	59.877
Ascorbate and aldarate metabolism	3.7e-05	5.4e-05	8.7e-06	Wild Boar	Wild Boar	923.648	812.897	1178.45	136.864	113.113	50.545
Acarbose and validamycin biosynthesis	0.012	0.0034	0.0069	Wild Boar	Wild Boar	824.358	845.871	1013.21	117.22	118.436	102.754
Tryptophan metabolism	6.2e-05	2.7e-05	8.7e-06	Wild Boar	Wild Boar	448.239	380.069	753.366	76.262	78.917	112.152
Benzoate degradation	0.00047	2.7e-05	8.7e-06	Wild Boar	Wild Boar	1079.21	1047.05	1584.29	151.644	125.757	142.306
