# Supplementary material for: Expanded catalog of microbial genes and metagenome-assembled genomes from the pig gut microbiome
Source: Nat Commun. 2021 Feb 17;12:1106. doi: 10.1038/s41467-021-21295-0 (PMC7889623; doi:10.1038/s41467-021-21295-0)
Supplement: Supplementary file 10 — Source Data [file 41467_2021_21295_MOESM10_ESM.zip › Source Data/Scripts/delete_allColumn_equ0.py]

#!/usr/bin/env python
import sys

filein = sys.argv[1]

with open(filein,'r') as f:
    for line in f:
        if line.startswith('Geneid'):
           print(line.strip()) 
        elif sum(map(lambda x:float(x),line.strip().split()[1:])) > 0:
           print(line.strip())
         
        
