# Supplementary material for: Expanded catalog of microbial genes and metagenome-assembled genomes from the pig gut microbiome
Source: Nat Commun. 2021 Feb 17;12:1106. doi: 10.1038/s41467-021-21295-0 (PMC7889623; doi:10.1038/s41467-021-21295-0)
Supplement: Supplementary file 10 — Source Data [file 41467_2021_21295_MOESM10_ESM.zip › Source Data/Scripts/Function_CARD_abundacne.R]

#calculate the abundance of Antibiotic Resistance Ontology (ARO)
card_anno <- read.delim("clipboard",header = T,sep = "\t",check.names = F,stringsAsFactors=F) #Gene2CARD_anno.txt
card_fpkm <- read.table("anno2CARD_gene_fpkm.txt",header = T,sep = "\t",check.names = F,stringsAsFactors = F)

library(plyr)
##ARO level
card<- merge(card_anno[,1:2],card_fpkm,by.x = "ORF_ID", by.y = "Geneid")
ARO <- ddply(card,"Best_Hit_ARO",numcolwise(sum))
names(ARO)[1] <- "ARO_name"
write.table(ARO,file = "CARD_ARO_fpkm.txt",row.names = F,sep = "\t",quote = F)
