# Supplementary material for: Expanded catalog of microbial genes and metagenome-assembled genomes from the pig gut microbiome
Source: Nat Commun. 2021 Feb 17;12:1106. doi: 10.1038/s41467-021-21295-0 (PMC7889623; doi:10.1038/s41467-021-21295-0)
Supplement: Supplementary file 10 — Source Data [file 41467_2021_21295_MOESM10_ESM.zip › Source Data/Scripts/gene_Freq_Abundance_Count.py]

#!/usr/bin/env python
import sys

filein = sys.argv[1]

with open(filein,'r') as f:
    for line in f:
        iterms = line.strip().split()
        if not line.startswith('Geneid'):
            counts_zero = iterms[1:].count('0')
            Count = len(iterms[1:])-counts_zero
            Average = sum(map(lambda x:float(x),iterms[1:]))/len(iterms[1:])           
            print('\t'.join([iterms[0],str(Average),str(Count)]))
        else:
            print('\t'.join([iterms[0],'Average','Count']))
         
        
